# Supplementary material for: Developmental convergence and divergence in human stem cell models of autism
Source: Nature. 2026 Jan 29;651(8106):707–19. doi: 10.1038/s41586-025-10047-5 (PMC12999519; doi:10.1038/s41586-025-10047-5)
Supplement: Supplementary file 3 — Supplementary Tables 1–15. [file 41586_2025_10047_MOESM3_ESM.zip]

Archive with 15 entries (15 files):
- Supp_table_15_-_gRNA_sequences_for_controls.xlsx
- Supp_table_1_-_RNAseq_samples.xlsx
- Supp_table_2_-_WGS_samples.xlsx
- Supp_table_3_-_DE_results.xlsx
- Supp_table_4_-_Day_25_overlapping_genes_-_GO_terms.xlsx
- Supp_table_5_-_Gene_set_enrihment_of_DEGs.xlsx
- Supp_table_6_-_ICA_Gene_set_enrichment.xlsx
- Supp_table_7_-_WGCNA_-_modules.xlsx
- Supp_table_8_-_WGCNA_-_GO_terms.xlsx
- Supp_table_9_-_WGCNA_-_TF_binding_enrichment.xlsx
- Supp_table_10_-_M5_PPI_-_GO-term_enrichment.xlsx
- Supp_table_11_-_M5_IP_MS_results.xlsx
- Supp_table_12_-_DE_targets_of_M5_TFs.xlsx
- Supp_table_13_GSEA_results_M5_CRISPRi.xlsx
- Supp_table_14_-_gRNA_sequences.xlsx
