# Supplementary material for: Developmental convergence and divergence in human stem cell models of autism
Source: Nature. 2026 Jan 29;651(8106):707–19. doi: 10.1038/s41586-025-10047-5 (PMC12999519; doi:10.1038/s41586-025-10047-5)
Supplement: Supplementary file 3 — Supplementary Tables 1–15. [file 41586_2025_10047_MOESM3_ESM.zip › Supp_table_15_-_gRNA_sequences_for_controls.xlsx]

## Sheet: Sheet1
Target_Gene Symbol	F_olig	F_olig
NTC2	atcttgtggaaaggacgaaacaccGACGAAATGTTTCATGACCAAgtttaagagctatgctggaaacagcatagcaagt	ATCTTGTGGAAAGGACGAAACACCGACGAAATGTTTCATGACCAAGTTTAAGAGCTATGCTGGAAACAGCATAGCAAGT
NTC3	atcttgtggaaaggacgaaacaccGATAGATTTACGTTACTCTCTgtttaagagctatgctggaaacagcatagcaagt	ATCTTGTGGAAAGGACGAAACACCGATAGATTTACGTTACTCTCTGTTTAAGAGCTATGCTGGAAACAGCATAGCAAGT
NTC4	atcttgtggaaaggacgaaacaccGATTAGCATCAGGTAGACTAAgtttaagagctatgctggaaacagcatagcaagt	ATCTTGTGGAAAGGACGAAACACCGATTAGCATCAGGTAGACTAAGTTTAAGAGCTATGCTGGAAACAGCATAGCAAGT
NTC5	atcttgtggaaaggacgaaacaccGCCATAAAGAATTCGGTGTAGgtttaagagctatgctggaaacagcatagcaagt	ATCTTGTGGAAAGGACGAAACACCGCCATAAAGAATTCGGTGTAGGTTTAAGAGCTATGCTGGAAACAGCATAGCAAGT
NTC6	atcttgtggaaaggacgaaacaccGCGAAAATGGGTGCGTGGACTgtttaagagctatgctggaaacagcatagcaagt	ATCTTGTGGAAAGGACGAAACACCGCGAAAATGGGTGCGTGGACTGTTTAAGAGCTATGCTGGAAACAGCATAGCAAGT
NTC7	atcttgtggaaaggacgaaacaccGCGAAGGATCAAAGCGACTTTgtttaagagctatgctggaaacagcatagcaagt	ATCTTGTGGAAAGGACGAAACACCGCGAAGGATCAAAGCGACTTTGTTTAAGAGCTATGCTGGAAACAGCATAGCAAGT
NTC8	atcttgtggaaaggacgaaacaccGCGTATTTCTCTTAGAGATCAgtttaagagctatgctggaaacagcatagcaagt	ATCTTGTGGAAAGGACGAAACACCGCGTATTTCTCTTAGAGATCAGTTTAAGAGCTATGCTGGAAACAGCATAGCAAGT
NTC9	atcttgtggaaaggacgaaacaccGGAGAAAAGTCGTTCTACAAAgtttaagagctatgctggaaacagcatagcaagt	ATCTTGTGGAAAGGACGAAACACCGGAGAAAAGTCGTTCTACAAAGTTTAAGAGCTATGCTGGAAACAGCATAGCAAGT
NTC10	atcttgtggaaaggacgaaacaccGGCGTCCCTAGGGTATTTTACgtttaagagctatgctggaaacagcatagcaagt	ATCTTGTGGAAAGGACGAAACACCGGCGTCCCTAGGGTATTTTACGTTTAAGAGCTATGCTGGAAACAGCATAGCAAGT
random1	atcttgtggaaaggacgaaacaccGAAGTTGACTCTACATAGCAGgtttaagagctatgctggaaacagcatagcaagt	ATCTTGTGGAAAGGACGAAACACCGAAGTTGACTCTACATAGCAGGTTTAAGAGCTATGCTGGAAACAGCATAGCAAGT
random2	atcttgtggaaaggacgaaacaccGAATATTCTCCCTCATTCTGGgtttaagagctatgctggaaacagcatagcaagt	ATCTTGTGGAAAGGACGAAACACCGAATATTCTCCCTCATTCTGGGTTTAAGAGCTATGCTGGAAACAGCATAGCAAGT
random3	atcttgtggaaaggacgaaacaccGAATCCTCTAATGGACGAAGAgtttaagagctatgctggaaacagcatagcaagt	ATCTTGTGGAAAGGACGAAACACCGAATCCTCTAATGGACGAAGAGTTTAAGAGCTATGCTGGAAACAGCATAGCAAGT
random4	atcttgtggaaaggacgaaacaccGACACACACAGAGAAATATAGgtttaagagctatgctggaaacagcatagcaagt	ATCTTGTGGAAAGGACGAAACACCGACACACACAGAGAAATATAGGTTTAAGAGCTATGCTGGAAACAGCATAGCAAGT
random5	atcttgtggaaaggacgaaacaccGAGAATTTCTTTGAACCCGGGgtttaagagctatgctggaaacagcatagcaagt	ATCTTGTGGAAAGGACGAAACACCGAGAATTTCTTTGAACCCGGGGTTTAAGAGCTATGCTGGAAACAGCATAGCAAGT
random6	atcttgtggaaaggacgaaacaccGAGAGGTAACCAAAATAGCAAgtttaagagctatgctggaaacagcatagcaagt	ATCTTGTGGAAAGGACGAAACACCGAGAGGTAACCAAAATAGCAAGTTTAAGAGCTATGCTGGAAACAGCATAGCAAGT
random7	atcttgtggaaaggacgaaacaccGAGATACCTATGGCCATATAGgtttaagagctatgctggaaacagcatagcaagt	ATCTTGTGGAAAGGACGAAACACCGAGATACCTATGGCCATATAGGTTTAAGAGCTATGCTGGAAACAGCATAGCAAGT
random8	atcttgtggaaaggacgaaacaccGAGGAATCCAGCAATCCCACAgtttaagagctatgctggaaacagcatagcaagt	ATCTTGTGGAAAGGACGAAACACCGAGGAATCCAGCAATCCCACAGTTTAAGAGCTATGCTGGAAACAGCATAGCAAGT
random9	atcttgtggaaaggacgaaacaccGAGTTCTAGAGCACTGAGCAAgtttaagagctatgctggaaacagcatagcaagt	ATCTTGTGGAAAGGACGAAACACCGAGTTCTAGAGCACTGAGCAAGTTTAAGAGCTATGCTGGAAACAGCATAGCAAGT
random10	atcttgtggaaaggacgaaacaccGATAGAAGGAGGATGAGGGGAgtttaagagctatgctggaaacagcatagcaagt	ATCTTGTGGAAAGGACGAAACACCGATAGAAGGAGGATGAGGGGAGTTTAAGAGCTATGCTGGAAACAGCATAGCAAGT
