# Supplementary material for: Developmental convergence and divergence in human stem cell models of autism
Source: Nature. 2026 Jan 29;651(8106):707–19. doi: 10.1038/s41586-025-10047-5 (PMC12999519; doi:10.1038/s41586-025-10047-5)
Supplement: Supplementary file 3 — Supplementary Tables 1–15. [file 41586_2025_10047_MOESM3_ESM.zip › Supp_table_1_-_RNAseq_samples.xlsx]

## Sheet: Sheet1
SampleID	Individual	Cell Line	Differentiation	ASD form	Sex	Differentiation day	Batch	Source tissue	Genetic ancestry PC1	Genetic ancestry PC2	SeqPC1	SeqPC2	SeqPC3	SeqPC4	SeqPC5	SeqPC6	SeqPC7	SeqPC8	SeqPC9	SeqPC10	SeqPC11	SeqPC12	SeqPC13	SeqPC14	SeqPC15
1	8858	8858-3	8858-3_7	Control	M	75	batch1	fibroblast	0.00577555	0.0464899	0.0839974	0.11598	0.135471	-0.00907066	-0.0593796	-0.0242158	-0.00815784	0.00177319	-0.152839	0.0147111	0.0152756	0.0253762	-0.0386669	0.149026	-0.0191426
2	728	728-1	728-1_2	PCDH19	F	100	batch1	fibroblast	-0.03268	-0.0537288	0.03253	0.0895594	0.0939247	-0.00953682	-0.0231246	-0.0105986	-0.0186949	-0.0348436	-0.00411684	0.0164869	0.0184336	-0.0649716	0.0203151	-0.102707	-0.112412
3	2242	2242-1	2242-1_8	Control	M	100	batch1	fibroblast	-0.0480323	-0.0517756	0.0513083	0.072248	0.110762	0.00984889	-0.0453332	0.00244348	-0.0756784	0.0365708	-0.0625906	-0.0210706	0.00321269	-0.0725488	-0.0312569	0.0275912	0.0205504
4	0410	0410-1	0410-1_7	Control	F	75	batch1	fibroblast	-0.0541837	-0.0648141	-0.00203853	-0.0302137	0.0938178	-0.0603843	-0.0880165	0.0629723	-0.0403214	-0.0534898	0.0130565	0.0051877	0.0146908	-0.0176454	-0.00520543	0.0487256	-0.0217966
5	1612	1612-2	1612-2_8	16p11del	F	100	batch1	fibroblast	-0.0374381	-0.00296349	0.0326786	0.142144	0.0120045	0.0187061	-0.0243862	-0.0152145	0.0596937	-0.0242251	0.0434378	-0.110836	0.0099891	-0.0403617	-0.0235016	0.0863175	0.00969562
6	8858	8858-3	8858-3_7	Control	M	100	batch1	fibroblast	0.00596864	0.0465789	0.0533379	0.09994	0.0869685	0.0141468	-0.0238792	0.00388975	0.00294281	0.0560106	0.00571896	-0.0466537	-0.0153776	-0.108427	-0.052404	-0.00363643	0.0203442
7	2242	2242-1	2242-1_8	Control	M	50	batch1	fibroblast	-0.0472702	-0.053734	0.0376253	0.0843693	0.0708095	0.00262846	-0.0468019	0.0122367	-0.0581012	-0.00506518	0.0189048	-0.0621366	0.0089156	-0.0215384	-0.040517	0.069906	-0.00363682
8	9633	9633-1	9633-1_8	16p11del	M	25	batch1	fibroblast	-0.0400804	-0.043955	0.0255657	0.137439	0.0484085	-0.000499029	-0.0128783	-0.0125172	0.114538	-0.00880516	-0.00911457	-0.0404192	0.0362165	0.0809522	0.0102634	0.0468486	0.0128217
9	5136	5136-1	5136-1_10	PCDH19	F	25	batch1	fibroblast	-0.0360571	-0.0537461	0.0379337	0.133335	0.0570879	-0.00141059	-0.0272119	-0.0206217	0.0780745	-0.00401097	-0.0168489	-0.037381	0.0329976	0.0626133	-0.00258465	0.0801069	-0.00199448
10	9862	9862-2	9862-2_10	TS	M	25	batch1	fibroblast	-0.0438555	-0.0479661	-0.011784	-0.0597594	0.114993	-0.104052	-0.0671779	0.101913	0.0592844	-0.021939	0.0413838	0.0863136	-0.030599	0.0619704	-0.0738823	0.0349707	0.0686409
11	2775	2775-8	2775-8_1	16p11del	M	50	batch1	fibroblast	-0.0426489	-0.0629549	0.0579555	0.12761	0.0618953	0.0135823	-0.0339228	-0.0273914	-0.00769643	0.0204902	-0.0140291	-0.0671179	0.0126596	0.00933287	-0.0440696	0.130469	0.00494598
12	8178	8178-1	8178-1_5	16p11dup	F	75	batch1	fibroblast	-0.0418989	-0.055625	0.0425288	0.0940608	0.0595057	0.00530151	-0.0510808	-0.00593303	0.0071011	-0.0176925	-0.0194939	-0.0615768	0.0107221	-0.0301549	-0.0248397	0.109067	-0.00521668
13	2775	2775-8	2775-8_1	16p11del	M	25	batch1	fibroblast	-0.0421696	-0.0598683	0.00877409	0.113563	0.0525031	0.00132421	0.0141486	-0.00769648	0.0814057	-0.0158658	0.0378713	0.0161538	0.0209774	0.0758519	0.0231243	-0.0727018	-0.0218093
14	9633	9633-1	9633-1_8	16p11del	M	50	batch1	fibroblast	-0.0373176	-0.0435738	-0.00843199	-0.00768237	0.0716513	-0.0558519	-0.0818133	0.0612079	0.0518477	-0.0783196	-0.00322991	-0.0190863	0.0312069	0.013802	0.0170207	0.0687352	-0.038448
15	2775	2775-9	2775-9_2	16p11del	M	100	batch1	fibroblast	-0.04136	-0.0595006	0.00113715	-0.0389371	0.112557	-0.0785377	-0.0727933	0.0821658	0.0296663	-0.0476953	0.0596141	0.0747629	-0.0164776	-0.0435452	-0.0458422	0.00725001	-0.0210853
16	9862	9862-2	9862-2_10	TS	M	50	batch1	fibroblast	-0.0437055	-0.0488754	0.0333872	0.0840691	0.113505	0.0067549	-0.0297237	-0.00270078	0.0331247	0.0124848	-0.0525051	0.01605	0.00306186	-0.0608219	-0.034703	-0.0440706	0.0109879
17	2775	2775-9	2775-9_2	16p11del	M	75	batch1	fibroblast	-0.0418804	-0.0595669	-0.0126145	-0.0220026	0.103362	-0.0543345	-0.0602769	0.0646799	0.0266663	-0.0362064	-0.00650925	0.0363699	0.0203154	0.00300343	-0.000681515	-0.0245487	-0.037761
18	0307	0307-1	0307-1_2	Control	M	75	batch1	fibroblast	-0.0511425	-0.0704024	0.00648694	0.0779888	0.08614	-7.60449e-05	-0.0137926	0.00674709	0.0150008	-0.0224039	-0.0140312	0.0140428	-0.00511544	-0.0146387	0.0337342	-0.161761	-0.0405252
19	7643	7643-6	7643-6_11	TS	F	50	batch1	fibroblast	-0.028046	-0.0217888	0.0227458	0.051955	0.121443	0.00052412	-0.0126484	0.0244226	-0.0124673	0.0331628	-0.00868079	0.0527379	0.0176616	0.0134541	0.00659913	-0.0479364	-0.015543
20	8178	8178-1	8178-1_5	16p11dup	F	100	batch1	fibroblast	-0.0400556	-0.0557359	-0.0161893	-0.0192766	0.0857951	-0.0498848	-0.0521932	0.061727	0.0215522	-0.0592706	0.0242748	0.0150557	0.0035316	-0.0378302	0.00101008	-0.0501548	-0.00446497
21	0307	0307-1	0307-1_8	Control	M	100	batch1	fibroblast	-0.0508068	-0.0732537	0.0079737	-0.00975355	0.0883197	-0.0682453	-0.0606599	0.0584074	0.0599964	-0.0396075	0.0828738	0.0548661	-0.0465696	-0.0858492	-0.0847307	0.0280308	0.0608536
22	5136	5136-1	5136-1_10	PCDH19	F	50	batch1	fibroblast	-0.0370861	-0.0557824	0.0222859	0.0923746	0.0623454	0.00418436	-0.0337896	0.00845385	0.0529535	-0.00771152	0.0460106	-0.0290625	0.00192891	-0.000741966	-0.00559093	-0.0172812	-0.00932621
23	2242	2242-1	2242-1_8	Control	M	75	batch1	fibroblast	-0.0449536	-0.0537561	0.0448227	0.0956858	0.0930236	0.000305692	-0.0231596	-0.0225171	0.0241175	-0.00686416	-0.0335092	0.0250813	-0.012238	-0.105108	-0.0176724	0.00483517	0.0417346
24	2775	2775-8	2775-8_3	16p11del	M	75	batch1	fibroblast	-0.0419128	-0.0598798	0.0430409	0.0930649	0.110697	-0.0240919	-0.0828158	-0.0081087	0.0994649	-0.0540104	-0.13886	-0.00194601	0.0413771	0.102636	-0.00942504	0.131831	-0.0445795
25	0410	0410-1	0410-1_2	Control	F	50	batch1	fibroblast	-0.0567564	-0.0650779	0.0355732	0.0942672	0.0957977	0.0163201	-0.0143538	0.00337741	0.00411163	0.0318727	0.022582	-0.00910863	0.0066102	-0.0310186	-0.0185152	-0.0396354	0.007476
26	8178	8178-2	8178-2_5	16p11dup	F	50	batch1	fibroblast	-0.0393837	-0.0580353	0.0391849	0.12394	0.0711634	0.016797	-0.0164522	-0.0144179	0.0512867	0.0123568	0.0466288	-0.0263649	0.00181159	-0.0236293	-0.029375	-0.0146613	0.0159257
27	1612	1612-2	1612-2_8	16p11del	F	50	batch1	fibroblast	-0.0355893	-0.00254479	-0.024659	-0.00993235	0.0688343	-0.0715272	-0.0310611	0.109571	0.0553617	-0.0577245	0.108148	0.0157199	-0.00734138	0.00070425	0.022133	-0.0755739	0.0286666
28	0307	0307-1	0307-1_8	Control	M	75	batch1	fibroblast	-0.0553538	-0.0710068	0.0567657	0.0947706	0.0779526	-0.0113111	-0.0394599	0.00689327	0.0311549	0.00766032	0.000439307	-0.000762141	-0.0447502	-0.0980397	-0.0399336	0.0963287	0.0660036
29	2775	2775-8	2775-8_3	16p11del	M	25	batch1	fibroblast	-0.0439325	-0.0623749	0.0233019	0.12132	0.04428	0.00301146	-0.0167396	0.0298439	0.0548096	0.00142368	0.0417598	-0.0755406	0.0321917	0.104503	0.0478923	0.0526875	0.0340667
30	728	728-1	728-1_2	PCDH19	F	50	batch1	fibroblast	-0.0320217	-0.0528548	0.0290531	0.0568014	0.0920122	0.00284737	-0.0533319	0.060488	-0.0514939	0.0110317	0.0465877	-0.0473366	-0.0132161	-0.0474978	0.0223115	-0.0555714	-0.0216022
31	2775	2775-9	2775-9_2	16p11del	M	25	batch1	fibroblast	-0.0403387	-0.0616918	0.0294587	0.14691	0.0490376	-0.0120381	-0.00415812	-0.000801664	0.0468692	-0.0438536	0.000208701	-0.0225914	0.0527781	0.0651254	0.0757256	0.0167127	-0.0166868
32	7839	7839-4	7839-4_12	16p11del	F	25	batch1	fibroblast	-0.0379517	-0.0497063	0.0360185	0.110411	0.0564245	-0.00743494	-0.0461321	0.0398531	0.0554402	-0.0073816	0.0806056	-0.0911899	0.0092948	0.0204343	-0.00620072	0.04454	0.0231494
33	8858	8858-3	8858-3_6	Control	M	50	batch1	fibroblast	0.00590538	0.0454731	0.049476	0.115593	0.0840408	-0.00120145	-0.0090606	0.00285957	0.0256078	0.0238571	-0.0359257	-0.00528857	0.00195601	-0.0423553	0.028672	0.0414162	0.0667216
34	1612	1612-2	1612-2_8	16p11del	F	75	batch1	fibroblast	-0.0347029	-0.00534974	0.0316373	0.131662	0.0529335	0.00323739	0.00019625	-0.00379993	0.0235942	-0.0274078	0.0855773	-0.0328824	0.00782056	-0.0677965	0.0108314	-0.0752285	-0.022318
35	8178	8178-1	8178-1_5	16p11dup	F	50	batch1	fibroblast	-0.0395418	-0.0555083	-0.00465409	0.0389208	0.0910388	-0.00310461	-0.0152263	0.0575958	-0.00748997	0.00653244	0.0226579	0.00271501	0.0209537	0.0119787	0.0422447	-0.107546	-0.0388782
36	0307	0307-1	0307-1_8	Control	M	50	batch1	fibroblast	-0.0528557	-0.0704233	0.0406423	0.131503	0.0622075	0.025487	0.00012898	0.0113435	-0.00525847	0.014589	0.104922	-0.0546234	0.00367204	-0.0516714	-0.00160491	-0.0490765	-0.0312301
37	3311	3311-1	3311-1_9	16p11dup	M	50	batch1	fibroblast	-0.0431431	-0.0550759	0.00865007	0.0903771	0.0425707	0.00740579	-0.0165433	0.0195791	-0.0138708	-0.0157378	0.0356478	-0.0259673	-0.0436679	-0.0306697	0.0271578	-0.111566	0.00165418
38	7643	7643-6	7643-6_11	TS	F	25	batch1	fibroblast	-0.0275794	-0.0223978	0.0391431	0.057148	0.148756	-0.00114868	0.0050715	0.0124872	-0.00268176	0.0935741	-0.110653	0.0989908	0.0325972	0.0311136	0.0454556	-0.035541	-0.00428493
39	8858	8858-3	8858-3_6	Control	M	100	batch1	fibroblast	0.00658274	0.04617	-0.011973	-0.0125286	0.0756419	-0.0527884	-0.0316538	0.0941882	0.0103426	-0.0201452	0.125233	0.0147838	-0.0278756	-0.0939244	-0.0265162	-0.0890261	0.0218678
40	2775	2775-8	2775-8_3	16p11del	M	100	batch1	fibroblast	-0.0419423	-0.0611698	0.0225628	0.0876514	0.0714332	-0.00613261	-0.00992428	0.00954378	0.0311859	-0.00667099	-0.0236232	0.00761454	0.0090774	0.00478157	0.0313867	-0.0179635	-0.00959618
41	0410	0410-1	0410-1_2	Control	F	100	batch1	fibroblast	-0.0548871	-0.065124	0.00348918	0.0378844	0.0839854	-0.0273512	-0.0502269	0.0371678	0.00173917	-0.0407381	-0.0415096	-0.0266772	0.0150694	-0.0248595	0.032844	-0.0289538	0.0101685
42	8858	8858-3	8858-3_7	Control	M	50	batch1	fibroblast	0.00670368	0.0456683	0.0607915	0.0573472	0.138692	0.00313288	-0.00958388	0.0326152	-0.0961549	0.0336009	0.0204465	0.043394	-0.0127716	-0.0431186	-0.012045	-0.0409291	-0.0213899
43	8178	8178-1	8178-1_5	16p11dup	F	25	batch1	fibroblast	-0.039534	-0.0559224	0.0161762	0.0926529	0.0618833	0.00701395	-0.0277082	0.0267406	0.0335634	0.0251696	0.00504466	-0.0351986	0.0052328	0.104561	0.0330004	0.0173204	0.0301443
44	0307	0307-1	0307-1_8	Control	M	25	batch1	fibroblast	-0.050513	-0.0718051	0.0200604	0.119076	0.0516849	0.0144814	-0.00239467	0.00411891	0.0440999	0.0200073	0.0261408	-0.0367683	0.0201284	0.0557269	0.0154399	0.0191238	0.0391123
45	728	728-1	728-1_2	PCDH19	F	75	batch1	fibroblast	-0.03118	-0.0535519	0.0138897	0.0919554	0.0550648	0.00503186	-0.0304092	0.0231051	0.0277331	-0.0129183	0.021366	-0.0761937	0.0233543	-0.0140675	0.0363763	-0.039493	-0.0340292
46	8178	8178-2	8178-2_5	16p11dup	F	75	batch1	fibroblast	-0.0416376	-0.0554313	0.0583995	0.124128	0.0859686	0.00591846	-0.00464047	-0.0338653	0.0245354	0.00200249	0.00463402	0.023323	-0.0274023	-0.126258	-0.0242806	-0.0354116	0.0322435
47	2775	2775-8	2775-8_3	16p11del	M	50	batch1	fibroblast	-0.0431873	-0.0593391	-0.0229494	-0.0501531	0.0808785	-0.0894465	-0.0707916	0.132028	0.043496	-0.0533473	0.0670559	0.0184348	-0.00384786	0.0128773	0.00832898	0.0495735	0.0766588
48	7643	7643-5	7643-5_11	TS	F	25	batch1	fibroblast	-0.0293851	-0.0233626	-0.00322514	-0.0677878	0.146008	-0.0974228	-0.0321264	0.11368	0.0098255	0.0259703	0.0243089	0.140416	-0.0614183	-0.0111472	-0.047899	-0.0202277	0.169845
49	2775	2775-9	2775-9_2	16p11del	M	50	batch1	fibroblast	-0.0439955	-0.0607194	0.0012352	0.0347536	0.088578	-0.0105437	-0.0685314	0.0902565	0.00682376	-0.00134918	-0.015725	-0.0862607	0.0230715	-0.00802576	0.0520086	-0.0223571	-0.00744918
50	8858	8858-3	8858-3_7	Control	M	25	batch1	fibroblast	0.00660194	0.0466838	-0.00306865	0.0294637	0.0706794	-0.013739	-0.0560287	0.104571	0.0457329	-0.00932419	0.0147209	-0.0590117	0.0164977	0.0560741	0.0752974	0.00369055	-0.0404171
51	9633	9633-1	9633-1_8	16p11del	M	100	batch1	fibroblast	-0.0370313	-0.044888	0.00993068	0.0344789	0.0661825	-0.0365677	-0.0747555	0.0805411	0.0670604	-0.0240202	0.0105255	-0.0724385	-0.0071971	-0.0349197	0.0139964	0.0442038	0.0531335
52	2775	2775-8	2775-8_1	16p11del	M	75	batch1	fibroblast	-0.0424483	-0.0603865	-0.00614998	0.0398348	0.0837898	-0.0162766	-0.0378038	0.0713695	0.0308629	0.00291246	-0.0360797	-0.0424408	0.0230436	0.000612802	0.04481	-0.0270516	0.0614646
53	8858	8858-3	8858-3_6	Control	M	75	batch1	fibroblast	0.00639679	0.0457543	0.00657656	0.0166708	0.0863025	-0.028798	-0.0443918	0.0859381	0.00804799	-0.00912924	-0.0114712	-0.0195259	0.00282957	-0.0527683	0.0434728	0.031534	0.0327073
54	7643	7643-5	7643-5_11	TS	F	50	batch1	fibroblast	-0.0277329	-0.0221524	0.00140812	-0.0513758	0.144037	-0.0497707	-0.07226	0.0942926	-0.0383115	0.0345722	-0.0340625	0.0446155	0.0045993	-0.00782508	-0.000199877	-0.0100638	0.0126913
55	0410	0410-1	0410-1_7	Control	F	100	batch1	fibroblast	-0.0541725	-0.0661019	-0.000823967	0.0465231	0.0848599	-0.00288156	-0.0271867	0.0639375	0.016305	0.000793155	0.0137795	-0.0236531	0.00235157	-0.0591596	0.0255491	-0.0760085	-0.00393998
56	0307	0307-1	0307-1_2	Control	M	50	batch1	fibroblast	-0.050808	-0.0697918	-0.0187224	0.027294	0.0874201	-0.0321429	-0.071522	0.048574	-0.184482	-0.148602	0.0369144	0.0476074	0.0160238	0.0332058	0.0612424	-0.146302	-0.0365088
57	8178	8178-2	8178-2_5	16p11dup	F	25	batch1	fibroblast	-0.0403057	-0.0553861	-0.0315938	-0.0176334	0.0638194	-0.0665178	-0.051898	0.0984296	0.0652492	-0.0573221	0.0706164	0.0119577	0.0167015	0.0859675	0.00512819	0.0346435	0.0483712
58	6160	6160-3	6160-3_14	16p11dup	F	25	batch1	fibroblast	-0.038802	-0.0445396	-0.0311012	-0.0372775	0.0640271	-0.0615674	-0.0816036	0.11636	0.0576668	-0.000980271	0.0854499	-0.0763073	0.0507616	0.139129	0.0768732	0.0118931	-0.00660703
59	2242	2242-1	2242-1_22	Control	M	25	batch2	fibroblast	-0.0481833	-0.0519103	0.0428269	-0.0025827	-0.0676438	0.0545373	-0.0320899	0.057539	0.0267331	-0.0086393	-0.0269224	0.0200526	0.0372051	0.080871	-0.0717392	-0.000975038	0.071029
60	2242	2242-1	2242-1_22	Control	M	50	batch2	fibroblast	-0.0468176	-0.0529597	0.0622867	0.0459387	-0.0458492	0.0277038	-0.0427652	-0.0216915	-0.011606	0.0128337	-0.091796	0.0491296	-0.0561535	0.0266986	-0.0249971	-0.0211633	-0.0242934
61	2242	2242-1	2242-1_22	Control	M	75	batch2	fibroblast	-0.0468267	-0.0507874	0.027394	0.0333961	-0.0636022	0.0189691	-0.0228446	-0.000853385	-0.00917101	0.00589301	0.00727654	-0.0270353	-0.00596081	-0.0240333	0.018086	0.0222817	-0.0570496
62	2242	2242-1	2242-1_22	Control	M	100	batch2	fibroblast	-0.0465247	-0.0523015	0.000735315	-9.94069e-06	-0.0703422	0.0288243	-0.0201344	0.0321396	0.0268564	-0.0135903	0.022245	-0.0156341	0.0307294	-0.0846548	-0.00523529	0.0469962	0.0156515
63	2242	2242-1	2242-1_24	Control	M	25	batch2	fibroblast	-0.048867	-0.0520164	0.0397723	0.0373755	-0.0693461	0.0361517	-0.0367738	0.0220742	0.00645483	0.0366499	0.0398276	-0.0754258	-0.0714442	0.09329	-0.0213178	0.015543	-0.0300002
64	2242	2242-1	2242-1_24	Control	M	50	batch2	fibroblast	-0.0438094	-0.0523762	0.0553082	0.0358404	-0.0468755	0.0331655	-0.00922077	0.0243886	-0.00437492	0.0296423	-0.0194446	0.0262566	0.0249714	0.00963845	-0.023422	-0.0375133	-0.0134612
65	2242	2242-1	2242-1_24	Control	M	75	batch2	fibroblast	-0.0474066	-0.0519196	0.0121916	-0.0066262	-0.0424711	0.0251432	-0.0125616	0.0355489	-0.0119721	-0.000686085	-0.00115755	0.0389518	-0.0178836	-0.0771906	-0.00165585	0.0136568	0.0217595
66	2242	2242-1	2242-1_24	Control	M	100	batch2	fibroblast	-0.0466094	-0.0528806	0.0109356	0.00369189	-0.0651939	0.0247862	-0.00010404	0.0385926	0.0563197	-0.048991	0.00110142	0.0299567	0.0415265	-0.0915642	-0.00226204	-0.000766391	0.0164369
67	8858	8858-3	8858-3_10	Control	M	25	batch2	fibroblast	0.00500659	0.0466425	0.025198	0.0454348	-0.0650643	0.031905	-0.0113304	0.0132223	0.0284323	0.0399137	0.0442142	-0.013838	0.0577578	0.0583588	0.0364159	0.00526219	-0.0391693
68	8858	8858-3	8858-3_10	Control	M	50	batch2	fibroblast	0.00660008	0.0462811	-0.00516824	0.00133003	-0.0644907	0.0255369	-0.017904	0.0325208	0.0590985	-0.0255149	-0.00781977	0.039847	0.092552	-0.0650542	0.00412701	0.0396142	0.0153666
69	8858	8858-3	8858-3_10	Control	M	75	batch2	fibroblast	0.00660083	0.0460273	0.0112727	-0.012072	-0.0309355	0.0324869	-0.0150862	0.0423035	0.0077438	0.00626848	-0.00797557	0.0166938	0.0168487	-0.0105885	0.0412808	-0.0175701	-0.00938076
70	8858	8858-3	8858-3_10	Control	M	100	batch2	fibroblast	0.00638094	0.0456304	0.020895	0.000550483	-0.0783944	0.0273415	-0.0207508	0.0593086	0.0557004	-0.0568056	0.0366026	0.00218173	0.0565039	-0.092392	-0.0762695	0.0139963	0.00845576
71	0410	0410-1	0410-1_10	Control	F	25	batch2	fibroblast	-0.0538876	-0.0668563	0.0443181	0.0539675	-0.0830798	0.0380368	-0.0215651	0.0232617	0.0285708	0.0248823	0.0105175	0.0405691	0.0224562	0.0653566	-0.0174085	-0.0127335	0.00712032
72	0410	0410-1	0410-1_10	Control	F	50	batch2	fibroblast	-0.0535696	-0.0655286	0.0443021	0.0213231	-0.0459965	0.0158595	-0.0351073	-0.0115208	-0.0532605	-0.0098772	0.00606481	-0.035644	-0.00860963	-0.00178861	0.0205276	0.021447	-0.0855763
73	0410	0410-1	0410-1_10	Control	F	75	batch2	fibroblast	-0.0530558	-0.064802	0.0596171	0.0281272	-0.0374568	0.0155978	-0.0112426	-0.0266175	-0.00391446	0.0125904	-0.0655457	-0.0569073	-0.0461824	0.0267399	0.027182	0.00395803	-0.0406996
74	0410	0410-1	0410-1_10	Control	F	100	batch2	fibroblast	-0.0552033	-0.0660021	0.0608502	0.00596419	-0.00711119	-0.015517	-0.0469972	-0.0606368	-0.0403667	-0.0385583	-0.245493	-0.0394938	-0.0938	0.0783505	-0.060009	-0.0367042	-0.00787997
75	0410	0410-1	0410-1_11	Control	F	25	batch2	fibroblast	-0.0538861	-0.0656827	0.0229236	-0.0214062	-0.00188893	0.0350856	-0.018303	0.0540576	-0.00164705	0.0148292	-0.0408438	0.0639973	0.0124227	-0.021021	0.000630763	-0.0123814	0.0172278
76	0410	0410-1	0410-1_11	Control	F	50	batch2	fibroblast	-0.0533415	-0.0645817	0.0450467	0.0232863	-0.0535145	0.0172659	-0.0187443	-0.000375149	0.00308668	-0.0130246	-0.0327437	-0.0120886	-0.00662359	-0.0131209	0.0179747	-0.0194141	-0.0446207
77	0410	0410-1	0410-1_11	Control	F	75	batch2	fibroblast	-0.0537383	-0.0660108	0.0279795	0.0178372	-0.0412166	0.0134738	-0.0198643	-0.0143966	-0.0454116	0.0266663	-0.0254914	0.00637703	0.0138637	-0.049248	0.0379724	0.0235369	-0.0470894
78	0410	0410-1	0410-1_11	Control	F	100	batch2	fibroblast	-0.0545251	-0.0661546	0.092396	0.020351	-0.0562002	0.0248388	0.0219525	-0.0150449	0.0194407	-0.0366995	-0.0910134	-0.042661	-0.0336567	0.0605366	-0.00889533	-0.0634216	0.0119012
79	1205	1205-4	1205-4_10	Control	F	25	batch2	fibroblast	-0.0534433	-0.0709002	0.0576036	0.0571673	-0.0743624	0.0606547	-0.0161509	0.00819045	0.0143935	0.0339378	0.026227	0.070211	0.0516846	0.0230451	-0.0472407	-0.0517649	-0.0183321
80	1205	1205-4	1205-4_10	Control	F	50	batch2	fibroblast	-0.0542959	-0.0704584	0.00977161	-0.00344672	-0.0598006	0.0365437	-0.0481937	0.0298329	0.0106616	-0.04432	-0.0164586	0.0133415	0.0165898	-0.0192818	-0.0114021	0.047549	-0.00649295
81	1205	1205-4	1205-4_10	Control	F	75	batch2	fibroblast	-0.0532771	-0.0709703	0.0100649	-0.0135506	-0.0383821	0.0229613	-0.0468258	0.0410948	0.00259481	-0.0152555	-0.0184279	0.000589845	0.0285691	-0.0728253	-0.0119797	0.0364873	-0.0231352
82	1205	1205-4	1205-4_10	Control	F	100	batch2	fibroblast	-0.0534906	-0.0702626	-0.0133802	-0.00353014	-0.0694618	0.0151176	-0.0335073	0.02064	0.0429315	-0.0417855	0.00457867	-0.0289392	-0.00172932	-0.112154	0.0361449	0.0281718	0.00110783
83	1205	1205-4	1205-4_11	Control	F	25	batch2	fibroblast	-0.0532346	-0.0719574	0.0606793	0.0431356	-0.0707648	0.0578577	-0.00323857	0.0352998	0.0242451	0.0224214	0.0498691	0.0571301	0.0843593	0.0444852	-0.0459779	-0.0691355	-0.025526
84	1205	1205-4	1205-4_11	Control	F	50	batch2	fibroblast	-0.0551636	-0.0705233	0.031115	-0.00459133	-0.0547013	0.0290401	-0.0372566	0.0430559	0.0199775	-0.0380686	-0.0409659	0.0528444	0.0268222	-0.0613171	-0.0651655	0.0214271	0.0254772
85	1205	1205-4	1205-4_11	Control	F	75	batch2	fibroblast	-0.0540829	-0.0705456	0.0548622	0.0177783	-0.0331691	0.0260463	-0.0175943	-0.0176401	-0.0350699	0.0289359	-0.0372849	-0.0023421	-0.104873	0.0167224	0.0395028	-0.00538312	-0.025645
86	1205	1205-4	1205-4_11	Control	F	100	batch2	fibroblast	-0.054566	-0.070894	0.01397	0.0310231	-0.0615455	0.0091852	-0.0357423	-0.0144729	0.0338616	-0.0222812	-0.0383686	-0.0196495	-0.0501134	0.00824321	0.0732971	0.00357863	-0.0491314
87	0307	0307-1	0307-1_10	Control	M	25	batch2	fibroblast	-0.0513511	-0.0690609	0.0447696	0.0247521	-0.0548082	0.0381363	-0.00547303	0.0245652	0.0306867	0.00136461	0.0232878	0.0478384	0.0576006	0.0243629	0.0240229	-0.0507167	-0.0314834
88	0307	0307-1	0307-1_10	Control	M	50	batch2	fibroblast	-0.0509587	-0.0707036	0.0513732	0.0127717	-0.0337433	0.0194317	-0.0121196	-0.0206353	-0.0452863	0.00688241	-0.0115293	-0.00643711	-0.0943566	-0.0137042	0.0588029	-0.0230433	-0.0424476
89	0307	0307-1	0307-1_10	Control	M	75	batch2	fibroblast	-0.0508125	-0.0701847	0.0149816	-0.0225383	-0.0335909	0.0223813	-0.0359524	-0.0031722	-0.00713709	-0.00385361	-0.0540307	-0.0233737	-0.0347124	-0.0379975	0.00791079	0.0711512	0.00980172
90	0307	0307-1	0307-1_10	Control	M	100	batch2	fibroblast	-0.0511431	-0.0711771	0.00335496	-0.00946739	-0.0575281	0.0201601	-0.00958772	0.0208174	0.0320946	-0.0514567	-0.00528867	0.0179846	0.0448929	-0.106815	0.0395181	-0.0147668	-0.0243111
91	0307	0307-1	0307-1_11	Control	M	25	batch2	fibroblast	-0.0510349	-0.0706314	0.0119836	0.00338897	-0.0750305	0.0294913	-0.0345347	0.0454355	0.0218775	-0.020881	0.0165162	-0.00207892	-0.000310181	0.00620597	-0.00614465	0.0255003	0.031832
92	0307	0307-1	0307-1_11	Control	M	50	batch2	fibroblast	-0.051361	-0.0713333	0.0568838	-0.00804539	-0.0321956	0.0244284	0.00488857	0.0207336	-0.013719	-0.0147029	-0.0141239	0.0893311	0.0954936	-0.0579875	-0.00698961	-0.0703987	-0.0222003
93	0307	0307-1	0307-1_11	Control	M	75	batch2	fibroblast	-0.0512947	-0.0707462	0.0355787	0.0219826	-0.052163	0.018858	-0.0378836	-0.0260819	-0.0231953	0.0243074	-0.0269741	-0.00626347	-0.108813	-0.0569226	0.0553078	-0.00798094	-0.037417
94	0307	0307-1	0307-1_11	Control	M	100	batch2	fibroblast	-0.0514959	-0.0709002	0.0125262	-0.00996138	-0.0534836	0.0252558	-0.00860161	0.0167037	0.00862528	-0.0387558	-0.00817887	-0.00889379	0.0397966	-0.0821418	0.0172028	0.0238278	-0.0178813
95	0307	0307-1	0307-1_14	Control	M	25	batch2	fibroblast	-0.0514379	-0.0709675	0.0174939	-0.00341615	-0.0698365	0.0417728	-0.00740955	0.0655938	0.0312357	0.00256181	0.0140744	0.095728	0.198176	0.0134137	-0.0727854	0.0254709	0.0805814
96	0307	0307-1	0307-1_14	Control	M	50	batch2	fibroblast	-0.0520246	-0.0705222	0.023101	0.0246475	-0.0702067	0.0390107	-0.0516199	-0.0172117	-0.0152178	0.0113225	0.0103143	0.00277596	-0.0381076	-0.0109274	0.00890635	0.0294267	-0.0636418
97	0307	0307-1	0307-1_14	Control	M	75	batch2	fibroblast	-0.0503505	-0.0712525	0.0511414	-0.0357589	-0.00666502	0.0249589	0.00530142	0.0165547	-0.0134409	-0.0140116	-0.0247929	0.0310753	-0.0341828	-0.135129	-0.033718	0.00401702	0.0271674
98	0307	0307-1	0307-1_14	Control	M	100	batch2	fibroblast	-0.0511865	-0.0709909	0.0411081	-0.0275876	-0.0349726	0.0196314	0.0220362	0.0225509	0.0158113	-0.0377401	0.017305	-0.00585374	-0.0113985	-0.0977527	-0.00633588	-0.00232985	0.0135245
99	0804	0804-1	0804-1_12	22q11del	M	50	batch2	fibroblast	-0.0376787	-0.0534009	0.0544873	0.0229599	-0.0409337	0.0387345	0.0150292	0.0110412	-0.00732756	0.0341275	0.0601763	-0.0447765	-0.0451208	0.0501329	0.0207496	-0.00945507	-0.0275857
100	0804	0804-1	0804-1_12	22q11del	M	75	batch2	fibroblast	-0.036628	-0.0539536	0.0105532	-0.0031503	-0.0647857	0.0327619	-0.0348831	0.0314348	0.0105548	-0.02526	-0.0183069	0.0250164	0.0593854	-0.0531512	-0.0261754	0.0678669	0.0440173
101	0804	0804-1	0804-1_12	22q11del	M	100	batch2	fibroblast	-0.0381935	-0.0543193	0.0364177	0.0258338	-0.0614774	0.0292814	0.00872978	0.00489722	0.0302323	-0.00193439	0.0317885	-0.034933	-0.00926213	-0.0134012	0.0598689	-0.012865	-0.0429223
102	0537	0537-3	0537-3_12	22q11del	M	25	batch2	fibroblast	-0.0429545	-0.0494424	0.0137376	-0.0052143	-0.046604	0.0448604	-0.0263167	0.033077	-0.00491182	0.0136896	0.00153488	0.0433808	-0.0151809	-0.0199931	0.00350425	0.0166387	0.0148824
103	0537	0537-3	0537-3_12	22q11del	M	50	batch2	fibroblast	-0.0418457	-0.0477986	0.0277739	0.0193876	-0.040873	0.0209415	-0.000156704	0.00168182	0.0018845	0.0174515	-0.0107425	0.0235265	0.0645859	-0.0234795	0.0646253	-0.0197396	-0.0556281
104	0537	0537-3	0537-3_12	22q11del	M	75	batch2	fibroblast	-0.0434885	-0.0490889	0.0066228	-0.00776871	-0.0626965	0.0153753	-0.0339825	0.00957683	0.0286502	-0.0270207	-0.0618897	-0.0112706	-0.0560984	-0.0289558	0.0413957	0.0518705	0.0311774
105	0537	0537-3	0537-3_12	22q11del	M	100	batch2	fibroblast	-0.042343	-0.0498721	0.0146151	0.0161244	-0.0709062	0.0157776	-0.010359	0.00719507	0.0349685	-0.0073676	0.0217412	-0.0492233	-0.0112903	-0.0468052	0.0624041	0.0104154	-0.0207288
106	1804	1804-5	1804-5_19	22q11del	F	25	batch2	fibroblast	-0.0443696	-0.0477278	0.0303118	0.000707578	-0.0656747	0.0572573	-0.00120476	0.0894103	0.0390758	-0.0132164	-0.00572258	0.181613	0.231002	-0.0190958	-0.0862243	-0.0824072	0.109293
107	1804	1804-5	1804-5_19	22q11del	F	50	batch2	fibroblast	-0.0442725	-0.0485994	0.0273927	-0.00457016	-0.0394875	0.0437065	0.00284409	0.059097	0.0150088	-0.0154502	0.0312873	0.0614414	0.0930443	-0.0592478	-0.0259022	-0.0408137	0.00709035
108	1804	1804-5	1804-5_19	22q11del	F	75	batch2	fibroblast	-0.0444669	-0.049965	0.0238624	0.0211737	-0.0572458	0.0172206	-0.0192174	-0.000801906	-0.00190188	0.000921206	0.0220052	-0.0396029	-0.0511632	0.00855195	0.0248526	0.00414003	-0.0461395
109	1804	1804-5	1804-5_19	22q11del	F	100	batch2	fibroblast	-0.045775	-0.0492011	0.0130809	-0.0185754	-0.0475289	0.0245155	-0.0131879	0.0174901	0.0274206	-0.0492166	-0.0247784	-0.00747104	0.0204346	-0.0748316	-0.0439095	0.0613782	0.0334086
110	1804	1804-5	1804-5_22	22q11del	F	25	batch2	fibroblast	-0.0455845	-0.049731	0.0562005	0.0081214	-0.0548811	0.0420172	-0.0200179	0.0374706	-0.00306901	0.00622889	0.00834639	-0.00264884	0.0571408	0.0327651	-0.0675097	-0.0311051	-0.0151872
111	1804	1804-5	1804-5_22	22q11del	F	50	batch2	fibroblast	-0.0452525	-0.0485349	0.0187462	-0.0144655	-0.0450705	0.0212036	-0.0238059	0.0338553	0.00723349	-0.0294772	-0.00703785	0.0317431	-0.0287554	-0.0777096	-0.0196247	0.00691956	0.00485308
112	1804	1804-5	1804-5_22	22q11del	F	75	batch2	fibroblast	-0.0462772	-0.0493556	0.0243511	-0.00724535	-0.064636	0.0234077	-0.0351541	0.0299652	-0.0231691	-0.0429969	0.0190039	-0.0381103	-0.0570069	-0.0583001	-0.00493409	0.0432717	-0.028028
113	1804	1804-5	1804-5_22	22q11del	F	100	batch2	fibroblast	-0.0447643	-0.0493363	0.0385726	0.00976292	-0.0562813	0.0192964	-0.0126353	0.00198888	0.0186906	-0.0132759	-0.000506284	-0.0240708	-0.0785217	0.0105722	0.0992109	-0.0461411	-0.047987
114	6303	6303-4	6303-4_25	22q11del	F	25	batch2	fibroblast	-0.0336016	-0.0468391	0.0730335	0.0172199	-0.0496184	0.0482304	-0.000102318	0.0108006	0.0211576	-0.0149119	-0.00253354	0.0765853	0.013418	0.00551496	-0.0555021	-0.0968178	-0.0222068
115	6303	6303-4	6303-4_25	22q11del	F	50	batch2	fibroblast	-0.0329063	-0.0470307	0.046249	-0.00354795	-0.0293145	0.0274359	-0.0178448	0.0219179	-0.0253962	0.0173852	0.00457821	0.0116708	0.00120276	-0.0133368	0.00877618	-0.0479922	-0.0513864
116	6303	6303-4	6303-4_25	22q11del	F	75	batch2	fibroblast	-0.0329953	-0.0478686	0.0251531	-0.0140768	-0.0477161	0.0485037	-0.0256795	0.0396368	-0.00957704	-0.0543136	0.0461439	0.0390768	-0.00192146	-0.0309053	-0.03223	-0.00231041	-0.0347996
117	6303	6303-4	6303-4_25	22q11del	F	100	batch2	fibroblast	-0.0334008	-0.0477003	0.0468775	0.015096	-0.0450886	0.0217684	0.0214844	-0.0136681	0.00629162	-0.00205457	-0.0143852	0.0248112	0.00716525	-0.0642369	0.00630703	-0.00676352	0.00849461
118	6303	6303-5	6303-5_25	22q11del	F	25	batch2	fibroblast	-0.0334011	-0.048443	0.0142009	-0.00475654	-0.0724729	0.0451098	-0.0575564	0.0574612	0.0220157	-0.0198507	0.037061	0.0207636	-0.0744556	-0.0271363	-0.0232092	-0.00467125	-0.011211
119	6303	6303-5	6303-5_25	22q11del	F	50	batch2	fibroblast	-0.0335284	-0.0480524	0.0249699	0.0326976	-0.0649248	0.0219881	-0.0291948	-0.00856188	-0.0105584	-0.0126199	0.00575246	0.0385352	0.0210536	-0.0355744	0.038078	-0.0067016	-0.0798049
120	6303	6303-5	6303-5_25	22q11del	F	75	batch2	fibroblast	-0.0340098	-0.0484061	0.0143594	0.0382729	-0.0786632	0.0278944	-0.0348708	-0.0221963	-0.00481128	-0.0153574	0.0190359	0.0275621	0.00191809	-0.0211248	0.0246056	0.0408326	-0.0542792
121	6303	6303-5	6303-5_25	22q11del	F	100	batch2	fibroblast	-0.0338626	-0.0467077	0.0156412	-0.00365147	-0.0503644	0.00911969	-0.0391033	0.00488771	0.00223497	-0.0240044	0.00542114	-0.0363658	-0.0421914	-0.000813902	0.0641654	0.00622244	-0.0905536
122	7958	7958-3	7958-3_25	22q11del	F	25	batch2	fibroblast	-0.0377605	-0.0521525	0.0202225	-0.00366014	-0.0686628	0.0423073	-0.0437558	0.0642106	0.0320241	-0.0103827	0.0333769	-0.0223032	-0.0317239	-0.021364	-0.0240282	0.0203168	0.00530686
123	7958	7958-3	7958-3_25	22q11del	F	50	batch2	fibroblast	-0.0363456	-0.052357	0.0139626	-0.00182505	-0.0569901	0.0358033	-0.0382445	0.0401237	0.012717	-0.0262764	-0.0195385	-0.00127482	0.00872431	-0.0244048	-0.00255588	0.0242493	0.00487449
124	7958	7958-3	7958-3_25	22q11del	F	75	batch2	fibroblast	-0.0369344	-0.0521592	0.0258143	0.0413186	-0.0719622	0.0220239	-0.0284099	0.0129288	0.00433699	-0.00771649	0.0521225	-0.0230608	-0.0812032	0.0186023	0.0461952	-0.00136574	-0.0742825
125	7958	7958-3	7958-3_25	22q11del	F	100	batch2	fibroblast	-0.0376002	-0.0522988	0.0455493	0.014476	-0.0433234	0.0239688	0.0296099	0.0152382	0.0240755	-0.000570849	0.03247	-0.0388533	0.0339628	-0.0268972	0.033825	-0.0257485	-0.0425863
126	7619	7619-1	7619-1_22	15q13	M	25	batch2	fibroblast	-0.0411382	-0.0474473	0.039519	0.00177298	-0.0256001	0.0203148	0.0239166	0.0199768	0.0162749	0.0528596	0.0534343	-0.00655653	0.0546295	0.0517083	0.119691	-0.0552842	-0.0489271
127	7619	7619-1	7619-1_22	15q13	M	50	batch2	fibroblast	-0.0382629	-0.0478222	0.0494969	0.0279762	-0.0514025	0.0234652	-0.0307421	0.000811788	-0.0305487	0.0542457	0.0287936	-0.0384275	-0.038813	0.0362304	0.0817416	-0.0461326	-0.0792669
128	7619	7619-1	7619-1_22	15q13	M	75	batch2	fibroblast	-0.0393124	-0.0466514	0.0112153	-0.00715666	-0.0632132	0.024295	-0.0170567	0.0195773	-0.0029379	-0.0134902	0.0254208	0.00182392	0.0570953	-0.0547008	0.0998501	-0.0259569	-0.0241766
129	7619	7619-1	7619-1_22	15q13	M	100	batch2	fibroblast	-0.0402019	-0.047341	0.0102043	-0.000972697	-0.0743919	0.0153297	-0.0292514	0.0269991	0.0111748	0.00883816	0.0350119	-0.0424944	0.0306433	-0.0551162	0.0559969	0.00185573	-0.0386509
130	1953	1953-3	1953-3_23	15q13	M	25	batch2	fibroblast	-0.0395691	-0.0483019	0.0295255	0.00582364	-0.0685684	0.0457419	-0.015107	0.0795102	-0.0038918	0.0253517	0.00045297	0.0539534	0.0740462	0.0490173	-0.0742308	-0.00319418	0.0906122
131	7619	7619-3	7619-3_23	15q13	M	50	batch2	fibroblast	-0.0401034	-0.0476054	0.0396521	-0.00219521	-0.0642728	0.0310287	-0.0205534	0.0562777	-0.00150913	0.0173185	-0.0526156	0.0133379	0.113814	0.0913164	-0.0145561	-0.0192754	0.0887483
132	7619	7619-3	7619-3_23	15q13	M	75	batch2	fibroblast	-0.0404314	-0.0489768	0.0922111	0.00199325	-0.0862388	0.0327254	-0.00649435	0.0599959	0.0257732	-0.0136176	0.00645647	-0.0119766	-0.0743502	0.0997434	-0.0249241	-0.160161	0.051828
133	1953	1953-1	1953-1_15	15q13	M	25	batch2	fibroblast	-0.039991	-0.0406673	0.016509	-0.00145059	-0.0634531	0.0402557	0.00614995	0.0584441	0.0177728	-0.00572376	0.0490846	0.0329434	0.0547833	-0.0543719	-0.000922647	0.00739461	0.0283225
134	1953	1953-1	1953-1_15	15q13	M	50	batch2	fibroblast	-0.0401355	-0.0407738	0.0333752	0.00330685	-0.0401278	0.0289779	-0.0237	-0.020014	-0.0383072	-0.000495431	0.00861282	0.00305097	-0.0672725	-0.0370103	0.0281041	-0.0109227	-0.067967
135	1953	1953-1	1953-1_15	15q13	M	75	batch2	fibroblast	-0.0392412	-0.0413826	0.0216161	-0.00424289	-0.0533706	-0.00115031	-0.0317583	-0.00415636	0.0203143	-0.0349995	-0.0493712	0.00118929	-0.0552296	-0.039355	0.0953853	-0.0200586	-0.0304413
136	1953	1953-1	1953-1_15	15q13	M	100	batch2	fibroblast	-0.0406809	-0.0412422	0.0359625	-0.0156158	-0.0583073	0.0153721	-0.0357328	0.0294849	0.0265546	-0.0577184	-0.0472955	-0.0378311	-0.103286	-0.0558668	0.0123364	0.0241055	-0.00208917
137	1953	1953-2	1953-2_17	15q13	M	25	batch2	fibroblast	-0.0402239	-0.0413028	0.0457545	0.0230848	-0.0385542	0.0457983	-0.0432418	0.0228264	-0.0295562	0.106115	-0.0193359	0.049547	0.0598156	0.088304	-0.022336	0.0230519	-0.0032024
138	1953	1953-2	1953-2_17	15q13	M	50	batch2	fibroblast	-0.0406339	-0.04124	0.0165015	0.00885959	-0.0522433	0.0275996	-0.0356454	0.0314036	-0.0184498	0.0617136	0.00444164	0.0366741	0.109458	0.027853	0.0229605	0.00396946	-0.0352732
139	1953	1953-2	1953-2_17	15q13	M	75	batch2	fibroblast	-0.0407113	-0.0421702	0.0416979	-0.00414742	-0.0695927	0.0318317	-0.0215944	0.0659469	0.0159941	-0.0443476	-0.0133262	0.0287556	0.0147812	-0.0151051	-0.0636598	-0.00683418	0.0602891
140	1953	1953-2	1953-2_17	15q13	M	100	batch2	fibroblast	-0.0396618	-0.0402404	0.0182647	-0.0192658	-0.0405259	0.0124176	-0.00747465	0.0386339	9.05635e-05	-0.045192	-0.0133894	-0.00157513	0.0343865	-0.0671259	0.0156235	0.0312969	0.0355074
141	1953	1953-2	1953-2_23	15q13	M	25	batch2	fibroblast	-0.0411529	-0.0419729	0.0568551	0.00619245	0.00274216	0.0447407	-0.0478586	0.0240953	-0.0640158	0.128812	-0.0636444	0.0658224	0.0563963	0.0900076	-0.0349108	0.00610203	-0.0301962
142	1953	1953-2	1953-2_23	15q13	M	50	batch2	fibroblast	-0.0403783	-0.0409657	0.0497423	-0.0223598	-0.0213175	0.0304772	-0.0369078	0.0435812	-0.052713	-0.0200964	-0.114141	0.0309871	0.0353322	0.0959381	-0.085319	-0.00904891	0.0437099
143	1953	1953-2	1953-2_23	15q13	M	75	batch2	fibroblast	-0.0414598	-0.0403608	0.0185661	0.0112594	-0.100443	0.0410019	-0.0483268	0.0735132	0.0471966	-0.0444971	0.0258474	0.0238273	0.0408375	-0.0428377	-0.0532175	0.0163971	0.0368994
144	1953	1953-2	1953-2_23	15q13	M	100	batch2	fibroblast	-0.0405149	-0.0409429	0.0217921	0.00840802	-0.100701	0.0412909	-0.0338842	0.079437	0.0425745	-0.0501383	-0.0033197	0.103882	0.0426842	-0.0730975	-0.0112749	-0.0505625	0.0843194
145	7619	7619-3	7619-3_23	15q13	M	25	batch2	fibroblast	-0.0399071	-0.0407689	0.0306198	-0.00444581	-0.0431849	0.0258471	-0.0264187	0.0449521	-0.00278523	0.0443396	-0.0454562	0.0418103	-0.00277295	0.0434909	0.0342757	-0.037537	0.0563979
146	1953	1953-3	1953-3_23	15q13	M	75	batch2	fibroblast	-0.0414996	-0.0403352	0.0715483	0.00597082	-0.0851245	0.0397076	-0.0208571	0.0664891	0.0278208	-0.0190864	-0.0259777	0.0418435	-0.0349472	0.0888672	-0.0167492	-0.110263	0.0637001
147	1953	1953-3	1953-3_23	15q13	M	100	batch2	fibroblast	-0.0393546	-0.0420694	0.0670461	0.0183539	-0.102851	0.0365525	-0.0442595	0.0654531	0.0387588	-0.0267969	-0.0473543	0.078179	-0.112196	0.101572	0.0258018	-0.114178	0.0734684
148	2481	2481-2	2481-2_17	15q13	M	25	batch2	fibroblast	-0.0339549	-0.0335082	0.0148206	-0.0117983	-0.0553146	0.0208922	-0.027605	0.0350699	0.0279799	-0.0195589	-0.0396587	-0.0136807	0.0187519	-0.0141337	0.0104546	0.0629103	0.0547132
149	2481	2481-2	2481-2_17	15q13	M	50	batch2	fibroblast	-0.0339853	-0.0333368	0.0374656	-0.0280685	0.0211213	-0.0115148	-0.0497707	-0.00302478	-0.0733858	0.0633725	-0.165445	0.0170868	-0.012021	0.0453095	0.0679516	0.0174242	-0.0182236
150	2481	2481-2	2481-2_17	15q13	M	75	batch2	fibroblast	-0.0351831	-0.033635	0.0218922	-0.0113323	-0.06017	0.0109638	-0.0329499	0.0218525	0.0268845	-0.0529939	-0.0623611	-0.0272104	-0.0526552	-0.0201803	0.0273251	0.0329528	0.023423
151	2481	2481-2	2481-2_17	15q13	M	100	batch2	fibroblast	-0.0336459	-0.0324359	0.0211773	-0.013004	-0.0264639	-0.014791	-0.0147223	-0.020259	0.00790047	-0.0254249	-0.0736392	-0.0358023	-0.0115449	-0.0436125	0.0760261	0.0101462	-0.0258495
152	7839	7839-4	7839-4_12	16p11del	F	50	batch2	fibroblast	-0.0370558	-0.0486957	0.024695	-0.0169397	-0.0366565	0.0099394	-0.0315458	0.0268495	-0.00235808	-0.0235151	-0.0761344	0.00484037	-0.0319173	0.0381744	0.0299683	0.0311499	0.0423017
153	7839	7839-4	7839-4_12	16p11del	F	75	batch2	fibroblast	-0.0365215	-0.0485355	0.0127686	0.0183164	-0.0465017	0.00396356	-0.0113171	-0.0191135	0.00986533	0.0337451	-0.0399849	-0.0263866	0.00692011	-0.0210793	0.0994391	0.0171157	-0.0221045
154	7839	7839-4	7839-4_12	16p11del	F	100	batch2	fibroblast	-0.0362226	-0.0496366	0.0143521	0.0152937	-0.0596724	0.0189929	-0.026774	-0.0241841	0.0176337	0.0128489	-0.00479816	-0.0521856	-0.0323697	-0.0186448	0.0579937	0.00406608	-0.0469158
155	6160	6160-3	6160-3_14	16p11dup	F	50	batch2	fibroblast	-0.0382439	-0.0449148	0.0271645	0.00636072	-0.0400239	0.004673	-0.00863144	-0.00174519	-0.0243963	0.0590028	0.00558293	-0.0248191	0.0496617	0.0277673	0.125031	-0.0403435	-0.0507033
156	6160	6160-3	6160-3_14	16p11dup	F	75	batch2	fibroblast	-0.0372116	-0.0449349	0.0414253	-0.0224768	-0.0306821	0.013731	8.31164e-05	0.0362789	0.0232756	-0.0171043	-0.0230339	-0.0319666	0.0433531	-0.0154923	0.0372718	-0.0178653	0.00804048
157	6160	6160-3	6160-3_14	16p11dup	F	100	batch2	fibroblast	-0.0392977	-0.0439556	0.044185	-0.0303177	-0.00316074	0.0136871	-0.0114068	0.0236613	-0.0396603	0.00786746	-0.0268935	0.00112728	-0.039682	-0.0466553	0.037879	-0.030051	0.000136875
158	5136	5136-1	5136-1_10	PCDH19	F	75	batch2	fibroblast	-0.0366454	-0.0544107	0.0221345	0.00599253	-0.0445502	0.0104322	-0.0209574	-0.00930001	-0.0118823	0.0383214	-0.00525462	-0.0615273	-0.00282499	-0.032895	0.0295374	0.0528302	-0.00047455
159	5136	5136-1	5136-1_10	PCDH19	F	100	batch2	fibroblast	-0.0370113	-0.0546806	0.0450127	-0.0248952	-0.0397344	0.00884	-0.0110801	0.05087	0.00859997	-0.0362057	-0.0198913	-0.0239679	-0.0822085	0.0106779	0.00574361	-0.0179554	0.043522
160	7643	7643-5	7643-5_11	TS	F	75	batch2	fibroblast	-0.0276847	-0.0240046	-0.000468088	-0.0175113	-0.0379008	0.00812699	-0.0366092	0.0335744	0.0216039	-0.0306248	-0.0441255	0.0289146	-0.0226622	0.0047338	0.104434	-0.00734158	-0.00201758
161	7643	7643-5	7643-5_11	TS	F	100	batch2	fibroblast	-0.0277935	-0.024133	-0.0085817	-0.00968037	-0.0542415	0.0254463	-0.0549659	0.0239922	0.0261868	-0.0313601	-0.0324385	-0.0110974	-0.00968642	-0.00082339	0.0385092	0.0464412	-0.0126324
162	7643	7643-6	7643-6_11	TS	F	75	batch2	fibroblast	-0.0278124	-0.0243898	0.0324651	-0.026711	-0.0259146	0.0331632	-0.014104	0.0565813	-0.0197976	-0.00942662	-0.0203832	0.00576087	0.0713702	0.0319458	-0.0166515	0.0306466	0.0318944
163	7643	7643-6	7643-6_11	TS	F	100	batch2	fibroblast	-0.0289873	-0.0235837	0.0260848	0.016276	-0.0445062	0.0111764	-0.0322512	0.0036775	0.00885666	0.0329814	-0.0746149	0.0637939	0.0481588	0.0619529	0.0894436	-0.0245001	-0.0164568
164	2242	2242-1	2242-1_8	Control	M	100	batch2	fibroblast	-0.0462165	-0.0524237	0.0610299	-0.026273	0.0703576	0.0299829	-0.0504604	0.0019617	-0.124705	0.161916	-0.10749	0.0670955	-0.115087	-0.00158695	-0.0121548	0.0124709	-0.018985
165	8858	8858-3	8858-3_6	Control	M	75	batch2	fibroblast	0.00756515	0.0463603	0.0405987	-0.0433997	0.0317727	0.0380757	-0.0364425	0.052323	-0.0900891	0.107631	-0.0595931	0.048426	0.0256365	-0.0601497	-0.0709993	0.0756315	0.0202355
166	0410	0410-1	0410-1_2	Control	F	50	batch2	fibroblast	-0.0542004	-0.0649602	0.0247681	-0.0252217	0.0141764	0.0442762	-0.0338401	0.051285	-0.0576242	0.104686	-0.0358746	0.0859986	-0.0399979	0.0275199	-0.00386859	0.0122758	0.0109114
167	0410	0410-1	0410-1_7	Control	F	100	batch2	fibroblast	-0.0545431	-0.0650087	0.0585933	-0.0151074	0.00723972	0.0330875	-0.0277326	0.0121463	-0.0820588	0.109912	-0.0184244	0.0234502	-0.105164	-0.00117292	0.00156469	0.0103558	-0.0162406
168	0410	0410-1	0410-1_2	Control	F	25	batch2	fibroblast	-0.0538323	-0.0648729	0.0268417	-0.00278689	-0.0384644	0.054202	-0.0551189	0.0834818	-0.0331415	0.0766413	0.0371027	0.0769855	-0.00351156	0.0654557	-0.0619486	-0.0143891	-0.0120291
169	0410	0410-1	0410-1_2	Control	F	75	batch2	fibroblast	-0.0533506	-0.0654675	0.0237278	-0.0139665	-0.00105035	0.043382	-0.038257	0.0624671	-0.0780257	0.108773	0.0359488	0.0343697	-0.0458017	-0.0438958	-0.0482912	0.0050891	-0.0397603
170	0410	0410-1	0410-1_7	Control	F	50	batch2	fibroblast	-0.0543548	-0.0653301	0.0571822	-0.0223112	0.00147371	0.047414	-0.00572594	0.068953	-0.111363	0.0447282	0.0352922	0.0717071	-0.0371257	-0.0250083	-0.0593168	-0.0266588	-0.00531963
171	2775	2775-8	2775-8_1	16p11del	M	100	batch2	fibroblast	-0.0420003	-0.0592825	0.0603884	-0.0169004	0.0442491	0.0374957	-0.0405016	0.00979739	-0.18075	0.110259	0.0298069	0.0262502	-0.0791959	0.00101777	-0.0605754	-0.000541939	-0.0809374
172	9633	9633-1	9633-1_8	16p11del	M	75	batch2	fibroblast	-0.0358436	-0.0429254	0.0421648	-0.0166921	-0.00710132	0.045642	-0.0456512	0.0550762	-0.0532294	0.07391	0.0017873	-0.00377063	-0.135201	0.00626348	-0.0535668	0.0022565	-0.0121404
173	8178	8178-2	8178-2_5	16p11dup	F	100	batch2	fibroblast	-0.0407829	-0.0545174	0.0551236	-0.0195832	0.0146917	0.0261676	0.0111815	0.0266475	-0.0415044	0.0803682	0.00408658	-0.0115562	-0.00829629	-0.0187279	0.0372185	-0.0417914	-0.0411005
174	3311	3311-1	3311-1_9	16p11dup	M	75	batch2	fibroblast	-0.0421827	-0.0525681	0.0354856	-0.00822705	-0.00702456	0.0217194	-0.046853	0.00228641	-0.0591728	0.0771996	-0.0163758	-0.0539703	-0.0526847	-0.0268069	0.00633725	0.0376376	-0.0543153
175	3311	3311-1	3311-1_9	16p11dup	M	100	batch2	fibroblast	-0.0424186	-0.0534112	0.0394645	0.00291036	-0.0111815	0.0179505	-0.00773223	-0.0073508	-0.0409783	0.0643117	-0.0136919	-0.0298961	-0.0480786	-0.0143818	0.0397873	0.00966294	-0.0366991
176	5137	5137-7	5137-7_14	16p11dup	M	25	batch2	fibroblast	-0.0369077	-0.0537963	0.0301006	0.00130612	-0.054014	0.0427279	-0.0595931	0.0866141	0.00851641	0.0389153	-0.0262557	0.133805	0.114393	0.023443	-0.0859774	-0.00499811	0.0507915
177	728	728-1	728-1_2	PCDH19	F	25	batch2	fibroblast	-0.0322154	-0.0531636	0.0308296	-0.0100038	-0.0297353	0.0574071	-0.0506949	0.0873255	-0.0373941	0.0698111	0.0227145	0.0351517	0.0970165	0.0373397	-0.0897224	0.0475105	0.00339416
178	2242	2242-1	2242-1_36	Control	M	25	batch3	fibroblast	-0.0481523	-0.0509277	0.0664347	-0.0793349	-0.00446073	-0.0477005	0.0519137	0.0372589	-0.0065077	-0.0247881	-0.0370022	-0.0468732	0.0794172	0.0844102	-0.0739109	0.00379287	0.0167245
179	2242	2242-1	2242-1_36	Control	M	50	batch3	fibroblast	-0.0453607	-0.0528912	0.111712	-0.0582873	0.0229369	-0.0357551	0.110383	0.00281163	0.0093415	-0.0362782	-0.000429194	-0.0453316	-0.0124785	0.034567	-0.0239616	-0.0606031	0.00797681
180	2242	2242-1	2242-1_36	Control	M	75	batch3	fibroblast	-0.0464162	-0.0516528	0.0509772	-0.102003	0.0327989	-0.0674333	0.0282637	0.0151006	-0.0424187	-0.0224679	-0.0527166	-0.0226888	0.0396437	0.032639	0.0513705	0.0152368	-0.00865605
181	2242	2242-1	2242-1_36	Control	M	100	batch3	fibroblast	-0.0471277	-0.0517995	0.0695353	-0.0844004	0.0133869	-0.0533547	0.0478002	0.0302167	-0.0072342	-0.0276277	-0.0190804	-0.0977285	0.0246641	0.00951004	-0.055772	-0.00667336	-0.0265471
182	8858	8858-3	8858-3_39	Control	M	25	batch3	fibroblast	0.00707318	0.0462492	0.0818537	-0.073781	0.0255233	-0.0369887	0.0887634	0.0163839	0.00532656	-0.00459558	0.0157031	-0.0232353	0.0229495	0.0514954	0.0195483	-0.0582401	-0.0170259
183	8858	8858-3	8858-3_39	Control	M	50	batch3	fibroblast	0.00581919	0.0478593	0.123887	-0.0680673	0.0154485	-0.0559171	0.0810774	-0.00977228	-0.0471228	-0.0867243	-0.111675	-0.202759	0.0296197	0.0717614	-0.228522	-0.0628206	0.0251364
184	8858	8858-3	8858-3_39	Control	M	75	batch3	fibroblast	0.00628791	0.0481875	0.105286	-0.0245581	0.019357	-0.0406662	0.109688	-0.0377008	0.026315	-0.0307797	-0.0615689	-0.0149128	0.0409862	0.033283	-0.028533	-0.0344781	0.00787159
185	8858	8858-3	8858-3_39	Control	M	100	batch3	fibroblast	0.00664464	0.0467564	0.0919404	-0.0534445	0.0226142	-0.0275317	0.0989747	0.00567972	-0.00732894	0.000676584	0.050163	-0.0220764	0.0187215	-0.0053252	-0.0427829	-0.0373209	-0.0381371
186	2723	2723-5	2723-5_24	Control	F	25	batch3	fibroblast	-0.0453137	-0.0419589	0.103689	-0.0739619	0.0221262	-0.0436254	0.104868	0.00894244	0.023956	-0.0562058	-0.0277692	-0.0646132	0.0351013	0.0505099	-0.0426266	-0.0630965	-0.00258745
187	2723	2723-5	2723-5_24	Control	F	50	batch3	fibroblast	-0.0437292	-0.040568	0.104186	-0.0757222	0.0225826	-0.032743	0.0947548	0.0245129	0.00515001	-0.0572064	0.00905619	-0.0761621	-0.00643231	-0.016112	-0.060584	-0.0781931	-0.0280649
188	2723	2723-5	2723-5_24	Control	F	75	batch3	fibroblast	-0.043129	-0.0411075	0.108513	-0.0721666	0.0066253	-0.043661	0.0822793	0.0267989	-0.0192417	-0.0784628	-0.0357914	-0.198743	0.0369721	0.0168781	-0.1999	-0.0902954	-0.0237
189	2723	2723-5	2723-5_24	Control	F	100	batch3	fibroblast	-0.0423893	-0.0413603	0.0841355	-0.0343513	0.0132014	-0.0543883	0.089938	-0.02655	0.032154	-0.0255289	-0.0323425	0.0014025	0.0163233	-0.0234549	0.0418092	-0.0419517	-0.0148464
190	0524	0524-1	0524-1_25	Control	F	25	batch3	fibroblast	-0.0394508	-0.0472325	0.0577002	-0.0336011	0.00714377	-0.0549979	0.0528717	-0.0224355	0.0376769	0.012761	-0.0391719	-0.000650126	0.012335	0.0481237	0.0764712	0.0363901	0.000547559
191	0524	0524-1	0524-1_25	Control	F	50	batch3	fibroblast	-0.041355	-0.047645	0.0786993	-0.0533148	0.00523397	-0.0476061	0.0684132	0.00079854	-0.00500949	-0.0134648	-0.0251746	-0.0853803	0.0166439	0.0236703	-0.0160243	0.00127241	0.00563247
192	0524	0524-1	0524-1_25	Control	F	75	batch3	fibroblast	-0.0399148	-0.0481883	0.0885657	-0.058166	0.013298	-0.0391558	0.0798216	0.0138013	-0.0420287	-0.0414252	0.0143354	-0.078276	0.0301542	0.0143974	-0.059777	-0.0223839	-0.0324353
193	0524	0524-1	0524-1_25	Control	F	100	batch3	fibroblast	-0.0416503	-0.0471531	0.0832942	-0.0487287	0.00534112	-0.0490419	0.079197	-0.011987	0.0103458	-0.0233664	-0.0330488	-0.0564458	-0.000436214	0.0188212	-0.00187793	-0.0083376	0.010845
194	0524	0524-1	0524-1_32	Control	F	25	batch3	fibroblast	-0.0413078	-0.048594	0.128687	-0.0588353	0.0310271	-0.0255038	0.134922	0.0122903	-0.0162239	-0.0205675	0.0156539	-0.0653421	0.00882904	0.0288574	-0.0923972	-0.0831861	0.0164484
195	0524	0524-1	0524-1_32	Control	F	50	batch3	fibroblast	-0.0409718	-0.0492832	0.111084	-0.0520305	0.0358398	-0.0276887	0.0977759	-0.0110759	-0.0716199	-0.0251921	0.0314575	-0.0198771	-0.00580599	-0.0162949	-0.0658738	-0.042069	-0.0360057
196	0524	0524-1	0524-1_32	Control	F	75	batch3	fibroblast	-0.0412343	-0.0485038	0.0907687	-0.0846976	0.0280451	-0.038314	0.0979769	0.0220779	-0.0317722	-0.0382819	0.0143172	-0.0546644	0.0232627	0.0103683	-0.0585415	-0.0348908	-0.00105766
197	0524	0524-1	0524-1_32	Control	F	100	batch3	fibroblast	-0.0401558	-0.0483292	0.0728471	-0.0708992	0.0302976	-0.0444936	0.0527639	0.0201559	-0.0503526	0.019405	-0.00140229	-0.0132209	0.00396325	0.00734174	-0.0103005	-0.000624588	-0.0115369
198	0524	0524-2	0524-2_25	Control	F	25	batch3	fibroblast	-0.0423019	-0.0471984	0.124989	-0.0548278	0.0294642	-0.024528	0.142634	0.0109645	0.0299464	-0.0207241	0.0247689	-0.0321419	-0.0355395	0.00545881	-0.0492028	-0.080164	0.0138337
199	0524	0524-2	0524-2_25	Control	F	50	batch3	fibroblast	-0.0406834	-0.0467436	0.0736659	-0.0551093	0.0125118	-0.0475541	0.0723139	0.0093347	0.0342892	-0.026551	0.0231308	-0.0315591	0.0295576	-0.0139907	0.030579	-0.00491801	-0.0390278
200	0524	0524-2	0524-2_25	Control	F	75	batch3	fibroblast	-0.0416703	-0.0480617	0.0610502	-0.0543266	0.00557592	-0.0522897	0.059793	0.00739252	-0.0479219	-0.0216161	0.00501006	-0.0132462	0.0289478	0.00245465	-0.0104916	0.0282298	-0.0224421
201	0524	0524-2	0524-2_25	Control	F	100	batch3	fibroblast	-0.0410752	-0.047603	0.041599	-0.050746	-0.0062796	-0.0538369	0.0451013	-0.00485382	0.0261106	-0.00996759	-0.00312134	0.00236546	0.00745128	-0.0117132	0.073902	0.0424056	-0.0114345
202	0524	0524-2	0524-2_33	Control	F	25	batch3	fibroblast	-0.0411697	-0.0476643	0.0225735	-0.0335447	-0.00291641	-0.0542872	-0.00742834	-0.00643302	0.00301278	0.0423397	0.00145549	0.0141082	0.0123613	0.00696901	0.0437348	0.0661382	-0.0389972
203	0524	0524-2	0524-2_33	Control	F	50	batch3	fibroblast	-0.0398844	-0.0476141	0.037207	-0.0386668	0.0227092	-0.0759335	-0.0157058	-0.0344334	-0.0292369	0.0440729	-0.0432268	0.0344515	0.00146717	-0.0159868	0.0363795	0.0697846	-0.0239199
204	0524	0524-2	0524-2_33	Control	F	75	batch3	fibroblast	-0.0405543	-0.0475853	0.026279	-0.0428256	0.0117571	-0.0675877	-0.00822483	-0.0159733	-0.0330697	0.048256	-0.0389426	0.0128031	0.00780994	-0.00956453	0.0451542	0.0481335	-0.020994
205	0524	0524-2	0524-2_33	Control	F	100	batch3	fibroblast	-0.0407226	-0.0484602	0.0799102	-0.0306339	0.0211381	-0.0484051	0.00604628	-0.0211692	-0.0786722	0.052315	-0.0672504	-0.082088	0.0191912	0.0243986	-0.0743677	0.129567	0.0014561
206	0904	0904-1	0904-1_36	Control	F	25	batch3	fibroblast	-0.041303	-0.0459486	0.0416663	0.0344991	-0.029437	-0.0612908	0.0617273	-0.054252	0.0651923	0.00674588	0.00291628	0.0192068	0.0416566	0.0699004	0.0860339	0.0545645	-0.00886731
207	0904	0904-1	0904-1_36	Control	F	50	batch3	fibroblast	-0.0403122	-0.0457663	0.0561572	0.0210871	-0.0166878	-0.0445825	0.0535585	-0.0570307	0.0257439	0.011634	0.00960175	-0.00572618	0.0133372	-0.0507403	0.0210314	0.0355971	-0.0293884
208	0904	0904-1	0904-1_36	Control	F	75	batch3	fibroblast	-0.0386246	-0.0462871	0.0328047	0.0116682	-0.0400773	-0.0472773	0.0131998	-0.0337185	-0.00217619	0.00929528	0.0203869	-0.0405452	-0.0010886	-0.0381549	0.0398699	0.054017	-0.0343004
209	0904	0904-1	0904-1_36	Control	F	100	batch3	fibroblast	-0.0393977	-0.0464604	0.0464201	-0.0134251	-0.0170501	-0.0579469	0.0311211	-0.0377809	0.00908465	-0.00438637	-0.0407802	-0.0176174	0.0249935	-0.042914	0.0155644	0.0894486	-0.00171401
210	6032	6032-4	6032-4_39	Control	M	25	batch3	fibroblast	-0.0510192	0.0988014	0.0571561	-0.0392314	-0.00492157	-0.0542596	0.0503595	-0.0132988	-0.00119853	0.0131477	-0.0107078	-0.0569578	0.0422575	0.0468028	0.0083233	0.0114044	-0.0160146
211	6032	6032-4	6032-4_39	Control	M	50	batch3	fibroblast	-0.0490708	0.0990992	0.054915	-0.0113565	-0.00902646	-0.0420154	0.0494382	-0.0573761	-0.00849904	-0.0150657	0.00978289	-0.0180569	0.0537621	0.0282811	0.00418593	0.0238047	-0.0550325
212	6032	6032-4	6032-4_39	Control	M	75	batch3	fibroblast	-0.0496553	0.0978274	0.0714343	-0.0275076	0.00319248	-0.0441984	0.0909867	-0.00833186	0.033211	0.0138957	0.0335513	0.00797133	0.0162802	-0.000117361	0.0548602	-0.0564848	-0.0269035
213	CW20023	CW20023	CW20023_19	Control	M	25	batch3	PBMC	-0.0347832	-0.0487488	0.0436827	-0.0198411	-0.0194912	-0.0487859	0.0238791	-0.00712277	0.0154556	0.00531798	-0.00921746	-0.0437597	0.0680825	0.0134248	-0.0102549	0.0487803	-0.0184476
214	CW20023	CW20023	CW20023_19	Control	M	50	batch3	PBMC	-0.0359626	-0.0453245	0.0339325	-0.00504017	-0.0192008	-0.0570309	0.0268868	-0.0291332	0.00555338	0.0153328	-0.0139674	-0.00232831	0.0407499	-0.0433179	0.0273634	0.0540222	-0.0109412
215	CW20023	CW20023	CW20023_19	Control	M	75	batch3	PBMC	-0.0350342	-0.047077	-0.0061802	-0.0420669	-0.0184508	-0.0644486	-0.02124	-0.00869918	-0.0114438	0.016693	9.27647e-05	-0.0174598	0.00192591	-0.0819425	0.0353801	0.0180046	-0.0360953
216	CW20023	CW20023	CW20023_19	Control	M	100	batch3	PBMC	-0.0371439	-0.0470905	0.035363	-0.016339	-0.00914086	-0.0544997	0.0139508	-0.0379779	0.00894493	0.018125	-0.0501817	0.0171194	0.0406122	-0.0159742	0.0434869	0.0806289	-0.02314
217	CW20118	CW20118	CW20118_15	Control	F	25	batch3	PBMC	-0.0392633	-0.0558762	0.044495	-7.00754e-05	-0.0233992	-0.0494892	0.0146833	-0.0327348	-0.0111503	0.034935	-0.0178426	-0.0326698	-0.0087884	0.00458559	-0.00231326	0.0708188	0.00996382
218	CW20118	CW20118	CW20118_15	Control	F	50	batch3	PBMC	-0.0406228	-0.05642	0.0357214	-0.0418281	-0.00182968	-0.0578447	0.0331901	-0.00901981	-0.0156341	-0.0050702	-0.00374403	-0.00796532	0.0256067	-0.04338	0.0539099	0.00780113	-0.0473176
219	CW20118	CW20118	CW20118_15	Control	F	75	batch3	PBMC	-0.0392199	-0.0559293	0.0446842	-0.0229611	-0.00195911	-0.0684254	0.0212019	-0.0456565	0.00268257	-0.0146602	-0.0415925	0.0108515	0.00912784	-0.0719484	0.0491223	0.00694142	-0.0597782
220	CW20118	CW20118	CW20118_15	Control	F	100	batch3	PBMC	-0.0397755	-0.0558664	0.0591092	0.00253775	-0.0132876	-0.0477025	0.0439159	-0.056806	-0.0195908	0.00378104	-0.0195932	-0.0331115	0.00850495	-0.0831729	0.00051543	0.0478713	-0.00031488
221	CW20118	CW20118	CW20118_19	Control	F	25	batch3	PBMC	-0.0391807	-0.0566789	0.0610027	-0.0200149	-0.0117701	-0.0410664	0.0669669	-0.00535922	0.0420465	-0.00825564	0.0158773	-0.0463475	0.0332165	0.00752219	0.0192579	-0.0184565	-0.0226229
222	CW20118	CW20118	CW20118_19	Control	F	50	batch3	PBMC	-0.0400691	-0.0576016	0.0425368	-0.0309436	-0.0109779	-0.0535643	0.0235708	-0.0255876	0.000174131	-0.00483956	-0.0229967	-0.0617977	0.0292691	-0.0292379	0.0186037	0.0397837	-0.033722
223	CW20118	CW20118	CW20118_19	Control	F	75	batch3	PBMC	-0.0404242	-0.0560687	0.015084	-0.0360465	-0.00936962	-0.0643335	0.0028651	-0.0307612	-0.0173938	0.00568842	-0.0126636	0.0047019	0.00490362	-0.0701201	0.0582785	0.015668	-0.0361615
224	CW20118	CW20118	CW20118_19	Control	F	100	batch3	PBMC	-0.0407079	-0.0572454	0.0341009	-0.0395141	-0.00600856	-0.0780047	0.010585	-0.0273626	0.00452935	-0.0194416	-0.0620582	-0.00555518	0.0257981	-0.0349695	0.0327638	0.0688727	-0.00949785
225	CW20122	CW20122	CW20122_17	Control	F	25	batch3	PBMC	-0.0531609	0.105889	0.0557569	-0.0295998	-0.0233801	-0.050976	0.0502223	-0.0200761	0.0428924	-0.0314545	-0.0316975	-0.0608623	0.0543698	0.0320851	-0.0162512	0.0291889	0.00951781
226	CW20122	CW20122	CW20122_17	Control	F	50	batch3	PBMC	-0.0505563	0.104754	0.0271176	-0.0410099	-0.0112707	-0.0592941	0.0240768	-0.00855117	0.00905188	0.00148668	0.0124788	-0.0192	0.0307149	-0.0376623	0.0380002	0.0213548	-0.0468318
227	CW20122	CW20122	CW20122_17	Control	F	75	batch3	PBMC	-0.0506427	0.104572	-0.0403147	-0.0606106	-0.024777	-0.0703357	-0.0500451	0.0128903	-0.0120797	0.0245365	0.0531101	-0.013142	-0.0103608	-0.0175458	-0.0200669	0.01787	-0.020417
228	CW20122	CW20122	CW20122_17	Control	F	100	batch3	PBMC	-0.0508935	0.105164	-0.0304612	-0.034771	-0.017896	-0.0670608	-0.0374407	-0.0167707	-0.0218025	0.0325585	0.0332727	-0.0168913	-0.0296363	-0.0350416	-0.0204878	-0.0240585	0.0413619
229	CW20122	CW20122	CW20122_19	Control	F	25	batch3	PBMC	-0.0510337	0.104227	-0.0258782	-0.0199947	-0.0338861	-0.0522078	-0.0355905	-0.00297333	0.029846	0.0662044	0.0537133	-0.0237106	0.0454404	0.116792	-0.00899653	0.0954305	-0.0151051
230	CW20122	CW20122	CW20122_19	Control	F	50	batch3	PBMC	-0.0507014	0.105338	-0.0171851	-0.0411263	-0.014473	-0.0581992	-0.0373152	0.00393365	-0.027287	0.0644278	0.0733525	-0.0116099	0.0264816	0.0177173	-0.0313079	0.0808738	-0.0350776
231	CW20122	CW20122	CW20122_19	Control	F	75	batch3	PBMC	-0.0508397	0.104416	-0.015386	-0.014933	-0.0138308	-0.0623545	-0.0221328	-0.0329393	-0.0262818	0.0451114	0.0335025	0.00609548	-0.00532045	-0.0234337	-0.0201497	0.0314702	0.0218256
232	CW20122	CW20122	CW20122_19	Control	F	100	batch3	PBMC	-0.0506399	0.103943	-0.0160434	-0.0124403	-0.0202352	-0.0784892	-0.0106538	-0.0487428	0.00472942	0.0479168	-0.00141484	0.0353006	0.00947367	0.00776928	0.0380444	0.00245773	-0.00511935
233	CW20013	CW20013	CW20013_16	IdiopathicASD	M	50	batch3	PBMC	-0.0276891	-0.0182735	-0.0149953	-0.018984	-0.0086734	-0.0752961	-0.0107105	-0.0475911	0.000463915	0.0567659	0.0184108	0.0525836	0.00465979	-0.0593283	-0.00768265	0.0108359	0.0148265
234	CW20013	CW20013	CW20013_16	IdiopathicASD	M	75	batch3	PBMC	-0.0282203	-0.0178462	-0.0106687	-0.00566062	-0.0168971	-0.0674394	-0.00848497	-0.0351401	0.0138595	0.0805249	0.0394414	0.0206943	-0.00612069	-0.00387214	-0.000369135	0.00445909	0.0233469
235	CW20013	CW20013	CW20013_16	IdiopathicASD	M	100	batch3	PBMC	-0.0277955	-0.0190829	-0.00325629	0.0209574	-0.0185879	-0.0732573	0.0121583	-0.055192	0.0426361	0.0739519	0.0299496	0.0260405	-0.0178983	-0.035773	-0.00449777	-0.0265911	0.079178
236	CW20042	CW20042	CW20042_15	IdiopathicASD	F	25	batch3	PBMC	-0.0292549	-0.0510556	-0.0247378	-0.0166163	-0.0255597	-0.0616734	-0.0198996	-0.00796224	-0.00830728	0.0698411	0.0705647	-0.0106376	-0.017307	0.00574293	-0.014146	0.00248383	0.00802231
237	CW20042	CW20042	CW20042_15	IdiopathicASD	F	50	batch3	PBMC	-0.0286209	-0.0504548	-0.0259766	-0.0153185	-0.0199741	-0.0720656	-0.00485458	-0.0335465	-0.00762937	0.0565464	0.0287558	0.0113008	0.00295978	-0.0312277	0.0296625	-0.0559899	-0.0150428
238	CW20042	CW20042	CW20042_15	IdiopathicASD	F	75	batch3	PBMC	-0.0285273	-0.0495217	-0.00894292	-0.0345362	-0.0096048	-0.0550464	-0.0430347	-0.0293183	-0.033008	0.0282617	0.0417999	0.00759037	-0.00444747	-0.0555903	-0.0733739	0.0962151	-0.00881056
239	CW20042	CW20042	CW20042_15	IdiopathicASD	F	100	batch3	PBMC	-0.0282726	-0.0503166	-0.0334575	-0.0159511	-0.0238687	-0.0674219	-0.0169798	-0.0194458	0.0103719	0.0316453	0.0491172	-0.0178138	-0.0248608	-0.0290127	-0.0436947	-0.0573111	0.0647824
240	CW20042	CW20042	CW20042_20	IdiopathicASD	F	50	batch3	PBMC	-0.0284548	-0.0498285	-0.0269349	-0.00873388	-0.0235257	-0.0582799	0.000138229	-0.0154747	0.0109485	0.052517	0.0603166	0.0205856	0.0201474	0.0222788	-0.00139746	-0.006708	-0.0197285
241	CW20042	CW20042	CW20042_20	IdiopathicASD	F	75	batch3	PBMC	-0.0284046	-0.0508574	-0.0231328	0.0127521	-0.0225887	-0.0611393	0.00639879	-0.0378327	0.0388394	0.0403842	0.0670667	0.0375177	-0.00144591	0.0147285	-0.0253591	-0.0635006	-0.0294535
242	CW20042	CW20042	CW20042_20	IdiopathicASD	F	100	batch3	PBMC	-0.0291615	-0.0498393	-0.0175327	0.0138261	-0.027512	-0.0587355	0.00168372	-0.0483341	0.00189787	0.0558086	0.053177	0.0182558	-0.00487082	-0.0118398	-0.00326302	-0.0380982	-0.00676724
243	CW20055	CW20055	CW20055_17	IdiopathicASD	M	25	batch3	PBMC	-0.0365745	-0.0390424	-0.0236164	-0.0220737	-0.0238972	-0.0709716	-0.0182247	-0.00793699	0.00745339	0.0414315	0.0471569	0.0396228	0.0183203	0.025969	-0.000530087	0.040557	-0.0178418
244	CW20055	CW20055	CW20055_17	IdiopathicASD	M	50	batch3	PBMC	-0.038326	-0.0388168	-0.011449	-0.00203421	-0.00474532	-0.0795002	0.00797138	-0.0508842	0.04029	0.0337114	0.0166019	0.0963493	-0.0154383	-0.0414581	-0.0209894	-0.050355	-0.0217772
245	CW20055	CW20055	CW20055_17	IdiopathicASD	M	75	batch3	PBMC	-0.0362726	-0.0392874	-0.0304393	-0.0151548	-0.00588023	-0.093053	0.00845443	-0.0497411	0.0355823	0.0255339	-0.000614985	0.0470768	-0.00720299	-0.00933345	-0.0186987	-0.0988412	0.0704744
246	CW20055	CW20055	CW20055_17	IdiopathicASD	M	100	batch3	PBMC	-0.0373607	-0.0385324	0.00788251	-0.0285789	0.0100891	-0.101802	-0.0322865	-0.0669694	-0.0243488	0.0253731	-0.078725	0.0578788	0.0137148	-0.0392234	0.0181635	0.0901906	0.0455609
247	CW20055	CW20055	CW20055_19	IdiopathicASD	M	25	batch3	PBMC	-0.03523	-0.0389347	-0.0246359	-0.0163324	-0.011848	-0.0907736	0.00465818	-0.0360161	0.0377081	0.0651382	0.00928638	0.0608709	0.0131326	0.0249864	0.0304271	-0.0287287	0.0244623
248	CW20055	CW20055	CW20055_19	IdiopathicASD	M	50	batch3	PBMC	-0.0370039	-0.0388714	-0.00154395	0.0153867	-0.015091	-0.0741695	0.0062832	-0.0696794	0.0164131	0.0407116	0.00431548	0.0373052	-0.0109805	-0.0760272	0.0207845	-0.0500547	0.00101915
249	CW20055	CW20055	CW20055_19	IdiopathicASD	M	75	batch3	PBMC	-0.0361196	-0.0379424	-0.0153777	-0.0201161	-0.00227314	-0.0923136	0.0103482	-0.0574433	0.00215184	0.042603	-0.0193529	0.0705399	0.00488788	-0.0233056	0.0452694	-0.0553207	0.0240666
250	CW20055	CW20055	CW20055_19	IdiopathicASD	M	100	batch3	PBMC	-0.0357184	-0.0388894	-0.0126481	-0.00420967	-0.0196643	-0.0841032	0.000817124	-0.054036	0.0188912	0.0396238	0.00074108	0.0303671	-0.00492281	-0.0501413	0.0140325	-0.0259184	0.0241906
251	CW20070	CW20070	CW20070_17	IdiopathicASD	M	25	batch3	PBMC	-0.0254623	-0.00259947	-0.00855214	0.00906185	0.001783	-0.0783716	0.0317917	-0.059599	0.0274519	0.117667	0.0113596	0.0544999	0.038925	0.0716292	0.0666507	-0.0695879	0.00930803
252	CW20070	CW20070	CW20070_17	IdiopathicASD	M	50	batch3	PBMC	-0.0246526	-0.0023043	0.000893847	-0.0107145	-0.0042803	-0.0753706	-0.00400583	-0.0243017	-0.00784762	0.102852	0.0038832	0.0358687	0.0639936	0.0542057	0.0473363	0.0558312	-0.0126899
253	CW20070	CW20070	CW20070_17	IdiopathicASD	M	75	batch3	PBMC	-0.0247159	-0.00291164	-0.019843	-0.00447282	-0.0114262	-0.0759929	0.00476207	-0.0427689	0.0316621	0.0702826	0.0205614	0.0326591	0.0224989	0.0540179	0.0253022	-0.0364599	0.0308357
254	CW20070	CW20070	CW20070_17	IdiopathicASD	M	100	batch3	PBMC	-0.0243364	-0.00157014	-0.0202741	-0.021799	-0.016103	-0.0812656	-0.017059	-0.0244444	0.00343304	0.0161379	0.0511463	0.017247	0.00282692	-0.0517309	0.0144328	-0.0256699	-0.00747149
255	CW20070	CW20070	CW20070_20	IdiopathicASD	M	25	batch3	PBMC	-0.0256162	-0.00206603	-0.0210522	0.0148549	-0.029408	-0.0656045	0.0240517	-0.0444035	0.0501725	0.0832586	0.0685309	0.0313576	0.0397653	0.096652	0.0321393	-0.0346122	-0.0144016
256	CW20070	CW20070	CW20070_20	IdiopathicASD	M	50	batch3	PBMC	-0.0240776	-0.00195965	-0.0199409	-0.000146956	-0.0255643	-0.0697712	-0.000685895	-0.0331953	0.0188257	0.0524705	0.0520152	0.0153079	0.00842194	0.0206076	0.00606218	-0.0113747	0.00333682
257	CW20070	CW20070	CW20070_20	IdiopathicASD	M	75	batch3	PBMC	-0.0247098	-0.00221709	-0.0236138	-0.00633554	-0.0429186	-0.0692345	-0.0211614	-0.0298315	0.0137543	0.0225086	0.0424489	-0.0313506	-0.00755583	-0.0583979	-0.0200691	0.0310731	0.0330155
258	CW20070	CW20070	CW20070_20	IdiopathicASD	M	100	batch3	PBMC	-0.0237292	-0.00242151	-0.0208648	-0.00555781	-0.0245537	-0.0687075	-0.00377089	-0.0391608	0.00768164	0.0674071	0.0363497	0.024478	0.012315	-0.0214964	0.0221599	-0.0252328	-0.0234228
259	9050	9050-3	9050-3_39	22q11del	F	25	batch3	fibroblast	-0.0379184	-0.0521881	-0.00902223	0.018697	-0.0239362	-0.0676041	0.0106889	-0.0662813	0.022869	0.057015	0.0117867	0.0428409	0.000647167	-0.00424778	0.018863	-0.00910703	0.0257165
260	9050	9050-3	9050-3_39	22q11del	F	50	batch3	fibroblast	-0.0371135	-0.0536635	-0.0184664	-0.0167175	-0.0163663	-0.0690991	-0.0105601	-0.0519044	-0.0164911	0.0337686	-0.00080326	0.0361204	0.01034	-0.022172	0.0313541	-0.010648	-0.0101071
261	9050	9050-3	9050-3_39	22q11del	F	75	batch3	fibroblast	-0.0372428	-0.0535749	-0.0173328	-0.00712459	-0.0371291	-0.07773	-0.0251058	-0.0374838	0.0285703	-0.0141183	0.00258131	0.0370593	-0.00571187	-0.0396399	0.0253792	-0.00502063	-0.0559516
262	9050	9050-3	9050-3_39	22q11del	F	100	batch3	fibroblast	-0.0383895	-0.0542751	-0.00306255	0.019447	-0.0455101	-0.0642374	-0.0436694	-0.064465	0.0334305	-0.0109042	-0.000788516	-0.0152825	-0.123554	-0.00958184	-0.0310681	-0.0600427	0.100804
263	9050	9050-7	9050-7_39	22q11del	F	25	batch3	fibroblast	-0.0392815	-0.053803	-0.0235776	0.000290506	-0.0536305	-0.0635477	-0.0137627	-0.0187947	0.0303099	0.0190741	0.0674432	0.0141676	-0.0272181	-0.00487231	-0.0285863	0.0568077	0.0244268
264	9050	9050-7	9050-7_39	22q11del	F	50	batch3	fibroblast	-0.0386003	-0.0532395	-0.0060125	-0.00542508	-0.0343464	-0.0494718	-0.0186125	-0.0460521	-0.0192547	0.000504282	0.0570017	-0.0059129	0.00566855	-0.0410737	-0.0607255	0.094011	-0.0133176
265	9050	9050-7	9050-7_39	22q11del	F	75	batch3	fibroblast	-0.0363502	-0.0535072	-0.0322312	-0.0287943	-0.0212149	-0.0834859	-0.0234675	-0.034175	0.0277157	-0.0108248	0.0271494	0.00168026	-0.038739	-0.0379582	-0.0149501	-0.0874079	0.0737422
266	9050	9050-7	9050-7_39	22q11del	F	100	batch3	fibroblast	-0.0379712	-0.0534837	-0.00753425	-0.00383167	-0.0451524	-0.0889204	-0.0316699	-0.0634831	0.0346201	-0.0161753	-0.0259535	-0.0447798	-0.0041789	-0.0593524	-0.0110901	0.0621047	0.0584772
267	2637	2637-3	2637-3_41	22q11del	M	25	batch3	fibroblast	0.0939931	-0.00649899	-0.00536833	0.0269139	-0.0256007	-0.04633	0.00137343	-0.0420001	0.022442	0.0929501	0.0902487	-0.0108236	0.0277778	0.045888	-0.0198457	0.0102808	-0.0356734
268	2637	2637-3	2637-3_41	22q11del	M	50	batch3	fibroblast	0.0970692	-0.00508403	-0.0386338	-0.0657786	0.00400128	-0.0864338	-0.031616	-0.00552022	0.0143852	0.0655515	0.00692566	0.0222777	0.00194755	0.00975535	0.0165256	-0.049167	0.0101812
269	2637	2637-3	2637-3_41	22q11del	M	75	batch3	fibroblast	0.0966934	-0.00571597	-0.0280653	-0.0192679	-0.0312856	-0.0785066	-0.00948452	-0.0316919	0.0141368	0.0266024	0.0547311	0.0150471	0.00179779	-0.0278753	0.0216981	-0.0354618	-0.0217012
270	2637	2637-3	2637-3_41	22q11del	M	100	batch3	fibroblast	0.0975655	-0.00429838	-0.010343	-0.000135397	-0.0101402	-0.0741396	-0.000338481	-0.0654327	0.00982941	0.0474794	0.0181075	0.0474021	-0.0136407	-0.04016	0.00159201	-0.0574334	0.00403548
271	7946	7946-3	7946-3_41	22q11del	F	25	batch3	fibroblast	-0.0358945	-0.0515069	-0.0191352	0.000371855	-0.0254583	-0.0641488	-0.0189066	-0.0249878	0.0405697	0.0739055	0.0488349	-0.0256566	0.0320583	0.0987927	-0.00653119	0.0336552	-0.00210551
272	7946	7946-3	7946-3_41	22q11del	F	50	batch3	fibroblast	-0.036842	-0.0523898	-0.0204423	-0.0194722	-0.0160947	-0.079423	-0.0180365	-0.0256575	0.0242482	0.0555306	0.0107014	0.012652	0.00359917	0.0363767	0.00041765	0.0193534	0.0349824
273	7946	7946-3	7946-3_41	22q11del	F	75	batch3	fibroblast	-0.0362858	-0.0516052	-0.027006	-0.0206286	-0.0416203	-0.0521857	-0.0338228	-0.000442718	-0.031724	0.0267883	0.0623999	-0.0171046	0.0338864	0.0126408	-0.0124674	0.0978765	-0.0344127
274	7946	7946-3	7946-3_41	22q11del	F	100	batch3	fibroblast	-0.0371556	-0.0517955	-0.018747	-0.0054708	-0.0260995	-0.064495	-0.0263486	-0.0365262	0.0103367	0.0282496	0.0258848	-0.0248474	-0.0245911	-0.0178721	-0.0487345	0.0185943	0.0759905
275	7946	7946-5	7946-5_41	22q11del	F	25	batch3	fibroblast	-0.0367164	-0.0533115	-0.0188197	-0.00155616	-0.0259957	-0.0597915	-0.009492	-0.0215567	0.0277038	0.0670624	0.0381708	0.0317339	-0.0169243	0.105078	-0.017811	0.0439062	0.0356491
276	7946	7946-5	7946-5_41	22q11del	F	50	batch3	fibroblast	-0.0360933	-0.0525722	-0.0119172	-0.00660353	-0.000719209	-0.0602642	0.00670447	-0.0188785	-0.0035163	0.0826658	0.0636391	0.0462784	-0.0117933	-0.0154247	-0.0389341	-0.0260787	0.00625134
277	7946	7946-5	7946-5_41	22q11del	F	75	batch3	fibroblast	-0.0368987	-0.052765	-0.0264931	0.00829409	-0.034686	-0.0707943	0.00115273	-0.0448068	0.00460054	0.00420178	0.0663335	0.0262895	-0.0123949	0.00401072	-0.0116968	-0.0308373	0.0145982
278	7946	7946-5	7946-5_41	22q11del	F	100	batch3	fibroblast	-0.0363233	-0.0523761	-0.0172614	-0.00652203	-0.0188495	-0.065875	-0.00717854	-0.0407869	-0.000774975	0.0467818	0.0326243	0.00863472	0.0047638	-0.0470263	-0.0120645	-0.00974673	0.00658143
279	8826	8826-2	8826-2_41	22q11del	F	25	batch3	fibroblast	0.00347233	-0.0429208	-0.0235499	-0.00178424	-0.0179435	-0.0636551	0.000538551	-0.0317723	0.0261503	0.0770689	0.0464432	0.0251005	0.0114613	0.0680542	0.00963696	-0.0244368	0.00668136
280	8826	8826-2	8826-2_41	22q11del	F	50	batch3	fibroblast	0.00337311	-0.0422916	-0.00825807	0.0344318	-0.0194898	-0.0672905	0.0188885	-0.0752982	0.0400961	0.0552638	0.0297645	0.0386269	0.00289023	-0.00151711	0.00300023	-0.0606883	0.00830993
281	8826	8826-2	8826-2_41	22q11del	F	75	batch3	fibroblast	0.00273773	-0.041909	-0.0213333	-0.00792219	-0.0139318	-0.0740773	-0.00204013	-0.055292	-0.0175206	0.0350017	0.0210582	0.0490904	0.00467291	-0.00220328	0.024405	-0.041632	-0.00524907
282	8826	8826-2	8826-2_41	22q11del	F	100	batch3	fibroblast	0.00272294	-0.0421571	-0.000283114	-0.0524562	0.0113086	-0.0814188	-0.0560582	-0.0125363	-0.0633697	0.0643238	0.000120426	-0.0219697	-0.00309243	-0.0304035	-0.0440475	0.0811309	0.0128558
283	1992	1992-3	1992-3_41	22q11del	M	25	batch3	fibroblast	-0.039736	-0.0549456	-0.0248727	-0.0128117	-0.0218693	-0.064755	-0.0129976	-0.0142575	0.0272326	0.075995	0.0553925	0.0148353	0.0219448	0.0755337	0.00893618	0.0167025	-0.00650907
284	1992	1992-3	1992-3_41	22q11del	M	50	batch3	fibroblast	-0.0392806	-0.0551174	-0.0166151	0.0179628	-0.0387778	-0.0826368	0.0112839	-0.0600992	0.071951	0.0223773	0.00984835	0.0614834	-0.00402969	-0.0149243	0.00508677	-0.00382048	0.0172058
285	1992	1992-3	1992-3_41	22q11del	M	75	batch3	fibroblast	-0.0397588	-0.0564161	-0.0282616	0.0118051	0.000794984	-0.117211	-0.106895	0.0710163	-0.033877	-0.267929	0.172225	0.0295073	-0.0367367	0.0548542	-0.0257774	-0.0220567	-0.243666
286	1992	1992-3	1992-3_41	22q11del	M	100	batch3	fibroblast	-0.0408634	-0.0558544	-0.00823026	0.0169103	0.0300576	-0.119385	-0.0767861	0.0322199	0.0453523	-0.21313	0.0113697	0.101489	-0.0648259	0.100882	-0.0171222	0.0192777	-0.155322
287	6803	6803-3	6803-3_41	22q11del	M	50	batch3	fibroblast	-0.0439813	0.0965539	0.0418867	-0.0139127	-0.0557568	-0.0428211	-0.0526033	0.015658	0.0507292	-0.0500909	-0.0584315	0.0966367	-0.333288	0.161606	0.0436795	-0.0164411	0.0495583
288	6803	6803-3	6803-3_41	22q11del	M	75	batch3	fibroblast	-0.0443346	0.0958517	0.0471461	-0.00534886	-0.0471309	-0.0216799	-0.0391786	0.0227225	-0.00308104	-0.0333039	0.0407926	0.0579354	-0.280118	0.0961413	-0.00443456	-0.0111507	-0.0359645
289	6803	6803-3	6803-3_41	22q11del	M	100	batch3	fibroblast	-0.044252	0.0977493	0.036543	-0.0168396	-0.0648169	-0.0438702	-0.0965367	0.0162791	0.00711625	-0.0633435	-0.0361561	0.0281719	-0.32311	0.0969331	-0.0461426	0.0188429	0.00550857
290	2723	2723-5	2723-5_24	Control	F	75	batch3_redo	fibroblast	-0.0459063	-0.0414831	0.00218976	0.0769187	-0.0422439	-0.0325924	-0.00680725	-0.0849996	-0.0860752	-0.0937256	-0.00805215	-0.0110567	-0.0051913	0.0058301	-0.0143208	0.0568132	0.118847
291	0524	0524-1	0524-1_25	Control	F	75	batch3_redo	fibroblast	-0.03881	-0.0473274	-0.00702218	0.0693396	-0.043208	-0.0150822	0.00895653	-0.066909	-0.103526	-0.0631487	0.0313815	-0.0221119	0.012132	0.0363502	-0.015106	0.0816255	0.129273
292	0524	0524-2	0524-2_25	Control	F	75	batch3_redo	fibroblast	-0.0415755	-0.0474933	-0.0020749	0.0743889	-0.0407744	-0.00316175	0.0038819	-0.0525797	-0.0720254	-0.014514	0.0709838	-0.0636754	-0.00690472	-0.00225191	-0.0339912	0.0413746	0.0985761
293	0904	0904-1	0904-1_36	Control	F	75	batch3_redo	fibroblast	-0.0398831	-0.045107	-0.0197549	0.0369673	-0.0259132	-0.0565676	-0.0481534	-0.0702493	-0.343161	-0.216104	0.0364116	0.0747694	0.0707593	0.0667087	0.0437165	0.0143649	0.0879503
294	6032	6032-4	6032-4_39	Control	M	75	batch3_redo	fibroblast	-0.0517575	0.0982396	0.00395821	0.0806771	-0.0539187	-0.0343359	-0.00358795	-0.074451	-0.106811	-0.092756	0.0576923	-0.0255304	-0.0053972	0.0624973	-0.0124697	0.0398653	0.123348
295	9050	9050-3	9050-3_39	22q11del	F	75	batch3_redo	fibroblast	-0.0397808	-0.0532336	0.00762286	0.0902686	-0.0414055	-0.0112691	0.0306328	-0.0835264	0.00984338	-0.0175337	0.0113824	-0.0335309	-0.0201821	-0.0445859	0.00255088	-0.0184311	0.115354
296	9050	9050-7	9050-7_39	22q11del	F	75	batch3_redo	fibroblast	-0.0369582	-0.0540717	0.00537332	0.0649477	-0.0388585	-0.0150035	0.0283223	-0.0713838	-0.0039296	-0.0301886	0.0141539	-0.044647	-0.0168078	-0.0359279	-0.0268406	0.020501	0.135592
297	2637	2637-3	2637-3_41	22q11del	M	75	batch3_redo	fibroblast	0.0985949	-0.00416079	-0.00222568	0.0887389	-0.0604988	0.00563054	0.0230766	-0.0606392	-0.0055174	-0.0135627	0.0866077	-0.0735991	-0.0040917	-0.0296435	-0.0468431	0.0486691	0.0919754
298	7946	7946-3	7946-3_41	22q11del	F	75	batch3_redo	fibroblast	-0.0358651	-0.0506438	-0.0186056	0.0891056	-0.011323	-0.0234114	-0.00919391	-0.104818	-0.161522	-0.14465	0.0542546	0.0655568	0.0521419	0.0920465	-0.00467022	-0.0334399	0.0304857
299	7946	7946-5	7946-5_41	22q11del	F	75	batch3_redo	fibroblast	-0.0355871	-0.0523517	-0.0203476	0.0539516	-0.0281473	-0.0468973	-0.0138847	-0.0796237	-0.30315	-0.181636	0.0737179	0.0832735	0.0514995	0.0443469	0.0330863	-0.0135435	0.119195
300	8826	8826-2	8826-2_41	22q11del	F	75	batch3_redo	fibroblast	0.0026577	-0.041531	-0.017512	0.0496602	-0.0150705	-0.0434543	-0.00742898	-0.0778145	-0.211691	-0.107356	0.0168412	0.0620642	0.0488662	0.0578144	0.0505642	-0.0107498	0.0965829
301	1992	1992-3	1992-3_41	22q11del	M	75	batch3_redo	fibroblast	-0.039693	-0.0548162	-0.0207293	0.074103	-0.0330056	-0.0202616	0.016128	-0.0725348	-0.1383	-0.076009	0.0724397	0.0151303	0.0434609	0.0453898	0.0196531	-0.0207156	0.0717077
302	6803	6803-3	6803-3_41	22q11del	M	75	batch3_redo	fibroblast	-0.0438662	0.0962682	-0.00410637	0.0677963	-0.021712	-0.0141896	-0.00501241	-0.0780986	-0.164497	-0.0640455	0.0301387	0.0312149	0.0258299	0.0385526	0.0240726	0.00462487	0.0506263
303	2631	2631-3	2631-3_18#4	22q13del	M	100	batch4	fibroblast	-0.04329	-0.0494709	-0.0489272	-0.0237371	-0.0120647	0.0364724	-0.0809061	-0.0859092	0.0372718	-0.0354058	0.000400667	-0.0402549	-0.00097826	0.00982659	-0.0226388	-0.0418946	0.00407673
304	1927	1927-2	1927-2_18#5	22q13del	F	100	batch4	fibroblast	-0.0475772	-0.0525659	-0.0436176	-0.0301138	0.0244597	0.0399282	-0.0629119	-0.0772068	0.0100245	0.0200194	-0.0469557	-0.0455173	0.0293066	-0.0200035	-0.0335503	-0.0841866	0.0107171
305	1927	1927-1	1927-1_18#4	22q13del	F	100	batch4	fibroblast	-0.0476697	-0.0534499	-0.0439392	-0.0278624	0.0106472	0.0225744	-0.0513421	-0.0673841	0.0137004	0.00195435	-0.0585382	-0.0318515	0.0214934	-0.0234284	0.00234161	-0.0589717	0.0387362
306	1927	1927-2	1927-2_18#7	22q13del	F	75	batch4	fibroblast	-0.0481294	-0.0524822	-0.0574526	-0.0270108	-0.0130186	0.0300806	-0.0636227	-0.0787114	0.0483999	-0.0463276	-0.028474	-0.0614151	0.0335833	-0.0308471	-0.0144543	-0.0599726	0.0114612
307	1927	1927-2	1927-2_18#5	22q13del	F	50	batch4	fibroblast	-0.0481824	-0.0524227	-0.0341723	-0.0648142	0.052151	0.0439686	-0.0837627	-0.0747058	-0.0376612	0.0217589	-0.0157303	-0.0177309	0.0215977	-0.0653836	-0.0766098	-0.0547258	-0.0362503
308	0502	0502-4	0502-4_18#7	22q13del	F	100	batch4	fibroblast	-0.0437085	-0.0538338	-0.0497586	-0.0273473	0.0156607	0.0162679	-0.0441217	-0.061087	0.00865541	0.00139714	-0.0650088	-0.0428554	0.0382285	-0.0510833	0.00990583	-0.103447	0.0316874
309	0502	0502-3	0502-3_18#4	22q13del	F	25	batch4	fibroblast	-0.0436799	-0.0547998	-0.0650757	-0.0488873	-0.012003	0.0422203	-0.0682828	-0.0223629	0.033461	0.0026726	0.0523273	-0.0825645	0.0236654	0.0517021	-0.0405268	-0.016452	0.000373083
310	2910	2910-4	2910-4_18#6	SHANK3	F	100	batch4	fibroblast	-0.0475588	-0.0508409	-0.0538732	-0.0517732	0.00894234	0.0560356	-0.086391	-0.0173517	-0.0167874	0.0213489	0.0187936	-0.0823612	0.0714714	0.0692577	-0.00839017	0.00547794	-0.113054
311	2242	2242-1	2242-1_18#6	Control	M	100	batch4	fibroblast	-0.0463299	-0.0519377	-0.0690653	-0.061258	-0.0168853	0.0301297	-0.0902941	-0.0167718	0.00678144	-0.0358521	0.0207709	-0.114051	0.0180685	-0.0319096	-0.0307661	-0.0380473	0.0081046
312	2910	2910-5	2910-5_18#6	SHANK3	F	100	batch4	fibroblast	-0.0473098	-0.0511319	-0.0445506	-0.0473796	0.020925	0.0798472	-0.0841487	-0.0850032	-0.00507984	0.0117594	0.00113342	-0.0239244	0.104129	0.0709085	-0.0416479	0.0154683	-0.175747
313	2910	2910-5	2910-5_18#6	SHANK3	F	25	batch4	fibroblast	-0.0473411	-0.0500862	-0.0531838	-0.0366469	0.00482464	0.0627247	-0.0776939	-0.0235463	-0.00194751	0.0490111	0.0458635	-0.0994573	0.0504477	0.16135	-0.0125909	0.00191492	-0.0319422
314	1927	1927-1	1927-1_18#5	22q13del	F	75	batch4	fibroblast	-0.0479183	-0.0525041	-0.048591	-0.0439858	0.00654439	0.0430449	-0.0636407	-0.0354626	-0.0018035	0.0239636	0.0336581	-0.0712887	0.00538977	-0.0437755	-0.0494697	-0.0629757	-0.00853552
315	2242	2242-1	2242-1_18#6	Control	M	75	batch4	fibroblast	-0.0465121	-0.0519485	-0.0588869	-0.0432294	0.000241783	0.0121342	-0.0680524	-0.0647858	-0.00267014	-0.0565161	-0.0563024	-0.0249413	0.0344489	-0.0276156	0.0374978	-0.0541956	4.79182e-05
316	2631	2631-3	2631-3_18#5	22q13del	M	100	batch4	fibroblast	-0.0439322	-0.0490339	-0.0320426	-0.0589423	0.034476	0.0561488	-0.100205	-0.0974661	-0.0454558	-0.0561032	0.0072923	-0.0342822	0.0414426	0.0203509	-0.0203847	0.00703787	-0.0811569
317	0502	0502-4	0502-4_18#5	22q13del	F	25	batch4	fibroblast	-0.0436294	-0.0540531	-0.0601522	-0.0555682	-0.00366867	0.0262569	-0.071185	-0.0297996	0.0368191	-0.00359606	0.0280789	-0.0579389	0.0240545	0.00466396	-0.0343289	-0.0183481	0.0209795
318	1927	1927-1	1927-1_18#5	22q13del	F	50	batch4	fibroblast	-0.0477488	-0.0529535	-0.04151	-0.0602894	0.031619	0.0350254	-0.0752795	-0.0326877	-0.0110546	0.0265069	-0.00626448	-0.0409021	0.00662241	-0.0080235	-0.0366636	-0.047432	-0.00564737
319	1927	1927-1	1927-1_18#7	22q13del	F	25	batch4	fibroblast	-0.0477272	-0.0523876	-0.019768	-0.0345978	0.0586515	0.0379673	-0.0495433	-0.0543894	-0.00471976	0.091333	-0.0577289	0.0158554	-0.0117298	-0.00720795	-0.0498574	-0.0544155	0.026205
320	1927	1927-1	1927-1_18#4	22q13del	F	75	batch4	fibroblast	-0.0477805	-0.0527487	-0.0407369	-0.0418447	0.0256214	0.0144695	-0.056443	-0.0583153	0.0165467	0.00690616	-0.0662379	-0.0125583	0.0147062	-0.0184231	-0.0049126	-0.0560766	0.0440845
321	0502	0502-4	0502-4_18#7	22q13del	F	50	batch4	fibroblast	-0.0428967	-0.0537613	-0.0545811	-0.0466087	0.0203135	0.015771	-0.0490681	-0.0451913	-0.00277568	0.0152633	-0.0442337	-0.0298375	0.0438	-0.0203346	0.011738	-0.0756081	0.00919237
322	0502	0502-3	0502-3_18#7	22q13del	F	75	batch4	fibroblast	-0.0432908	-0.0539574	-0.0463622	-0.0503708	0.0328784	0.0105285	-0.063599	-0.0400582	-0.00116327	0.0147796	-0.0900749	-0.0306227	0.0330343	0.00239215	0.0055304	-0.0604391	0.0170787
323	0502	0502-3	0502-3_18#7	22q13del	F	100	batch4	fibroblast	-0.0438843	-0.0545613	-0.0573451	-0.0309589	-0.0121379	0.0167599	-0.0668476	-0.0513102	0.0403584	-0.025546	-0.0560973	-0.0494535	-0.00089124	0.0208705	0.0141486	-0.0583216	0.0518153
324	2242	2242-1	2242-1_18#6	Control	M	25	batch4	fibroblast	-0.0463606	-0.0522952	-0.0476227	-0.0632864	0.0476043	0.0352798	-0.0693554	-0.0321741	-0.0130692	0.0626195	-0.0434787	-0.0326808	0.0259222	0.0545473	-0.0143447	-0.0590446	0.0363245
325	0502	0502-3	0502-3_18#5	22q13del	F	75	batch4	fibroblast	-0.0431584	-0.0542767	-0.0536251	-0.0340432	-0.00467148	0.0374827	-0.0635896	-0.0452355	0.0231715	-0.0110489	0.022871	-0.0625723	0.0219141	-0.0182847	-0.00930552	-0.0604905	-0.00620269
326	2631	2631-3	2631-3_18#5	22q13del	M	75	batch4	fibroblast	-0.0433342	-0.0493779	-0.0531356	-0.0266149	-0.0048233	0.0203019	-0.0640513	-0.0604855	0.0372069	-0.0194255	0.00458688	-0.0428849	0.0377354	-0.0204671	0.013552	-0.0523746	-0.000712202
327	1927	1927-1	1927-1_18#5	22q13del	F	100	batch4	fibroblast	-0.0478961	-0.0531012	-0.0502112	-0.0491602	0.0147324	0.0275436	-0.0644545	-0.0454727	-0.000515328	0.0154989	-0.0394601	-0.0416159	0.0196243	-0.0206906	-0.00876564	-0.0564993	0.00628365
328	1927	1927-2	1927-2_18#5	22q13del	F	75	batch4	fibroblast	-0.0480301	-0.052799	-0.0459002	-0.0380142	0.0315342	0.0235745	-0.05847	-0.0561833	0.0085435	0.0191985	-0.0738937	-0.0202862	0.0308297	-0.0111281	0.0119542	-0.0897494	0.00651344
329	2910	2910-4	2910-4_18#6	SHANK3	F	25	batch4	fibroblast	-0.0469278	-0.0506784	-0.0578076	-0.0321981	0.00124496	0.0447479	-0.0564948	-0.0190351	0.0115055	0.0442067	0.0460553	-0.0818938	0.0562586	0.12022	-0.008638	-0.0121517	-0.0130548
330	1927	1927-1	1927-1_18#7	22q13del	F	50	batch4	fibroblast	-0.0480007	-0.0532532	-0.0438	-0.0569178	0.0304123	0.0422975	-0.076389	-0.0375703	-0.0246288	0.0321618	0.00257194	-0.0495379	0.014001	-0.0127684	-0.0442518	-0.0447581	-0.002518
331	0502	0502-3	0502-3_18#4	22q13del	F	75	batch4	fibroblast	-0.0431967	-0.0537992	-0.0680842	-0.0572553	-0.00937027	0.0123866	-0.0800303	-0.0371372	0.0328656	-0.0335945	-0.0345265	-0.0695282	0.0195307	0.0128369	-0.00363214	-0.0399143	0.0378651
332	0502	0502-3	0502-3_18#5	22q13del	F	50	batch4	fibroblast	-0.043654	-0.0535469	-0.0591016	-0.0468986	-0.00713482	0.0230908	-0.0699577	-0.0331299	0.0171943	-0.00710597	-0.0247827	-0.0614907	0.000533941	0.0632152	0.00700464	-0.0259811	0.0576684
333	0502	0502-3	0502-3_18#7	22q13del	F	50	batch4	fibroblast	-0.0432649	-0.0541972	-0.0432481	-0.0268163	-0.00553402	0.0422293	-0.0737392	-0.0682202	0.0183247	0.00155802	-0.0214556	-0.0496674	-0.0216421	0.0313129	-0.0198286	-0.0335736	0.0394167
334	1927	1927-1	1927-1_18#4	22q13del	F	50	batch4	fibroblast	-0.0476671	-0.0524769	-0.0405221	-0.0433054	0.0229811	0.043072	-0.0606362	-0.0627723	0.0143339	0.0217213	-0.0167746	-0.0225262	0.0140466	-0.0112756	-0.0438001	-0.0297708	0.00424262
335	1927	1927-2	1927-2_18#7	22q13del	F	50	batch4	fibroblast	-0.0476952	-0.0525308	-0.0453059	-0.0409403	0.00852752	0.0189456	-0.0726084	-0.0698611	0.0191822	-0.0309416	-0.0490997	-0.0245817	0.0221006	-0.0369714	-0.00902625	-0.0140984	0.0145624
336	2631	2631-3	2631-3_18#5	22q13del	M	50	batch4	fibroblast	-0.0441642	-0.0492481	-0.0448594	-0.0390736	0.00741727	0.0162889	-0.0616338	-0.0664522	0.0235468	-0.0139571	-0.0133923	-0.0242897	0.0226563	-0.0245432	0.000657613	-0.0332515	0.0215573
337	0502	0502-3	0502-3_18#4	22q13del	F	50	batch4	fibroblast	-0.0435505	-0.0544652	-0.0610842	-0.041689	-0.00720349	0.0242491	-0.0775698	-0.0543804	0.0511978	-0.0319052	-0.0223736	-0.0642878	0.0330518	0.00990059	-0.022138	-0.0144703	0.0350798
338	2910	2910-4	2910-4_18#6	SHANK3	F	75	batch4	fibroblast	-0.0472817	-0.050032	0.0384604	-0.0717407	0.0729104	0.0982987	0.0354752	-0.0728599	-0.0180618	-0.0504662	0.0777984	0.0563762	-0.0288609	0.0432262	0.0346295	0.0479168	0.0138244
339	0502	0502-4	0502-4_18#5	22q13del	F	75	batch4	fibroblast	-0.0433091	-0.0532665	0.0109326	-0.0268249	0.0504543	0.0887951	0.00222333	-0.0895189	0.0271778	-0.0320425	0.00556015	0.0136714	0.0131959	-0.00498139	0.0443098	-0.0137959	0.00170045
340	1927	1927-2	1927-2_18#5	22q13del	F	25	batch4	fibroblast	-0.0475738	-0.0527082	0.0251356	-0.0626287	0.0788773	0.0925849	0.0134056	-0.0573129	0.0294558	0.00809391	0.0181332	0.037297	-0.00465857	0.0229141	0.0305133	0.0321258	0.0536555
341	1927	1927-1	1927-1_18#7	22q13del	F	75	batch4	fibroblast	-0.0479226	-0.0529814	0.00604313	-0.0345842	0.0553374	0.102359	-0.00841649	-0.0676943	0.000509337	0.0119826	0.0444393	0.000519677	0.00283398	0.000956848	0.0120999	-0.0280427	-0.00844621
342	2631	2631-3	2631-3_18#4	22q13del	M	75	batch4	fibroblast	-0.0434205	-0.0496597	-0.00401622	-0.00424103	0.0135077	0.0970084	-0.0339341	-0.0783197	0.0350404	-0.0231428	0.0790744	-0.0304112	-0.0156446	0.00684053	-0.00185068	-0.00432313	0.0101166
343	1927	1927-1	1927-1_18#7	22q13del	F	100	batch4	fibroblast	-0.0473196	-0.0531226	-0.0148741	-0.00349032	0.0517382	0.0992427	-0.0357609	-0.15183	0.0163549	0.0113153	-0.0561616	0.00706403	0.0451871	0.00747048	-0.0320829	-0.0515857	0.0340652
344	0502	0502-3	0502-3_18#7	22q13del	F	25	batch4	fibroblast	-0.0436984	-0.0540835	0.0304333	-0.0719268	0.0543737	0.102429	0.0365275	-0.0474446	0.0537388	-0.0092535	0.0908065	0.0285717	-0.038741	0.0379165	0.0308486	0.053609	0.0539192
345	1927	1927-2	1927-2_18#7	22q13del	F	25	batch4	fibroblast	-0.048139	-0.0525106	0.0263524	-0.0902343	0.0505213	0.101348	0.0166102	-0.0513812	0.0666795	-0.0493381	0.0734739	0.0163246	-0.028714	0.0217507	0.0201798	0.0741246	0.0522873
346	2910	2910-4	2910-4_18#6	SHANK3	F	50	batch4	fibroblast	-0.0470439	-0.0507918	0.0519444	-0.0824252	0.0849989	0.120132	0.01293	-0.120676	0.0339198	-0.0571767	0.0575941	0.103101	0.013271	0.0310516	0.0123367	0.0707658	-0.0354975
347	2631	2631-3	2631-3_18#4	22q13del	M	50	batch4	fibroblast	-0.0427228	-0.0491088	0.0121053	-0.13706	0.0628569	0.0692824	-0.00465513	-0.0162808	0.0624728	-0.0603617	0.0535452	0.00775276	-0.0182759	0.0482272	0.080687	0.075107	0.0512665
348	2910	2910-5	2910-5_18#6	SHANK3	F	50	batch4	fibroblast	-0.0476077	-0.0505271	0.0366341	-0.0938122	0.0732223	0.0894419	0.0328497	-0.0447366	0.0160311	-0.0271742	0.0686595	0.0483978	-0.0394637	0.0296024	0.0818667	0.00814508	0.0273284
349	1927	1927-2	1927-2_18#7	22q13del	F	100	batch4	fibroblast	-0.0482508	-0.052909	0.0291713	-0.0276666	0.0378042	0.0920919	0.0194824	-0.0998384	0.0651559	-0.0476738	0.0212687	0.0122434	-0.00320386	-0.0130965	0.0498666	0.0451494	0.0482276
350	0502	0502-3	0502-3_18#5	22q13del	F	100	batch4	fibroblast	-0.0435622	-0.0541901	0.00535958	-0.0768447	0.0393352	0.0884815	0.00903748	-0.0428312	0.032208	-0.0377096	0.0631843	-0.00363698	-0.00998893	0.00033891	0.0631181	0.00885593	0.0247675
351	2910	2910-5	2910-5_18#6	SHANK3	F	75	batch4	fibroblast	-0.0469233	-0.050378	0.00946909	-0.0766318	0.068709	0.0923737	-0.0143017	-0.0510676	-0.0659393	-0.0211117	0.0361861	0.0232567	0.0129524	0.0588654	0.0626797	0.0223863	0.00101581
352	2631	2631-3	2631-3_18#4	22q13del	M	25	batch4	fibroblast	-0.0427734	-0.0500211	0.0532674	-0.0775781	0.0632455	0.0977416	0.0542656	-0.0619932	0.0737861	-0.0109505	0.0899152	0.0358739	-0.0486776	0.0262856	0.0456208	0.0678492	0.0899547
353	2242	2242-1	2242-1_18#6	Control	M	50	batch4	fibroblast	-0.0464538	-0.0513565	0.0147922	-0.0819057	0.063077	0.0847013	-0.00693635	-0.0858095	0.017257	-0.0497774	0.00672486	0.045866	-0.0139818	0.00745851	0.0472391	0.0297186	0.0244568
354	0502	0502-3	0502-3_18#4	22q13del	F	100	batch4	fibroblast	-0.0433906	-0.0542652	0.0417065	-0.0728798	0.05801	0.0902144	0.0512528	-0.0726494	0.0660261	-0.0548311	0.0505545	0.0437718	-0.0356053	-0.0045133	0.0622507	0.0330028	0.0578636
355	0502	0502-4	0502-4_18#5	22q13del	F	50	batch4	fibroblast	-0.0435507	-0.0533727	0.0292451	-0.0713911	0.0662892	0.113439	0.000790879	-0.0667594	0.014307	-0.0522298	0.0564577	0.0141018	-0.0112283	-0.0232818	0.0647257	0.0496988	0.0781337
356	0502	0502-4	0502-4_18#7	22q13del	F	75	batch4	fibroblast	-0.0431823	-0.0534477	0.0143827	-0.0455061	0.0647665	0.103468	-0.0147696	-0.109874	0.00652078	-0.0187729	0.00614752	0.0318674	0.0178155	-0.0095502	0.0265765	-0.00460768	-0.0264845
357	0502	0502-3	0502-3_18#5	22q13del	F	25	batch4	fibroblast	-0.0428071	-0.0544479	0.0445402	-0.0782972	0.0644812	0.122785	0.0252846	-0.0836688	0.0722366	-0.0282384	0.1207	0.0340848	-0.0312902	0.0419674	-0.000247279	0.0631466	-0.000466961
358	2631	2631-3	2631-3_18#5	22q13del	M	25	batch4	fibroblast	-0.04309	-0.0500525	0.0528601	-0.103052	0.0728902	0.0817359	0.0671478	-0.0298077	0.0550261	-0.033405	0.091926	0.0513359	-0.0507203	0.00283757	0.0754375	0.0527562	0.0779594
359	0502	0502-4	0502-4_18#5	22q13del	F	100	batch4	fibroblast	-0.0440844	-0.0537922	0.0192579	-0.0481417	0.0560025	0.0950843	0.0119493	-0.0825897	-6.89523e-05	-0.0129335	0.0188276	0.0210641	-0.000470456	-0.0246249	0.0529149	0.00220366	0.0262852
360	1927	1927-1	1927-1_18#4	22q13del	F	25	batch4	fibroblast	-0.0472671	-0.0536373	0.0580737	-0.102206	0.0799472	0.109641	0.0513569	-0.00588866	0.0137507	0.00824576	0.141203	0.0299286	-0.0798157	-0.0204439	0.002842	0.0223314	0.0326431
361	1927	1927-1	1927-1_18#5	22q13del	F	25	batch4	fibroblast	-0.0480324	-0.0529566	0.0544656	-0.0914714	0.0980427	0.0965631	0.0470674	-0.0400606	0.0113679	0.0263244	0.0593417	0.0699107	-0.0356963	-0.0315686	0.0339163	0.00791026	0.0472917
362	8119	8119-2	8119-2_18#12	Control	M	25	batch5	fibroblast	0.052857	-0.0269989	-0.0197201	0.0605042	0.0445638	0.0535303	0.0507254	-0.105631	0.0188733	0.00113289	-0.00828156	0.107319	-0.0250941	0.0308724	-0.143346	-0.00106831	-0.126569
363	2920	2920-3	2920-3_18#10	Control	M	25	batch5	fibroblast	-0.0487875	-0.0485571	-0.0499484	0.0582193	-0.00882451	0.0064354	0.0722675	-0.0190901	0.0473868	-0.0127428	0.00780464	0.0313905	-0.0288931	0.0745288	-0.0711653	0.0179509	-0.00414713
364	8119	8119-1	8119-1_18#14	Control	M	75	batch5	fibroblast	0.0518386	-0.0272927	-0.0416898	0.068542	0.015329	-0.000946117	0.0790405	-0.03521	0.0597469	-0.00887382	-0.0627795	0.0687212	-0.0173352	0.0455187	-0.0396608	-0.0264779	-0.0315803
365	1208	1208-2	1208-2_18#13	Control	F	50	batch5	fibroblast	-0.0555594	0.103995	-0.0436389	0.0571346	0.00229308	0.0137672	0.0732369	-0.0161183	0.0127523	0.00744823	-0.00882319	0.0321149	-0.0298342	-0.00629437	-0.0685856	-0.00749063	-0.0506961
366	CW20093	CW20093	CW20093_18#14	IdiopathicASD	F	75	batch5	fibroblast	-0.0440692	-0.0543661	-0.0451588	0.0543686	-0.00321895	0.00836578	0.0711224	-0.0150936	0.045196	0.00512045	-0.00436818	0.0207857	-0.0400456	0.00913451	-0.0803333	0.00917215	-0.0222392
367	CW20021	CW20021	CW20021_18#13	IdiopathicASD	F	25	batch5	fibroblast	-0.0500257	0.102375	-0.0508975	0.0681225	-0.0171361	0.002636	0.0781149	-0.0159691	0.056593	-0.0210206	0.00253854	0.0370523	-0.00835305	0.067656	-0.0272522	0.0199516	-0.0571267
368	CW20026	CW20026	CW20026_18#13	IdiopathicASD	M	50	batch5	fibroblast	-0.0349028	-0.0414879	-0.0407034	0.0553182	-0.00497299	0.000735615	0.0670505	-0.0234378	0.0540673	-0.0187395	-0.0448944	0.0480477	-0.026874	-0.0315461	-0.0449485	0.0390326	-0.0375045
369	0307	0307-1	0307-1_18#12	Control	M	75	batch5	fibroblast	-0.0510119	-0.0712248	-0.0359983	0.0856602	-0.0121974	0.0113596	0.0807077	-0.0481493	0.0393126	-0.020684	-0.0174763	0.0418053	-0.034881	0.000699746	-0.086932	0.0191729	-0.0102229
370	CW20026	CW20026	CW20026_18#14	IdiopathicASD	M	100	batch5	fibroblast	-0.0358206	-0.0420282	-0.0491217	0.0570716	-0.0127013	0.00555322	0.0733447	-0.0216001	0.0364271	-0.00693128	-0.0114834	0.0267709	-0.0358464	-0.00844936	-0.0802825	-0.00531608	-0.0200227
371	0524	0524-1	0524-1_18#13	Control	F	50	batch5	fibroblast	-0.0411626	-0.0473052	-0.0361826	0.066162	-0.0129251	0.0205904	0.0656914	-0.0655944	0.0525822	-0.0127538	-0.00309277	0.0461299	-0.0379164	-0.0042603	-0.113187	0.0479265	0.00656141
372	CW20252	CW20252	CW20252_18#15	Control	F	100	batch5	fibroblast	0.0962956	-0.012907	-0.0414267	0.0504331	-0.00565025	0.00748127	0.0531182	-0.0191183	0.0225669	-0.00108713	-0.0302647	0.00955643	-0.013243	0.00751278	-0.0596641	0.0498282	-0.035187
373	0524	0524-1	0524-1_18#12	Control	F	100	batch5	fibroblast	-0.0398982	-0.0467595	-0.0403574	0.0671285	-0.00249028	0.0158631	0.0615979	-0.0310676	0.0458405	-0.0213713	-0.00280704	0.0231226	-0.0208087	0.000342565	-0.0761777	-0.011824	-0.0768434
374	CW20244	CW20244	CW20244_18#15	IdiopathicASD	F	50	batch5	fibroblast	-0.0239972	-0.0274207	-0.0414418	0.0513949	-0.0107611	0.019311	0.0666206	-0.0306338	0.00254551	0.0150887	0.0330119	0.0216491	-0.0301373	-0.0266302	-0.0823561	-0.00626771	-0.0597959
375	CW20093	CW20093	CW20093_18#14	IdiopathicASD	F	50	batch5	fibroblast	-0.0429081	-0.0542018	-0.0332228	0.057856	0.00756538	0.0463948	0.0507603	-0.0707715	0.031274	0.00408164	0.00903407	0.0519554	-0.0142754	0.0332459	-0.130893	0.0619909	-0.101478
376	8119	8119-2	8119-2_18#14	Control	M	75	batch5	fibroblast	0.051916	-0.0284569	-0.0421956	0.0434893	0.0102616	0.0152522	0.0606081	-0.0376576	-0.0290862	0.0133402	-0.00722969	0.0512945	-0.0311581	-0.0327018	-0.0908566	-0.0260056	-0.0442501
377	0307	0307-1	0307-1_18#11	Control	M	50	batch5	fibroblast	-0.0521163	-0.0700308	-0.0227044	0.0668678	0.00268298	0.0522867	0.0810285	-0.0668327	0.0320393	-0.0109657	-0.00182634	0.107572	0.0122705	-0.000770963	-0.0767914	0.045201	-0.162733
378	8119	8119-2	8119-2_18#12	Control	M	50	batch5	fibroblast	0.0514579	-0.0280573	-0.0357944	0.0413018	0.00925461	0.0157675	0.0547271	-0.0327475	-0.0382336	0.013305	0.0285122	0.0394812	-0.038153	-0.00879742	-0.100221	0.0232665	-0.0241454
379	1208	1208-1	1208-1_18#12	Control	F	100	batch5	fibroblast	-0.0554962	0.103757	-0.041486	0.0473405	-0.00272941	0.0185958	0.0551162	-0.0389083	-0.0469176	-0.0228014	-0.00383301	0.0423471	-0.0147099	-0.0404374	-0.0760568	0.0262487	-0.0768135
380	CW20252	CW20252	CW20252_18#13	Control	F	50	batch5	fibroblast	0.0969322	-0.0129841	0.0148922	-0.0108285	0.0341896	0.0424466	0.0871577	0.0594379	-0.0572599	-0.053348	-0.0127163	0.124496	0.0989014	-0.00927533	0.102643	0.0821448	-0.0418051
381	0524	0524-1	0524-1_18#13	Control	F	100	batch5	fibroblast	-0.0412289	-0.0464468	-0.0638511	0.0504263	0.000891532	0.0200215	0.0675794	-0.00515777	-0.0141894	-0.0556167	-0.0316467	0.0096028	1.0186e-05	0.019432	0.0265039	-0.0511825	-0.00249391
382	CW20093	CW20093	CW20093_18#15	IdiopathicASD	F	75	batch5	fibroblast	-0.0436769	-0.0537972	-0.0530876	0.02813	-0.000796112	0.0285863	0.0639321	0.0262143	0.00752455	0.0279359	-0.0289535	-0.0361653	-0.0230507	0.00734788	-0.002427	0.0354519	0.0839743
383	2920	2920-3	2920-3_18#9	Control	M	25	batch5	fibroblast	-0.0495946	-0.048009	-0.0670244	0.039154	-0.0097618	0.0242433	0.0786664	0.0430963	0.0274994	0.0056658	-0.00231438	-0.0240656	-0.00294624	0.0665876	0.040993	-0.0283459	0.0134369
384	8119	8119-1	8119-1_18#12	Control	M	100	batch5	fibroblast	0.0515916	-0.0278643	-0.0598077	0.0271523	0.0051923	0.010637	0.0687449	0.0272937	0.00453379	-0.00398054	-0.047704	-0.0179523	-0.00909945	0.00386959	0.0445536	-0.0352449	0.0160807
385	1208	1208-2	1208-2_18#15	Control	F	50	batch5	fibroblast	-0.0560206	0.103979	-0.0600534	0.0352567	-0.0051851	0.0269216	0.0676447	0.0240184	0.00814771	0.0113844	-0.0297401	-0.0305617	0.00584234	0.0262972	0.0430083	-0.0119566	0.00534421
386	0307	0307-1	0307-1_18#12	Control	M	100	batch5	fibroblast	-0.0512766	-0.0705585	-0.0577417	0.0348093	0.00879584	0.00255879	0.0643911	0.0071873	-0.049788	-0.0479274	-0.066593	0.0236606	-0.00910226	-0.0132505	0.0407986	-0.0234438	0.0450738
387	CW20244	CW20244	CW20244_18#13	IdiopathicASD	F	100	batch5	fibroblast	-0.0235572	-0.0277623	-0.0709002	0.0156513	0.00434147	0.00523906	0.0484989	0.0328675	-0.0706361	-0.0346841	-0.0291501	-0.0181867	-0.00296093	-0.0234293	0.0371925	-0.05474	0.0142714
388	CW20021	CW20021	CW20021_18#13	IdiopathicASD	F	75	batch5	fibroblast	-0.0499763	0.101713	-0.0696712	0.0241834	-0.00820457	0.0172953	0.0557243	0.0257842	-0.0769779	-0.0339026	-0.00560991	-0.0213597	0.00876893	0.0015351	0.0518795	-0.0209687	-0.00585525
389	CW20213	CW20213	CW20213_18#15	Control	F	25	batch5	fibroblast	-0.0352751	-0.0550291	-0.0654072	0.013424	0.00971833	0.031115	0.0501874	0.0542233	-0.0981469	0.0259584	0.0123457	-0.0161126	0.0141834	0.0731342	0.0285079	0.0288151	-0.008881
390	0524	0524-1	0524-1_18#12	Control	F	75	batch5	fibroblast	-0.0399061	-0.0470521	-0.0605896	0.0244953	-0.00543772	0.0130821	0.0679841	0.0325003	0.000933981	0.00310171	-0.0174535	-0.0271328	-0.0192536	-0.0165888	0.0350566	-0.027637	0.0393467
391	CW20252	CW20252	CW20252_18#13	Control	F	75	batch5	fibroblast	0.0962714	-0.0126976	-0.0556777	0.0263745	0.0134347	0.0100906	0.0537991	0.0375432	-0.00830329	-0.0316346	-0.0531044	0.00670082	0.0362496	-9.51527e-05	0.102959	-0.0211026	-0.0918529
392	1208	1208-1	1208-1_18#12	Control	F	25	batch5	fibroblast	-0.0556111	0.103737	-0.0461217	0.00842467	0.0321965	0.0387177	0.0570709	0.0397112	-0.0527656	0.0939716	-0.0242807	-0.0147231	-0.0286278	-0.00235122	-0.00727503	0.00225292	0.0605949
393	1208	1208-2	1208-2_18#15	Control	F	25	batch5	fibroblast	-0.0561194	0.104527	-0.0585345	0.0355123	-0.00139813	0.0366871	0.0673487	0.0199276	0.0028495	0.0176397	0.00232414	-0.0345258	-0.00872559	0.0744046	0.0177135	0.00759238	0.0597398
394	1208	1208-2	1208-2_18#12	Control	F	100	batch5	fibroblast	-0.0555062	0.103893	-0.0620797	0.0164594	0.00437965	0.0253421	0.057427	0.0323264	-0.0211736	0.0187673	-0.0381227	-0.0351159	-0.00905019	-0.0290512	0.0269316	-0.0362811	0.0112448
395	CW20244	CW20244	CW20244_18#15	IdiopathicASD	F	25	batch5	fibroblast	-0.0233547	-0.0276706	-0.0627516	0.0262235	-0.00804938	0.0335209	0.0745442	0.0383277	-0.0110967	0.0422164	0.0216074	-0.0379251	-0.0174189	0.0249936	0.0274739	-0.0192453	0.0236344
396	8119	8119-2	8119-2_18#15	Control	M	75	batch5	fibroblast	0.0532345	-0.0272448	-0.0502087	-0.00024562	0.0372679	0.00677669	0.0549958	0.016051	-0.0252908	0.0291	-0.0937919	0.0259777	-0.00827202	-0.021087	0.040329	-0.0313846	0.0231467
397	8119	8119-1	8119-1_18#12	Control	M	50	batch5	fibroblast	0.05249	-0.0278905	-0.0503414	0.00218518	0.00798993	0.027087	0.0382027	0.0215218	-0.0468237	0.017651	-0.0274732	-0.0418826	-0.0119007	-0.000974652	0.0265964	0.0580043	0.0500303
398	CW20213	CW20213	CW20213_18#15	Control	F	50	batch5	fibroblast	-0.0354089	-0.0554624	-0.0539339	0.0356756	0.0067015	0.0367678	0.0633575	0.00573442	-0.00979647	0.00776954	-0.0235758	-0.00718643	-0.0128103	-0.00633804	-0.00126995	-0.00617467	0.0178001
399	CW20021	CW20021	CW20021_18#15	IdiopathicASD	F	75	batch5	fibroblast	-0.0504866	0.101867	-0.0677021	0.0215282	-0.00027063	0.00464716	0.0527411	0.0247559	-0.0363028	-0.0521595	-0.0202471	-0.000548066	0.00173701	0.00475347	0.0439139	-0.0200591	-0.0123645
400	0524	0524-2	0524-2_18#12	Control	F	25	batch5	fibroblast	-0.0413455	-0.0468367	-0.0587518	0.0363012	-0.000381965	0.0241744	0.0584131	0.0283148	0.024741	0.0102227	1.60632e-05	-0.0317546	-0.0129149	0.0524067	0.00769688	-0.00789546	0.0585081
401	8119	8119-2	8119-2_18#14	Control	M	50	batch5	fibroblast	0.0527432	-0.0281379	-0.0390079	0.0124795	0.0189586	0.0390774	0.0474912	0.0263905	-0.0626447	0.0517065	-0.000183992	-0.0347796	-0.0134811	-0.0132064	0.00873509	0.0456197	0.0164671
402	CW20252	CW20252	CW20252_18#14	Control	F	50	batch5	fibroblast	0.0968181	-0.0127499	-0.0484226	0.0176821	-0.00707058	0.0436332	0.0612106	0.0225202	-0.073027	0.0466118	0.0408799	-0.0495353	-0.0191971	-0.0696024	0.0307261	-0.00372533	0.0153327
403	2920	2920-3	2920-3_18#10	Control	M	100	batch5	fibroblast	-0.0491152	-0.0479107	-0.0613871	0.0239137	-0.00962779	0.0267104	0.0666718	0.0327423	-0.0122364	0.0186031	0.00437739	-0.0444668	-0.0229184	-0.0407951	0.0158874	-0.0396687	0.0146277
404	CW20093	CW20093	CW20093_18#15	IdiopathicASD	F	25	batch5	fibroblast	-0.043294	-0.0545649	-0.0509592	0.0235387	0.00727977	0.0389956	0.0608423	0.0298083	-0.0506377	0.0377225	0.0162035	-0.0288731	0.00400266	0.0384597	0.0420892	0.00105576	-0.00813133
405	CW20093	CW20093	CW20093_18#14	IdiopathicASD	F	25	batch5	fibroblast	-0.0436409	-0.0539175	-0.0480771	0.0306807	-0.0145302	0.0383313	0.0541115	0.0263394	0.00419761	0.0354506	0.0251608	-0.0564314	-0.0158424	0.0119504	0.00557672	0.0717886	0.0557756
406	CW20244	CW20244	CW20244_18#13	IdiopathicASD	F	75	batch5	fibroblast	-0.0233446	-0.0282329	-0.0582712	0.0404803	0.00198813	0.0245185	0.0661757	0.0141252	-0.00137594	0.00190717	-0.0466961	-0.0190548	-0.00250489	-0.0156139	0.0414925	-0.0553899	0.0052041
407	0307	0307-1	0307-1_18#12	Control	M	25	batch5	fibroblast	-0.0509491	-0.0695634	-0.0452363	0.0175708	0.00358109	0.0386067	0.0845611	0.0325339	-0.0757058	0.0228314	0.0208093	0.0385777	0.0038539	0.00630401	0.0382088	0.03909	-0.0223951
408	1208	1208-2	1208-2_18#13	Control	F	75	batch5	fibroblast	-0.0562534	0.104115	-0.0589194	0.0269587	0.00652824	0.0341968	0.0595383	0.018446	-0.0279388	0.0123909	-0.0293691	-0.0414795	0.00078077	0.0124843	0.032377	-0.0414082	-0.00676937
409	8119	8119-1	8119-1_18#14	Control	M	100	batch5	fibroblast	0.0521879	-0.027944	-0.0605196	0.0232431	-0.0113572	0.0283728	0.0654666	0.0277929	0.0128413	0.0180006	-0.0152389	-0.057423	-0.00991092	-0.0125238	0.0348803	-0.0415361	0.015818
410	1208	1208-2	1208-2_18#13	Control	F	25	batch5	fibroblast	-0.0561326	0.103768	-0.0600437	0.0203951	0.00334044	0.0229089	0.0519637	0.0445378	0.00936773	0.0203133	0.000682046	-0.0368465	-0.00666922	0.0276294	0.0233212	-0.0172245	0.00351791
411	1208	1208-1	1208-1_18#12	Control	F	50	batch5	fibroblast	-0.0566272	0.103757	-0.0497374	0.0179992	0.0216023	0.0124989	0.0532404	0.0242599	-0.024492	0.00549044	-0.0331103	-0.00377252	-0.014514	-0.00993241	0.0229718	-0.00804928	0.0211228
412	8119	8119-2	8119-2_18#15	Control	M	100	batch5	fibroblast	0.0520637	-0.0277358	-0.0521668	0.0073413	0.0211749	0.014691	0.0414637	0.0237039	0.00294502	-0.00583333	-0.0620362	-0.0273881	0.00276486	-0.0221991	0.0543581	-0.0391716	-0.0226568
413	2920	2920-3	2920-3_18#9	Control	M	100	batch5	fibroblast	-0.0493844	-0.0487317	-0.00404151	-0.0268202	0.0133172	0.0361003	0.123792	0.0724642	-0.00257047	-0.0190431	0.00956803	0.0867603	0.00689224	-0.0629457	0.12295	0.0550476	-0.00948822
414	1208	1208-2	1208-2_18#12	Control	F	25	batch5	fibroblast	-0.0565224	0.103435	-0.0374498	0.00868008	0.0175519	0.0438106	0.0711557	0.0582624	-0.0297017	0.0659799	-0.000919735	0.023923	0.00407831	-0.0395161	0.0334017	0.0321352	-0.0343354
415	0524	0524-2	0524-2_18#12	Control	F	50	batch5	fibroblast	-0.0402817	-0.0468755	-0.0530839	0.00344702	0.000701298	0.0254235	0.0526347	0.0480756	-0.0427395	0.0273353	0.035551	-0.0464729	-0.0334623	-0.0403131	0.0101617	0.00884804	0.0324169
416	CW20093	CW20093	CW20093_18#15	IdiopathicASD	F	100	batch5	fibroblast	-0.0436364	-0.0540652	-0.0630914	0.0110563	-0.00318654	0.0176796	0.0548884	0.0289207	-0.00930818	0.00871594	-0.0356145	-0.040425	-0.0266174	-0.0153466	0.00202707	0.0125917	0.0861955
417	CW20021	CW20021	CW20021_18#13	IdiopathicASD	F	100	batch5	fibroblast	-0.0499095	0.101525	-0.073966	0.00782025	-0.019346	0.0169843	0.054422	0.0381026	-0.028535	-0.0189567	-0.00687245	-0.0550527	-0.00107408	-0.0148053	0.0531856	-0.0134024	0.0138357
418	1208	1208-2	1208-2_18#12	Control	F	50	batch5	fibroblast	-0.055463	0.104394	-0.05751	0.00483666	0.0109117	0.0171547	0.0502917	0.0379057	-0.0498528	0.0213744	-0.0203298	-0.0312425	-0.0124536	-0.0103637	0.0304531	0.000160045	0.0304341
419	CW20026	CW20026	CW20026_18#13	IdiopathicASD	M	25	batch5	fibroblast	-0.0346108	-0.0420751	-0.0677144	0.0033344	-0.00874903	0.0113805	0.0592165	0.0514822	-0.014635	0.000717072	0.00219575	-0.0199734	-0.00178053	0.0495039	0.0520829	0.0345201	0.0122779
420	8119	8119-1	8119-1_18#12	Control	M	25	batch5	fibroblast	0.0508571	-0.0279981	-0.0457514	-0.00682446	0.0190943	0.0255882	0.0374503	0.0457611	-0.0754577	0.0326709	0.0216208	-0.038814	-0.0188168	-0.0100168	0.0166683	0.0395043	0.00862551
421	0307	0307-1	0307-1_18#12	Control	M	50	batch5	fibroblast	-0.0511599	-0.069502	-0.0505169	0.0244157	0.000797427	0.0324697	0.058385	0.0107302	-0.0121223	0.00283568	0.000947153	-0.0225728	-0.034352	-0.0534042	-0.00696296	-0.0156627	0.0399881
422	0524	0524-1	0524-1_18#13	Control	F	25	batch5	fibroblast	-0.040629	-0.0469772	-0.0641627	0.0233557	-0.00681556	0.0219222	0.0627275	0.0401831	0.00983712	0.0149212	0.0174863	-0.0311578	-0.0148399	0.0510594	0.0130679	-0.0104946	0.0441098
423	2920	2920-3	2920-3_18#10	Control	M	50	batch5	fibroblast	-0.04911	-0.0485229	-0.0549524	0.0125308	0.00402085	0.028429	0.0609192	0.0187318	-0.0464021	0.0281598	-0.014931	-0.0268502	-0.0236754	-0.0241359	0.0174337	-0.00645873	0.0716129
424	0307	0307-1	0307-1_18#11	Control	M	25	batch5	fibroblast	-0.0510802	-0.0703456	-0.0574142	0.0268288	-0.0196339	0.0420624	0.0572204	0.0446714	-0.0109837	0.0473144	0.0641373	-0.072041	-0.0325396	0.00123704	-0.0267723	0.0398923	0.0650264
425	8119	8119-2	8119-2_18#15	Control	M	25	batch5	fibroblast	0.0530563	-0.0270387	-0.0457707	0.00618893	0.0266517	0.0388954	0.0573469	0.0397827	-0.0675516	0.068732	0.00564503	-0.0280617	-0.0205128	-0.0219663	0.0118008	-0.0247959	0.00429915
426	CW20026	CW20026	CW20026_18#14	IdiopathicASD	M	75	batch5	fibroblast	-0.0347246	-0.0421949	-0.0651399	0.0171868	-0.0049168	0.0175907	0.0595695	0.0387587	-0.00128988	0.0136179	-0.0112553	-0.0464207	-0.0121315	-0.00325518	0.0264088	-0.0414428	0.0180404
427	CW20252	CW20252	CW20252_18#14	Control	F	25	batch5	fibroblast	0.0965448	-0.0130279	-0.0582362	0.0206264	0.00262369	0.0208965	0.0704318	0.0206411	-0.0260232	0.0300833	0.00160714	-0.0187376	-0.00576888	0.0681409	0.0455328	-0.00627148	0.0472609
428	8119	8119-2	8119-2_18#14	Control	M	25	batch5	fibroblast	0.052854	-0.0282066	-0.0593483	-0.0361659	0.0425926	0.0184923	0.0298281	0.0445593	-0.0424827	0.0932376	-0.020647	0.0175844	-0.0255931	0.0236728	-0.068487	0.0153765	-0.0082371
429	8119	8119-2	8119-2_18#14	Control	M	100	batch5	fibroblast	0.0525654	-0.0278599	-0.073539	-0.0351381	0.0163534	-0.00357543	0.0253719	0.0342287	-0.0216239	0.00606957	-0.0343299	0.00763425	-0.0244997	-0.0203549	-0.047669	-0.00997002	-0.0089781
430	2920	2920-3	2920-3_18#9	Control	M	50	batch5	fibroblast	-0.0491333	-0.0479734	-0.0715625	-0.0276765	0.00977711	0.00940024	0.0249402	0.0102163	-0.00750824	-0.00981688	-0.0238619	0.0232889	-0.020548	0.00830298	-0.0643732	0.028413	-0.0196897
431	1208	1208-2	1208-2_18#13	Control	F	100	batch5	fibroblast	-0.0560295	0.104218	-0.0830845	-0.0213608	-0.011681	0.00529008	0.0294473	0.0196463	-0.00275424	-0.0307656	-0.021681	-0.0235781	-0.0167513	-0.0265779	-0.0479924	-0.0217644	-0.0475942
432	CW20021	CW20021	CW20021_18#15	IdiopathicASD	F	50	batch5	fibroblast	-0.0502449	0.101219	-0.0851307	-0.0232927	-0.0174397	-0.00518316	0.0318552	0.0294948	0.00876129	-0.0279334	-0.00636983	-0.00938715	-0.00301022	0.0311415	-0.0179277	0.0215293	-0.0295195
433	CW20093	CW20093	CW20093_18#14	IdiopathicASD	F	100	batch5	fibroblast	-0.0437836	-0.0544902	-0.0686762	-0.0270652	0.014801	-0.00689262	0.0229039	0.0136426	-0.0250353	-0.0456166	-0.0531352	0.0136201	-0.00999324	0.0143664	-0.0284683	0.0383242	-0.0140719
434	8119	8119-1	8119-1_18#14	Control	M	25	batch5	fibroblast	0.0523799	-0.0275217	-0.0602647	-0.0381336	0.0412918	0.0478876	0.0128489	-0.00339275	-0.0417619	0.0562423	0.022205	0.0266553	-0.0228447	0.0180851	-0.121865	0.0105923	-0.0847514
435	0524	0524-2	0524-2_18#12	Control	F	100	batch5	fibroblast	-0.0404573	-0.0473996	-0.0734136	-0.0326487	0.00954093	-0.0055394	0.0214368	0.0343845	-0.00330804	-0.0193325	-0.00972904	0.00243075	-0.0375212	-0.0294529	-0.0711954	-0.00927403	0.00264824
436	CW20093	CW20093	CW20093_18#15	IdiopathicASD	F	50	batch5	fibroblast	-0.0432862	-0.0538991	-0.0679858	-0.017158	0.00428837	0.0231668	0.0262459	0.0280384	-0.013482	0.0189496	0.0164754	-0.0174753	-0.0216472	0.0259283	-0.0849324	0.0376052	-0.0310037
437	CW20026	CW20026	CW20026_18#13	IdiopathicASD	M	100	batch5	fibroblast	-0.0349173	-0.0424722	-0.0854071	-0.0185177	-0.0137836	0.000880904	0.0292938	0.0278783	0.0214337	-0.0349073	-0.0117114	-0.0148269	-0.0112001	0.0128469	-0.0501383	-0.013313	-0.0455787
438	CW20026	CW20026	CW20026_18#13	IdiopathicASD	M	75	batch5	fibroblast	-0.0345429	-0.0419335	-0.0815172	-0.0268853	-0.00760574	-0.00316606	0.0281423	0.0347493	-0.00838738	-0.0243279	-0.0016015	-0.00714943	-0.00883623	-0.00428752	-0.0230782	-0.0105675	-0.0701495
439	CW20244	CW20244	CW20244_18#15	IdiopathicASD	F	75	batch5	fibroblast	-0.0224557	-0.0273822	-0.0730767	-0.0408132	0.0181604	-0.0188958	0.0202243	0.0445974	0.0184652	-0.0166568	-0.0372164	0.0266292	-0.0173891	0.00087655	-0.0462177	-0.000722661	-0.0507301
440	8119	8119-1	8119-1_18#14	Control	M	50	batch5	fibroblast	0.052337	-0.0285698	-0.0743488	-0.0377591	0.00500764	0.00384095	0.0263511	0.033028	-0.0104808	0.0311086	-0.0117758	0.00129077	-0.0104736	0.0109279	-0.040578	0.0115296	-0.034234
441	CW20021	CW20021	CW20021_18#15	IdiopathicASD	F	100	batch5	fibroblast	-0.0505286	0.101496	-0.0750545	-0.0168005	0.00274852	0.0451472	0.00810873	-0.0733732	-0.00668186	-0.0837814	0.0234709	0.0643138	0.00778001	-0.00475332	-0.118715	-0.000678265	-0.173743
442	0307	0307-1	0307-1_18#11	Control	M	100	batch5	fibroblast	-0.0506579	-0.0700369	-0.0734099	-0.0259395	-0.0211282	0.0120856	0.0257252	0.0351515	-0.00149226	-0.0137249	0.0445537	-0.0305296	-0.0457568	-0.0896001	-0.0824295	0.0246866	-0.0293037
443	0524	0524-1	0524-1_18#13	Control	F	75	batch5	fibroblast	-0.0402733	-0.0470021	-0.0655448	-0.0333129	0.0126588	0.00772085	0.0212977	0.0661394	-0.0699898	-0.0232153	0.0124071	-0.0350689	-0.0121504	0.027088	-0.00249362	0.0551418	-0.0324513
444	0524	0524-1	0524-1_18#12	Control	F	25	batch5	fibroblast	-0.0403638	-0.0469283	-0.061897	-0.0235138	-0.00303095	0.0118667	0.0416523	0.0829739	-0.0400467	0.0346834	0.0873201	-0.0225555	-0.0377148	-0.0210174	-0.0396815	0.0455178	-0.0191353
445	8119	8119-2	8119-2_18#15	Control	M	50	batch5	fibroblast	0.0523302	-0.0275772	-0.0571825	-0.0469846	0.00960637	0.0109346	0.0172745	0.0788268	-0.0545939	0.0198781	-0.0365422	-0.0138068	0.0104007	-0.000647966	0.0299777	0.0939456	-0.0725772
446	8119	8119-2	8119-2_18#12	Control	M	75	batch5	fibroblast	0.0521246	-0.027853	-0.0701391	-0.0577534	0.0151639	-0.00425225	-0.0112031	0.0694156	-0.0529939	-0.0435279	-0.0510508	-0.0500092	0.00699328	0.0148226	0.0293317	0.104799	-0.0393482
447	8119	8119-2	8119-2_18#12	Control	M	100	batch5	fibroblast	0.0523381	-0.0275779	-0.0860732	-0.0329982	-0.00508847	-0.0132307	0.0268638	0.0714722	-0.0171304	-0.0278814	-0.000798281	-0.0276648	-0.0064578	0.0149666	0.0149782	-0.0051242	-0.0399674
448	CW20026	CW20026	CW20026_18#14	IdiopathicASD	M	50	batch5	fibroblast	-0.0344666	-0.0416575	-0.0747594	-0.0311915	0.0166665	-0.0116887	0.0246278	0.0456095	0.0215236	-0.0303402	-0.0601784	0.00499138	-0.0171799	0.00531975	-0.00793736	-0.0113279	-0.0192068
449	CW20252	CW20252	CW20252_18#13	Control	F	100	batch5	fibroblast	0.0962862	-0.013287	-0.0794685	-0.0114332	-0.0217569	-0.0151792	0.0436134	0.0606445	0.0123396	-0.0286821	0.0205929	-0.0147773	-0.0225941	0.00080961	-0.00327896	0.00686338	-0.0145596
450	1208	1208-1	1208-1_18#12	Control	F	75	batch5	fibroblast	-0.0557114	0.104041	-0.0736054	-0.0170509	0.00786831	-0.0236414	0.0336418	0.0475915	0.0258908	-0.0442874	-0.0689853	0.0138858	-0.010361	-0.0278716	0.0149597	-0.00108385	-0.00843377
451	CW20252	CW20252	CW20252_18#15	Control	F	50	batch5	fibroblast	0.0964468	-0.0135615	-0.0755027	-0.0235135	-0.00102402	-0.00880859	0.0389477	0.068591	0.00207861	-0.00251096	0.0072594	-0.0206522	-0.0138941	0.0311155	0.00795003	0.00535674	-0.0450892
452	CW20021	CW20021	CW20021_18#13	IdiopathicASD	F	50	batch5	fibroblast	-0.0503036	0.101345	-0.0684326	-0.0301105	0.00198087	0.000663307	0.0183233	0.0495136	-0.0183858	-0.00629248	-0.0338595	-0.0306854	-0.0151699	-0.000861051	-0.00396071	0.0618969	-0.0132157
453	CW20244	CW20244	CW20244_18#13	IdiopathicASD	F	50	batch5	fibroblast	-0.0229341	-0.0279161	-0.0629013	-0.0108647	-0.0136426	0.0165375	0.0103811	0.0244272	0.00331676	0.000214113	0.00548799	-0.0505179	-0.0155304	-5.00313e-06	-0.0588867	0.102268	0.0148033
454	1208	1208-2	1208-2_18#12	Control	F	75	batch5	fibroblast	-0.0556029	0.104288	-0.041613	-0.0277307	-0.00301731	-0.0078252	0.0733766	0.0629854	0.0186892	-0.0546211	-0.000696471	0.0903296	0.0151772	-0.0536408	0.0648486	0.0506623	-0.07122
455	1208	1208-2	1208-2_18#15	Control	F	100	batch5	fibroblast	-0.0555393	0.104249	-0.074327	-0.00923139	-0.0147542	0.0226469	0.0468571	0.0333767	0.00617372	0.00702793	0.0134119	-0.0328784	-0.0237407	-0.0290743	-0.0361422	-0.0139734	-0.0316358
456	CW20244	CW20244	CW20244_18#13	IdiopathicASD	F	25	batch5	fibroblast	-0.0228418	-0.0282177	-0.0831684	-0.0232666	-0.0189173	-0.00598395	0.0411236	0.0786594	0.014677	0.0115833	0.0573192	-0.0207437	-0.0327801	0.0280591	-0.0378249	0.015063	0.0231739
457	CW20026	CW20026	CW20026_18#14	IdiopathicASD	M	25	batch5	fibroblast	-0.0351547	-0.0423689	-0.0688109	-0.00769089	0.0110019	-0.0344346	0.0524288	0.0177209	0.0617314	-0.0255542	-0.080273	0.0873884	-0.0157873	0.0622015	-0.013031	0.0462509	0.0487232
458	0524	0524-1	0524-1_18#12	Control	F	50	batch5	fibroblast	-0.0394845	-0.0472863	-0.0495556	-0.0440925	0.0161122	-0.00404563	0.0302497	0.04846	0.00683946	-0.027904	-0.0679478	0.0594044	0.0339921	0.000199075	0.0547115	0.0930652	-0.0947707
459	0524	0524-2	0524-2_18#12	Control	F	75	batch5	fibroblast	-0.0412517	-0.0473937	-0.062861	0.0139376	0.0153209	0.0245126	0.0232123	-0.093526	0.0975488	-0.0951169	-0.078973	0.107983	0.0108894	0.029283	-0.0909211	-0.000984101	-0.117658
460	CW20244	CW20244	CW20244_18#15	IdiopathicASD	F	100	batch5	fibroblast	-0.0228254	-0.0283716	-0.0810835	-0.0401618	0.0217705	-0.0288748	0.0197608	0.0192494	0.0476801	-0.0468382	-0.153564	0.039917	0.00438037	-0.00206276	0.00554441	-0.0213	0.00781362
461	1208	1208-2	1208-2_18#15	Control	F	75	batch5	fibroblast	-0.056307	0.103807	-0.0632529	0.00385788	0.00709688	-0.0258351	0.0408977	-0.013598	0.0794815	-0.0539375	-0.112714	0.0771992	-0.00837039	0.0131767	-0.00763948	0.040138	0.0475675
462	0307	0307-1	0307-1_18#11	Control	M	75	batch5	fibroblast	-0.0513406	-0.0695545	-0.0761337	-0.0184428	0.00846555	-0.0319019	0.0302412	0.0164002	0.0656914	-0.0770609	-0.115351	0.0475119	0.000887397	0.0285784	0.0067599	0.0257256	0.0125289
463	2920	2920-3	2920-3_18#9	Control	M	75	batch5	fibroblast	-0.0494756	-0.0486843	-0.0758837	-0.0162395	0.00625813	-0.0243983	0.0321675	0.0179696	0.0483322	-0.0473476	-0.11722	0.0461433	-0.00378585	-0.000715538	0.00837185	0.0127214	0.0162355
464	2920	2920-3	2920-3_18#10	Control	M	75	batch5	fibroblast	-0.049669	-0.0490282	-0.0597115	-0.00213823	0.00257254	-0.0265689	0.0357972	-0.0027828	0.040994	-0.0428167	-0.109047	0.0503082	-0.0115383	-0.0183148	0.0052121	0.043208	0.0311256
