# Supplementary material for: Developmental convergence and divergence in human stem cell models of autism
Source: Nature. 2026 Jan 29;651(8106):707–19. doi: 10.1038/s41586-025-10047-5 (PMC12999519; doi:10.1038/s41586-025-10047-5)
Supplement: Supplementary file 3 — Supplementary Tables 1–15. [file 41586_2025_10047_MOESM3_ESM.zip › Supp_table_2_-_WGS_samples.xlsx]

## Sheet: Sheet1
SampleID	Cell Line	ASD form
1	2242-1	Control
2	8858-3	Control
3	1205-4	Control
4	0410-1	Control
5	0307-1	Control
7	1612-2	16p11.2 del
8	2775-8	16p11.2 del
9	2775-9	16p11.2 del
10	9633-1	16p11.2 del
11	7839-4	16p11.2 del
12	8178-1	16p11.2 dup
13	8178-2	16p11.2 dup
14	3311-1	16p11.2 dup
15	6160-3	16p11.2 dup
16	5137-7	16p11.2 dup
19	728-1	epilepsy and mental retardation limited to female (EFMR)
21	5136-1	epilepsy and mental retardation limited to female (EFMR)
22	7643-5	Timothy syndrome
23	7643-6	Timothy syndrome
24	9862-2	Timothy syndrome
27	CW20023	Control
28	CW20118	Control
29	CW20122	Control
30	CW20013	Idiopathic ASD
31	CW20042	Idiopathic ASD
33	CW20055	Idiopathic ASD
34	CW20070	Idiopathic ASD
37	7619-1	15q13.3 deletion
38	7619-3	15q13.3 deletion
39	1953-1	15q13.3 deletion
40	1953-2	15q13.3 deletion
41	1953-3	15q13.3 deletion
42	2481-2	15q13.3 deletion
43	0804-1	22q11 deletion
48	1804-5	22q11 deletion
49	1927-1	22q13 deletion
50	1927-2	22q13 deletion
51	2631-3	22q13 deletion
52	0502-3	22q13 deletion
53	0502-4	22q13 deletion
56	2910-4	Shank3 mutation
57	2910-5	Shank3 mutation
