# Supplementary material for: Developmental convergence and divergence in human stem cell models of autism
Source: Nature. 2026 Jan 29;651(8106):707–19. doi: 10.1038/s41586-025-10047-5 (PMC12999519; doi:10.1038/s41586-025-10047-5)
Supplement: Supplementary file 3 — Supplementary Tables 1–15. [file 41586_2025_10047_MOESM3_ESM.zip › Supp_table_4_-_Day_25_overlapping_genes_-_GO_terms.xlsx]

## Sheet: PCDH19-16pdel.intersect
ID	Description	GeneRatio	BgRatio	pvalue	p.adjust	qvalue	geneID	Count
GO:0140297	DNA-binding transcription factor binding	23/273	328/13625	1.9036e-07	0.000102223	8.3558e-05	TAF4/MED12/HDAC4/ASXL1/NCOR2/SMARCA4/CBX5/HCFC1/NOTCH2/CHD4/SKI/ACTB/GTF2I/HSF1/TLE3/ARID1A/ZNF516/MIER2/TP53/RXRA/MTA1/MED25/MED16	23
GO:0003682	chromatin binding	26/273	494/13625	6.98342e-06	0.00187505	0.00153268	UPF1/ARID3A/MED12/HDAC4/ASXL1/POLR2A/NCOR2/SMARCA4/CBX5/HCFC1/PELP1/EHMT2/SBNO2/CHD4/TNRC18/ACTB/HSF1/ARID1A/EP400/ARID1B/DNMT1/RARA/TP53/MTA1/BAHCC1/YY1	26
GO:0070603	SWI/SNF superfamily-type complex	9/272	73/13911	1.19009e-05	0.00371785	0.00343604	TRRAP/SMARCA4/CHD4/GATAD2A/ARID1A/EP400/ARID1B/MTA1/YY1	9
GO:1904949	ATPase complex	10/272	96/13911	1.77888e-05	0.00371785	0.00343604	TRRAP/SMARCA4/CHD4/GATAD2A/ARID1A/EP400/ABCA2/ARID1B/MTA1/YY1	10
GO:0061629	RNA polymerase II-specific DNA-binding transcription factor binding	16/273	242/13625	3.01652e-05	0.00415799	0.00339877	TAF4/MED12/ASXL1/NCOR2/SMARCA4/NOTCH2/CHD4/ACTB/GTF2I/HSF1/ARID1A/MIER2/RXRA/MTA1/MED25/MED16	16
GO:0003712	transcription coregulator activity	23/273	444/13625	3.0972e-05	0.00415799	0.00339877	TRRAP/ARID3A/MED12/HDAC4/ASXL1/NCOR2/SMARCA4/HCFC1/PXN/SF1/TLE3/ARID1A/SUFU/MAML1/DYRK1B/ARID1B/TRIM62/MIER2/KMT2D/MTA1/MED16/ABL1/KDM2A	23
GO:0002768	immune response-regulating cell surface receptor signaling pathway	18/268	264/13349	6.41059e-06	0.0118173	0.0110384	CD81/CSK/MAP2K7/WNK1/SHC1/SKP1/RNF31/ACTB/BCAR1/RAPGEF1/ACTR3/SPPL3/VAV2/BAG6/LIMK1/ACTG1/ABL1/PRKACA	18
GO:0002764	immune response-regulating signaling pathway	18/268	266/13349	7.11673e-06	0.0118173	0.0110384	CD81/CSK/MAP2K7/WNK1/SHC1/SKP1/RNF31/ACTB/BCAR1/RAPGEF1/ACTR3/SPPL3/VAV2/BAG6/LIMK1/ACTG1/ABL1/PRKACA	18
GO:0000118	histone deacetylase complex	8/272	75/13911	0.000104705	0.0145889	0.0134831	TRRAP/HDAC4/NCOR2/CBX5/CHD4/GATAD2A/EP400/MTA1	8
GO:0042826	histone deacetylase binding	9/273	99/13625	0.000163655	0.0175766	0.0143672	WDTC1/HDAC4/NCOR2/UHRF1BP1/CBX5/CHD4/MIER2/TP53/MTA1	9
GO:0070491	repressing transcription factor binding	7/273	64/13625	0.000281204	0.0251678	0.0205723	HDAC4/CBX5/CHD4/SKI/TLE3/MIER2/MTA1	7
GO:0017053	transcription repressor complex	7/272	68/13911	0.000354269	0.0260496	0.0240751	HDAC4/NCOR2/CBX5/CHD4/SKI/GATAD2A/MTA1	7
GO:0031248	protein acetyltransferase complex	8/272	90/13911	0.000373918	0.0260496	0.0240751	BRD1/TRRAP/TAF4/HCFC1/ACTB/EP400/OGT/NAA35	8
GO:1902493	acetyltransferase complex	8/272	90/13911	0.000373918	0.0260496	0.0240751	BRD1/TRRAP/TAF4/HCFC1/ACTB/EP400/OGT/NAA35	8
GO:0002429	immune response-activating cell surface receptor signaling pathway	16/268	243/13349	3.23355e-05	0.0268466	0.025077	CD81/CSK/WNK1/SKP1/RNF31/ACTB/BCAR1/RAPGEF1/ACTR3/SPPL3/VAV2/BAG6/LIMK1/ACTG1/ABL1/PRKACA	16
GO:0002757	immune response-activating signal transduction	16/268	243/13349	3.23355e-05	0.0268466	0.025077	CD81/CSK/WNK1/SKP1/RNF31/ACTB/BCAR1/RAPGEF1/ACTR3/SPPL3/VAV2/BAG6/LIMK1/ACTG1/ABL1/PRKACA	16
GO:0005667	transcription regulator complex	17/272	345/13911	0.000457568	0.0273233	0.0252522	TRRAP/TAF4/HDAC4/NCOR2/CBX5/CHD4/SKI/GATAD2A/TLE3/EYA3/BDP1/TP53/RXRA/MTA1/MED25/PTOV1/YY1	17
GO:0015629	actin cytoskeleton	19/272	419/13911	0.000598768	0.0287794	0.0265979	HDAC4/DCTN6/NOTCH3/FLNB/PXN/SPPL2B/ASAP1/ACTB/SH3PXD2B/BCAR1/ACTR3/SH3PXD2A/PEAK1/RARA/MYO9B/TNKS1BP1/CDC42BPB/ACTG1/ABL1	19
GO:0005925	focal adhesion	18/272	387/13911	0.000619652	0.0287794	0.0265979	CD81/LRP1/MDC1/DAG1/FLNB/MAP2K2/PAK4/PLEC/PXN/ACTB/BCAR1/FLRT1/ACTR3/PEAK1/HSPG2/IGF2R/CBL/ACTG1	18
GO:0030055	cell-substrate junction	18/272	391/13911	0.000698284	0.0291883	0.0269758	CD81/LRP1/MDC1/DAG1/FLNB/MAP2K2/PAK4/PLEC/PXN/ACTB/BCAR1/FLRT1/ACTR3/PEAK1/HSPG2/IGF2R/CBL/ACTG1	18
GO:0030027	lamellipodium	11/272	181/13911	0.000873527	0.033194	0.0306779	FGD1/SCRIB/DAG1/SSH1/PXN/ACTB/BCAR1/ACTR3/LIMK1/IGF2BP1/CDC42BPB	11
GO:0060090	molecular adaptor activity	16/273	305/13625	0.000441289	0.0338532	0.0276718	SHC1/CBX5/DLG5/WWC3/HCFC1/MAP2K2/SHANK3/SKP1/HIP1/GATAD2A/SH3PXD2B/FLRT1/EIF4G1/SH3PXD2A/AP2A1/SYNE3	16
GO:0000123	histone acetyltransferase complex	7/272	81/13911	0.00102473	0.0353452	0.0326661	BRD1/TRRAP/TAF4/HCFC1/ACTB/EP400/OGT	7
GO:0035770	ribonucleoprotein granule	12/272	216/13911	0.0011315	0.0353452	0.0326661	PABPC4/UPF1/AGO2/ELAVL1/SAMD4B/ACTB/ATXN2L/HSF1/EIF4G1/SYMPK/IGF2BP1/LARP1	12
GO:0005798	Golgi-associated vesicle	7/272	83/13911	0.00118381	0.0353452	0.0326661	CCDC115/ZDHHC17/SPPL2B/SPPL3/IGF2R/AP2A1/BACE1	7
GO:1990841	promoter-specific chromatin binding	6/273	52/13625	0.000575419	0.036857	0.0301272	HDAC4/POLR2A/EHMT2/HSF1/DNMT1/TP53	6
GO:0032266	phosphatidylinositol-3-phosphate binding	5/273	35/13625	0.000617715	0.036857	0.0301272	OBSCN/HIP1/SNX13/SH3PXD2B/ATG2A	5
GO:0008139	nuclear localization sequence binding	4/273	22/13625	0.000867549	0.0452862	0.0370172	KPNA5/RANBP6/POM121C/POM121	4
GO:0008022	protein C-terminus binding	11/273	178/13625	0.00092765	0.0452862	0.0370172	MED12/AGO2/POLR2A/CSK/MDC1/SHANK3/HSPG2/HIC2/VTA1/AP2A1/ABL1	11
GO:0002431	Fc receptor mediated stimulatory signaling pathway	8/268	69/13349	6.89081e-05	0.0457687	0.042752	CSK/ACTB/RAPGEF1/ACTR3/VAV2/LIMK1/ACTG1/ABL1	8
GO:0035097	histone methyltransferase complex	6/272	66/13911	0.0017994	0.0501433	0.0463425	TAF4/CBX5/HCFC1/PELP1/KMT2B/KMT2D	6
GO:0003713	transcription coactivator activity	13/273	242/13625	0.00120864	0.0523831	0.0428183	MED12/ASXL1/SMARCA4/HCFC1/ARID1A/MAML1/DYRK1B/ARID1B/TRIM62/KMT2D/MTA1/MED16/ABL1	13
GO:0003730	mRNA 3'-UTR binding	7/273	82/13625	0.00126812	0.0523831	0.0428183	PABPC4/KHSRP/ELAVL1/RBMS2/TP53/IGF2BP1/LARP1	7
GO:0016570	histone modification	21/268	415/13349	9.82371e-05	0.0543742	0.0507903	BRD1/TRRAP/HDAC4/ASXL1/TET3/DOT1L/HCFC1/EHMT2/SKP1/KMT2B/SKI/EP400/EYA3/MIER2/DNMT1/KMT2D/OGT/TP53/MTA1/HUWE1/KDM2A	21
GO:0005154	epidermal growth factor receptor binding	4/273	25/13625	0.00143111	0.0547996	0.0447936	SHC1/HIP1/VAV2/CBL	4
GO:0043395	heparan sulfate proteoglycan binding	3/273	12/13625	0.00153071	0.0547996	0.0447936	LRP1/AGRN/PTPRS	3
GO:0098554	cytoplasmic side of endoplasmic reticulum membrane	3/272	14/13911	0.00229374	0.0590637	0.0545867	EPM2AIP1/SPPL2B/SPPL3	3
GO:0010494	cytoplasmic stress granule	6/272	70/13911	0.00243372	0.0590637	0.0545867	PABPC4/ELAVL1/ATXN2L/EIF4G1/IGF2BP1/LARP1	6
GO:0016581	NuRD complex	3/272	15/13911	0.00282601	0.0590637	0.0545867	CHD4/GATAD2A/MTA1	3
GO:0071565	nBAF complex	3/272	15/13911	0.00282601	0.0590637	0.0545867	SMARCA4/ARID1A/ARID1B	3
GO:0090545	CHD-type complex	3/272	15/13911	0.00282601	0.0590637	0.0545867	CHD4/GATAD2A/MTA1	3
GO:0016569	covalent chromatin modification	21/268	426/13349	0.000141536	0.0608422	0.0568319	BRD1/TRRAP/HDAC4/ASXL1/TET3/DOT1L/HCFC1/EHMT2/SKP1/KMT2B/SKI/EP400/EYA3/MIER2/DNMT1/KMT2D/OGT/TP53/MTA1/HUWE1/KDM2A	21
GO:0006367	transcription initiation from RNA polymerase II promoter	12/268	168/13349	0.000147396	0.0608422	0.0568319	TAF4/MED12/POLR2A/NOTCH3/NOTCH2/MAZ/MAML1/RARA/TP53/RXRA/MED25/MED16	12
GO:0006352	DNA-templated transcription, initiation	14/268	226/13349	0.000191503	0.0608422	0.0568319	TAF4/MED12/POLR2A/SMARCA4/NOTCH3/NOTCH2/MAZ/MAML1/BDP1/RARA/TP53/RXRA/MED25/MED16	14
GO:1901888	regulation of cell junction assembly	12/268	175/13349	0.000216063	0.0608422	0.0568319	LRP1/DLG5/AGRN/RAPGEF1/EIF4G1/CLSTN1/PEAK1/PTPRS/EEF2K/ACTG1/ABL1/PRKACA	12
GO:1901653	cellular response to peptide	17/268	318/13349	0.00024009	0.0608422	0.0568319	WDTC1/LRP1/CSK/SHC1/ABCC1/PXN/BCAR1/HSF1/SNX6/ARID1B/IGF1R/EEF2K/OGT/TP53/SOGA1/BACE1/PRKACA	17
GO:1901652	response to peptide	20/268	415/13349	0.000274499	0.0608422	0.0568319	CAD/WDTC1/LRP1/CSK/SHC1/EPM2AIP1/ABCC1/DAG1/PXN/BCAR1/HSF1/SNX6/ARID1B/IGF1R/EEF2K/OGT/TP53/SOGA1/BACE1/PRKACA	20
GO:0002253	activation of immune response	16/268	293/13349	0.000288045	0.0608422	0.0568319	CD81/CSK/WNK1/SKP1/RNF31/ACTB/BCAR1/RAPGEF1/ACTR3/SPPL3/VAV2/BAG6/LIMK1/ACTG1/ABL1/PRKACA	16
GO:1904646	cellular response to amyloid-beta	5/268	30/13349	0.000296766	0.0608422	0.0568319	LRP1/ABCC1/SNX6/IGF1R/BACE1	5
GO:0002433	immune response-regulating cell surface receptor signaling pathway involved in phagocytosis	7/268	65/13349	0.000313227	0.0608422	0.0568319	ACTB/RAPGEF1/ACTR3/VAV2/LIMK1/ACTG1/ABL1	7
GO:0038094	Fc-gamma receptor signaling pathway	7/268	65/13349	0.000313227	0.0608422	0.0568319	ACTB/RAPGEF1/ACTR3/VAV2/LIMK1/ACTG1/ABL1	7
GO:0038096	Fc-gamma receptor signaling pathway involved in phagocytosis	7/268	65/13349	0.000313227	0.0608422	0.0568319	ACTB/RAPGEF1/ACTR3/VAV2/LIMK1/ACTG1/ABL1	7
GO:0018205	peptidyl-lysine modification	18/268	358/13349	0.000334375	0.0608422	0.0568319	BRD1/SENP7/TRRAP/HDAC4/TET3/POM121C/DOT1L/HCFC1/EHMT2/KMT2B/POM121/EP400/ESCO1/DNMT1/KMT2D/OGT/BAG6/LOXL1	18
GO:0044003	modulation by symbiont of host process	5/268	31/13349	0.000348088	0.0608422	0.0568319	KPNA5/SCRIB/DAG1/ULK1/RXRA	5
GO:0043113	receptor clustering	6/268	48/13349	0.000374447	0.062177	0.0580787	CD81/SCRIB/AGRN/SHANK3/SSH1/WDR19	6
GO:0001972	retinoic acid binding	3/273	13/13625	0.0019606	0.0624582	0.0510538	IGF2R/RARA/RXRA	3
GO:0045296	cadherin binding	15/273	319/13625	0.00197726	0.0624582	0.0510538	SCRIB/NOTCH3/HCFC1/GCN1/FLNB/ZC3H15/PAK4/PLEC/ASAP1/MICALL1/ATXN2L/FASN/TNKS1BP1/CBL/LARP1	15
GO:0004713	protein tyrosine kinase activity	8/273	115/13625	0.00218482	0.0643603	0.0526085	CSK/MAP2K7/MAP2K2/DYRK1B/PEAK1/IGF1R/IGF2R/ABL1	8
GO:0004190	aspartic-type endopeptidase activity	3/273	14/13625	0.00245858	0.0643603	0.0526085	SPPL2B/SPPL3/BACE1	3
GO:0070001	aspartic-type peptidase activity	3/273	14/13625	0.00245858	0.0643603	0.0526085	SPPL2B/SPPL3/BACE1	3
GO:0042277	peptide binding	12/273	232/13625	0.00252962	0.0643603	0.0526085	LRP1/KPNA5/RANBP6/GRIA2/POM121C/POM121/MAML1/CLSTN1/HSPG2/IGF1R/RXRA/BACE1	12
GO:0033218	amide binding	14/273	297/13625	0.00270553	0.0643603	0.0526085	LRP1/KPNA5/RANBP6/GRIA2/POM121C/POM121/GLTP/MAML1/CLSTN1/HSPG2/IGF1R/FASN/RXRA/BACE1	14
GO:1901981	phosphatidylinositol phosphate binding	9/273	147/13625	0.00283436	0.0643603	0.0526085	OBSCN/HIP1/ASAP1/SNX13/SH3PXD2B/SH3PXD2A/ATG2A/OGT/EXOC1	9
GO:0010314	phosphatidylinositol-5-phosphate binding	3/273	15/13625	0.00302802	0.0643603	0.0526085	OBSCN/SH3PXD2B/SH3PXD2A	3
GO:0042809	vitamin D receptor binding	3/273	15/13625	0.00302802	0.0643603	0.0526085	MED12/RXRA/MED16	3
GO:0030674	protein-macromolecule adaptor activity	12/273	238/13625	0.00311614	0.0643603	0.0526085	SHC1/CBX5/DLG5/HCFC1/MAP2K2/SHANK3/SKP1/HIP1/GATAD2A/FLRT1/AP2A1/SYNE3	12
GO:0003729	mRNA binding	13/273	271/13625	0.00327064	0.0650494	0.0531718	PABPC4/AGO2/KHSRP/ELAVL1/SAMD4B/RBMS2/SF1/LUC7L3/EIF4G1/TP53/IGF2BP1/PAIP2/LARP1	13
GO:0005200	structural constituent of cytoskeleton	6/273	73/13625	0.00339299	0.0650728	0.0531909	AGRN/HIP1/PLEC/ACTB/ACTR3/ACTG1	6
GO:0060964	regulation of gene silencing by miRNA	9/268	113/13349	0.000448315	0.0671655	0.0627385	AGO2/POLR2A/NCOR2/ELAVL1/POM121C/MAP2K2/POM121/EIF4G1/TP53	9
GO:0048008	platelet-derived growth factor receptor signaling pathway	6/268	50/13349	0.000468914	0.0671655	0.0627385	LRP1/HIP1/BCAR1/RAPGEF1/CBL/ABL1	6
GO:1904645	response to amyloid-beta	5/268	33/13349	0.00047056	0.0671655	0.0627385	LRP1/ABCC1/SNX6/IGF1R/BACE1	5
GO:0150105	protein localization to cell-cell junction	4/268	19/13349	0.000485388	0.0671655	0.0627385	SCRIB/DLG5/ACTB/ACTG1	4
GO:0060147	regulation of posttranscriptional gene silencing	9/268	116/13349	0.000543432	0.0721895	0.0674313	AGO2/POLR2A/NCOR2/ELAVL1/POM121C/MAP2K2/POM121/EIF4G1/TP53	9
GO:0060966	regulation of gene silencing by RNA	9/268	117/13349	0.000578588	0.0739035	0.0690324	AGO2/POLR2A/NCOR2/ELAVL1/POM121C/MAP2K2/POM121/EIF4G1/TP53	9
GO:0045182	translation regulator activity	8/273	127/13625	0.00403445	0.074707	0.061066	AGO2/GCN1/SAMD4B/EIF4G1/EEF2K/IGF2BP1/PAIP2/LARP1	8
GO:0035257	nuclear hormone receptor binding	8/273	128/13625	0.00423075	0.0757304	0.0619026	MED12/ASXL1/NCOR2/SMARCA4/ARID1A/RXRA/MED25/MED16	8
GO:0001226	RNA polymerase II transcription corepressor binding	3/273	17/13625	0.00439345	0.0761059	0.0622095	ZNF644/EHMT2/WIZ	3
GO:0035091	phosphatidylinositol binding	11/273	221/13625	0.00503312	0.084462	0.0690398	ZCCHC14/OBSCN/HIP1/ASAP1/SNX13/SH3PXD2B/SNX6/SH3PXD2A/ATG2A/OGT/EXOC1	11
GO:0001784	phosphotyrosine residue binding	4/273	36/13625	0.00560959	0.0912834	0.0746156	SHC1/VAV2/CBL/ABL1	4
GO:0016514	SWI/SNF complex	3/272	18/13911	0.00485345	0.0966068	0.089284	SMARCA4/ARID1A/ARID1B	3
GO:0005911	cell-cell junction	16/272	398/13911	0.00522762	0.0993248	0.091796	UBN1/CSK/SCRIB/DLG5/DAG1/MAP2K2/OBSCN/PAK4/PXN/ACTB/FLRT1/ACTR3/SYMPK/TNKS1BP1/CDC42BPB/ACTG1	16
GO:0038093	Fc receptor signaling pathway	10/268	149/13349	0.000849725	0.104516	0.0976273	MAP2K7/SHC1/SKP1/ACTB/RAPGEF1/ACTR3/VAV2/LIMK1/ACTG1/ABL1	10
GO:0004674	protein serine/threonine kinase activity	16/273	399/13625	0.00671097	0.105605	0.0863219	MAP2K7/WNK1/PDIK1L/MAP2K2/OBSCN/PAK4/MAPK7/ULK1/MARK4/LTBP4/DYRK1B/EEF2K/CSNK1A1/LIMK1/CDC42BPB/PRKACA	16
GO:0043325	phosphatidylinositol-3,4-bisphosphate binding	3/273	20/13625	0.00704653	0.105605	0.0863219	OBSCN/HIP1/SH3PXD2A	3
GO:0001046	core promoter sequence-specific DNA binding	4/273	39/13625	0.00747514	0.105605	0.0863219	TAF4/AGO2/SMARCA4/TP53	4
GO:0031490	chromatin DNA binding	6/273	87/13625	0.00798698	0.105605	0.0863219	SMARCA4/SBNO2/CHD4/ACTB/HSF1/RARA	6
GO:0005501	retinoid binding	3/273	21/13625	0.00810077	0.105605	0.0863219	IGF2R/RARA/RXRA	3
GO:0008143	poly(A) binding	3/273	21/13625	0.00810077	0.105605	0.0863219	PABPC4/HNRNPDL/RBMS2	3
GO:0018024	histone-lysine N-methyltransferase activity	4/273	40/13625	0.00817748	0.105605	0.0863219	DOT1L/EHMT2/KMT2B/KMT2D	4
GO:1902936	phosphatidylinositol bisphosphate binding	6/273	88/13625	0.0084314	0.105605	0.0863219	OBSCN/HIP1/ASAP1/SH3PXD2B/SH3PXD2A/EXOC1	6
GO:0005543	phospholipid binding	15/273	374/13625	0.00852947	0.105605	0.0863219	SHC1/ZCCHC14/OBSCN/HIP1/EPN1/ASAP1/SNX13/MICALL1/SH3PXD2B/GLTP/SNX6/SH3PXD2A/ATG2A/OGT/EXOC1	15
GO:0051427	hormone receptor binding	8/273	145/13625	0.00882705	0.105605	0.0863219	MED12/ASXL1/NCOR2/SMARCA4/ARID1A/RXRA/MED25/MED16	8
GO:0050839	cell adhesion molecule binding	18/273	484/13625	0.00883116	0.105605	0.0863219	CD81/SCRIB/NOTCH3/HCFC1/GCN1/FLNB/ZC3H15/OBSCN/PAK4/PLEC/ASAP1/MICALL1/ATXN2L/LTBP4/FASN/TNKS1BP1/CBL/LARP1	18
GO:0001224	RNA polymerase II transcription coregulator binding	3/273	22/13625	0.00924286	0.105605	0.0863219	ZNF644/EHMT2/WIZ	3
GO:0019840	isoprenoid binding	3/273	22/13625	0.00924286	0.105605	0.0863219	IGF2R/RARA/RXRA	3
GO:0070325	lipoprotein particle receptor binding	3/273	22/13625	0.00924286	0.105605	0.0863219	LRP1/HSPG2/AP2A1	3
GO:0006109	regulation of carbohydrate metabolic process	11/268	178/13349	0.000940826	0.108297	0.101159	HDAC4/EPM2AIP1/POM121C/FOXK1/MIDN/DUSP12/POM121/OGT/AP2A1/TP53/SOGA1	11
GO:0051817	modulation of process of other organism involved in symbiotic interaction	7/268	78/13349	0.000952989	0.108297	0.101159	KPNA5/SCRIB/SMARCA4/DAG1/ULK1/IGF2R/RXRA	7
GO:0044089	positive regulation of cellular component biogenesis	20/268	459/13349	0.000978295	0.108297	0.101159	HDAC4/DLG5/DAG1/AGRN/PXN/ASAP1/HTT/ULK1/HSF1/ACTR3/MARK4/EIF4G1/CLSTN1/EEF2K/GMFB/DNMT1/TP53/LIMK1/MED25/ABL1	20
GO:0036003	positive regulation of transcription from RNA polymerase II promoter in response to stress	4/268	23/13349	0.00104105	0.111526	0.104175	GCN1/MAPK7/HSF1/TP53	4
GO:0035267	NuA4 histone acetyltransferase complex	3/272	20/13911	0.00658812	0.114743	0.106046	TRRAP/ACTB/EP400	3
GO:0043189	H4/H2A histone acetyltransferase complex	3/272	20/13911	0.00658812	0.114743	0.106046	TRRAP/ACTB/EP400	3
GO:0031491	nucleosome binding	5/273	66/13625	0.0102941	0.115006	0.0940067	SMARCA4/CHD4/ACTB/ARID1A/ARID1B	5
GO:0004712	protein serine/threonine/tyrosine kinase activity	4/273	43/13625	0.0105397	0.115006	0.0940067	MAP2K7/MAP2K2/DYRK1B/PRKACA	4
GO:0004386	helicase activity	8/273	150/13625	0.0107082	0.115006	0.0940067	UPF1/CHD2/SMARCA4/HFM1/CHD4/DHX34/EP400/RAD54L2	8
GO:0005048	signal sequence binding	4/273	44/13625	0.0114152	0.11611	0.0949092	KPNA5/RANBP6/POM121C/POM121	4
GO:0033293	monocarboxylic acid binding	4/273	44/13625	0.0114152	0.11611	0.0949092	DBT/IGF2R/RARA/RXRA	4
GO:0001540	amyloid-beta binding	5/273	68/13625	0.0116278	0.11611	0.0949092	LRP1/GRIA2/CLSTN1/HSPG2/BACE1	5
GO:0042974	retinoic acid receptor binding	3/273	24/13625	0.0117961	0.11611	0.0949092	ASXL1/NCOR2/MED25	3
GO:0031406	carboxylic acid binding	7/273	123/13625	0.0118921	0.11611	0.0949092	CAD/DBT/UBR1/AGRN/IGF2R/RARA/RXRA	7
GO:0060831	smoothened signaling pathway involved in dorsal/ventral neural tube patterning	3/268	11/13349	0.00117168	0.121598	0.113584	SUFU/WDR19/PRKACA	3
GO:0036464	cytoplasmic ribonucleoprotein granule	10/272	206/13911	0.00738002	0.123394	0.114041	PABPC4/UPF1/AGO2/ELAVL1/SAMD4B/ACTB/ATXN2L/EIF4G1/IGF2BP1/LARP1	10
GO:0035821	modulation of process of other organism	7/268	82/13349	0.00128145	0.124704	0.116485	KPNA5/SCRIB/SMARCA4/DAG1/ULK1/IGF2R/RXRA	7
GO:0045912	negative regulation of carbohydrate metabolic process	5/268	41/13349	0.00130386	0.124704	0.116485	HDAC4/MIDN/AP2A1/TP53/SOGA1	5
GO:0018107	peptidyl-threonine phosphorylation	8/268	106/13349	0.00131426	0.124704	0.116485	CAD/WNK1/ULK1/EIF4G1/DYRK1B/TNKS1BP1/CDC42BPB/PRKACA	8
GO:0061912	selective autophagy	6/268	61/13349	0.00136347	0.125781	0.11749	HTT/SPTLC2/ATG2A/WDR81/TP53/HUWE1	6
GO:0060968	regulation of gene silencing	9/268	134/13349	0.00152225	0.136632	0.127626	AGO2/POLR2A/NCOR2/ELAVL1/POM121C/MAP2K2/POM121/EIF4G1/TP53	9
GO:0090079	translation regulator activity, nucleic acid binding	6/273	99/13625	0.0145515	0.138634	0.11332	AGO2/GCN1/EIF4G1/EEF2K/PAIP2/LARP1	6
GO:0046875	ephrin receptor binding	3/273	26/13625	0.0147153	0.138634	0.11332	SHC1/CBL/ABL1	3
GO:0000151	ubiquitin ligase complex	12/272	278/13911	0.00868512	0.13963	0.129046	WDTC1/MED12/FBXL5/UBR1/CRBN/ANKIB1/SKP1/RNF31/ARMC8/DCAF10/UBE2J2/CCNF	12
GO:0045309	protein phosphorylated amino acid binding	4/273	48/13625	0.0153793	0.141302	0.115501	SHC1/VAV2/CBL/ABL1	4
GO:0005522	profilin binding	2/273	10/13625	0.0161877	0.141302	0.115501	HTT/ACTG1	2
GO:0030957	Tat protein binding	2/273	10/13625	0.0161877	0.141302	0.115501	SMARCA4/ACTB	2
GO:0042169	SH2 domain binding	3/273	27/13625	0.0163142	0.141302	0.115501	DAG1/SH3PXD2B/ABL1	3
GO:0070717	poly-purine tract binding	3/273	27/13625	0.0163142	0.141302	0.115501	PABPC4/HNRNPDL/RBMS2	3
GO:0005844	polysome	5/272	66/13911	0.00932904	0.144427	0.13348	AGO2/GCN1/EIF4G1/NAA35/LARP1	5
GO:0016607	nuclear speck	15/272	389/13911	0.00971224	0.14499	0.134	BRD1/HDAC4/ZNF638/PNISR/EHMT2/GATAD2A/LUC7L3/ATXN2L/ZC3H18/EP400/SREK1/MAML1/CSNK1A1/LIMK1/PRKACA	15
GO:0019048	modulation by virus of host process	4/268	26/13349	0.0016765	0.146517	0.13686	KPNA5/SCRIB/DAG1/RXRA	4
GO:0051219	phosphoprotein binding	5/273	75/13625	0.0172109	0.146703	0.119916	SHC1/IGF2R/VAV2/CBL/ABL1	5
GO:0034708	methyltransferase complex	6/272	94/13911	0.0102658	0.147969	0.136753	TAF4/CBX5/HCFC1/PELP1/KMT2B/KMT2D	6
GO:0042054	histone methyltransferase activity	4/273	50/13625	0.0176487	0.148083	0.121044	DOT1L/EHMT2/KMT2B/KMT2D	4
GO:0016605	PML body	6/272	96/13911	0.0113196	0.152101	0.140572	UBN1/CBX5/SKI/MAPK7/HSF1/TP53	6
GO:0098562	cytoplasmic side of membrane	8/272	157/13911	0.0120823	0.152101	0.140572	EPM2AIP1/MAP2K2/SHANK3/HIP1/SPPL2B/RNF31/SPPL3/EXOC1	8
GO:0030660	Golgi-associated vesicle membrane	4/272	46/13911	0.0122561	0.152101	0.140572	ZDHHC17/SPPL2B/SPPL3/AP2A1	4
GO:1902562	H4 histone acetyltransferase complex	4/272	46/13911	0.0122561	0.152101	0.140572	TRRAP/HCFC1/ACTB/EP400	4
GO:0097346	INO80-type complex	3/272	25/13911	0.0123718	0.152101	0.140572	TRRAP/EP400/YY1	3
GO:0003714	transcription corepressor activity	8/273	166/13625	0.0187322	0.154757	0.126499	HDAC4/NCOR2/SMARCA4/SF1/TLE3/SUFU/MIER2/MTA1	8
GO:0017166	vinculin binding	2/273	11/13625	0.019526	0.156309	0.127768	DAG1/PXN	2
GO:0001222	transcription corepressor binding	3/273	29/13625	0.0197933	0.156309	0.127768	ZNF644/EHMT2/WIZ	3
GO:0043394	proteoglycan binding	3/273	29/13625	0.0197933	0.156309	0.127768	LRP1/AGRN/PTPRS	3
GO:0051098	regulation of binding	15/268	317/13349	0.00189098	0.15968	0.149155	LRP1/HDAC4/DOT1L/SKI/ACTB/HSF1/EIF4G1/SPPL3/ZNF618/CSNK1A1/RARA/MED25/SYMPK/ABL1/PRKACA	15
GO:2000637	positive regulation of gene silencing by miRNA	4/268	27/13349	0.00193735	0.15968	0.149155	AGO2/MAP2K2/EIF4G1/TP53	4
GO:0035791	platelet-derived growth factor receptor-beta signaling pathway	3/268	13/13349	0.00197136	0.15968	0.149155	LRP1/HIP1/ABL1	3
GO:0002102	podosome	3/272	26/13911	0.013787	0.160082	0.147948	ASAP1/SH3PXD2B/SH3PXD2A	3
GO:0070461	SAGA-type complex	3/272	26/13911	0.013787	0.160082	0.147948	TRRAP/TAF4/HCFC1	3
GO:0008013	beta-catenin binding	5/273	79/13625	0.0210841	0.164089	0.134128	MED12/DLG5/SKP1/PXN/SUFU	5
GO:0001098	basal transcription machinery binding	4/273	54/13625	0.0227861	0.1671	0.136588	ELP4/AGO2/TP53/SCAF1	4
GO:0001099	basal RNA polymerase II transcription machinery binding	4/273	54/13625	0.0227861	0.1671	0.136588	ELP4/AGO2/TP53/SCAF1	4
GO:0016279	protein-lysine N-methyltransferase activity	4/273	54/13625	0.0227861	0.1671	0.136588	DOT1L/EHMT2/KMT2B/KMT2D	4
GO:0000340	RNA 7-methylguanosine cap binding	2/273	12/13625	0.0231251	0.1671	0.136588	AGO2/LARP1	2
GO:0034452	dynactin binding	2/273	12/13625	0.0231251	0.1671	0.136588	HTT/SNX6	2
GO:0005547	phosphatidylinositol-3,4,5-trisphosphate binding	3/273	31/13625	0.0236491	0.1671	0.136588	OBSCN/ASAP1/OGT	3
GO:0016417	S-acyltransferase activity	3/273	31/13625	0.0236491	0.1671	0.136588	ZDHHC8/ZDHHC17/FASN	3
GO:0016278	lysine N-methyltransferase activity	4/273	55/13625	0.024198	0.168757	0.137943	DOT1L/EHMT2/KMT2B/KMT2D	4
GO:0018210	peptidyl-threonine modification	8/268	115/13349	0.00220937	0.169767	0.158577	CAD/WNK1/ULK1/EIF4G1/DYRK1B/TNKS1BP1/CDC42BPB/PRKACA	8
GO:0060148	positive regulation of posttranscriptional gene silencing	4/268	28/13349	0.00222499	0.169767	0.158577	AGO2/MAP2K2/EIF4G1/TP53	4
GO:0050778	positive regulation of immune response	17/268	389/13349	0.00224925	0.169767	0.158577	CD81/CSK/WNK1/SKP1/RNF31/ACTB/BCAR1/RAPGEF1/ACTR3/SPPL3/RARA/VAV2/BAG6/LIMK1/ACTG1/ABL1/PRKACA	17
GO:0046777	protein autophosphorylation	11/268	200/13349	0.00238839	0.171038	0.159764	CAD/CSK/MAP2K2/ULK1/DYRK1B/PEAK1/IGF1R/EEF2K/TNKS1BP1/ABL1/PRKACA	11
GO:0051668	localization within membrane	6/268	68/13349	0.00239208	0.171038	0.159764	CD81/SCRIB/AGRN/SHANK3/SSH1/WDR19	6
GO:0051568	histone H3-K4 methylation	5/268	47/13349	0.00242059	0.171038	0.159764	TET3/KMT2B/DNMT1/KMT2D/OGT	5
GO:0019838	growth factor binding	6/273	112/13625	0.0251231	0.172635	0.141113	SHC1/GLG1/PXDN/LTBP4/IGF1R/IGF2R	6
GO:0043177	organic acid binding	5/273	83/13625	0.0254857	0.172635	0.141113	CAD/DBT/IGF2R/RARA/RXRA	5
GO:0001103	RNA polymerase II repressing transcription factor binding	3/273	32/13625	0.0257185	0.172635	0.141113	CHD4/MIER2/MTA1	3
GO:0010675	regulation of cellular carbohydrate metabolic process	8/268	118/13349	0.00259577	0.179595	0.167757	HDAC4/EPM2AIP1/FOXK1/MIDN/DUSP12/OGT/TP53/SOGA1	8
GO:0061630	ubiquitin protein ligase activity	10/273	247/13625	0.0273605	0.179889	0.147043	RNF150/MED12/UBR1/ANKIB1/RNF10/MGRN1/TRIM62/HUWE1/UBE2O/CBL	10
GO:0019787	ubiquitin-like protein transferase activity	14/273	394/13625	0.0277492	0.179889	0.147043	RNF150/MED12/HDAC4/FBXL5/UBR1/ANKIB1/RNF31/RNF10/MGRN1/TRIM62/UBE2J2/HUWE1/UBE2O/CBL	14
GO:0008307	structural constituent of muscle	3/273	33/13625	0.0278819	0.179889	0.147043	DAG1/OBSCN/PLEC	3
GO:0017124	SH3 domain binding	6/273	115/13625	0.0281391	0.179889	0.147043	SHANK3/BCAR1/RAPGEF1/SOCS7/CBL/ABL1	6
GO:0001221	transcription coregulator binding	4/273	58/13625	0.0287462	0.181609	0.148448	ZNF644/EHMT2/WIZ/MED25	4
GO:0032870	cellular response to hormone stimulus	20/268	500/13349	0.00268839	0.182207	0.170198	WDTC1/HDAC4/CSK/NCOR2/SMARCA4/SHC1/PELP1/PXN/BCAR1/HSF1/ARID1A/ARID1B/IGF1R/EEF2K/KMT2D/RARA/OGT/RXRA/SOGA1/PRKACA	20
GO:0044665	MLL1/2 complex	3/272	28/13911	0.0168825	0.185707	0.171631	TAF4/HCFC1/PELP1	3
GO:0071339	MLL1 complex	3/272	28/13911	0.0168825	0.185707	0.171631	TAF4/HCFC1/PELP1	3
GO:0004715	non-membrane spanning protein tyrosine kinase activity	3/273	34/13625	0.0301392	0.186225	0.152221	CSK/PEAK1/ABL1	3
GO:0003779	actin binding	13/273	361/13625	0.0302862	0.186225	0.152221	FMNL3/DAG1/FLNB/SHANK3/SSH1/HIP1/PLEC/ACTR3/TMEM201/GMFB/MYO9B/SYNE3/ABL1	13
GO:0042800	histone methyltransferase activity (H3-K4 specific)	2/273	14/13625	0.031059	0.186225	0.152221	KMT2B/KMT2D	2
GO:0005085	guanyl-nucleotide exchange factor activity	8/273	183/13625	0.0312108	0.186225	0.152221	FGD1/IQSEC1/DENND4B/OBSCN/SBF1/RAPGEF1/ARHGEF17/VAV2	8
GO:0016747	transferase activity, transferring acyl groups other than amino-acyl groups	8/273	183/13625	0.0312108	0.186225	0.152221	BRD1/ZDHHC8/ZDHHC17/DBT/MBOAT7/SPTLC2/ESCO1/FASN	8
GO:0016922	nuclear receptor binding	5/273	88/13625	0.0317621	0.187159	0.152985	NCOR2/SMARCA4/ARID1A/RXRA/MED25	5
GO:0019213	deacetylase activity	3/273	35/13625	0.03249	0.187159	0.152985	HDAC4/MIER2/NDST1	3
GO:0004725	protein tyrosine phosphatase activity	5/273	89/13625	0.0331234	0.187159	0.152985	SSH1/CDC25B/DUSP12/EYA3/PTPRS	5
GO:0035591	signaling adaptor activity	4/273	61/13625	0.0337691	0.187159	0.152985	SHC1/DLG5/MAP2K2/SHANK3	4
GO:0000993	RNA polymerase II complex binding	3/273	36/13625	0.0349336	0.187159	0.152985	ELP4/AGO2/SCAF1	3
GO:0030159	signaling receptor complex adaptor activity	3/273	36/13625	0.0349336	0.187159	0.152985	SHC1/DLG5/SHANK3	3
GO:0031492	nucleosomal DNA binding	3/273	36/13625	0.0349336	0.187159	0.152985	SMARCA4/CHD4/ACTB	3
GO:0061659	ubiquitin-like protein ligase activity	10/273	258/13625	0.0353365	0.187159	0.152985	RNF150/MED12/UBR1/ANKIB1/RNF10/MGRN1/TRIM62/HUWE1/UBE2O/CBL	10
GO:0035615	clathrin adaptor activity	2/273	15/13625	0.0353714	0.187159	0.152985	HIP1/AP2A1	2
GO:0046965	retinoid X receptor binding	2/273	15/13625	0.0353714	0.187159	0.152985	NCOR2/MED25	2
GO:0098918	structural constituent of synapse	2/273	15/13625	0.0353714	0.187159	0.152985	ACTB/ACTG1	2
GO:0002039	p53 binding	4/273	62/13625	0.0355498	0.187159	0.152985	SMARCA4/EHMT2/HTT/TP53	4
GO:0045879	negative regulation of smoothened signaling pathway	4/268	30/13349	0.002886	0.187235	0.174894	MGRN1/MEGF8/SUFU/PRKACA	4
GO:0006006	glucose metabolic process	10/268	176/13349	0.00294603	0.187235	0.174894	WDTC1/EPM2AIP1/FOXK1/MIDN/DUSP12/H6PD/OGT/TP53/SOGA1/GAA	10
GO:0034329	cell junction assembly	16/268	366/13349	0.00299521	0.187235	0.174894	LRP1/DLG5/AGRN/SHANK3/PLEC/ACTB/RAPGEF1/EIF4G1/CLSTN1/PEAK1/PTPRS/EEF2K/SDK2/ACTG1/ABL1/PRKACA	16
GO:0006098	pentose-phosphate shunt	3/268	15/13349	0.00304447	0.187235	0.174894	SHPK/H6PD/TP53	3
GO:0080182	histone H3-K4 trimethylation	3/268	15/13349	0.00304447	0.187235	0.174894	TET3/KMT2D/OGT	3
GO:0018108	peptidyl-tyrosine phosphorylation	13/268	269/13349	0.00311568	0.188131	0.17573	CD81/CSK/MAP2K7/SHC1/MAP2K2/HSF1/SNX6/DYRK1B/PEAK1/IGF1R/TP53/CBL/ABL1	13
GO:1904837	beta-catenin-TCF complex assembly	4/268	31/13349	0.00326199	0.192771	0.180065	TRRAP/SMARCA4/TLE3/KMT2D	4
GO:0060996	dendritic spine development	7/268	97/13349	0.0033601	0.192771	0.180065	IQSEC1/DLG5/SHANK3/PAK4/ASAP1/PTPRS/EEF2K	7
GO:0008589	regulation of smoothened signaling pathway	6/268	73/13349	0.00342388	0.192771	0.180065	DLG5/MGRN1/MEGF8/SUFU/NDST1/PRKACA	6
GO:0018212	peptidyl-tyrosine modification	13/268	272/13349	0.00342471	0.192771	0.180065	CD81/CSK/MAP2K7/SHC1/MAP2K2/HSF1/SNX6/DYRK1B/PEAK1/IGF1R/TP53/CBL/ABL1	13
GO:0030276	clathrin binding	4/273	63/13625	0.0373839	0.193984	0.158564	LRP1/HIP1/EPN1/AP2A1	4
GO:0004842	ubiquitin-protein transferase activity	13/273	373/13625	0.0378779	0.193984	0.158564	RNF150/MED12/FBXL5/UBR1/ANKIB1/RNF31/RNF10/MGRN1/TRIM62/UBE2J2/HUWE1/UBE2O/CBL	13
GO:0019207	kinase regulator activity	8/273	191/13625	0.0386982	0.193984	0.158564	ELP4/WNK1/GCN1/MAP2K2/SOCS7/CCNF/WDR81/GMFB	8
GO:0030506	ankyrin binding	2/273	16/13625	0.0398999	0.193984	0.158564	OBSCN/PLEC	2
GO:0035014	phosphatidylinositol 3-kinase regulator activity	2/273	16/13625	0.0398999	0.193984	0.158564	SOCS7/WDR81	2
GO:0046624	sphingolipid transporter activity	2/273	16/13625	0.0398999	0.193984	0.158564	GLTP/ABCA2	2
GO:0140312	cargo adaptor activity	2/273	16/13625	0.0398999	0.193984	0.158564	HIP1/AP2A1	2
GO:0008138	protein tyrosine/serine/threonine phosphatase activity	3/273	38/13625	0.0400973	0.193984	0.158564	SSH1/SBF1/DUSP12	3
GO:0016409	palmitoyltransferase activity	3/273	38/13625	0.0400973	0.193984	0.158564	ZDHHC8/ZDHHC17/SPTLC2	3
GO:0033613	activating transcription factor binding	4/273	65/13625	0.0412128	0.1976	0.16152	HDAC4/HCFC1/GTF2I/ZNF516	4
GO:0005546	phosphatidylinositol-4,5-bisphosphate binding	4/273	66/13625	0.0432075	0.203123	0.166034	OBSCN/ASAP1/SH3PXD2A/EXOC1	4
GO:0106311	protein threonine kinase activity	9/273	231/13625	0.0433362	0.203123	0.166034	WNK1/PDIK1L/OBSCN/PAK4/ULK1/MARK4/CSNK1A1/LIMK1/CDC42BPB	9
GO:0106310	protein serine kinase activity	9/273	232/13625	0.0443313	0.203123	0.166034	WNK1/PDIK1L/OBSCN/PAK4/ULK1/MARK4/CSNK1A1/LIMK1/CDC42BPB	9
GO:0000400	four-way junction DNA binding	2/273	17/13625	0.0446341	0.203123	0.166034	ABL1/YY1	2
GO:0004708	MAP kinase kinase activity	2/273	17/13625	0.0446341	0.203123	0.166034	MAP2K7/MAP2K2	2
GO:0070064	proline-rich region binding	2/273	17/13625	0.0446341	0.203123	0.166034	CSK/ABL1	2
GO:0016746	transferase activity, transferring acyl groups	8/273	197/13625	0.0450452	0.203271	0.166155	BRD1/ZDHHC8/ZDHHC17/DBT/MBOAT7/SPTLC2/ESCO1/FASN	8
GO:0034968	histone lysine methylation	7/268	99/13349	0.00376476	0.208379	0.194645	TET3/DOT1L/EHMT2/KMT2B/DNMT1/KMT2D/OGT	7
GO:0017148	negative regulation of translation	8/268	127/13349	0.00407851	0.21064	0.196757	UPF1/AGO2/KHSRP/SAMD4B/EIF4G1/IGF2BP1/PAIP2/LARP1	8
GO:0051099	positive regulation of binding	9/268	155/13349	0.00407914	0.21064	0.196757	LRP1/SKI/HSF1/EIF4G1/SPPL3/ZNF618/RARA/MED25/ABL1	9
GO:0060612	adipose tissue development	4/268	33/13349	0.00411131	0.21064	0.196757	SH3PXD2B/SPTLC2/DYRK1B/ZNF516	4
GO:0010906	regulation of glucose metabolic process	7/268	101/13349	0.00420542	0.21064	0.196757	EPM2AIP1/FOXK1/MIDN/DUSP12/OGT/TP53/SOGA1	7
GO:0035195	gene silencing by miRNA	9/268	156/13349	0.00425497	0.21064	0.196757	AGO2/POLR2A/NCOR2/ELAVL1/POM121C/MAP2K2/POM121/EIF4G1/TP53	9
GO:0016049	cell growth	17/268	415/13349	0.00434654	0.21064	0.196757	LRP1/SMARCA4/PAK4/ULK1/BCAR1/FLRT1/MEGF8/EIF4G1/LTBP4/CLSTN1/PTPRS/KMT2D/TP53/LIMK1/EBAG9/ABL1/YY1	17
GO:0006740	NADPH regeneration	3/268	17/13349	0.00441709	0.21064	0.196757	SHPK/H6PD/TP53	3
GO:0060965	negative regulation of gene silencing by miRNA	3/268	17/13349	0.00441709	0.21064	0.196757	NCOR2/ELAVL1/TP53	3
GO:0031331	positive regulation of cellular catabolic process	15/268	347/13349	0.00443849	0.21064	0.196757	CD81/UPF1/LRP1/AGO2/KHSRP/FBXL5/ANKIB1/HTT/ULK1/HSF1/SPTLC2/ABCA2/CSNK1A1/BAG6/LARP1	15
GO:0007173	epidermal growth factor receptor signaling pathway	7/268	102/13349	0.00443988	0.21064	0.196757	SHC1/HIP1/EPN1/BCAR1/SNX6/CBL/ABL1	7
GO:0000339	RNA cap binding	2/273	18/13625	0.049564	0.221799	0.1813	AGO2/LARP1	2
GO:0031625	ubiquitin protein ligase binding	10/273	275/13625	0.0506405	0.224743	0.183707	POLR2A/DBT/SKI/RNF31/UBE2J2/BAG6/TP53/ACTG1/NPLOC4/PRKACA	10
GO:0043175	RNA polymerase core enzyme binding	3/273	42/13625	0.0515075	0.226718	0.18532	ELP4/AGO2/SCAF1	3
GO:0043434	response to peptide hormone	15/268	352/13349	0.00505658	0.228216	0.213174	CAD/WDTC1/CSK/SHC1/EPM2AIP1/DAG1/PXN/BCAR1/HSF1/ARID1B/IGF1R/EEF2K/OGT/SOGA1/PRKACA	15
GO:0001843	neural tube closure	6/268	79/13349	0.00506154	0.228216	0.213174	MED12/SCRIB/SKI/SUFU/ABL1/PRKACA	6
GO:0007039	protein catabolic process in the vacuole	3/268	18/13349	0.00522265	0.228216	0.213174	CD81/CCDC115/LRP1	3
GO:0010640	regulation of platelet-derived growth factor receptor signaling pathway	3/268	18/13349	0.00522265	0.228216	0.213174	LRP1/HIP1/CBL	3
GO:0021904	dorsal/ventral neural tube patterning	3/268	18/13349	0.00522265	0.228216	0.213174	SUFU/WDR19/PRKACA	3
GO:0045947	negative regulation of translational initiation	3/268	18/13349	0.00522265	0.228216	0.213174	AGO2/PAIP2/LARP1	3
GO:0000812	Swr1 complex	2/272	12/13911	0.022092	0.230862	0.213363	TRRAP/EP400	2
GO:0071564	npBAF complex	2/272	12/13911	0.022092	0.230862	0.213363	SMARCA4/ARID1A	2
GO:0060606	tube closure	6/268	80/13349	0.00538212	0.231527	0.216266	MED12/SCRIB/SKI/SUFU/ABL1/PRKACA	6
GO:0061013	regulation of mRNA catabolic process	10/268	192/13349	0.00544654	0.231527	0.216266	PABPC4/UPF1/AGO2/KHSRP/ELAVL1/SAMD4B/DHX34/EIF4G1/IGF2BP1/LARP1	10
GO:0001738	morphogenesis of a polarized epithelium	8/268	134/13349	0.0056273	0.231527	0.216266	MED12/SCRIB/DLG5/CELSR2/ACTB/AP2A1/ACTG1/ABL1	8
GO:0000768	syncytium formation by plasma membrane fusion	4/268	36/13349	0.005647	0.231527	0.216266	CD81/SBNO2/SH3PXD2A/DYRK1B	4
GO:0140253	cell-cell fusion	4/268	36/13349	0.005647	0.231527	0.216266	CD81/SBNO2/SH3PXD2A/DYRK1B	4
GO:0051056	regulation of small GTPase mediated signal transduction	13/268	290/13349	0.0058434	0.232274	0.216964	FGD1/IQSEC1/SHC1/DENND4B/OBSCN/NOTCH2/RAPGEF1/ARHGEF17/OGT/MYO9B/VAV2/CBL/ABL1	13
GO:0035194	post-transcriptional gene silencing by RNA	9/268	164/13349	0.00588395	0.232274	0.216964	AGO2/POLR2A/NCOR2/ELAVL1/POM121C/MAP2K2/POM121/EIF4G1/TP53	9
GO:0006909	phagocytosis	10/268	195/13349	0.00606043	0.232274	0.216964	LRP1/CSK/ACTB/RAPGEF1/ACTR3/RARA/VAV2/LIMK1/ACTG1/ABL1	10
GO:0060149	negative regulation of posttranscriptional gene silencing	3/268	19/13349	0.00611088	0.232274	0.216964	NCOR2/ELAVL1/TP53	3
GO:0060967	negative regulation of gene silencing by RNA	3/268	19/13349	0.00611088	0.232274	0.216964	NCOR2/ELAVL1/TP53	3
GO:2000352	negative regulation of endothelial cell apoptotic process	3/268	19/13349	0.00611088	0.232274	0.216964	PAK4/MAPK7/ABL1	3
GO:0006949	syncytium formation	4/268	37/13349	0.00623336	0.232274	0.216964	CD81/SBNO2/SH3PXD2A/DYRK1B	4
GO:0016441	posttranscriptional gene silencing	9/268	166/13349	0.00635785	0.232274	0.216964	AGO2/POLR2A/NCOR2/ELAVL1/POM121C/MAP2K2/POM121/EIF4G1/TP53	9
GO:0014020	primary neural tube formation	6/268	83/13349	0.0064331	0.232274	0.216964	MED12/SCRIB/SKI/SUFU/ABL1/PRKACA	6
GO:0014902	myotube differentiation	6/268	83/13349	0.0064331	0.232274	0.216964	CD81/HDAC4/SELENON/SKI/MAML1/DYRK1B	6
GO:0060998	regulation of dendritic spine development	5/268	59/13349	0.00650451	0.232274	0.216964	DLG5/SHANK3/ASAP1/PTPRS/EEF2K	5
GO:0097006	regulation of plasma lipoprotein particle levels	5/268	59/13349	0.00650451	0.232274	0.216964	KHSRP/CSK/ZDHHC8/AP2A1/PRKACA	5
GO:0061608	nuclear import signal receptor activity	2/273	19/13625	0.0546799	0.238725	0.195135	KPNA5/RANBP6	2
GO:0046578	regulation of Ras protein signal transduction	9/268	168/13349	0.00686061	0.242384	0.226408	IQSEC1/SHC1/DENND4B/NOTCH2/RAPGEF1/OGT/MYO9B/CBL/ABL1	9
GO:0003678	DNA helicase activity	4/273	72/13625	0.0562969	0.243802	0.199285	CHD2/HFM1/CHD4/RAD54L2	4
GO:0009896	positive regulation of catabolic process	16/268	400/13349	0.00697699	0.243901	0.227825	CD81/UPF1/LRP1/AGO2/KHSRP/FBXL5/ANKIB1/HTT/ULK1/HSF1/SPTLC2/ABCA2/CSNK1A1/BAG6/HUWE1/LARP1	16
GO:0080008	Cul4-RING E3 ubiquitin ligase complex	3/272	32/13911	0.0241461	0.246172	0.227512	WDTC1/CRBN/DCAF10	3
GO:0004407	histone deacetylase activity	2/273	20/13625	0.0599725	0.253585	0.207282	HDAC4/MIER2	2
GO:0005158	insulin receptor binding	2/273	20/13625	0.0599725	0.253585	0.207282	SHC1/IGF1R	2
GO:0050750	low-density lipoprotein particle receptor binding	2/273	20/13625	0.0599725	0.253585	0.207282	HSPG2/AP2A1	2
GO:0018022	peptidyl-lysine methylation	7/268	112/13349	0.007362	0.254679	0.237893	TET3/DOT1L/EHMT2/KMT2B/DNMT1/KMT2D/OGT	7
GO:0016236	macroautophagy	13/268	299/13349	0.00748333	0.256208	0.23932	HTT/VPS37A/ULK1/SPTLC2/SNX6/ATG2A/WDR81/VTA1/TP53/EXOC1/HUWE1/LARP1/PRKACA	13
GO:0071375	cellular response to peptide hormone stimulus	12/268	267/13349	0.00779159	0.264039	0.246636	WDTC1/CSK/SHC1/PXN/BCAR1/HSF1/ARID1B/IGF1R/EEF2K/OGT/SOGA1/PRKACA	12
GO:0051963	regulation of synapse assembly	6/268	87/13349	0.00805666	0.265143	0.247667	DLG5/AGRN/EIF4G1/CLSTN1/PTPRS/EEF2K	6
GO:0018027	peptidyl-lysine dimethylation	3/268	21/13349	0.0081435	0.265143	0.247667	EHMT2/KMT2B/KMT2D	3
GO:0051156	glucose 6-phosphate metabolic process	3/268	21/13349	0.0081435	0.265143	0.247667	SHPK/H6PD/TP53	3
GO:1903798	regulation of production of miRNAs involved in gene silencing by miRNA	3/268	21/13349	0.0081435	0.265143	0.247667	NCOR2/MAP2K2/TP53	3
GO:0043621	protein self-association	3/273	46/13625	0.0643079	0.269792	0.22053	SHANK3/HSF1/TP53	3
GO:0033558	protein deacetylase activity	2/273	21/13625	0.0654327	0.270287	0.220935	HDAC4/MIER2	2
GO:0051393	alpha-actinin binding	2/273	21/13625	0.0654327	0.270287	0.220935	DAG1/RARA	2
GO:0072175	epithelial tube formation	7/268	116/13349	0.00886041	0.285684	0.266854	MED12/SCRIB/SKI/SUFU/CEP290/ABL1/PRKACA	7
GO:1903053	regulation of extracellular matrix organization	4/268	41/13349	0.00898002	0.286756	0.267855	LRP1/DAG1/AEBP1/ABL1	4
GO:0005520	insulin-like growth factor binding	2/273	22/13625	0.0710517	0.2878	0.23525	IGF1R/IGF2R	2
GO:0044389	ubiquitin-like protein ligase binding	10/273	293/13625	0.0711029	0.2878	0.23525	POLR2A/DBT/SKI/RNF31/UBE2J2/BAG6/TP53/ACTG1/NPLOC4/PRKACA	10
GO:0008276	protein methyltransferase activity	4/273	78/13625	0.0712801	0.2878	0.23525	DOT1L/EHMT2/KMT2B/KMT2D	4
GO:0050852	T cell receptor signaling pathway	8/268	146/13349	0.00927746	0.28838	0.269372	CD81/CSK/WNK1/SKP1/RNF31/BCAR1/SPPL3/ABL1	8
GO:0044068	modulation by symbiont of host cellular process	3/268	22/13349	0.00929137	0.28838	0.269372	KPNA5/SCRIB/ULK1	3
GO:0070920	regulation of production of small RNA involved in gene silencing by RNA	3/268	22/13349	0.00929137	0.28838	0.269372	NCOR2/MAP2K2/TP53	3
GO:0033276	transcription factor TFTC complex	2/272	14/13911	0.0296901	0.295487	0.273089	TRRAP/TAF4	2
GO:0003727	single-stranded RNA binding	4/273	79/13625	0.0739573	0.296381	0.242264	PABPC4/AGO2/HNRNPDL/RBMS2	4
GO:0051018	protein kinase A binding	3/273	49/13625	0.0747739	0.297434	0.243125	CSK/RARA/PRKACA	3
GO:0150116	regulation of cell-substrate junction organization	5/268	65/13349	0.00974207	0.297732	0.278108	LRP1/IQSEC1/PEAK1/ACTG1/ABL1	5
GO:1902893	regulation of pri-miRNA transcription by RNA polymerase II	4/268	42/13349	0.00977201	0.297732	0.278108	HDAC4/SMARCA4/TP53/YY1	4
GO:0001841	neural tube formation	6/268	91/13349	0.009956	0.300581	0.280769	MED12/SCRIB/SKI/SUFU/ABL1/PRKACA	6
GO:0006513	protein monoubiquitination	5/268	66/13349	0.0103723	0.301104	0.281257	SKP1/MGRN1/HUWE1/UBE2O/CBL	5
GO:0034249	negative regulation of cellular amide metabolic process	8/268	149/13349	0.0104167	0.301104	0.281257	UPF1/AGO2/KHSRP/SAMD4B/EIF4G1/IGF2BP1/PAIP2/LARP1	8
GO:0048668	collateral sprouting	3/268	23/13349	0.0105289	0.301104	0.281257	LRP1/PTPRS/ABL1	3
GO:0070633	transepithelial transport	3/268	23/13349	0.0105289	0.301104	0.281257	ABCC1/ACTB/ACTG1	3
GO:0031047	gene silencing by RNA	9/268	180/13349	0.0105457	0.301104	0.281257	AGO2/POLR2A/NCOR2/ELAVL1/POM121C/MAP2K2/POM121/EIF4G1/TP53	9
GO:0016571	histone methylation	7/268	120/13349	0.0105715	0.301104	0.281257	TET3/DOT1L/EHMT2/KMT2B/DNMT1/KMT2D/OGT	7
GO:0061614	pri-miRNA transcription by RNA polymerase II	4/268	43/13349	0.010608	0.301104	0.281257	HDAC4/SMARCA4/TP53/YY1	4
GO:0007264	small GTPase mediated signal transduction	17/268	456/13349	0.0107164	0.301604	0.281725	FGD1/RAB18/IQSEC1/SHC1/DENND4B/OBSCN/NOTCH2/RAPGEF1/ARHGEF17/DNMT1/OGT/MYO9B/VAV2/TP53/LIMK1/CBL/ABL1	17
GO:0080025	phosphatidylinositol-3,5-bisphosphate binding	2/273	23/13625	0.076821	0.30333	0.247944	HIP1/SH3PXD2B	2
GO:0008135	translation factor activity, RNA binding	4/273	82/13625	0.0822894	0.309567	0.253042	AGO2/GCN1/EIF4G1/EEF2K	4
GO:0016407	acetyltransferase activity	4/273	82/13625	0.0822894	0.309567	0.253042	BRD1/DBT/ESCO1/FASN	4
GO:0008266	poly(U) RNA binding	2/273	24/13625	0.0827323	0.309567	0.253042	PABPC4/RBMS2	2
GO:0017056	structural constituent of nuclear pore	2/273	24/13625	0.0827323	0.309567	0.253042	POM121C/POM121	2
GO:0030371	translation repressor activity	2/273	24/13625	0.0827323	0.309567	0.253042	SAMD4B/PAIP2	2
GO:0035925	mRNA 3'-UTR AU-rich region binding	2/273	24/13625	0.0827323	0.309567	0.253042	KHSRP/ELAVL1	2
GO:0070273	phosphatidylinositol-4-phosphate binding	2/273	24/13625	0.0827323	0.309567	0.253042	OBSCN/SH3PXD2A	2
GO:0001227	DNA-binding transcription repressor activity, RNA polymerase II-specific	9/273	263/13625	0.0830123	0.309567	0.253042	AEBP1/FOXK1/SKI/ERF/HSF1/ZBTB6/HIC2/ZNF20/YY1	9
GO:0019318	hexose metabolic process	10/268	214/13349	0.0112938	0.313366	0.292711	WDTC1/EPM2AIP1/FOXK1/MIDN/DUSP12/H6PD/OGT/TP53/SOGA1/GAA	10
GO:0099637	neurotransmitter receptor transport	4/268	44/13349	0.0114889	0.313366	0.292711	SCRIB/AP3D1/HIP1/CLSTN1	4
GO:0007224	smoothened signaling pathway	7/268	122/13349	0.0115118	0.313366	0.292711	DLG5/MGRN1/MEGF8/SUFU/WDR19/NDST1/PRKACA	7
GO:0038127	ERBB signaling pathway	7/268	122/13349	0.0115118	0.313366	0.292711	SHC1/HIP1/EPN1/BCAR1/SNX6/CBL/ABL1	7
GO:0016241	regulation of macroautophagy	8/268	152/13349	0.0116566	0.314729	0.293984	HTT/ULK1/SPTLC2/SNX6/TP53/EXOC1/LARP1/PRKACA	8
GO:0007176	regulation of epidermal growth factor-activated receptor activity	3/268	24/13349	0.0118574	0.315027	0.294263	SHC1/SNX6/CBL	3
GO:0060261	positive regulation of transcription initiation from RNA polymerase II promoter	3/268	24/13349	0.0118574	0.315027	0.294263	MED12/TP53/MED16	3
GO:0043543	protein acylation	10/268	216/13349	0.0119986	0.316248	0.295403	BRD1/TRRAP/ZDHHC8/ZDHHC17/HCFC1/EP400/ESCO1/OGT/NAA35/BAG6	10
GO:0001217	DNA-binding transcription repressor activity	9/273	265/13625	0.0860429	0.318656	0.260471	AEBP1/FOXK1/SKI/ERF/HSF1/ZBTB6/HIC2/ZNF20/YY1	9
GO:0003823	antigen binding	2/273	25/13625	0.0887778	0.32212	0.263303	EP400/MAML1	2
GO:0043236	laminin binding	2/273	25/13625	0.0887778	0.32212	0.263303	DAG1/AGRN	2
GO:0048027	mRNA 5'-UTR binding	2/273	25/13625	0.0887778	0.32212	0.263303	IGF2BP1/LARP1	2
GO:0034045	phagophore assembly site membrane	2/272	15/13911	0.033823	0.328791	0.303869	ULK1/ATG2A	2
GO:0016887	ATPase activity	13/273	429/13625	0.091239	0.328828	0.268786	UPF1/CHD2/SMARCA4/HFM1/ABCC1/HSPA13/CHD4/DHX34/EP400/ABCA2/RAD54L2/MYO9B/KIF1C	13
GO:0040029	regulation of gene expression, epigenetic	9/268	186/13349	0.0128689	0.33502	0.312938	UPF1/HDAC4/DOT1L/ACTB/ARID1A/ARID1B/DNMT1/KMT2D/MTA1	9
GO:0001558	regulation of cell growth	14/268	356/13349	0.0129125	0.33502	0.312938	LRP1/SMARCA4/PAK4/BCAR1/MEGF8/EIF4G1/LTBP4/CLSTN1/PTPRS/TP53/LIMK1/EBAG9/ABL1/YY1	14
GO:0010874	regulation of cholesterol efflux	3/268	25/13349	0.0132778	0.336607	0.31442	LRP1/ZDHHC8/ABCA2	3
GO:0014044	Schwann cell development	3/268	25/13349	0.0132778	0.336607	0.31442	MED12/DAG1/SKI	3
GO:0048741	skeletal muscle fiber development	3/268	25/13349	0.0132778	0.336607	0.31442	HDAC4/SELENON/SKI	3
GO:0043548	phosphatidylinositol 3-kinase binding	2/273	26/13625	0.0949497	0.33992	0.277853	IGF1R/CBL	2
GO:0004721	phosphoprotein phosphatase activity	6/273	157/13625	0.0960475	0.341573	0.279204	SSH1/CDC25B/SBF1/DUSP12/EYA3/PTPRS	6
GO:0050807	regulation of synapse organization	9/268	188/13349	0.0137221	0.342731	0.320141	DLG5/DAG1/AGRN/SHANK3/EIF4G1/CLSTN1/PTPRS/EEF2K/ABL1	9
GO:0016458	gene silencing	11/268	254/13349	0.0137257	0.342731	0.320141	AGO2/POLR2A/NCOR2/ELAVL1/POM121C/DOT1L/MAP2K2/POM121/EIF4G1/KMT2D/TP53	11
GO:0008170	N-methyltransferase activity	4/273	87/13625	0.0971507	0.343223	0.280553	DOT1L/EHMT2/KMT2B/KMT2D	4
GO:0031330	negative regulation of cellular catabolic process	10/268	221/13349	0.0139057	0.343503	0.320862	ELAVL1/FOXK1/DHX34/SUFU/EIF4G1/OGT/BAG6/TP53/IGF2BP1/LARP1	10
GO:0060562	epithelial tube morphogenesis	11/268	255/13349	0.0140979	0.343503	0.320862	MED12/SCRIB/DLG5/DAG1/NOTCH2/SKI/MEGF8/SUFU/CEP290/ABL1/PRKACA	11
GO:0035904	aorta development	4/268	47/13349	0.0144087	0.343503	0.320862	LRP1/SUFU/NDST1/LOXL1	4
GO:1902373	negative regulation of mRNA catabolic process	4/268	47/13349	0.0144087	0.343503	0.320862	ELAVL1/DHX34/IGF2BP1/LARP1	4
GO:0150115	cell-substrate junction organization	6/268	99/13349	0.0146737	0.343503	0.320862	LRP1/IQSEC1/PLEC/PEAK1/ACTG1/ABL1	6
GO:0006606	protein import into nucleus	7/268	128/13349	0.0146953	0.343503	0.320862	KPNA5/RANBP6/ELAVL1/POM121C/POM121/SUFU/TP53	7
GO:0035148	tube formation	7/268	128/13349	0.0146953	0.343503	0.320862	MED12/SCRIB/SKI/SUFU/CEP290/ABL1/PRKACA	7
GO:0062012	regulation of small molecule metabolic process	14/268	362/13349	0.0147463	0.343503	0.320862	WDTC1/HDAC4/NCOR2/EPM2AIP1/POM121C/FOXK1/MIDN/DUSP12/POM121/H6PD/OGT/FASN/TP53/SOGA1	14
GO:0016575	histone deacetylation	5/268	72/13349	0.0147469	0.343503	0.320862	HDAC4/SKI/MIER2/TP53/MTA1	5
GO:0048147	negative regulation of fibroblast proliferation	3/268	26/13349	0.014791	0.343503	0.320862	SKI/TP53/MED25	3
GO:0008187	poly-pyrimidine tract binding	2/273	27/13625	0.101241	0.348501	0.284867	PABPC4/RBMS2	2
GO:0019706	protein-cysteine S-palmitoyltransferase activity	2/273	27/13625	0.101241	0.348501	0.284867	ZDHHC8/ZDHHC17	2
GO:0019707	protein-cysteine S-acyltransferase activity	2/273	27/13625	0.101241	0.348501	0.284867	ZDHHC8/ZDHHC17	2
GO:0046966	thyroid hormone receptor binding	2/273	27/13625	0.101241	0.348501	0.284867	MED12/MED16	2
GO:0035196	production of miRNAs involved in gene silencing by miRNA	4/268	48/13349	0.0154769	0.35038	0.327285	AGO2/NCOR2/MAP2K2/TP53	4
GO:0007416	synapse assembly	8/268	161/13349	0.0160295	0.35038	0.327285	DLG5/AGRN/SHANK3/EIF4G1/CLSTN1/PTPRS/EEF2K/SDK2	8
GO:0007638	mechanosensory behavior	2/268	10/13349	0.0162477	0.35038	0.327285	SHANK3/HTT	2
GO:0034380	high-density lipoprotein particle assembly	2/268	10/13349	0.0162477	0.35038	0.327285	ZDHHC8/PRKACA	2
GO:0042953	lipoprotein transport	2/268	10/13349	0.0162477	0.35038	0.327285	LRP1/ZDHHC17	2
GO:0060368	regulation of Fc receptor mediated stimulatory signaling pathway	2/268	10/13349	0.0162477	0.35038	0.327285	CSK/RAPGEF1	2
GO:0071800	podosome assembly	2/268	10/13349	0.0162477	0.35038	0.327285	ASAP1/SH3PXD2B	2
GO:0072015	glomerular visceral epithelial cell development	2/268	10/13349	0.0162477	0.35038	0.327285	ASXL1/NOTCH2	2
GO:1903800	positive regulation of production of miRNAs involved in gene silencing by miRNA	2/268	10/13349	0.0162477	0.35038	0.327285	MAP2K2/TP53	2
GO:1904350	regulation of protein catabolic process in the vacuole	2/268	10/13349	0.0162477	0.35038	0.327285	CD81/LRP1	2
GO:1904526	regulation of microtubule binding	2/268	10/13349	0.0162477	0.35038	0.327285	HSF1/ABL1	2
GO:0034383	low-density lipoprotein particle clearance	3/268	27/13349	0.0163977	0.351334	0.328177	KHSRP/CSK/AP2A1	3
GO:0045787	positive regulation of cell cycle	13/268	332/13349	0.0168024	0.357697	0.33412	ARID3A/CSPP1/HCFC1/CDC25B/WIZ/HSF1/EIF4G1/RARA/TP53/MED25/TNKS1BP1/ABL1/PRKACA	13
GO:0008361	regulation of cell size	8/268	163/13349	0.0171434	0.361874	0.338022	WDTC1/LRP1/SHANK3/MEGF8/PTPRS/VAV2/LIMK1/ABL1	8
GO:0043161	proteasome-mediated ubiquitin-dependent protein catabolic process	15/268	406/13349	0.0172467	0.361874	0.338022	FBXL5/UBR1/CRBN/ANKIB1/SKP1/ARMC8/UBE2J2/CCNF/CSNK1A1/OGT/BAG6/MAN1B1/MTA1/HUWE1/NPLOC4	15
GO:0071158	positive regulation of cell cycle arrest	5/268	75/13349	0.0173375	0.361874	0.338022	ARID3A/TP53/MED25/TNKS1BP1/PRKACA	5
GO:1902414	protein localization to cell junction	6/268	103/13349	0.0175355	0.361874	0.338022	SCRIB/DLG5/DAG1/ACTB/CLSTN1/ACTG1	6
GO:0031102	neuron projection regeneration	4/268	50/13349	0.0177597	0.361874	0.338022	LRP1/DAG1/ULK1/PTPRS	4
GO:0050803	regulation of synapse structure or activity	9/268	197/13349	0.0180878	0.361874	0.338022	DLG5/DAG1/AGRN/SHANK3/EIF4G1/CLSTN1/PTPRS/EEF2K/ABL1	9
GO:0014904	myotube cell development	3/268	28/13349	0.0180984	0.361874	0.338022	HDAC4/SELENON/SKI	3
GO:1901216	positive regulation of neuron death	5/268	76/13349	0.0182639	0.361874	0.338022	HDAC4/SSH1/TP53/BACE1/ABL1	5
GO:0007265	Ras protein signal transduction	12/268	301/13349	0.018667	0.361874	0.338022	IQSEC1/SHC1/DENND4B/NOTCH2/RAPGEF1/DNMT1/OGT/MYO9B/TP53/LIMK1/CBL/ABL1	12
GO:0001838	embryonic epithelial tube formation	6/268	105/13349	0.0191009	0.361874	0.338022	MED12/SCRIB/SKI/SUFU/ABL1/PRKACA	6
GO:0021915	neural tube development	7/268	135/13349	0.0191506	0.361874	0.338022	MED12/SCRIB/SKI/SUFU/WDR19/ABL1/PRKACA	7
GO:0009895	negative regulation of catabolic process	11/268	267/13349	0.019182	0.361874	0.338022	HDAC4/ELAVL1/FOXK1/DHX34/SUFU/EIF4G1/OGT/BAG6/TP53/IGF2BP1/LARP1	11
GO:0005996	monosaccharide metabolic process	10/268	233/13349	0.0194021	0.361874	0.338022	WDTC1/EPM2AIP1/FOXK1/MIDN/DUSP12/H6PD/OGT/TP53/SOGA1/GAA	10
GO:0014854	response to inactivity	2/268	11/13349	0.0195979	0.361874	0.338022	HDAC4/DAG1	2
GO:0044872	lipoprotein localization	2/268	11/13349	0.0195979	0.361874	0.338022	LRP1/ZDHHC17	2
GO:0072310	glomerular epithelial cell development	2/268	11/13349	0.0195979	0.361874	0.338022	ASXL1/NOTCH2	2
GO:0099188	postsynaptic cytoskeleton organization	2/268	11/13349	0.0195979	0.361874	0.338022	ACTB/ACTG1	2
GO:1903362	regulation of cellular protein catabolic process	10/268	234/13349	0.0199231	0.361874	0.338022	CD81/LRP1/FBXL5/ANKIB1/SUFU/ABCA2/CSNK1A1/OGT/BAG6/PRKACA	10
GO:0010506	regulation of autophagy	12/268	304/13349	0.0200011	0.361874	0.338022	FOXK1/HTT/ULK1/EIF4G1/SPTLC2/SNX6/TP53/EXOC1/SOGA1/LARP1/ABL1/PRKACA	12
GO:0051651	maintenance of location in cell	8/268	168/13349	0.0201706	0.361874	0.338022	SELENON/AP3D1/SKP1/HTT/ANKRD13C/GAA/ABL1/PRKACA	8
GO:0006305	DNA alkylation	4/268	52/13349	0.0202417	0.361874	0.338022	TET3/EHMT2/GATAD2A/DNMT1	4
GO:0006306	DNA methylation	4/268	52/13349	0.0202417	0.361874	0.338022	TET3/EHMT2/GATAD2A/DNMT1	4
GO:0031050	dsRNA processing	4/268	52/13349	0.0202417	0.361874	0.338022	AGO2/NCOR2/MAP2K2/TP53	4
GO:0070918	production of small RNA involved in gene silencing by RNA	4/268	52/13349	0.0202417	0.361874	0.338022	AGO2/NCOR2/MAP2K2/TP53	4
GO:1904888	cranial skeletal system development	4/268	52/13349	0.0202417	0.361874	0.338022	MED12/MEGF8/WDR19/NDST1	4
GO:0001501	skeletal system development	14/268	378/13349	0.020622	0.361874	0.338022	MED12/HDAC4/ASXL1/CREB3L2/NOTCH2/SKI/GLG1/SH3PXD2B/MEGF8/SUFU/WDR19/TP53/NDST1/ANKRD11	14
GO:0050851	antigen receptor-mediated signaling pathway	8/268	169/13349	0.0208189	0.361874	0.338022	CD81/CSK/WNK1/SKP1/RNF31/BCAR1/SPPL3/ABL1	8
GO:0050808	synapse organization	14/268	380/13349	0.0214655	0.361874	0.338022	DLG5/DAG1/AGRN/SHANK3/SSH1/ACTB/EIF4G1/CLSTN1/IGF1R/PTPRS/EEF2K/SDK2/ACTG1/ABL1	14
GO:0033619	membrane protein proteolysis	4/268	53/13349	0.0215587	0.361874	0.338022	DAG1/SPPL2B/SPPL3/BACE1	4
GO:1903749	positive regulation of establishment of protein localization to mitochondrion	4/268	53/13349	0.0215587	0.361874	0.338022	RNF31/UBE2J2/TP53/HUWE1	4
GO:0006739	NADP metabolic process	3/268	30/13349	0.0217833	0.361874	0.338022	SHPK/H6PD/TP53	3
GO:0021532	neural tube patterning	3/268	30/13349	0.0217833	0.361874	0.338022	SUFU/WDR19/PRKACA	3
GO:0060260	regulation of transcription initiation from RNA polymerase II promoter	3/268	30/13349	0.0217833	0.361874	0.338022	MED12/TP53/MED16	3
GO:1903955	positive regulation of protein targeting to mitochondrion	3/268	30/13349	0.0217833	0.361874	0.338022	RNF31/UBE2J2/HUWE1	3
GO:2000144	positive regulation of DNA-templated transcription, initiation	3/268	30/13349	0.0217833	0.361874	0.338022	MED12/TP53/MED16	3
GO:2000351	regulation of endothelial cell apoptotic process	3/268	30/13349	0.0217833	0.361874	0.338022	PAK4/MAPK7/ABL1	3
GO:1903364	positive regulation of cellular protein catabolic process	7/268	139/13349	0.0220827	0.361874	0.338022	CD81/LRP1/FBXL5/ANKIB1/ABCA2/CSNK1A1/BAG6	7
GO:1903311	regulation of mRNA metabolic process	12/268	309/13349	0.0223812	0.361874	0.338022	PABPC4/UPF1/AGO2/KHSRP/ELAVL1/SAMD4B/DHX34/SF1/HSF1/EIF4G1/IGF2BP1/LARP1	12
GO:1904375	regulation of protein localization to cell periphery	6/268	109/13349	0.0225125	0.361874	0.338022	LRP1/CSK/ZDHHC8/DAG1/ACTB/ABCA2	6
GO:0048588	developmental cell growth	9/268	205/13349	0.0227499	0.361874	0.338022	LRP1/ULK1/FLRT1/MEGF8/PTPRS/KMT2D/LIMK1/ABL1/YY1	9
GO:0042594	response to starvation	8/268	172/13349	0.0228526	0.361874	0.338022	CAD/GCN1/FOXK1/EHMT2/ULK1/TP53/CBL/LARP1	8
GO:0051701	biological process involved in interaction with host	8/268	172/13349	0.0228526	0.361874	0.338022	CD81/KPNA5/SCRIB/DAG1/ULK1/TRIM62/RXRA/CBL	8
GO:0043550	regulation of lipid kinase activity	4/268	54/13349	0.022927	0.361874	0.338022	CD81/SOCS7/WDR81/VAV2	4
GO:0051965	positive regulation of synapse assembly	4/268	54/13349	0.022927	0.361874	0.338022	DLG5/AGRN/CLSTN1/EEF2K	4
GO:0010498	proteasomal protein catabolic process	16/268	459/13349	0.0230802	0.361874	0.338022	FBXL5/UBR1/CRBN/ANKIB1/SKP1/ARMC8/UBE2J2/CCNF/CSNK1A1/OGT/BAG6/MAN1B1/MTA1/HUWE1/NPLOC4/PRKACA	16
GO:0009299	mRNA transcription	2/268	12/13349	0.0232096	0.361874	0.338022	HSF1/TP53	2
GO:0010984	regulation of lipoprotein particle clearance	2/268	12/13349	0.0232096	0.361874	0.338022	KHSRP/CSK	2
GO:0014874	response to stimulus involved in regulation of muscle adaptation	2/268	12/13349	0.0232096	0.361874	0.338022	HDAC4/DAG1	2
GO:0034333	adherens junction assembly	2/268	12/13349	0.0232096	0.361874	0.338022	DLG5/ACTB	2
GO:0048096	chromatin-mediated maintenance of transcription	2/268	12/13349	0.0232096	0.361874	0.338022	ARID1A/ARID1B	2
GO:0060766	negative regulation of androgen receptor signaling pathway	2/268	12/13349	0.0232096	0.361874	0.338022	NCOR2/SMARCA4	2
GO:0061000	negative regulation of dendritic spine development	2/268	12/13349	0.0232096	0.361874	0.338022	ASAP1/PTPRS	2
GO:0071391	cellular response to estrogen stimulus	2/268	12/13349	0.0232096	0.361874	0.338022	PELP1/RARA	2
GO:0072578	neurotransmitter-gated ion channel clustering	2/268	12/13349	0.0232096	0.361874	0.338022	SHANK3/SSH1	2
GO:0090557	establishment of endothelial intestinal barrier	2/268	12/13349	0.0232096	0.361874	0.338022	PTPRS/FASN	2
GO:1903799	negative regulation of production of miRNAs involved in gene silencing by miRNA	2/268	12/13349	0.0232096	0.361874	0.338022	NCOR2/TP53	2
GO:1903909	regulation of receptor clustering	2/268	12/13349	0.0232096	0.361874	0.338022	CD81/SSH1	2
GO:0099524	postsynaptic cytosol	2/272	16/13911	0.0381651	0.362569	0.335086	DAG1/HTT	2
GO:0019903	protein phosphatase binding	5/273	125/13625	0.106465	0.364151	0.29766	CSK/MAP2K7/PXN/TP53/PPP6R1	5
GO:0043488	regulation of mRNA stability	8/268	173/13349	0.0235605	0.365428	0.341342	PABPC4/UPF1/KHSRP/ELAVL1/SAMD4B/EIF4G1/IGF2BP1/LARP1	8
GO:0051028	mRNA transport	7/268	141/13349	0.0236596	0.365428	0.341342	UPF1/KHSRP/POM121C/POM121/HSF1/SYMPK/IGF2BP1	7
GO:0060969	negative regulation of gene silencing	3/268	31/13349	0.0237677	0.365428	0.341342	NCOR2/ELAVL1/TP53	3
GO:0051787	misfolded protein binding	2/273	28/13625	0.107643	0.36585	0.299049	HSPA13/BAG6	2
GO:0019902	phosphatase binding	6/273	163/13625	0.109741	0.367596	0.300475	CSK/MAP2K7/WNK1/PXN/TP53/PPP6R1	6
GO:0030971	receptor tyrosine kinase binding	3/273	58/13625	0.11021	0.367596	0.300475	SHC1/TP53/CBL	3
GO:0070063	RNA polymerase binding	3/273	58/13625	0.11021	0.367596	0.300475	ELP4/AGO2/SCAF1	3
GO:0043393	regulation of protein binding	8/268	174/13349	0.0242838	0.3683	0.344024	LRP1/HDAC4/ACTB/HSF1/SPPL3/SYMPK/ABL1/PRKACA	8
GO:1905475	regulation of protein localization to membrane	8/268	174/13349	0.0242838	0.3683	0.344024	CD81/LRP1/CSK/ZDHHC8/DAG1/SSH1/ACTB/TP53	8
GO:0016239	positive regulation of macroautophagy	4/268	55/13349	0.024347	0.3683	0.344024	HTT/ULK1/SPTLC2/LARP1	4
GO:0044262	cellular carbohydrate metabolic process	10/268	242/13349	0.0244657	0.3683	0.344024	HDAC4/EPM2AIP1/FOXK1/MIDN/DUSP12/OGT/TP53/NDST1/SOGA1/GAA	10
GO:0043470	regulation of carbohydrate catabolic process	5/268	82/13349	0.024509	0.3683	0.344024	HDAC4/POM121C/POM121/OGT/TP53	5
GO:0048384	retinoic acid receptor signaling pathway	3/268	32/13349	0.0258467	0.371501	0.347014	ASXL1/RARA/RXRA	3
GO:0050853	B cell receptor signaling pathway	3/268	32/13349	0.0258467	0.371501	0.347014	CD81/BCAR1/ABL1	3
GO:0070897	transcription preinitiation complex assembly	3/268	32/13349	0.0258467	0.371501	0.347014	SMARCA4/BDP1/TP53	3
GO:1904036	negative regulation of epithelial cell apoptotic process	3/268	32/13349	0.0258467	0.371501	0.347014	PAK4/MAPK7/ABL1	3
GO:0048675	axon extension	6/268	113/13349	0.0263127	0.371501	0.347014	LRP1/ULK1/MEGF8/PTPRS/LIMK1/ABL1	6
GO:0006473	protein acetylation	8/268	177/13349	0.0265468	0.371501	0.347014	BRD1/TRRAP/HCFC1/EP400/ESCO1/OGT/NAA35/BAG6	8
GO:0031346	positive regulation of cell projection organization	12/268	317/13349	0.0266166	0.371501	0.347014	LRP1/HDAC4/CREB3L2/AGRN/HTT/MEGF8/RAPGEF1/ACTR3/MARK4/EEF2K/AP2A1/LIMK1	12
GO:0022407	regulation of cell-cell adhesion	11/268	281/13349	0.0267032	0.371501	0.347014	CD81/CSK/WNK1/SCRIB/DLG5/SLC7A1/AP3D1/CELSR2/MAPK7/RARA/ABL1	11
GO:0043044	ATP-dependent chromatin remodeling	5/268	84/13349	0.0268609	0.371501	0.347014	SMARCA4/CHD4/ACTB/ARID1A/ARID1B	5
GO:0048013	ephrin receptor signaling pathway	5/268	84/13349	0.0268609	0.371501	0.347014	ACTB/ACTR3/VAV2/AP2A1/ACTG1	5
GO:0006684	sphingomyelin metabolic process	2/268	13/13349	0.0270711	0.371501	0.347014	SPTLC2/ABCA2	2
GO:0007175	negative regulation of epidermal growth factor-activated receptor activity	2/268	13/13349	0.0270711	0.371501	0.347014	SNX6/CBL	2
GO:0010225	response to UV-C	2/268	13/13349	0.0270711	0.371501	0.347014	TP53/YY1	2
GO:0031643	positive regulation of myelination	2/268	13/13349	0.0270711	0.371501	0.347014	DAG1/RNF10	2
GO:0034114	regulation of heterotypic cell-cell adhesion	2/268	13/13349	0.0270711	0.371501	0.347014	WNK1/MAPK7	2
GO:0035331	negative regulation of hippo signaling	2/268	13/13349	0.0270711	0.371501	0.347014	DLG5/WWC3	2
GO:0035627	ceramide transport	2/268	13/13349	0.0270711	0.371501	0.347014	GLTP/ABCA2	2
GO:0046512	sphingosine biosynthetic process	2/268	13/13349	0.0270711	0.371501	0.347014	SPTLC2/ABCA2	2
GO:0046520	sphingoid biosynthetic process	2/268	13/13349	0.0270711	0.371501	0.347014	SPTLC2/ABCA2	2
GO:0060253	negative regulation of glial cell proliferation	2/268	13/13349	0.0270711	0.371501	0.347014	SKI/RNF10	2
GO:1902894	negative regulation of pri-miRNA transcription by RNA polymerase II	2/268	13/13349	0.0270711	0.371501	0.347014	HDAC4/YY1	2
GO:0051279	regulation of release of sequestered calcium ion into cytosol	4/268	57/13349	0.0273437	0.373134	0.34854	SELENON/HTT/ABL1/PRKACA	4
GO:0006898	receptor-mediated endocytosis	9/268	212/13349	0.027487	0.373134	0.34854	CD81/LRP1/HIP1/MICALL1/ABCA2/HSPG2/IGF2R/AP2A1/CBL	9
GO:0000289	nuclear-transcribed mRNA poly(A) tail shortening	3/268	33/13349	0.0280203	0.373134	0.34854	AGO2/SAMD4B/TNKS1BP1	3
GO:0014037	Schwann cell differentiation	3/268	33/13349	0.0280203	0.373134	0.34854	MED12/DAG1/SKI	3
GO:0014911	positive regulation of smooth muscle cell migration	3/268	33/13349	0.0280203	0.373134	0.34854	LRP1/HDAC4/SSH1	3
GO:0030521	androgen receptor signaling pathway	3/268	33/13349	0.0280203	0.373134	0.34854	NCOR2/SMARCA4/ARID1A	3
GO:0003279	cardiac septum development	5/268	85/13349	0.028089	0.373134	0.34854	NOTCH2/SUFU/MAML1/TP53/NDST1	5
GO:0032231	regulation of actin filament bundle assembly	5/268	85/13349	0.028089	0.373134	0.34854	SHANK3/PXN/LIMK1/ACTG1/ABL1	5
GO:0043034	costamere	2/272	17/13911	0.0427067	0.374038	0.345686	DAG1/PLEC	2
GO:0071556	integral component of lumenal side of endoplasmic reticulum membrane	2/272	17/13911	0.0427067	0.374038	0.345686	SPPL2B/SPPL3	2
GO:0098553	lumenal side of endoplasmic reticulum membrane	2/272	17/13911	0.0427067	0.374038	0.345686	SPPL2B/SPPL3	2
GO:0016592	mediator complex	3/272	40/13911	0.0429517	0.374038	0.345686	MED12/MED25/MED16	3
GO:0070851	growth factor receptor binding	4/273	92/13625	0.113172	0.375143	0.306645	SHC1/HIP1/VAV2/CBL	4
GO:0042805	actinin binding	2/273	29/13625	0.114151	0.375423	0.306874	DAG1/RARA	2
GO:0005201	extracellular matrix structural constituent	5/273	128/13625	0.114654	0.375423	0.306874	AEBP1/AGRN/PXDN/LTBP4/HSPG2	5
GO:0048704	embryonic skeletal system morphogenesis	4/268	58/13349	0.028921	0.37919	0.354196	MED12/MEGF8/WDR19/NDST1	4
GO:1902369	negative regulation of RNA catabolic process	4/268	58/13349	0.028921	0.37919	0.354196	ELAVL1/DHX34/IGF2BP1/LARP1	4
GO:0003002	regionalization	10/268	249/13349	0.0290163	0.37919	0.354196	MED12/NOTCH2/SKI/CELSR2/MEGF8/SUFU/WDR19/TP53/YY1/PRKACA	10
GO:0031532	actin cytoskeleton reorganization	5/268	86/13349	0.0293521	0.37919	0.354196	SHC1/NOTCH2/BCAR1/CDC42BPB/ABL1	5
GO:1901890	positive regulation of cell junction assembly	5/268	86/13349	0.0293521	0.37919	0.354196	DLG5/AGRN/CLSTN1/EEF2K/ABL1	5
GO:0042098	T cell proliferation	6/268	116/13349	0.0294272	0.37919	0.354196	CD81/SCRIB/DLG5/SLC7A1/TP53/ABL1	6
GO:0051170	import into nucleus	7/268	148/13349	0.0297865	0.37919	0.354196	KPNA5/RANBP6/ELAVL1/POM121C/POM121/SUFU/TP53	7
GO:0033574	response to testosterone	3/268	34/13349	0.030288	0.37919	0.354196	CAD/HSF1/CBL	3
GO:0072577	endothelial cell apoptotic process	3/268	34/13349	0.030288	0.37919	0.354196	PAK4/MAPK7/ABL1	3
GO:0070371	ERK1 and ERK2 cascade	9/268	216/13349	0.0304862	0.37919	0.354196	LRP1/CSK/MAP2K7/ZDHHC17/SHC1/MAP2K2/NOTCH2/RAPGEF1/ABL1	9
GO:0030183	B cell differentiation	5/268	87/13349	0.0306506	0.37919	0.354196	HDAC4/NOTCH2/TP53/ABL1/YY1	5
GO:0002828	regulation of type 2 immune response	2/268	14/13349	0.031171	0.37919	0.354196	CD81/RARA	2
GO:0032486	Rap protein signal transduction	2/268	14/13349	0.031171	0.37919	0.354196	RAPGEF1/CBL	2
GO:0032799	low-density lipoprotein receptor particle metabolic process	2/268	14/13349	0.031171	0.37919	0.354196	ABCA2/AP2A1	2
GO:0032802	low-density lipoprotein particle receptor catabolic process	2/268	14/13349	0.031171	0.37919	0.354196	ABCA2/AP2A1	2
GO:0035563	positive regulation of chromatin binding	2/268	14/13349	0.031171	0.37919	0.354196	ZNF618/MED25	2
GO:0042983	amyloid precursor protein biosynthetic process	2/268	14/13349	0.031171	0.37919	0.354196	AGO2/ABCA2	2
GO:0042984	regulation of amyloid precursor protein biosynthetic process	2/268	14/13349	0.031171	0.37919	0.354196	AGO2/ABCA2	2
GO:0045176	apical protein localization	2/268	14/13349	0.031171	0.37919	0.354196	DLG5/ACTB	2
GO:0070831	basement membrane assembly	2/268	14/13349	0.031171	0.37919	0.354196	DAG1/PXDN	2
GO:0098969	neurotransmitter receptor transport to postsynaptic membrane	2/268	14/13349	0.031171	0.37919	0.354196	SCRIB/CLSTN1	2
GO:1903540	establishment of protein localization to postsynaptic membrane	2/268	14/13349	0.031171	0.37919	0.354196	SCRIB/CLSTN1	2
GO:1904754	positive regulation of vascular associated smooth muscle cell migration	2/268	14/13349	0.031171	0.37919	0.354196	LRP1/SSH1	2
GO:0043487	regulation of RNA stability	8/268	183/13349	0.0315053	0.379617	0.354595	PABPC4/UPF1/KHSRP/ELAVL1/SAMD4B/EIF4G1/IGF2BP1/LARP1	8
GO:0031099	regeneration	7/268	150/13349	0.0317166	0.379617	0.354595	CD81/CAD/LRP1/DAG1/ULK1/PTPRS/IGF2R	7
GO:0051235	maintenance of location	10/268	253/13349	0.0318714	0.379617	0.354595	ASXL1/SELENON/AP3D1/SKP1/HTT/ANKRD13C/SUFU/GAA/ABL1/PRKACA	10
GO:0006476	protein deacetylation	5/268	88/13349	0.0319847	0.379617	0.354595	HDAC4/SKI/MIER2/TP53/MTA1	5
GO:0045807	positive regulation of endocytosis	5/268	88/13349	0.0319847	0.379617	0.354595	LRP1/HIP1/EEF2K/AP2A1/CBL	5
GO:0032922	circadian regulation of gene expression	4/268	60/13349	0.0322348	0.379617	0.354595	OGT/MTA1/HUWE1/KDM2A	4
GO:0051893	regulation of focal adhesion assembly	4/268	60/13349	0.0322348	0.379617	0.354595	LRP1/PEAK1/ACTG1/ABL1	4
GO:0090109	regulation of cell-substrate junction assembly	4/268	60/13349	0.0322348	0.379617	0.354595	LRP1/PEAK1/ACTG1/ABL1	4
GO:1902117	positive regulation of organelle assembly	4/268	60/13349	0.0322348	0.379617	0.354595	ASAP1/HTT/ULK1/MARK4	4
GO:0051348	negative regulation of transferase activity	10/268	254/13349	0.0326151	0.381186	0.356061	CSK/WNK1/MIDN/SNX6/IGF1R/GMFB/TP53/LIMK1/CBL/ABL1	10
GO:0010677	negative regulation of cellular carbohydrate metabolic process	3/268	35/13349	0.0326495	0.381186	0.356061	HDAC4/MIDN/SOGA1	3
GO:0099173	postsynapse organization	7/268	151/13349	0.0327124	0.381186	0.356061	SHANK3/SSH1/ACTB/IGF1R/PTPRS/EEF2K/ACTG1	7
GO:0002009	morphogenesis of an epithelium	15/268	441/13349	0.0328944	0.381966	0.35679	MED12/SCRIB/DLG5/DAG1/NOTCH2/SKI/CELSR2/ACTB/MEGF8/SUFU/CEP290/AP2A1/ACTG1/ABL1/PRKACA	15
GO:0019887	protein kinase regulator activity	6/273	167/13625	0.119397	0.388583	0.31763	ELP4/WNK1/GCN1/MAP2K2/CCNF/GMFB	6
GO:0018394	peptidyl-lysine acetylation	7/268	152/13349	0.0337289	0.390292	0.364567	BRD1/TRRAP/HCFC1/EP400/ESCO1/OGT/BAG6	7
GO:0140142	nucleocytoplasmic carrier activity	2/273	30/13625	0.120756	0.390638	0.31931	KPNA5/RANBP6	2
GO:0071407	cellular response to organic cyclic compound	15/268	444/13349	0.0346049	0.393856	0.367896	NCOR2/SMARCA4/DAG1/SSH1/PAK4/ACTB/HSF1/ARID1A/RAPGEF1/EEF2K/KMT2D/RXRA/LARP1/ABL1/PRKACA	15
GO:0021782	glial cell development	5/268	90/13349	0.0347605	0.393856	0.367896	LRP1/MED12/DAG1/SKI/ABCA2	5
GO:0098876	vesicle-mediated transport to the plasma membrane	5/268	90/13349	0.0347605	0.393856	0.367896	CSK/SCRIB/MICALL1/CLSTN1/EXOC1	5
GO:0006509	membrane protein ectodomain proteolysis	3/268	36/13349	0.0351043	0.393856	0.367896	DAG1/SPPL2B/BACE1	3
GO:0033344	cholesterol efflux	3/268	36/13349	0.0351043	0.393856	0.367896	LRP1/ZDHHC8/ABCA2	3
GO:0034381	plasma lipoprotein particle clearance	3/268	36/13349	0.0351043	0.393856	0.367896	KHSRP/CSK/AP2A1	3
GO:0038179	neurotrophin signaling pathway	3/268	36/13349	0.0351043	0.393856	0.367896	ZDHHC17/BCAR1/RAPGEF1	3
GO:0046635	positive regulation of alpha-beta T cell activation	3/268	36/13349	0.0351043	0.393856	0.367896	CD81/AP3D1/RARA	3
GO:2000142	regulation of DNA-templated transcription, initiation	3/268	36/13349	0.0351043	0.393856	0.367896	MED12/TP53/MED16	3
GO:0070734	histone H3-K27 methylation	2/268	15/13349	0.0354981	0.394278	0.368291	EHMT2/OGT	2
GO:0071280	cellular response to copper ion	2/268	15/13349	0.0354981	0.394278	0.368291	HSF1/BACE1	2
GO:1905146	lysosomal protein catabolic process	2/268	15/13349	0.0354981	0.394278	0.368291	CCDC115/LRP1	2
GO:0060348	bone development	7/268	154/13349	0.0358245	0.396578	0.370438	ASXL1/NOTCH2/SKI/GLG1/SH3PXD2B/MEGF8/TP53	7
GO:0005847	mRNA cleavage and polyadenylation specificity factor complex	2/272	18/13911	0.0474384	0.397697	0.367552	CSNK1A1/SYMPK	2
GO:0000792	heterochromatin	4/272	70/13911	0.0480615	0.397697	0.367552	CBX5/HSF1/ZNF618/TNKS1BP1	4
GO:0030118	clathrin coat	3/272	42/13911	0.0485229	0.397697	0.367552	EPN1/IGF2R/AP2A1	3
GO:0030516	regulation of axon extension	5/268	91/13349	0.0362027	0.398109	0.371869	LRP1/MEGF8/PTPRS/LIMK1/ABL1	5
GO:0035335	peptidyl-tyrosine dephosphorylation	5/268	91/13349	0.0362027	0.398109	0.371869	SSH1/CDC25B/DUSP12/EYA3/PTPRS	5
GO:0051015	actin filament binding	6/273	169/13625	0.124379	0.399949	0.326921	FMNL3/HIP1/ACTR3/TMEM201/SYNE3/ABL1	6
GO:0006479	protein methylation	7/268	155/13349	0.036904	0.402256	0.375742	TET3/DOT1L/EHMT2/KMT2B/DNMT1/KMT2D/OGT	7
GO:0008213	protein alkylation	7/268	155/13349	0.036904	0.402256	0.375742	TET3/DOT1L/EHMT2/KMT2B/DNMT1/KMT2D/OGT	7
GO:0048598	embryonic morphogenesis	15/268	448/13349	0.0369852	0.402256	0.375742	MED12/WNK1/SCRIB/DAG1/NOTCH2/SKI/MAPK7/MEGF8/SUFU/CEP290/WDR19/TP53/NDST1/ABL1/PRKACA	15
GO:0006338	chromatin remodeling	8/268	189/13349	0.0370642	0.402256	0.375742	HDAC4/SMARCA4/HCFC1/CHD4/ACTB/ARID1A/ARID1B/DNMT1	8
GO:0030316	osteoclast differentiation	4/268	63/13349	0.0376063	0.404665	0.377992	CD81/NOTCH2/SBNO2/SH3PXD2A	4
GO:0060976	coronary vasculature development	3/268	37/13349	0.0376517	0.404665	0.377992	MEGF8/SUFU/NDST1	3
GO:1903539	protein localization to postsynaptic membrane	3/268	37/13349	0.0376517	0.404665	0.377992	SCRIB/DAG1/CLSTN1	3
GO:0031369	translation initiation factor binding	2/273	31/13625	0.127453	0.404984	0.331036	EIF4G1/LARP1	2
GO:0051019	mitogen-activated protein kinase binding	2/273	31/13625	0.127453	0.404984	0.331036	MAPK7/ABL1	2
GO:0007178	transmembrane receptor protein serine/threonine kinase signaling pathway	11/268	298/13349	0.0384583	0.405475	0.378749	NOTCH2/PXN/SKI/GLG1/MEGF8/SNX6/LTBP4/TP53/UBE2O/CBL/ABL1	11
GO:0016358	dendrite development	9/268	226/13349	0.0389682	0.405475	0.378749	IQSEC1/DLG5/SHANK3/PAK4/ASAP1/CELSR2/FLRT1/PTPRS/EEF2K	9
GO:1901214	regulation of neuron death	10/268	262/13349	0.0390082	0.405475	0.378749	LRP1/HDAC4/SSH1/HSF1/EIF4G1/SNX6/TP53/CBL/BACE1/ABL1	10
GO:0007044	cell-substrate junction assembly	5/268	93/13349	0.0391962	0.405475	0.378749	LRP1/PLEC/PEAK1/ACTG1/ABL1	5
GO:0120034	positive regulation of plasma membrane bounded cell projection assembly	5/268	93/13349	0.0391962	0.405475	0.378749	HDAC4/AGRN/HTT/ACTR3/MARK4	5
GO:0006337	nucleosome disassembly	2/268	16/13349	0.0400419	0.405475	0.378749	SMARCA4/ARID1A	2
GO:0038083	peptidyl-tyrosine autophosphorylation	2/268	16/13349	0.0400419	0.405475	0.378749	IGF1R/ABL1	2
GO:0043981	histone H4-K5 acetylation	2/268	16/13349	0.0400419	0.405475	0.378749	HCFC1/OGT	2
GO:0043982	histone H4-K8 acetylation	2/268	16/13349	0.0400419	0.405475	0.378749	HCFC1/OGT	2
GO:0045056	transcytosis	2/268	16/13349	0.0400419	0.405475	0.378749	LRP1/IGF1R	2
GO:0051444	negative regulation of ubiquitin-protein transferase activity	2/268	16/13349	0.0400419	0.405475	0.378749	LIMK1/ABL1	2
GO:0061158	3'-UTR-mediated mRNA destabilization	2/268	16/13349	0.0400419	0.405475	0.378749	UPF1/KHSRP	2
GO:0061318	renal filtration cell differentiation	2/268	16/13349	0.0400419	0.405475	0.378749	ASXL1/NOTCH2	2
GO:0072112	glomerular visceral epithelial cell differentiation	2/268	16/13349	0.0400419	0.405475	0.378749	ASXL1/NOTCH2	2
GO:0098877	neurotransmitter receptor transport to plasma membrane	2/268	16/13349	0.0400419	0.405475	0.378749	SCRIB/CLSTN1	2
GO:2000178	negative regulation of neural precursor cell proliferation	2/268	16/13349	0.0400419	0.405475	0.378749	RAPGEF1/TP53	2
GO:0016331	morphogenesis of embryonic epithelium	6/268	125/13349	0.0401896	0.405475	0.378749	MED12/SCRIB/SKI/SUFU/ABL1/PRKACA	6
GO:0070374	positive regulation of ERK1 and ERK2 cascade	6/268	125/13349	0.0401896	0.405475	0.378749	LRP1/MAP2K7/SHC1/NOTCH2/RAPGEF1/ABL1	6
GO:0048705	skeletal system morphogenesis	7/268	158/13349	0.0402703	0.405475	0.378749	MED12/SKI/GLG1/MEGF8/WDR19/NDST1/ANKRD11	7
GO:0032480	negative regulation of type I interferon production	3/268	38/13349	0.0402911	0.405475	0.378749	PTPRS/NPLOC4/YY1	3
GO:0048701	embryonic cranial skeleton morphogenesis	3/268	38/13349	0.0402911	0.405475	0.378749	MED12/WDR19/NDST1	3
GO:0070646	protein modification by small protein removal	10/268	264/13349	0.0407327	0.408681	0.381743	SENP7/TRRAP/ASXL1/USP42/HCFC1/FOXK1/ACTB/OGT/TP53/YY1	10
GO:0043197	dendritic spine	7/272	172/13911	0.0523126	0.420513	0.388638	GRIA2/SHANK3/ASAP1/CLSTN1/EEF2K/IGF2BP1/PRKACA	7
GO:0044309	neuron spine	7/272	173/13911	0.0536529	0.423149	0.391075	GRIA2/SHANK3/ASAP1/CLSTN1/EEF2K/IGF2BP1/PRKACA	7
GO:1990138	neuron projection extension	7/268	160/13349	0.0426225	0.423962	0.396017	LRP1/ULK1/FLRT1/MEGF8/PTPRS/LIMK1/ABL1	7
GO:0055001	muscle cell development	6/268	127/13349	0.0428789	0.423962	0.396017	HDAC4/SELENON/OBSCN/SKI/MAML1/YY1	6
GO:0032371	regulation of sterol transport	3/268	39/13349	0.0430217	0.423962	0.396017	LRP1/ZDHHC8/ABCA2	3
GO:0032374	regulation of cholesterol transport	3/268	39/13349	0.0430217	0.423962	0.396017	LRP1/ZDHHC8/ABCA2	3
GO:0045773	positive regulation of axon extension	3/268	39/13349	0.0430217	0.423962	0.396017	LRP1/MEGF8/LIMK1	3
GO:1900271	regulation of long-term synaptic potentiation	3/268	39/13349	0.0430217	0.423962	0.396017	SHANK3/PAIP2/ABL1	3
GO:0061631	ubiquitin conjugating enzyme activity	2/273	32/13625	0.134235	0.424026	0.346601	UBE2J2/UBE2O	2
GO:0043967	histone H4 acetylation	4/268	66/13349	0.0434612	0.427025	0.398879	TRRAP/HCFC1/EP400/OGT	4
GO:1903037	regulation of leukocyte cell-cell adhesion	8/268	196/13349	0.0443423	0.427453	0.399279	CD81/CSK/WNK1/SCRIB/DLG5/SLC7A1/AP3D1/RARA	8
GO:0010875	positive regulation of cholesterol efflux	2/268	17/13349	0.0447918	0.427453	0.399279	LRP1/ZDHHC8	2
GO:0019054	modulation by virus of host cellular process	2/268	17/13349	0.0447918	0.427453	0.399279	KPNA5/SCRIB	2
GO:0035278	miRNA mediated inhibition of translation	2/268	17/13349	0.0447918	0.427453	0.399279	AGO2/EIF4G1	2
GO:0040033	negative regulation of translation, ncRNA-mediated	2/268	17/13349	0.0447918	0.427453	0.399279	AGO2/EIF4G1	2
GO:0042092	type 2 immune response	2/268	17/13349	0.0447918	0.427453	0.399279	CD81/RARA	2
GO:0043968	histone H2A acetylation	2/268	17/13349	0.0447918	0.427453	0.399279	TRRAP/EP400	2
GO:0045974	regulation of translation, ncRNA-mediated	2/268	17/13349	0.0447918	0.427453	0.399279	AGO2/EIF4G1	2
GO:0048670	regulation of collateral sprouting	2/268	17/13349	0.0447918	0.427453	0.399279	LRP1/PTPRS	2
GO:0072311	glomerular epithelial cell differentiation	2/268	17/13349	0.0447918	0.427453	0.399279	ASXL1/NOTCH2	2
GO:0016482	cytosolic transport	7/268	162/13349	0.0450619	0.427573	0.399391	TBC1D10B/MAP2K2/SNX6/WDR81/AP2A1/KIF1C/UBE2O	7
GO:0090316	positive regulation of intracellular protein transport	7/268	162/13349	0.0450619	0.427573	0.399391	CD81/RNF31/CEP290/UBE2J2/TP53/HUWE1/PRKACA	7
GO:0044728	DNA methylation or demethylation	4/268	67/13349	0.0455203	0.429468	0.401161	TET3/EHMT2/GATAD2A/DNMT1	4
GO:1903747	regulation of establishment of protein localization to mitochondrion	4/268	67/13349	0.0455203	0.429468	0.401161	RNF31/UBE2J2/TP53/HUWE1	4
GO:0061028	establishment of endothelial barrier	3/268	40/13349	0.0458425	0.431284	0.402857	RAPGEF1/PTPRS/FASN	3
GO:0070372	regulation of ERK1 and ERK2 cascade	8/268	198/13349	0.0465831	0.436733	0.407947	LRP1/CSK/MAP2K7/ZDHHC17/SHC1/NOTCH2/RAPGEF1/ABL1	8
GO:0032868	response to insulin	9/268	234/13349	0.0468163	0.436733	0.407947	CAD/WDTC1/SHC1/EPM2AIP1/BCAR1/IGF1R/EEF2K/OGT/SOGA1	9
GO:0090287	regulation of cellular response to growth factor stimulus	9/268	234/13349	0.0468163	0.436733	0.407947	ZDHHC17/NOTCH2/SKI/GLG1/SNX6/LTBP4/TP53/UBE2O/ABL1	9
GO:0005721	pericentric heterochromatin	2/272	20/13911	0.0574358	0.437042	0.403914	CBX5/ZNF618	2
GO:0031519	PcG protein complex	3/272	45/13911	0.0575055	0.437042	0.403914	ASXL1/SKP1/YY1	3
GO:0019827	stem cell population maintenance	6/268	130/13349	0.0471205	0.438339	0.409447	MED12/POLR2A/ELAVL1/NOTCH2/SKI/IGF2BP1	6
GO:0071156	regulation of cell cycle arrest	5/268	98/13349	0.047324	0.439003	0.410067	ARID3A/TP53/MED25/TNKS1BP1/PRKACA	5
GO:0002020	protease binding	4/273	100/13625	0.141023	0.440517	0.360082	LRP1/SH3PXD2A/BAG6/TP53	4
GO:0035198	miRNA binding	2/273	33/13625	0.141097	0.440517	0.360082	AGO2/ELAVL1	2
GO:0031503	protein-containing complex localization	10/268	272/13349	0.0481532	0.441224	0.412142	UPF1/SCRIB/DAG1/AP3D1/POM121C/HIP1/POM121/CLSTN1/WDR19/SYMPK	10
GO:0018023	peptidyl-lysine trimethylation	3/268	41/13349	0.0487527	0.441224	0.412142	TET3/KMT2D/OGT	3
GO:0045668	negative regulation of osteoblast differentiation	3/268	41/13349	0.0487527	0.441224	0.412142	HDAC4/SKI/SUFU	3
GO:0060999	positive regulation of dendritic spine development	3/268	41/13349	0.0487527	0.441224	0.412142	DLG5/SHANK3/EEF2K	3
GO:0051960	regulation of nervous system development	13/268	387/13349	0.0489189	0.441224	0.412142	LRP1/DLG5/DAG1/AGRN/SHANK3/SKI/RNF10/MEGF8/CLSTN1/PTPRS/EEF2K/TP53/LIMK1	13
GO:0035601	protein deacylation	5/268	99/13349	0.0490607	0.441224	0.412142	HDAC4/SKI/MIER2/TP53/MTA1	5
GO:0007221	positive regulation of transcription of Notch receptor target	2/268	18/13349	0.049738	0.441224	0.412142	NOTCH3/MAML1	2
GO:0031498	chromatin disassembly	2/268	18/13349	0.049738	0.441224	0.412142	SMARCA4/ARID1A	2
GO:0032986	protein-DNA complex disassembly	2/268	18/13349	0.049738	0.441224	0.412142	SMARCA4/ARID1A	2
GO:0035357	peroxisome proliferator activated receptor signaling pathway	2/268	18/13349	0.049738	0.441224	0.412142	ASXL1/RXRA	2
GO:0046827	positive regulation of protein export from nucleus	2/268	18/13349	0.049738	0.441224	0.412142	TP53/PRKACA	2
GO:0072010	glomerular epithelium development	2/268	18/13349	0.049738	0.441224	0.412142	ASXL1/NOTCH2	2
GO:0097107	postsynaptic density assembly	2/268	18/13349	0.049738	0.441224	0.412142	SHANK3/PTPRS	2
GO:0097320	plasma membrane tubulation	2/268	18/13349	0.049738	0.441224	0.412142	ASAP1/MICALL1	2
GO:1904738	vascular associated smooth muscle cell migration	2/268	18/13349	0.049738	0.441224	0.412142	LRP1/SSH1	2
GO:1904752	regulation of vascular associated smooth muscle cell migration	2/268	18/13349	0.049738	0.441224	0.412142	LRP1/SSH1	2
GO:0045732	positive regulation of protein catabolic process	8/268	201/13349	0.0500813	0.441224	0.412142	CD81/LRP1/FBXL5/ANKIB1/ABCA2/CSNK1A1/BAG6/HUWE1	8
GO:0071216	cellular response to biotic stimulus	6/268	132/13349	0.0500878	0.441224	0.412142	UPF1/SHPK/SBNO2/HSF1/TP53/ABL1	6
GO:0098727	maintenance of cell number	6/268	132/13349	0.0500878	0.441224	0.412142	MED12/POLR2A/ELAVL1/NOTCH2/SKI/IGF2BP1	6
GO:0016591	RNA polymerase II, holoenzyme	4/272	75/13911	0.0591615	0.441598	0.408125	TRRAP/TAF4/POLR2A/TP53	4
GO:0042692	muscle cell differentiation	10/268	275/13349	0.0511562	0.445249	0.415901	CD81/HDAC4/SELENON/OBSCN/SKI/MAML1/DYRK1B/DNMT1/ABL1/YY1	10
GO:0050863	regulation of T cell activation	8/268	202/13349	0.0512842	0.445249	0.415901	CD81/CSK/SCRIB/DLG5/SLC7A1/AP3D1/RARA/ABL1	8
GO:0001525	angiogenesis	13/268	390/13349	0.0514248	0.445249	0.415901	AGO2/SHC1/FMNL3/DAG1/NOTCH2/PAK4/EPN1/MAPK7/GTF2I/HSPG2/VAV2/ACTG1/ABL1	13
GO:0010212	response to ionizing radiation	6/268	133/13349	0.0516136	0.445249	0.415901	HSF1/EYA3/TP53/MTA1/TNKS1BP1/CBL	6
GO:0042059	negative regulation of epidermal growth factor receptor signaling pathway	3/268	42/13349	0.0517513	0.445249	0.415901	EPN1/SNX6/CBL	3
GO:0048255	mRNA stabilization	3/268	42/13349	0.0517513	0.445249	0.415901	ELAVL1/IGF2BP1/LARP1	3
GO:0048747	muscle fiber development	3/268	42/13349	0.0517513	0.445249	0.415901	HDAC4/SELENON/SKI	3
GO:0062237	protein localization to postsynapse	3/268	42/13349	0.0517513	0.445249	0.415901	SCRIB/DAG1/CLSTN1	3
GO:1903214	regulation of protein targeting to mitochondrion	3/268	42/13349	0.0517513	0.445249	0.415901	RNF31/UBE2J2/HUWE1	3
GO:0034976	response to endoplasmic reticulum stress	10/268	276/13349	0.0521844	0.446978	0.417516	CREB3L2/SHC1/FKBP14/EIF4G1/GRINA/UBE2J2/BAG6/TP53/MAN1B1/NPLOC4	10
GO:0042063	gliogenesis	9/268	239/13349	0.0522214	0.446978	0.417516	LRP1/MED12/CSK/DAG1/SKI/MBOAT7/RNF10/ABCA2/ABL1	9
GO:0051146	striated muscle cell differentiation	8/268	203/13349	0.0525056	0.448255	0.418709	CD81/HDAC4/SELENON/OBSCN/SKI/MAML1/DYRK1B/YY1	8
GO:0098732	macromolecule deacylation	5/268	101/13349	0.0526458	0.448299	0.41875	HDAC4/SKI/MIER2/TP53/MTA1	5
GO:0007179	transforming growth factor beta receptor signaling pathway	7/268	168/13349	0.0529121	0.449415	0.419793	PXN/SKI/GLG1/SNX6/LTBP4/TP53/CBL	7
GO:0007409	axonogenesis	14/268	432/13349	0.053662	0.449939	0.420282	LRP1/ZDHHC17/SHC1/DAG1/NOTCH3/SHANK3/NOTCH2/MAPK7/ACTB/ULK1/MEGF8/PTPRS/LIMK1/ABL1	14
GO:0006446	regulation of translational initiation	4/268	71/13349	0.0542924	0.449939	0.420282	AGO2/EIF4G1/PAIP2/LARP1	4
GO:0060840	artery development	4/268	71/13349	0.0542924	0.449939	0.420282	LRP1/SUFU/NDST1/LOXL1	4
GO:0006024	glycosaminoglycan biosynthetic process	5/268	102/13349	0.0544942	0.449939	0.420282	AGRN/HSPG2/AP2A1/NDST1/ST3GAL2	5
GO:0006096	glycolytic process	5/268	102/13349	0.0544942	0.449939	0.420282	HDAC4/POM121C/FOXK1/POM121/OGT	5
GO:0002931	response to ischemia	3/268	43/13349	0.054837	0.449939	0.420282	ARID1B/EEF2K/TP53	3
GO:0043551	regulation of phosphatidylinositol 3-kinase activity	3/268	43/13349	0.054837	0.449939	0.420282	SOCS7/WDR81/VAV2	3
GO:0006670	sphingosine metabolic process	2/268	19/13349	0.0548706	0.449939	0.420282	SPTLC2/ABCA2	2
GO:0007097	nuclear migration	2/268	19/13349	0.0548706	0.449939	0.420282	TMEM201/SYNE3	2
GO:0030851	granulocyte differentiation	2/268	19/13349	0.0548706	0.449939	0.420282	RARA/FASN	2
GO:0030859	polarized epithelial cell differentiation	2/268	19/13349	0.0548706	0.449939	0.420282	SCRIB/DLG5	2
GO:0035330	regulation of hippo signaling	2/268	19/13349	0.0548706	0.449939	0.420282	DLG5/WWC3	2
GO:0060972	left/right pattern formation	2/268	19/13349	0.0548706	0.449939	0.420282	NOTCH2/MEGF8	2
GO:1904385	cellular response to angiotensin	2/268	19/13349	0.0548706	0.449939	0.420282	HSF1/ARID1B	2
GO:0000930	gamma-tubulin complex	2/272	21/13911	0.0626841	0.451758	0.417515	MARK4/CEP290	2
GO:0099522	region of cytosol	2/272	21/13911	0.0626841	0.451758	0.417515	DAG1/HTT	2
GO:0005769	early endosome	11/272	334/13911	0.0642607	0.453256	0.418899	LRP1/MAP2K2/TMEM9B/HTT/SNX13/MGRN1/RAPGEF1/SNX6/IGF2R/WDR81/BACE1	11
GO:0008328	ionotropic glutamate receptor complex	3/272	48/13911	0.0672135	0.453256	0.418899	SCRIB/GRIA2/SHANK3	3
GO:0031312	extrinsic component of organelle membrane	3/272	48/13911	0.0672135	0.453256	0.418899	CCDC115/ULK1/WDR81	3
GO:0005849	mRNA cleavage factor complex	2/272	22/13911	0.0680878	0.453256	0.418899	CSNK1A1/SYMPK	2
GO:0031252	cell leading edge	12/272	378/13911	0.0683137	0.453256	0.418899	FGD1/SCRIB/DAG1/SSH1/PXN/ACTB/BCAR1/ACTR3/LIMK1/IGF2BP1/CDC42BPB/ABL1	12
GO:0001952	regulation of cell-matrix adhesion	5/268	103/13349	0.0563798	0.457495	0.42734	LRP1/DAG1/PEAK1/ACTG1/ABL1	5
GO:0006757	ATP generation from ADP	5/268	103/13349	0.0563798	0.457495	0.42734	HDAC4/POM121C/FOXK1/POM121/OGT	5
GO:0061387	regulation of extent of cell growth	5/268	103/13349	0.0563798	0.457495	0.42734	LRP1/MEGF8/PTPRS/LIMK1/ABL1	5
GO:0006110	regulation of glycolytic process	4/268	72/13349	0.0566186	0.457495	0.42734	HDAC4/POM121C/POM121/OGT	4
GO:0010522	regulation of calcium ion transport into cytosol	4/268	72/13349	0.0566186	0.457495	0.42734	SELENON/HTT/ABL1/PRKACA	4
GO:0030512	negative regulation of transforming growth factor beta receptor signaling pathway	4/268	72/13349	0.0566186	0.457495	0.42734	SKI/GLG1/SNX6/TP53	4
GO:0000217	DNA secondary structure binding	2/273	34/13625	0.148032	0.459497	0.375596	ABL1/YY1	2
GO:0071560	cellular response to transforming growth factor beta stimulus	8/268	207/13349	0.057578	0.460976	0.430592	PXN/SKI/GLG1/MAPK7/SNX6/LTBP4/TP53/CBL	8
GO:0090092	regulation of transmembrane receptor protein serine/threonine kinase signaling pathway	8/268	207/13349	0.057578	0.460976	0.430592	NOTCH2/SKI/GLG1/SNX6/LTBP4/TP53/UBE2O/ABL1	8
GO:0010171	body morphogenesis	3/268	44/13349	0.0580088	0.460976	0.430592	DAG1/SKI/ANKRD11	3
GO:0031103	axon regeneration	3/268	44/13349	0.0580088	0.460976	0.430592	LRP1/DAG1/PTPRS	3
GO:0043525	positive regulation of neuron apoptotic process	3/268	44/13349	0.0580088	0.460976	0.430592	HDAC4/TP53/BACE1	3
GO:0048260	positive regulation of receptor-mediated endocytosis	3/268	44/13349	0.0580088	0.460976	0.430592	HIP1/AP2A1/CBL	3
GO:0051962	positive regulation of nervous system development	9/268	244/13349	0.058021	0.460976	0.430592	LRP1/DLG5/DAG1/AGRN/SHANK3/MEGF8/CLSTN1/EEF2K/LIMK1	9
GO:0017015	regulation of transforming growth factor beta receptor signaling pathway	5/268	104/13349	0.0583027	0.461008	0.430622	SKI/GLG1/SNX6/LTBP4/TP53	5
GO:1903578	regulation of ATP metabolic process	5/268	104/13349	0.0583027	0.461008	0.430622	HDAC4/POM121C/POM121/OGT/TP53	5
GO:0098878	neurotransmitter receptor complex	3/272	49/13911	0.0706051	0.46114	0.426186	SCRIB/GRIA2/SHANK3	3
GO:0016052	carbohydrate catabolic process	7/268	172/13349	0.0585947	0.462216	0.431751	HDAC4/POM121C/FOXK1/POM121/OGT/TP53/GAA	7
GO:0042058	regulation of epidermal growth factor receptor signaling pathway	4/268	73/13349	0.0589977	0.464292	0.43369	HIP1/EPN1/SNX6/CBL	4
GO:0010996	response to auditory stimulus	2/268	20/13349	0.0601802	0.466959	0.436181	SHANK3/HTT	2
GO:0034312	diol biosynthetic process	2/268	20/13349	0.0601802	0.466959	0.436181	SPTLC2/ABCA2	2
GO:0034377	plasma lipoprotein particle assembly	2/268	20/13349	0.0601802	0.466959	0.436181	ZDHHC8/PRKACA	2
GO:0060441	epithelial tube branching involved in lung morphogenesis	2/268	20/13349	0.0601802	0.466959	0.436181	DLG5/DAG1	2
GO:1990776	response to angiotensin	2/268	20/13349	0.0601802	0.466959	0.436181	HSF1/ARID1B	2
GO:2000516	positive regulation of CD4-positive, alpha-beta T cell activation	2/268	20/13349	0.0601802	0.466959	0.436181	CD81/RARA	2
GO:0006470	protein dephosphorylation	10/268	284/13349	0.0609065	0.468981	0.43807	SSH1/CDC25B/HTT/SBF1/DUSP12/SPPL3/EYA3/PTPRS/SYMPK/PPP6R1	10
GO:0051148	negative regulation of muscle cell differentiation	3/268	45/13349	0.0612655	0.468981	0.43807	HDAC4/DNMT1/YY1	3
GO:0051496	positive regulation of stress fiber assembly	3/268	45/13349	0.0612655	0.468981	0.43807	PXN/LIMK1/ABL1	3
GO:2000059	negative regulation of ubiquitin-dependent protein catabolic process	3/268	45/13349	0.0612655	0.468981	0.43807	SUFU/OGT/BAG6	3
GO:0002573	myeloid leukocyte differentiation	6/268	139/13349	0.0613616	0.468981	0.43807	CD81/NOTCH2/SBNO2/SH3PXD2A/RARA/FASN	6
GO:0000422	autophagy of mitochondrion	4/268	74/13349	0.0614294	0.468981	0.43807	HTT/ATG2A/TP53/HUWE1	4
GO:0061726	mitochondrion disassembly	4/268	74/13349	0.0614294	0.468981	0.43807	HTT/ATG2A/TP53/HUWE1	4
GO:0016579	protein deubiquitination	9/268	247/13349	0.061693	0.469914	0.438941	TRRAP/ASXL1/USP42/HCFC1/FOXK1/ACTB/OGT/TP53/YY1	9
GO:0071222	cellular response to lipopolysaccharide	5/268	106/13349	0.06226	0.472067	0.440952	UPF1/SHPK/SBNO2/HSF1/ABL1	5
GO:1903844	regulation of cellular response to transforming growth factor beta stimulus	5/268	106/13349	0.06226	0.472067	0.440952	SKI/GLG1/SNX6/LTBP4/TP53	5
GO:0098576	lumenal side of membrane	2/272	23/13911	0.0736387	0.473553	0.437658	SPPL2B/SPPL3	2
GO:0042393	histone binding	7/273	220/13625	0.153709	0.474377	0.387759	BRD1/WDTC1/CHD2/SMARCA4/CBX5/SBNO2/KMT2D	7
GO:0061650	ubiquitin-like protein conjugating enzyme activity	2/273	35/13625	0.155034	0.475734	0.388868	UBE2J2/UBE2O	2
GO:0051492	regulation of stress fiber assembly	4/268	75/13349	0.0639134	0.482401	0.450605	PXN/LIMK1/ACTG1/ABL1	4
GO:0150104	transport across blood-brain barrier	4/268	75/13349	0.0639134	0.482401	0.450605	LRP1/SLC7A1/ABCC1/ABCA2	4
GO:0071559	response to transforming growth factor beta	8/268	212/13349	0.0643423	0.483234	0.451383	PXN/SKI/GLG1/MAPK7/SNX6/LTBP4/TP53/CBL	8
GO:0009311	oligosaccharide metabolic process	3/268	46/13349	0.0646058	0.483234	0.451383	MAN1B1/ST3GAL2/GAA	3
GO:0047496	vesicle transport along microtubule	3/268	46/13349	0.0646058	0.483234	0.451383	AP3D1/HTT/KIF1C	3
GO:1901185	negative regulation of ERBB signaling pathway	3/268	46/13349	0.0646058	0.483234	0.451383	EPN1/SNX6/CBL	3
GO:0010469	regulation of signaling receptor activity	6/268	141/13349	0.0648377	0.483879	0.451985	SHC1/GRIA2/SHANK3/ANKRD13C/SNX6/CBL	6
GO:0043984	histone H4-K16 acetylation	2/268	21/13349	0.0656578	0.485008	0.45304	HCFC1/OGT	2
GO:0046519	sphingoid metabolic process	2/268	21/13349	0.0656578	0.485008	0.45304	SPTLC2/ABCA2	2
GO:0070723	response to cholesterol	2/268	21/13349	0.0656578	0.485008	0.45304	DAG1/ABCA2	2
GO:0098698	postsynaptic specialization assembly	2/268	21/13349	0.0656578	0.485008	0.45304	SHANK3/PTPRS	2
GO:0017038	protein import	7/268	177/13349	0.0662094	0.485008	0.45304	KPNA5/RANBP6/ELAVL1/POM121C/POM121/SUFU/TP53	7
GO:0006023	aminoglycan biosynthetic process	5/268	108/13349	0.0663658	0.485008	0.45304	AGRN/HSPG2/AP2A1/NDST1/ST3GAL2	5
GO:0010232	vascular transport	4/268	76/13349	0.0664495	0.485008	0.45304	LRP1/SLC7A1/ABCC1/ABCA2	4
GO:0030510	regulation of BMP signaling pathway	4/268	76/13349	0.0664495	0.485008	0.45304	NOTCH2/SKI/UBE2O/ABL1	4
GO:0062014	negative regulation of small molecule metabolic process	4/268	76/13349	0.0664495	0.485008	0.45304	WDTC1/HDAC4/TP53/SOGA1	4
GO:1903312	negative regulation of mRNA metabolic process	4/268	76/13349	0.0664495	0.485008	0.45304	ELAVL1/DHX34/IGF2BP1/LARP1	4
GO:0018393	internal peptidyl-lysine acetylation	6/268	142/13349	0.0666184	0.485175	0.453196	BRD1/TRRAP/HCFC1/EP400/OGT/BAG6	6
GO:0005604	basement membrane	4/272	82/13911	0.0767857	0.48631	0.449448	DAG1/AGRN/HSPG2/LOXL1	4
GO:0090575	RNA polymerase II transcription regulator complex	6/272	152/13911	0.0780386	0.486868	0.449964	TRRAP/TAF4/CHD4/TLE3/TP53/RXRA	6
GO:0031672	A band	2/272	24/13911	0.0793291	0.487641	0.450678	HDAC4/OBSCN	2
GO:0019199	transmembrane receptor protein kinase activity	3/273	69/13625	0.160389	0.48937	0.400014	LTBP4/IGF1R/IGF2R	3
GO:0030199	collagen fibril organization	3/268	47/13349	0.0680283	0.490069	0.457768	AEBP1/PXDN/LOXL1	3
GO:0032649	regulation of interferon-gamma production	3/268	47/13349	0.0680283	0.490069	0.457768	SCRIB/RARA/ABL1	3
GO:0061371	determination of heart left/right asymmetry	3/268	47/13349	0.0680283	0.490069	0.457768	NOTCH2/MEGF8/SUFU	3
GO:0061515	myeloid cell development	3/268	47/13349	0.0680283	0.490069	0.457768	BRD1/PABPC4/NOTCH2	3
GO:1990090	cellular response to nerve growth factor stimulus	3/268	47/13349	0.0680283	0.490069	0.457768	RAPGEF1/EEF2K/CBL	3
GO:0001085	RNA polymerase II transcription factor binding	2/273	36/13625	0.162099	0.491792	0.401994	HDAC4/TP53	2
GO:0030433	ubiquitin-dependent ERAD pathway	4/268	77/13349	0.0690373	0.49519	0.462551	UBE2J2/BAG6/MAN1B1/NPLOC4	4
GO:1903313	positive regulation of mRNA metabolic process	4/268	77/13349	0.0690373	0.49519	0.462551	UPF1/AGO2/KHSRP/HSF1	4
GO:0003954	NADH dehydrogenase activity	2/273	37/13625	0.169221	0.495483	0.405011	NDUFA5/NDUFC1	2
GO:0008137	NADH dehydrogenase (ubiquinone) activity	2/273	37/13625	0.169221	0.495483	0.405011	NDUFA5/NDUFC1	2
GO:0050136	NADH dehydrogenase (quinone) activity	2/273	37/13625	0.169221	0.495483	0.405011	NDUFA5/NDUFC1	2
GO:0008757	S-adenosylmethionine-dependent methyltransferase activity	5/273	146/13625	0.169589	0.495483	0.405011	DOT1L/EHMT2/KMT2B/DNMT1/KMT2D	5
GO:0031072	heat shock protein binding	4/273	110/13625	0.179184	0.495483	0.405011	HSPA13/HTT/HSF1/LIMK1	4
GO:0001094	TFIID-class transcription factor complex binding	1/273	10/13625	0.183288	0.495483	0.405011	TP53	1
GO:0004312	fatty acid synthase activity	1/273	10/13625	0.183288	0.495483	0.405011	FASN	1
GO:0005024	transforming growth factor beta-activated receptor activity	1/273	10/13625	0.183288	0.495483	0.405011	LTBP4	1
GO:0015173	aromatic amino acid transmembrane transporter activity	1/273	10/13625	0.183288	0.495483	0.405011	SLC7A1	1
GO:0015926	glucosidase activity	1/273	10/13625	0.183288	0.495483	0.405011	GAA	1
GO:0016884	carbon-nitrogen ligase activity, with glutamine as amido-N-donor	1/273	10/13625	0.183288	0.495483	0.405011	CAD	1
GO:0030955	potassium ion binding	1/273	10/13625	0.183288	0.495483	0.405011	HDAC4	1
GO:0031078	histone deacetylase activity (H3-K14 specific)	1/273	10/13625	0.183288	0.495483	0.405011	HDAC4	1
GO:0031432	titin binding	1/273	10/13625	0.183288	0.495483	0.405011	OBSCN	1
GO:0032041	NAD-dependent histone deacetylase activity (H3-K14 specific)	1/273	10/13625	0.183288	0.495483	0.405011	HDAC4	1
GO:0043422	protein kinase B binding	1/273	10/13625	0.183288	0.495483	0.405011	RARA	1
GO:0046974	histone methyltransferase activity (H3-K9 specific)	1/273	10/13625	0.183288	0.495483	0.405011	EHMT2	1
GO:0051864	histone demethylase activity (H3-K36 specific)	1/273	10/13625	0.183288	0.495483	0.405011	KDM2A	1
GO:1990226	histone methyltransferase binding	1/273	10/13625	0.183288	0.495483	0.405011	WIZ	1
GO:1990459	transferrin receptor binding	1/273	10/13625	0.183288	0.495483	0.405011	CD81	1
GO:0019894	kinesin binding	2/273	39/13625	0.183615	0.495483	0.405011	ACTB/CLSTN1	2
GO:0035254	glutamate receptor binding	2/273	39/13625	0.183615	0.495483	0.405011	SHANK3/HIP1	2
GO:0006475	internal protein amino acid acetylation	6/268	144/13349	0.0702648	0.496947	0.464192	BRD1/TRRAP/HCFC1/EP400/OGT/BAG6	6
GO:0007369	gastrulation	6/268	144/13349	0.0702648	0.496947	0.464192	WNK1/DAG1/MAPK7/MEGF8/TP53/PRKACA	6
GO:0002263	cell activation involved in immune response	15/268	491/13349	0.0704212	0.496947	0.464192	CD81/LRP1/RAB18/NOTCH2/SBNO2/ARMC8/MLEC/CEP290/IGF2R/RARA/TP53/HUWE1/CBL/GAA/ABL1	15
GO:0046031	ADP metabolic process	5/268	110/13349	0.0706193	0.496947	0.464192	HDAC4/POM121C/FOXK1/POM121/OGT	5
GO:0090068	positive regulation of cell cycle process	9/268	254/13349	0.0708285	0.496947	0.464192	ARID3A/CSPP1/CDC25B/WIZ/EIF4G1/TP53/MED25/TNKS1BP1/PRKACA	9
GO:0050730	regulation of peptidyl-tyrosine phosphorylation	7/268	180/13349	0.0710524	0.496947	0.464192	CD81/SHC1/HSF1/SNX6/TP53/CBL/ABL1	7
GO:0022011	myelination in peripheral nervous system	2/268	22/13349	0.0712944	0.496947	0.464192	DAG1/SKI	2
GO:0032292	peripheral nervous system axon ensheathment	2/268	22/13349	0.0712944	0.496947	0.464192	DAG1/SKI	2
GO:0035561	regulation of chromatin binding	2/268	22/13349	0.0712944	0.496947	0.464192	ZNF618/MED25	2
GO:0045724	positive regulation of cilium assembly	2/268	22/13349	0.0712944	0.496947	0.464192	HTT/MARK4	2
GO:0051647	nucleus localization	2/268	22/13349	0.0712944	0.496947	0.464192	TMEM201/SYNE3	2
GO:0060314	regulation of ryanodine-sensitive calcium-release channel activity	2/268	22/13349	0.0712944	0.496947	0.464192	SELENON/PRKACA	2
GO:0060765	regulation of androgen receptor signaling pathway	2/268	22/13349	0.0712944	0.496947	0.464192	NCOR2/SMARCA4	2
GO:0010660	regulation of muscle cell apoptotic process	3/268	48/13349	0.0715317	0.496947	0.464192	HSF1/DNMT1/TP53	3
GO:0060560	developmental growth involved in morphogenesis	8/268	217/13349	0.071582	0.496947	0.464192	LRP1/MED12/ULK1/FLRT1/MEGF8/PTPRS/LIMK1/ABL1	8
GO:0032092	positive regulation of protein binding	4/268	78/13349	0.0716764	0.496947	0.464192	LRP1/HSF1/SPPL3/ABL1	4
GO:0010001	glial cell differentiation	7/268	181/13349	0.0727125	0.500565	0.467571	LRP1/MED12/CSK/DAG1/SKI/ABCA2/ABL1	7
GO:0002285	lymphocyte activation involved in immune response	5/268	111/13349	0.0728012	0.500565	0.467571	CD81/NOTCH2/RARA/TP53/ABL1	5
GO:0032392	DNA geometric change	5/268	111/13349	0.0728012	0.500565	0.467571	CHD2/HFM1/CHD4/RAD54L2/TP53	5
GO:0071219	cellular response to molecule of bacterial origin	5/268	111/13349	0.0728012	0.500565	0.467571	UPF1/SHPK/SBNO2/HSF1/ABL1	5
GO:0043467	regulation of generation of precursor metabolites and energy	6/268	146/13349	0.0740245	0.50309	0.469931	HDAC4/EPM2AIP1/POM121C/POM121/OGT/TP53	6
GO:0032535	regulation of cellular component size	11/268	334/13349	0.074301	0.50309	0.469931	WDTC1/LRP1/SHANK3/SSH1/MEGF8/ACTR3/PTPRS/GMFB/VAV2/LIMK1/ABL1	11
GO:0043255	regulation of carbohydrate biosynthetic process	4/268	79/13349	0.0743665	0.50309	0.469931	EPM2AIP1/OGT/AP2A1/SOGA1	4
GO:0048706	embryonic skeletal system development	4/268	79/13349	0.0743665	0.50309	0.469931	MED12/MEGF8/WDR19/NDST1	4
GO:0120162	positive regulation of cold-induced thermogenesis	4/268	79/13349	0.0743665	0.50309	0.469931	HSF1/ZNF516/IGF1R/OGT	4
GO:1901184	regulation of ERBB signaling pathway	4/268	79/13349	0.0743665	0.50309	0.469931	HIP1/EPN1/SNX6/CBL	4
GO:0030100	regulation of endocytosis	7/268	182/13349	0.0743955	0.50309	0.469931	LRP1/HIP1/ABCA2/EEF2K/AP2A1/CBL/ABL1	7
GO:0006403	RNA localization	8/268	219/13349	0.0746117	0.50309	0.469931	UPF1/KHSRP/POM121C/POM121/HSF1/SYMPK/IGF2BP1/YY1	8
GO:0007159	leukocyte cell-cell adhesion	8/268	219/13349	0.0746117	0.50309	0.469931	CD81/CSK/WNK1/SCRIB/DLG5/SLC7A1/AP3D1/RARA	8
GO:0090101	negative regulation of transmembrane receptor protein serine/threonine kinase signaling pathway	5/268	112/13349	0.0750197	0.50309	0.469931	SKI/GLG1/SNX6/TP53/ABL1	5
GO:0010332	response to gamma radiation	3/268	49/13349	0.0751146	0.50309	0.469931	HSF1/TP53/CBL	3
GO:1990089	response to nerve growth factor	3/268	49/13349	0.0751146	0.50309	0.469931	RAPGEF1/EEF2K/CBL	3
GO:0050657	nucleic acid transport	7/268	183/13349	0.0761013	0.50309	0.469931	UPF1/KHSRP/POM121C/POM121/HSF1/SYMPK/IGF2BP1	7
GO:0050658	RNA transport	7/268	183/13349	0.0761013	0.50309	0.469931	UPF1/KHSRP/POM121C/POM121/HSF1/SYMPK/IGF2BP1	7
GO:0010665	regulation of cardiac muscle cell apoptotic process	2/268	23/13349	0.0770816	0.50309	0.469931	HSF1/TP53	2
GO:0016578	histone deubiquitination	2/268	23/13349	0.0770816	0.50309	0.469931	TRRAP/ASXL1	2
GO:0018230	peptidyl-L-cysteine S-palmitoylation	2/268	23/13349	0.0770816	0.50309	0.469931	ZDHHC8/ZDHHC17	2
GO:0018231	peptidyl-S-diacylglycerol-L-cysteine biosynthetic process from peptidyl-cysteine	2/268	23/13349	0.0770816	0.50309	0.469931	ZDHHC8/ZDHHC17	2
GO:0032373	positive regulation of sterol transport	2/268	23/13349	0.0770816	0.50309	0.469931	LRP1/ZDHHC8	2
GO:0032376	positive regulation of cholesterol transport	2/268	23/13349	0.0770816	0.50309	0.469931	LRP1/ZDHHC8	2
GO:0038111	interleukin-7-mediated signaling pathway	2/268	23/13349	0.0770816	0.50309	0.469931	BRWD1/SMARCA4	2
GO:0050690	regulation of defense response to virus by virus	2/268	23/13349	0.0770816	0.50309	0.469931	SCRIB/AP2A1	2
GO:0071353	cellular response to interleukin-4	2/268	23/13349	0.0770816	0.50309	0.469931	SHPK/FASN	2
GO:1903579	negative regulation of ATP metabolic process	2/268	23/13349	0.0770816	0.50309	0.469931	HDAC4/TP53	2
GO:0055002	striated muscle cell development	4/268	80/13349	0.0771072	0.50309	0.469931	HDAC4/SELENON/OBSCN/SKI	4
GO:0072384	organelle transport along microtubule	4/268	80/13349	0.0771072	0.50309	0.469931	AP3D1/HTT/TMEM201/KIF1C	4
GO:0043401	steroid hormone mediated signaling pathway	5/268	113/13349	0.0772746	0.503194	0.470027	NCOR2/SMARCA4/ARID1A/KMT2D/RXRA	5
GO:0007034	vacuolar transport	6/268	148/13349	0.0778971	0.506255	0.472887	LRP1/AP3D1/VPS37A/MGRN1/IGF2R/VTA1	6
GO:0035690	cellular response to drug	3/268	50/13349	0.0787756	0.507003	0.473585	CAD/HSF1/TP53	3
GO:0043489	RNA stabilization	3/268	50/13349	0.0787756	0.507003	0.473585	ELAVL1/IGF2BP1/LARP1	3
GO:0050848	regulation of calcium-mediated signaling	3/268	50/13349	0.0787756	0.507003	0.473585	HTT/MAPK7/SPPL3	3
GO:0051438	regulation of ubiquitin-protein transferase activity	3/268	50/13349	0.0787756	0.507003	0.473585	SKP1/LIMK1/ABL1	3
GO:0061014	positive regulation of mRNA catabolic process	3/268	50/13349	0.0787756	0.507003	0.473585	UPF1/AGO2/KHSRP	3
GO:0003955	NAD(P)H dehydrogenase (quinone) activity	2/273	40/13625	0.190877	0.507431	0.414778	NDUFA5/NDUFC1	2
GO:0061733	peptide-lysine-N-acetyltransferase activity	2/273	40/13625	0.190877	0.507431	0.414778	BRD1/ESCO1	2
GO:0061980	regulatory RNA binding	2/273	40/13625	0.190877	0.507431	0.414778	AGO2/ELAVL1	2
GO:0022411	cellular component disassembly	15/268	500/13349	0.0793736	0.507548	0.474094	UPF1/LRP1/IQSEC1/SMARCA4/NCKAP5L/HTT/SH3PXD2B/HSF1/ARID1A/ATG2A/IGF1R/CSNK1A1/VTA1/TP53/HUWE1	15
GO:1905477	positive regulation of protein localization to membrane	5/268	114/13349	0.0795659	0.507548	0.474094	CD81/LRP1/ZDHHC8/SSH1/TP53	5
GO:0032956	regulation of actin cytoskeleton organization	10/268	299/13349	0.0796947	0.507548	0.474094	LRP1/SHANK3/NOTCH2/SSH1/PXN/ACTR3/GMFB/LIMK1/ACTG1/ABL1	10
GO:0048041	focal adhesion assembly	4/268	81/13349	0.079898	0.507548	0.474094	LRP1/PEAK1/ACTG1/ABL1	4
GO:0110020	regulation of actomyosin structure organization	4/268	81/13349	0.079898	0.507548	0.474094	PXN/LIMK1/ACTG1/ABL1	4
GO:0048514	blood vessel morphogenesis	14/268	460/13349	0.0805435	0.507548	0.474094	LRP1/AGO2/SHC1/FMNL3/DAG1/NOTCH2/PAK4/EPN1/MAPK7/GTF2I/HSPG2/VAV2/ACTG1/ABL1	14
GO:0070997	neuron death	10/268	300/13349	0.0810619	0.507548	0.474094	LRP1/HDAC4/SSH1/HSF1/EIF4G1/SNX6/TP53/CBL/BACE1/ABL1	10
GO:1990778	protein localization to cell periphery	10/268	300/13349	0.0810619	0.507548	0.474094	CD81/LRP1/CSK/SCRIB/ZDHHC8/DAG1/ACTB/ABCA2/CLSTN1/WDR19	10
GO:0051236	establishment of RNA localization	7/268	186/13349	0.081356	0.507548	0.474094	UPF1/KHSRP/POM121C/POM121/HSF1/SYMPK/IGF2BP1	7
GO:0060284	regulation of cell development	13/268	420/13349	0.081417	0.507548	0.474094	LRP1/HDAC4/DAG1/SHANK3/NOTCH2/SKI/RNF10/MEGF8/PTPRS/EEF2K/TP53/LIMK1/ABL1	13
GO:0009755	hormone-mediated signaling pathway	6/268	150/13349	0.0818823	0.507548	0.474094	NCOR2/SMARCA4/ARID1A/KMT2D/RARA/RXRA	6
GO:0051147	regulation of muscle cell differentiation	5/268	115/13349	0.0818932	0.507548	0.474094	HDAC4/MAML1/DNMT1/ABL1/YY1	5
GO:0002011	morphogenesis of an epithelial sheet	3/268	51/13349	0.0825131	0.507548	0.474094	DAG1/NOTCH2/MEGF8	3
GO:0010657	muscle cell apoptotic process	3/268	51/13349	0.0825131	0.507548	0.474094	HSF1/DNMT1/TP53	3
GO:0097120	receptor localization to synapse	3/268	51/13349	0.0825131	0.507548	0.474094	SCRIB/DAG1/CLSTN1	3
GO:0033157	regulation of intracellular protein transport	8/268	224/13349	0.0825211	0.507548	0.474094	CD81/RNF31/SUFU/CEP290/UBE2J2/TP53/HUWE1/PRKACA	8
GO:0051209	release of sequestered calcium ion into cytosol	4/268	82/13349	0.0827385	0.507548	0.474094	SELENON/HTT/ABL1/PRKACA	4
GO:0000423	mitophagy	2/268	24/13349	0.0830111	0.507548	0.474094	TP53/HUWE1	2
GO:0001573	ganglioside metabolic process	2/268	24/13349	0.0830111	0.507548	0.474094	ABCA2/ST3GAL2	2
GO:0010882	regulation of cardiac muscle contraction by calcium ion signaling	2/268	24/13349	0.0830111	0.507548	0.474094	HDAC4/PRKACA	2
GO:0031063	regulation of histone deacetylation	2/268	24/13349	0.0830111	0.507548	0.474094	SKI/TP53	2
GO:0036314	response to sterol	2/268	24/13349	0.0830111	0.507548	0.474094	DAG1/ABCA2	2
GO:0046688	response to copper ion	2/268	24/13349	0.0830111	0.507548	0.474094	HSF1/BACE1	2
GO:0050798	activated T cell proliferation	2/268	24/13349	0.0830111	0.507548	0.474094	SCRIB/ABL1	2
GO:0065005	protein-lipid complex assembly	2/268	24/13349	0.0830111	0.507548	0.474094	ZDHHC8/PRKACA	2
GO:1901099	negative regulation of signal transduction in absence of ligand	2/268	24/13349	0.0830111	0.507548	0.474094	MAPK7/EYA3	2
GO:2001240	negative regulation of extrinsic apoptotic signaling pathway in absence of ligand	2/268	24/13349	0.0830111	0.507548	0.474094	MAPK7/EYA3	2
GO:0002521	leukocyte differentiation	11/268	341/13349	0.0831394	0.507548	0.474094	CD81/HDAC4/AP3D1/NOTCH2/SBNO2/SH3PXD2A/RARA/FASN/TP53/ABL1/YY1	11
GO:0005041	low-density lipoprotein particle receptor activity	1/273	11/13625	0.199665	0.5103	0.417123	LRP1	1
GO:0005078	MAP-kinase scaffold activity	1/273	11/13625	0.199665	0.5103	0.417123	MAP2K2	1
GO:0005165	neurotrophin receptor binding	1/273	11/13625	0.199665	0.5103	0.417123	SHC1	1
GO:0015562	efflux transmembrane transporter activity	1/273	11/13625	0.199665	0.5103	0.417123	ABCC1	1
GO:0016500	protein-hormone receptor activity	1/273	11/13625	0.199665	0.5103	0.417123	IGF1R	1
GO:0042975	peroxisome proliferator activated receptor binding	1/273	11/13625	0.199665	0.5103	0.417123	ASXL1	1
GO:0004879	nuclear receptor activity	2/273	42/13625	0.205511	0.5103	0.417123	RARA/RXRA	2
GO:0005507	copper ion binding	2/273	42/13625	0.205511	0.5103	0.417123	TP53/LOXL1	2
GO:0098531	ligand-activated transcription factor activity	2/273	42/13625	0.205511	0.5103	0.417123	RARA/RXRA	2
GO:0140296	general transcription initiation factor binding	2/273	42/13625	0.205511	0.5103	0.417123	BDP1/TP53	2
GO:1990782	protein tyrosine kinase binding	3/273	78/13625	0.205602	0.5103	0.417123	SHC1/TP53/CBL	3
GO:0016810	hydrolase activity, acting on carbon-nitrogen (but not peptide) bonds	3/273	79/13625	0.210799	0.5103	0.417123	CAD/HDAC4/MIER2	3
GO:0016706	2-oxoglutarate-dependent dioxygenase activity	2/273	43/13625	0.212873	0.5103	0.417123	TET3/KDM2A	2
GO:0016879	ligase activity, forming carbon-nitrogen bonds	2/273	43/13625	0.212873	0.5103	0.417123	CAD/RIMKLB	2
GO:0005521	lamin binding	1/273	12/13625	0.215714	0.5103	0.417123	TMEM201	1
GO:0016641	oxidoreductase activity, acting on the CH-NH2 group of donors, oxygen as acceptor	1/273	12/13625	0.215714	0.5103	0.417123	LOXL1	1
GO:0017081	chloride channel regulator activity	1/273	12/13625	0.215714	0.5103	0.417123	WNK1	1
GO:0030228	lipoprotein particle receptor activity	1/273	12/13625	0.215714	0.5103	0.417123	LRP1	1
GO:0031994	insulin-like growth factor I binding	1/273	12/13625	0.215714	0.5103	0.417123	IGF1R	1
GO:0035259	glucocorticoid receptor binding	1/273	12/13625	0.215714	0.5103	0.417123	NCOR2	1
GO:0046935	1-phosphatidylinositol-3-kinase regulator activity	1/273	12/13625	0.215714	0.5103	0.417123	SOCS7	1
GO:0048019	receptor antagonist activity	1/273	12/13625	0.215714	0.5103	0.417123	PXDN	1
GO:0050998	nitric-oxide synthase binding	1/273	12/13625	0.215714	0.5103	0.417123	ACTB	1
GO:0070742	C2H2 zinc finger domain binding	1/273	12/13625	0.215714	0.5103	0.417123	EHMT2	1
GO:0071933	Arp2/3 complex binding	1/273	12/13625	0.215714	0.5103	0.417123	GMFB	1
GO:0033673	negative regulation of kinase activity	8/268	225/13349	0.0841604	0.512484	0.478705	CSK/WNK1/MIDN/SNX6/IGF1R/GMFB/CBL/ABL1	8
GO:0022408	negative regulation of cell-cell adhesion	5/268	116/13349	0.0842566	0.512484	0.478705	WNK1/SCRIB/DLG5/MAPK7/ABL1	5
GO:0061695	transferase complex, transferring phosphorus-containing groups	8/272	232/13911	0.0858171	0.513005	0.47412	TRRAP/TAF4/POLR2A/ULK1/SOCS7/IGF1R/CCNF/TP53	8
GO:0031461	cullin-RING ubiquitin ligase complex	6/272	156/13911	0.08591	0.513005	0.47412	WDTC1/FBXL5/CRBN/SKP1/DCAF10/CCNF	6
GO:0016597	amino acid binding	2/273	44/13625	0.220261	0.516507	0.422196	CAD/UBR1	2
GO:0048156	tau protein binding	2/273	44/13625	0.220261	0.516507	0.422196	ACTB/MARK4	2
GO:0048709	oligodendrocyte differentiation	4/268	83/13349	0.0856281	0.518925	0.484722	MED12/CSK/DAG1/ABCA2	4
GO:0051283	negative regulation of sequestering of calcium ion	4/268	83/13349	0.0856281	0.518925	0.484722	SELENON/HTT/ABL1/PRKACA	4
GO:0003143	embryonic heart tube morphogenesis	3/268	52/13349	0.0863256	0.520304	0.486009	NOTCH2/MEGF8/SUFU	3
GO:0032233	positive regulation of actin filament bundle assembly	3/268	52/13349	0.0863256	0.520304	0.486009	PXN/LIMK1/ABL1	3
GO:0032609	interferon-gamma production	3/268	52/13349	0.0863256	0.520304	0.486009	SCRIB/RARA/ABL1	3
GO:0018105	peptidyl-serine phosphorylation	9/268	265/13349	0.0868068	0.522256	0.487833	WNK1/MAP2K2/MAPK7/ULK1/EIF4G1/DYRK1B/CSNK1A1/TNKS1BP1/PRKACA	9
GO:0034248	regulation of cellular amide metabolic process	12/268	385/13349	0.0881444	0.523571	0.489061	UPF1/AGO2/KHSRP/ELAVL1/GCN1/SAMD4B/EIF4G1/ABCA2/TP53/IGF2BP1/PAIP2/LARP1	12
GO:0032526	response to retinoic acid	4/268	84/13349	0.0885665	0.523571	0.489061	ASXL1/IGF2R/RARA/RXRA	4
GO:0046631	alpha-beta T cell activation	4/268	84/13349	0.0885665	0.523571	0.489061	CD81/AP3D1/RARA/ABL1	4
GO:0010592	positive regulation of lamellipodium assembly	2/268	25/13349	0.0890748	0.523571	0.489061	HDAC4/ACTR3	2
GO:0010659	cardiac muscle cell apoptotic process	2/268	25/13349	0.0890748	0.523571	0.489061	HSF1/TP53	2
GO:0010662	regulation of striated muscle cell apoptotic process	2/268	25/13349	0.0890748	0.523571	0.489061	HSF1/TP53	2
GO:0036010	protein localization to endosome	2/268	25/13349	0.0890748	0.523571	0.489061	SCRIB/MICALL1	2
GO:0048679	regulation of axon regeneration	2/268	25/13349	0.0890748	0.523571	0.489061	LRP1/PTPRS	2
GO:0060251	regulation of glial cell proliferation	2/268	25/13349	0.0890748	0.523571	0.489061	SKI/RNF10	2
GO:0070670	response to interleukin-4	2/268	25/13349	0.0890748	0.523571	0.489061	SHPK/FASN	2
GO:0071711	basement membrane organization	2/268	25/13349	0.0890748	0.523571	0.489061	DAG1/PXDN	2
GO:1904861	excitatory synapse assembly	2/268	25/13349	0.0890748	0.523571	0.489061	SHANK3/PTPRS	2
GO:1905521	regulation of macrophage migration	2/268	25/13349	0.0890748	0.523571	0.489061	CD81/MTUS1	2
GO:0030125	clathrin vesicle coat	2/272	26/13911	0.0910985	0.528575	0.48851	EPN1/AP2A1	2
GO:0005912	adherens junction	6/272	160/13911	0.0942031	0.528575	0.48851	SCRIB/DLG5/DAG1/PAK4/ACTB/TNKS1BP1	6
GO:0034399	nuclear periphery	5/272	124/13911	0.0960767	0.528575	0.48851	CAD/NCOR2/DAG1/TP53/YY1	5
GO:0030117	membrane coat	4/272	89/13911	0.0967368	0.528575	0.48851	AP3D1/EPN1/IGF2R/AP2A1	4
GO:0048475	coated membrane	4/272	89/13911	0.0967368	0.528575	0.48851	AP3D1/EPN1/IGF2R/AP2A1	4
GO:0010008	endosome membrane	13/272	445/13911	0.097925	0.528575	0.48851	AP3D1/SPPL2B/TMEM9B/VPS37A/SNX13/MICALL1/SNX6/ABCA2/IGF2R/WDR81/VTA1/AP2A1/BACE1	13
GO:0016323	basolateral plasma membrane	6/272	162/13911	0.0985058	0.528575	0.48851	CD81/LRP1/SCRIB/SLC7A1/ABCC1/AP2A1	6
GO:0018995	host cellular component	3/272	57/13911	0.100348	0.528575	0.48851	POM121C/VPS37A/POM121	3
GO:0043657	host cell	3/272	57/13911	0.100348	0.528575	0.48851	POM121C/VPS37A/POM121	3
GO:0005770	late endosome	8/272	241/13911	0.101163	0.528575	0.48851	MAP2K2/HTT/VPS37A/MICALL1/IGF2R/WDR81/VTA1/BACE1	8
GO:0014910	regulation of smooth muscle cell migration	3/268	53/13349	0.0902116	0.529316	0.494427	LRP1/HDAC4/SSH1	3
GO:0035966	response to topologically incorrect protein	7/268	191/13349	0.090569	0.530476	0.495511	CREB3L2/SHC1/FKBP14/HSPA13/HSF1/UBE2J2/BAG6	7
GO:0030665	clathrin-coated vesicle membrane	4/272	91/13911	0.102843	0.53072	0.490492	HIP1/EPN1/IGF2R/AP2A1	4
GO:0005159	insulin-like growth factor receptor binding	1/273	13/13625	0.231442	0.532081	0.434926	SHC1	1
GO:0015174	basic amino acid transmembrane transporter activity	1/273	13/13625	0.231442	0.532081	0.434926	SLC7A1	1
GO:0034236	protein kinase A catalytic subunit binding	1/273	13/13625	0.231442	0.532081	0.434926	CSK	1
GO:1990756	ubiquitin ligase-substrate adaptor activity	1/273	13/13625	0.231442	0.532081	0.434926	SKP1	1
GO:0043130	ubiquitin binding	3/273	83/13625	0.231856	0.532081	0.434926	RNF31/MARK4/NPLOC4	3
GO:0051222	positive regulation of protein transport	9/268	268/13349	0.09151	0.532525	0.497425	CD81/LRP1/RNF31/CEP290/UBE2J2/TP53/EXOC1/HUWE1/PRKACA	9
GO:0051282	regulation of sequestering of calcium ion	4/268	85/13349	0.091553	0.532525	0.497425	SELENON/HTT/ABL1/PRKACA	4
GO:0006165	nucleoside diphosphate phosphorylation	5/268	119/13349	0.0915603	0.532525	0.497425	HDAC4/POM121C/FOXK1/POM121/OGT	5
GO:0048592	eye morphogenesis	5/268	119/13349	0.0915603	0.532525	0.497425	NOTCH2/SKI/CEP290/SDK2/YY1	5
GO:0043087	regulation of GTPase activity	13/268	430/13349	0.093479	0.53714	0.501736	FGD1/WNK1/SCRIB/IQSEC1/TBC1D10B/AGRN/ZC3H15/ASAP1/SBF1/SNX13/RAPGEF1/MYO9B/VAV2	13
GO:0042176	regulation of protein catabolic process	11/268	349/13349	0.0940097	0.53714	0.501736	CD81/LRP1/FBXL5/ANKIB1/SUFU/ABCA2/CSNK1A1/OGT/BAG6/HUWE1/PRKACA	11
GO:0046939	nucleotide phosphorylation	5/268	120/13349	0.0940654	0.53714	0.501736	HDAC4/POM121C/FOXK1/POM121/OGT	5
GO:0002286	T cell activation involved in immune response	3/268	54/13349	0.0941695	0.53714	0.501736	CD81/RARA/TP53	3
GO:0006879	cellular iron ion homeostasis	3/268	54/13349	0.0941695	0.53714	0.501736	CCDC115/FBXL5/SKP1	3
GO:0006977	DNA damage response, signal transduction by p53 class mediator resulting in cell cycle arrest	3/268	54/13349	0.0941695	0.53714	0.501736	ARID3A/TP53/TNKS1BP1	3
GO:0075733	intracellular transport of virus	3/268	54/13349	0.0941695	0.53714	0.501736	POM121C/VPS37A/POM121	3
GO:2000243	positive regulation of reproductive process	3/268	54/13349	0.0941695	0.53714	0.501736	HDAC4/AGO2/CDC25B	3
GO:0061564	axon development	14/268	472/13349	0.094334	0.53714	0.501736	LRP1/ZDHHC17/SHC1/DAG1/NOTCH3/SHANK3/NOTCH2/MAPK7/ACTB/ULK1/MEGF8/PTPRS/LIMK1/ABL1	14
GO:0016197	endosomal transport	8/268	231/13349	0.094397	0.53714	0.501736	SCRIB/TBC1D10B/AP3D1/VPS37A/MICALL1/SNX6/VTA1/UBE2O	8
GO:0046651	lymphocyte proliferation	6/268	156/13349	0.0945067	0.53714	0.501736	CD81/SCRIB/DLG5/SLC7A1/TP53/ABL1	6
GO:0046916	cellular transition metal ion homeostasis	4/268	86/13349	0.0945872	0.53714	0.501736	CCDC115/FBXL5/AP3D1/SKP1	4
GO:0010656	negative regulation of muscle cell apoptotic process	2/268	26/13349	0.0952652	0.53714	0.501736	HSF1/DNMT1	2
GO:0046755	viral budding	2/268	26/13349	0.0952652	0.53714	0.501736	VPS37A/VTA1	2
GO:0048009	insulin-like growth factor receptor signaling pathway	2/268	26/13349	0.0952652	0.53714	0.501736	IGF1R/IGF2R	2
GO:0051281	positive regulation of release of sequestered calcium ion into cytosol	2/268	26/13349	0.0952652	0.53714	0.501736	HTT/ABL1	2
GO:0061099	negative regulation of protein tyrosine kinase activity	2/268	26/13349	0.0952652	0.53714	0.501736	SNX6/CBL	2
GO:0097242	amyloid-beta clearance	2/268	26/13349	0.0952652	0.53714	0.501736	LRP1/IGF1R	2
GO:1903829	positive regulation of cellular protein localization	9/268	271/13349	0.0963608	0.537533	0.502103	CD81/LRP1/ZDHHC8/SSH1/RNF31/MARK4/UBE2J2/TP53/HUWE1	9
GO:0032869	cellular response to insulin stimulus	7/268	194/13349	0.096368	0.537533	0.502103	WDTC1/SHC1/BCAR1/IGF1R/EEF2K/OGT/SOGA1	7
GO:0008286	insulin receptor signaling pathway	5/268	121/13349	0.0966053	0.537533	0.502103	SHC1/BCAR1/IGF1R/OGT/SOGA1	5
GO:0030198	extracellular matrix organization	10/268	311/13349	0.0970528	0.537533	0.502103	LRP1/DAG1/AEBP1/AGRN/PXDN/SH3PXD2B/SH3PXD2A/HSPG2/LOXL1/ABL1	10
GO:0043627	response to estrogen	3/268	55/13349	0.0981978	0.537533	0.502103	PELP1/KMT2D/RARA	3
GO:0046579	positive regulation of Ras protein signal transduction	3/268	55/13349	0.0981978	0.537533	0.502103	SHC1/NOTCH2/RAPGEF1	3
GO:0072431	signal transduction involved in mitotic G1 DNA damage checkpoint	3/268	55/13349	0.0981978	0.537533	0.502103	ARID3A/TP53/TNKS1BP1	3
GO:1902400	intracellular signal transduction involved in G1 DNA damage checkpoint	3/268	55/13349	0.0981978	0.537533	0.502103	ARID3A/TP53/TNKS1BP1	3
GO:0043062	extracellular structure organization	10/268	312/13349	0.098593	0.537533	0.502103	LRP1/DAG1/AEBP1/AGRN/PXDN/SH3PXD2B/SH3PXD2A/HSPG2/LOXL1/ABL1	10
GO:0045229	external encapsulating structure organization	10/268	312/13349	0.098593	0.537533	0.502103	LRP1/DAG1/AEBP1/AGRN/PXDN/SH3PXD2B/SH3PXD2A/HSPG2/LOXL1/ABL1	10
GO:0032943	mononuclear cell proliferation	6/268	158/13349	0.098935	0.537533	0.502103	CD81/SCRIB/DLG5/SLC7A1/TP53/ABL1	6
GO:0001678	cellular glucose homeostasis	5/268	122/13349	0.0991799	0.537533	0.502103	LRP1/SMARCA4/FOXK1/IGF1R/PRKACA	5
GO:0009135	purine nucleoside diphosphate metabolic process	5/268	122/13349	0.0991799	0.537533	0.502103	HDAC4/POM121C/FOXK1/POM121/OGT	5
GO:0009179	purine ribonucleoside diphosphate metabolic process	5/268	122/13349	0.0991799	0.537533	0.502103	HDAC4/POM121C/FOXK1/POM121/OGT	5
GO:0106106	cold-induced thermogenesis	5/268	122/13349	0.0991799	0.537533	0.502103	HSF1/TLE3/ZNF516/IGF1R/OGT	5
GO:0120161	regulation of cold-induced thermogenesis	5/268	122/13349	0.0991799	0.537533	0.502103	HSF1/TLE3/ZNF516/IGF1R/OGT	5
GO:0006402	mRNA catabolic process	11/268	353/13349	0.099753	0.537533	0.502103	PABPC4/UPF1/AGO2/KHSRP/ELAVL1/SAMD4B/DHX34/EIF4G1/IGF2BP1/TNKS1BP1/LARP1	11
GO:0006304	DNA modification	4/268	88/13349	0.100796	0.537533	0.502103	TET3/EHMT2/GATAD2A/DNMT1	4
GO:0035967	cellular response to topologically incorrect protein	6/268	159/13349	0.10119	0.537533	0.502103	CREB3L2/SHC1/FKBP14/HSPA13/HSF1/BAG6	6
GO:0031667	response to nutrient levels	11/268	354/13349	0.101221	0.537533	0.502103	CAD/GCN1/FOXK1/EHMT2/ULK1/HSF1/EIF4G1/OGT/TP53/CBL/LARP1	11
GO:0010658	striated muscle cell apoptotic process	2/268	27/13349	0.101575	0.537533	0.502103	HSF1/TP53	2
GO:0010830	regulation of myotube differentiation	2/268	27/13349	0.101575	0.537533	0.502103	HDAC4/MAML1	2
GO:0021591	ventricular system development	2/268	27/13349	0.101575	0.537533	0.502103	CELSR2/MBOAT7	2
GO:0031646	positive regulation of nervous system process	2/268	27/13349	0.101575	0.537533	0.502103	DAG1/RNF10	2
GO:0034311	diol metabolic process	2/268	27/13349	0.101575	0.537533	0.502103	SPTLC2/ABCA2	2
GO:0043153	entrainment of circadian clock by photoperiod	2/268	27/13349	0.101575	0.537533	0.502103	TP53/MTA1	2
GO:0045742	positive regulation of epidermal growth factor receptor signaling pathway	2/268	27/13349	0.101575	0.537533	0.502103	HIP1/CBL	2
GO:0046621	negative regulation of organ growth	2/268	27/13349	0.101575	0.537533	0.502103	WWC3/YY1	2
GO:0051154	negative regulation of striated muscle cell differentiation	2/268	27/13349	0.101575	0.537533	0.502103	HDAC4/YY1	2
GO:0070884	regulation of calcineurin-NFAT signaling cascade	2/268	27/13349	0.101575	0.537533	0.502103	MAPK7/SPPL3	2
GO:0090218	positive regulation of lipid kinase activity	2/268	27/13349	0.101575	0.537533	0.502103	CD81/VAV2	2
GO:0150117	positive regulation of cell-substrate junction organization	2/268	27/13349	0.101575	0.537533	0.502103	IQSEC1/ABL1	2
GO:2000463	positive regulation of excitatory postsynaptic potential	2/268	27/13349	0.101575	0.537533	0.502103	SHANK3/SSH1	2
GO:0030522	intracellular receptor signaling pathway	8/268	235/13349	0.101601	0.537533	0.502103	ASXL1/NCOR2/SMARCA4/ARID1A/KMT2D/RARA/RXRA/NPLOC4	8
GO:0110053	regulation of actin filament organization	8/268	235/13349	0.101601	0.537533	0.502103	SHANK3/SSH1/PXN/ACTR3/GMFB/LIMK1/ACTG1/ABL1	8
GO:0006913	nucleocytoplasmic transport	10/268	314/13349	0.101716	0.537533	0.502103	UPF1/KPNA5/RANBP6/ELAVL1/POM121C/POM121/SUFU/TP53/SYMPK/PRKACA	10
GO:0003205	cardiac chamber development	5/268	123/13349	0.101789	0.537533	0.502103	NOTCH2/SUFU/MAML1/TP53/NDST1	5
GO:0045815	positive regulation of gene expression, epigenetic	3/268	56/13349	0.102295	0.537533	0.502103	ACTB/ARID1A/ARID1B	3
GO:0046634	regulation of alpha-beta T cell activation	3/268	56/13349	0.102295	0.537533	0.502103	CD81/AP3D1/RARA	3
GO:0050764	regulation of phagocytosis	3/268	56/13349	0.102295	0.537533	0.502103	LRP1/CSK/RAPGEF1	3
GO:0070059	intrinsic apoptotic signaling pathway in response to endoplasmic reticulum stress	3/268	56/13349	0.102295	0.537533	0.502103	GRINA/BAG6/TP53	3
GO:1902402	signal transduction involved in mitotic DNA damage checkpoint	3/268	56/13349	0.102295	0.537533	0.502103	ARID3A/TP53/TNKS1BP1	3
GO:1902403	signal transduction involved in mitotic DNA integrity checkpoint	3/268	56/13349	0.102295	0.537533	0.502103	ARID3A/TP53/TNKS1BP1	3
GO:0016741	transferase activity, transferring one-carbon groups	6/273	207/13625	0.235842	0.538826	0.44044	CAD/DOT1L/EHMT2/KMT2B/DNMT1/KMT2D	6
GO:0034212	peptide N-acetyltransferase activity	2/273	47/13625	0.242534	0.538826	0.44044	BRD1/ESCO1	2
GO:0000900	translation repressor activity, mRNA regulatory element binding	1/273	14/13625	0.246856	0.538826	0.44044	PAIP2	1
GO:0004559	alpha-mannosidase activity	1/273	14/13625	0.246856	0.538826	0.44044	MAN1B1	1
GO:0004707	MAP kinase activity	1/273	14/13625	0.246856	0.538826	0.44044	MAPK7	1
GO:0015095	magnesium ion transmembrane transporter activity	1/273	14/13625	0.246856	0.538826	0.44044	ZDHHC17	1
GO:0016408	C-acyltransferase activity	1/273	14/13625	0.246856	0.538826	0.44044	SPTLC2	1
GO:0023026	MHC class II protein complex binding	1/273	14/13625	0.246856	0.538826	0.44044	CD81	1
GO:0030021	extracellular matrix structural constituent conferring compression resistance	1/273	14/13625	0.246856	0.538826	0.44044	HSPG2	1
GO:0031420	alkali metal ion binding	1/273	14/13625	0.246856	0.538826	0.44044	HDAC4	1
GO:0034185	apolipoprotein binding	1/273	14/13625	0.246856	0.538826	0.44044	LRP1	1
GO:0098847	sequence-specific single stranded DNA binding	1/273	14/13625	0.246856	0.538826	0.44044	HSF1	1
GO:0031593	polyubiquitin modification-dependent protein binding	2/273	48/13625	0.249983	0.538826	0.44044	WDR81/BAG6	2
GO:0050840	extracellular matrix binding	2/273	48/13625	0.249983	0.538826	0.44044	DAG1/AGRN	2
GO:0016811	hydrolase activity, acting on carbon-nitrogen (but not peptide) bonds, in linear amides	2/273	49/13625	0.257439	0.538826	0.44044	HDAC4/MIER2	2
GO:0042626	ATPase-coupled transmembrane transporter activity	2/273	49/13625	0.257439	0.538826	0.44044	ABCC1/ABCA2	2
GO:0003841	1-acylglycerol-3-phosphate O-acyltransferase activity	1/273	15/13625	0.261962	0.538826	0.44044	MBOAT7	1
GO:0004675	transmembrane receptor protein serine/threonine kinase activity	1/273	15/13625	0.261962	0.538826	0.44044	LTBP4	1
GO:0015923	mannosidase activity	1/273	15/13625	0.261962	0.538826	0.44044	MAN1B1	1
GO:0017136	NAD-dependent histone deacetylase activity	1/273	15/13625	0.261962	0.538826	0.44044	HDAC4	1
GO:0032794	GTPase activating protein binding	1/273	15/13625	0.261962	0.538826	0.44044	FMNL3	1
GO:0034483	heparan sulfate sulfotransferase activity	1/273	15/13625	0.261962	0.538826	0.44044	NDST1	1
GO:0035497	cAMP response element binding	1/273	15/13625	0.261962	0.538826	0.44044	CREB3L2	1
GO:0042605	peptide antigen binding	1/273	15/13625	0.261962	0.538826	0.44044	MAML1	1
GO:0070003	threonine-type peptidase activity	1/273	15/13625	0.261962	0.538826	0.44044	BACE1	1
GO:0070628	proteasome binding	1/273	15/13625	0.261962	0.538826	0.44044	BAG6	1
GO:0043021	ribonucleoprotein complex binding	4/273	130/13625	0.263713	0.538826	0.44044	CBX5/GCN1/BAG6/LARP1	4
GO:0001618	virus receptor activity	2/273	50/13625	0.264898	0.538826	0.44044	CD81/DAG1	2
GO:0016655	oxidoreductase activity, acting on NAD(P)H, quinone or similar compound as acceptor	2/273	50/13625	0.264898	0.538826	0.44044	NDUFA5/NDUFC1	2
GO:0140272	exogenous protein binding	2/273	50/13625	0.264898	0.538826	0.44044	CD81/DAG1	2
GO:0032386	regulation of intracellular transport	10/268	315/13349	0.1033	0.541956	0.506234	CD81/MAP2K2/RNF31/SUFU/ABCA2/CEP290/UBE2J2/TP53/HUWE1/PRKACA	10
GO:0051208	sequestering of calcium ion	4/268	89/13349	0.10397	0.543755	0.507915	SELENON/HTT/ABL1/PRKACA	4
GO:1903076	regulation of protein localization to plasma membrane	4/268	89/13349	0.10397	0.543755	0.507915	LRP1/CSK/ZDHHC8/ACTB	4
GO:0003743	translation initiation factor activity	2/273	51/13625	0.272357	0.544408	0.445003	AGO2/EIF4G1	2
GO:0015399	primary active transmembrane transporter activity	2/273	51/13625	0.272357	0.544408	0.445003	ABCC1/ABCA2	2
GO:0030695	GTPase regulator activity	11/273	442/13625	0.273464	0.544408	0.445003	FGD1/IQSEC1/DENND4B/TBC1D10B/OBSCN/ASAP1/SBF1/RAPGEF1/ARHGEF17/MYO9B/VAV2	11
GO:0016505	peptidase activator activity involved in apoptotic process	1/273	16/13625	0.276766	0.544408	0.445003	EBAG9	1
GO:0016638	oxidoreductase activity, acting on the CH-NH2 group of donors	1/273	16/13625	0.276766	0.544408	0.445003	LOXL1	1
GO:0034979	NAD-dependent protein deacetylase activity	1/273	16/13625	0.276766	0.544408	0.445003	HDAC4	1
GO:0048038	quinone binding	1/273	16/13625	0.276766	0.544408	0.445003	VKORC1L1	1
GO:0097001	ceramide binding	1/273	16/13625	0.276766	0.544408	0.445003	GLTP	1
GO:0098641	cadherin binding involved in cell-cell adhesion	1/273	16/13625	0.276766	0.544408	0.445003	PAK4	1
GO:0046649	lymphocyte activation	13/268	439/13349	0.105235	0.545897	0.509915	CD81/HDAC4/CSK/SCRIB/DLG5/SLC7A1/AP3D1/NOTCH2/RARA/BAG6/TP53/ABL1/YY1	13
GO:0031032	actomyosin structure organization	6/268	161/13349	0.10578	0.545897	0.509915	OBSCN/PXN/LIMK1/CDC42BPB/ACTG1/ABL1	6
GO:0001885	endothelial cell development	3/268	57/13349	0.106459	0.545897	0.509915	RAPGEF1/PTPRS/FASN	3
GO:0099072	regulation of postsynaptic membrane neurotransmitter receptor levels	3/268	57/13349	0.106459	0.545897	0.509915	SCRIB/DAG1/CLSTN1	3
GO:0032388	positive regulation of intracellular transport	7/268	199/13349	0.106479	0.545897	0.509915	CD81/RNF31/CEP290/UBE2J2/TP53/HUWE1/PRKACA	7
GO:0051169	nuclear transport	10/268	317/13349	0.106509	0.545897	0.509915	UPF1/KPNA5/RANBP6/ELAVL1/POM121C/POM121/SUFU/TP53/SYMPK/PRKACA	10
GO:0045936	negative regulation of phosphate metabolic process	13/268	440/13349	0.106594	0.545897	0.509915	HDAC4/CSK/WNK1/MIDN/EIF4G1/SNX6/ABCA2/IGF1R/WDR81/GMFB/TP53/CBL/ABL1	13
GO:0043009	chordate embryonic development	14/268	482/13349	0.106888	0.545897	0.509915	WDTC1/MED12/SCRIB/NOTCH2/SKI/CMIP/MEGF8/SUFU/SH3PXD2A/WDR19/TP53/NDST1/ABL1/PRKACA	14
GO:0009185	ribonucleoside diphosphate metabolic process	5/268	125/13349	0.107108	0.545897	0.509915	HDAC4/POM121C/FOXK1/POM121/OGT	5
GO:0030038	contractile actin filament bundle assembly	4/268	90/13349	0.107189	0.545897	0.509915	PXN/LIMK1/ACTG1/ABL1	4
GO:0043149	stress fiber assembly	4/268	90/13349	0.107189	0.545897	0.509915	PXN/LIMK1/ACTG1/ABL1	4
GO:0048259	regulation of receptor-mediated endocytosis	4/268	90/13349	0.107189	0.545897	0.509915	HIP1/ABCA2/AP2A1/CBL	4
GO:0010563	negative regulation of phosphorus metabolic process	13/268	441/13349	0.107963	0.545897	0.509915	HDAC4/CSK/WNK1/MIDN/EIF4G1/SNX6/ABCA2/IGF1R/WDR81/GMFB/TP53/CBL/ABL1	13
GO:0007520	myoblast fusion	2/268	28/13349	0.107996	0.545897	0.509915	CD81/DYRK1B	2
GO:0030513	positive regulation of BMP signaling pathway	2/268	28/13349	0.107996	0.545897	0.509915	NOTCH2/UBE2O	2
GO:0032467	positive regulation of cytokinesis	2/268	28/13349	0.107996	0.545897	0.509915	CSPP1/CDC25B	2
GO:0035633	maintenance of blood-brain barrier	2/268	28/13349	0.107996	0.545897	0.509915	ACTB/ACTG1	2
GO:0060325	face morphogenesis	2/268	28/13349	0.107996	0.545897	0.509915	SKI/ANKRD11	2
GO:0070570	regulation of neuron projection regeneration	2/268	28/13349	0.107996	0.545897	0.509915	LRP1/PTPRS	2
GO:0071480	cellular response to gamma radiation	2/268	28/13349	0.107996	0.545897	0.509915	HSF1/TP53	2
GO:0097106	postsynaptic density organization	2/268	28/13349	0.107996	0.545897	0.509915	SHANK3/PTPRS	2
GO:0106056	regulation of calcineurin-mediated signaling	2/268	28/13349	0.107996	0.545897	0.509915	MAPK7/SPPL3	2
GO:0032147	activation of protein kinase activity	9/268	278/13349	0.10825	0.546293	0.510286	CD81/MAP2K7/WNK1/SHC1/MAP2K2/PAK4/RAPGEF1/ABL1/PRKACA	9
GO:0021700	developmental maturation	7/268	200/13349	0.108568	0.546293	0.510286	BRD1/DAG1/AP3D1/AGRN/CDC25B/CLSTN1/PRKACA	7
GO:0048562	embryonic organ morphogenesis	7/268	200/13349	0.108568	0.546293	0.510286	MED12/NOTCH2/MEGF8/SUFU/CEP290/WDR19/NDST1	7
GO:0061061	muscle structure development	14/268	484/13349	0.109515	0.550224	0.513957	CD81/CHD2/HDAC4/SELENON/DAG1/FLNB/OBSCN/FOXK1/SKI/MAML1/DYRK1B/DNMT1/ABL1/YY1	14
GO:0008543	fibroblast growth factor receptor signaling pathway	4/268	91/13349	0.110453	0.554099	0.517577	POLR2A/FLRT1/NDST1/CBL	4
GO:0072413	signal transduction involved in mitotic cell cycle checkpoint	3/268	58/13349	0.110688	0.554441	0.517897	ARID3A/TP53/TNKS1BP1	3
GO:0008574	ATP-dependent microtubule motor activity, plus-end-directed	1/273	17/13625	0.291274	0.558623	0.456622	KIF1C	1
GO:0019789	SUMO transferase activity	1/273	17/13625	0.291274	0.558623	0.456622	HDAC4	1
GO:0023023	MHC protein complex binding	1/273	17/13625	0.291274	0.558623	0.456622	CD81	1
GO:0042171	lysophosphatidic acid acyltransferase activity	1/273	17/13625	0.291274	0.558623	0.456622	MBOAT7	1
GO:0043024	ribosomal small subunit binding	1/273	17/13625	0.291274	0.558623	0.456622	LARP1	1
GO:0043495	protein-membrane adaptor activity	1/273	17/13625	0.291274	0.558623	0.456622	SYNE3	1
GO:0072349	modified amino acid transmembrane transporter activity	1/273	17/13625	0.291274	0.558623	0.456622	ABCC1	1
GO:0001772	immunological synapse	2/272	29/13911	0.109618	0.558785	0.51643	CD81/SCRIB	2
GO:0030509	BMP signaling pathway	5/268	127/13349	0.112562	0.560722	0.523764	NOTCH2/SKI/MEGF8/UBE2O/ABL1	5
GO:0050870	positive regulation of T cell activation	5/268	127/13349	0.112562	0.560722	0.523764	CD81/CSK/SLC7A1/AP3D1/RARA	5
GO:1990845	adaptive thermogenesis	5/268	127/13349	0.112562	0.560722	0.523764	HSF1/TLE3/ZNF516/IGF1R/OGT	5
GO:0045765	regulation of angiogenesis	7/268	202/13349	0.11281	0.560722	0.523764	AGO2/PAK4/EPN1/MAPK7/GTF2I/HSPG2/ABL1	7
GO:0045216	cell-cell junction organization	6/268	164/13349	0.112866	0.560722	0.523764	CSK/DLG5/ACTB/SDK2/ACTG1/PRKACA	6
GO:0002366	leukocyte activation involved in immune response	14/268	487/13349	0.113527	0.560722	0.523764	CD81/RAB18/NOTCH2/SBNO2/ARMC8/MLEC/CEP290/IGF2R/RARA/TP53/HUWE1/CBL/GAA/ABL1	14
GO:0009648	photoperiodism	2/268	29/13349	0.114522	0.560722	0.523764	TP53/MTA1	2
GO:0010586	miRNA metabolic process	2/268	29/13349	0.114522	0.560722	0.523764	AGO2/KHSRP	2
GO:0032729	positive regulation of interferon-gamma production	2/268	29/13349	0.114522	0.560722	0.523764	SCRIB/ABL1	2
GO:0033144	negative regulation of intracellular steroid hormone receptor signaling pathway	2/268	29/13349	0.114522	0.560722	0.523764	NCOR2/SMARCA4	2
GO:0046638	positive regulation of alpha-beta T cell differentiation	2/268	29/13349	0.114522	0.560722	0.523764	AP3D1/RARA	2
GO:0046825	regulation of protein export from nucleus	2/268	29/13349	0.114522	0.560722	0.523764	TP53/PRKACA	2
GO:0071827	plasma lipoprotein particle organization	2/268	29/13349	0.114522	0.560722	0.523764	ZDHHC8/PRKACA	2
GO:1901186	positive regulation of ERBB signaling pathway	2/268	29/13349	0.114522	0.560722	0.523764	HIP1/CBL	2
GO:2000249	regulation of actin cytoskeleton reorganization	2/268	29/13349	0.114522	0.560722	0.523764	NOTCH2/ABL1	2
GO:0050767	regulation of neurogenesis	10/268	322/13349	0.114781	0.560722	0.523764	LRP1/DAG1/SHANK3/SKI/RNF10/MEGF8/PTPRS/EEF2K/TP53/LIMK1	10
GO:0035050	embryonic heart tube development	3/268	59/13349	0.114981	0.560722	0.523764	NOTCH2/MEGF8/SUFU	3
GO:1904035	regulation of epithelial cell apoptotic process	3/268	59/13349	0.114981	0.560722	0.523764	PAK4/MAPK7/ABL1	3
GO:0004714	transmembrane receptor protein tyrosine kinase activity	2/273	54/13625	0.294707	0.561198	0.458727	IGF1R/IGF2R	2
GO:0097110	scaffold protein binding	2/273	54/13625	0.294707	0.561198	0.458727	MAP2K2/SHANK3	2
GO:0030145	manganese ion binding	2/273	55/13625	0.302139	0.567642	0.463994	ABL1/PRKACA	2
GO:0043022	ribosome binding	2/273	55/13625	0.302139	0.567642	0.463994	GCN1/BAG6	2
GO:0140104	molecular carrier activity	2/273	55/13625	0.302139	0.567642	0.463994	KPNA5/RANBP6	2
GO:0016614	oxidoreductase activity, acting on CH-OH group of donors	3/273	96/13625	0.30232	0.567642	0.463994	VKORC1L1/H6PD/FASN	3
GO:0000407	phagophore assembly site	2/272	30/13911	0.115996	0.567749	0.524714	ULK1/ATG2A	2
GO:0030140	trans-Golgi network transport vesicle	2/272	30/13911	0.115996	0.567749	0.524714	IGF2R/AP2A1	2
GO:0019898	extrinsic component of membrane	8/272	249/13911	0.116014	0.567749	0.524714	CCDC115/SHANK3/HIP1/MICALL1/ULK1/SOCS7/ATG2A/WDR81	8
GO:0019005	SCF ubiquitin ligase complex	3/272	61/13911	0.11681	0.567749	0.524714	FBXL5/SKP1/CCNF	3
GO:0030326	embryonic limb morphogenesis	4/268	93/13349	0.117112	0.569441	0.531908	NOTCH2/SKI/MEGF8/WDR19	4
GO:0035113	embryonic appendage morphogenesis	4/268	93/13349	0.117112	0.569441	0.531908	NOTCH2/SKI/MEGF8/WDR19	4
GO:0001091	RNA polymerase II general transcription initiation factor binding	1/273	18/13625	0.305493	0.569617	0.465608	TP53	1
GO:0070300	phosphatidic acid binding	1/273	18/13625	0.305493	0.569617	0.465608	MICALL1	1
GO:0008360	regulation of cell shape	5/268	129/13349	0.118147	0.573636	0.535827	BRWD1/FGD1/FMNL3/DAG1/SYNE3	5
GO:1904951	positive regulation of establishment of protein localization	9/268	284/13349	0.119071	0.573932	0.536103	CD81/LRP1/RNF31/CEP290/UBE2J2/TP53/EXOC1/HUWE1/PRKACA	9
GO:1901342	regulation of vasculature development	7/268	205/13349	0.119336	0.573932	0.536103	AGO2/PAK4/EPN1/MAPK7/GTF2I/HSPG2/ABL1	7
GO:0014909	smooth muscle cell migration	3/268	60/13349	0.119336	0.573932	0.536103	LRP1/HDAC4/SSH1	3
GO:0031571	mitotic G1 DNA damage checkpoint	3/268	60/13349	0.119336	0.573932	0.536103	ARID3A/TP53/TNKS1BP1	3
GO:0051057	positive regulation of small GTPase mediated signal transduction	3/268	60/13349	0.119336	0.573932	0.536103	SHC1/NOTCH2/RAPGEF1	3
GO:1903051	negative regulation of proteolysis involved in cellular protein catabolic process	3/268	60/13349	0.119336	0.573932	0.536103	SUFU/OGT/BAG6	3
GO:0030518	intracellular steroid hormone receptor signaling pathway	4/268	94/13349	0.120506	0.573932	0.536103	NCOR2/SMARCA4/ARID1A/KMT2D	4
GO:0042129	regulation of T cell proliferation	4/268	94/13349	0.120506	0.573932	0.536103	CD81/SCRIB/DLG5/SLC7A1	4
GO:0006090	pyruvate metabolic process	5/268	130/13349	0.120988	0.573932	0.536103	HDAC4/POM121C/FOXK1/POM121/OGT	5
GO:0002437	inflammatory response to antigenic stimulus	2/268	30/13349	0.121146	0.573932	0.536103	CD81/NOTCH2	2
GO:0014014	negative regulation of gliogenesis	2/268	30/13349	0.121146	0.573932	0.536103	SKI/RNF10	2
GO:0036258	multivesicular body assembly	2/268	30/13349	0.121146	0.573932	0.536103	VPS37A/VTA1	2
GO:0043403	skeletal muscle tissue regeneration	2/268	30/13349	0.121146	0.573932	0.536103	CD81/DAG1	2
GO:0048011	neurotrophin TRK receptor signaling pathway	2/268	30/13349	0.121146	0.573932	0.536103	ZDHHC17/BCAR1	2
GO:0099068	postsynapse assembly	2/268	30/13349	0.121146	0.573932	0.536103	SHANK3/PTPRS	2
GO:0099084	postsynaptic specialization organization	2/268	30/13349	0.121146	0.573932	0.536103	SHANK3/PTPRS	2
GO:1990126	retrograde transport, endosome to plasma membrane	2/268	30/13349	0.121146	0.573932	0.536103	SCRIB/MICALL1	2
GO:0031267	small GTPase binding	5/273	184/13625	0.309157	0.574455	0.469563	FGD1/MICALL1/ULK1/MYO9B/PPP6R1	5
GO:0004970	ionotropic glutamate receptor activity	1/273	19/13625	0.319427	0.575611	0.470508	GRIA2	1
GO:0005504	fatty acid binding	1/273	19/13625	0.319427	0.575611	0.470508	DBT	1
GO:0008373	sialyltransferase activity	1/273	19/13625	0.319427	0.575611	0.470508	ST3GAL2	1
GO:0016411	acylglycerol O-acyltransferase activity	1/273	19/13625	0.319427	0.575611	0.470508	MBOAT7	1
GO:0017134	fibroblast growth factor binding	1/273	19/13625	0.319427	0.575611	0.470508	GLG1	1
GO:0019783	ubiquitin-like protein-specific protease activity	1/273	19/13625	0.319427	0.575611	0.470508	SENP7	1
GO:0030547	receptor inhibitor activity	1/273	19/13625	0.319427	0.575611	0.470508	PXDN	1
GO:0070577	lysine-acetylated histone binding	1/273	19/13625	0.319427	0.575611	0.470508	SMARCA4	1
GO:0140033	acetylation-dependent protein binding	1/273	19/13625	0.319427	0.575611	0.470508	SMARCA4	1
GO:0032182	ubiquitin-like protein binding	3/273	101/13625	0.329799	0.578852	0.473157	RNF31/MARK4/NPLOC4	3
GO:0047485	protein N-terminus binding	3/273	101/13625	0.329799	0.578852	0.473157	NCOR2/SMARCA4/TP53	3
GO:0140097	catalytic activity, acting on DNA	5/273	190/13625	0.332825	0.578852	0.473157	CHD2/HFM1/CHD4/RAD54L2/DNMT1	5
GO:0000146	microfilament motor activity	1/273	20/13625	0.333082	0.578852	0.473157	MYO9B	1
GO:0050431	transforming growth factor beta binding	1/273	20/13625	0.333082	0.578852	0.473157	LTBP4	1
GO:0051861	glycolipid binding	1/273	20/13625	0.333082	0.578852	0.473157	GLTP	1
GO:0070182	DNA polymerase binding	1/273	20/13625	0.333082	0.578852	0.473157	SMARCA4	1
GO:0070840	dynein complex binding	1/273	20/13625	0.333082	0.578852	0.473157	DCTN6	1
GO:0071617	lysophospholipid acyltransferase activity	1/273	20/13625	0.333082	0.578852	0.473157	MBOAT7	1
GO:0140359	ABC-type transporter activity	1/273	20/13625	0.333082	0.578852	0.473157	ABCC1	1
GO:1990381	ubiquitin-specific protease binding	1/273	20/13625	0.333082	0.578852	0.473157	BAG6	1
GO:0042113	B cell activation	6/268	168/13349	0.122678	0.580133	0.541895	CD81/HDAC4/NOTCH2/TP53/ABL1/YY1	6
GO:0018209	peptidyl-serine modification	9/268	286/13349	0.122804	0.580133	0.541895	WNK1/MAP2K2/MAPK7/ULK1/EIF4G1/DYRK1B/CSNK1A1/TNKS1BP1/PRKACA	9
GO:0006417	regulation of translation	10/268	327/13349	0.123406	0.581299	0.542984	UPF1/AGO2/KHSRP/ELAVL1/GCN1/SAMD4B/EIF4G1/IGF2BP1/PAIP2/LARP1	10
GO:0044783	G1 DNA damage checkpoint	3/268	61/13349	0.123751	0.581299	0.542984	ARID3A/TP53/TNKS1BP1	3
GO:0044819	mitotic G1/S transition checkpoint	3/268	61/13349	0.123751	0.581299	0.542984	ARID3A/TP53/TNKS1BP1	3
GO:0046794	transport of virus	3/268	61/13349	0.123751	0.581299	0.542984	POM121C/VPS37A/POM121	3
GO:0005796	Golgi lumen	3/272	62/13911	0.121074	0.581706	0.537613	DAG1/AGRN/HSPG2	3
GO:0005669	transcription factor TFIID complex	2/272	31/13911	0.122465	0.581706	0.537613	TAF4/TP53	2
GO:0009898	cytoplasmic side of plasma membrane	5/272	135/13911	0.125318	0.583559	0.539326	MAP2K2/SHANK3/HIP1/RNF31/EXOC1	5
GO:0098552	side of membrane	10/272	337/13911	0.125647	0.583559	0.539326	EPM2AIP1/GRIA2/DAG1/MAP2K2/SHANK3/HIP1/SPPL2B/RNF31/SPPL3/EXOC1	10
GO:0009792	embryo development ending in birth or egg hatching	14/268	495/13349	0.124649	0.584687	0.546148	WDTC1/MED12/SCRIB/NOTCH2/SKI/CMIP/MEGF8/SUFU/SH3PXD2A/WDR19/TP53/NDST1/ABL1/PRKACA	14
GO:0140030	modification-dependent protein binding	4/273	147/13625	0.34031	0.585068	0.478238	SMARCA4/CBX5/WDR81/BAG6	4
GO:0016791	phosphatase activity	6/273	239/13625	0.346283	0.585068	0.478238	SSH1/CDC25B/SBF1/DUSP12/EYA3/PTPRS	6
GO:0008080	N-acetyltransferase activity	2/273	61/13625	0.346363	0.585068	0.478238	BRD1/ESCO1	2
GO:0042562	hormone binding	2/273	61/13625	0.346363	0.585068	0.478238	SHC1/IGF1R	2
GO:0003707	steroid hormone receptor activity	1/273	21/13625	0.346465	0.585068	0.478238	RXRA	1
GO:0008327	methyl-CpG binding	1/273	21/13625	0.346465	0.585068	0.478238	TET3	1
GO:0035255	ionotropic glutamate receptor binding	1/273	21/13625	0.346465	0.585068	0.478238	SHANK3	1
GO:0070530	K63-linked polyubiquitin modification-dependent protein binding	1/273	21/13625	0.346465	0.585068	0.478238	WDR81	1
GO:0090482	vitamin transmembrane transporter activity	1/273	21/13625	0.346465	0.585068	0.478238	ABCC1	1
GO:0055029	nuclear DNA-directed RNA polymerase complex	4/272	99/13911	0.128947	0.586195	0.541762	TRRAP/TAF4/POLR2A/TP53	4
GO:0097546	ciliary base	2/272	32/13911	0.129019	0.586195	0.541762	SUFU/PRKACA	2
GO:0030099	myeloid cell differentiation	10/268	328/13349	0.125172	0.586316	0.54767	BRD1/CD81/PABPC4/NOTCH2/SBNO2/KMT2B/SH3PXD2A/KMT2D/RARA/FASN	10
GO:0007389	pattern specification process	10/268	329/13349	0.126953	0.588986	0.550164	MED12/NOTCH2/SKI/CELSR2/MEGF8/SUFU/WDR19/TP53/YY1/PRKACA	10
GO:0006986	response to unfolded protein	6/268	170/13349	0.127737	0.588986	0.550164	CREB3L2/SHC1/FKBP14/HSPA13/HSF1/UBE2J2	6
GO:0050821	protein stabilization	6/268	170/13349	0.127737	0.588986	0.550164	HCFC1/HIP1/WIZ/WDR81/BAG6/TP53	6
GO:0006007	glucose catabolic process	2/268	31/13349	0.127862	0.588986	0.550164	FOXK1/TP53	2
GO:0009649	entrainment of circadian clock	2/268	31/13349	0.127862	0.588986	0.550164	TP53/MTA1	2
GO:0018345	protein palmitoylation	2/268	31/13349	0.127862	0.588986	0.550164	ZDHHC8/ZDHHC17	2
GO:0031295	T cell costimulation	2/268	31/13349	0.127862	0.588986	0.550164	CD81/CSK	2
GO:0036257	multivesicular body organization	2/268	31/13349	0.127862	0.588986	0.550164	VPS37A/VTA1	2
GO:0060323	head morphogenesis	2/268	31/13349	0.127862	0.588986	0.550164	SKI/ANKRD11	2
GO:1903146	regulation of autophagy of mitochondrion	2/268	31/13349	0.127862	0.588986	0.550164	HTT/TP53	2
GO:0006687	glycosphingolipid metabolic process	3/268	62/13349	0.128225	0.588986	0.550164	GLTP/ABCA2/ST3GAL2	3
GO:0045132	meiotic chromosome segregation	3/268	62/13349	0.128225	0.588986	0.550164	HFM1/ACTR3/BAG6	3
GO:0070373	negative regulation of ERK1 and ERK2 cascade	3/268	62/13349	0.128225	0.588986	0.550164	CSK/RAPGEF1/ABL1	3
GO:0071479	cellular response to ionizing radiation	3/268	62/13349	0.128225	0.588986	0.550164	HSF1/TP53/TNKS1BP1	3
GO:0001654	eye development	9/268	289/13349	0.128523	0.589537	0.550679	RAB18/SMARCA4/NOTCH2/SKI/SH3PXD2B/CEP290/WDR19/SDK2/YY1	9
GO:0034504	protein localization to nucleus	8/268	249/13349	0.129154	0.591615	0.55262	KPNA5/RANBP6/ELAVL1/POM121C/SKP1/POM121/SUFU/TP53	8
GO:0051017	actin filament bundle assembly	5/268	133/13349	0.129701	0.593304	0.554198	SHANK3/PXN/LIMK1/ACTG1/ABL1	5
GO:0000428	DNA-directed RNA polymerase complex	4/272	100/13911	0.132389	0.595037	0.549934	TRRAP/TAF4/POLR2A/TP53	4
GO:0150063	visual system development	9/268	290/13349	0.13046	0.595571	0.556316	RAB18/SMARCA4/NOTCH2/SKI/SH3PXD2B/CEP290/WDR19/SDK2/YY1	9
GO:0032970	regulation of actin filament-based process	10/268	331/13349	0.130556	0.595571	0.556316	LRP1/SHANK3/NOTCH2/SSH1/PXN/ACTR3/GMFB/LIMK1/ACTG1/ABL1	10
GO:0007613	memory	4/268	97/13349	0.130937	0.595675	0.556412	SHANK3/CIC/ASIC1/PAIP2	4
GO:0038095	Fc-epsilon receptor signaling pathway	4/268	97/13349	0.130937	0.595675	0.556412	MAP2K7/SHC1/SKP1/VAV2	4
GO:0042641	actomyosin	3/272	65/13911	0.134201	0.596765	0.55153	HDAC4/PXN/CDC42BPB	3
GO:0032391	photoreceptor connecting cilium	2/272	33/13911	0.135653	0.596875	0.551632	CEP290/WDR19	2
GO:0007589	body fluid secretion	3/268	63/13349	0.132756	0.597316	0.557945	CAD/NCOR2/CELSR2	3
GO:0033143	regulation of intracellular steroid hormone receptor signaling pathway	3/268	63/13349	0.132756	0.597316	0.557945	NCOR2/SMARCA4/KMT2D	3
GO:0034332	adherens junction organization	3/268	63/13349	0.132756	0.597316	0.557945	CSK/DLG5/ACTB	3
GO:0044766	multi-organism transport	3/268	63/13349	0.132756	0.597316	0.557945	POM121C/VPS37A/POM121	3
GO:0048678	response to axon injury	3/268	63/13349	0.132756	0.597316	0.557945	LRP1/DAG1/PTPRS	3
GO:1902579	multi-organism localization	3/268	63/13349	0.132756	0.597316	0.557945	POM121C/VPS37A/POM121	3
GO:0007507	heart development	13/268	459/13349	0.134392	0.597316	0.557945	CAD/MED12/ASXL1/SHC1/NOTCH2/SH3PXD2B/MEGF8/SUFU/MAML1/TP53/NDST1/GAA/YY1	13
GO:0044773	mitotic DNA damage checkpoint	4/268	98/13349	0.134495	0.597316	0.557945	ARID3A/MDC1/TP53/TNKS1BP1	4
GO:0001662	behavioral fear response	2/268	32/13349	0.134663	0.597316	0.557945	ASIC1/EIF4G1	2
GO:0001754	eye photoreceptor cell differentiation	2/268	32/13349	0.134663	0.597316	0.557945	CEP290/SDK2	2
GO:0031294	lymphocyte costimulation	2/268	32/13349	0.134663	0.597316	0.557945	CD81/CSK	2
GO:0045880	positive regulation of smoothened signaling pathway	2/268	32/13349	0.134663	0.597316	0.557945	DLG5/NDST1	2
GO:0061157	mRNA destabilization	2/268	32/13349	0.134663	0.597316	0.557945	UPF1/KHSRP	2
GO:0098760	response to interleukin-7	2/268	32/13349	0.134663	0.597316	0.557945	BRWD1/SMARCA4	2
GO:0098761	cellular response to interleukin-7	2/268	32/13349	0.134663	0.597316	0.557945	BRWD1/SMARCA4	2
GO:1902745	positive regulation of lamellipodium organization	2/268	32/13349	0.134663	0.597316	0.557945	HDAC4/ACTR3	2
GO:1902895	positive regulation of pri-miRNA transcription by RNA polymerase II	2/268	32/13349	0.134663	0.597316	0.557945	SMARCA4/TP53	2
GO:0009991	response to extracellular stimulus	11/268	375/13349	0.134971	0.597316	0.557945	CAD/GCN1/FOXK1/EHMT2/ULK1/HSF1/EIF4G1/OGT/TP53/CBL/LARP1	11
GO:0042110	T cell activation	9/268	293/13349	0.136364	0.597316	0.557945	CD81/CSK/SCRIB/DLG5/SLC7A1/AP3D1/RARA/TP53/ABL1	9
GO:0007422	peripheral nervous system development	3/268	64/13349	0.137343	0.597316	0.557945	MED12/DAG1/SKI	3
GO:0009953	dorsal/ventral pattern formation	3/268	64/13349	0.137343	0.597316	0.557945	SUFU/WDR19/PRKACA	3
GO:0014068	positive regulation of phosphatidylinositol 3-kinase signaling	3/268	64/13349	0.137343	0.597316	0.557945	MAZ/IGF1R/CBL	3
GO:0046632	alpha-beta T cell differentiation	3/268	64/13349	0.137343	0.597316	0.557945	AP3D1/RARA/ABL1	3
GO:0016055	Wnt signaling pathway	13/268	461/13349	0.137534	0.597316	0.557945	LRP1/MED12/AGO2/WNK1/SMARCA4/SKP1/SKI/CELSR2/TLE3/RAPGEF1/CSNK1A1/AP2A1/ABL1	13
GO:0036503	ERAD pathway	4/268	99/13349	0.138092	0.597316	0.557945	UBE2J2/BAG6/MAN1B1/NPLOC4	4
GO:0048593	camera-type eye morphogenesis	4/268	99/13349	0.138092	0.597316	0.557945	NOTCH2/SKI/SDK2/YY1	4
GO:0097553	calcium ion transmembrane import into cytosol	4/268	99/13349	0.138092	0.597316	0.557945	SELENON/HTT/ABL1/PRKACA	4
GO:0006611	protein export from nucleus	6/268	174/13349	0.138153	0.597316	0.557945	UPF1/POM121C/POM121/TP53/SYMPK/PRKACA	6
GO:1902115	regulation of organelle assembly	6/268	174/13349	0.138153	0.597316	0.557945	ASAP1/HTT/ULK1/ATXN2L/MARK4/PTPRS	6
GO:0007030	Golgi organization	5/268	136/13349	0.138692	0.597316	0.557945	MAP2K2/HTT/CSNK1A1/HUWE1/NPLOC4	5
GO:0061572	actin filament bundle organization	5/268	136/13349	0.138692	0.597316	0.557945	SHANK3/PXN/LIMK1/ACTG1/ABL1	5
GO:0043068	positive regulation of programmed cell death	13/268	462/13349	0.13912	0.597316	0.557945	HDAC4/FGD1/SCRIB/OBSCN/NOTCH2/HTT/MARK4/ARHGEF17/IGF2R/VAV2/TP53/BACE1/ABL1	13
GO:0007411	axon guidance	8/268	254/13349	0.139849	0.597316	0.557945	LRP1/SHC1/DAG1/NOTCH3/SHANK3/NOTCH2/MAPK7/MEGF8	8
GO:0090066	regulation of anatomical structure size	12/268	420/13349	0.139949	0.597316	0.557945	WDTC1/LRP1/ASXL1/SHANK3/SSH1/MEGF8/ACTR3/PTPRS/GMFB/VAV2/LIMK1/ABL1	12
GO:0048880	sensory system development	9/268	295/13349	0.140377	0.597316	0.557945	RAB18/SMARCA4/NOTCH2/SKI/SH3PXD2B/CEP290/WDR19/SDK2/YY1	9
GO:0198738	cell-cell signaling by wnt	13/268	463/13349	0.140717	0.597316	0.557945	LRP1/MED12/AGO2/WNK1/SMARCA4/SKP1/SKI/CELSR2/TLE3/RAPGEF1/CSNK1A1/AP2A1/ABL1	13
GO:0002209	behavioral defense response	2/268	33/13349	0.141543	0.597316	0.557945	ASIC1/EIF4G1	2
GO:0009303	rRNA transcription	2/268	33/13349	0.141543	0.597316	0.557945	SMARCA4/TP53	2
GO:0010591	regulation of lamellipodium assembly	2/268	33/13349	0.141543	0.597316	0.557945	HDAC4/ACTR3	2
GO:0032435	negative regulation of proteasomal ubiquitin-dependent protein catabolic process	2/268	33/13349	0.141543	0.597316	0.557945	OGT/BAG6	2
GO:0051567	histone H3-K9 methylation	2/268	33/13349	0.141543	0.597316	0.557945	EHMT2/DNMT1	2
GO:0071354	cellular response to interleukin-6	2/268	33/13349	0.141543	0.597316	0.557945	SBNO2/CBL	2
GO:0071825	protein-lipid complex subunit organization	2/268	33/13349	0.141543	0.597316	0.557945	ZDHHC8/PRKACA	2
GO:1905517	macrophage migration	2/268	33/13349	0.141543	0.597316	0.557945	CD81/MTUS1	2
GO:2001239	regulation of extrinsic apoptotic signaling pathway in absence of ligand	2/268	33/13349	0.141543	0.597316	0.557945	MAPK7/EYA3	2
GO:0005976	polysaccharide metabolic process	4/268	100/13349	0.141728	0.597316	0.557945	EPM2AIP1/AP2A1/NDST1/GAA	4
GO:0034401	chromatin organization involved in regulation of transcription	5/268	137/13349	0.141748	0.597316	0.557945	DOT1L/ARID1A/ARID1B/DNMT1/KMT2D	5
GO:0071772	response to BMP	5/268	137/13349	0.141748	0.597316	0.557945	NOTCH2/SKI/MEGF8/UBE2O/ABL1	5
GO:0071773	cellular response to BMP stimulus	5/268	137/13349	0.141748	0.597316	0.557945	NOTCH2/SKI/MEGF8/UBE2O/ABL1	5
GO:0001523	retinoid metabolic process	3/268	65/13349	0.141982	0.597316	0.557945	LRP1/AGRN/HSPG2	3
GO:0030032	lamellipodium assembly	3/268	65/13349	0.141982	0.597316	0.557945	HDAC4/ACTR3/VAV2	3
GO:0051153	regulation of striated muscle cell differentiation	3/268	65/13349	0.141982	0.597316	0.557945	HDAC4/MAML1/YY1	3
GO:0043410	positive regulation of MAPK cascade	11/268	379/13349	0.14202	0.597316	0.557945	CD81/LRP1/CSK/MAP2K7/SHC1/MAP2K2/NOTCH2/RAPGEF1/IGF1R/NDST1/ABL1	11
GO:0097485	neuron projection guidance	8/268	255/13349	0.14204	0.597316	0.557945	LRP1/SHC1/DAG1/NOTCH3/SHANK3/NOTCH2/MAPK7/MEGF8	8
GO:0007050	cell cycle arrest	7/268	215/13349	0.142452	0.597316	0.557945	ARID3A/NOTCH2/TP53/MED25/TNKS1BP1/ABL1/PRKACA	7
GO:0070661	leukocyte proliferation	6/268	176/13349	0.143507	0.597316	0.557945	CD81/SCRIB/DLG5/SLC7A1/TP53/ABL1	6
GO:0043254	regulation of protein-containing complex assembly	11/268	380/13349	0.143812	0.597316	0.557945	HCFC1/SSH1/ASAP1/ULK1/HSF1/ACTR3/EIF4G1/GMFB/TP53/MED25/ABL1	11
GO:0006302	double-strand break repair	8/268	256/13349	0.144248	0.597316	0.557945	MDC1/HSF1/EYA3/TP53/MTA1/TNKS1BP1/YY1/KDM2A	8
GO:0006275	regulation of DNA replication	4/268	101/13349	0.145402	0.597316	0.557945	EHMT2/WIZ/ESCO1/TP53	4
GO:0006935	chemotaxis	13/268	466/13349	0.145566	0.597316	0.557945	LRP1/WNK1/SCRIB/MTUS1/SHC1/ABCC1/DAG1/NOTCH3/SHANK3/NOTCH2/MAPK7/BCAR1/MEGF8	13
GO:0016051	carbohydrate biosynthetic process	6/268	177/13349	0.146219	0.597316	0.557945	EPM2AIP1/OGT/AP2A1/NDST1/SOGA1/ST3GAL2	6
GO:0071496	cellular response to external stimulus	8/268	257/13349	0.146474	0.597316	0.557945	HDAC4/DAG1/GCN1/EHMT2/ULK1/EIF4G1/TP53/CBL	8
GO:0048145	regulation of fibroblast proliferation	3/268	66/13349	0.146674	0.597316	0.557945	SKI/TP53/MED25	3
GO:0099518	vesicle cytoskeletal trafficking	3/268	66/13349	0.146674	0.597316	0.557945	AP3D1/HTT/KIF1C	3
GO:0042330	taxis	13/268	467/13349	0.147202	0.597316	0.557945	LRP1/WNK1/SCRIB/MTUS1/SHC1/ABCC1/DAG1/NOTCH3/SHANK3/NOTCH2/MAPK7/BCAR1/MEGF8	13
GO:0042326	negative regulation of phosphorylation	10/268	340/13349	0.147439	0.597316	0.557945	HDAC4/CSK/WNK1/MIDN/EIF4G1/SNX6/IGF1R/GMFB/CBL/ABL1	10
GO:0016573	histone acetylation	5/268	139/13349	0.147949	0.597316	0.557945	BRD1/TRRAP/HCFC1/EP400/OGT	5
GO:0006409	tRNA export from nucleus	2/268	34/13349	0.148496	0.597316	0.557945	POM121C/POM121	2
GO:0031062	positive regulation of histone methylation	2/268	34/13349	0.148496	0.597316	0.557945	DNMT1/OGT	2
GO:0032801	receptor catabolic process	2/268	34/13349	0.148496	0.597316	0.557945	ABCA2/AP2A1	2
GO:0070741	response to interleukin-6	2/268	34/13349	0.148496	0.597316	0.557945	SBNO2/CBL	2
GO:0071431	tRNA-containing ribonucleoprotein complex export from nucleus	2/268	34/13349	0.148496	0.597316	0.557945	POM121C/POM121	2
GO:0006140	regulation of nucleotide metabolic process	4/268	102/13349	0.149112	0.597316	0.557945	HDAC4/POM121C/POM121/OGT	4
GO:0006892	post-Golgi vesicle-mediated transport	4/268	102/13349	0.149112	0.597316	0.557945	CSK/AP3D1/AP2A1/EXOC1	4
GO:0044774	mitotic DNA integrity checkpoint	4/268	102/13349	0.149112	0.597316	0.557945	ARID3A/MDC1/TP53/TNKS1BP1	4
GO:0045931	positive regulation of mitotic cell cycle	4/268	102/13349	0.149112	0.597316	0.557945	CDC25B/HSF1/EIF4G1/ABL1	4
GO:0060071	Wnt signaling pathway, planar cell polarity pathway	4/268	102/13349	0.149112	0.597316	0.557945	MED12/CELSR2/AP2A1/ABL1	4
GO:1900542	regulation of purine nucleotide metabolic process	4/268	102/13349	0.149112	0.597316	0.557945	HDAC4/POM121C/POM121/OGT	4
GO:0045861	negative regulation of proteolysis	7/268	218/13349	0.149781	0.597316	0.557945	LRP1/GLG1/SUFU/OGT/BAG6/TP53/UBE2O	7
GO:0016311	dephosphorylation	12/268	426/13349	0.150212	0.597316	0.557945	WNK1/SSH1/CDC25B/HTT/SBF1/DUSP12/SPPL3/EYA3/PTPRS/WDR81/SYMPK/PPP6R1	12
GO:0030203	glycosaminoglycan metabolic process	5/268	140/13349	0.151092	0.597316	0.557945	AGRN/HSPG2/AP2A1/NDST1/ST3GAL2	5
GO:0034620	cellular response to unfolded protein	5/268	140/13349	0.151092	0.597316	0.557945	CREB3L2/SHC1/FKBP14/HSPA13/HSF1	5
GO:1903039	positive regulation of leukocyte cell-cell adhesion	5/268	140/13349	0.151092	0.597316	0.557945	CD81/CSK/SLC7A1/AP3D1/RARA	5
GO:0006970	response to osmotic stress	3/268	67/13349	0.151415	0.597316	0.557945	MAP2K7/TSC22D2/TP53	3
GO:0048144	fibroblast proliferation	3/268	67/13349	0.151415	0.597316	0.557945	SKI/TP53/MED25	3
GO:0055072	iron ion homeostasis	3/268	67/13349	0.151415	0.597316	0.557945	CCDC115/FBXL5/SKP1	3
GO:0061053	somite development	3/268	67/13349	0.151415	0.597316	0.557945	MED12/WDR19/TP53	3
GO:0072665	protein localization to vacuole	3/268	67/13349	0.151415	0.597316	0.557945	CD81/AP3D1/VPS37A	3
GO:0097305	response to alcohol	6/268	179/13349	0.151713	0.597316	0.557945	CAD/DAG1/H6PD/ABCA2/CBL/LARP1	6
GO:1902532	negative regulation of intracellular signal transduction	12/268	427/13349	0.151961	0.597316	0.557945	CSK/UBR1/DLG5/WWC3/DAG1/MAPK7/MGRN1/RAPGEF1/GRINA/IGF1R/NPLOC4/ABL1	12
GO:0043618	regulation of transcription from RNA polymerase II promoter in response to stress	4/268	103/13349	0.152859	0.597316	0.557945	GCN1/MAPK7/HSF1/TP53	4
GO:0055076	transition metal ion homeostasis	4/268	103/13349	0.152859	0.597316	0.557945	CCDC115/FBXL5/AP3D1/SKP1	4
GO:0001659	temperature homeostasis	5/268	141/13349	0.154263	0.597316	0.557945	HSF1/TLE3/ZNF516/IGF1R/OGT	5
GO:0009132	nucleoside diphosphate metabolic process	5/268	141/13349	0.154263	0.597316	0.557945	HDAC4/POM121C/FOXK1/POM121/OGT	5
GO:0009952	anterior/posterior pattern specification	5/268	141/13349	0.154263	0.597316	0.557945	MED12/SKI/CELSR2/TP53/YY1	5
GO:0019722	calcium-mediated signaling	5/268	141/13349	0.154263	0.597316	0.557945	HDAC4/HTT/MAPK7/SPPL3/PRKACA	5
GO:0006369	termination of RNA polymerase II transcription	2/268	35/13349	0.155517	0.597316	0.557945	MAZ/SYMPK	2
GO:0032885	regulation of polysaccharide biosynthetic process	2/268	35/13349	0.155517	0.597316	0.557945	EPM2AIP1/AP2A1	2
GO:0034314	Arp2/3 complex-mediated actin nucleation	2/268	35/13349	0.155517	0.597316	0.557945	ACTR3/GMFB	2
GO:0045104	intermediate filament cytoskeleton organization	2/268	35/13349	0.155517	0.597316	0.557945	PLEC/CSNK1A1	2
GO:0048538	thymus development	2/268	35/13349	0.155517	0.597316	0.557945	ASXL1/ABL1	2
GO:0050779	RNA destabilization	2/268	35/13349	0.155517	0.597316	0.557945	UPF1/KHSRP	2
GO:0042982	amyloid precursor protein metabolic process	3/268	68/13349	0.156205	0.597316	0.557945	AGO2/ABCA2/BACE1	3
GO:1901019	regulation of calcium ion transmembrane transporter activity	3/268	68/13349	0.156205	0.597316	0.557945	SELENON/HTT/PRKACA	3
GO:0032508	DNA duplex unwinding	4/268	104/13349	0.156641	0.597316	0.557945	CHD2/HFM1/CHD4/RAD54L2	4
GO:1904064	positive regulation of cation transmembrane transport	4/268	104/13349	0.156641	0.597316	0.557945	WNK1/SHANK3/HTT/ABL1	4
GO:0022898	regulation of transmembrane transporter activity	7/268	221/13349	0.157285	0.597316	0.557945	SELENON/WNK1/GRIA2/SHANK3/HTT/ACTB/PRKACA	7
GO:1903320	regulation of protein modification by small protein conjugation or removal	7/268	221/13349	0.157285	0.597316	0.557945	HDAC4/SKP1/OGT/LIMK1/MTA1/HUWE1/ABL1	7
GO:0000077	DNA damage checkpoint	5/268	142/13349	0.157462	0.597316	0.557945	ARID3A/MDC1/DOT1L/TP53/TNKS1BP1	5
GO:0010976	positive regulation of neuron projection development	5/268	142/13349	0.157462	0.597316	0.557945	LRP1/CREB3L2/RAPGEF1/EEF2K/AP2A1	5
GO:0035567	non-canonical Wnt signaling pathway	5/268	142/13349	0.157462	0.597316	0.557945	MED12/AGO2/CELSR2/AP2A1/ABL1	5
GO:1903131	mononuclear cell differentiation	8/268	262/13349	0.15785	0.597316	0.557945	HDAC4/AP3D1/NOTCH2/RARA/FASN/TP53/ABL1/YY1	8
GO:0006401	RNA catabolic process	11/268	388/13349	0.158577	0.597316	0.557945	PABPC4/UPF1/AGO2/KHSRP/ELAVL1/SAMD4B/DHX34/EIF4G1/IGF2BP1/TNKS1BP1/LARP1	11
GO:0035303	regulation of dephosphorylation	6/268	182/13349	0.160125	0.597316	0.557945	WNK1/HTT/SPPL3/WDR81/SYMPK/PPP6R1	6
GO:0045667	regulation of osteoblast differentiation	4/268	105/13349	0.160458	0.597316	0.557945	HDAC4/SKI/SUFU/PRKACA	4
GO:1903793	positive regulation of anion transport	11/268	389/13349	0.160475	0.597316	0.557945	CD81/LRP1/ZDHHC8/RNF31/ACTB/CEP290/UBE2J2/TP53/EXOC1/HUWE1/PRKACA	11
GO:0034250	positive regulation of cellular amide metabolic process	5/268	143/13349	0.160687	0.597316	0.557945	AGO2/ELAVL1/EIF4G1/ABCA2/LARP1	5
GO:0010256	endomembrane system organization	12/268	432/13349	0.160861	0.597316	0.557945	RAB18/AP3D1/MAP2K2/ASAP1/HTT/VPS37A/MICALL1/CSNK1A1/VTA1/BAG6/HUWE1/NPLOC4	12
GO:0040017	positive regulation of locomotion	12/268	432/13349	0.160861	0.597316	0.557945	LRP1/HDAC4/AGO2/WNK1/IQSEC1/SSH1/MAZ/BCAR1/MEGF8/IGF1R/ACTG1/ABL1	12
GO:0043502	regulation of muscle adaptation	3/268	69/13349	0.161042	0.597316	0.557945	HDAC4/DAG1/YY1	3
GO:0001941	postsynaptic membrane organization	2/268	36/13349	0.162601	0.597316	0.557945	SHANK3/SSH1	2
GO:0010524	positive regulation of calcium ion transport into cytosol	2/268	36/13349	0.162601	0.597316	0.557945	HTT/ABL1	2
GO:0014003	oligodendrocyte development	2/268	36/13349	0.162601	0.597316	0.557945	MED12/ABCA2	2
GO:0033173	calcineurin-NFAT signaling cascade	2/268	36/13349	0.162601	0.597316	0.557945	MAPK7/SPPL3	2
GO:0034113	heterotypic cell-cell adhesion	2/268	36/13349	0.162601	0.597316	0.557945	WNK1/MAPK7	2
GO:0042596	fear response	2/268	36/13349	0.162601	0.597316	0.557945	ASIC1/EIF4G1	2
GO:0045103	intermediate filament-based process	2/268	36/13349	0.162601	0.597316	0.557945	PLEC/CSNK1A1	2
GO:0048512	circadian behavior	2/268	36/13349	0.162601	0.597316	0.557945	TP53/MTA1	2
GO:0048599	oocyte development	2/268	36/13349	0.162601	0.597316	0.557945	CDC25B/KMT2D	2
GO:0051031	tRNA transport	2/268	36/13349	0.162601	0.597316	0.557945	POM121C/POM121	2
GO:0090175	regulation of establishment of planar polarity	4/268	106/13349	0.164309	0.597316	0.557945	MED12/CELSR2/AP2A1/ABL1	4
GO:1903008	organelle disassembly	4/268	106/13349	0.164309	0.597316	0.557945	HTT/ATG2A/TP53/HUWE1	4
GO:0031669	cellular response to nutrient levels	6/268	184/13349	0.165843	0.597316	0.557945	GCN1/EHMT2/ULK1/EIF4G1/TP53/CBL	6
GO:0009791	post-embryonic development	3/268	70/13349	0.165923	0.597316	0.557945	AGO2/IGF2R/ABL1	3
GO:0030301	cholesterol transport	3/268	70/13349	0.165923	0.597316	0.557945	LRP1/ZDHHC8/ABCA2	3
GO:0072401	signal transduction involved in DNA integrity checkpoint	3/268	70/13349	0.165923	0.597316	0.557945	ARID3A/TP53/TNKS1BP1	3
GO:0072422	signal transduction involved in DNA damage checkpoint	3/268	70/13349	0.165923	0.597316	0.557945	ARID3A/TP53/TNKS1BP1	3
GO:0006406	mRNA export from nucleus	4/268	107/13349	0.168193	0.597316	0.557945	UPF1/POM121C/POM121/SYMPK	4
GO:0030879	mammary gland development	4/268	107/13349	0.168193	0.597316	0.557945	CAD/NCOR2/SCRIB/FASN	4
GO:0071333	cellular response to glucose stimulus	4/268	107/13349	0.168193	0.597316	0.557945	LRP1/SMARCA4/IGF1R/PRKACA	4
GO:0071427	mRNA-containing ribonucleoprotein complex export from nucleus	4/268	107/13349	0.168193	0.597316	0.557945	UPF1/POM121C/POM121/SYMPK	4
GO:0098781	ncRNA transcription	4/268	107/13349	0.168193	0.597316	0.557945	POLR2A/SMARCA4/INTS1/TP53	4
GO:0007622	rhythmic behavior	2/268	37/13349	0.169741	0.597316	0.557945	TP53/MTA1	2
GO:0010559	regulation of glycoprotein biosynthetic process	2/268	37/13349	0.169741	0.597316	0.557945	AGO2/ABCA2	2
GO:0031641	regulation of myelination	2/268	37/13349	0.169741	0.597316	0.557945	DAG1/RNF10	2
GO:0035307	positive regulation of protein dephosphorylation	2/268	37/13349	0.169741	0.597316	0.557945	SPPL3/SYMPK	2
GO:0042130	negative regulation of T cell proliferation	2/268	37/13349	0.169741	0.597316	0.557945	SCRIB/DLG5	2
GO:0045197	establishment or maintenance of epithelial cell apical/basal polarity	2/268	37/13349	0.169741	0.597316	0.557945	SCRIB/DLG5	2
GO:0050766	positive regulation of phagocytosis	2/268	37/13349	0.169741	0.597316	0.557945	LRP1/RAPGEF1	2
GO:0070317	negative regulation of G0 to G1 transition	2/268	37/13349	0.169741	0.597316	0.557945	CBX5/EHMT2	2
GO:1905953	negative regulation of lipid localization	2/268	37/13349	0.169741	0.597316	0.557945	ASXL1/ABCA2	2
GO:2000272	negative regulation of signaling receptor activity	2/268	37/13349	0.169741	0.597316	0.557945	SNX6/CBL	2
GO:2000514	regulation of CD4-positive, alpha-beta T cell activation	2/268	37/13349	0.169741	0.597316	0.557945	CD81/RARA	2
GO:0043112	receptor metabolic process	5/268	146/13349	0.170524	0.597316	0.557945	CD81/LRP1/SCRIB/ABCA2/AP2A1	5
GO:0043409	negative regulation of MAPK cascade	5/268	146/13349	0.170524	0.597316	0.557945	CSK/DAG1/RAPGEF1/IGF1R/ABL1	5
GO:2001257	regulation of cation channel activity	5/268	146/13349	0.170524	0.597316	0.557945	SELENON/GRIA2/SHANK3/HTT/PRKACA	5
GO:0016101	diterpenoid metabolic process	3/268	71/13349	0.170848	0.597316	0.557945	LRP1/AGRN/HSPG2	3
GO:1903363	negative regulation of cellular protein catabolic process	3/268	71/13349	0.170848	0.597316	0.557945	SUFU/OGT/BAG6	3
GO:0046034	ATP metabolic process	8/268	268/13349	0.172037	0.597316	0.557945	HDAC4/POM121C/FOXK1/NDUFA5/POM121/OGT/TP53/NDUFC1	8
GO:0006875	cellular metal ion homeostasis	11/268	395/13349	0.172102	0.597316	0.557945	CCDC115/LRP1/SELENON/FBXL5/AP3D1/SKP1/HTT/GRINA/SPPL3/ABL1/PRKACA	11
GO:0007041	lysosomal transport	4/268	108/13349	0.17211	0.597316	0.557945	LRP1/AP3D1/MGRN1/IGF2R	4
GO:0007043	cell-cell junction assembly	4/268	108/13349	0.17211	0.597316	0.557945	DLG5/ACTB/ACTG1/PRKACA	4
GO:0071326	cellular response to monosaccharide stimulus	4/268	108/13349	0.17211	0.597316	0.557945	LRP1/SMARCA4/IGF1R/PRKACA	4
GO:0071331	cellular response to hexose stimulus	4/268	108/13349	0.17211	0.597316	0.557945	LRP1/SMARCA4/IGF1R/PRKACA	4
GO:0009408	response to heat	5/268	147/13349	0.173854	0.597316	0.557945	MAP2K7/POM121C/POM121/HSF1/PRKACA	5
GO:0031647	regulation of protein stability	8/268	269/13349	0.174456	0.597316	0.557945	CD81/HCFC1/HIP1/HTT/WIZ/WDR81/BAG6/TP53	8
GO:0043414	macromolecule methylation	8/268	269/13349	0.174456	0.597316	0.557945	TET3/DOT1L/EHMT2/KMT2B/GATAD2A/DNMT1/KMT2D/OGT	8
GO:0007160	cell-matrix adhesion	6/268	187/13349	0.17458	0.597316	0.557945	LRP1/DAG1/PXN/PEAK1/ACTG1/ABL1	6
GO:0030098	lymphocyte differentiation	7/268	228/13349	0.175443	0.597316	0.557945	HDAC4/AP3D1/NOTCH2/RARA/TP53/ABL1/YY1	7
GO:0045860	positive regulation of protein kinase activity	12/268	440/13349	0.175642	0.597316	0.557945	CD81/CSK/MAP2K7/WNK1/SHC1/DAG1/MAP2K2/PAK4/CDC25B/RAPGEF1/ABL1/PRKACA	12
GO:0000271	polysaccharide biosynthetic process	3/268	72/13349	0.175815	0.597316	0.557945	EPM2AIP1/AP2A1/NDST1	3
GO:0014074	response to purine-containing compound	4/268	109/13349	0.176058	0.597316	0.557945	CAD/SSH1/RAPGEF1/EEF2K	4
GO:0042552	myelination	4/268	109/13349	0.176058	0.597316	0.557945	DAG1/SKI/RNF10/ABCA2	4
GO:0043620	regulation of DNA-templated transcription in response to stress	4/268	109/13349	0.176058	0.597316	0.557945	GCN1/MAPK7/HSF1/TP53	4
GO:0048638	regulation of developmental growth	8/268	270/13349	0.176891	0.597316	0.557945	LRP1/WWC3/AGRN/MEGF8/PTPRS/LIMK1/ABL1/YY1	8
GO:0006111	regulation of gluconeogenesis	2/268	38/13349	0.176932	0.597316	0.557945	OGT/SOGA1	2
GO:0006376	mRNA splice site selection	2/268	38/13349	0.176932	0.597316	0.557945	SF1/LUC7L3	2
GO:0006623	protein targeting to vacuole	2/268	38/13349	0.176932	0.597316	0.557945	AP3D1/VPS37A	2
GO:0006734	NADH metabolic process	2/268	38/13349	0.176932	0.597316	0.557945	FOXK1/TP53	2
GO:0007595	lactation	2/268	38/13349	0.176932	0.597316	0.557945	CAD/NCOR2	2
GO:0014009	glial cell proliferation	2/268	38/13349	0.176932	0.597316	0.557945	SKI/RNF10	2
GO:0014075	response to amine	2/268	38/13349	0.176932	0.597316	0.557945	CAD/ASIC1	2
GO:0046677	response to antibiotic	2/268	38/13349	0.176932	0.597316	0.557945	TP53/CBL	2
GO:0050885	neuromuscular process controlling balance	2/268	38/13349	0.176932	0.597316	0.557945	GAA/ABL1	2
GO:0060425	lung morphogenesis	2/268	38/13349	0.176932	0.597316	0.557945	DLG5/DAG1	2
GO:0090311	regulation of protein deacetylation	2/268	38/13349	0.176932	0.597316	0.557945	SKI/TP53	2
GO:0097064	ncRNA export from nucleus	2/268	38/13349	0.176932	0.597316	0.557945	POM121C/POM121	2
GO:0051168	nuclear export	6/268	188/13349	0.177535	0.597316	0.557945	UPF1/POM121C/POM121/TP53/SYMPK/PRKACA	6
GO:0015931	nucleobase-containing compound transport	7/268	229/13349	0.178108	0.597316	0.557945	UPF1/KHSRP/POM121C/POM121/HSF1/SYMPK/IGF2BP1	7
GO:0034605	cellular response to heat	4/268	110/13349	0.180036	0.597316	0.557945	POM121C/POM121/HSF1/PRKACA	4
GO:1903169	regulation of calcium ion transmembrane transport	4/268	110/13349	0.180036	0.597316	0.557945	SELENON/HTT/ABL1/PRKACA	4
GO:0006022	aminoglycan metabolic process	5/268	149/13349	0.180589	0.597316	0.557945	AGRN/HSPG2/AP2A1/NDST1/ST3GAL2	5
GO:0048015	phosphatidylinositol-mediated signaling	5/268	149/13349	0.180589	0.597316	0.557945	MAZ/IGF1R/OGT/EXOC1/CBL	5
GO:0000288	nuclear-transcribed mRNA catabolic process, deadenylation-dependent decay	3/268	73/13349	0.180821	0.597316	0.557945	AGO2/SAMD4B/TNKS1BP1	3
GO:0010927	cellular component assembly involved in morphogenesis	3/268	73/13349	0.180821	0.597316	0.557945	DAG1/OBSCN/ABCA2	3
GO:0014812	muscle cell migration	3/268	73/13349	0.180821	0.597316	0.557945	LRP1/HDAC4/SSH1	3
GO:0072395	signal transduction involved in cell cycle checkpoint	3/268	73/13349	0.180821	0.597316	0.557945	ARID3A/TP53/TNKS1BP1	3
GO:0032409	regulation of transporter activity	7/268	231/13349	0.183491	0.597316	0.557945	SELENON/WNK1/GRIA2/SHANK3/HTT/ACTB/PRKACA	7
GO:0031396	regulation of protein ubiquitination	6/268	190/13349	0.183503	0.597316	0.557945	SKP1/OGT/LIMK1/MTA1/HUWE1/ABL1	6
GO:0002281	macrophage activation involved in immune response	1/268	10/13349	0.18362	0.597316	0.557945	SBNO2	1
GO:0003161	cardiac conduction system development	1/268	10/13349	0.18362	0.597316	0.557945	MAML1	1
GO:0006348	chromatin silencing at telomere	1/268	10/13349	0.18362	0.597316	0.557945	DOT1L	1
GO:0006449	regulation of translational termination	1/268	10/13349	0.18362	0.597316	0.557945	UPF1	1
GO:0008611	ether lipid biosynthetic process	1/268	10/13349	0.18362	0.597316	0.557945	FASN	1
GO:0010832	negative regulation of myotube differentiation	1/268	10/13349	0.18362	0.597316	0.557945	HDAC4	1
GO:0021514	ventral spinal cord interneuron differentiation	1/268	10/13349	0.18362	0.597316	0.557945	SUFU	1
GO:0023035	CD40 signaling pathway	1/268	10/13349	0.18362	0.597316	0.557945	RNF31	1
GO:0030252	growth hormone secretion	1/268	10/13349	0.18362	0.597316	0.557945	LTBP4	1
GO:0032253	dense core granule localization	1/268	10/13349	0.18362	0.597316	0.557945	KIF1C	1
GO:0032656	regulation of interleukin-13 production	1/268	10/13349	0.18362	0.597316	0.557945	RARA	1
GO:0032926	negative regulation of activin receptor signaling pathway	1/268	10/13349	0.18362	0.597316	0.557945	SKI	1
GO:0033145	positive regulation of intracellular steroid hormone receptor signaling pathway	1/268	10/13349	0.18362	0.597316	0.557945	KMT2D	1
GO:0034433	steroid esterification	1/268	10/13349	0.18362	0.597316	0.557945	ABCA2	1
GO:0034434	sterol esterification	1/268	10/13349	0.18362	0.597316	0.557945	ABCA2	1
GO:0034435	cholesterol esterification	1/268	10/13349	0.18362	0.597316	0.557945	ABCA2	1
GO:0035646	endosome to melanosome transport	1/268	10/13349	0.18362	0.597316	0.557945	AP3D1	1
GO:0035672	oligopeptide transmembrane transport	1/268	10/13349	0.18362	0.597316	0.557945	ABCC1	1
GO:0035723	interleukin-15-mediated signaling pathway	1/268	10/13349	0.18362	0.597316	0.557945	SHC1	1
GO:0035864	response to potassium ion	1/268	10/13349	0.18362	0.597316	0.557945	HSF1	1
GO:0036035	osteoclast development	1/268	10/13349	0.18362	0.597316	0.557945	NOTCH2	1
GO:0042308	negative regulation of protein import into nucleus	1/268	10/13349	0.18362	0.597316	0.557945	SUFU	1
GO:0042996	regulation of Golgi to plasma membrane protein transport	1/268	10/13349	0.18362	0.597316	0.557945	CSK	1
GO:0043249	erythrocyte maturation	1/268	10/13349	0.18362	0.597316	0.557945	BRD1	1
GO:0043485	endosome to pigment granule transport	1/268	10/13349	0.18362	0.597316	0.557945	AP3D1	1
GO:0045161	neuronal ion channel clustering	1/268	10/13349	0.18362	0.597316	0.557945	AGRN	1
GO:0045820	negative regulation of glycolytic process	1/268	10/13349	0.18362	0.597316	0.557945	HDAC4	1
GO:0046504	glycerol ether biosynthetic process	1/268	10/13349	0.18362	0.597316	0.557945	FASN	1
GO:0046929	negative regulation of neurotransmitter secretion	1/268	10/13349	0.18362	0.597316	0.557945	ASIC1	1
GO:0048672	positive regulation of collateral sprouting	1/268	10/13349	0.18362	0.597316	0.557945	LRP1	1
GO:0048757	pigment granule maturation	1/268	10/13349	0.18362	0.597316	0.557945	AP3D1	1
GO:0051573	negative regulation of histone H3-K9 methylation	1/268	10/13349	0.18362	0.597316	0.557945	DNMT1	1
GO:0060192	negative regulation of lipase activity	1/268	10/13349	0.18362	0.597316	0.557945	ABL1	1
GO:0070142	synaptic vesicle budding	1/268	10/13349	0.18362	0.597316	0.557945	AP3D1	1
GO:0070243	regulation of thymocyte apoptotic process	1/268	10/13349	0.18362	0.597316	0.557945	TP53	1
GO:0070544	histone H3-K36 demethylation	1/268	10/13349	0.18362	0.597316	0.557945	KDM2A	1
GO:0071233	cellular response to leucine	1/268	10/13349	0.18362	0.597316	0.557945	UBR1	1
GO:0071350	cellular response to interleukin-15	1/268	10/13349	0.18362	0.597316	0.557945	SHC1	1
GO:0071872	cellular response to epinephrine stimulus	1/268	10/13349	0.18362	0.597316	0.557945	PRKACA	1
GO:0072205	metanephric collecting duct development	1/268	10/13349	0.18362	0.597316	0.557945	DLG5	1
GO:0090030	regulation of steroid hormone biosynthetic process	1/268	10/13349	0.18362	0.597316	0.557945	H6PD	1
GO:0090084	negative regulation of inclusion body assembly	1/268	10/13349	0.18362	0.597316	0.557945	HSF1	1
GO:0097384	cellular lipid biosynthetic process	1/268	10/13349	0.18362	0.597316	0.557945	FASN	1
GO:0099151	regulation of postsynaptic density assembly	1/268	10/13349	0.18362	0.597316	0.557945	PTPRS	1
GO:0099519	dense core granule cytoskeletal transport	1/268	10/13349	0.18362	0.597316	0.557945	KIF1C	1
GO:0099532	synaptic vesicle endosomal processing	1/268	10/13349	0.18362	0.597316	0.557945	AP3D1	1
GO:0099639	neurotransmitter receptor transport, endosome to plasma membrane	1/268	10/13349	0.18362	0.597316	0.557945	SCRIB	1
GO:1901203	positive regulation of extracellular matrix assembly	1/268	10/13349	0.18362	0.597316	0.557945	DAG1	1
GO:1901838	positive regulation of transcription of nucleolar large rRNA by RNA polymerase I	1/268	10/13349	0.18362	0.597316	0.557945	SMARCA4	1
GO:1901950	dense core granule transport	1/268	10/13349	0.18362	0.597316	0.557945	KIF1C	1
GO:1902946	protein localization to early endosome	1/268	10/13349	0.18362	0.597316	0.557945	SCRIB	1
GO:1903975	regulation of glial cell migration	1/268	10/13349	0.18362	0.597316	0.557945	LRP1	1
GO:1904590	negative regulation of protein import	1/268	10/13349	0.18362	0.597316	0.557945	SUFU	1
GO:1904779	regulation of protein localization to centrosome	1/268	10/13349	0.18362	0.597316	0.557945	MARK4	1
GO:1904896	ESCRT complex disassembly	1/268	10/13349	0.18362	0.597316	0.557945	VTA1	1
GO:1904903	ESCRT III complex disassembly	1/268	10/13349	0.18362	0.597316	0.557945	VTA1	1
GO:1990253	cellular response to leucine starvation	1/268	10/13349	0.18362	0.597316	0.557945	GCN1	1
GO:1990416	cellular response to brain-derived neurotrophic factor stimulus	1/268	10/13349	0.18362	0.597316	0.557945	EEF2K	1
GO:1990440	positive regulation of transcription from RNA polymerase II promoter in response to endoplasmic reticulum stress	1/268	10/13349	0.18362	0.597316	0.557945	TP53	1
GO:1990822	basic amino acid transmembrane transport	1/268	10/13349	0.18362	0.597316	0.557945	SLC7A1	1
GO:2000105	positive regulation of DNA-dependent DNA replication	1/268	10/13349	0.18362	0.597316	0.557945	WIZ	1
GO:2000644	regulation of receptor catabolic process	1/268	10/13349	0.18362	0.597316	0.557945	ABCA2	1
GO:0031570	DNA integrity checkpoint	5/268	150/13349	0.183992	0.597316	0.557945	ARID3A/MDC1/DOT1L/TP53/TNKS1BP1	5
GO:0007272	ensheathment of neurons	4/268	111/13349	0.184045	0.597316	0.557945	DAG1/SKI/RNF10/ABCA2	4
GO:0008366	axon ensheathment	4/268	111/13349	0.184045	0.597316	0.557945	DAG1/SKI/RNF10/ABCA2	4
GO:0010508	positive regulation of autophagy	4/268	111/13349	0.184045	0.597316	0.557945	HTT/ULK1/SPTLC2/LARP1	4
GO:0048469	cell maturation	4/268	111/13349	0.184045	0.597316	0.557945	BRD1/AGRN/CDC25B/PRKACA	4
GO:0071396	cellular response to lipid	11/268	401/13349	0.184126	0.597316	0.557945	UPF1/NCOR2/SMARCA4/SHPK/DAG1/SBNO2/HSF1/ARID1A/KMT2D/RXRA/ABL1	11
GO:0009994	oocyte differentiation	2/268	39/13349	0.184171	0.597316	0.557945	CDC25B/KMT2D	2
GO:0031057	negative regulation of histone modification	2/268	39/13349	0.184171	0.597316	0.557945	SKI/DNMT1	2
GO:0035850	epithelial cell differentiation involved in kidney development	2/268	39/13349	0.184171	0.597316	0.557945	ASXL1/NOTCH2	2
GO:0045022	early endosome to late endosome transport	2/268	39/13349	0.184171	0.597316	0.557945	MAP2K2/WDR81	2
GO:2000772	regulation of cellular senescence	2/268	39/13349	0.184171	0.597316	0.557945	TP53/ABL1	2
GO:0010507	negative regulation of autophagy	3/268	74/13349	0.185866	0.597316	0.557945	FOXK1/EIF4G1/TP53	3
GO:0016525	negative regulation of angiogenesis	3/268	74/13349	0.185866	0.597316	0.557945	EPN1/GTF2I/HSPG2	3
GO:0031397	negative regulation of protein ubiquitination	3/268	74/13349	0.185866	0.597316	0.557945	OGT/LIMK1/ABL1	3
GO:0060349	bone morphogenesis	3/268	74/13349	0.185866	0.597316	0.557945	SKI/GLG1/MEGF8	3
GO:1903533	regulation of protein targeting	3/268	74/13349	0.185866	0.597316	0.557945	RNF31/UBE2J2/HUWE1	3
GO:0000209	protein polyubiquitination	9/268	316/13349	0.186003	0.597316	0.557945	FBXL5/ANKIB1/SKP1/RNF31/UBE2J2/CCNF/HUWE1/UBE2O/CBL	9
GO:0032496	response to lipopolysaccharide	6/268	191/13349	0.186517	0.597316	0.557945	UPF1/SHPK/SBNO2/HSF1/LOXL1/ABL1	6
GO:0071695	anatomical structure maturation	5/268	151/13349	0.18742	0.597316	0.557945	BRD1/DAG1/AGRN/CDC25B/PRKACA	5
GO:2000058	regulation of ubiquitin-dependent protein catabolic process	5/268	151/13349	0.18742	0.597316	0.557945	ANKIB1/SUFU/CSNK1A1/OGT/BAG6	5
GO:0019216	regulation of lipid metabolic process	9/268	317/13349	0.188326	0.597316	0.557945	CD81/WDTC1/NCOR2/MBOAT7/H6PD/ABCA2/VAV2/FASN/RXRA	9
GO:0007163	establishment or maintenance of cell polarity	6/268	192/13349	0.189551	0.597316	0.557945	SCRIB/DLG5/HTT/ACTB/ACTR3/CDC42BPB	6
GO:0006353	DNA-templated transcription, termination	3/268	75/13349	0.190947	0.597316	0.557945	POLR2A/MAZ/SYMPK	3
GO:0014013	regulation of gliogenesis	3/268	75/13349	0.190947	0.597316	0.557945	DAG1/SKI/RNF10	3
GO:0016925	protein sumoylation	3/268	75/13349	0.190947	0.597316	0.557945	HDAC4/POM121C/POM121	3
GO:0030901	midbrain development	3/268	75/13349	0.190947	0.597316	0.557945	DLG5/ACTB/NDST1	3
GO:0061097	regulation of protein tyrosine kinase activity	3/268	75/13349	0.190947	0.597316	0.557945	SHC1/SNX6/CBL	3
GO:1901343	negative regulation of vasculature development	3/268	75/13349	0.190947	0.597316	0.557945	EPN1/GTF2I/HSPG2	3
GO:1903038	negative regulation of leukocyte cell-cell adhesion	3/268	75/13349	0.190947	0.597316	0.557945	WNK1/SCRIB/DLG5	3
GO:2000181	negative regulation of blood vessel morphogenesis	3/268	75/13349	0.190947	0.597316	0.557945	EPN1/GTF2I/HSPG2	3
GO:0006091	generation of precursor metabolites and energy	12/268	448/13349	0.191062	0.597316	0.557945	HDAC4/SHPK/EPM2AIP1/POM121C/FOXK1/NDUFA5/POM121/H6PD/OGT/TP53/NDUFC1/GAA	12
GO:0006801	superoxide metabolic process	2/268	40/13349	0.191451	0.597316	0.557945	SH3PXD2B/SH3PXD2A	2
GO:0019068	virion assembly	2/268	40/13349	0.191451	0.597316	0.557945	VPS37A/VTA1	2
GO:0032648	regulation of interferon-beta production	2/268	40/13349	0.191451	0.597316	0.557945	PTPRS/YY1	2
GO:0044275	cellular carbohydrate catabolic process	2/268	40/13349	0.191451	0.597316	0.557945	TP53/GAA	2
GO:0046637	regulation of alpha-beta T cell differentiation	2/268	40/13349	0.191451	0.597316	0.557945	AP3D1/RARA	2
GO:0071320	cellular response to cAMP	2/268	40/13349	0.191451	0.597316	0.557945	RAPGEF1/EEF2K	2
GO:0071364	cellular response to epidermal growth factor stimulus	2/268	40/13349	0.191451	0.597316	0.557945	CAD/CBL	2
GO:0072595	maintenance of protein localization in organelle	2/268	40/13349	0.191451	0.597316	0.557945	SKP1/ANKRD13C	2
GO:0097720	calcineurin-mediated signaling	2/268	40/13349	0.191451	0.597316	0.557945	MAPK7/SPPL3	2
GO:0031644	regulation of nervous system process	4/268	113/13349	0.19215	0.597316	0.557945	DAG1/SHANK3/SSH1/RNF10	4
GO:0044409	entry into host	4/268	113/13349	0.19215	0.597316	0.557945	CD81/DAG1/TRIM62/CBL	4
GO:0060402	calcium ion transport into cytosol	4/268	113/13349	0.19215	0.597316	0.557945	SELENON/HTT/ABL1/PRKACA	4
GO:0048017	inositol lipid-mediated signaling	5/268	153/13349	0.194343	0.597316	0.557945	MAZ/IGF1R/OGT/EXOC1/CBL	5
GO:0003007	heart morphogenesis	6/268	194/13349	0.195675	0.597316	0.557945	ASXL1/NOTCH2/MEGF8/SUFU/TP53/GAA	6
GO:0007204	positive regulation of cytosolic calcium ion concentration	6/268	194/13349	0.195675	0.597316	0.557945	LRP1/SELENON/HTT/SPPL3/ABL1/PRKACA	6
GO:0035418	protein localization to synapse	3/268	76/13349	0.196064	0.597316	0.557945	SCRIB/DAG1/CLSTN1	3
GO:0060291	long-term synaptic potentiation	3/268	76/13349	0.196064	0.597316	0.557945	SHANK3/PAIP2/ABL1	3
GO:0070301	cellular response to hydrogen peroxide	3/268	76/13349	0.196064	0.597316	0.557945	MAPK7/HSF1/ABL1	3
GO:0044344	cellular response to fibroblast growth factor stimulus	4/268	114/13349	0.196244	0.597316	0.557945	POLR2A/FLRT1/NDST1/CBL	4
GO:0051249	regulation of lymphocyte activation	8/268	278/13349	0.196897	0.597316	0.557945	CD81/CSK/SCRIB/DLG5/SLC7A1/AP3D1/RARA/ABL1	8
GO:0048732	gland development	9/268	321/13349	0.197744	0.597316	0.557945	CAD/ASXL1/NCOR2/SCRIB/DAG1/NOTCH2/IGF2R/FASN/ABL1	9
GO:0072593	reactive oxygen species metabolic process	6/268	195/13349	0.198765	0.597316	0.557945	HDAC4/KHSRP/PXDN/SH3PXD2B/SH3PXD2A/TP53	6
GO:0090596	sensory organ morphogenesis	6/268	195/13349	0.198765	0.597316	0.557945	NOTCH2/SKI/CEP290/WDR19/SDK2/YY1	6
GO:0008347	glial cell migration	2/268	41/13349	0.198769	0.597316	0.557945	LRP1/MBOAT7	2
GO:0010799	regulation of peptidyl-threonine phosphorylation	2/268	41/13349	0.198769	0.597316	0.557945	EIF4G1/TNKS1BP1	2
GO:0032881	regulation of polysaccharide metabolic process	2/268	41/13349	0.198769	0.597316	0.557945	EPM2AIP1/AP2A1	2
GO:0034204	lipid translocation	2/268	41/13349	0.198769	0.597316	0.557945	ABCC1/ABCA2	2
GO:0035088	establishment or maintenance of apical/basal cell polarity	2/268	41/13349	0.198769	0.597316	0.557945	SCRIB/DLG5	2
GO:0046782	regulation of viral transcription	2/268	41/13349	0.198769	0.597316	0.557945	POLR2A/TRIM62	2
GO:0060324	face development	2/268	41/13349	0.198769	0.597316	0.557945	SKI/ANKRD11	2
GO:0061245	establishment or maintenance of bipolar cell polarity	2/268	41/13349	0.198769	0.597316	0.557945	SCRIB/DLG5	2
GO:0085029	extracellular matrix assembly	2/268	41/13349	0.198769	0.597316	0.557945	DAG1/PXDN	2
GO:1903018	regulation of glycoprotein metabolic process	2/268	41/13349	0.198769	0.597316	0.557945	AGO2/ABCA2	2
GO:0002726	positive regulation of T cell cytokine production	1/268	11/13349	0.200023	0.597316	0.557945	CD81	1
GO:0006465	signal peptide processing	1/268	11/13349	0.200023	0.597316	0.557945	SPPL3	1
GO:0006857	oligopeptide transport	1/268	11/13349	0.200023	0.597316	0.557945	ABCC1	1
GO:0007042	lysosomal lumen acidification	1/268	11/13349	0.200023	0.597316	0.557945	CCDC115	1
GO:0009173	pyrimidine ribonucleoside monophosphate metabolic process	1/268	11/13349	0.200023	0.597316	0.557945	CAD	1
GO:0010172	embryonic body morphogenesis	1/268	11/13349	0.200023	0.597316	0.557945	DAG1	1
GO:0018206	peptidyl-methionine modification	1/268	11/13349	0.200023	0.597316	0.557945	NAA35	1
GO:0019042	viral latency	1/268	11/13349	0.200023	0.597316	0.557945	HCFC1	1
GO:0021819	layer formation in cerebral cortex	1/268	11/13349	0.200023	0.597316	0.557945	MBOAT7	1
GO:0030422	production of siRNA involved in RNA interference	1/268	11/13349	0.200023	0.597316	0.557945	AGO2	1
GO:0031442	positive regulation of mRNA 3'-end processing	1/268	11/13349	0.200023	0.597316	0.557945	HSF1	1
GO:0032252	secretory granule localization	1/268	11/13349	0.200023	0.597316	0.557945	KIF1C	1
GO:0032488	Cdc42 protein signal transduction	1/268	11/13349	0.200023	0.597316	0.557945	ABL1	1
GO:0032616	interleukin-13 production	1/268	11/13349	0.200023	0.597316	0.557945	RARA	1
GO:0033629	negative regulation of cell adhesion mediated by integrin	1/268	11/13349	0.200023	0.597316	0.557945	WNK1	1
GO:0034309	primary alcohol biosynthetic process	1/268	11/13349	0.200023	0.597316	0.557945	H6PD	1
GO:0035358	regulation of peroxisome proliferator activated receptor signaling pathway	1/268	11/13349	0.200023	0.597316	0.557945	ASXL1	1
GO:0036490	regulation of translation in response to endoplasmic reticulum stress	1/268	11/13349	0.200023	0.597316	0.557945	EIF4G1	1
GO:0038180	nerve growth factor signaling pathway	1/268	11/13349	0.200023	0.597316	0.557945	RAPGEF1	1
GO:0039532	negative regulation of viral-induced cytoplasmic pattern recognition receptor signaling pathway	1/268	11/13349	0.200023	0.597316	0.557945	NPLOC4	1
GO:0042074	cell migration involved in gastrulation	1/268	11/13349	0.200023	0.597316	0.557945	MEGF8	1
GO:0043011	myeloid dendritic cell differentiation	1/268	11/13349	0.200023	0.597316	0.557945	NOTCH2	1
GO:0043471	regulation of cellular carbohydrate catabolic process	1/268	11/13349	0.200023	0.597316	0.557945	TP53	1
GO:0044849	estrous cycle	1/268	11/13349	0.200023	0.597316	0.557945	NCOR2	1
GO:0045019	negative regulation of nitric oxide biosynthetic process	1/268	11/13349	0.200023	0.597316	0.557945	KHSRP	1
GO:0045472	response to ether	1/268	11/13349	0.200023	0.597316	0.557945	LARP1	1
GO:0045624	positive regulation of T-helper cell differentiation	1/268	11/13349	0.200023	0.597316	0.557945	RARA	1
GO:0045717	negative regulation of fatty acid biosynthetic process	1/268	11/13349	0.200023	0.597316	0.557945	WDTC1	1
GO:0045779	negative regulation of bone resorption	1/268	11/13349	0.200023	0.597316	0.557945	CSK	1
GO:0046049	UMP metabolic process	1/268	11/13349	0.200023	0.597316	0.557945	CAD	1
GO:0046051	UTP metabolic process	1/268	11/13349	0.200023	0.597316	0.557945	CAD	1
GO:0051386	regulation of neurotrophin TRK receptor signaling pathway	1/268	11/13349	0.200023	0.597316	0.557945	ZDHHC17	1
GO:0051549	positive regulation of keratinocyte migration	1/268	11/13349	0.200023	0.597316	0.557945	IQSEC1	1
GO:0051974	negative regulation of telomerase activity	1/268	11/13349	0.200023	0.597316	0.557945	TP53	1
GO:0060134	prepulse inhibition	1/268	11/13349	0.200023	0.597316	0.557945	BACE1	1
GO:0060413	atrial septum morphogenesis	1/268	11/13349	0.200023	0.597316	0.557945	NOTCH2	1
GO:0061314	Notch signaling involved in heart development	1/268	11/13349	0.200023	0.597316	0.557945	NOTCH2	1
GO:0061430	bone trabecula morphogenesis	1/268	11/13349	0.200023	0.597316	0.557945	SBNO2	1
GO:0070206	protein trimerization	1/268	11/13349	0.200023	0.597316	0.557945	ASIC1	1
GO:0070672	response to interleukin-15	1/268	11/13349	0.200023	0.597316	0.557945	SHC1	1
GO:0070886	positive regulation of calcineurin-NFAT signaling cascade	1/268	11/13349	0.200023	0.597316	0.557945	SPPL3	1
GO:0070933	histone H4 deacetylation	1/268	11/13349	0.200023	0.597316	0.557945	HDAC4	1
GO:0071044	histone mRNA catabolic process	1/268	11/13349	0.200023	0.597316	0.557945	UPF1	1
GO:0071287	cellular response to manganese ion	1/268	11/13349	0.200023	0.597316	0.557945	BACE1	1
GO:0090309	positive regulation of DNA methylation-dependent heterochromatin assembly	1/268	11/13349	0.200023	0.597316	0.557945	DNMT1	1
GO:0099150	regulation of postsynaptic specialization assembly	1/268	11/13349	0.200023	0.597316	0.557945	PTPRS	1
GO:0106058	positive regulation of calcineurin-mediated signaling	1/268	11/13349	0.200023	0.597316	0.557945	SPPL3	1
GO:1901503	ether biosynthetic process	1/268	11/13349	0.200023	0.597316	0.557945	FASN	1
GO:1903441	protein localization to ciliary membrane	1/268	11/13349	0.200023	0.597316	0.557945	WDR19	1
GO:1903671	negative regulation of sprouting angiogenesis	1/268	11/13349	0.200023	0.597316	0.557945	EPN1	1
GO:1904406	negative regulation of nitric oxide metabolic process	1/268	11/13349	0.200023	0.597316	0.557945	KHSRP	1
GO:1905214	regulation of RNA binding	1/268	11/13349	0.200023	0.597316	0.557945	EIF4G1	1
GO:2000786	positive regulation of autophagosome assembly	1/268	11/13349	0.200023	0.597316	0.557945	ULK1	1
GO:1902903	regulation of supramolecular fiber organization	9/268	322/13349	0.200129	0.597316	0.557945	AEBP1/SHANK3/SSH1/PXN/ACTR3/GMFB/LIMK1/ACTG1/ABL1	9
GO:0001736	establishment of planar polarity	4/268	115/13349	0.200364	0.597316	0.557945	MED12/CELSR2/AP2A1/ABL1	4
GO:0007164	establishment of tissue polarity	4/268	115/13349	0.200364	0.597316	0.557945	MED12/CELSR2/AP2A1/ABL1	4
GO:0035107	appendage morphogenesis	4/268	115/13349	0.200364	0.597316	0.557945	NOTCH2/SKI/MEGF8/WDR19	4
GO:0035108	limb morphogenesis	4/268	115/13349	0.200364	0.597316	0.557945	NOTCH2/SKI/MEGF8/WDR19	4
GO:0071322	cellular response to carbohydrate stimulus	4/268	115/13349	0.200364	0.597316	0.557945	LRP1/SMARCA4/IGF1R/PRKACA	4
GO:0007610	behavior	12/268	453/13349	0.201009	0.598699	0.559237	HDAC4/ZDHHC8/SHANK3/HTT/CIC/ASIC1/EIF4G1/ABCA2/TP53/MTA1/PAIP2/GAA	12
GO:0010970	transport along microtubule	5/268	155/13349	0.201355	0.599193	0.559699	AP3D1/HTT/TMEM201/WDR19/KIF1C	5
GO:0035580	specific granule lumen	2/272	34/13911	0.142362	0.599265	0.553841	ARMC8/CEP290	2
GO:0098802	plasma membrane signaling receptor complex	5/272	141/13911	0.142809	0.599265	0.553841	SCRIB/GRIA2/SHANK3/RNF31/IGF1R	5
GO:0005905	clathrin-coated pit	3/272	67/13911	0.143213	0.599265	0.553841	LRP1/EPN1/AP2A1	3
GO:0098797	plasma membrane protein complex	12/272	435/13911	0.146267	0.599265	0.553841	LRP1/SCRIB/SHC1/GRIA2/DAG1/SHANK3/RNF31/ABCA2/HSPG2/IGF1R/AP2A1/CBL	12
GO:0030880	RNA polymerase complex	4/272	104/13911	0.146525	0.599265	0.553841	TRRAP/TAF4/POLR2A/TP53	4
GO:0009925	basal plasma membrane	6/272	182/13911	0.146984	0.599265	0.553841	CD81/LRP1/SCRIB/SLC7A1/ABCC1/AP2A1	6
GO:0016363	nuclear matrix	4/272	105/13911	0.150148	0.599265	0.553841	CAD/NCOR2/TP53/YY1	4
GO:0043235	receptor complex	9/272	309/13911	0.152742	0.599265	0.553841	LRP1/SCRIB/GRIA2/NOTCH3/SHANK3/NOTCH2/RNF31/IGF1R/RXRA	9
GO:0000421	autophagosome membrane	2/272	36/13911	0.15598	0.599265	0.553841	ULK1/WDR81	2
GO:0030119	AP-type membrane coat adaptor complex	2/272	39/13911	0.176835	0.599265	0.553841	AP3D1/AP2A1	2
GO:0000813	ESCRT I complex	1/272	10/13911	0.179245	0.599265	0.553841	VPS37A	1
GO:0001527	microfibril	1/272	10/13911	0.179245	0.599265	0.553841	LTBP4	1
GO:0005641	nuclear envelope lumen	1/272	10/13911	0.179245	0.599265	0.553841	IGF2R	1
GO:0005869	dynactin complex	1/272	10/13911	0.179245	0.599265	0.553841	DCTN6	1
GO:0030122	AP-2 adaptor complex	1/272	10/13911	0.179245	0.599265	0.553841	AP2A1	1
GO:0032593	insulin-responsive compartment	1/272	10/13911	0.179245	0.599265	0.553841	LRP1	1
GO:0035631	CD40 receptor complex	1/272	10/13911	0.179245	0.599265	0.553841	RNF31	1
GO:0045120	pronucleus	1/272	10/13911	0.179245	0.599265	0.553841	TET3	1
GO:0045240	dihydrolipoyl dehydrogenase complex	1/272	10/13911	0.179245	0.599265	0.553841	DBT	1
GO:0070775	H3 histone acetyltransferase complex	1/272	10/13911	0.179245	0.599265	0.553841	BRD1	1
GO:0070938	contractile ring	1/272	10/13911	0.179245	0.599265	0.553841	DAG1	1
GO:0045178	basal part of cell	6/272	195/13911	0.183315	0.599265	0.553841	CD81/LRP1/SCRIB/SLC7A1/ABCC1/AP2A1	6
GO:0043296	apical junction complex	4/272	115/13911	0.188139	0.599265	0.553841	UBN1/ACTB/SYMPK/ACTG1	4
GO:0030136	clathrin-coated vesicle	5/272	157/13911	0.194073	0.599265	0.553841	LRP1/HIP1/EPN1/IGF2R/AP2A1	5
GO:0002178	palmitoyltransferase complex	1/272	11/13911	0.195304	0.599265	0.553841	SPTLC2	1
GO:0005845	mRNA cap binding complex	1/272	11/13911	0.195304	0.599265	0.553841	AGO2	1
GO:0030128	clathrin coat of endocytic vesicle	1/272	11/13911	0.195304	0.599265	0.553841	AP2A1	1
GO:0036020	endolysosome membrane	1/272	11/13911	0.195304	0.599265	0.553841	AP2A1	1
GO:0048188	Set1C/COMPASS complex	1/272	11/13911	0.195304	0.599265	0.553841	HCFC1	1
GO:0099523	presynaptic cytosol	1/272	11/13911	0.195304	0.599265	0.553841	HTT	1
GO:0000922	spindle pole	5/272	158/13911	0.197474	0.599265	0.553841	CSPP1/CDC25B/TTC28/HSF1/TMEM201	5
GO:0005747	mitochondrial respiratory chain complex I	2/272	43/13911	0.205244	0.599265	0.553841	NDUFA5/NDUFC1	2
GO:0030964	NADH dehydrogenase complex	2/272	43/13911	0.205244	0.599265	0.553841	NDUFA5/NDUFC1	2
GO:0045271	respiratory chain complex I	2/272	43/13911	0.205244	0.599265	0.553841	NDUFA5/NDUFC1	2
GO:0005774	vacuolar membrane	10/272	379/13911	0.209146	0.599265	0.553841	CCDC115/LRP1/AP3D1/SPPL2B/TMEM9B/ULK1/ABCA2/WDR81/AP2A1/GAA	10
GO:0045211	postsynaptic membrane	7/272	247/13911	0.210186	0.599265	0.553841	SCRIB/GRIA2/DAG1/SHANK3/HIP1/CLSTN1/PTPRS	7
GO:0098984	neuron to neuron synapse	9/272	335/13911	0.210517	0.599265	0.553841	SCRIB/IQSEC1/GRIA2/DLG5/SHANK3/CLSTN1/PTPRS/EEF2K/BACE1	9
GO:0000124	SAGA complex	1/272	12/13911	0.211051	0.599265	0.553841	TRRAP	1
GO:0016471	vacuolar proton-transporting V-type ATPase complex	1/272	12/13911	0.211051	0.599265	0.553841	CCDC115	1
GO:0030877	beta-catenin destruction complex	1/272	12/13911	0.211051	0.599265	0.553841	CSNK1A1	1
GO:0030914	STAGA complex	1/272	12/13911	0.211051	0.599265	0.553841	TRRAP	1
GO:0031464	Cul4A-RING E3 ubiquitin ligase complex	1/272	12/13911	0.211051	0.599265	0.553841	CRBN	1
GO:0034518	RNA cap binding complex	1/272	12/13911	0.211051	0.599265	0.553841	AGO2	1
GO:0044666	MLL3/4 complex	1/272	12/13911	0.211051	0.599265	0.553841	KMT2D	1
GO:0000932	P-body	3/272	83/13911	0.221278	0.599265	0.553841	UPF1/AGO2/SAMD4B	3
GO:0000974	Prp19 complex	1/272	13/13911	0.22649	0.599265	0.553841	POLR2A	1
GO:0005639	integral component of nuclear inner membrane	1/272	13/13911	0.22649	0.599265	0.553841	TMEM201	1
GO:0016281	eukaryotic translation initiation factor 4F complex	1/272	13/13911	0.22649	0.599265	0.553841	EIF4G1	1
GO:0030130	clathrin coat of trans-Golgi network vesicle	1/272	13/13911	0.22649	0.599265	0.553841	AP2A1	1
GO:0031229	intrinsic component of nuclear inner membrane	1/272	13/13911	0.22649	0.599265	0.553841	TMEM201	1
GO:0032045	guanyl-nucleotide exchange factor complex	1/272	13/13911	0.22649	0.599265	0.553841	ULK1	1
GO:0033268	node of Ranvier	1/272	13/13911	0.22649	0.599265	0.553841	DAG1	1
GO:0036038	MKS complex	1/272	13/13911	0.22649	0.599265	0.553841	CEP290	1
GO:0098533	ATPase dependent transmembrane transport complex	1/272	13/13911	0.22649	0.599265	0.553841	ABCA2	1
GO:1990907	beta-catenin-TCF complex	1/272	13/13911	0.22649	0.599265	0.553841	TLE3	1
GO:0097542	ciliary tip	2/272	46/13911	0.226858	0.599265	0.553841	SUFU/WDR19	2
GO:0099061	integral component of postsynaptic density membrane	2/272	46/13911	0.226858	0.599265	0.553841	CLSTN1/PTPRS	2
GO:0043202	lysosomal lumen	3/272	85/13911	0.2316	0.599265	0.553841	AGRN/HSPG2/GAA	3
GO:0098839	postsynaptic density membrane	3/272	85/13911	0.2316	0.599265	0.553841	GRIA2/CLSTN1/PTPRS	3
GO:0005771	multivesicular body	2/272	48/13911	0.241356	0.599265	0.553841	VTA1/BACE1	2
GO:0043195	terminal bouton	2/272	48/13911	0.241356	0.599265	0.553841	CAD/AP3D1	2
GO:0042734	presynaptic membrane	4/272	128/13911	0.241435	0.599265	0.553841	SCRIB/ZDHHC17/HIP1/PTPRS	4
GO:0010369	chromocenter	1/272	14/13911	0.241629	0.599265	0.553841	CBX5	1
GO:0012510	trans-Golgi network transport vesicle membrane	1/272	14/13911	0.241629	0.599265	0.553841	AP2A1	1
GO:0016442	RISC complex	1/272	14/13911	0.241629	0.599265	0.553841	AGO2	1
GO:0031332	RNAi effector complex	1/272	14/13911	0.241629	0.599265	0.553841	AGO2	1
GO:0045239	tricarboxylic acid cycle enzyme complex	1/272	14/13911	0.241629	0.599265	0.553841	DBT	1
GO:0090734	site of DNA damage	3/272	87/13911	0.242007	0.599265	0.553841	CBX5/ACTR3/TP53	3
GO:0030016	myofibril	5/272	172/13911	0.247046	0.599265	0.553841	HDAC4/DAG1/FLNB/OBSCN/PLEC	5
GO:0099146	intrinsic component of postsynaptic density membrane	2/272	49/13911	0.248622	0.599265	0.553841	CLSTN1/PTPRS	2
GO:0030426	growth cone	5/272	173/13911	0.250709	0.599265	0.553841	LRP1/SSH1/PTPRS/IGF2BP1/CBL	5
GO:0014069	postsynaptic density	8/272	307/13911	0.253442	0.599265	0.553841	SCRIB/IQSEC1/GRIA2/DLG5/SHANK3/CLSTN1/PTPRS/EEF2K	8
GO:0031965	nuclear membrane	7/272	263/13911	0.256364	0.599265	0.553841	POM121C/TNRC18/INTS1/POM121/TMEM201/SYNE3/ABL1	7
GO:0005671	Ada2/Gcn5/Ada3 transcription activator complex	1/272	15/13911	0.256472	0.599265	0.553841	HCFC1	1
GO:0031011	Ino80 complex	1/272	15/13911	0.256472	0.599265	0.553841	YY1	1
GO:0033202	DNA helicase complex	1/272	15/13911	0.256472	0.599265	0.553841	YY1	1
GO:0038201	TOR complex	1/272	15/13911	0.256472	0.599265	0.553841	LARP1	1
GO:0098845	postsynaptic endosome	1/272	15/13911	0.256472	0.599265	0.553841	CLSTN1	1
GO:0044853	plasma membrane raft	3/272	90/13911	0.257756	0.599265	0.553841	DAG1/CBL/PRKACA	3
GO:0030666	endocytic vesicle membrane	4/272	132/13911	0.258496	0.599265	0.553841	LRP1/GRIA2/RAPGEF1/AP2A1	4
GO:0030427	site of polarized growth	5/272	177/13911	0.265493	0.599265	0.553841	LRP1/SSH1/PTPRS/IGF2BP1/CBL	5
GO:0043292	contractile fiber	5/272	177/13911	0.265493	0.599265	0.553841	HDAC4/DAG1/FLNB/OBSCN/PLEC	5
GO:0000776	kinetochore	4/272	134/13911	0.267116	0.599265	0.553841	DCTN6/CBX5/HSF1/CSNK1A1	4
GO:0032279	asymmetric synapse	8/272	312/13911	0.267233	0.599265	0.553841	SCRIB/IQSEC1/GRIA2/DLG5/SHANK3/CLSTN1/PTPRS/EEF2K	8
GO:0005776	autophagosome	3/272	92/13911	0.268332	0.599265	0.553841	HTT/ULK1/WDR81	3
GO:1990204	oxidoreductase complex	3/272	92/13911	0.268332	0.599265	0.553841	DBT/NDUFA5/NDUFC1	3
GO:0005665	RNA polymerase II, core complex	1/272	16/13911	0.271026	0.599265	0.553841	POLR2A	1
GO:0030014	CCR4-NOT complex	1/272	16/13911	0.271026	0.599265	0.553841	TNKS1BP1	1
GO:0030132	clathrin coat of coated pit	1/272	16/13911	0.271026	0.599265	0.553841	AP2A1	1
GO:0032433	filopodium tip	1/272	16/13911	0.271026	0.599265	0.553841	AP2A1	1
GO:0071004	U2-type prespliceosome	1/272	16/13911	0.271026	0.599265	0.553841	LUC7L3	1
GO:0071010	prespliceosome	1/272	16/13911	0.271026	0.599265	0.553841	LUC7L3	1
GO:0030175	filopodium	3/272	93/13911	0.273639	0.599265	0.553841	DAG1/AP2A1/IGF2BP1	3
GO:0030120	vesicle coat	2/272	53/13911	0.277725	0.599265	0.553841	EPN1/AP2A1	2
GO:0005884	actin filament	3/272	94/13911	0.278957	0.599265	0.553841	ACTB/MYO9B/ACTG1	3
GO:0150034	distal axon	7/272	271/13911	0.280504	0.599265	0.553841	CAD/LRP1/AP3D1/SSH1/PTPRS/IGF2BP1/CBL	7
GO:0098793	presynapse	11/272	456/13911	0.280642	0.599265	0.553841	CAD/SCRIB/IQSEC1/PNISR/ZDHHC17/AP3D1/HIP1/HTT/ACTB/PTPRS/BACE1	11
GO:1902911	protein kinase complex	3/272	95/13911	0.284285	0.599265	0.553841	ULK1/IGF1R/CCNF	3
GO:0005882	intermediate filament	2/272	54/13911	0.284997	0.599265	0.553841	PLEC/CSNK1A1	2
GO:0016010	dystrophin-associated glycoprotein complex	1/272	17/13911	0.285296	0.599265	0.553841	DAG1	1
GO:0032039	integrator complex	1/272	17/13911	0.285296	0.599265	0.553841	INTS1	1
GO:0036019	endolysosome	1/272	17/13911	0.285296	0.599265	0.553841	AP2A1	1
GO:0090665	glycoprotein complex	1/272	17/13911	0.285296	0.599265	0.553841	DAG1	1
GO:0097038	perinuclear endoplasmic reticulum	1/272	17/13911	0.285296	0.599265	0.553841	CREB3L2	1
GO:0046625	sphingolipid binding	1/273	22/13625	0.35958	0.601431	0.491614	GLTP	1
GO:0050321	tau-protein kinase activity	1/273	22/13625	0.35958	0.601431	0.491614	MARK4	1
GO:0120014	phospholipid transfer activity	1/273	22/13625	0.35958	0.601431	0.491614	GLTP	1
GO:0008168	methyltransferase activity	5/273	197/13625	0.360635	0.601431	0.491614	DOT1L/EHMT2/KMT2B/DNMT1/KMT2D	5
GO:0043065	positive regulation of apoptotic process	12/268	454/13349	0.203026	0.601789	0.562124	HDAC4/FGD1/SCRIB/OBSCN/NOTCH2/HTT/ARHGEF17/IGF2R/VAV2/TP53/BACE1/ABL1	12
GO:0019058	viral life cycle	8/268	281/13349	0.204633	0.601789	0.562124	CD81/DAG1/POM121C/VPS37A/POM121/TRIM62/VTA1/LARP1	8
GO:0043123	positive regulation of I-kappaB kinase/NF-kappaB signaling	5/268	156/13349	0.204893	0.601789	0.562124	ZDHHC17/TMEM9B/RNF31/TRIM62/ABL1	5
GO:0002694	regulation of leukocyte activation	9/268	324/13349	0.204937	0.601789	0.562124	CD81/CSK/SCRIB/SHPK/DLG5/SLC7A1/AP3D1/RARA/ABL1	9
GO:0061448	connective tissue development	6/268	197/13349	0.204998	0.601789	0.562124	CREB3L2/GLG1/SH3PXD2B/SPTLC2/DYRK1B/ZNF516	6
GO:0001954	positive regulation of cell-matrix adhesion	2/268	42/13349	0.20612	0.601789	0.562124	DAG1/ABL1	2
GO:0030514	negative regulation of BMP signaling pathway	2/268	42/13349	0.20612	0.601789	0.562124	SKI/ABL1	2
GO:0031952	regulation of protein autophosphorylation	2/268	42/13349	0.20612	0.601789	0.562124	EEF2K/TNKS1BP1	2
GO:0032608	interferon-beta production	2/268	42/13349	0.20612	0.601789	0.562124	PTPRS/YY1	2
GO:0032945	negative regulation of mononuclear cell proliferation	2/268	42/13349	0.20612	0.601789	0.562124	SCRIB/DLG5	2
GO:0034205	amyloid-beta formation	2/268	42/13349	0.20612	0.601789	0.562124	ABCA2/BACE1	2
GO:0035176	social behavior	2/268	42/13349	0.20612	0.601789	0.562124	SHANK3/CIC	2
GO:0042771	intrinsic apoptotic signaling pathway in response to DNA damage by p53 class mediator	2/268	42/13349	0.20612	0.601789	0.562124	BAG6/TP53	2
GO:0050672	negative regulation of lymphocyte proliferation	2/268	42/13349	0.20612	0.601789	0.562124	SCRIB/DLG5	2
GO:0051703	biological process involved in intraspecies interaction between organisms	2/268	42/13349	0.20612	0.601789	0.562124	SHANK3/CIC	2
GO:0051898	negative regulation of protein kinase B signaling	2/268	42/13349	0.20612	0.601789	0.562124	DAG1/RAPGEF1	2
GO:0070316	regulation of G0 to G1 transition	2/268	42/13349	0.20612	0.601789	0.562124	CBX5/EHMT2	2
GO:0098927	vesicle-mediated transport between endosomal compartments	2/268	42/13349	0.20612	0.601789	0.562124	MAP2K2/WDR81	2
GO:0006721	terpenoid metabolic process	3/268	78/13349	0.206395	0.601789	0.562124	LRP1/AGRN/HSPG2	3
GO:0050772	positive regulation of axonogenesis	3/268	78/13349	0.206395	0.601789	0.562124	LRP1/MEGF8/LIMK1	3
GO:0050905	neuromuscular process	3/268	78/13349	0.206395	0.601789	0.562124	BACE1/GAA/ABL1	3
GO:1900034	regulation of cellular response to heat	3/268	78/13349	0.206395	0.601789	0.562124	POM121C/POM121/HSF1	3
GO:1904019	epithelial cell apoptotic process	3/268	78/13349	0.206395	0.601789	0.562124	PAK4/MAPK7/ABL1	3
GO:0030335	positive regulation of cell migration	11/268	412/13349	0.207148	0.602061	0.562378	LRP1/HDAC4/AGO2/WNK1/IQSEC1/SSH1/MAZ/BCAR1/IGF1R/ACTG1/ABL1	11
GO:0060541	respiratory system development	5/268	157/13349	0.208452	0.602061	0.562378	ASXL1/DLG5/DAG1/SKI/BAG6	5
GO:0045727	positive regulation of translation	4/268	117/13349	0.208683	0.602061	0.562378	AGO2/ELAVL1/EIF4G1/LARP1	4
GO:0071774	response to fibroblast growth factor	4/268	117/13349	0.208683	0.602061	0.562378	POLR2A/FLRT1/NDST1/CBL	4
GO:0007015	actin filament organization	10/268	369/13349	0.208792	0.602061	0.562378	SHANK3/SSH1/HIP1/PXN/BCAR1/ACTR3/GMFB/LIMK1/ACTG1/ABL1	10
GO:0097061	dendritic spine organization	3/268	79/13349	0.211607	0.602061	0.562378	SHANK3/IGF1R/EEF2K	3
GO:0018198	peptidyl-cysteine modification	2/268	43/13349	0.213499	0.602061	0.562378	ZDHHC8/ZDHHC17	2
GO:0042100	B cell proliferation	2/268	43/13349	0.213499	0.602061	0.562378	CD81/ABL1	2
GO:0043277	apoptotic cell clearance	2/268	43/13349	0.213499	0.602061	0.562378	LRP1/RARA	2
GO:0045023	G0 to G1 transition	2/268	43/13349	0.213499	0.602061	0.562378	CBX5/EHMT2	2
GO:0061647	histone H3-K9 modification	2/268	43/13349	0.213499	0.602061	0.562378	EHMT2/DNMT1	2
GO:0070613	regulation of protein processing	2/268	43/13349	0.213499	0.602061	0.562378	GLG1/PRKACA	2
GO:0098815	modulation of excitatory postsynaptic potential	2/268	43/13349	0.213499	0.602061	0.562378	SHANK3/SSH1	2
GO:0007162	negative regulation of cell adhesion	6/268	200/13349	0.214479	0.602061	0.562378	LRP1/WNK1/SCRIB/DLG5/MAPK7/ABL1	6
GO:1903050	regulation of proteolysis involved in cellular protein catabolic process	6/268	200/13349	0.214479	0.602061	0.562378	ANKIB1/SUFU/CSNK1A1/OGT/BAG6/PRKACA	6
GO:0006691	leukotriene metabolic process	1/268	12/13349	0.216097	0.602061	0.562378	ABCC1	1
GO:0006704	glucocorticoid biosynthetic process	1/268	12/13349	0.216097	0.602061	0.562378	H6PD	1
GO:0006983	ER overload response	1/268	12/13349	0.216097	0.602061	0.562378	TP53	1
GO:0007130	synaptonemal complex assembly	1/268	12/13349	0.216097	0.602061	0.562378	BAG6	1
GO:0009130	pyrimidine nucleoside monophosphate biosynthetic process	1/268	12/13349	0.216097	0.602061	0.562378	CAD	1
GO:0010826	negative regulation of centrosome duplication	1/268	12/13349	0.216097	0.602061	0.562378	CCNF	1
GO:0015801	aromatic amino acid transport	1/268	12/13349	0.216097	0.602061	0.562378	SLC7A1	1
GO:0018158	protein oxidation	1/268	12/13349	0.216097	0.602061	0.562378	LOXL1	1
GO:0030210	heparin biosynthetic process	1/268	12/13349	0.216097	0.602061	0.562378	NDST1	1
GO:0032753	positive regulation of interleukin-4 production	1/268	12/13349	0.216097	0.602061	0.562378	RARA	1
GO:0033235	positive regulation of protein sumoylation	1/268	12/13349	0.216097	0.602061	0.562378	HDAC4	1
GO:0033262	regulation of nuclear cell cycle DNA replication	1/268	12/13349	0.216097	0.602061	0.562378	WIZ	1
GO:0034616	response to laminar fluid shear stress	1/268	12/13349	0.216097	0.602061	0.562378	MAPK7	1
GO:0035729	cellular response to hepatocyte growth factor stimulus	1/268	12/13349	0.216097	0.602061	0.562378	BCAR1	1
GO:0043201	response to leucine	1/268	12/13349	0.216097	0.602061	0.562378	UBR1	1
GO:0043476	pigment accumulation	1/268	12/13349	0.216097	0.602061	0.562378	AP3D1	1
GO:0043482	cellular pigment accumulation	1/268	12/13349	0.216097	0.602061	0.562378	AP3D1	1
GO:0045475	locomotor rhythm	1/268	12/13349	0.216097	0.602061	0.562378	MTA1	1
GO:0045898	regulation of RNA polymerase II transcription preinitiation complex assembly	1/268	12/13349	0.216097	0.602061	0.562378	TP53	1
GO:0046606	negative regulation of centrosome cycle	1/268	12/13349	0.216097	0.602061	0.562378	CCNF	1
GO:0051095	regulation of helicase activity	1/268	12/13349	0.216097	0.602061	0.562378	TP53	1
GO:0061709	reticulophagy	1/268	12/13349	0.216097	0.602061	0.562378	ATG2A	1
GO:0070863	positive regulation of protein exit from endoplasmic reticulum	1/268	12/13349	0.216097	0.602061	0.562378	CD81	1
GO:0070986	left/right axis specification	1/268	12/13349	0.216097	0.602061	0.562378	NOTCH2	1
GO:0071236	cellular response to antibiotic	1/268	12/13349	0.216097	0.602061	0.562378	TP53	1
GO:0071599	otic vesicle development	1/268	12/13349	0.216097	0.602061	0.562378	CEP290	1
GO:0071679	commissural neuron axon guidance	1/268	12/13349	0.216097	0.602061	0.562378	DAG1	1
GO:0071712	ER-associated misfolded protein catabolic process	1/268	12/13349	0.216097	0.602061	0.562378	BAG6	1
GO:0090308	regulation of DNA methylation-dependent heterochromatin assembly	1/268	12/13349	0.216097	0.602061	0.562378	DNMT1	1
GO:0090343	positive regulation of cell aging	1/268	12/13349	0.216097	0.602061	0.562378	TP53	1
GO:1900221	regulation of amyloid-beta clearance	1/268	12/13349	0.216097	0.602061	0.562378	LRP1	1
GO:1900452	regulation of long-term synaptic depression	1/268	12/13349	0.216097	0.602061	0.562378	SHANK3	1
GO:1901163	regulation of trophoblast cell migration	1/268	12/13349	0.216097	0.602061	0.562378	AGO2	1
GO:1901623	regulation of lymphocyte chemotaxis	1/268	12/13349	0.216097	0.602061	0.562378	WNK1	1
GO:1903729	regulation of plasma membrane organization	1/268	12/13349	0.216097	0.602061	0.562378	ASAP1	1
GO:1904424	regulation of GTP binding	1/268	12/13349	0.216097	0.602061	0.562378	CSNK1A1	1
GO:1904889	regulation of excitatory synapse assembly	1/268	12/13349	0.216097	0.602061	0.562378	PTPRS	1
GO:1905244	regulation of modification of synaptic structure	1/268	12/13349	0.216097	0.602061	0.562378	ABL1	1
GO:0031058	positive regulation of histone modification	3/268	80/13349	0.216847	0.602079	0.562394	DNMT1/OGT/TP53	3
GO:0099175	regulation of postsynapse organization	3/268	80/13349	0.216847	0.602079	0.562394	SHANK3/PTPRS/EEF2K	3
GO:0006897	endocytosis	12/268	462/13349	0.219481	0.602079	0.562394	CD81/LRP1/HIP1/EPN1/MICALL1/ABCA2/HSPG2/EEF2K/IGF2R/AP2A1/CBL/ABL1	12
GO:0002237	response to molecule of bacterial origin	6/268	202/13349	0.220883	0.602079	0.562394	UPF1/SHPK/SBNO2/HSF1/LOXL1/ABL1	6
GO:0050769	positive regulation of neurogenesis	6/268	202/13349	0.220883	0.602079	0.562394	LRP1/DAG1/SHANK3/MEGF8/EEF2K/LIMK1	6
GO:0010517	regulation of phospholipase activity	2/268	44/13349	0.220904	0.602079	0.562394	LRP1/ABL1	2
GO:0010823	negative regulation of mitochondrion organization	2/268	44/13349	0.220904	0.602079	0.562394	TP53/HUWE1	2
GO:0019674	NAD metabolic process	2/268	44/13349	0.220904	0.602079	0.562394	FOXK1/TP53	2
GO:0032527	protein exit from endoplasmic reticulum	2/268	44/13349	0.220904	0.602079	0.562394	CD81/NPLOC4	2
GO:0048016	inositol phosphate-mediated signaling	2/268	44/13349	0.220904	0.602079	0.562394	MAPK7/SPPL3	2
GO:0061462	protein localization to lysosome	2/268	44/13349	0.220904	0.602079	0.562394	CD81/AP3D1	2
GO:0070849	response to epidermal growth factor	2/268	44/13349	0.220904	0.602079	0.562394	CAD/CBL	2
GO:1902743	regulation of lamellipodium organization	2/268	44/13349	0.220904	0.602079	0.562394	HDAC4/ACTR3	2
GO:0048010	vascular endothelial growth factor receptor signaling pathway	3/268	81/13349	0.222114	0.602079	0.562394	PXN/BCAR1/VAV2	3
GO:0097581	lamellipodium organization	3/268	81/13349	0.222114	0.602079	0.562394	HDAC4/ACTR3/VAV2	3
GO:0016485	protein processing	5/268	161/13349	0.222884	0.602079	0.562394	GLG1/SPPL3/OGT/BACE1/PRKACA	5
GO:0050768	negative regulation of neurogenesis	4/268	121/13349	0.225606	0.602079	0.562394	SKI/RNF10/PTPRS/TP53	4
GO:0051223	regulation of protein transport	12/268	465/13349	0.225793	0.602079	0.562394	CD81/LRP1/CSK/RNF31/MIDN/SUFU/CEP290/UBE2J2/TP53/EXOC1/HUWE1/PRKACA	12
GO:0009612	response to mechanical stimulus	5/268	162/13349	0.226539	0.602079	0.562394	HDAC4/DAG1/SHANK3/HTT/BACE1	5
GO:0051896	regulation of protein kinase B signaling	5/268	162/13349	0.226539	0.602079	0.562394	DAG1/HIP1/MAZ/RAPGEF1/IGF1R	5
GO:0120032	regulation of plasma membrane bounded cell projection assembly	5/268	162/13349	0.226539	0.602079	0.562394	HDAC4/AGRN/HTT/ACTR3/MARK4	5
GO:0000956	nuclear-transcribed mRNA catabolic process	6/268	204/13349	0.227351	0.602079	0.562394	UPF1/AGO2/SAMD4B/DHX34/EIF4G1/TNKS1BP1	6
GO:0006469	negative regulation of protein kinase activity	6/268	204/13349	0.227351	0.602079	0.562394	WNK1/SNX6/IGF1R/GMFB/CBL/ABL1	6
GO:0015918	sterol transport	3/268	82/13349	0.227407	0.602079	0.562394	LRP1/ZDHHC8/ABCA2	3
GO:0032414	positive regulation of ion transmembrane transporter activity	3/268	82/13349	0.227407	0.602079	0.562394	WNK1/SHANK3/HTT	3
GO:0006378	mRNA polyadenylation	2/268	45/13349	0.228329	0.602079	0.562394	HSF1/SYMPK	2
GO:0035306	positive regulation of dephosphorylation	2/268	45/13349	0.228329	0.602079	0.562394	SPPL3/SYMPK	2
GO:0035329	hippo signaling	2/268	45/13349	0.228329	0.602079	0.562394	DLG5/WWC3	2
GO:0045010	actin nucleation	2/268	45/13349	0.228329	0.602079	0.562394	ACTR3/GMFB	2
GO:0061001	regulation of dendritic spine morphogenesis	2/268	45/13349	0.228329	0.602079	0.562394	SHANK3/EEF2K	2
GO:0070527	platelet aggregation	2/268	45/13349	0.228329	0.602079	0.562394	ACTB/ACTG1	2
GO:0090342	regulation of cell aging	2/268	45/13349	0.228329	0.602079	0.562394	TP53/ABL1	2
GO:1903317	regulation of protein maturation	2/268	45/13349	0.228329	0.602079	0.562394	GLG1/PRKACA	2
GO:0007612	learning	4/268	122/13349	0.229892	0.602079	0.562394	SHANK3/HTT/CIC/ASIC1	4
GO:0002064	epithelial cell development	5/268	163/13349	0.230212	0.602079	0.562394	ASXL1/NOTCH2/RAPGEF1/PTPRS/FASN	5
GO:0009266	response to temperature stimulus	6/268	205/13349	0.230608	0.602079	0.562394	MAP2K7/POM121C/POM121/HSF1/ZNF516/PRKACA	6
GO:0031668	cellular response to extracellular stimulus	6/268	205/13349	0.230608	0.602079	0.562394	GCN1/EHMT2/ULK1/EIF4G1/TP53/CBL	6
GO:0045926	negative regulation of growth	6/268	205/13349	0.230608	0.602079	0.562394	SMARCA4/WWC3/NOTCH2/PTPRS/TP53/YY1	6
GO:0001773	myeloid dendritic cell activation	1/268	13/13349	0.231849	0.602079	0.562394	NOTCH2	1
GO:0001921	positive regulation of receptor recycling	1/268	13/13349	0.231849	0.602079	0.562394	SCRIB	1
GO:0002360	T cell lineage commitment	1/268	13/13349	0.231849	0.602079	0.562394	TP53	1
GO:0006089	lactate metabolic process	1/268	13/13349	0.231849	0.602079	0.562394	TP53	1
GO:0010561	negative regulation of glycoprotein biosynthetic process	1/268	13/13349	0.231849	0.602079	0.562394	AGO2	1
GO:0010635	regulation of mitochondrial fusion	1/268	13/13349	0.231849	0.602079	0.562394	HUWE1	1
GO:0015802	basic amino acid transport	1/268	13/13349	0.231849	0.602079	0.562394	SLC7A1	1
GO:0030202	heparin metabolic process	1/268	13/13349	0.231849	0.602079	0.562394	NDST1	1
GO:0030213	hyaluronan biosynthetic process	1/268	13/13349	0.231849	0.602079	0.562394	AP2A1	1
GO:0031453	positive regulation of heterochromatin assembly	1/268	13/13349	0.231849	0.602079	0.562394	DNMT1	1
GO:0032042	mitochondrial DNA metabolic process	1/268	13/13349	0.231849	0.602079	0.562394	TP53	1
GO:0033631	cell-cell adhesion mediated by integrin	1/268	13/13349	0.231849	0.602079	0.562394	WNK1	1
GO:0035635	entry of bacterium into host cell	1/268	13/13349	0.231849	0.602079	0.562394	CBL	1
GO:0036295	cellular response to increased oxygen levels	1/268	13/13349	0.231849	0.602079	0.562394	CCDC115	1
GO:0042921	glucocorticoid receptor signaling pathway	1/268	13/13349	0.231849	0.602079	0.562394	ARID1A	1
GO:0044090	positive regulation of vacuole organization	1/268	13/13349	0.231849	0.602079	0.562394	ULK1	1
GO:0044154	histone H3-K14 acetylation	1/268	13/13349	0.231849	0.602079	0.562394	BRD1	1
GO:0044794	positive regulation by host of viral process	1/268	13/13349	0.231849	0.602079	0.562394	IGF2R	1
GO:0045799	positive regulation of chromatin assembly or disassembly	1/268	13/13349	0.231849	0.602079	0.562394	DNMT1	1
GO:0046851	negative regulation of bone remodeling	1/268	13/13349	0.231849	0.602079	0.562394	CSK	1
GO:0048012	hepatocyte growth factor receptor signaling pathway	1/268	13/13349	0.231849	0.602079	0.562394	BCAR1	1
GO:0048681	negative regulation of axon regeneration	1/268	13/13349	0.231849	0.602079	0.562394	PTPRS	1
GO:0050884	neuromuscular process controlling posture	1/268	13/13349	0.231849	0.602079	0.562394	GAA	1
GO:0051547	regulation of keratinocyte migration	1/268	13/13349	0.231849	0.602079	0.562394	IQSEC1	1
GO:0051589	negative regulation of neurotransmitter transport	1/268	13/13349	0.231849	0.602079	0.562394	ASIC1	1
GO:0060049	regulation of protein glycosylation	1/268	13/13349	0.231849	0.602079	0.562394	ABCA2	1
GO:0060213	positive regulation of nuclear-transcribed mRNA poly(A) tail shortening	1/268	13/13349	0.231849	0.602079	0.562394	AGO2	1
GO:0061450	trophoblast cell migration	1/268	13/13349	0.231849	0.602079	0.562394	AGO2	1
GO:0070071	proton-transporting two-sector ATPase complex assembly	1/268	13/13349	0.231849	0.602079	0.562394	CCDC115	1
GO:0070989	oxidative demethylation	1/268	13/13349	0.231849	0.602079	0.562394	TET3	1
GO:0071404	cellular response to low-density lipoprotein particle stimulus	1/268	13/13349	0.231849	0.602079	0.562394	CD81	1
GO:0071871	response to epinephrine	1/268	13/13349	0.231849	0.602079	0.562394	PRKACA	1
GO:0072044	collecting duct development	1/268	13/13349	0.231849	0.602079	0.562394	DLG5	1
GO:0072567	chemokine (C-X-C motif) ligand 2 production	1/268	13/13349	0.231849	0.602079	0.562394	LRP1	1
GO:0090128	regulation of synapse maturation	1/268	13/13349	0.231849	0.602079	0.562394	CLSTN1	1
GO:0090493	catecholamine uptake	1/268	13/13349	0.231849	0.602079	0.562394	ACTB	1
GO:0120263	positive regulation of heterochromatin organization	1/268	13/13349	0.231849	0.602079	0.562394	DNMT1	1
GO:1904294	positive regulation of ERAD pathway	1/268	13/13349	0.231849	0.602079	0.562394	BAG6	1
GO:1904668	positive regulation of ubiquitin protein ligase activity	1/268	13/13349	0.231849	0.602079	0.562394	SKP1	1
GO:1904925	positive regulation of autophagy of mitochondrion in response to mitochondrial depolarization	1/268	13/13349	0.231849	0.602079	0.562394	HUWE1	1
GO:1905063	regulation of vascular associated smooth muscle cell differentiation	1/268	13/13349	0.231849	0.602079	0.562394	DNMT1	1
GO:1905874	regulation of postsynaptic density organization	1/268	13/13349	0.231849	0.602079	0.562394	PTPRS	1
GO:2000251	positive regulation of actin cytoskeleton reorganization	1/268	13/13349	0.231849	0.602079	0.562394	ABL1	1
GO:2000341	regulation of chemokine (C-X-C motif) ligand 2 production	1/268	13/13349	0.231849	0.602079	0.562394	LRP1	1
GO:0007127	meiosis I	3/268	83/13349	0.232724	0.602079	0.562394	HFM1/CDC25B/BAG6	3
GO:0021510	spinal cord development	3/268	83/13349	0.232724	0.602079	0.562394	MED12/SUFU/PTPRS	3
GO:1903321	negative regulation of protein modification by small protein conjugation or removal	3/268	83/13349	0.232724	0.602079	0.562394	OGT/LIMK1/ABL1	3
GO:2000147	positive regulation of cell motility	11/268	424/13349	0.233593	0.602079	0.562394	LRP1/HDAC4/AGO2/WNK1/IQSEC1/SSH1/MAZ/BCAR1/IGF1R/ACTG1/ABL1	11
GO:0060491	regulation of cell projection assembly	5/268	164/13349	0.233902	0.602079	0.562394	HDAC4/AGRN/HTT/ACTR3/MARK4	5
GO:0035304	regulation of protein dephosphorylation	4/268	123/13349	0.234198	0.602079	0.562394	HTT/SPPL3/SYMPK/PPP6R1	4
GO:0042770	signal transduction in response to DNA damage	4/268	123/13349	0.234198	0.602079	0.562394	ARID3A/TP53/TNKS1BP1/ABL1	4
GO:0072331	signal transduction by p53 class mediator	7/268	249/13349	0.234753	0.602079	0.562394	ARID3A/TAF4/EHMT2/CHD4/BAG6/TP53/TNKS1BP1	7
GO:0001947	heart looping	2/268	46/13349	0.235771	0.602079	0.562394	NOTCH2/SUFU	2
GO:0006120	mitochondrial electron transport, NADH to ubiquinone	2/268	46/13349	0.235771	0.602079	0.562394	NDUFA5/NDUFC1	2
GO:0007528	neuromuscular junction development	2/268	46/13349	0.235771	0.602079	0.562394	AGRN/SHANK3	2
GO:0016574	histone ubiquitination	2/268	46/13349	0.235771	0.602079	0.562394	SKP1/HUWE1	2
GO:0043631	RNA polyadenylation	2/268	46/13349	0.235771	0.602079	0.562394	HSF1/SYMPK	2
GO:0046530	photoreceptor cell differentiation	2/268	46/13349	0.235771	0.602079	0.562394	CEP290/SDK2	2
GO:0046605	regulation of centrosome cycle	2/268	46/13349	0.235771	0.602079	0.562394	MARK4/CCNF	2
GO:0050732	negative regulation of peptidyl-tyrosine phosphorylation	2/268	46/13349	0.235771	0.602079	0.562394	SNX6/CBL	2
GO:0051055	negative regulation of lipid biosynthetic process	2/268	46/13349	0.235771	0.602079	0.562394	WDTC1/ABCA2	2
GO:0051972	regulation of telomerase activity	2/268	46/13349	0.235771	0.602079	0.562394	MAP2K7/TP53	2
GO:0060761	negative regulation of response to cytokine stimulus	2/268	46/13349	0.235771	0.602079	0.562394	PXDN/MAPK7	2
GO:0070664	negative regulation of leukocyte proliferation	2/268	46/13349	0.235771	0.602079	0.562394	SCRIB/DLG5	2
GO:0072583	clathrin-dependent endocytosis	2/268	46/13349	0.235771	0.602079	0.562394	HIP1/AP2A1	2
GO:1901799	negative regulation of proteasomal protein catabolic process	2/268	46/13349	0.235771	0.602079	0.562394	OGT/BAG6	2
GO:0006493	protein O-linked glycosylation	3/268	84/13349	0.238063	0.602079	0.562394	TET3/OGT/ST3GAL2	3
GO:0043500	muscle adaptation	3/268	84/13349	0.238063	0.602079	0.562394	HDAC4/DAG1/YY1	3
GO:0050670	regulation of lymphocyte proliferation	4/268	124/13349	0.238523	0.602079	0.562394	CD81/SCRIB/DLG5/SLC7A1	4
GO:0071426	ribonucleoprotein complex export from nucleus	4/268	124/13349	0.238523	0.602079	0.562394	UPF1/POM121C/POM121/SYMPK	4
GO:0140013	meiotic nuclear division	4/268	124/13349	0.238523	0.602079	0.562394	HFM1/CDC25B/ACTR3/BAG6	4
GO:0032944	regulation of mononuclear cell proliferation	4/268	125/13349	0.242867	0.602079	0.562394	CD81/SCRIB/DLG5/SLC7A1	4
GO:0050731	positive regulation of peptidyl-tyrosine phosphorylation	4/268	125/13349	0.242867	0.602079	0.562394	CD81/HSF1/TP53/ABL1	4
GO:0051961	negative regulation of nervous system development	4/268	125/13349	0.242867	0.602079	0.562394	SKI/RNF10/PTPRS/TP53	4
GO:0071166	ribonucleoprotein complex localization	4/268	125/13349	0.242867	0.602079	0.562394	UPF1/POM121C/POM121/SYMPK	4
GO:0008089	anterograde axonal transport	2/268	47/13349	0.243226	0.602079	0.562394	AP3D1/KIF1C	2
GO:0010803	regulation of tumor necrosis factor-mediated signaling pathway	2/268	47/13349	0.243226	0.602079	0.562394	SPPL2B/RNF31	2
GO:0032387	negative regulation of intracellular transport	2/268	47/13349	0.243226	0.602079	0.562394	SUFU/ABCA2	2
GO:0050918	positive chemotaxis	2/268	47/13349	0.243226	0.602079	0.562394	LRP1/SCRIB	2
GO:0097035	regulation of membrane lipid distribution	2/268	47/13349	0.243226	0.602079	0.562394	ABCC1/ABCA2	2
GO:2000378	negative regulation of reactive oxygen species metabolic process	2/268	47/13349	0.243226	0.602079	0.562394	KHSRP/TP53	2
GO:0045185	maintenance of protein location	3/268	85/13349	0.243423	0.602079	0.562394	SKP1/ANKRD13C/SUFU	3
GO:0048871	multicellular organismal homeostasis	10/268	385/13349	0.246581	0.602079	0.562394	CSK/ACTB/HSF1/TLE3/EIF4G1/ZNF516/IGF1R/OGT/ACTG1/PRKACA	10
GO:0010720	positive regulation of cell development	7/268	253/13349	0.246752	0.602079	0.562394	LRP1/DAG1/SHANK3/MEGF8/EEF2K/LIMK1/ABL1	7
GO:0030902	hindbrain development	4/268	126/13349	0.24723	0.602079	0.562394	CEP290/PTPRS/TP53/ABL1	4
GO:0032434	regulation of proteasomal ubiquitin-dependent protein catabolic process	4/268	126/13349	0.24723	0.602079	0.562394	ANKIB1/CSNK1A1/OGT/BAG6	4
GO:0046165	alcohol biosynthetic process	4/268	126/13349	0.24723	0.602079	0.562394	H6PD/SPTLC2/ABCA2/FASN	4
GO:1905952	regulation of lipid localization	4/268	126/13349	0.24723	0.602079	0.562394	LRP1/ASXL1/ZDHHC8/ABCA2	4
GO:0006206	pyrimidine nucleobase metabolic process	1/268	14/13349	0.247286	0.602079	0.562394	CAD	1
GO:0009209	pyrimidine ribonucleoside triphosphate biosynthetic process	1/268	14/13349	0.247286	0.602079	0.562394	CAD	1
GO:0009235	cobalamin metabolic process	1/268	14/13349	0.247286	0.602079	0.562394	ABCC1	1
GO:0009312	oligosaccharide biosynthetic process	1/268	14/13349	0.247286	0.602079	0.562394	ST3GAL2	1
GO:0010447	response to acidic pH	1/268	14/13349	0.247286	0.602079	0.562394	ASIC1	1
GO:0010470	regulation of gastrulation	1/268	14/13349	0.247286	0.602079	0.562394	DAG1	1
GO:0010667	negative regulation of cardiac muscle cell apoptotic process	1/268	14/13349	0.247286	0.602079	0.562394	HSF1	1
GO:0031958	corticosteroid receptor signaling pathway	1/268	14/13349	0.247286	0.602079	0.562394	ARID1A	1
GO:0032780	negative regulation of ATPase activity	1/268	14/13349	0.247286	0.602079	0.562394	TP53	1
GO:0032897	negative regulation of viral transcription	1/268	14/13349	0.247286	0.602079	0.562394	TRIM62	1
GO:0034349	glial cell apoptotic process	1/268	14/13349	0.247286	0.602079	0.562394	TP53	1
GO:0035437	maintenance of protein localization in endoplasmic reticulum	1/268	14/13349	0.247286	0.602079	0.562394	ANKRD13C	1
GO:0035721	intraciliary retrograde transport	1/268	14/13349	0.247286	0.602079	0.562394	WDR19	1
GO:0035728	response to hepatocyte growth factor	1/268	14/13349	0.247286	0.602079	0.562394	BCAR1	1
GO:0036342	post-anal tail morphogenesis	1/268	14/13349	0.247286	0.602079	0.562394	MED12	1
GO:0042744	hydrogen peroxide catabolic process	1/268	14/13349	0.247286	0.602079	0.562394	PXDN	1
GO:0042994	cytoplasmic sequestering of transcription factor	1/268	14/13349	0.247286	0.602079	0.562394	SUFU	1
GO:0043584	nose development	1/268	14/13349	0.247286	0.602079	0.562394	SKI	1
GO:0043951	negative regulation of cAMP-mediated signaling	1/268	14/13349	0.247286	0.602079	0.562394	MGRN1	1
GO:0044804	autophagy of nucleus	1/268	14/13349	0.247286	0.602079	0.562394	ATG2A	1
GO:0045725	positive regulation of glycogen biosynthetic process	1/268	14/13349	0.247286	0.602079	0.562394	EPM2AIP1	1
GO:0046134	pyrimidine nucleoside biosynthetic process	1/268	14/13349	0.247286	0.602079	0.562394	CAD	1
GO:0050857	positive regulation of antigen receptor-mediated signaling pathway	1/268	14/13349	0.247286	0.602079	0.562394	CD81	1
GO:0050966	detection of mechanical stimulus involved in sensory perception of pain	1/268	14/13349	0.247286	0.602079	0.562394	BACE1	1
GO:0051014	actin filament severing	1/268	14/13349	0.247286	0.602079	0.562394	GMFB	1
GO:0051151	negative regulation of smooth muscle cell differentiation	1/268	14/13349	0.247286	0.602079	0.562394	DNMT1	1
GO:0051546	keratinocyte migration	1/268	14/13349	0.247286	0.602079	0.562394	IQSEC1	1
GO:0070571	negative regulation of neuron projection regeneration	1/268	14/13349	0.247286	0.602079	0.562394	PTPRS	1
GO:0070885	negative regulation of calcineurin-NFAT signaling cascade	1/268	14/13349	0.247286	0.602079	0.562394	MAPK7	1
GO:0071071	regulation of phospholipid biosynthetic process	1/268	14/13349	0.247286	0.602079	0.562394	ABCA2	1
GO:0071318	cellular response to ATP	1/268	14/13349	0.247286	0.602079	0.562394	SSH1	1
GO:0071397	cellular response to cholesterol	1/268	14/13349	0.247286	0.602079	0.562394	DAG1	1
GO:0071467	cellular response to pH	1/268	14/13349	0.247286	0.602079	0.562394	ASIC1	1
GO:0090399	replicative senescence	1/268	14/13349	0.247286	0.602079	0.562394	TP53	1
GO:0097094	craniofacial suture morphogenesis	1/268	14/13349	0.247286	0.602079	0.562394	MEGF8	1
GO:0099638	endosome to plasma membrane protein transport	1/268	14/13349	0.247286	0.602079	0.562394	SCRIB	1
GO:0106057	negative regulation of calcineurin-mediated signaling	1/268	14/13349	0.247286	0.602079	0.562394	MAPK7	1
GO:0150146	cell junction disassembly	1/268	14/13349	0.247286	0.602079	0.562394	IQSEC1	1
GO:1900117	regulation of execution phase of apoptosis	1/268	14/13349	0.247286	0.602079	0.562394	TP53	1
GO:1900153	positive regulation of nuclear-transcribed mRNA catabolic process, deadenylation-dependent decay	1/268	14/13349	0.247286	0.602079	0.562394	AGO2	1
GO:1901836	regulation of transcription of nucleolar large rRNA by RNA polymerase I	1/268	14/13349	0.247286	0.602079	0.562394	SMARCA4	1
GO:1902074	response to salt	1/268	14/13349	0.247286	0.602079	0.562394	HSF1	1
GO:1903830	magnesium ion transmembrane transport	1/268	14/13349	0.247286	0.602079	0.562394	ZDHHC17	1
GO:1904923	regulation of autophagy of mitochondrion in response to mitochondrial depolarization	1/268	14/13349	0.247286	0.602079	0.562394	HUWE1	1
GO:1905048	regulation of metallopeptidase activity	1/268	14/13349	0.247286	0.602079	0.562394	LRP1	1
GO:2000052	positive regulation of non-canonical Wnt signaling pathway	1/268	14/13349	0.247286	0.602079	0.562394	ABL1	1
GO:0071383	cellular response to steroid hormone stimulus	5/268	168/13349	0.248826	0.605385	0.565482	NCOR2/SMARCA4/ARID1A/KMT2D/RXRA	5
GO:0060627	regulation of vesicle-mediated transport	11/268	431/13349	0.249598	0.606032	0.566087	LRP1/CSK/MAP2K2/HIP1/RAPGEF1/ABCA2/EEF2K/AP2A1/CBL/BACE1/ABL1	11
GO:0031334	positive regulation of protein-containing complex assembly	6/268	211/13349	0.250449	0.606032	0.566087	ASAP1/ACTR3/EIF4G1/GMFB/TP53/MED25	6
GO:0030520	intracellular estrogen receptor signaling pathway	2/268	48/13349	0.250691	0.606032	0.566087	ARID1A/KMT2D	2
GO:0051653	spindle localization	2/268	48/13349	0.250691	0.606032	0.566087	HTT/ACTR3	2
GO:0051851	modulation by host of symbiont process	2/268	48/13349	0.250691	0.606032	0.566087	SMARCA4/IGF2R	2
GO:0061005	cell differentiation involved in kidney development	2/268	48/13349	0.250691	0.606032	0.566087	ASXL1/NOTCH2	2
GO:1990928	response to amino acid starvation	2/268	48/13349	0.250691	0.606032	0.566087	GCN1/LARP1	2
GO:1903322	positive regulation of protein modification by small protein conjugation or removal	4/268	127/13349	0.251609	0.606032	0.566087	HDAC4/SKP1/MTA1/HUWE1	4
GO:0009611	response to wounding	12/268	477/13349	0.251757	0.606032	0.566087	PABPC4/LRP1/CREB3L2/CBX5/DAG1/NOTCH2/PLEC/ACTB/PTPRS/VAV2/ACTG1/PRKACA	12
GO:0022612	gland morphogenesis	3/268	87/13349	0.2542	0.606032	0.566087	SCRIB/DAG1/NOTCH2	3
GO:2001237	negative regulation of extrinsic apoptotic signaling pathway	3/268	87/13349	0.2542	0.606032	0.566087	HTT/MAPK7/EYA3	3
GO:0031056	regulation of histone modification	4/268	128/13349	0.256005	0.606032	0.566087	SKI/DNMT1/OGT/TP53	4
GO:0050806	positive regulation of synaptic transmission	4/268	128/13349	0.256005	0.606032	0.566087	SHANK3/CLSTN1/PAIP2/ABL1	4
GO:0032412	regulation of ion transmembrane transporter activity	6/268	213/13349	0.257169	0.606032	0.566087	SELENON/WNK1/GRIA2/SHANK3/HTT/PRKACA	6
GO:0019320	hexose catabolic process	2/268	49/13349	0.258162	0.606032	0.566087	FOXK1/TP53	2
GO:0032835	glomerulus development	2/268	49/13349	0.258162	0.606032	0.566087	ASXL1/NOTCH2	2
GO:0050435	amyloid-beta metabolic process	2/268	49/13349	0.258162	0.606032	0.566087	ABCA2/BACE1	2
GO:1903036	positive regulation of response to wounding	2/268	49/13349	0.258162	0.606032	0.566087	LRP1/ACTG1	2
GO:1904427	positive regulation of calcium ion transmembrane transport	2/268	49/13349	0.258162	0.606032	0.566087	HTT/ABL1	2
GO:0021549	cerebellum development	3/268	88/13349	0.259614	0.606032	0.566087	PTPRS/TP53/ABL1	3
GO:0031146	SCF-dependent proteasomal ubiquitin-dependent protein catabolic process	3/268	88/13349	0.259614	0.606032	0.566087	FBXL5/SKP1/CCNF	3
GO:0042147	retrograde transport, endosome to Golgi	3/268	88/13349	0.259614	0.606032	0.566087	TBC1D10B/SNX6/UBE2O	3
GO:0061982	meiosis I cell cycle process	3/268	88/13349	0.259614	0.606032	0.566087	HFM1/CDC25B/BAG6	3
GO:0106027	neuron projection organization	3/268	88/13349	0.259614	0.606032	0.566087	SHANK3/IGF1R/EEF2K	3
GO:0022409	positive regulation of cell-cell adhesion	5/268	171/13349	0.260176	0.606032	0.566087	CD81/CSK/SLC7A1/AP3D1/RARA	5
GO:0048193	Golgi vesicle transport	9/268	346/13349	0.260704	0.606032	0.566087	CREB3L2/CSK/DCTN6/AP3D1/HTT/AP2A1/EXOC1/PPP6R1/KIF1C	9
GO:0051272	positive regulation of cellular component movement	11/268	436/13349	0.261266	0.606032	0.566087	LRP1/HDAC4/AGO2/WNK1/IQSEC1/SSH1/MAZ/BCAR1/IGF1R/ACTG1/ABL1	11
GO:0048545	response to steroid hormone	7/268	258/13349	0.262013	0.606032	0.566087	CAD/NCOR2/SMARCA4/ARID1A/ABCA2/KMT2D/RXRA	7
GO:0000463	maturation of LSU-rRNA from tricistronic rRNA transcript (SSU-rRNA, 5.8S rRNA, LSU-rRNA)	1/268	15/13349	0.262413	0.606032	0.566087	URB1	1
GO:0002076	osteoblast development	1/268	15/13349	0.262413	0.606032	0.566087	HDAC4	1
GO:0002313	mature B cell differentiation involved in immune response	1/268	15/13349	0.262413	0.606032	0.566087	NOTCH2	1
GO:0002724	regulation of T cell cytokine production	1/268	15/13349	0.262413	0.606032	0.566087	CD81	1
GO:0003184	pulmonary valve morphogenesis	1/268	15/13349	0.262413	0.606032	0.566087	NOTCH2	1
GO:0006474	N-terminal protein amino acid acetylation	1/268	15/13349	0.262413	0.606032	0.566087	NAA35	1
GO:0006978	DNA damage response, signal transduction by p53 class mediator resulting in transcription of p21 class mediator	1/268	15/13349	0.262413	0.606032	0.566087	TP53	1
GO:0009048	dosage compensation by inactivation of X chromosome	1/268	15/13349	0.262413	0.606032	0.566087	UPF1	1
GO:0009129	pyrimidine nucleoside monophosphate metabolic process	1/268	15/13349	0.262413	0.606032	0.566087	CAD	1
GO:0010715	regulation of extracellular matrix disassembly	1/268	15/13349	0.262413	0.606032	0.566087	LRP1	1
GO:0015693	magnesium ion transport	1/268	15/13349	0.262413	0.606032	0.566087	ZDHHC17	1
GO:0015721	bile acid and bile salt transport	1/268	15/13349	0.262413	0.606032	0.566087	RXRA	1
GO:0015874	norepinephrine transport	1/268	15/13349	0.262413	0.606032	0.566087	ACTB	1
GO:0021513	spinal cord dorsal/ventral patterning	1/268	15/13349	0.262413	0.606032	0.566087	SUFU	1
GO:0022010	central nervous system myelination	1/268	15/13349	0.262413	0.606032	0.566087	ABCA2	1
GO:0022038	corpus callosum development	1/268	15/13349	0.262413	0.606032	0.566087	PTPRS	1
GO:0031054	pre-miRNA processing	1/268	15/13349	0.262413	0.606032	0.566087	AGO2	1
GO:0032291	axon ensheathment in central nervous system	1/268	15/13349	0.262413	0.606032	0.566087	ABCA2	1
GO:0033151	V(D)J recombination	1/268	15/13349	0.262413	0.606032	0.566087	YY1	1
GO:0034104	negative regulation of tissue remodeling	1/268	15/13349	0.262413	0.606032	0.566087	CSK	1
GO:0035751	regulation of lysosomal lumen pH	1/268	15/13349	0.262413	0.606032	0.566087	CCDC115	1
GO:0043923	positive regulation by host of viral transcription	1/268	15/13349	0.262413	0.606032	0.566087	SMARCA4	1
GO:0045672	positive regulation of osteoclast differentiation	1/268	15/13349	0.262413	0.606032	0.566087	NOTCH2	1
GO:0045721	negative regulation of gluconeogenesis	1/268	15/13349	0.262413	0.606032	0.566087	SOGA1	1
GO:0048143	astrocyte activation	1/268	15/13349	0.262413	0.606032	0.566087	LRP1	1
GO:0048308	organelle inheritance	1/268	15/13349	0.262413	0.606032	0.566087	MAP2K2	1
GO:0048313	Golgi inheritance	1/268	15/13349	0.262413	0.606032	0.566087	MAP2K2	1
GO:0050765	negative regulation of phagocytosis	1/268	15/13349	0.262413	0.606032	0.566087	CSK	1
GO:0050849	negative regulation of calcium-mediated signaling	1/268	15/13349	0.262413	0.606032	0.566087	MAPK7	1
GO:0050855	regulation of B cell receptor signaling pathway	1/268	15/13349	0.262413	0.606032	0.566087	CD81	1
GO:0051446	positive regulation of meiotic cell cycle	1/268	15/13349	0.262413	0.606032	0.566087	CDC25B	1
GO:0060211	regulation of nuclear-transcribed mRNA poly(A) tail shortening	1/268	15/13349	0.262413	0.606032	0.566087	AGO2	1
GO:0061050	regulation of cell growth involved in cardiac muscle cell development	1/268	15/13349	0.262413	0.606032	0.566087	YY1	1
GO:0070193	synaptonemal complex organization	1/268	15/13349	0.262413	0.606032	0.566087	BAG6	1
GO:0070242	thymocyte apoptotic process	1/268	15/13349	0.262413	0.606032	0.566087	TP53	1
GO:0071850	mitotic cell cycle arrest	1/268	15/13349	0.262413	0.606032	0.566087	TP53	1
GO:0072574	hepatocyte proliferation	1/268	15/13349	0.262413	0.606032	0.566087	NOTCH2	1
GO:0072575	epithelial cell proliferation involved in liver morphogenesis	1/268	15/13349	0.262413	0.606032	0.566087	NOTCH2	1
GO:0090083	regulation of inclusion body assembly	1/268	15/13349	0.262413	0.606032	0.566087	HSF1	1
GO:1901201	regulation of extracellular matrix assembly	1/268	15/13349	0.262413	0.606032	0.566087	DAG1	1
GO:1903019	negative regulation of glycoprotein metabolic process	1/268	15/13349	0.262413	0.606032	0.566087	AGO2	1
GO:2000095	regulation of Wnt signaling pathway, planar cell polarity pathway	1/268	15/13349	0.262413	0.606032	0.566087	ABL1	1
GO:2000108	positive regulation of leukocyte apoptotic process	1/268	15/13349	0.262413	0.606032	0.566087	TP53	1
GO:2000269	regulation of fibroblast apoptotic process	1/268	15/13349	0.262413	0.606032	0.566087	TP53	1
GO:2000651	positive regulation of sodium ion transmembrane transporter activity	1/268	15/13349	0.262413	0.606032	0.566087	WNK1	1
GO:0061136	regulation of proteasomal protein catabolic process	5/268	172/13349	0.263987	0.609242	0.569086	ANKIB1/CSNK1A1/OGT/BAG6/PRKACA	5
GO:0005635	nuclear envelope	10/272	414/13911	0.292297	0.610254	0.563997	CBX5/POM121C/TNRC18/INTS1/POM121/TMEM201/IGF2R/MTA1/SYNE3/ABL1	10
GO:0030496	midbody	5/272	185/13911	0.29561	0.610254	0.563997	SSH1/WIZ/TTC28/MARK4/EXOC1	5
GO:0099572	postsynaptic specialization	8/272	323/13911	0.298296	0.610254	0.563997	SCRIB/IQSEC1/GRIA2/DLG5/SHANK3/CLSTN1/PTPRS/EEF2K	8
GO:0000145	exocyst	1/272	18/13911	0.299287	0.610254	0.563997	EXOC1	1
GO:0031430	M band	1/272	18/13911	0.299287	0.610254	0.563997	OBSCN	1
GO:0044233	mitochondria-associated endoplasmic reticulum membrane	1/272	18/13911	0.299287	0.610254	0.563997	MBOAT7	1
GO:0000187	activation of MAPK activity	4/268	130/13349	0.264843	0.610793	0.570534	CD81/MAP2K7/SHC1/MAP2K2	4
GO:0032411	positive regulation of transporter activity	3/268	89/13349	0.265044	0.610833	0.570572	WNK1/SHANK3/HTT	3
GO:0001756	somitogenesis	2/268	50/13349	0.265637	0.610927	0.57066	MED12/TP53	2
GO:0019933	cAMP-mediated signaling	2/268	50/13349	0.265637	0.610927	0.57066	MAPK7/MGRN1	2
GO:0072666	establishment of protein localization to vacuole	2/268	50/13349	0.265637	0.610927	0.57066	AP3D1/VPS37A	2
GO:1901215	negative regulation of neuron death	5/268	173/13349	0.26781	0.611766	0.571443	LRP1/HSF1/EIF4G1/SNX6/CBL	5
GO:1902905	positive regulation of supramolecular fiber organization	5/268	173/13349	0.26781	0.611766	0.571443	PXN/ACTR3/GMFB/LIMK1/ABL1	5
GO:0060538	skeletal muscle organ development	4/268	131/13349	0.269283	0.611766	0.571443	HDAC4/SELENON/DAG1/SKI	4
GO:0090087	regulation of peptide transport	12/268	485/13349	0.269648	0.611766	0.571443	CD81/LRP1/CSK/RNF31/MIDN/SUFU/CEP290/UBE2J2/TP53/EXOC1/HUWE1/PRKACA	12
GO:0006672	ceramide metabolic process	3/268	90/13349	0.270487	0.611766	0.571443	SPTLC2/ABCA2/ST3GAL2	3
GO:0019218	regulation of steroid metabolic process	3/268	90/13349	0.270487	0.611766	0.571443	H6PD/ABCA2/FASN	3
GO:0098742	cell-cell adhesion via plasma-membrane adhesion molecules	6/268	217/13349	0.270752	0.611766	0.571443	WNK1/CELSR2/MAPK7/CLSTN1/PTPRS/SDK2	6
GO:0007517	muscle organ development	7/268	261/13349	0.271296	0.611766	0.571443	CHD2/HDAC4/SELENON/DAG1/FLNB/FOXK1/SKI	7
GO:0050865	regulation of cell activation	9/268	350/13349	0.271341	0.611766	0.571443	CD81/CSK/SCRIB/SHPK/DLG5/SLC7A1/AP3D1/RARA/ABL1	9
GO:0050878	regulation of body fluid levels	9/268	350/13349	0.271341	0.611766	0.571443	PABPC4/CAD/NCOR2/CBX5/CELSR2/ACTB/VAV2/ACTG1/PRKACA	9
GO:0019083	viral transcription	5/268	174/13349	0.271646	0.611766	0.571443	POLR2A/SMARCA4/POM121C/POM121/TRIM62	5
GO:0006027	glycosaminoglycan catabolic process	2/268	51/13349	0.273111	0.611766	0.571443	AGRN/HSPG2	2
GO:0022617	extracellular matrix disassembly	2/268	51/13349	0.273111	0.611766	0.571443	LRP1/SH3PXD2B	2
GO:0034103	regulation of tissue remodeling	2/268	51/13349	0.273111	0.611766	0.571443	CSK/TP53	2
GO:0045582	positive regulation of T cell differentiation	2/268	51/13349	0.273111	0.611766	0.571443	AP3D1/RARA	2
GO:0046173	polyol biosynthetic process	2/268	51/13349	0.273111	0.611766	0.571443	SPTLC2/ABCA2	2
GO:0006405	RNA export from nucleus	4/268	132/13349	0.273737	0.611766	0.571443	UPF1/POM121C/POM121/SYMPK	4
GO:0034614	cellular response to reactive oxygen species	4/268	132/13349	0.273737	0.611766	0.571443	PXN/MAPK7/HSF1/ABL1	4
GO:0021537	telencephalon development	6/268	218/13349	0.274176	0.611766	0.571443	LRP1/SHANK3/SKI/MBOAT7/PTPRS/IGF2BP1	6
GO:0043523	regulation of neuron apoptotic process	5/268	175/13349	0.275494	0.611766	0.571443	LRP1/HDAC4/SNX6/TP53/BACE1	5
GO:0044264	cellular polysaccharide metabolic process	3/268	91/13349	0.275943	0.611766	0.571443	EPM2AIP1/NDST1/GAA	3
GO:0000712	resolution of meiotic recombination intermediates	1/268	16/13349	0.277238	0.611766	0.571443	HFM1	1
GO:0001574	ganglioside biosynthetic process	1/268	16/13349	0.277238	0.611766	0.571443	ST3GAL2	1
GO:0002861	regulation of inflammatory response to antigenic stimulus	1/268	16/13349	0.277238	0.611766	0.571443	CD81	1
GO:0003283	atrial septum development	1/268	16/13349	0.277238	0.611766	0.571443	NOTCH2	1
GO:0008211	glucocorticoid metabolic process	1/268	16/13349	0.277238	0.611766	0.571443	H6PD	1
GO:0008340	determination of adult lifespan	1/268	16/13349	0.277238	0.611766	0.571443	TP53	1
GO:0008356	asymmetric cell division	1/268	16/13349	0.277238	0.611766	0.571443	ACTR3	1
[truncated: 2,277 more rows]

## Sheet: PCDH19-16pdel.PCDH19Unique
ID	Description	GeneRatio	BgRatio	pvalue	p.adjust	qvalue	geneID	Count
GO:0004843	thiol-dependent ubiquitin-specific protease activity	7/191	86/13625	0.0002012	0.0403302	0.0403302	EIF3F/ZUP1/USP7/TANK/PSMD14/USP15/USP47	7
GO:0101005	ubiquitinyl hydrolase activity	7/191	87/13625	0.000216248	0.0403302	0.0403302	EIF3F/ZUP1/USP7/TANK/PSMD14/USP15/USP47	7
GO:0008242	omega peptidase activity	7/191	93/13625	0.000326727	0.0406231	0.0406231	EIF3F/ZUP1/USP7/TANK/PSMD14/USP15/USP47	7
GO:0046332	SMAD binding	6/191	73/13625	0.000547873	0.0510891	0.0510891	BMPR1A/USP15/PURB/PML/ZC3H3/SAV1	6
GO:0140030	modification-dependent protein binding	8/191	147/13625	0.00109259	0.0815069	0.0815069	CARM1/PHF13/BRD4/ZFAND6/USP15/PRPF8/PML/ABRAXAS2	8
GO:0070122	isopeptidase activity	3/191	17/13625	0.00159532	0.0991758	0.0991758	EIF3F/PSMD14/PRPF8	3
GO:0071013	catalytic step 2 spliceosome	6/189	86/13911	0.00111007	0.324139	0.324139	PLRG1/SF3A2/HNRNPA3/PABPC1/PRPF8/SRRM2	6
GO:1902187	negative regulation of viral release from host cell	3/184	13/13349	0.000665554	0.388875	0.384945	TRIM8/TRIM28/PML	3
GO:0016569	covalent chromatin modification	15/184	426/13349	0.000825936	0.388875	0.384945	BEND3/UBE2E1/HDAC7/CARM1/TBL1X/USP7/SETD5/BRD4/KDM2B/USP15/ZZZ3/TRIM28/HASPIN/ARID4A/MBIP	15
GO:1903900	regulation of viral life cycle	7/184	111/13349	0.000857946	0.388875	0.384945	IFIT5/VAPB/STAU1/PABPC1/TRIM8/TRIM28/PML	7
GO:0050792	regulation of viral process	8/184	148/13349	0.00102215	0.388875	0.384945	IFIT5/VAPB/STAU1/PABPC1/TRIM8/TRIM28/PML/NELFB	8
GO:0033157	regulation of intracellular protein transport	10/184	224/13349	0.00109181	0.388875	0.384945	DYNLT2B/EFCAB7/PDCD10/TAMALIN/AKAP5/TRIM28/CSNK2A2/RUFY3/NUCB1/MFF	10
GO:1900151	regulation of nuclear-transcribed mRNA catabolic process, deadenylation-dependent decay	3/184	16/13349	0.00126409	0.388875	0.384945	PABPC1/NANOS3/TENT4A	3
GO:0043903	regulation of biological process involved in symbiotic interaction	8/184	154/13349	0.00132018	0.388875	0.384945	IFIT5/VAPB/STAU1/PABPC1/TRIM8/TRIM28/PML/NELFB	8
GO:0032386	regulation of intracellular transport	12/184	315/13349	0.00141538	0.388875	0.384945	DYNLT2B/EFCAB7/PDCD10/USP7/TAMALIN/AKAP5/TRIM28/CSNK2A2/SCP2/RUFY3/NUCB1/MFF	12
GO:0045069	regulation of viral genome replication	5/184	63/13349	0.0017351	0.403826	0.399745	IFIT5/VAPB/STAU1/PABPC1/TRIM28	5
GO:0016570	histone modification	14/184	415/13349	0.00183724	0.403826	0.399745	BEND3/UBE2E1/HDAC7/CARM1/TBL1X/USP7/SETD5/BRD4/KDM2B/USP15/ZZZ3/HASPIN/ARID4A/MBIP	14
GO:0016579	protein deubiquitination	10/184	247/13349	0.00225621	0.435205	0.430807	EIF3F/WDR48/ASXL2/USP7/TANK/PSMD14/USP15/USP47/TAB1/ABRAXAS2	10
GO:0018023	peptidyl-lysine trimethylation	4/184	41/13349	0.00237601	0.435205	0.430807	BEND3/SETD5/BRD4/ARID4A	4
GO:0019079	viral genome replication	6/184	102/13349	0.00285201	0.482209	0.477336	IFIT5/VAPB/STAU1/PABPC1/TRIM28/PCBP2	6
GO:0050687	negative regulation of defense response to virus	3/184	22/13349	0.00327141	0.511629	0.506459	ILRUN/PCBP2/SEC14L1	3
GO:0070646	protein modification by small protein removal	10/184	264/13349	0.00363839	0.511629	0.506459	EIF3F/WDR48/ASXL2/USP7/TANK/PSMD14/USP15/USP47/TAB1/ABRAXAS2	10
GO:0051497	negative regulation of stress fiber assembly	3/184	23/13349	0.00372433	0.511629	0.506459	WASF2/PAK2/ARHGEF18	3
GO:0008174	mRNA methyltransferase activity	2/191	12/13625	0.0117636	0.548476	0.548476	PCIF1/METTL14	2
GO:0140035	ubiquitination-like modification-dependent protein binding	2/191	12/13625	0.0117636	0.548476	0.548476	USP15/PML	2
GO:0000049	tRNA binding	4/191	67/13625	0.0144416	0.598522	0.598522	IFIT5/AARS2/IGHMBP2/NEMF	4
GO:1990380	Lys48-specific deubiquitinase activity	2/191	15/13625	0.0182066	0.636568	0.636568	USP7/USP15	2
GO:0005080	protein kinase C binding	3/191	47/13625	0.0280079	0.636568	0.636568	HDAC7/PRKCSH/NELL1	3
GO:0070577	lysine-acetylated histone binding	2/191	19/13625	0.0285863	0.636568	0.636568	CARM1/BRD4	2
GO:0140033	acetylation-dependent protein binding	2/191	19/13625	0.0285863	0.636568	0.636568	CARM1/BRD4	2
GO:0031593	polyubiquitin modification-dependent protein binding	3/191	48/13625	0.029575	0.636568	0.636568	ZFAND6/PRPF8/ABRAXAS2	3
GO:0031690	adrenergic receptor binding	2/191	20/13625	0.0314744	0.636568	0.636568	AKAP5/SAV1	2
GO:0008234	cysteine-type peptidase activity	5/191	128/13625	0.034149	0.636568	0.636568	EIF3F/USP7/ATG4D/USP15/USP47	5
GO:0008266	poly(U) RNA binding	2/191	24/13625	0.044089	0.636568	0.636568	IFIT5/PABPC1	2
GO:0034237	protein kinase A regulatory subunit binding	2/191	24/13625	0.044089	0.636568	0.636568	WASF2/AKAP5	2
GO:0047485	protein N-terminus binding	4/191	101/13625	0.0535694	0.636568	0.636568	PDCD10/CFAP36/CSNK2A2/SRRM2	4
GO:0008187	poly-pyrimidine tract binding	2/191	27/13625	0.0545683	0.636568	0.636568	IFIT5/PABPC1	2
GO:0008233	peptidase activity	10/191	414/13625	0.0666285	0.636568	0.636568	EIF3F/ZUP1/USP7/ECE1/TANK/PSMD14/ATG4D/USP15/USP47/PRPF8	10
GO:0003697	single-stranded DNA binding	4/191	110/13625	0.0689033	0.636568	0.636568	WDR48/PURB/PCBP2/IGHMBP2	4
GO:0048487	beta-tubulin binding	2/191	35/13625	0.0860844	0.636568	0.636568	VAPB/MAP1S	2
GO:0003729	mRNA binding	7/191	271/13625	0.0872708	0.636568	0.636568	METTL14/PTBP2/PURB/PABPC1/SRRM2/PCBP2/NANOS3	7
GO:0004197	cysteine-type endopeptidase activity	3/191	75/13625	0.0881771	0.636568	0.636568	USP7/USP15/USP47	3
GO:0042393	histone binding	6/191	220/13625	0.0895189	0.636568	0.636568	CARM1/PHF13/TBL1X/BRD4/HPF1/USP15	6
GO:0000993	RNA polymerase II complex binding	2/191	36/13625	0.0903372	0.636568	0.636568	PCIF1/BRD4	2
GO:0031625	ubiquitin protein ligase binding	7/191	275/13625	0.0925427	0.636568	0.636568	HLTF/USP7/TANK/TRIM28/PML/PCBP2/ANKRA2	7
GO:0016504	peptidase activator activity	2/191	37/13625	0.0946506	0.636568	0.636568	TANK/PSMD14	2
GO:0003712	transcription coregulator activity	10/191	444/13625	0.0951915	0.636568	0.636568	FHL3/CARM1/TBL1X/BRD4/KDM2B/TRIM8/TRIM28/SERTAD2/IRF2BP2/PPRC1	10
GO:0019209	kinase activator activity	3/191	78/13625	0.0964458	0.636568	0.636568	PAK2/CAB39L/TAB1	3
GO:0008022	protein C-terminus binding	5/191	178/13625	0.105441	0.636568	0.636568	TBL1X/USP7/COIL/PABPC1/LIG4	5
GO:0106311	protein threonine kinase activity	6/191	231/13625	0.106595	0.636568	0.636568	STK24/PAK2/PIKFYVE/CDC42BPG/HASPIN/CSNK2A2	6
GO:0106310	protein serine kinase activity	6/191	232/13625	0.108226	0.636568	0.636568	STK24/PAK2/PIKFYVE/CDC42BPG/HASPIN/CSNK2A2	6
GO:0043175	RNA polymerase core enzyme binding	2/191	42/13625	0.117042	0.636568	0.636568	PCIF1/BRD4	2
GO:0044389	ubiquitin-like protein ligase binding	7/191	293/13625	0.118413	0.636568	0.636568	HLTF/USP7/TANK/TRIM28/PML/PCBP2/ANKRA2	7
GO:0003713	transcription coactivator activity	6/191	242/13625	0.125236	0.636568	0.636568	CARM1/BRD4/TRIM8/TRIM28/SERTAD2/PPRC1	6
GO:0008047	enzyme activator activity	10/191	474/13625	0.130054	0.636568	0.636568	PAK2/NPRL3/TANK/PSMD14/TBC1D12/CAB39L/GIT2/RAMAC/TAB1/ADGRB3	10
GO:0019207	kinase regulator activity	5/191	191/13625	0.13099	0.636568	0.636568	PAK2/CCNI/CAB39L/TAB1/MBIP	5
GO:0005024	transforming growth factor beta-activated receptor activity	1/191	10/13625	0.131704	0.636568	0.636568	BMPR1A	1
GO:0008253	5'-nucleotidase activity	1/191	10/13625	0.131704	0.636568	0.636568	NT5C3A	1
GO:0015173	aromatic amino acid transmembrane transporter activity	1/191	10/13625	0.131704	0.636568	0.636568	SLC16A10	1
GO:0015926	glucosidase activity	1/191	10/13625	0.131704	0.636568	0.636568	MOGS	1
GO:0016868	intramolecular transferase activity, phosphotransferases	1/191	10/13625	0.131704	0.636568	0.636568	BPGM	1
GO:0031078	histone deacetylase activity (H3-K14 specific)	1/191	10/13625	0.131704	0.636568	0.636568	HDAC7	1
GO:0032041	NAD-dependent histone deacetylase activity (H3-K14 specific)	1/191	10/13625	0.131704	0.636568	0.636568	HDAC7	1
GO:0046974	histone methyltransferase activity (H3-K9 specific)	1/191	10/13625	0.131704	0.636568	0.636568	SETD5	1
GO:0051864	histone demethylase activity (H3-K36 specific)	1/191	10/13625	0.131704	0.636568	0.636568	KDM2B	1
GO:0061133	endopeptidase activator activity	1/191	10/13625	0.131704	0.636568	0.636568	PSMD14	1
GO:0140036	ubiquitin-dependent protein binding	1/191	10/13625	0.131704	0.636568	0.636568	USP15	1
GO:1990459	transferrin receptor binding	1/191	10/13625	0.131704	0.636568	0.636568	SNX4	1
GO:0000287	magnesium ion binding	5/191	192/13625	0.133063	0.636568	0.636568	NT5C3A/ATP8B2/CDC42BPG/XXYLT1/AASDHPPT	5
GO:0017069	snRNA binding	2/191	46/13625	0.135805	0.636568	0.636568	COIL/PRPF8	2
GO:0008168	methyltransferase activity	5/191	197/13625	0.143647	0.636568	0.636568	CARM1/PCIF1/METTL14/SETD5/SMYD4	5
GO:0016273	arginine N-methyltransferase activity	1/191	11/13625	0.143885	0.636568	0.636568	CARM1	1
GO:0016274	protein-arginine N-methyltransferase activity	1/191	11/13625	0.143885	0.636568	0.636568	CARM1	1
GO:0035252	UDP-xylosyltransferase activity	1/191	11/13625	0.143885	0.636568	0.636568	XXYLT1	1
GO:0042285	xylosyltransferase activity	1/191	11/13625	0.143885	0.636568	0.636568	XXYLT1	1
GO:0042975	peroxisome proliferator activated receptor binding	1/191	11/13625	0.143885	0.636568	0.636568	ASXL2	1
GO:0008757	S-adenosylmethionine-dependent methyltransferase activity	4/191	146/13625	0.14918	0.636568	0.636568	CARM1/PCIF1/METTL14/SETD5	4
GO:0051018	protein kinase A binding	2/191	49/13625	0.150284	0.636568	0.636568	WASF2/AKAP5	2
GO:0008094	DNA-dependent ATPase activity	2/191	50/13625	0.155177	0.636568	0.636568	HLTF/IGHMBP2	2
GO:0042054	histone methyltransferase activity	2/191	50/13625	0.155177	0.636568	0.636568	CARM1/SETD5	2
GO:0004652	polynucleotide adenylyltransferase activity	1/191	12/13625	0.155896	0.636568	0.636568	TENT4A	1
GO:0008179	adenylate cyclase binding	1/191	12/13625	0.155896	0.636568	0.636568	AKAP5	1
GO:0008252	nucleotidase activity	1/191	12/13625	0.155896	0.636568	0.636568	NT5C3A	1
GO:0008353	RNA polymerase II CTD heptapeptide repeat kinase activity	1/191	12/13625	0.155896	0.636568	0.636568	BRD4	1
GO:0034452	dynactin binding	1/191	12/13625	0.155896	0.636568	0.636568	BICD2	1
GO:0034595	phosphatidylinositol phosphate 5-phosphatase activity	1/191	12/13625	0.155896	0.636568	0.636568	PIKFYVE	1
GO:0043023	ribosomal large subunit binding	1/191	12/13625	0.155896	0.636568	0.636568	NEMF	1
GO:0043395	heparan sulfate proteoglycan binding	1/191	12/13625	0.155896	0.636568	0.636568	SEMA5A	1
GO:0061578	Lys63-specific deubiquitinase activity	1/191	12/13625	0.155896	0.636568	0.636568	PSMD14	1
GO:0070679	inositol 1,4,5 trisphosphate binding	1/191	12/13625	0.155896	0.636568	0.636568	ITPR3	1
GO:0070742	C2H2 zinc finger domain binding	1/191	12/13625	0.155896	0.636568	0.636568	SRRM2	1
GO:0071933	Arp2/3 complex binding	1/191	12/13625	0.155896	0.636568	0.636568	WASF2	1
GO:0097157	pre-mRNA intronic binding	1/191	12/13625	0.155896	0.636568	0.636568	PRPF8	1
GO:0140333	glycerophospholipid flippase activity	1/191	12/13625	0.155896	0.636568	0.636568	ATP8B2	1
GO:0090079	translation regulator activity, nucleic acid binding	3/191	99/13625	0.161966	0.636568	0.636568	EIF3F/PAIP1/PABPC1	3
GO:1990841	promoter-specific chromatin binding	2/191	52/13625	0.165053	0.636568	0.636568	RBL2/TRIM28	2
GO:0016741	transferase activity, transferring one-carbon groups	5/191	207/13625	0.165859	0.636568	0.636568	CARM1/PCIF1/METTL14/SETD5/SMYD4	5
GO:0002161	aminoacyl-tRNA editing activity	1/191	13/13625	0.167739	0.636568	0.636568	AARS2	1
GO:0008195	phosphatidate phosphatase activity	1/191	13/13625	0.167739	0.636568	0.636568	PLPPR1	1
GO:0015174	basic amino acid transmembrane transporter activity	1/191	13/13625	0.167739	0.636568	0.636568	SLC38A9	1
GO:0034450	ubiquitin-ubiquitin ligase activity	1/191	13/13625	0.167739	0.636568	0.636568	UBE4B	1
GO:0032182	ubiquitin-like protein binding	3/191	101/13625	0.168789	0.636568	0.636568	WDR48/ILRUN/PML	3
GO:0001098	basal transcription machinery binding	2/191	54/13625	0.175036	0.636568	0.636568	PCIF1/BRD4	2
GO:0001099	basal RNA polymerase II transcription machinery binding	2/191	54/13625	0.175036	0.636568	0.636568	PCIF1/BRD4	2
GO:0030374	nuclear receptor coactivator activity	2/191	54/13625	0.175036	0.636568	0.636568	CARM1/PPRC1	2
GO:0097110	scaffold protein binding	2/191	54/13625	0.175036	0.636568	0.636568	AKAP5/TCOF1	2
GO:0008308	voltage-gated anion channel activity	1/191	14/13625	0.179417	0.636568	0.636568	CLCN7	1
GO:0015106	bicarbonate transmembrane transporter activity	1/191	14/13625	0.179417	0.636568	0.636568	SLC4A10	1
GO:0016307	phosphatidylinositol phosphate kinase activity	1/191	14/13625	0.179417	0.636568	0.636568	PIKFYVE	1
GO:0016408	C-acyltransferase activity	1/191	14/13625	0.179417	0.636568	0.636568	SCP2	1
GO:0042577	lipid phosphatase activity	1/191	14/13625	0.179417	0.636568	0.636568	PLPPR1	1
GO:0140327	flippase activity	1/191	14/13625	0.179417	0.636568	0.636568	ATP8B2	1
GO:0004675	transmembrane receptor protein serine/threonine kinase activity	1/191	15/13625	0.190932	0.636568	0.636568	BMPR1A	1
GO:0015278	calcium-release channel activity	1/191	15/13625	0.190932	0.636568	0.636568	ITPR3	1
GO:0017136	NAD-dependent histone deacetylase activity	1/191	15/13625	0.190932	0.636568	0.636568	HDAC7	1
GO:0030296	protein tyrosine kinase activator activity	1/191	15/13625	0.190932	0.636568	0.636568	PAK2	1
GO:0032183	SUMO binding	1/191	15/13625	0.190932	0.636568	0.636568	PML	1
GO:0052742	phosphatidylinositol kinase activity	1/191	15/13625	0.190932	0.636568	0.636568	PIKFYVE	1
GO:0070628	proteasome binding	1/191	15/13625	0.190932	0.636568	0.636568	PSMD14	1
GO:0070063	RNA polymerase binding	2/191	58/13625	0.19527	0.636568	0.636568	PCIF1/BRD4	2
GO:0004674	protein serine/threonine kinase activity	8/191	399/13625	0.198213	0.636568	0.636568	BMPR1A/STK24/PAK2/PIKFYVE/BRD4/CDC42BPG/HASPIN/CSNK2A2	8
GO:0008525	phosphatidylcholine transporter activity	1/191	16/13625	0.202287	0.636568	0.636568	ATP8B2	1
GO:0034979	NAD-dependent protein deacetylase activity	1/191	16/13625	0.202287	0.636568	0.636568	HDAC7	1
GO:0035173	histone kinase activity	1/191	16/13625	0.202287	0.636568	0.636568	HASPIN	1
GO:0050811	GABA receptor binding	1/191	16/13625	0.202287	0.636568	0.636568	AKAP5	1
GO:1904047	S-adenosyl-L-methionine binding	1/191	16/13625	0.202287	0.636568	0.636568	PCIF1	1
GO:0019887	protein kinase regulator activity	4/191	167/13625	0.207225	0.636568	0.636568	PAK2/CCNI/CAB39L/MBIP	4
GO:0015171	amino acid transmembrane transporter activity	2/191	61/13625	0.210632	0.636568	0.636568	SLC16A10/SLC38A9	2
GO:0017070	U6 snRNA binding	1/191	17/13625	0.213482	0.636568	0.636568	PRPF8	1
GO:0019789	SUMO transferase activity	1/191	17/13625	0.213482	0.636568	0.636568	TRIM28	1
GO:0070696	transmembrane receptor protein serine/threonine kinase binding	1/191	17/13625	0.213482	0.636568	0.636568	SAV1	1
GO:0002039	p53 binding	2/191	62/13625	0.215779	0.636568	0.636568	USP7/BRD4	2
GO:0017124	SH3 domain binding	3/191	115/13625	0.218612	0.636568	0.636568	WASF2/AKAP5/RUFY2	3
GO:0005516	calmodulin binding	4/191	171/13625	0.21896	0.636568	0.636568	NDUFAF4/SNTB2/ADD1/AKAP5	4
GO:0000339	RNA cap binding	1/191	18/13625	0.224522	0.636568	0.636568	IFIT5	1
GO:0033613	activating transcription factor binding	2/191	65/13625	0.231287	0.636568	0.636568	HDAC7/RBL2	2
GO:0000062	fatty-acyl-CoA binding	1/191	19/13625	0.235407	0.636568	0.636568	SCP2	1
GO:0004622	lysophospholipase activity	1/191	19/13625	0.235407	0.636568	0.636568	PNPLA6	1
GO:0005160	transforming growth factor beta receptor binding	1/191	19/13625	0.235407	0.636568	0.636568	USP15	1
GO:0005504	fatty acid binding	1/191	19/13625	0.235407	0.636568	0.636568	SCP2	1
GO:0061608	nuclear import signal receptor activity	1/191	19/13625	0.235407	0.636568	0.636568	IPO4	1
GO:0070412	R-SMAD binding	1/191	19/13625	0.235407	0.636568	0.636568	ZC3H3	1
GO:1901567	fatty acid derivative binding	1/191	19/13625	0.235407	0.636568	0.636568	SCP2	1
GO:0003725	double-stranded RNA binding	2/191	66/13625	0.236473	0.636568	0.636568	STAU1/SIDT2	2
GO:0043178	alcohol binding	2/191	66/13625	0.236473	0.636568	0.636568	ITPR3/SCP2	2
GO:0008173	RNA methyltransferase activity	2/191	67/13625	0.241665	0.636568	0.636568	PCIF1/METTL14	2
GO:0004407	histone deacetylase activity	1/191	20/13625	0.24614	0.636568	0.636568	HDAC7	1
GO:0005158	insulin receptor binding	1/191	20/13625	0.24614	0.636568	0.636568	SNX4	1
GO:0005164	tumor necrosis factor receptor binding	1/191	20/13625	0.24614	0.636568	0.636568	TNFSF10	1
GO:0016780	phosphotransferase activity, for other substituted phosphate groups	1/191	20/13625	0.24614	0.636568	0.636568	AASDHPPT	1
GO:0033612	receptor serine/threonine kinase binding	1/191	20/13625	0.24614	0.636568	0.636568	SAV1	1
GO:0050750	low-density lipoprotein particle receptor binding	1/191	20/13625	0.24614	0.636568	0.636568	ANKRA2	1
GO:0070840	dynein complex binding	1/191	20/13625	0.24614	0.636568	0.636568	BICD2	1
GO:0005126	cytokine receptor binding	3/191	125/13625	0.255843	0.636568	0.636568	TNFSF10/USP15/PIBF1	3
GO:0004435	phosphatidylinositol phospholipase C activity	1/191	21/13625	0.256724	0.636568	0.636568	PLCD3	1
GO:0005217	intracellular ligand-gated ion channel activity	1/191	21/13625	0.256724	0.636568	0.636568	ITPR3	1
GO:0008143	poly(A) binding	1/191	21/13625	0.256724	0.636568	0.636568	PABPC1	1
GO:0033558	protein deacetylase activity	1/191	21/13625	0.256724	0.636568	0.636568	HDAC7	1
GO:0070530	K63-linked polyubiquitin modification-dependent protein binding	1/191	21/13625	0.256724	0.636568	0.636568	PRPF8	1
GO:0060090	molecular adaptor activity	6/191	305/13625	0.257031	0.636568	0.636568	RB1CC1/DVL2/AKAP5/BICD2/TCOF1/SAV1	6
GO:0015297	antiporter activity	2/191	70/13625	0.257269	0.636568	0.636568	SLC4A10/CLCN7	2
GO:0045182	translation regulator activity	3/191	127/13625	0.2634	0.636568	0.636568	EIF3F/PAIP1/PABPC1	3
GO:0008093	cytoskeletal anchor activity	1/191	22/13625	0.267159	0.636568	0.636568	BICD2	1
GO:0008139	nuclear localization sequence binding	1/191	22/13625	0.267159	0.636568	0.636568	IPO4	1
GO:0015301	anion:anion antiporter activity	1/191	22/13625	0.267159	0.636568	0.636568	SLC4A10	1
GO:0030507	spectrin binding	1/191	22/13625	0.267159	0.636568	0.636568	ADD1	1
GO:0070325	lipoprotein particle receptor binding	1/191	22/13625	0.267159	0.636568	0.636568	ANKRA2	1
GO:0120227	acyl-CoA binding	1/191	22/13625	0.267159	0.636568	0.636568	SCP2	1
GO:0140323	solute:anion antiporter activity	1/191	22/13625	0.267159	0.636568	0.636568	SLC4A10	1
GO:0004620	phospholipase activity	2/191	72/13625	0.267683	0.636568	0.636568	PNPLA6/PLCD3	2
GO:0004842	ubiquitin-protein transferase activity	7/191	373/13625	0.269463	0.636568	0.636568	UBE2E1/HLTF/GID4/MKRN3/TRIM28/PML/UBE4B	7
GO:0030295	protein kinase activator activity	2/191	73/13625	0.27289	0.636568	0.636568	PAK2/CAB39L	2
GO:0003887	DNA-directed DNA polymerase activity	1/191	23/13625	0.277449	0.636568	0.636568	POLG	1
GO:0004629	phospholipase C activity	1/191	23/13625	0.277449	0.636568	0.636568	PLCD3	1
GO:0022884	macromolecule transmembrane transporter activity	1/191	23/13625	0.277449	0.636568	0.636568	SIDT2	1
GO:0030215	semaphorin receptor binding	1/191	23/13625	0.277449	0.636568	0.636568	SEMA5A	1
GO:0034593	phosphatidylinositol bisphosphate phosphatase activity	1/191	23/13625	0.277449	0.636568	0.636568	PIKFYVE	1
GO:0099604	ligand-gated calcium channel activity	1/191	23/13625	0.277449	0.636568	0.636568	ITPR3	1
GO:0140326	ATPase-coupled intramembrane lipid transporter activity	1/191	23/13625	0.277449	0.636568	0.636568	ATP8B2	1
GO:0008017	microtubule binding	5/191	253/13625	0.281929	0.636568	0.636568	RMDN2/VAPB/MAP1S/ABRAXAS2/CCDC66	5
GO:1901681	sulfur compound binding	4/191	192/13625	0.283042	0.636568	0.636568	SEMA5A/PCIF1/SCP2/NELL1	4
GO:0008081	phosphoric diester hydrolase activity	2/191	75/13625	0.283298	0.636568	0.636568	SMPDL3A/PLCD3	2
GO:0051219	phosphoprotein binding	2/191	75/13625	0.283298	0.636568	0.636568	PCIF1/PRKCSH	2
GO:0001965	G-protein alpha-subunit binding	1/191	24/13625	0.287595	0.63853	0.63853	NUCB1	1
GO:0008157	protein phosphatase 1 binding	1/191	24/13625	0.287595	0.63853	0.63853	STAU1	1
GO:0005154	epidermal growth factor receptor binding	1/191	25/13625	0.2976	0.644293	0.644293	SNX4	1
GO:0045505	dynein intermediate chain binding	1/191	25/13625	0.2976	0.644293	0.644293	DYNLT2B	1
GO:0051959	dynein light intermediate chain binding	1/191	25/13625	0.2976	0.644293	0.644293	BICD2	1
GO:0008276	protein methyltransferase activity	2/191	78/13625	0.298885	0.644293	0.644293	CARM1/SETD5	2
GO:0003727	single-stranded RNA binding	2/191	79/13625	0.30407	0.644293	0.644293	IFIT5/PABPC1	2
GO:0008013	beta-catenin binding	2/191	79/13625	0.30407	0.644293	0.644293	CARM1/TBL1X	2
GO:0008237	metallopeptidase activity	3/191	138/13625	0.305367	0.644293	0.644293	EIF3F/ECE1/PSMD14	3
GO:0016866	intramolecular transferase activity	1/191	26/13625	0.307464	0.644293	0.644293	BPGM	1
GO:0045499	chemorepellent activity	1/191	26/13625	0.307464	0.644293	0.644293	SEMA5A	1
GO:0070566	adenylyltransferase activity	1/191	26/13625	0.307464	0.644293	0.644293	TENT4A	1
GO:0019787	ubiquitin-like protein transferase activity	7/191	394/13625	0.315922	0.650067	0.650067	UBE2E1/HLTF/GID4/MKRN3/TRIM28/PML/UBE4B	7
GO:0019706	protein-cysteine S-palmitoyltransferase activity	1/191	27/13625	0.317191	0.650067	0.650067	ZDHHC6	1
GO:0019707	protein-cysteine S-acyltransferase activity	1/191	27/13625	0.317191	0.650067	0.650067	ZDHHC6	1
GO:0070717	poly-purine tract binding	1/191	27/13625	0.317191	0.650067	0.650067	PABPC1	1
GO:0043130	ubiquitin binding	2/191	83/13625	0.324733	0.651816	0.651816	WDR48/ILRUN	2
GO:0015175	neutral amino acid transmembrane transporter activity	1/191	28/13625	0.326782	0.651816	0.651816	SLC38A9	1
GO:0032452	histone demethylase activity	1/191	28/13625	0.326782	0.651816	0.651816	KDM2B	1
GO:0140303	intramembrane lipid transporter activity	1/191	28/13625	0.326782	0.651816	0.651816	ATP8B2	1
GO:0140457	protein demethylase activity	1/191	28/13625	0.326782	0.651816	0.651816	KDM2B	1
GO:0005109	frizzled binding	1/191	29/13625	0.336239	0.66009	0.66009	DVL2	1
GO:0043394	proteoglycan binding	1/191	29/13625	0.336239	0.66009	0.66009	SEMA5A	1
GO:0071889	14-3-3 protein binding	1/191	29/13625	0.336239	0.66009	0.66009	HDAC7	1
GO:0008170	N-methyltransferase activity	2/191	87/13625	0.345237	0.664408	0.664408	CARM1/SETD5	2
GO:0016298	lipase activity	2/191	87/13625	0.345237	0.664408	0.664408	PNPLA6/PLCD3	2
GO:0034061	DNA polymerase activity	1/191	30/13625	0.345563	0.664408	0.664408	POLG	1
GO:0140142	nucleocytoplasmic carrier activity	1/191	30/13625	0.345563	0.664408	0.664408	IPO4	1
GO:0046982	protein heterodimerization activity	5/191	278/13625	0.350679	0.664948	0.664948	VAPB/ADD1/ZHX1/NPAS4/TCOF1	5
GO:0016417	S-acyltransferase activity	1/191	31/13625	0.354758	0.664948	0.664948	ZDHHC6	1
GO:0031369	translation initiation factor binding	1/191	31/13625	0.354758	0.664948	0.664948	EIF3F	1
GO:0051019	mitogen-activated protein kinase binding	1/191	31/13625	0.354758	0.664948	0.664948	TAB1	1
GO:0052866	phosphatidylinositol phosphate phosphatase activity	1/191	31/13625	0.354758	0.664948	0.664948	PIKFYVE	1
GO:0061631	ubiquitin conjugating enzyme activity	1/191	32/13625	0.363824	0.678531	0.678531	UBE2E1	1
GO:0032232	negative regulation of actin filament bundle assembly	3/184	26/13349	0.00530473	0.681066	0.674184	WASF2/PAK2/ARHGEF18	3
GO:1902186	regulation of viral release from host cell	3/184	27/13349	0.00590802	0.681066	0.674184	TRIM8/TRIM28/PML	3
GO:0032388	positive regulation of intracellular transport	8/184	199/13349	0.00636099	0.681066	0.674184	EFCAB7/PDCD10/AKAP5/TRIM28/CSNK2A2/SCP2/RUFY3/MFF	8
GO:0045070	positive regulation of viral genome replication	3/184	28/13349	0.00655072	0.681066	0.674184	VAPB/STAU1/PABPC1	3
GO:0090316	positive regulation of intracellular protein transport	7/184	162/13349	0.00717817	0.681066	0.674184	EFCAB7/PDCD10/AKAP5/TRIM28/CSNK2A2/RUFY3/MFF	7
GO:0034504	protein localization to nucleus	9/184	249/13349	0.00767376	0.681066	0.674184	EFCAB7/ILRUN/PLRG1/PIKFYVE/TRIM8/IPO4/TRIM28/PML/RPAIN	9
GO:0045793	positive regulation of cell size	2/184	10/13349	0.00790697	0.681066	0.674184	RB1CC1/PRR16	2
GO:0019076	viral release from host cell	3/184	31/13349	0.00872127	0.681066	0.674184	TRIM8/TRIM28/PML	3
GO:0035890	exit from host	3/184	31/13349	0.00872127	0.681066	0.674184	TRIM8/TRIM28/PML	3
GO:0035891	exit from host cell	3/184	31/13349	0.00872127	0.681066	0.674184	TRIM8/TRIM28/PML	3
GO:0019827	stem cell population maintenance	6/184	130/13349	0.00922188	0.681066	0.674184	BMPR1A/METTL14/KDM2B/TRIM8/LIG4/SAV1	6
GO:0075522	IRES-dependent viral translational initiation	2/184	11/13349	0.00957699	0.681066	0.674184	EIF3F/PCBP2	2
GO:0098727	maintenance of cell number	6/184	132/13349	0.00990067	0.681066	0.674184	BMPR1A/METTL14/KDM2B/TRIM8/LIG4/SAV1	6
GO:0051567	histone H3-K9 methylation	3/184	33/13349	0.0103755	0.681066	0.674184	BEND3/SETD5/ARID4A	3
GO:0070536	protein K63-linked deubiquitination	3/184	33/13349	0.0103755	0.681066	0.674184	USP7/PSMD14/ABRAXAS2	3
GO:0048525	negative regulation of viral process	4/184	62/13349	0.0104689	0.681066	0.674184	IFIT5/TRIM8/TRIM28/PML	4
GO:0036124	histone H3-K9 trimethylation	2/184	12/13349	0.011389	0.681066	0.674184	BEND3/ARID4A	2
GO:0090085	regulation of protein deubiquitination	2/184	12/13349	0.011389	0.681066	0.674184	WDR48/TANK	2
GO:0032259	methylation	10/184	313/13349	0.0115595	0.681066	0.674184	BEND3/CARM1/PCIF1/METTL14/SETD5/BRD4/TRIM28/RAMAC/SMYD4/ARID4A	10
GO:0031330	negative regulation of cellular catabolic process	8/184	221/13349	0.0115903	0.681066	0.674184	DAP/USP7/PAIP1/PABPC1/PML/CSNK2A2/NELL1/TENT4A	8
GO:0043414	macromolecule methylation	9/184	269/13349	0.0123295	0.681066	0.674184	BEND3/CARM1/PCIF1/METTL14/SETD5/BRD4/TRIM28/RAMAC/ARID4A	9
GO:0030330	DNA damage response, signal transduction by p53 class mediator	5/184	100/13349	0.0123755	0.681066	0.674184	EEF1E1/FOXM1/CARM1/RBL2/PML	5
GO:0051607	defense response to virus	7/184	180/13349	0.0123943	0.681066	0.674184	NT5C3A/ILRUN/IFIT5/USP15/PML/PCBP2/SEC14L1	7
GO:0140546	defense response to symbiont	7/184	180/13349	0.0123943	0.681066	0.674184	NT5C3A/ILRUN/IFIT5/USP15/PML/PCBP2/SEC14L1	7
GO:0070851	growth factor receptor binding	2/191	92/13625	0.370577	0.687687	0.687687	SNX4/PIBF1	2
GO:0046915	transition metal ion transmembrane transporter activity	1/191	33/13625	0.372763	0.688319	0.688319	ATP13A1	1
GO:0017046	peptide hormone binding	1/191	34/13625	0.381577	0.697687	0.697687	ECE1	1
GO:0043539	protein serine/threonine kinase activator activity	1/191	34/13625	0.381577	0.697687	0.697687	CAB39L	1
GO:0019213	deacetylase activity	1/191	35/13625	0.390268	0.70665	0.70665	HDAC7	1
GO:0061650	ubiquitin-like protein conjugating enzyme activity	1/191	35/13625	0.390268	0.70665	0.70665	UBE2E1	1
GO:0052689	carboxylic ester hydrolase activity	2/191	97/13625	0.395523	0.708411	0.708411	AARS2/PNPLA6	2
GO:0019829	ATPase-coupled cation transmembrane transporter activity	1/191	36/13625	0.398837	0.708411	0.708411	ATP13A1	1
GO:0030159	signaling receptor complex adaptor activity	1/191	36/13625	0.398837	0.708411	0.708411	SAV1	1
GO:0032813	tumor necrosis factor receptor superfamily binding	1/191	36/13625	0.398837	0.708411	0.708411	TNFSF10	1
GO:0015291	secondary active transmembrane transporter activity	3/191	164/13625	0.404716	0.71323	0.71323	SLC16A10/SLC4A10/CLCN7	3
GO:0015370	solute:sodium symporter activity	1/191	37/13625	0.407287	0.71323	0.71323	SLC4A10	1
GO:0032451	demethylase activity	1/191	37/13625	0.407287	0.71323	0.71323	KDM2B	1
GO:0003714	transcription corepressor activity	3/191	166/13625	0.412238	0.714404	0.714404	TBL1X/TRIM28/IRF2BP2	3
GO:0015103	inorganic anion transmembrane transporter activity	2/191	101/13625	0.415153	0.714404	0.714404	SLC4A10/CLCN7	2
GO:0016409	palmitoyltransferase activity	1/191	38/13625	0.415618	0.714404	0.714404	ZDHHC6	1
GO:0042625	ATPase-coupled ion transmembrane transporter activity	1/191	38/13625	0.415618	0.714404	0.714404	ATP13A1	1
GO:0010452	histone H3-K36 methylation	2/184	13/13349	0.0133387	0.715082	0.707856	SETD5/BRD4	2
GO:0001664	G protein-coupled receptor binding	3/191	168/13625	0.419731	0.718163	0.718163	DVL2/AKAP5/SAV1	3
GO:0015485	cholesterol binding	1/191	39/13625	0.423833	0.71859	0.71859	SCP2	1
GO:0035254	glutamate receptor binding	1/191	39/13625	0.423833	0.71859	0.71859	AKAP5	1
GO:0030695	GTPase regulator activity	7/191	442/13625	0.425858	0.718756	0.718756	NPRL3/DNMBP/TBC1D12/GIT2/ARHGEF18/ADGRB3/NUCB1	7
GO:0030674	protein-macromolecule adaptor activity	4/191	238/13625	0.428831	0.719246	0.719246	DVL2/BICD2/TCOF1/SAV1	4
GO:0015932	nucleobase-containing compound transmembrane transporter activity	1/191	40/13625	0.431934	0.719246	0.719246	SIDT2	1
GO:0018024	histone-lysine N-methyltransferase activity	1/191	40/13625	0.431934	0.719246	0.719246	SETD5	1
GO:0001102	RNA polymerase II activating transcription factor binding	1/191	41/13625	0.43992	0.722865	0.722865	RBL2	1
GO:0004812	aminoacyl-tRNA ligase activity	1/191	41/13625	0.43992	0.722865	0.722865	AARS2	1
GO:0016875	ligase activity, forming carbon-oxygen bonds	1/191	41/13625	0.43992	0.722865	0.722865	AARS2	1
GO:0046943	carboxylic acid transmembrane transporter activity	2/191	109/13625	0.453427	0.727534	0.727534	SLC16A10/SLC38A9	2
GO:0016706	2-oxoglutarate-dependent dioxygenase activity	1/191	43/13625	0.45556	0.727534	0.727534	KDM2B	1
GO:0036002	pre-mRNA binding	1/191	43/13625	0.45556	0.727534	0.727534	PRPF8	1
GO:0042578	phosphoric ester hydrolase activity	5/191	316/13625	0.456038	0.727534	0.727534	NT5C3A/PIKFYVE/SMPDL3A/PLPPR1/PLCD3	5
GO:0061630	ubiquitin protein ligase activity	4/191	247/13625	0.456864	0.727534	0.727534	HLTF/GID4/MKRN3/UBE4B	4
GO:0005342	organic acid transmembrane transporter activity	2/191	110/13625	0.458112	0.727534	0.727534	SLC16A10/SLC38A9	2
GO:0005048	signal sequence binding	1/191	44/13625	0.463217	0.727534	0.727534	IPO4	1
GO:0016538	cyclin-dependent protein serine/threonine kinase regulator activity	1/191	44/13625	0.463217	0.727534	0.727534	CCNI	1
GO:0016597	amino acid binding	1/191	44/13625	0.463217	0.727534	0.727534	AARS2	1
GO:0033293	monocarboxylic acid binding	1/191	44/13625	0.463217	0.727534	0.727534	SCP2	1
GO:0045296	cadherin binding	5/191	319/13625	0.464217	0.727534	0.727534	WASF2/STK24/PAK2/VAPB/ADD1	5
GO:0016763	transferase activity, transferring pentosyl groups	1/191	45/13625	0.470766	0.731307	0.731307	XXYLT1	1
GO:0005085	guanyl-nucleotide exchange factor activity	3/191	183/13625	0.474799	0.731307	0.731307	DNMBP/ARHGEF18/NUCB1	3
GO:0005548	phospholipid transporter activity	1/191	46/13625	0.478209	0.731307	0.731307	ATP8B2	1
GO:0032934	sterol binding	1/191	46/13625	0.478209	0.731307	0.731307	SCP2	1
GO:0043621	protein self-association	1/191	46/13625	0.478209	0.731307	0.731307	DVL2	1
GO:0031267	small GTPase binding	3/191	184/13625	0.478388	0.731307	0.731307	PAK2/DVL2/BICD2	3
GO:0008509	anion transmembrane transporter activity	5/191	326/13625	0.483159	0.735584	0.735584	SLC16A10/SLC38A9/SLC4A10/CLCN7/SIDT2	5
GO:0015179	L-amino acid transmembrane transporter activity	1/191	47/13625	0.485549	0.736218	0.736218	SLC38A9	1
GO:0061659	ubiquitin-like protein ligase activity	4/191	258/13625	0.490486	0.740694	0.740694	HLTF/GID4/MKRN3/UBE4B	4
GO:0045309	protein phosphorylated amino acid binding	1/191	48/13625	0.492786	0.741165	0.741165	PCIF1	1
GO:0018215	protein phosphopantetheinylation	9/184	279/13349	0.0153264	0.745418	0.737886	EIF3F/UBE2E1/ZUP1/USP7/TANK/PSMD14/ZDHHC6/USP15/USP47	9
GO:0099638	endosome to plasma membrane protein transport	2/184	14/13349	0.015422	0.745418	0.737886	TAMALIN/AKAP5	2
GO:1900153	positive regulation of nuclear-transcribed mRNA catabolic process, deadenylation-dependent decay	2/184	14/13349	0.015422	0.745418	0.737886	PABPC1/NANOS3	2
GO:0019058	viral life cycle	9/184	281/13349	0.0159852	0.745418	0.737886	IFIT5/PIKFYVE/VAPB/STAU1/PABPC1/TRIM8/TRIM28/PML/PCBP2	9
GO:2000785	regulation of autophagosome assembly	3/184	39/13349	0.0163667	0.745418	0.737886	PIKFYVE/NPRL3/TBC1D12	3
GO:1903363	negative regulation of cellular protein catabolic process	4/184	71/13349	0.0165814	0.745418	0.737886	USP7/PML/CSNK2A2/NELL1	4
GO:2001238	positive regulation of extrinsic apoptotic signaling pathway	3/184	40/13349	0.017518	0.745418	0.737886	TNFSF10/PAK2/PML	3
GO:0007076	mitotic chromosome condensation	2/184	15/13349	0.017635	0.745418	0.737886	PHF13/TENT4A	2
GO:0060026	convergent extension	2/184	15/13349	0.017635	0.745418	0.737886	DVL2/TRIM28	2
GO:0060211	regulation of nuclear-transcribed mRNA poly(A) tail shortening	2/184	15/13349	0.017635	0.745418	0.737886	PABPC1/TENT4A	2
GO:0080182	histone H3-K4 trimethylation	2/184	15/13349	0.017635	0.745418	0.737886	BEND3/ARID4A	2
GO:0140097	catalytic activity, acting on DNA	3/191	190/13625	0.499683	0.745882	0.745882	POLG/LIG4/IGHMBP2	3
GO:0016811	hydrolase activity, acting on carbon-nitrogen (but not peptide) bonds, in linear amides	1/191	49/13625	0.499921	0.745882	0.745882	HDAC7	1
GO:0005096	GTPase activator activity	4/191	263/13625	0.505491	0.750376	0.750376	NPRL3/TBC1D12/GIT2/ADGRB3	4
GO:0005254	chloride channel activity	1/191	50/13625	0.506957	0.750376	0.750376	CLCN7	1
GO:0004175	endopeptidase activity	4/191	265/13625	0.511438	0.752385	0.752385	USP7/ECE1/USP15/USP47	4
GO:0003743	translation initiation factor activity	1/191	51/13625	0.513894	0.752385	0.752385	EIF3F	1
GO:0016779	nucleotidyltransferase activity	2/191	123/13625	0.51682	0.752385	0.752385	POLG/TENT4A	2
GO:0031406	carboxylic acid binding	2/191	123/13625	0.51682	0.752385	0.752385	AARS2/SCP2	2
GO:0060589	nucleoside-triphosphatase regulator activity	7/191	483/13625	0.518569	0.752385	0.752385	NPRL3/DNMBP/TBC1D12/GIT2/ARHGEF18/ADGRB3/NUCB1	7
GO:0140101	catalytic activity, acting on a tRNA	2/191	124/13625	0.52116	0.752385	0.752385	NT5C3A/AARS2	2
GO:0019903	protein phosphatase binding	2/191	125/13625	0.525474	0.752385	0.752385	AKAP5/STAU1	2
GO:0008408	3'-5' exonuclease activity	1/191	53/13625	0.527478	0.752385	0.752385	POLG	1
GO:0015631	tubulin binding	5/191	343/13625	0.528143	0.752385	0.752385	RMDN2/VAPB/MAP1S/ABRAXAS2/CCDC66	5
GO:0008514	organic anion transmembrane transporter activity	2/191	126/13625	0.529762	0.752385	0.752385	SLC38A9/SLC4A10	2
GO:0061134	peptidase regulator activity	2/191	127/13625	0.534024	0.752385	0.752385	TANK/PSMD14	2
GO:0016279	protein-lysine N-methyltransferase activity	1/191	54/13625	0.534128	0.752385	0.752385	SETD5	1
GO:0016278	lysine N-methyltransferase activity	1/191	55/13625	0.540685	0.752385	0.752385	SETD5	1
GO:0030145	manganese ion binding	1/191	55/13625	0.540685	0.752385	0.752385	XXYLT1	1
GO:0043022	ribosome binding	1/191	55/13625	0.540685	0.752385	0.752385	IGHMBP2	1
GO:0140104	molecular carrier activity	1/191	55/13625	0.540685	0.752385	0.752385	IPO4	1
GO:0003682	chromatin binding	7/191	494/13625	0.542604	0.752385	0.752385	ASXL2/PHF13/RBL2/BRD4/ACTR6/TRIM28/POLG	7
GO:0043021	ribonucleoprotein complex binding	2/191	130/13625	0.546651	0.755188	0.755188	IGHMBP2/NEMF	2
GO:0008631	intrinsic apoptotic signaling pathway in response to oxidative stress	3/184	41/13349	0.0187134	0.763151	0.75544	PDCD10/STK24/PML	3
GO:0097190	apoptotic signaling pathway	13/184	496/13349	0.0199349	0.763151	0.75544	RB1CC1/TNFSF10/PDCD10/STK24/PAK2/DAP/TMEM14A/USP47/PML/CSNK2A2/UBE4B/MFF/NANOS3	13
GO:0048255	mRNA stabilization	3/184	42/13349	0.0199531	0.763151	0.75544	PAIP1/PABPC1/TENT4A	3
GO:0019081	viral translation	2/184	16/13349	0.0199737	0.763151	0.75544	EIF3F/PCBP2	2
GO:0080009	mRNA methylation	2/184	16/13349	0.0199737	0.763151	0.75544	PCIF1/METTL14	2
GO:0006397	mRNA processing	13/184	497/13349	0.0202299	0.763151	0.75544	PLRG1/METTL14/SF3A2/HNRNPA3/PTBP2/COIL/PABPC1/RAMAC/PRPF8/ZC3H3/SRRM2/PCBP2/TENT4A	13
GO:0061647	histone H3-K9 modification	3/184	43/13349	0.021237	0.763151	0.75544	BEND3/SETD5/ARID4A	3
GO:0000377	RNA splicing, via transesterification reactions with bulged adenosine as nucleophile	10/184	346/13349	0.0217415	0.763151	0.75544	PLRG1/METTL14/SF3A2/HNRNPA3/PTBP2/COIL/PABPC1/PRPF8/SRRM2/PCBP2	10
GO:0000398	mRNA splicing, via spliceosome	10/184	346/13349	0.0217415	0.763151	0.75544	PLRG1/METTL14/SF3A2/HNRNPA3/PTBP2/COIL/PABPC1/PRPF8/SRRM2/PCBP2	10
GO:0039535	regulation of RIG-I signaling pathway	2/184	17/13349	0.0224343	0.763151	0.75544	USP15/SEC14L1	2
GO:0080111	DNA demethylation	2/184	17/13349	0.0224343	0.763151	0.75544	USP7/TRIM28	2
GO:0007031	peroxisome organization	4/184	78/13349	0.0226149	0.763151	0.75544	RAB8B/ZFAND6/SCP2/MFF	4
GO:0045727	positive regulation of translation	5/184	117/13349	0.0228877	0.763151	0.75544	PCIF1/METTL14/PAIP1/PABPC1/PRR16	5
GO:0000375	RNA splicing, via transesterification reactions	10/184	349/13349	0.0229154	0.763151	0.75544	PLRG1/METTL14/SF3A2/HNRNPA3/PTBP2/COIL/PABPC1/PRPF8/SRRM2/PCBP2	10
GO:0090342	regulation of cell aging	3/184	45/13349	0.0239378	0.773753	0.765934	EEF1E1/FOXM1/BMPR1A	3
GO:2000059	negative regulation of ubiquitin-dependent protein catabolic process	3/184	45/13349	0.0239378	0.773753	0.765934	USP7/PML/CSNK2A2	3
GO:0005253	anion channel activity	1/191	59/13625	0.566006	0.776178	0.776178	CLCN7	1
GO:0015294	solute:cation symporter activity	1/191	59/13625	0.566006	0.776178	0.776178	SLC4A10	1
GO:0003779	actin binding	5/191	361/13625	0.573833	0.783132	0.783132	FHL3/SNTB2/WASF2/MAP1S/ADD1	5
GO:0035591	signaling adaptor activity	1/191	61/13625	0.578141	0.783132	0.783132	SAV1	1
GO:0042562	hormone binding	1/191	61/13625	0.578141	0.783132	0.783132	ECE1	1
GO:0022804	active transmembrane transporter activity	3/191	215/13625	0.58331	0.783132	0.783132	SLC16A10/SLC4A10/CLCN7	3
GO:0051020	GTPase binding	3/191	215/13625	0.58331	0.783132	0.783132	PAK2/DVL2/BICD2	3
GO:0140098	catalytic activity, acting on RNA	5/191	365/13625	0.583675	0.783132	0.783132	NT5C3A/PCIF1/METTL14/AARS2/IGHMBP2	5
GO:0019843	rRNA binding	1/191	63/13625	0.589939	0.7887	0.7887	KDM2B	1
GO:0004860	protein kinase inhibitor activity	1/191	64/13625	0.595714	0.790752	0.790752	MBIP	1
GO:0070491	repressing transcription factor binding	1/191	64/13625	0.595714	0.790752	0.790752	HDAC7	1
GO:0016571	histone methylation	5/184	120/13349	0.0252	0.790881	0.782889	BEND3/CARM1/SETD5/BRD4/ARID4A	5
GO:0043631	RNA polyadenylation	3/184	46/13349	0.0253546	0.790881	0.782889	PABPC1/ZC3H3/TENT4A	3
GO:0035904	aorta development	3/184	47/13349	0.0268157	0.790881	0.782889	BMPR1A/NPRL3/TAB1	3
GO:0061515	myeloid cell development	3/184	47/13349	0.0268157	0.790881	0.782889	WASF2/BPGM/ARID4A	3
GO:1902373	negative regulation of mRNA catabolic process	3/184	47/13349	0.0268157	0.790881	0.782889	PAIP1/PABPC1/TENT4A	3
GO:0048524	positive regulation of viral process	4/184	83/13349	0.0276461	0.790881	0.782889	VAPB/STAU1/PABPC1/NELFB	4
GO:0042770	signal transduction in response to DNA damage	5/184	123/13349	0.0276572	0.790881	0.782889	EEF1E1/FOXM1/CARM1/RBL2/PML	5
GO:0002043	blood vessel endothelial cell proliferation involved in sprouting angiogenesis	2/184	19/13349	0.027706	0.790881	0.782889	SEMA5A/PDCD10	2
GO:0150105	protein localization to cell-cell junction	2/184	19/13349	0.027706	0.790881	0.782889	PAK2/ARHGEF18	2
GO:0044088	regulation of vacuole organization	3/184	48/13349	0.0283209	0.79372	0.785699	PIKFYVE/NPRL3/TBC1D12	3
GO:0007179	transforming growth factor beta receptor signaling pathway	6/184	168/13349	0.0289001	0.79372	0.785699	BMPR1A/ZYX/USP15/TAB1/PML/ARHGEF18	6
GO:0003279	cardiac septum development	4/184	85/13349	0.0298308	0.79372	0.785699	BMPR1A/NPRL3/TAB1/SAV1	4
GO:0010332	response to gamma radiation	3/184	49/13349	0.0298703	0.79372	0.785699	POLG/PML/LIG4	3
GO:0032925	regulation of activin receptor signaling pathway	2/184	20/13349	0.0305099	0.79372	0.785699	ZC3H3/NOMO1	2
GO:0039531	regulation of viral-induced cytoplasmic pattern recognition receptor signaling pathway	2/184	20/13349	0.0305099	0.79372	0.785699	USP15/SEC14L1	2
GO:0071514	genetic imprinting	2/184	20/13349	0.0305099	0.79372	0.785699	TRIM28/ARID4A	2
GO:0043489	RNA stabilization	3/184	50/13349	0.0314636	0.79372	0.785699	PAIP1/PABPC1/TENT4A	3
GO:0061014	positive regulation of mRNA catabolic process	3/184	50/13349	0.0314636	0.79372	0.785699	METTL14/PABPC1/NANOS3	3
GO:0009895	negative regulation of catabolic process	8/184	267/13349	0.0317824	0.79372	0.785699	DAP/USP7/PAIP1/PABPC1/PML/CSNK2A2/NELL1/TENT4A	8
GO:0006606	protein import into nucleus	5/184	128/13349	0.0320815	0.79372	0.785699	EFCAB7/IPO4/TRIM28/PML/RPAIN	5
GO:0032784	regulation of DNA-templated transcription, elongation	3/184	51/13349	0.0331006	0.79372	0.785699	SETD5/BRD4/NELFB	3
GO:1900273	positive regulation of long-term synaptic potentiation	2/184	21/13349	0.033421	0.79372	0.785699	AKAP5/STAU1	2
GO:0000045	autophagosome assembly	4/184	90/13349	0.0357292	0.79372	0.785699	RB1CC1/PIKFYVE/NPRL3/TBC1D12	4
GO:0030038	contractile actin filament bundle assembly	4/184	90/13349	0.0357292	0.79372	0.785699	WASF2/PAK2/ZYX/ARHGEF18	4
GO:0043149	stress fiber assembly	4/184	90/13349	0.0357292	0.79372	0.785699	WASF2/PAK2/ZYX/ARHGEF18	4
GO:0017038	protein import	6/184	177/13349	0.0359483	0.79372	0.785699	EFCAB7/RAB8B/IPO4/TRIM28/PML/RPAIN	6
GO:0090087	regulation of peptide transport	12/184	485/13349	0.0363699	0.79372	0.785699	DYNLT2B/EFCAB7/PDCD10/RAB8B/ITPR3/TAMALIN/AKAP5/TRIM28/CSNK2A2/RUFY3/NUCB1/MFF	12
GO:0001672	regulation of chromatin assembly or disassembly	2/184	22/13349	0.036436	0.79372	0.785699	MAP1S/TRIM28	2
GO:0016556	mRNA modification	2/184	22/13349	0.036436	0.79372	0.785699	PCIF1/METTL14	2
GO:0032366	intracellular sterol transport	2/184	22/13349	0.036436	0.79372	0.785699	RELCH/SCP2	2
GO:0032367	intracellular cholesterol transport	2/184	22/13349	0.036436	0.79372	0.785699	RELCH/SCP2	2
GO:0050688	regulation of defense response to virus	3/184	53/13349	0.0365055	0.79372	0.785699	ILRUN/PCBP2/SEC14L1	3
GO:0051017	actin filament bundle assembly	5/184	133/13349	0.0369254	0.79372	0.785699	WASF2/PAK2/ZYX/ADD1/ARHGEF18	5
GO:0006977	DNA damage response, signal transduction by p53 class mediator resulting in cell cycle arrest	3/184	54/13349	0.0382729	0.79372	0.785699	CARM1/RBL2/PML	3
GO:0070988	demethylation	3/184	54/13349	0.0382729	0.79372	0.785699	USP7/KDM2B/TRIM28	3
GO:0016578	histone deubiquitination	2/184	23/13349	0.0395514	0.79372	0.785699	USP7/USP15	2
GO:0035510	DNA dealkylation	2/184	23/13349	0.0395514	0.79372	0.785699	USP7/TRIM28	2
GO:0039529	RIG-I signaling pathway	2/184	23/13349	0.0395514	0.79372	0.785699	USP15/SEC14L1	2
GO:0090200	positive regulation of release of cytochrome c from mitochondria	2/184	23/13349	0.0395514	0.79372	0.785699	TNFSF10/MFF	2
GO:1905037	autophagosome organization	4/184	93/13349	0.0395694	0.79372	0.785699	RB1CC1/PIKFYVE/NPRL3/TBC1D12	4
GO:0061572	actin filament bundle organization	5/184	136/13349	0.0400363	0.79372	0.785699	WASF2/PAK2/ZYX/ADD1/ARHGEF18	5
GO:0072431	signal transduction involved in mitotic G1 DNA damage checkpoint	3/184	55/13349	0.0400832	0.79372	0.785699	CARM1/RBL2/PML	3
GO:1902400	intracellular signal transduction involved in G1 DNA damage checkpoint	3/184	55/13349	0.0400832	0.79372	0.785699	CARM1/RBL2/PML	3
GO:0005539	glycosaminoglycan binding	2/191	145/13625	0.606164	0.797924	0.797924	SEMA5A/NELL1	2
GO:0031491	nucleosome binding	1/191	66/13625	0.607022	0.797924	0.797924	ACTR6	1
GO:0019210	kinase inhibitor activity	1/191	67/13625	0.612558	0.797924	0.797924	MBIP	1
GO:0016874	ligase activity	2/191	147/13625	0.613639	0.797924	0.797924	AARS2/LIG4	2
GO:0015108	chloride transmembrane transporter activity	1/191	68/13625	0.618016	0.797924	0.797924	CLCN7	1
GO:0019003	GDP binding	1/191	68/13625	0.618016	0.797924	0.797924	RAB8B	1
GO:0004553	hydrolase activity, hydrolyzing O-glycosyl compounds	1/191	69/13625	0.623398	0.797924	0.797924	MOGS	1
GO:0019199	transmembrane receptor protein kinase activity	1/191	69/13625	0.623398	0.797924	0.797924	BMPR1A	1
GO:0035064	methylated histone binding	1/191	69/13625	0.623398	0.797924	0.797924	PHF13	1
GO:0140034	methylation-dependent protein binding	1/191	69/13625	0.623398	0.797924	0.797924	PHF13	1
GO:0004386	helicase activity	2/191	150/13625	0.624649	0.797924	0.797924	HLTF/IGHMBP2	2
GO:0007569	cell aging	4/184	94/13349	0.0408998	0.798245	0.790179	EEF1E1/FOXM1/BMPR1A/PML	4
GO:0007249	I-kappaB kinase/NF-kappaB signaling	7/184	231/13349	0.0410381	0.798245	0.790179	TNFSF10/IFIT5/TANK/BRD4/ZFAND6/TRIM8/TAB1	7
GO:0003724	RNA helicase activity	1/191	70/13625	0.628704	0.800364	0.800364	IGHMBP2	1
GO:1902402	signal transduction involved in mitotic DNA damage checkpoint	3/184	56/13349	0.0419363	0.80153	0.793431	CARM1/RBL2/PML	3
GO:1902403	signal transduction involved in mitotic DNA integrity checkpoint	3/184	56/13349	0.0419363	0.80153	0.793431	CARM1/RBL2/PML	3
GO:0048821	erythrocyte development	2/184	24/13349	0.0427639	0.801884	0.793781	BPGM/ARID4A	2
GO:1903793	positive regulation of anion transport	10/184	389/13349	0.0432349	0.801884	0.793781	EFCAB7/PDCD10/SNX4/RAB8B/AKAP5/TRIM28/CSNK2A2/SCP2/RUFY3/MFF	10
GO:0045600	positive regulation of fat cell differentiation	3/184	57/13349	0.0438319	0.801884	0.793781	ASXL2/CARM1/SAV1	3
GO:0010821	regulation of mitochondrion organization	5/184	140/13349	0.0444255	0.801884	0.793781	TNFSF10/ZDHHC6/TMEM14A/CSNK2A2/MFF	5
GO:0072413	signal transduction involved in mitotic cell cycle checkpoint	3/184	58/13349	0.0457696	0.801884	0.793781	CARM1/RBL2/PML	3
GO:1902369	negative regulation of RNA catabolic process	3/184	58/13349	0.0457696	0.801884	0.793781	PAIP1/PABPC1/TENT4A	3
GO:2000036	regulation of stem cell population maintenance	2/184	25/13349	0.0460703	0.801884	0.793781	KDM2B/SAV1	2
GO:0071156	regulation of cell cycle arrest	4/184	98/13349	0.0464735	0.801884	0.793781	FOXM1/CARM1/RBL2/PML	4
GO:0034250	positive regulation of cellular amide metabolic process	5/184	143/13349	0.0478996	0.801884	0.793781	PCIF1/METTL14/PAIP1/PABPC1/PRR16	5
GO:0034968	histone lysine methylation	4/184	99/13349	0.0479298	0.801884	0.793781	BEND3/SETD5/BRD4/ARID4A	4
GO:0007283	spermatogenesis	9/184	343/13349	0.0482273	0.801884	0.793781	WDR48/MORN2/CCNI/METTL14/KDM2B/CSNK2A2/ARID4A/SPAG16/NANOS3	9
GO:0007568	aging	7/184	240/13349	0.0486547	0.801884	0.793781	EEF1E1/FOXM1/BMPR1A/CARM1/DNMBP/POLG/PML	7
GO:2001233	regulation of apoptotic signaling pathway	8/184	292/13349	0.0494081	0.801884	0.793781	RB1CC1/TNFSF10/PAK2/TMEM14A/USP47/PML/CSNK2A2/NANOS3	8
GO:0031571	mitotic G1 DNA damage checkpoint	3/184	60/13349	0.0497704	0.801884	0.793781	CARM1/RBL2/PML	3
GO:1903051	negative regulation of proteolysis involved in cellular protein catabolic process	3/184	60/13349	0.0497704	0.801884	0.793781	USP7/PML/CSNK2A2	3
GO:0061013	regulation of mRNA catabolic process	6/184	192/13349	0.0499826	0.801884	0.793781	METTL14/PSMD14/PAIP1/PABPC1/NANOS3/TENT4A	6
GO:0044783	G1 DNA damage checkpoint	3/184	61/13349	0.0518327	0.801884	0.793781	CARM1/RBL2/PML	3
GO:0044819	mitotic G1/S transition checkpoint	3/184	61/13349	0.0518327	0.801884	0.793781	CARM1/RBL2/PML	3
GO:0090398	cellular senescence	3/184	61/13349	0.0518327	0.801884	0.793781	EEF1E1/BMPR1A/PML	3
GO:2001234	negative regulation of apoptotic signaling pathway	6/184	194/13349	0.0520758	0.801884	0.793781	RB1CC1/TNFSF10/TMEM14A/USP47/CSNK2A2/NANOS3	6
GO:2001022	positive regulation of response to DNA damage stimulus	4/184	102/13349	0.0524493	0.801884	0.793781	EEF1E1/WDR48/FOXM1/TRIM28	4
GO:0035909	aorta morphogenesis	2/184	27/13349	0.0529522	0.801884	0.793781	BMPR1A/NPRL3	2
GO:0039694	viral RNA genome replication	2/184	27/13349	0.0529522	0.801884	0.793781	TRIM28/PCBP2	2
GO:0006625	protein targeting to peroxisome	3/184	62/13349	0.053936	0.801884	0.793781	RAB8B/ZFAND6/SCP2	3
GO:0072662	protein localization to peroxisome	3/184	62/13349	0.053936	0.801884	0.793781	RAB8B/ZFAND6/SCP2	3
GO:0072663	establishment of protein localization to peroxisome	3/184	62/13349	0.053936	0.801884	0.793781	RAB8B/ZFAND6/SCP2	3
GO:0051170	import into nucleus	5/184	148/13349	0.0540387	0.801884	0.793781	EFCAB7/IPO4/TRIM28/PML/RPAIN	5
GO:0022618	ribonucleoprotein complex assembly	6/184	196/13349	0.054222	0.801884	0.793781	EIF3F/SF3A2/PTBP2/COIL/RAMAC/PRPF8	6
GO:0007178	transmembrane receptor protein serine/threonine kinase signaling pathway	8/184	298/13349	0.0544274	0.801884	0.793781	BMPR1A/ZYX/USP15/TAB1/PML/ARHGEF18/ZC3H3/NOMO1	8
GO:0016236	macroautophagy	8/184	299/13349	0.0552947	0.801884	0.793781	RB1CC1/ILRUN/PIKFYVE/NPRL3/SLC38A9/TBC1D12/MFSD8/CSNK2A2	8
GO:0008053	mitochondrial fusion	2/184	28/13349	0.0565216	0.801884	0.793781	ZDHHC6/MFF	2
GO:0015701	bicarbonate transport	2/184	28/13349	0.0565216	0.801884	0.793781	SLC4A10/CYB5RL	2
GO:0051223	regulation of protein transport	11/184	465/13349	0.0572569	0.801884	0.793781	DYNLT2B/EFCAB7/PDCD10/ITPR3/TAMALIN/AKAP5/TRIM28/CSNK2A2/RUFY3/NUCB1/MFF	11
GO:0009615	response to virus	7/184	250/13349	0.0581122	0.801884	0.793781	NT5C3A/ILRUN/IFIT5/USP15/PML/PCBP2/SEC14L1	7
GO:0048232	male gamete generation	9/184	358/13349	0.0599861	0.801884	0.793781	WDR48/MORN2/CCNI/METTL14/KDM2B/CSNK2A2/ARID4A/SPAG16/NANOS3	9
GO:0010390	histone monoubiquitination	2/184	29/13349	0.0601725	0.801884	0.793781	UBE2E1/KDM2B	2
GO:0039528	cytoplasmic pattern recognition receptor signaling pathway in response to virus	2/184	29/13349	0.0601725	0.801884	0.793781	USP15/SEC14L1	2
GO:0002753	cytoplasmic pattern recognition receptor signaling pathway	3/184	65/13349	0.0604872	0.801884	0.793781	USP15/TAB1/SEC14L1	3
GO:0043122	regulation of I-kappaB kinase/NF-kappaB signaling	6/184	203/13349	0.0621523	0.801884	0.793781	TNFSF10/IFIT5/TANK/BRD4/ZFAND6/TRIM8	6
GO:0071826	ribonucleoprotein complex subunit organization	6/184	203/13349	0.0621523	0.801884	0.793781	EIF3F/SF3A2/PTBP2/COIL/RAMAC/PRPF8	6
GO:0006513	protein monoubiquitination	3/184	66/13349	0.0627501	0.801884	0.793781	WDR48/UBE2E1/KDM2B	3
GO:0043574	peroxisomal transport	3/184	66/13349	0.0627501	0.801884	0.793781	RAB8B/ZFAND6/SCP2	3
GO:0006479	protein methylation	5/184	155/13349	0.063367	0.801884	0.793781	BEND3/CARM1/SETD5/BRD4/ARID4A	5
GO:0008213	protein alkylation	5/184	155/13349	0.063367	0.801884	0.793781	BEND3/CARM1/SETD5/BRD4/ARID4A	5
GO:1990126	retrograde transport, endosome to plasma membrane	2/184	30/13349	0.0639022	0.801884	0.793781	TAMALIN/AKAP5	2
GO:0044728	DNA methylation or demethylation	3/184	67/13349	0.065052	0.801884	0.793781	BEND3/USP7/TRIM28	3
GO:0010952	positive regulation of peptidase activity	5/184	157/13349	0.0661891	0.801884	0.793781	TNFSF10/DAP/TANK/PSMD14/PML	5
GO:0071560	cellular response to transforming growth factor beta stimulus	6/184	207/13349	0.0669772	0.801884	0.793781	BMPR1A/ZYX/USP15/TAB1/PML/ARHGEF18	6
GO:0042177	negative regulation of protein catabolic process	4/184	111/13349	0.067348	0.801884	0.793781	USP7/PML/CSNK2A2/NELL1	4
GO:0034243	regulation of transcription elongation from RNA polymerase II promoter	2/184	31/13349	0.0677078	0.801884	0.793781	BRD4/NELFB	2
GO:0018022	peptidyl-lysine methylation	4/184	112/13349	0.0691258	0.801884	0.793781	BEND3/SETD5/BRD4/ARID4A	4
GO:0046661	male sex differentiation	4/184	112/13349	0.0691258	0.801884	0.793781	WDR48/TNFSF10/BMPR1A/ARID4A	4
GO:0006919	activation of cysteine-type endopeptidase activity involved in apoptotic process	3/184	69/13349	0.0697707	0.801884	0.793781	TNFSF10/DAP/PML	3
GO:0060043	regulation of cardiac muscle cell proliferation	2/184	32/13349	0.0715865	0.801884	0.793781	BMPR1A/SAV1	2
GO:0071108	protein K48-linked deubiquitination	2/184	32/13349	0.0715865	0.801884	0.793781	USP7/USP15	2
GO:0031032	actomyosin structure organization	5/184	161/13349	0.0720412	0.801884	0.793781	WASF2/PAK2/ZYX/CDC42BPG/ARHGEF18	5
GO:0002832	negative regulation of response to biotic stimulus	3/184	70/13349	0.0721868	0.801884	0.793781	ILRUN/PCBP2/SEC14L1	3
GO:0072401	signal transduction involved in DNA integrity checkpoint	3/184	70/13349	0.0721868	0.801884	0.793781	CARM1/RBL2/PML	3
GO:0072422	signal transduction involved in DNA damage checkpoint	3/184	70/13349	0.0721868	0.801884	0.793781	CARM1/RBL2/PML	3
GO:0071559	response to transforming growth factor beta	6/184	212/13349	0.073308	0.801884	0.793781	BMPR1A/ZYX/USP15/TAB1/PML/ARHGEF18	6
GO:0043281	regulation of cysteine-type endopeptidase activity involved in apoptotic process	5/184	162/13349	0.0735474	0.801884	0.793781	TNFSF10/PAK2/DAP/USP47/PML	5
GO:0036473	cell death in response to oxidative stress	3/184	71/13349	0.0746399	0.801884	0.793781	PDCD10/STK24/PML	3
GO:0060840	artery development	3/184	71/13349	0.0746399	0.801884	0.793781	BMPR1A/NPRL3/TAB1	3
GO:0008361	regulation of cell size	5/184	163/13349	0.0750707	0.801884	0.793781	SEMA5A/RB1CC1/ADD1/RUFY3/PRR16	5
GO:0000289	nuclear-transcribed mRNA poly(A) tail shortening	2/184	33/13349	0.0755356	0.801884	0.793781	PABPC1/TENT4A	2
GO:0032924	activin receptor signaling pathway	2/184	33/13349	0.0755356	0.801884	0.793781	ZC3H3/NOMO1	2
GO:0090049	regulation of cell migration involved in sprouting angiogenesis	2/184	33/13349	0.0755356	0.801884	0.793781	HDAC7/PDCD10	2
GO:0070201	regulation of establishment of protein localization	11/184	489/13349	0.0758713	0.801884	0.793781	DYNLT2B/EFCAB7/PDCD10/ITPR3/TAMALIN/AKAP5/TRIM28/CSNK2A2/RUFY3/NUCB1/MFF	11
GO:2001020	regulation of response to DNA damage stimulus	6/184	214/13349	0.0759335	0.801884	0.793781	EEF1E1/WDR48/FOXM1/USP47/TRIM28/PML	6
GO:1900180	regulation of protein localization to nucleus	4/184	116/13349	0.0764765	0.801884	0.793781	EFCAB7/ILRUN/TRIM8/TRIM28	4
GO:0045739	positive regulation of DNA repair	3/184	72/13349	0.0771298	0.801884	0.793781	WDR48/FOXM1/TRIM28	3
GO:0007050	cell cycle arrest	6/184	215/13349	0.0772661	0.801884	0.793781	FOXM1/CARM1/RBL2/SLC38A9/CAB39L/PML	6
GO:0051222	positive regulation of protein transport	7/184	268/13349	0.07783	0.801884	0.793781	EFCAB7/PDCD10/AKAP5/TRIM28/CSNK2A2/RUFY3/MFF	7
GO:0048167	regulation of synaptic plasticity	5/184	165/13349	0.0781687	0.801884	0.793781	ITPR3/AKAP5/SLC4A10/STAU1/NPAS4	5
GO:0042307	positive regulation of protein import into nucleus	2/184	34/13349	0.0795524	0.801884	0.793781	EFCAB7/TRIM28	2
GO:0000288	nuclear-transcribed mRNA catabolic process, deadenylation-dependent decay	3/184	73/13349	0.0796559	0.801884	0.793781	PABPC1/NANOS3/TENT4A	3
GO:0072395	signal transduction involved in cell cycle checkpoint	3/184	73/13349	0.0796559	0.801884	0.793781	CARM1/RBL2/PML	3
GO:0007033	vacuole organization	5/184	166/13349	0.0797432	0.801884	0.793781	RB1CC1/PIKFYVE/NPRL3/TBC1D12/MFSD8	5
GO:0008380	RNA splicing	10/184	437/13349	0.0806729	0.801884	0.793781	PLRG1/METTL14/SF3A2/HNRNPA3/PTBP2/COIL/PABPC1/PRPF8/SRRM2/PCBP2	10
GO:1903533	regulation of protein targeting	3/184	74/13349	0.0822178	0.801884	0.793781	CSNK2A2/NUCB1/MFF	3
GO:0006417	regulation of translation	8/184	327/13349	0.0832018	0.801884	0.793781	PCIF1/METTL14/PAIP1/PABPC1/PRR16/TCOF1/NANOS3/NEMF	8
GO:0030501	positive regulation of bone mineralization	2/184	35/13349	0.0836344	0.801884	0.793781	BMPR1A/NELL1	2
GO:0010822	positive regulation of mitochondrion organization	3/184	75/13349	0.0848149	0.801884	0.793781	TNFSF10/ZDHHC6/MFF	3
GO:0051492	regulation of stress fiber assembly	3/184	75/13349	0.0848149	0.801884	0.793781	WASF2/PAK2/ARHGEF18	3
GO:0071158	positive regulation of cell cycle arrest	3/184	75/13349	0.0848149	0.801884	0.793781	CARM1/RBL2/PML	3
GO:0050821	protein stabilization	5/184	170/13349	0.0862105	0.801884	0.793781	PDCD10/TBL1X/USP7/CDC37L1/SAV1	5
GO:0002698	negative regulation of immune effector process	3/184	76/13349	0.0874467	0.801884	0.793781	ILRUN/PCBP2/SEC14L1	3
GO:0014032	neural crest cell development	3/184	76/13349	0.0874467	0.801884	0.793781	SEMA5A/BMPR1A/TCOF1	3
GO:0060291	long-term synaptic potentiation	3/184	76/13349	0.0874467	0.801884	0.793781	ITPR3/AKAP5/STAU1	3
GO:1901879	regulation of protein depolymerization	3/184	76/13349	0.0874467	0.801884	0.793781	SEMA5A/MAP1S/ADD1	3
GO:1903312	negative regulation of mRNA metabolic process	3/184	76/13349	0.0874467	0.801884	0.793781	PAIP1/PABPC1/TENT4A	3
GO:1904591	positive regulation of protein import	2/184	36/13349	0.0877791	0.801884	0.793781	EFCAB7/TRIM28	2
GO:0051701	biological process involved in interaction with host	5/184	172/13349	0.0895447	0.801884	0.793781	PIKFYVE/VAPB/TRIM8/TRIM28/PML	5
GO:1903313	positive regulation of mRNA metabolic process	3/184	77/13349	0.0901129	0.801884	0.793781	METTL14/PABPC1/NANOS3	3
GO:0003205	cardiac chamber development	4/184	123/13349	0.090242	0.801884	0.793781	BMPR1A/NPRL3/TAB1/SAV1	4
GO:0043488	regulation of mRNA stability	5/184	173/13349	0.0912368	0.801884	0.793781	METTL14/PSMD14/PAIP1/PABPC1/TENT4A	5
GO:0045071	negative regulation of viral genome replication	2/184	37/13349	0.0919838	0.801884	0.793781	IFIT5/TRIM28	2
GO:0048864	stem cell development	3/184	78/13349	0.0928128	0.801884	0.793781	SEMA5A/BMPR1A/TCOF1	3
GO:1900182	positive regulation of protein localization to nucleus	3/184	78/13349	0.0928128	0.801884	0.793781	EFCAB7/TRIM8/TRIM28	3
GO:0006376	mRNA splice site selection	2/184	38/13349	0.0962463	0.801884	0.793781	SF3A2/PTBP2	2
GO:0032480	negative regulation of type I interferon production	2/184	38/13349	0.0962463	0.801884	0.793781	ILRUN/PCBP2	2
GO:0048146	positive regulation of fibroblast proliferation	2/184	38/13349	0.0962463	0.801884	0.793781	PML/LIG4	2
GO:0070169	positive regulation of biomineral tissue development	2/184	38/13349	0.0962463	0.801884	0.793781	BMPR1A/NELL1	2
GO:0002831	regulation of response to biotic stimulus	7/184	284/13349	0.0982753	0.801884	0.793781	ILRUN/PAK2/PSMD14/USP15/TAB1/PCBP2/SEC14L1	7
GO:1904951	positive regulation of establishment of protein localization	7/184	284/13349	0.0982753	0.801884	0.793781	EFCAB7/PDCD10/AKAP5/TRIM28/CSNK2A2/RUFY3/MFF	7
GO:0014031	mesenchymal cell development	3/184	80/13349	0.0983119	0.801884	0.793781	SEMA5A/BMPR1A/TCOF1	3
GO:0006282	regulation of DNA repair	4/184	127/13349	0.0986062	0.801884	0.793781	WDR48/FOXM1/TRIM28/PML	4
GO:0016197	endosomal transport	6/184	231/13349	0.100371	0.801884	0.793781	HEATR5B/SNX4/PIKFYVE/USP7/TAMALIN/AKAP5	6
GO:0031098	stress-activated protein kinase signaling cascade	6/184	231/13349	0.100371	0.801884	0.793781	RB1CC1/PDCD10/FOXM1/PAK2/TAB1/MBIP	6
GO:0006284	base-excision repair	2/184	39/13349	0.100564	0.801884	0.793781	USP47/POLG	2
GO:0030261	chromosome condensation	2/184	39/13349	0.100564	0.801884	0.793781	PHF13/TENT4A	2
GO:0045773	positive regulation of axon extension	2/184	39/13349	0.100564	0.801884	0.793781	SEMA5A/RUFY3	2
GO:0090199	regulation of release of cytochrome c from mitochondria	2/184	39/13349	0.100564	0.801884	0.793781	TNFSF10/MFF	2
GO:0110151	positive regulation of biomineralization	2/184	39/13349	0.100564	0.801884	0.793781	BMPR1A/NELL1	2
GO:1900271	regulation of long-term synaptic potentiation	2/184	39/13349	0.100564	0.801884	0.793781	AKAP5/STAU1	2
GO:2000772	regulation of cellular senescence	2/184	39/13349	0.100564	0.801884	0.793781	EEF1E1/BMPR1A	2
GO:2000781	positive regulation of double-strand break repair	2/184	39/13349	0.100564	0.801884	0.793781	WDR48/FOXM1	2
GO:2001236	regulation of extrinsic apoptotic signaling pathway	4/184	128/13349	0.100752	0.801884	0.793781	RB1CC1/TNFSF10/PAK2/PML	4
GO:0110020	regulation of actomyosin structure organization	3/184	81/13349	0.10111	0.801884	0.793781	WASF2/PAK2/ARHGEF18	3
GO:2000116	regulation of cysteine-type endopeptidase activity	5/184	179/13349	0.101733	0.801884	0.793781	TNFSF10/PAK2/DAP/USP47/PML	5
GO:0048514	blood vessel morphogenesis	10/184	460/13349	0.1041	0.801884	0.793781	SEMA5A/HDAC7/PDCD10/WASF2/BMPR1A/NPRL3/AGGF1/PML/ADGRB3/PLCD3	10
GO:0000266	mitochondrial fission	2/184	40/13349	0.104935	0.801884	0.793781	MFF/SLC25A46	2
GO:0060038	cardiac muscle cell proliferation	2/184	40/13349	0.104935	0.801884	0.793781	BMPR1A/SAV1	2
GO:1903362	regulation of cellular protein catabolic process	6/184	234/13349	0.10507	0.801884	0.793781	USP7/PSMD14/MFSD8/PML/CSNK2A2/NELL1	6
GO:0001818	negative regulation of cytokine production	5/184	181/13349	0.105361	0.801884	0.793781	HDAC7/ILRUN/PIBF1/PML/PCBP2	5
GO:0030522	intracellular receptor signaling pathway	6/184	235/13349	0.106662	0.801884	0.793781	ASXL2/CARM1/USP15/TAB1/PML/SEC14L1	6
GO:0014033	neural crest cell differentiation	3/184	83/13349	0.106801	0.801884	0.793781	SEMA5A/BMPR1A/TCOF1	3
GO:2000779	regulation of double-strand break repair	3/184	83/13349	0.106801	0.801884	0.793781	WDR48/FOXM1/PML	3
GO:0043487	regulation of RNA stability	5/184	183/13349	0.109053	0.801884	0.793781	METTL14/PSMD14/PAIP1/PABPC1/TENT4A	5
GO:0051054	positive regulation of DNA metabolic process	5/184	183/13349	0.109053	0.801884	0.793781	WDR48/FOXM1/USP7/TRIM28/PML	5
GO:0043161	proteasome-mediated ubiquitin-dependent protein catabolic process	9/184	406/13349	0.109201	0.801884	0.793781	UBE2E1/GID4/TBL1X/USP7/PSMD14/PML/UBE4B/PCBP2/NEMF	9
GO:0000387	spliceosomal snRNP assembly	2/184	41/13349	0.109357	0.801884	0.793781	COIL/PRPF8	2
GO:0032365	intracellular lipid transport	2/184	41/13349	0.109357	0.801884	0.793781	RELCH/SCP2	2
GO:0046782	regulation of viral transcription	2/184	41/13349	0.109357	0.801884	0.793781	TRIM8/NELFB	2
GO:0001510	RNA methylation	3/184	84/13349	0.109693	0.801884	0.793781	PCIF1/METTL14/RAMAC	3
GO:0010212	response to ionizing radiation	4/184	133/13349	0.111802	0.801884	0.793781	TANK/POLG/PML/LIG4	4
GO:0002220	innate immune response activating cell surface receptor signaling pathway	3/184	85/13349	0.112614	0.801884	0.793781	PAK2/PSMD14/TAB1	3
GO:0002223	stimulatory C-type lectin receptor signaling pathway	3/184	85/13349	0.112614	0.801884	0.793781	PAK2/PSMD14/TAB1	3
GO:0002758	innate immune response-activating signal transduction	3/184	85/13349	0.112614	0.801884	0.793781	PAK2/PSMD14/TAB1	3
GO:0032231	regulation of actin filament bundle assembly	3/184	85/13349	0.112614	0.801884	0.793781	WASF2/PAK2/ARHGEF18	3
GO:0035176	social behavior	2/184	42/13349	0.113827	0.801884	0.793781	ATXN1L/NPAS4	2
GO:0051703	biological process involved in intraspecies interaction between organisms	2/184	42/13349	0.113827	0.801884	0.793781	ATXN1L/NPAS4	2
GO:0030324	lung development	4/184	134/13349	0.114074	0.801884	0.793781	ATXN1L/BMPR1A/TAB1/SAV1	4
GO:0052126	movement in host environment	4/184	134/13349	0.114074	0.801884	0.793781	PIKFYVE/TRIM8/TRIM28/PML	4
GO:0006605	protein targeting	9/184	412/13349	0.116601	0.801884	0.793781	RAB8B/PIKFYVE/TRAM1L1/ZDHHC6/ZFAND6/CSNK2A2/SCP2/NUCB1/MFF	9
GO:0045778	positive regulation of ossification	2/184	43/13349	0.118343	0.801884	0.793781	BMPR1A/NELL1	2
GO:0090263	positive regulation of canonical Wnt signaling pathway	4/184	136/13349	0.11868	0.801884	0.793781	SEMA5A/TBL1X/PSMD14/USP47	4
GO:0006304	DNA modification	3/184	88/13349	0.121555	0.801884	0.793781	BEND3/USP7/TRIM28	3
GO:0042147	retrograde transport, endosome to Golgi	3/184	88/13349	0.121555	0.801884	0.793781	HEATR5B/PIKFYVE/USP7	3
GO:0042733	embryonic digit morphogenesis	2/184	44/13349	0.122904	0.801884	0.793781	BMPR1A/ECE1	2
GO:0052547	regulation of peptidase activity	7/184	301/13349	0.122938	0.801884	0.793781	TNFSF10/PAK2/DAP/TANK/PSMD14/USP47/PML	7
GO:0030323	respiratory tube development	4/184	138/13349	0.123366	0.801884	0.793781	ATXN1L/BMPR1A/TAB1/SAV1	4
GO:2000045	regulation of G1/S transition of mitotic cell cycle	4/184	138/13349	0.123366	0.801884	0.793781	CARM1/PLRG1/RBL2/PML	4
GO:0016573	histone acetylation	4/184	139/13349	0.125738	0.801884	0.793781	BEND3/SETD5/ZZZ3/MBIP	4
GO:0030307	positive regulation of cell growth	4/184	139/13349	0.125738	0.801884	0.793781	SEMA5A/KDM2B/USP47/RUFY3	4
GO:0051494	negative regulation of cytoskeleton organization	4/184	139/13349	0.125738	0.801884	0.793781	WASF2/PAK2/ADD1/ARHGEF18	4
GO:1902904	negative regulation of supramolecular fiber organization	4/184	139/13349	0.125738	0.801884	0.793781	WASF2/PAK2/ADD1/ARHGEF18	4
GO:0006378	mRNA polyadenylation	2/184	45/13349	0.127507	0.801884	0.793781	PABPC1/ZC3H3	2
GO:0006418	tRNA aminoacylation for protein translation	2/184	45/13349	0.127507	0.801884	0.793781	EEF1E1/AARS2	2
GO:0034198	cellular response to amino acid starvation	2/184	45/13349	0.127507	0.801884	0.793781	DAP/NPRL3	2
GO:0035329	hippo signaling	2/184	45/13349	0.127507	0.801884	0.793781	DVL2/SAV1	2
GO:0061098	positive regulation of protein tyrosine kinase activity	2/184	45/13349	0.127507	0.801884	0.793781	PAK2/DVL2	2
GO:0010950	positive regulation of endopeptidase activity	4/184	140/13349	0.12813	0.801884	0.793781	TNFSF10/DAP/PSMD14/PML	4
GO:0003161	cardiac conduction system development	1/184	10/13349	0.129636	0.801884	0.793781	BMPR1A	1
GO:0003174	mitral valve development	1/184	10/13349	0.129636	0.801884	0.793781	BMPR1A	1
GO:0003183	mitral valve morphogenesis	1/184	10/13349	0.129636	0.801884	0.793781	BMPR1A	1
GO:0010421	hydrogen peroxide-mediated programmed cell death	1/184	10/13349	0.129636	0.801884	0.793781	PDCD10	1
GO:0014029	neural crest formation	1/184	10/13349	0.129636	0.801884	0.793781	TCOF1	1
GO:0016559	peroxisome fission	1/184	10/13349	0.129636	0.801884	0.793781	MFF	1
GO:0021859	pyramidal neuron differentiation	1/184	10/13349	0.129636	0.801884	0.793781	SLC4A10	1
GO:0032926	negative regulation of activin receptor signaling pathway	1/184	10/13349	0.129636	0.801884	0.793781	NOMO1	1
GO:0033689	negative regulation of osteoblast proliferation	1/184	10/13349	0.129636	0.801884	0.793781	NELL1	1
GO:0045869	negative regulation of single stranded viral RNA replication via double stranded DNA intermediate	1/184	10/13349	0.129636	0.801884	0.793781	TRIM28	1
GO:0051608	histamine transport	1/184	10/13349	0.129636	0.801884	0.793781	SNX4	1
GO:0060009	Sertoli cell development	1/184	10/13349	0.129636	0.801884	0.793781	ARID4A	1
GO:0070544	histone H3-K36 demethylation	1/184	10/13349	0.129636	0.801884	0.793781	KDM2B	1
GO:0071285	cellular response to lithium ion	1/184	10/13349	0.129636	0.801884	0.793781	LIG4	1
GO:0090178	regulation of establishment of planar polarity involved in neural tube closure	1/184	10/13349	0.129636	0.801884	0.793781	DVL2	1
GO:0099639	neurotransmitter receptor transport, endosome to plasma membrane	1/184	10/13349	0.129636	0.801884	0.793781	TAMALIN	1
GO:1901533	negative regulation of hematopoietic progenitor cell differentiation	1/184	10/13349	0.129636	0.801884	0.793781	METTL14	1
GO:1904350	regulation of protein catabolic process in the vacuole	1/184	10/13349	0.129636	0.801884	0.793781	MFSD8	1
GO:1990822	basic amino acid transmembrane transport	1/184	10/13349	0.129636	0.801884	0.793781	SLC38A9	1
GO:2000774	positive regulation of cellular senescence	1/184	10/13349	0.129636	0.801884	0.793781	EEF1E1	1
GO:2001279	regulation of unsaturated fatty acid biosynthetic process	1/184	10/13349	0.129636	0.801884	0.793781	PIBF1	1
GO:0072331	signal transduction by p53 class mediator	6/184	249/13349	0.130236	0.801884	0.793781	EEF1E1/FOXM1/CARM1/RBL2/PML/CSNK2A2	6
GO:0006612	protein targeting to membrane	5/184	194/13349	0.130452	0.801884	0.793781	RAB8B/PIKFYVE/TRAM1L1/ZDHHC6/MFF	5
GO:0048284	organelle fusion	4/184	141/13349	0.130541	0.801884	0.793781	RAB8B/PIKFYVE/ZDHHC6/MFF	4
GO:0002042	cell migration involved in sprouting angiogenesis	2/184	46/13349	0.132151	0.801884	0.793781	HDAC7/PDCD10	2
GO:0016574	histone ubiquitination	2/184	46/13349	0.132151	0.801884	0.793781	UBE2E1/KDM2B	2
GO:0038202	TORC1 signaling	2/184	46/13349	0.132151	0.801884	0.793781	NPRL3/MFSD8	2
GO:0018393	internal peptidyl-lysine acetylation	4/184	142/13349	0.13297	0.801884	0.793781	BEND3/SETD5/ZZZ3/MBIP	4
GO:0031347	regulation of defense response	9/184	425/13349	0.133556	0.801884	0.793781	ILRUN/SNX4/PAK2/ZYX/PSMD14/BRD4/TAB1/PCBP2/SEC14L1	9
GO:0003231	cardiac ventricle development	3/184	92/13349	0.133864	0.801884	0.793781	BMPR1A/NPRL3/SAV1	3
GO:1903311	regulation of mRNA metabolic process	7/184	309/13349	0.13555	0.801884	0.793781	METTL14/PSMD14/PAIP1/PABPC1/ZC3H3/NANOS3/TENT4A	7
GO:0030834	regulation of actin filament depolymerization	2/184	47/13349	0.136832	0.801884	0.793781	SEMA5A/ADD1	2
GO:0051568	histone H3-K4 methylation	2/184	47/13349	0.136832	0.801884	0.793781	BEND3/ARID4A	2
GO:0055021	regulation of cardiac muscle tissue growth	2/184	47/13349	0.136832	0.801884	0.793781	BMPR1A/SAV1	2
GO:0006475	internal protein amino acid acetylation	4/184	144/13349	0.137884	0.801884	0.793781	BEND3/SETD5/ZZZ3/MBIP	4
GO:0032984	protein-containing complex disassembly	7/184	311/13349	0.138799	0.801884	0.793781	SEMA5A/MAP1S/ADD1/DVL2/MRPS23/MFSD8/MRPS36	7
GO:0001578	microtubule bundle formation	3/184	94/13349	0.140176	0.801884	0.793781	MAP1S/SPAG16/CCDC66	3
GO:0043039	tRNA aminoacylation	2/184	48/13349	0.14155	0.801884	0.793781	EEF1E1/AARS2	2
GO:0048844	artery morphogenesis	2/184	48/13349	0.14155	0.801884	0.793781	BMPR1A/NPRL3	2
GO:1990928	response to amino acid starvation	2/184	48/13349	0.14155	0.801884	0.793781	DAP/NPRL3	2
GO:0000012	single strand break repair	1/184	11/13349	0.141642	0.801884	0.793781	LIG4	1
GO:0000185	activation of MAPKKK activity	1/184	11/13349	0.141642	0.801884	0.793781	TAB1	1
GO:0003222	ventricular trabecula myocardium morphogenesis	1/184	11/13349	0.141642	0.801884	0.793781	BMPR1A	1
GO:0010917	negative regulation of mitochondrial membrane potential	1/184	11/13349	0.141642	0.801884	0.793781	SLC25A27	1
GO:0019042	viral latency	1/184	11/13349	0.141642	0.801884	0.793781	LIG4	1
GO:0021670	lateral ventricle development	1/184	11/13349	0.141642	0.801884	0.793781	KDM2B	1
GO:0030836	positive regulation of actin filament depolymerization	1/184	11/13349	0.141642	0.801884	0.793781	SEMA5A	1
GO:0032968	positive regulation of transcription elongation from RNA polymerase II promoter	1/184	11/13349	0.141642	0.801884	0.793781	BRD4	1
GO:0033005	positive regulation of mast cell activation	1/184	11/13349	0.141642	0.801884	0.793781	SNX4	1
GO:0035246	peptidyl-arginine N-methylation	1/184	11/13349	0.141642	0.801884	0.793781	CARM1	1
GO:0035358	regulation of peroxisome proliferator activated receptor signaling pathway	1/184	11/13349	0.141642	0.801884	0.793781	ASXL2	1
GO:0039532	negative regulation of viral-induced cytoplasmic pattern recognition receptor signaling pathway	1/184	11/13349	0.141642	0.801884	0.793781	SEC14L1	1
GO:0045717	negative regulation of fatty acid biosynthetic process	1/184	11/13349	0.141642	0.801884	0.793781	PIBF1	1
GO:0046135	pyrimidine nucleoside catabolic process	1/184	11/13349	0.141642	0.801884	0.793781	NT5C3A	1
GO:0060019	radial glial cell differentiation	1/184	11/13349	0.141642	0.801884	0.793781	METTL14	1
GO:0072520	seminiferous tubule development	1/184	11/13349	0.141642	0.801884	0.793781	WDR48	1
GO:0090177	establishment of planar polarity involved in neural tube closure	1/184	11/13349	0.141642	0.801884	0.793781	DVL2	1
GO:0090309	positive regulation of DNA methylation-dependent heterochromatin assembly	1/184	11/13349	0.141642	0.801884	0.793781	TRIM28	1
GO:0090385	phagosome-lysosome fusion	1/184	11/13349	0.141642	0.801884	0.793781	PIKFYVE	1
GO:0097468	programmed cell death in response to reactive oxygen species	1/184	11/13349	0.141642	0.801884	0.793781	PDCD10	1
GO:0099188	postsynaptic cytoskeleton organization	1/184	11/13349	0.141642	0.801884	0.793781	WASF2	1
GO:1903441	protein localization to ciliary membrane	1/184	11/13349	0.141642	0.801884	0.793781	EFCAB7	1
GO:1905214	regulation of RNA binding	1/184	11/13349	0.141642	0.801884	0.793781	CARM1	1
GO:0006302	double-strand break repair	6/184	256/13349	0.142892	0.801884	0.793781	WDR48/FOXM1/PSMD14/PML/LIG4/TENT4A	6
GO:0030218	erythrocyte differentiation	3/184	95/13349	0.143369	0.801884	0.793781	ADD1/BPGM/ARID4A	3
GO:0002221	pattern recognition receptor signaling pathway	4/184	147/13349	0.145392	0.801884	0.793781	TANK/USP15/TAB1/SEC14L1	4
GO:0050679	positive regulation of epithelial cell proliferation	4/184	147/13349	0.145392	0.801884	0.793781	WDR48/SEMA5A/BMPR1A/AGGF1	4
GO:0001836	release of cytochrome c from mitochondria	2/184	49/13349	0.146302	0.801884	0.793781	TNFSF10/MFF	2
GO:0042306	regulation of protein import into nucleus	2/184	49/13349	0.146302	0.801884	0.793781	EFCAB7/TRIM28	2
GO:0043038	amino acid activation	2/184	49/13349	0.146302	0.801884	0.793781	EEF1E1/AARS2	2
GO:2000134	negative regulation of G1/S transition of mitotic cell cycle	3/184	96/13349	0.146586	0.801884	0.793781	CARM1/RBL2/PML	3
GO:0006323	DNA packaging	5/184	202/13349	0.147123	0.801884	0.793781	BEND3/PHF13/IPO4/TRIM28/TENT4A	5
GO:0050678	regulation of epithelial cell proliferation	6/184	259/13349	0.148485	0.801884	0.793781	WDR48/SEMA5A/PDCD10/BMPR1A/AGGF1/SAV1	6
GO:0045927	positive regulation of growth	5/184	203/13349	0.149268	0.801884	0.793781	SEMA5A/BMPR1A/KDM2B/USP47/RUFY3	5
GO:0007613	memory	3/184	97/13349	0.149827	0.801884	0.793781	ATXN1L/ITPR3/NPAS4	3
GO:0008584	male gonad development	3/184	97/13349	0.149827	0.801884	0.793781	WDR48/TNFSF10/ARID4A	3
GO:0038095	Fc-epsilon receptor signaling pathway	3/184	97/13349	0.149827	0.801884	0.793781	PAK2/PSMD14/TAB1	3
GO:1902807	negative regulation of cell cycle G1/S phase transition	3/184	97/13349	0.149827	0.801884	0.793781	CARM1/RBL2/PML	3
GO:0038093	Fc receptor signaling pathway	4/184	149/13349	0.150484	0.801884	0.793781	WASF2/PAK2/PSMD14/TAB1	4
GO:0050886	endocrine process	2/184	50/13349	0.151087	0.801884	0.793781	RAB8B/ECE1	2
GO:0044773	mitotic DNA damage checkpoint	3/184	98/13349	0.153091	0.801884	0.793781	CARM1/RBL2/PML	3
GO:0046546	development of primary male sexual characteristics	3/184	98/13349	0.153091	0.801884	0.793781	WDR48/TNFSF10/ARID4A	3
GO:0009314	response to radiation	8/184	379/13349	0.153448	0.801884	0.793781	TANK/SLC4A10/USP47/POLG/PML/LIG4/UBE4B/CCDC66	8
GO:0001710	mesodermal cell fate commitment	1/184	12/13349	0.153483	0.801884	0.793781	BMPR1A	1
GO:0002328	pro-B cell differentiation	1/184	12/13349	0.153483	0.801884	0.793781	LIG4	1
GO:0006264	mitochondrial DNA replication	1/184	12/13349	0.153483	0.801884	0.793781	POLG	1
GO:0009143	nucleoside triphosphate catabolic process	1/184	12/13349	0.153483	0.801884	0.793781	SMPDL3A	1
GO:0015801	aromatic amino acid transport	1/184	12/13349	0.153483	0.801884	0.793781	SLC16A10	1
GO:0016322	neuron remodeling	1/184	12/13349	0.153483	0.801884	0.793781	ADGRB3	1
GO:0020027	hemoglobin metabolic process	1/184	12/13349	0.153483	0.801884	0.793781	ADD1	1
GO:0030575	nuclear body organization	1/184	12/13349	0.153483	0.801884	0.793781	PML	1
GO:0032691	negative regulation of interleukin-1 beta production	1/184	12/13349	0.153483	0.801884	0.793781	PML	1
GO:0033523	histone H2B ubiquitination	1/184	12/13349	0.153483	0.801884	0.793781	UBE2E1	1
GO:0034333	adherens junction assembly	1/184	12/13349	0.153483	0.801884	0.793781	PAK2	1
GO:0035641	locomotory exploration behavior	1/184	12/13349	0.153483	0.801884	0.793781	SLC4A10	1
GO:0036092	phosphatidylinositol-3-phosphate biosynthetic process	1/184	12/13349	0.153483	0.801884	0.793781	PIKFYVE	1
GO:0036109	alpha-linolenic acid metabolic process	1/184	12/13349	0.153483	0.801884	0.793781	SCP2	1
GO:0038092	nodal signaling pathway	1/184	12/13349	0.153483	0.801884	0.793781	NOMO1	1
GO:0042249	establishment of planar polarity of embryonic epithelium	1/184	12/13349	0.153483	0.801884	0.793781	DVL2	1
GO:0042403	thyroid hormone metabolic process	1/184	12/13349	0.153483	0.801884	0.793781	SLC16A10	1
GO:0042659	regulation of cell fate specification	1/184	12/13349	0.153483	0.801884	0.793781	BMPR1A	1
GO:0043302	positive regulation of leukocyte degranulation	1/184	12/13349	0.153483	0.801884	0.793781	SNX4	1
GO:0045091	regulation of single stranded viral RNA replication via double stranded DNA intermediate	1/184	12/13349	0.153483	0.801884	0.793781	TRIM28	1
GO:0045837	negative regulation of membrane potential	1/184	12/13349	0.153483	0.801884	0.793781	SLC25A27	1
GO:0048096	chromatin-mediated maintenance of transcription	1/184	12/13349	0.153483	0.801884	0.793781	SERTAD2	1
GO:0060008	Sertoli cell differentiation	1/184	12/13349	0.153483	0.801884	0.793781	ARID4A	1
GO:0060080	inhibitory postsynaptic potential	1/184	12/13349	0.153483	0.801884	0.793781	NPAS4	1
GO:0061709	reticulophagy	1/184	12/13349	0.153483	0.801884	0.793781	RB1CC1	1
GO:0070816	phosphorylation of RNA polymerase II C-terminal domain	1/184	12/13349	0.153483	0.801884	0.793781	BRD4	1
GO:0072393	microtubule anchoring at microtubule organizing center	1/184	12/13349	0.153483	0.801884	0.793781	BICD2	1
GO:0090308	regulation of DNA methylation-dependent heterochromatin assembly	1/184	12/13349	0.153483	0.801884	0.793781	TRIM28	1
GO:0090343	positive regulation of cell aging	1/184	12/13349	0.153483	0.801884	0.793781	EEF1E1	1
GO:1903587	regulation of blood vessel endothelial cell proliferation involved in sprouting angiogenesis	1/184	12/13349	0.153483	0.801884	0.793781	PDCD10	1
GO:1905168	positive regulation of double-strand break repair via homologous recombination	1/184	12/13349	0.153483	0.801884	0.793781	WDR48	1
GO:0002011	morphogenesis of an epithelial sheet	2/184	51/13349	0.155903	0.801884	0.793781	PDCD10/DVL2	2
GO:0009416	response to light stimulus	6/184	264/13349	0.158023	0.801884	0.793781	SLC4A10/USP47/POLG/PML/UBE4B/CCDC66	6
GO:0018394	peptidyl-lysine acetylation	4/184	152/13349	0.158249	0.801884	0.793781	BEND3/SETD5/ZZZ3/MBIP	4
GO:0034101	erythrocyte homeostasis	3/184	100/13349	0.159685	0.801884	0.793781	ADD1/BPGM/ARID4A	3
GO:2001235	positive regulation of apoptotic signaling pathway	3/184	100/13349	0.159685	0.801884	0.793781	TNFSF10/PAK2/PML	3
GO:0006305	DNA alkylation	2/184	52/13349	0.160748	0.801884	0.793781	BEND3/TRIM28	2
GO:0006306	DNA methylation	2/184	52/13349	0.160748	0.801884	0.793781	BEND3/TRIM28	2
GO:0007062	sister chromatid cohesion	2/184	52/13349	0.160748	0.801884	0.793781	HASPIN/TENT4A	2
GO:0030042	actin filament depolymerization	2/184	52/13349	0.160748	0.801884	0.793781	SEMA5A/ADD1	2
GO:0060420	regulation of heart growth	2/184	52/13349	0.160748	0.801884	0.793781	BMPR1A/SAV1	2
GO:1904589	regulation of protein import	2/184	52/13349	0.160748	0.801884	0.793781	EFCAB7/TRIM28	2
GO:1902806	regulation of cell cycle G1/S phase transition	4/184	153/13349	0.16087	0.801884	0.793781	CARM1/PLRG1/RBL2/PML	4
GO:0043624	cellular protein complex disassembly	5/184	209/13349	0.162418	0.801884	0.793781	SEMA5A/MAP1S/ADD1/MRPS23/MRPS36	5
GO:0034248	regulation of cellular amide metabolic process	8/184	385/13349	0.162999	0.801884	0.793781	PCIF1/METTL14/PAIP1/PABPC1/PRR16/TCOF1/NANOS3/NEMF	8
GO:0051261	protein depolymerization	3/184	101/13349	0.163015	0.801884	0.793781	SEMA5A/MAP1S/ADD1	3
GO:0001921	positive regulation of receptor recycling	1/184	13/13349	0.165162	0.801884	0.793781	ECE1	1
GO:0003215	cardiac right ventricle morphogenesis	1/184	13/13349	0.165162	0.801884	0.793781	BMPR1A	1
GO:0006349	regulation of gene expression by genetic imprinting	1/184	13/13349	0.165162	0.801884	0.793781	ARID4A	1
GO:0006553	lysine metabolic process	1/184	13/13349	0.165162	0.801884	0.793781	AASDHPPT	1
GO:0006828	manganese ion transport	1/184	13/13349	0.165162	0.801884	0.793781	ATP13A1	1
GO:0007194	negative regulation of adenylate cyclase activity	1/184	13/13349	0.165162	0.801884	0.793781	AKAP5	1
GO:0010635	regulation of mitochondrial fusion	1/184	13/13349	0.165162	0.801884	0.793781	ZDHHC6	1
GO:0015802	basic amino acid transport	1/184	13/13349	0.165162	0.801884	0.793781	SLC38A9	1
GO:0018216	peptidyl-arginine methylation	1/184	13/13349	0.165162	0.801884	0.793781	CARM1	1
GO:0031453	positive regulation of heterochromatin assembly	1/184	13/13349	0.165162	0.801884	0.793781	TRIM28	1
GO:0032692	negative regulation of interleukin-1 production	1/184	13/13349	0.165162	0.801884	0.793781	PML	1
GO:0032703	negative regulation of interleukin-2 production	1/184	13/13349	0.165162	0.801884	0.793781	HDAC7	1
GO:0035855	megakaryocyte development	1/184	13/13349	0.165162	0.801884	0.793781	WASF2	1
GO:0039692	single stranded viral RNA replication via double stranded DNA intermediate	1/184	13/13349	0.165162	0.801884	0.793781	TRIM28	1
GO:0042532	negative regulation of tyrosine phosphorylation of STAT protein	1/184	13/13349	0.165162	0.801884	0.793781	PIBF1	1
GO:0043517	positive regulation of DNA damage response, signal transduction by p53 class mediator	1/184	13/13349	0.165162	0.801884	0.793781	EEF1E1	1
GO:0045799	positive regulation of chromatin assembly or disassembly	1/184	13/13349	0.165162	0.801884	0.793781	TRIM28	1
GO:0046597	negative regulation of viral entry into host cell	1/184	13/13349	0.165162	0.801884	0.793781	TRIM8	1
GO:0050908	detection of light stimulus involved in visual perception	1/184	13/13349	0.165162	0.801884	0.793781	CCDC66	1
GO:0050962	detection of light stimulus involved in sensory perception	1/184	13/13349	0.165162	0.801884	0.793781	CCDC66	1
GO:0060033	anatomical structure regression	1/184	13/13349	0.165162	0.801884	0.793781	BMPR1A	1
GO:0060044	negative regulation of cardiac muscle cell proliferation	1/184	13/13349	0.165162	0.801884	0.793781	SAV1	1
GO:0060213	positive regulation of nuclear-transcribed mRNA poly(A) tail shortening	1/184	13/13349	0.165162	0.801884	0.793781	PABPC1	1
GO:0060575	intestinal epithelial cell differentiation	1/184	13/13349	0.165162	0.801884	0.793781	SAV1	1
GO:0099010	modification of postsynaptic structure	1/184	13/13349	0.165162	0.801884	0.793781	STAU1	1
GO:0106074	aminoacyl-tRNA metabolism involved in translational fidelity	1/184	13/13349	0.165162	0.801884	0.793781	AARS2	1
GO:0120263	positive regulation of heterochromatin organization	1/184	13/13349	0.165162	0.801884	0.793781	TRIM28	1
GO:1901550	regulation of endothelial cell development	1/184	13/13349	0.165162	0.801884	0.793781	ADD1	1
GO:1903140	regulation of establishment of endothelial barrier	1/184	13/13349	0.165162	0.801884	0.793781	ADD1	1
GO:0014855	striated muscle cell proliferation	2/184	53/13349	0.16562	0.801884	0.793781	BMPR1A/SAV1	2
GO:0021872	forebrain generation of neurons	2/184	53/13349	0.16562	0.801884	0.793781	METTL14/SLC4A10	2
GO:0098586	cellular response to virus	2/184	53/13349	0.16562	0.801884	0.793781	USP15/SEC14L1	2
GO:0044774	mitotic DNA integrity checkpoint	3/184	102/13349	0.166365	0.801884	0.793781	CARM1/RBL2/PML	3
GO:0051091	positive regulation of DNA-binding transcription factor activity	5/184	211/13349	0.166902	0.801884	0.793781	DVL2/TRIM8/TAB1/PPRC1/SAV1	5
GO:0031647	regulation of protein stability	6/184	269/13349	0.167823	0.801884	0.793781	PDCD10/TBL1X/USP7/USP47/CDC37L1/SAV1	6
GO:0043123	positive regulation of I-kappaB kinase/NF-kappaB signaling	4/184	156/13349	0.168828	0.801884	0.793781	TNFSF10/IFIT5/BRD4/TRIM8	4
GO:2001252	positive regulation of chromosome organization	4/184	156/13349	0.168828	0.801884	0.793781	BRD4/TRIM28/PML/LIG4	4
GO:1902414	protein localization to cell junction	3/184	103/13349	0.169736	0.801884	0.793781	PAK2/TAMALIN/ARHGEF18	3
GO:0045669	positive regulation of osteoblast differentiation	2/184	54/13349	0.170518	0.801884	0.793781	BMPR1A/NELL1	2
GO:0060389	pathway-restricted SMAD protein phosphorylation	2/184	54/13349	0.170518	0.801884	0.793781	BMPR1A/USP15	2
GO:0061512	protein localization to cilium	2/184	54/13349	0.170518	0.801884	0.793781	EFCAB7/CCDC66	2
GO:0001525	angiogenesis	8/184	390/13349	0.171166	0.801884	0.793781	SEMA5A/HDAC7/PDCD10/WASF2/AGGF1/PML/ADGRB3/PLCD3	8
GO:0000070	mitotic sister chromatid segregation	4/184	157/13349	0.171511	0.801884	0.793781	PHF13/PIBF1/HASPIN/TENT4A	4
GO:0009451	RNA modification	4/184	157/13349	0.171511	0.801884	0.793781	PCIF1/METTL14/AARS2/RAMAC	4
GO:0060541	respiratory system development	4/184	157/13349	0.171511	0.801884	0.793781	ATXN1L/BMPR1A/TAB1/SAV1	4
GO:1903829	positive regulation of cellular protein localization	6/184	271/13349	0.171815	0.801884	0.793781	EFCAB7/AKAP5/TRIM8/TRIM28/CSNK2A2/MFF	6
GO:0071346	cellular response to interferon-gamma	3/184	104/13349	0.173127	0.801884	0.793781	ZYX/TRIM8/PML	3
GO:0048863	stem cell differentiation	5/184	214/13349	0.173721	0.801884	0.793781	SEMA5A/BMPR1A/PSMD14/TCOF1/NELFB	5
GO:0090150	establishment of protein localization to membrane	7/184	332/13349	0.175135	0.801884	0.793781	RAB8B/PIKFYVE/TRAM1L1/TAMALIN/AKAP5/ZDHHC6/MFF	7
GO:0046824	positive regulation of nucleocytoplasmic transport	2/184	55/13349	0.17544	0.801884	0.793781	EFCAB7/TRIM28	2
GO:1901990	regulation of mitotic cell cycle phase transition	8/184	393/13349	0.176154	0.801884	0.793781	UBE2E1/CARM1/PLRG1/RBL2/PSMD14/BRD4/USP47/PML	8
GO:0008637	apoptotic mitochondrial changes	3/184	105/13349	0.176537	0.801884	0.793781	TNFSF10/TMEM14A/MFF	3
GO:0043280	positive regulation of cysteine-type endopeptidase activity involved in apoptotic process	3/184	105/13349	0.176537	0.801884	0.793781	TNFSF10/DAP/PML	3
GO:0045667	regulation of osteoblast differentiation	3/184	105/13349	0.176537	0.801884	0.793781	HDAC7/BMPR1A/NELL1	3
GO:0007379	segment specification	1/184	14/13349	0.17668	0.801884	0.793781	DVL2	1
GO:0007398	ectoderm development	1/184	14/13349	0.17668	0.801884	0.793781	BMPR1A	1
GO:0032897	negative regulation of viral transcription	1/184	14/13349	0.17668	0.801884	0.793781	TRIM8	1
GO:0033540	fatty acid beta-oxidation using acyl-CoA oxidase	1/184	14/13349	0.17668	0.801884	0.793781	SCP2	1
GO:0035721	intraciliary retrograde transport	1/184	14/13349	0.17668	0.801884	0.793781	DYNLT2B	1
GO:0044804	autophagy of nucleus	1/184	14/13349	0.17668	0.801884	0.793781	RB1CC1	1
GO:0048172	regulation of short-term neuronal synaptic plasticity	1/184	14/13349	0.17668	0.801884	0.793781	SLC4A10	1
GO:0048532	anatomical structure arrangement	1/184	14/13349	0.17668	0.801884	0.793781	BMPR1A	1
GO:0050913	sensory perception of bitter taste	1/184	14/13349	0.17668	0.801884	0.793781	ITPR3	1
GO:0051127	positive regulation of actin nucleation	1/184	14/13349	0.17668	0.801884	0.793781	WASF2	1
GO:0051645	Golgi localization	1/184	14/13349	0.17668	0.801884	0.793781	PDCD10	1
GO:0060391	positive regulation of SMAD protein signal transduction	1/184	14/13349	0.17668	0.801884	0.793781	BMPR1A	1
GO:0090051	negative regulation of cell migration involved in sprouting angiogenesis	1/184	14/13349	0.17668	0.801884	0.793781	PDCD10	1
GO:0090148	membrane fission	1/184	14/13349	0.17668	0.801884	0.793781	SLC25A46	1
GO:0098969	neurotransmitter receptor transport to postsynaptic membrane	1/184	14/13349	0.17668	0.801884	0.793781	TAMALIN	1
GO:1900117	regulation of execution phase of apoptosis	1/184	14/13349	0.17668	0.801884	0.793781	PAK2	1
GO:1903540	establishment of protein localization to postsynaptic membrane	1/184	14/13349	0.17668	0.801884	0.793781	TAMALIN	1
GO:2001028	positive regulation of endothelial cell chemotaxis	1/184	14/13349	0.17668	0.801884	0.793781	SEMA5A	1
GO:0043543	protein acylation	5/184	216/13349	0.178325	0.801884	0.793781	BEND3/SETD5/ZDHHC6/ZZZ3/MBIP	5
GO:0002040	sprouting angiogenesis	3/184	106/13349	0.179965	0.801884	0.793781	SEMA5A/HDAC7/PDCD10	3
GO:0018107	peptidyl-threonine phosphorylation	3/184	106/13349	0.179965	0.801884	0.793781	CDC42BPG/HASPIN/CSNK2A2	3
GO:0007585	respiratory gaseous exchange by respiratory system	2/184	56/13349	0.180385	0.801884	0.793781	BPGM/SPAG16	2
GO:0060411	cardiac septum morphogenesis	2/184	56/13349	0.180385	0.801884	0.793781	BMPR1A/SAV1	2
GO:0051403	stress-activated MAPK cascade	5/184	217/13349	0.180645	0.801884	0.793781	RB1CC1/PDCD10/FOXM1/TAB1/MBIP	5
GO:0045861	negative regulation of proteolysis	5/184	218/13349	0.182976	0.801884	0.793781	PAK2/USP7/USP47/PML/CSNK2A2	5
GO:0001936	regulation of endothelial cell proliferation	3/184	107/13349	0.183412	0.801884	0.793781	SEMA5A/PDCD10/AGGF1	3
GO:0010498	proteasomal protein catabolic process	9/184	459/13349	0.183543	0.801884	0.793781	UBE2E1/GID4/TBL1X/USP7/PSMD14/PML/UBE4B/PCBP2/NEMF	9
GO:0052548	regulation of endopeptidase activity	6/184	277/13349	0.184022	0.801884	0.793781	TNFSF10/PAK2/DAP/PSMD14/USP47/PML	6
GO:0003281	ventricular septum development	2/184	57/13349	0.18535	0.801884	0.793781	NPRL3/SAV1	2
GO:1901991	negative regulation of mitotic cell cycle phase transition	5/184	220/13349	0.187672	0.801884	0.793781	CARM1/RBL2/PSMD14/USP47/PML	5
GO:0002833	positive regulation of response to biotic stimulus	4/184	163/13349	0.187917	0.801884	0.793781	PAK2/PSMD14/USP15/TAB1	4
GO:0030177	positive regulation of Wnt signaling pathway	4/184	163/13349	0.187917	0.801884	0.793781	SEMA5A/TBL1X/PSMD14/USP47	4
GO:0000244	spliceosomal tri-snRNP complex assembly	1/184	15/13349	0.188041	0.801884	0.793781	PRPF8	1
GO:0001845	phagolysosome assembly	1/184	15/13349	0.188041	0.801884	0.793781	PIKFYVE	1
GO:0006103	2-oxoglutarate metabolic process	1/184	15/13349	0.188041	0.801884	0.793781	MRPS36	1
GO:0006266	DNA ligation	1/184	15/13349	0.188041	0.801884	0.793781	LIG4	1
GO:0006978	DNA damage response, signal transduction by p53 class mediator resulting in transcription of p21 class mediator	1/184	15/13349	0.188041	0.801884	0.793781	FOXM1	1
GO:0031280	negative regulation of cyclase activity	1/184	15/13349	0.188041	0.801884	0.793781	AKAP5	1
GO:0033151	V(D)J recombination	1/184	15/13349	0.188041	0.801884	0.793781	LIG4	1
GO:0044764	multi-organism cellular process	1/184	15/13349	0.188041	0.801884	0.793781	PIKFYVE	1
GO:0048308	organelle inheritance	1/184	15/13349	0.188041	0.801884	0.793781	PDCD10	1
GO:0048313	Golgi inheritance	1/184	15/13349	0.188041	0.801884	0.793781	PDCD10	1
GO:0051412	response to corticosterone	1/184	15/13349	0.188041	0.801884	0.793781	NPAS4	1
GO:0060479	lung cell differentiation	1/184	15/13349	0.188041	0.801884	0.793781	SAV1	1
GO:0060487	lung epithelial cell differentiation	1/184	15/13349	0.188041	0.801884	0.793781	SAV1	1
GO:0070734	histone H3-K27 methylation	1/184	15/13349	0.188041	0.801884	0.793781	BEND3	1
GO:0072673	lamellipodium morphogenesis	1/184	15/13349	0.188041	0.801884	0.793781	WASF2	1
GO:0150011	regulation of neuron projection arborization	1/184	15/13349	0.188041	0.801884	0.793781	DVL2	1
GO:1903901	negative regulation of viral life cycle	1/184	15/13349	0.188041	0.801884	0.793781	TRIM8	1
GO:1904862	inhibitory synapse assembly	1/184	15/13349	0.188041	0.801884	0.793781	NPAS4	1
GO:1905146	lysosomal protein catabolic process	1/184	15/13349	0.188041	0.801884	0.793781	MFSD8	1
GO:0007276	gamete generation	9/184	463/13349	0.189921	0.801884	0.793781	WDR48/MORN2/CCNI/METTL14/KDM2B/CSNK2A2/ARID4A/SPAG16/NANOS3	9
GO:0021536	diencephalon development	2/184	58/13349	0.190335	0.801884	0.793781	SEMA5A/BMPR1A	2
GO:0061951	establishment of protein localization to plasma membrane	2/184	58/13349	0.190335	0.801884	0.793781	TAMALIN/AKAP5	2
GO:0002218	activation of innate immune response	3/184	109/13349	0.190358	0.801884	0.793781	PAK2/PSMD14/TAB1	3
GO:0043244	regulation of protein-containing complex disassembly	3/184	109/13349	0.190358	0.801884	0.793781	SEMA5A/MAP1S/ADD1	3
GO:0045598	regulation of fat cell differentiation	3/184	109/13349	0.190358	0.801884	0.793781	ASXL2/CARM1/SAV1	3
GO:1904375	regulation of protein localization to cell periphery	3/184	109/13349	0.190358	0.801884	0.793781	EFCAB7/TAMALIN/AKAP5	3
GO:0043154	negative regulation of cysteine-type endopeptidase activity involved in apoptotic process	2/184	59/13349	0.195338	0.801884	0.793781	PAK2/USP47	2
GO:0051090	regulation of DNA-binding transcription factor activity	7/184	344/13349	0.197573	0.801884	0.793781	DAP/USP7/DVL2/TRIM8/TAB1/PPRC1/SAV1	7
GO:1902275	regulation of chromatin organization	4/184	167/13349	0.199125	0.801884	0.793781	MAP1S/SETD5/BRD4/TRIM28	4
GO:0001732	formation of cytoplasmic translation initiation complex	1/184	16/13349	0.199245	0.801884	0.793781	EIF3F	1
GO:0010226	response to lithium ion	1/184	16/13349	0.199245	0.801884	0.793781	LIG4	1
GO:0031281	positive regulation of cyclase activity	1/184	16/13349	0.199245	0.801884	0.793781	AKAP5	1
GO:0031445	regulation of heterochromatin assembly	1/184	16/13349	0.199245	0.801884	0.793781	TRIM28	1
GO:0032288	myelin assembly	1/184	16/13349	0.199245	0.801884	0.793781	PIKFYVE	1
GO:0032733	positive regulation of interleukin-10 production	1/184	16/13349	0.199245	0.801884	0.793781	PIBF1	1
GO:0042772	DNA damage response, signal transduction resulting in transcription	1/184	16/13349	0.199245	0.801884	0.793781	FOXM1	1
GO:0048339	paraxial mesoderm development	1/184	16/13349	0.199245	0.801884	0.793781	BMPR1A	1
GO:0051349	positive regulation of lyase activity	1/184	16/13349	0.199245	0.801884	0.793781	AKAP5	1
GO:0060444	branching involved in mammary gland duct morphogenesis	1/184	16/13349	0.199245	0.801884	0.793781	PML	1
GO:0060716	labyrinthine layer blood vessel development	1/184	16/13349	0.199245	0.801884	0.793781	PLCD3	1
GO:0090103	cochlea morphogenesis	1/184	16/13349	0.199245	0.801884	0.793781	DVL2	1
GO:0098877	neurotransmitter receptor transport to plasma membrane	1/184	16/13349	0.199245	0.801884	0.793781	TAMALIN	1
GO:0099558	maintenance of synapse structure	1/184	16/13349	0.199245	0.801884	0.793781	ADGRB3	1
GO:0120261	regulation of heterochromatin organization	1/184	16/13349	0.199245	0.801884	0.793781	TRIM28	1
GO:1901881	positive regulation of protein depolymerization	1/184	16/13349	0.199245	0.801884	0.793781	SEMA5A	1
GO:1902683	regulation of receptor localization to synapse	1/184	16/13349	0.199245	0.801884	0.793781	TAMALIN	1
GO:2000178	negative regulation of neural precursor cell proliferation	1/184	16/13349	0.199245	0.801884	0.793781	KDM2B	1
GO:0030500	regulation of bone mineralization	2/184	60/13349	0.200358	0.801884	0.793781	BMPR1A/NELL1	2
GO:0031929	TOR signaling	3/184	112/13349	0.200899	0.801884	0.793781	NPRL3/SLC38A9/MFSD8	3
GO:0001889	liver development	3/184	113/13349	0.204444	0.801884	0.793781	RB1CC1/PRKCSH/CSNK2A2	3
GO:0003151	outflow tract morphogenesis	2/184	61/13349	0.205393	0.801884	0.793781	BMPR1A/DVL2	2
GO:0060333	interferon-gamma-mediated signaling pathway	2/184	61/13349	0.205393	0.801884	0.793781	TRIM8/PML	2
GO:1904377	positive regulation of protein localization to cell periphery	2/184	61/13349	0.205393	0.801884	0.793781	EFCAB7/AKAP5	2
GO:0006354	DNA-templated transcription, elongation	3/184	114/13349	0.208003	0.801884	0.793781	SETD5/BRD4/NELFB	3
GO:0035264	multicellular organism growth	3/184	114/13349	0.208003	0.801884	0.793781	WDR48/ADD1/SLC4A10	3
GO:0061008	hepaticobiliary system development	3/184	114/13349	0.208003	0.801884	0.793781	RB1CC1/PRKCSH/CSNK2A2	3
GO:1905477	positive regulation of protein localization to membrane	3/184	114/13349	0.208003	0.801884	0.793781	EFCAB7/AKAP5/MFF	3
GO:0006744	ubiquinone biosynthetic process	1/184	17/13349	0.210296	0.801884	0.793781	COQ4	1
GO:0033006	regulation of mast cell activation involved in immune response	1/184	17/13349	0.210296	0.801884	0.793781	SNX4	1
GO:0034244	negative regulation of transcription elongation from RNA polymerase II promoter	1/184	17/13349	0.210296	0.801884	0.793781	NELFB	1
GO:0035518	histone H2A monoubiquitination	1/184	17/13349	0.210296	0.801884	0.793781	KDM2B	1
GO:0042790	nucleolar large rRNA transcription by RNA polymerase I	1/184	17/13349	0.210296	0.801884	0.793781	TCOF1	1
GO:0043304	regulation of mast cell degranulation	1/184	17/13349	0.210296	0.801884	0.793781	SNX4	1
GO:0051350	negative regulation of lyase activity	1/184	17/13349	0.210296	0.801884	0.793781	AKAP5	1
GO:0055090	acylglycerol homeostasis	1/184	17/13349	0.210296	0.801884	0.793781	SLC25A27	1
GO:0070328	triglyceride homeostasis	1/184	17/13349	0.210296	0.801884	0.793781	SLC25A27	1
GO:0090050	positive regulation of cell migration involved in sprouting angiogenesis	1/184	17/13349	0.210296	0.801884	0.793781	HDAC7	1
GO:0090141	positive regulation of mitochondrial fission	1/184	17/13349	0.210296	0.801884	0.793781	MFF	1
GO:1900363	regulation of mRNA polyadenylation	1/184	17/13349	0.210296	0.801884	0.793781	ZC3H3	1
GO:1901223	negative regulation of NIK/NF-kappaB signaling	1/184	17/13349	0.210296	0.801884	0.793781	HDAC7	1
GO:1901663	quinone biosynthetic process	1/184	17/13349	0.210296	0.801884	0.793781	COQ4	1
GO:1903358	regulation of Golgi organization	1/184	17/13349	0.210296	0.801884	0.793781	PDCD10	1
GO:2001026	regulation of endothelial cell chemotaxis	1/184	17/13349	0.210296	0.801884	0.793781	SEMA5A	1
GO:0071479	cellular response to ionizing radiation	2/184	62/13349	0.210441	0.801884	0.793781	TANK/LIG4	2
GO:0018210	peptidyl-threonine modification	3/184	115/13349	0.211576	0.801884	0.793781	CDC42BPG/HASPIN/CSNK2A2	3
GO:0034332	adherens junction organization	2/184	63/13349	0.215502	0.801884	0.793781	PAK2/ADD1	2
GO:0055017	cardiac muscle tissue growth	2/184	63/13349	0.215502	0.801884	0.793781	BMPR1A/SAV1	2
GO:2000117	negative regulation of cysteine-type endopeptidase activity	2/184	63/13349	0.215502	0.801884	0.793781	PAK2/USP47	2
GO:1901988	negative regulation of cell cycle phase transition	5/184	232/13349	0.216717	0.801884	0.793781	CARM1/RBL2/PSMD14/USP47/PML	5
GO:0001935	endothelial cell proliferation	3/184	117/13349	0.218763	0.801884	0.793781	SEMA5A/PDCD10/AGGF1	3
GO:0034341	response to interferon-gamma	3/184	117/13349	0.218763	0.801884	0.793781	ZYX/TRIM8/PML	3
GO:1902115	regulation of organelle assembly	4/184	174/13349	0.219206	0.801884	0.793781	DYNLT2B/PIKFYVE/NPRL3/TBC1D12	4
GO:1905475	regulation of protein localization to membrane	4/184	174/13349	0.219206	0.801884	0.793781	EFCAB7/TAMALIN/AKAP5/MFF	4
GO:0000245	spliceosomal complex assembly	2/184	64/13349	0.220575	0.801884	0.793781	SF3A2/PTBP2	2
GO:0097194	execution phase of apoptosis	2/184	64/13349	0.220575	0.801884	0.793781	STK24/PAK2	2
GO:0002053	positive regulation of mesenchymal cell proliferation	1/184	18/13349	0.221195	0.801884	0.793781	BMPR1A	1
GO:0002320	lymphoid progenitor cell differentiation	1/184	18/13349	0.221195	0.801884	0.793781	LIG4	1
GO:0006346	DNA methylation-dependent heterochromatin assembly	1/184	18/13349	0.221195	0.801884	0.793781	TRIM28	1
GO:0006743	ubiquinone metabolic process	1/184	18/13349	0.221195	0.801884	0.793781	COQ4	1
GO:0007039	protein catabolic process in the vacuole	1/184	18/13349	0.221195	0.801884	0.793781	MFSD8	1
GO:0010738	regulation of protein kinase A signaling	1/184	18/13349	0.221195	0.801884	0.793781	AKAP5	1
GO:0010847	regulation of chromatin assembly	1/184	18/13349	0.221195	0.801884	0.793781	TRIM28	1
GO:0014912	negative regulation of smooth muscle cell migration	1/184	18/13349	0.221195	0.801884	0.793781	BMPR1A	1
GO:0018195	peptidyl-arginine modification	1/184	18/13349	0.221195	0.801884	0.793781	CARM1	1
GO:0031498	chromatin disassembly	1/184	18/13349	0.221195	0.801884	0.793781	MAP1S	1
GO:0032814	regulation of natural killer cell activation	1/184	18/13349	0.221195	0.801884	0.793781	PIBF1	1
GO:0035357	peroxisome proliferator activated receptor signaling pathway	1/184	18/13349	0.221195	0.801884	0.793781	ASXL2	1
GO:0035640	exploration behavior	1/184	18/13349	0.221195	0.801884	0.793781	SLC4A10	1
GO:0055093	response to hyperoxia	1/184	18/13349	0.221195	0.801884	0.793781	POLG	1
GO:0060045	positive regulation of cardiac muscle cell proliferation	1/184	18/13349	0.221195	0.801884	0.793781	BMPR1A	1
GO:0070935	3'-UTR-mediated mRNA stabilization	1/184	18/13349	0.221195	0.801884	0.793781	TENT4A	1
GO:0043009	chordate embryonic development	9/184	482/13349	0.22149	0.801884	0.793781	BMPR1A/ADD1/DVL2/KDM2B/TRIM28/TAB1/LIG4/TCOF1/PLCD3	9
GO:0000082	G1/S transition of mitotic cell cycle	5/184	234/13349	0.221692	0.801884	0.793781	CARM1/PLRG1/RBL2/BRD4/PML	5
GO:2001056	positive regulation of cysteine-type endopeptidase activity	3/184	118/13349	0.222375	0.801884	0.793781	TNFSF10/DAP/PML	3
GO:0110053	regulation of actin filament organization	5/184	235/13349	0.224193	0.801884	0.793781	SEMA5A/WASF2/PAK2/ADD1/ARHGEF18	5
GO:0001701	in utero embryonic development	6/184	296/13349	0.224782	0.801884	0.793781	BMPR1A/ADD1/TRIM28/TAB1/LIG4/PLCD3	6
GO:0050673	epithelial cell proliferation	6/184	296/13349	0.224782	0.801884	0.793781	WDR48/SEMA5A/PDCD10/BMPR1A/AGGF1/SAV1	6
GO:0018205	peptidyl-lysine modification	7/184	358/13349	0.225099	0.801884	0.793781	BEND3/SETD5/BRD4/ZZZ3/TRIM28/ARID4A/MBIP	7
GO:0031507	heterochromatin assembly	2/184	65/13349	0.225657	0.801884	0.793781	BEND3/TRIM28	2
GO:0050771	negative regulation of axonogenesis	2/184	65/13349	0.225657	0.801884	0.793781	SEMA5A/RUFY3	2
GO:0090307	mitotic spindle assembly	2/184	65/13349	0.225657	0.801884	0.793781	PIBF1/ABRAXAS2	2
GO:0002262	myeloid cell homeostasis	3/184	119/13349	0.225999	0.801884	0.793781	ADD1/BPGM/ARID4A	3
GO:0098813	nuclear chromosome segregation	5/184	236/13349	0.226702	0.801884	0.793781	PHF13/PIBF1/HASPIN/ABRAXAS2/TENT4A	5
GO:0007059	chromosome segregation	6/184	297/13349	0.227007	0.801884	0.793781	PHF13/PIBF1/HASPIN/CSNK2A2/ABRAXAS2/TENT4A	6
GO:0006473	protein acetylation	4/184	177/13349	0.227976	0.801884	0.793781	BEND3/SETD5/ZZZ3/MBIP	4
GO:1901987	regulation of cell cycle phase transition	8/184	423/13349	0.229367	0.801884	0.793781	UBE2E1/CARM1/PLRG1/RBL2/PSMD14/BRD4/USP47/PML	8
GO:0001892	embryonic placenta development	2/184	66/13349	0.230748	0.801884	0.793781	TRIM28/PLCD3	2
GO:0036498	IRE1-mediated unfolded protein response	2/184	66/13349	0.230748	0.801884	0.793781	VAPB/ADD1	2
GO:0043967	histone H4 acetylation	2/184	66/13349	0.230748	0.801884	0.793781	BEND3/ZZZ3	2
GO:0048145	regulation of fibroblast proliferation	2/184	66/13349	0.230748	0.801884	0.793781	PML/LIG4	2
GO:0001990	regulation of systemic arterial blood pressure by hormone	1/184	19/13349	0.231944	0.801884	0.793781	ECE1	1
GO:0006491	N-glycan processing	1/184	19/13349	0.231944	0.801884	0.793781	PRKCSH	1
GO:0007413	axonal fasciculation	1/184	19/13349	0.231944	0.801884	0.793781	SEMA5A	1
GO:0009067	aspartate family amino acid biosynthetic process	1/184	19/13349	0.231944	0.801884	0.793781	AASDHPPT	1
GO:0010884	positive regulation of lipid storage	1/184	19/13349	0.231944	0.801884	0.793781	ASXL2	1
GO:0032785	negative regulation of DNA-templated transcription, elongation	1/184	19/13349	0.231944	0.801884	0.793781	NELFB	1
GO:0034315	regulation of Arp2/3 complex-mediated actin nucleation	1/184	19/13349	0.231944	0.801884	0.793781	WASF2	1
GO:0034501	protein localization to kinetochore	1/184	19/13349	0.231944	0.801884	0.793781	HASPIN	1
GO:0045048	protein insertion into ER membrane	1/184	19/13349	0.231944	0.801884	0.793781	TRAM1L1	1
GO:0048873	homeostasis of number of cells within a tissue	1/184	19/13349	0.231944	0.801884	0.793781	ADD1	1
GO:0060037	pharyngeal system development	1/184	19/13349	0.231944	0.801884	0.793781	BMPR1A	1
GO:0060669	embryonic placenta morphogenesis	1/184	19/13349	0.231944	0.801884	0.793781	TRIM28	1
GO:0070584	mitochondrion morphogenesis	1/184	19/13349	0.231944	0.801884	0.793781	MFF	1
GO:0070932	histone H3 deacetylation	1/184	19/13349	0.231944	0.801884	0.793781	HDAC7	1
GO:0106030	neuron projection fasciculation	1/184	19/13349	0.231944	0.801884	0.793781	SEMA5A	1
GO:1904886	beta-catenin destruction complex disassembly	1/184	19/13349	0.231944	0.801884	0.793781	DVL2	1
GO:2000352	negative regulation of endothelial cell apoptotic process	1/184	19/13349	0.231944	0.801884	0.793781	SEMA5A	1
GO:2000648	positive regulation of stem cell proliferation	1/184	19/13349	0.231944	0.801884	0.793781	ATXN1L	1
GO:0050768	negative regulation of neurogenesis	3/184	121/13349	0.233282	0.801884	0.793781	SEMA5A/BMPR1A/RUFY3	3
GO:0050890	cognition	5/184	239/13349	0.23428	0.801884	0.793781	ATXN1L/SETD5/ITPR3/ADGRB3/NPAS4	5
GO:0007040	lysosome organization	2/184	67/13349	0.235846	0.801884	0.793781	PIKFYVE/MFSD8	2
GO:0046470	phosphatidylcholine metabolic process	2/184	67/13349	0.235846	0.801884	0.793781	CSNK2A2/PNPLA6	2
GO:0048144	fibroblast proliferation	2/184	67/13349	0.235846	0.801884	0.793781	PML/LIG4	2
GO:0080171	lytic vacuole organization	2/184	67/13349	0.235846	0.801884	0.793781	PIKFYVE/MFSD8	2
GO:0007612	learning	3/184	122/13349	0.236939	0.801884	0.793781	ATXN1L/ADGRB3/NPAS4	3
GO:0010977	negative regulation of neuron projection development	3/184	123/13349	0.240607	0.801884	0.793781	SEMA5A/CARM1/RUFY3	3
GO:0032088	negative regulation of NF-kappaB transcription factor activity	2/184	68/13349	0.24095	0.801884	0.793781	DAP/USP7	2
GO:0006450	regulation of translational fidelity	1/184	20/13349	0.242546	0.801884	0.793781	AARS2	1
GO:0007288	sperm axoneme assembly	1/184	20/13349	0.242546	0.801884	0.793781	SPAG16	1
GO:0010453	regulation of cell fate commitment	1/184	20/13349	0.242546	0.801884	0.793781	BMPR1A	1
GO:0015919	peroxisomal membrane transport	1/184	20/13349	0.242546	0.801884	0.793781	RAB8B	1
GO:0034629	cellular protein-containing complex localization	1/184	20/13349	0.242546	0.801884	0.793781	HASPIN	1
GO:0071425	hematopoietic stem cell proliferation	1/184	20/13349	0.242546	0.801884	0.793781	ATXN1L	1
GO:0099563	modification of synaptic structure	1/184	20/13349	0.242546	0.801884	0.793781	STAU1	1
GO:1901798	positive regulation of signal transduction by p53 class mediator	1/184	20/13349	0.242546	0.801884	0.793781	EEF1E1	1
GO:2000114	regulation of establishment of cell polarity	1/184	20/13349	0.242546	0.801884	0.793781	RUFY3	1
GO:2000737	negative regulation of stem cell differentiation	1/184	20/13349	0.242546	0.801884	0.793781	NELFB	1
GO:0010506	regulation of autophagy	6/184	304/13349	0.242779	0.801884	0.793781	RB1CC1/DAP/SLC38A9/TRIM8/MFSD8/CSNK2A2	6
GO:0009792	embryo development ending in birth or egg hatching	9/184	495/13349	0.244192	0.801884	0.793781	BMPR1A/ADD1/DVL2/KDM2B/TRIM28/TAB1/LIG4/TCOF1/PLCD3	9
GO:0071347	cellular response to interleukin-1	3/184	124/13349	0.244284	0.801884	0.793781	TANK/PSMD14/TAB1	3
GO:0000819	sister chromatid segregation	4/184	183/13349	0.245774	0.801884	0.793781	PHF13/PIBF1/HASPIN/TENT4A	4
GO:0060419	heart growth	2/184	69/13349	0.24606	0.801884	0.793781	BMPR1A/SAV1	2
GO:0007015	actin filament organization	7/184	369/13349	0.247617	0.801884	0.793781	SEMA5A/WASF2/PAK2/ZYX/ADD1/ARHGEF18/RUFY3	7
GO:0050731	positive regulation of peptidyl-tyrosine phosphorylation	3/184	125/13349	0.24797	0.801884	0.793781	PAK2/DVL2/PIBF1	3
GO:0051961	negative regulation of nervous system development	3/184	125/13349	0.24797	0.801884	0.793781	SEMA5A/BMPR1A/RUFY3	3
GO:0045862	positive regulation of proteolysis	6/184	307/13349	0.249638	0.801884	0.793781	WDR48/TNFSF10/DAP/TANK/PSMD14/PML	6
GO:0030301	cholesterol transport	2/184	70/13349	0.251174	0.801884	0.793781	RELCH/SCP2	2
GO:0046620	regulation of organ growth	2/184	70/13349	0.251174	0.801884	0.793781	BMPR1A/SAV1	2
GO:0070167	regulation of biomineral tissue development	2/184	70/13349	0.251174	0.801884	0.793781	BMPR1A/NELL1	2
GO:0097191	extrinsic apoptotic signaling pathway	4/184	185/13349	0.251776	0.801884	0.793781	RB1CC1/TNFSF10/PAK2/PML	4
GO:0099111	microtubule-based transport	4/184	185/13349	0.251776	0.801884	0.793781	DYNLT2B/MAP1S/BICD2/SPAG16	4
GO:0001919	regulation of receptor recycling	1/184	21/13349	0.253002	0.801884	0.793781	ECE1	1
GO:0003148	outflow tract septum morphogenesis	1/184	21/13349	0.253002	0.801884	0.793781	BMPR1A	1
GO:0003171	atrioventricular valve development	1/184	21/13349	0.253002	0.801884	0.793781	BMPR1A	1
GO:0003181	atrioventricular valve morphogenesis	1/184	21/13349	0.253002	0.801884	0.793781	BMPR1A	1
GO:0005980	glycogen catabolic process	1/184	21/13349	0.253002	0.801884	0.793781	RB1CC1	1
GO:0016486	peptide hormone processing	1/184	21/13349	0.253002	0.801884	0.793781	ECE1	1
GO:0043300	regulation of leukocyte degranulation	1/184	21/13349	0.253002	0.801884	0.793781	SNX4	1
GO:0046475	glycerophospholipid catabolic process	1/184	21/13349	0.253002	0.801884	0.793781	PNPLA6	1
GO:0048596	embryonic camera-type eye morphogenesis	1/184	21/13349	0.253002	0.801884	0.793781	KDM2B	1
GO:0051457	maintenance of protein location in nucleus	1/184	21/13349	0.253002	0.801884	0.793781	PML	1
GO:0055022	negative regulation of cardiac muscle tissue growth	1/184	21/13349	0.253002	0.801884	0.793781	SAV1	1
GO:0060795	cell fate commitment involved in formation of primary germ layer	1/184	21/13349	0.253002	0.801884	0.793781	BMPR1A	1
GO:0061117	negative regulation of heart growth	1/184	21/13349	0.253002	0.801884	0.793781	SAV1	1
GO:0140448	signaling receptor ligand precursor processing	1/184	21/13349	0.253002	0.801884	0.793781	ECE1	1
GO:0022411	cellular component disassembly	9/184	500/13349	0.253137	0.801884	0.793781	SEMA5A/RB1CC1/MAP1S/ADD1/DVL2/MRPS23/MFSD8/CSNK2A2/MRPS36	9
GO:0017148	negative regulation of translation	3/184	127/13349	0.255368	0.801884	0.793781	PCIF1/METTL14/NANOS3	3
GO:0110149	regulation of biomineralization	2/184	71/13349	0.256291	0.801884	0.793781	BMPR1A/NELL1	2
GO:0140029	exocytic process	2/184	71/13349	0.256291	0.801884	0.793781	SNX4/RAB8B	2
GO:0071103	DNA conformation change	6/184	310/13349	0.256551	0.801884	0.793781	BEND3/PHF13/IPO4/TRIM28/IGHMBP2/TENT4A	6
GO:0050806	positive regulation of synaptic transmission	3/184	128/13349	0.259079	0.801884	0.793781	ITPR3/AKAP5/STAU1	3
GO:0016575	histone deacetylation	2/184	72/13349	0.26141	0.801884	0.793781	HDAC7/TBL1X	2
GO:0062207	regulation of pattern recognition receptor signaling pathway	2/184	72/13349	0.26141	0.801884	0.793781	USP15/SEC14L1	2
GO:0003272	endocardial cushion formation	1/184	22/13349	0.263315	0.801884	0.793781	BMPR1A	1
GO:0009164	nucleoside catabolic process	1/184	22/13349	0.263315	0.801884	0.793781	NT5C3A	1
GO:0009251	glucan catabolic process	1/184	22/13349	0.263315	0.801884	0.793781	RB1CC1	1
GO:0015695	organic cation transport	1/184	22/13349	0.263315	0.801884	0.793781	SEC14L1	1
GO:0032878	regulation of establishment or maintenance of cell polarity	1/184	22/13349	0.263315	0.801884	0.793781	RUFY3	1
GO:0033003	regulation of mast cell activation	1/184	22/13349	0.263315	0.801884	0.793781	SNX4	1
GO:0033688	regulation of osteoblast proliferation	1/184	22/13349	0.263315	0.801884	0.793781	NELL1	1
GO:0034643	establishment of mitochondrion localization, microtubule-mediated	1/184	22/13349	0.263315	0.801884	0.793781	MAP1S	1
GO:0043171	peptide catabolic process	1/184	22/13349	0.263315	0.801884	0.793781	ECE1	1
GO:0045922	negative regulation of fatty acid metabolic process	1/184	22/13349	0.263315	0.801884	0.793781	PIBF1	1
GO:0047497	mitochondrion transport along microtubule	1/184	22/13349	0.263315	0.801884	0.793781	MAP1S	1
GO:0044843	cell cycle G1/S phase transition	5/184	251/13349	0.265262	0.801884	0.793781	CARM1/PLRG1/RBL2/BRD4/PML	5
GO:0006913	nucleocytoplasmic transport	6/184	314/13349	0.265851	0.801884	0.793781	EFCAB7/IPO4/TRIM28/PML/RPAIN/NEMF	6
GO:0001938	positive regulation of endothelial cell proliferation	2/184	73/13349	0.26653	0.801884	0.793781	SEMA5A/AGGF1	2
GO:0003333	amino acid transmembrane transport	2/184	73/13349	0.26653	0.801884	0.793781	SLC16A10/SLC38A9	2
GO:0006821	chloride transport	2/184	73/13349	0.26653	0.801884	0.793781	SLC4A10/CLCN7	2
GO:0035282	segmentation	2/184	73/13349	0.26653	0.801884	0.793781	BMPR1A/DVL2	2
GO:0061418	regulation of transcription from RNA polymerase II promoter in response to hypoxia	2/184	73/13349	0.26653	0.801884	0.793781	HIGD1A/PSMD14	2
GO:0006333	chromatin assembly or disassembly	4/184	191/13349	0.269959	0.801884	0.793781	BEND3/MAP1S/IPO4/TRIM28	4
GO:0006414	translational elongation	3/184	131/13349	0.270253	0.801884	0.793781	MRPS23/MRPS36/NEMF	3
GO:0000422	autophagy of mitochondrion	2/184	74/13349	0.27165	0.801884	0.793781	RB1CC1/CSNK2A2	2
GO:0015914	phospholipid transport	2/184	74/13349	0.27165	0.801884	0.793781	ATP8B2/SCP2	2
GO:0016525	negative regulation of angiogenesis	2/184	74/13349	0.27165	0.801884	0.793781	PML/ADGRB3	2
GO:0061726	mitochondrion disassembly	2/184	74/13349	0.27165	0.801884	0.793781	RB1CC1/CSNK2A2	2
GO:0070828	heterochromatin organization	2/184	74/13349	0.27165	0.801884	0.793781	BEND3/TRIM28	2
GO:1990830	cellular response to leukemia inhibitory factor	2/184	74/13349	0.27165	0.801884	0.793781	PDCD10/PML	2
GO:0031346	positive regulation of cell projection organization	6/184	317/13349	0.272883	0.801884	0.793781	SEMA5A/WASF2/RAB8B/SF3A2/DVL2/RUFY3	6
GO:0032103	positive regulation of response to external stimulus	6/184	317/13349	0.272883	0.801884	0.793781	SEMA5A/SNX4/PAK2/PSMD14/USP15/TAB1	6
GO:0048568	embryonic organ development	6/184	317/13349	0.272883	0.801884	0.793781	WDR48/BMPR1A/DVL2/KDM2B/TRIM28/PLCD3	6
GO:0051169	nuclear transport	6/184	317/13349	0.272883	0.801884	0.793781	EFCAB7/IPO4/TRIM28/PML/RPAIN/NEMF	6
GO:0019080	viral gene expression	4/184	192/13349	0.273012	0.801884	0.793781	EIF3F/TRIM8/PCBP2/NELFB	4
GO:0048872	homeostasis of number of cells	4/184	192/13349	0.273012	0.801884	0.793781	WDR48/ADD1/BPGM/ARID4A	4
GO:0090068	positive regulation of cell cycle process	5/184	254/13349	0.273155	0.801884	0.793781	CARM1/PLRG1/RBL2/BRD4/PML	5
GO:0000272	polysaccharide catabolic process	1/184	23/13349	0.273486	0.801884	0.793781	RB1CC1	1
GO:0001516	prostaglandin biosynthetic process	1/184	23/13349	0.273486	0.801884	0.793781	PIBF1	1
GO:0006297	nucleotide-excision repair, DNA gap filling	1/184	23/13349	0.273486	0.801884	0.793781	LIG4	1
GO:0006735	NADH regeneration	1/184	23/13349	0.273486	0.801884	0.793781	BPGM	1
GO:0010464	regulation of mesenchymal cell proliferation	1/184	23/13349	0.273486	0.801884	0.793781	BMPR1A	1
GO:0018230	peptidyl-L-cysteine S-palmitoylation	1/184	23/13349	0.273486	0.801884	0.793781	ZDHHC6	1
GO:0018231	peptidyl-S-diacylglycerol-L-cysteine biosynthetic process from peptidyl-cysteine	1/184	23/13349	0.273486	0.801884	0.793781	ZDHHC6	1
GO:0032373	positive regulation of sterol transport	1/184	23/13349	0.273486	0.801884	0.793781	SCP2	1
GO:0032376	positive regulation of cholesterol transport	1/184	23/13349	0.273486	0.801884	0.793781	SCP2	1
GO:0036474	cell death in response to hydrogen peroxide	1/184	23/13349	0.273486	0.801884	0.793781	PDCD10	1
GO:0044060	regulation of endocrine process	1/184	23/13349	0.273486	0.801884	0.793781	RAB8B	1
GO:0044247	cellular polysaccharide catabolic process	1/184	23/13349	0.273486	0.801884	0.793781	RB1CC1	1
GO:0046426	negative regulation of receptor signaling pathway via JAK-STAT	1/184	23/13349	0.273486	0.801884	0.793781	PIBF1	1
GO:0046427	positive regulation of receptor signaling pathway via JAK-STAT	1/184	23/13349	0.273486	0.801884	0.793781	PIBF1	1
GO:0046457	prostanoid biosynthetic process	1/184	23/13349	0.273486	0.801884	0.793781	PIBF1	1
GO:0048333	mesodermal cell differentiation	1/184	23/13349	0.273486	0.801884	0.793781	BMPR1A	1
GO:0050690	regulation of defense response to virus by virus	1/184	23/13349	0.273486	0.801884	0.793781	PAK2	1
GO:0060390	regulation of SMAD protein signal transduction	1/184	23/13349	0.273486	0.801884	0.793781	BMPR1A	1
GO:0060603	mammary gland duct morphogenesis	1/184	23/13349	0.273486	0.801884	0.793781	PML	1
GO:0060914	heart formation	1/184	23/13349	0.273486	0.801884	0.793781	BMPR1A	1
GO:0061621	canonical glycolysis	1/184	23/13349	0.273486	0.801884	0.793781	BPGM	1
GO:0061718	glucose catabolic process to pyruvate	1/184	23/13349	0.273486	0.801884	0.793781	BPGM	1
GO:0071353	cellular response to interleukin-4	1/184	23/13349	0.273486	0.801884	0.793781	PML	1
GO:0098751	bone cell development	1/184	23/13349	0.273486	0.801884	0.793781	WASF2	1
GO:0061097	regulation of protein tyrosine kinase activity	2/184	75/13349	0.276768	0.801884	0.793781	PAK2/DVL2	2
GO:1901343	negative regulation of vasculature development	2/184	75/13349	0.276768	0.801884	0.793781	PML/ADGRB3	2
GO:1990823	response to leukemia inhibitory factor	2/184	75/13349	0.276768	0.801884	0.793781	PDCD10/PML	2
GO:2000177	regulation of neural precursor cell proliferation	2/184	75/13349	0.276768	0.801884	0.793781	PTBP2/KDM2B	2
GO:2000181	negative regulation of blood vessel morphogenesis	2/184	75/13349	0.276768	0.801884	0.793781	PML/ADGRB3	2
GO:0031348	negative regulation of defense response	3/184	133/13349	0.277733	0.801884	0.793781	ILRUN/PCBP2/SEC14L1	3
GO:0006310	DNA recombination	5/184	256/13349	0.278444	0.801884	0.793781	WDR48/PSMD14/LIG4/IGHMBP2/RPAIN	5
GO:0003007	heart morphogenesis	4/184	194/13349	0.279138	0.801884	0.793781	BMPR1A/DVL2/TAB1/SAV1	4
GO:0032543	mitochondrial translation	3/184	134/13349	0.281481	0.801884	0.793781	AARS2/MRPS23/MRPS36	3
GO:0006213	pyrimidine nucleoside metabolic process	1/184	24/13349	0.283518	0.801884	0.793781	NT5C3A	1
GO:0006884	cell volume homeostasis	1/184	24/13349	0.283518	0.801884	0.793781	ADD1	1
GO:0032653	regulation of interleukin-10 production	1/184	24/13349	0.283518	0.801884	0.793781	PIBF1	1
GO:0034453	microtubule anchoring	1/184	24/13349	0.283518	0.801884	0.793781	BICD2	1
GO:0051016	barbed-end actin filament capping	1/184	24/13349	0.283518	0.801884	0.793781	ADD1	1
GO:0051385	response to mineralocorticoid	1/184	24/13349	0.283518	0.801884	0.793781	NPAS4	1
GO:0061384	heart trabecula morphogenesis	1/184	24/13349	0.283518	0.801884	0.793781	BMPR1A	1
GO:0061615	glycolytic process through fructose-6-phosphate	1/184	24/13349	0.283518	0.801884	0.793781	BPGM	1
GO:0061620	glycolytic process through glucose-6-phosphate	1/184	24/13349	0.283518	0.801884	0.793781	BPGM	1
GO:0090344	negative regulation of cell aging	1/184	24/13349	0.283518	0.801884	0.793781	FOXM1	1
GO:0097421	liver regeneration	1/184	24/13349	0.283518	0.801884	0.793781	CSNK2A2	1
GO:1900181	negative regulation of protein localization to nucleus	1/184	24/13349	0.283518	0.801884	0.793781	ILRUN	1
GO:1904893	negative regulation of receptor signaling pathway via STAT	1/184	24/13349	0.283518	0.801884	0.793781	PIBF1	1
GO:1904894	positive regulation of receptor signaling pathway via STAT	1/184	24/13349	0.283518	0.801884	0.793781	PIBF1	1
GO:1902903	regulation of supramolecular fiber organization	6/184	322/13349	0.284701	0.801884	0.793781	SEMA5A/WASF2/PAK2/MAP1S/ADD1/ARHGEF18	6
GO:0007548	sex differentiation	4/184	196/13349	0.285286	0.801884	0.793781	WDR48/TNFSF10/BMPR1A/ARID4A	4
GO:0033044	regulation of chromosome organization	5/184	259/13349	0.286418	0.801884	0.793781	USP7/BRD4/TRIM28/PML/LIG4	5
GO:1905954	positive regulation of lipid localization	2/184	77/13349	0.286999	0.801884	0.793781	ASXL2/SCP2	2
GO:0006401	RNA catabolic process	7/184	388/13349	0.288029	0.801884	0.793781	METTL14/PSMD14/PAIP1/PABPC1/SIDT2/NANOS3/TENT4A	7
GO:0048762	mesenchymal cell differentiation	4/184	197/13349	0.288367	0.801884	0.793781	SEMA5A/BMPR1A/TRIM28/TCOF1	4
GO:0009411	response to UV	3/184	136/13349	0.28899	0.801884	0.793781	USP47/PML/UBE4B	3
GO:0071356	cellular response to tumor necrosis factor	4/184	198/13349	0.291454	0.801884	0.793781	TANK/PSMD14/ZFAND6/PRPF8	4
GO:0030900	forebrain development	6/184	325/13349	0.291847	0.801884	0.793781	SEMA5A/BMPR1A/METTL14/SLC4A10/KDM2B/CSNK2A2	6
GO:0031145	anaphase-promoting complex-dependent catabolic process	2/184	78/13349	0.292109	0.801884	0.793781	UBE2E1/PSMD14	2
GO:0043535	regulation of blood vessel endothelial cell migration	2/184	78/13349	0.292109	0.801884	0.793781	HDAC7/PDCD10	2
GO:0050772	positive regulation of axonogenesis	2/184	78/13349	0.292109	0.801884	0.793781	SEMA5A/RUFY3	2
GO:0060021	roof of mouth development	2/184	78/13349	0.292109	0.801884	0.793781	BMPR1A/NPRL3	2
GO:1901992	positive regulation of mitotic cell cycle phase transition	2/184	78/13349	0.292109	0.801884	0.793781	PLRG1/BRD4	2
GO:0034401	chromatin organization involved in regulation of transcription	3/184	137/13349	0.292751	0.801884	0.793781	BEND3/TRIM28/SERTAD2	3
GO:0002755	MyD88-dependent toll-like receptor signaling pathway	1/184	25/13349	0.293411	0.801884	0.793781	TAB1	1
GO:0003401	axis elongation	1/184	25/13349	0.293411	0.801884	0.793781	TRIM28	1
GO:0007064	mitotic sister chromatid cohesion	1/184	25/13349	0.293411	0.801884	0.793781	HASPIN	1
GO:0010592	positive regulation of lamellipodium assembly	1/184	25/13349	0.293411	0.801884	0.793781	WASF2	1
GO:0010737	protein kinase A signaling	1/184	25/13349	0.293411	0.801884	0.793781	AKAP5	1
GO:0021884	forebrain neuron development	1/184	25/13349	0.293411	0.801884	0.793781	SLC4A10	1
GO:0032469	endoplasmic reticulum calcium ion homeostasis	1/184	25/13349	0.293411	0.801884	0.793781	PML	1
GO:0032786	positive regulation of DNA-templated transcription, elongation	1/184	25/13349	0.293411	0.801884	0.793781	BRD4	1
GO:0033119	negative regulation of RNA splicing	1/184	25/13349	0.293411	0.801884	0.793781	PTBP2	1
GO:0035666	TRIF-dependent toll-like receptor signaling pathway	1/184	25/13349	0.293411	0.801884	0.793781	TANK	1
GO:0035767	endothelial cell chemotaxis	1/184	25/13349	0.293411	0.801884	0.793781	SEMA5A	1
GO:0036296	response to increased oxygen levels	1/184	25/13349	0.293411	0.801884	0.793781	POLG	1
GO:0045761	regulation of adenylate cyclase activity	1/184	25/13349	0.293411	0.801884	0.793781	AKAP5	1
GO:0048679	regulation of axon regeneration	1/184	25/13349	0.293411	0.801884	0.793781	STK24	1
GO:0051560	mitochondrial calcium ion homeostasis	1/184	25/13349	0.293411	0.801884	0.793781	SLC25A27	1
GO:0051654	establishment of mitochondrion localization	1/184	25/13349	0.293411	0.801884	0.793781	MAP1S	1
GO:0055023	positive regulation of cardiac muscle tissue growth	1/184	25/13349	0.293411	0.801884	0.793781	BMPR1A	1
GO:0061311	cell surface receptor signaling pathway involved in heart development	1/184	25/13349	0.293411	0.801884	0.793781	BMPR1A	1
GO:0070670	response to interleukin-4	1/184	25/13349	0.293411	0.801884	0.793781	PML	1
GO:0071459	protein localization to chromosome, centromeric region	1/184	25/13349	0.293411	0.801884	0.793781	HASPIN	1
GO:1902473	regulation of protein localization to synapse	1/184	25/13349	0.293411	0.801884	0.793781	TAMALIN	1
GO:0002244	hematopoietic progenitor cell differentiation	3/184	138/13349	0.296515	0.801884	0.793781	METTL14/PSMD14/LIG4	3
GO:0060828	regulation of canonical Wnt signaling pathway	5/184	263/13349	0.297115	0.801884	0.793781	SEMA5A/TBL1X/PSMD14/DVL2/USP47	5
GO:0001843	neural tube closure	2/184	79/13349	0.297215	0.801884	0.793781	DVL2/KDM2B	2
GO:0032204	regulation of telomere maintenance	2/184	79/13349	0.297215	0.801884	0.793781	USP7/PML	2
GO:0033559	unsaturated fatty acid metabolic process	2/184	79/13349	0.297215	0.801884	0.793781	PIBF1/SCP2	2
GO:0006457	protein folding	4/184	200/13349	0.29764	0.801884	0.793781	MOGS/CDC37L1/PRKCSH/CSNK2A2	4
GO:0046777	protein autophosphorylation	4/184	200/13349	0.29764	0.801884	0.793781	STK24/PAK2/PIKFYVE/TRIM28	4
GO:1903050	regulation of proteolysis involved in cellular protein catabolic process	4/184	200/13349	0.29764	0.801884	0.793781	USP7/PSMD14/PML/CSNK2A2	4
GO:0030099	myeloid cell differentiation	6/184	328/13349	0.299031	0.801884	0.793781	WASF2/ADD1/BPGM/PURB/PML/ARID4A	6
GO:0048639	positive regulation of developmental growth	3/184	139/13349	0.300282	0.801884	0.793781	SEMA5A/BMPR1A/RUFY3	3
GO:0060606	tube closure	2/184	80/13349	0.302315	0.801884	0.793781	DVL2/KDM2B	2
GO:0072384	organelle transport along microtubule	2/184	80/13349	0.302315	0.801884	0.793781	MAP1S/BICD2	2
GO:1901532	regulation of hematopoietic progenitor cell differentiation	2/184	80/13349	0.302315	0.801884	0.793781	METTL14/PSMD14	2
GO:0003044	regulation of systemic arterial blood pressure mediated by a chemical signal	1/184	26/13349	0.303169	0.801884	0.793781	ECE1	1
GO:0019048	modulation by virus of host process	1/184	26/13349	0.303169	0.801884	0.793781	VAPB	1
GO:0032438	melanosome organization	1/184	26/13349	0.303169	0.801884	0.793781	PIKFYVE	1
GO:0032613	interleukin-10 production	1/184	26/13349	0.303169	0.801884	0.793781	PIBF1	1
GO:0033522	histone H2A ubiquitination	1/184	26/13349	0.303169	0.801884	0.793781	KDM2B	1
GO:0033687	osteoblast proliferation	1/184	26/13349	0.303169	0.801884	0.793781	NELL1	1
GO:0034067	protein localization to Golgi apparatus	1/184	26/13349	0.303169	0.801884	0.793781	BICD2	1
GO:0035137	hindlimb morphogenesis	1/184	26/13349	0.303169	0.801884	0.793781	BMPR1A	1
GO:0048286	lung alveolus development	1/184	26/13349	0.303169	0.801884	0.793781	ATXN1L	1
GO:0048843	negative regulation of axon extension involved in axon guidance	1/184	26/13349	0.303169	0.801884	0.793781	SEMA5A	1
GO:0050434	positive regulation of viral transcription	1/184	26/13349	0.303169	0.801884	0.793781	NELFB	1
GO:0050909	sensory perception of taste	1/184	26/13349	0.303169	0.801884	0.793781	ITPR3	1
GO:0060674	placenta blood vessel development	1/184	26/13349	0.303169	0.801884	0.793781	PLCD3	1
GO:0090314	positive regulation of protein targeting to membrane	1/184	26/13349	0.303169	0.801884	0.793781	MFF	1
GO:1901661	quinone metabolic process	1/184	26/13349	0.303169	0.801884	0.793781	COQ4	1
GO:1904353	regulation of telomere capping	1/184	26/13349	0.303169	0.801884	0.793781	USP7	1
GO:0045765	regulation of angiogenesis	4/184	202/13349	0.303843	0.802175	0.794069	SEMA5A/AGGF1/PML/ADGRB3	4
GO:0009267	cellular response to starvation	3/184	140/13349	0.304052	0.802175	0.794069	STK24/DAP/NPRL3	3
GO:0048010	vascular endothelial growth factor receptor signaling pathway	2/184	81/13349	0.307409	0.802175	0.794069	WASF2/PAK2	2
GO:0031123	RNA 3'-end processing	3/184	141/13349	0.307824	0.802175	0.794069	PABPC1/ZC3H3/TENT4A	3
GO:0070555	response to interleukin-1	3/184	141/13349	0.307824	0.802175	0.794069	TANK/PSMD14/TAB1	3
GO:0000077	DNA damage checkpoint	3/184	142/13349	0.311598	0.802175	0.794069	CARM1/RBL2/PML	3
GO:0032872	regulation of stress-activated MAPK cascade	3/184	142/13349	0.311598	0.802175	0.794069	RB1CC1/PDCD10/FOXM1	3
GO:0007029	endoplasmic reticulum organization	2/184	82/13349	0.312496	0.802175	0.794069	TRAM1L1/VAPB	2
GO:0015918	sterol transport	2/184	82/13349	0.312496	0.802175	0.794069	RELCH/SCP2	2
GO:0002279	mast cell activation involved in immune response	1/184	27/13349	0.312793	0.802175	0.794069	SNX4	1
GO:0002886	regulation of myeloid leukocyte mediated immunity	1/184	27/13349	0.312793	0.802175	0.794069	SNX4	1
GO:0010971	positive regulation of G2/M transition of mitotic cell cycle	1/184	27/13349	0.312793	0.802175	0.794069	BRD4	1
GO:0021591	ventricular system development	1/184	27/13349	0.312793	0.802175	0.794069	KDM2B	1
GO:0031114	regulation of microtubule depolymerization	1/184	27/13349	0.312793	0.802175	0.794069	MAP1S	1
GO:0043153	entrainment of circadian clock by photoperiod	1/184	27/13349	0.312793	0.802175	0.794069	PML	1
GO:0043303	mast cell degranulation	1/184	27/13349	0.312793	0.802175	0.794069	SNX4	1
GO:0045742	positive regulation of epidermal growth factor receptor signaling pathway	1/184	27/13349	0.312793	0.802175	0.794069	SHKBP1	1
GO:0046621	negative regulation of organ growth	1/184	27/13349	0.312793	0.802175	0.794069	SAV1	1
GO:0048048	embryonic eye morphogenesis	1/184	27/13349	0.312793	0.802175	0.794069	KDM2B	1
GO:0048753	pigment granule organization	1/184	27/13349	0.312793	0.802175	0.794069	PIKFYVE	1
GO:0051125	regulation of actin nucleation	1/184	27/13349	0.312793	0.802175	0.794069	WASF2	1
GO:0060428	lung epithelium development	1/184	27/13349	0.312793	0.802175	0.794069	SAV1	1
GO:0072529	pyrimidine-containing compound catabolic process	1/184	27/13349	0.312793	0.802175	0.794069	NT5C3A	1
GO:0090140	regulation of mitochondrial fission	1/184	27/13349	0.312793	0.802175	0.794069	MFF	1
GO:1903649	regulation of cytoplasmic transport	1/184	27/13349	0.312793	0.802175	0.794069	USP7	1
GO:0045926	negative regulation of growth	4/184	205/13349	0.313174	0.802175	0.794069	SEMA5A/SERTAD2/PML/SAV1	4
GO:1901342	regulation of vasculature development	4/184	205/13349	0.313174	0.802175	0.794069	SEMA5A/AGGF1/PML/ADGRB3	4
GO:0032535	regulation of cellular component size	6/184	334/13349	0.313498	0.802175	0.794069	SEMA5A/RB1CC1/WASF2/ADD1/RUFY3/PRR16	6
GO:0003678	DNA helicase activity	1/191	72/13625	0.639094	0.809021	0.809021	IGHMBP2	1
GO:0003735	structural constituent of ribosome	2/191	155/13625	0.642459	0.809021	0.809021	MRPS23/MRPS36	2
GO:0005200	structural constituent of cytoskeleton	1/191	73/13625	0.644181	0.809021	0.809021	ADD1	1
GO:0005496	steroid binding	1/191	73/13625	0.644181	0.809021	0.809021	SCP2	1
GO:0014020	primary neural tube formation	2/184	83/13349	0.317574	0.809341	0.801163	DVL2/KDM2B	2
GO:0010975	regulation of neuron projection development	7/184	403/13349	0.320975	0.809341	0.801163	SEMA5A/CARM1/STK24/PAK2/SF3A2/ADGRB3/RUFY3	7
GO:0001881	receptor recycling	1/184	28/13349	0.322284	0.809341	0.801163	ECE1	1
GO:0002448	mast cell mediated immunity	1/184	28/13349	0.322284	0.809341	0.801163	SNX4	1
GO:0002756	MyD88-independent toll-like receptor signaling pathway	1/184	28/13349	0.322284	0.809341	0.801163	TANK	1
GO:0007520	myoblast fusion	1/184	28/13349	0.322284	0.809341	0.801163	ADGRB3	1
GO:0031440	regulation of mRNA 3'-end processing	1/184	28/13349	0.322284	0.809341	0.801163	ZC3H3	1
GO:0045601	regulation of endothelial cell differentiation	1/184	28/13349	0.322284	0.809341	0.801163	ADD1	1
GO:0060421	positive regulation of heart growth	1/184	28/13349	0.322284	0.809341	0.801163	BMPR1A	1
GO:0070076	histone lysine demethylation	1/184	28/13349	0.322284	0.809341	0.801163	KDM2B	1
GO:0070570	regulation of neuron projection regeneration	1/184	28/13349	0.322284	0.809341	0.801163	STK24	1
GO:0070979	protein K11-linked ubiquitination	1/184	28/13349	0.322284	0.809341	0.801163	ANAPC13	1
GO:0072091	regulation of stem cell proliferation	1/184	28/13349	0.322284	0.809341	0.801163	ATXN1L	1
GO:0140058	neuron projection arborization	1/184	28/13349	0.322284	0.809341	0.801163	DVL2	1
GO:1904707	positive regulation of vascular associated smooth muscle cell proliferation	1/184	28/13349	0.322284	0.809341	0.801163	BMPR1A	1
GO:0006497	protein lipidation	2/184	84/13349	0.322645	0.809341	0.801163	PYURF/ZDHHC6	2
GO:0010594	regulation of endothelial cell migration	3/184	145/13349	0.322926	0.809341	0.801163	SEMA5A/HDAC7/PDCD10	3
GO:0070302	regulation of stress-activated protein kinase signaling cascade	3/184	145/13349	0.322926	0.809341	0.801163	RB1CC1/PDCD10/FOXM1	3
GO:0007611	learning or memory	4/184	209/13349	0.325656	0.81006	0.801874	ATXN1L/ITPR3/ADGRB3/NPAS4	4
GO:0006368	transcription elongation from RNA polymerase II promoter	2/184	85/13349	0.327706	0.81006	0.801874	BRD4/NELFB	2
GO:0032874	positive regulation of stress-activated MAPK cascade	2/184	85/13349	0.327706	0.81006	0.801874	RB1CC1/PDCD10	2
GO:0007188	adenylate cyclase-modulating G protein-coupled receptor signaling pathway	3/184	147/13349	0.330481	0.81006	0.801874	WASF2/AKAP5/ADGRB3	3
GO:0045089	positive regulation of innate immune response	3/184	147/13349	0.330481	0.81006	0.801874	PAK2/PSMD14/TAB1	3
GO:0006471	protein ADP-ribosylation	1/184	29/13349	0.331645	0.81006	0.801874	HPF1	1
GO:0006699	bile acid biosynthetic process	1/184	29/13349	0.331645	0.81006	0.801874	SCP2	1
GO:0009648	photoperiodism	1/184	29/13349	0.331645	0.81006	0.801874	PML	1
GO:0010165	response to X-ray	1/184	29/13349	0.331645	0.81006	0.801874	LIG4	1
GO:0032228	regulation of synaptic transmission, GABAergic	1/184	29/13349	0.331645	0.81006	0.801874	NPAS4	1
GO:0032615	interleukin-12 production	1/184	29/13349	0.331645	0.81006	0.801874	PIBF1	1
GO:0032655	regulation of interleukin-12 production	1/184	29/13349	0.331645	0.81006	0.801874	PIBF1	1
GO:0034331	cell junction maintenance	1/184	29/13349	0.331645	0.81006	0.801874	ADGRB3	1
GO:0043243	positive regulation of protein-containing complex disassembly	1/184	29/13349	0.331645	0.81006	0.801874	SEMA5A	1
GO:0043537	negative regulation of blood vessel endothelial cell migration	1/184	29/13349	0.331645	0.81006	0.801874	PDCD10	1
GO:0044319	wound healing, spreading of cells	1/184	29/13349	0.331645	0.81006	0.801874	PDCD10	1
GO:0046596	regulation of viral entry into host cell	1/184	29/13349	0.331645	0.81006	0.801874	TRIM8	1
GO:0051642	centrosome localization	1/184	29/13349	0.331645	0.81006	0.801874	BICD2	1
GO:0062208	positive regulation of pattern recognition receptor signaling pathway	1/184	29/13349	0.331645	0.81006	0.801874	USP15	1
GO:0090505	epiboly involved in wound healing	1/184	29/13349	0.331645	0.81006	0.801874	PDCD10	1
GO:1901186	positive regulation of ERBB signaling pathway	1/184	29/13349	0.331645	0.81006	0.801874	SHKBP1	1
GO:0042158	lipoprotein biosynthetic process	2/184	86/13349	0.332757	0.81006	0.801874	PYURF/ZDHHC6	2
GO:0140014	mitotic nuclear division	5/184	278/13349	0.337745	0.81006	0.801874	PHF13/PIBF1/HASPIN/ABRAXAS2/TENT4A	5
GO:0051963	regulation of synapse assembly	2/184	87/13349	0.337797	0.81006	0.801874	SETD5/ADGRB3	2
GO:0070304	positive regulation of stress-activated protein kinase signaling cascade	2/184	87/13349	0.337797	0.81006	0.801874	RB1CC1/PDCD10	2
GO:2001237	negative regulation of extrinsic apoptotic signaling pathway	2/184	87/13349	0.337797	0.81006	0.801874	RB1CC1/TNFSF10	2
GO:0034249	negative regulation of cellular amide metabolic process	3/184	149/13349	0.338034	0.81006	0.801874	PCIF1/METTL14/NANOS3	3
GO:0003203	endocardial cushion morphogenesis	1/184	30/13349	0.340878	0.81006	0.801874	BMPR1A	1
GO:0003351	epithelial cilium movement involved in extracellular fluid movement	1/184	30/13349	0.340878	0.81006	0.801874	SPAG16	1
GO:0006335	DNA replication-dependent nucleosome assembly	1/184	30/13349	0.340878	0.81006	0.801874	IPO4	1
GO:0007616	long-term memory	1/184	30/13349	0.340878	0.81006	0.801874	NPAS4	1
GO:0016577	histone demethylation	1/184	30/13349	0.340878	0.81006	0.801874	KDM2B	1
GO:0021532	neural tube patterning	1/184	30/13349	0.340878	0.81006	0.801874	KDM2B	1
GO:0031076	embryonic camera-type eye development	1/184	30/13349	0.340878	0.81006	0.801874	KDM2B	1
GO:0034723	DNA replication-dependent nucleosome organization	1/184	30/13349	0.340878	0.81006	0.801874	IPO4	1
GO:0061842	microtubule organizing center localization	1/184	30/13349	0.340878	0.81006	0.801874	BICD2	1
GO:0090504	epiboly	1/184	30/13349	0.340878	0.81006	0.801874	PDCD10	1
GO:1902230	negative regulation of intrinsic apoptotic signaling pathway in response to DNA damage	1/184	30/13349	0.340878	0.81006	0.801874	USP47	1
GO:1902751	positive regulation of cell cycle G2/M phase transition	1/184	30/13349	0.340878	0.81006	0.801874	BRD4	1
GO:1903955	positive regulation of protein targeting to mitochondrion	1/184	30/13349	0.340878	0.81006	0.801874	CSNK2A2	1
GO:2000351	regulation of endothelial cell apoptotic process	1/184	30/13349	0.340878	0.81006	0.801874	SEMA5A	1
GO:0010721	negative regulation of cell development	3/184	150/13349	0.341809	0.81006	0.801874	SEMA5A/BMPR1A/RUFY3	3
GO:0031570	DNA integrity checkpoint	3/184	150/13349	0.341809	0.81006	0.801874	CARM1/RBL2/PML	3
GO:0050770	regulation of axonogenesis	3/184	150/13349	0.341809	0.81006	0.801874	SEMA5A/PAK2/RUFY3	3
GO:0006476	protein deacetylation	2/184	88/13349	0.342826	0.81006	0.801874	HDAC7/TBL1X	2
GO:0070125	mitochondrial translational elongation	2/184	88/13349	0.342826	0.81006	0.801874	MRPS23/MRPS36	2
GO:0090100	positive regulation of transmembrane receptor protein serine/threonine kinase signaling pathway	2/184	88/13349	0.342826	0.81006	0.801874	BMPR1A/ZC3H3	2
GO:0034612	response to tumor necrosis factor	4/184	215/13349	0.344437	0.81006	0.801874	TANK/PSMD14/ZFAND6/PRPF8	4
GO:2000058	regulation of ubiquitin-dependent protein catabolic process	3/184	151/13349	0.345583	0.81006	0.801874	USP7/PML/CSNK2A2	3
GO:0070126	mitochondrial translational termination	2/184	89/13349	0.347843	0.81006	0.801874	MRPS23/MRPS36	2
GO:0070498	interleukin-1-mediated signaling pathway	2/184	89/13349	0.347843	0.81006	0.801874	PSMD14/TAB1	2
GO:1903076	regulation of protein localization to plasma membrane	2/184	89/13349	0.347843	0.81006	0.801874	TAMALIN/AKAP5	2
GO:0045930	negative regulation of mitotic cell cycle	5/184	282/13349	0.348674	0.81006	0.801874	CARM1/RBL2/PSMD14/USP47/PML	5
GO:0003016	respiratory system process	1/184	31/13349	0.349984	0.81006	0.801874	SPAG16	1
GO:0006007	glucose catabolic process	1/184	31/13349	0.349984	0.81006	0.801874	BPGM	1
GO:0006506	GPI anchor biosynthetic process	1/184	31/13349	0.349984	0.81006	0.801874	PYURF	1
GO:0009649	entrainment of circadian clock	1/184	31/13349	0.349984	0.81006	0.801874	PML	1
GO:0018345	protein palmitoylation	1/184	31/13349	0.349984	0.81006	0.801874	ZDHHC6	1
GO:0021983	pituitary gland development	1/184	31/13349	0.349984	0.81006	0.801874	BMPR1A	1
GO:0031295	T cell costimulation	1/184	31/13349	0.349984	0.81006	0.801874	PAK2	1
GO:0042531	positive regulation of tyrosine phosphorylation of STAT protein	1/184	31/13349	0.349984	0.81006	0.801874	PIBF1	1
GO:0044003	modulation by symbiont of host process	1/184	31/13349	0.349984	0.81006	0.801874	VAPB	1
GO:0046456	icosanoid biosynthetic process	1/184	31/13349	0.349984	0.81006	0.801874	PIBF1	1
GO:0060986	endocrine hormone secretion	1/184	31/13349	0.349984	0.81006	0.801874	RAB8B	1
GO:0090313	regulation of protein targeting to membrane	1/184	31/13349	0.349984	0.81006	0.801874	MFF	1
GO:1901658	glycosyl compound catabolic process	1/184	31/13349	0.349984	0.81006	0.801874	NT5C3A	1
GO:1903146	regulation of autophagy of mitochondrion	1/184	31/13349	0.349984	0.81006	0.801874	CSNK2A2	1
GO:1903580	positive regulation of ATP metabolic process	1/184	31/13349	0.349984	0.81006	0.801874	BEND3	1
GO:0042176	regulation of protein catabolic process	6/184	349/13349	0.350116	0.81006	0.801874	USP7/PSMD14/MFSD8/PML/CSNK2A2/NELL1	6
GO:0030282	bone mineralization	2/184	90/13349	0.352847	0.81006	0.801874	BMPR1A/NELL1	2
GO:0098876	vesicle-mediated transport to the plasma membrane	2/184	90/13349	0.352847	0.81006	0.801874	TAMALIN/AKAP5	2
GO:0007093	mitotic cell cycle checkpoint	3/184	153/13349	0.353125	0.81006	0.801874	CARM1/RBL2/PML	3
GO:0048738	cardiac muscle tissue development	3/184	153/13349	0.353125	0.81006	0.801874	BMPR1A/NPRL3/SAV1	3
GO:0001841	neural tube formation	2/184	91/13349	0.357838	0.81006	0.801874	DVL2/KDM2B	2
GO:0003206	cardiac chamber morphogenesis	2/184	91/13349	0.357838	0.81006	0.801874	BMPR1A/SAV1	2
GO:0030516	regulation of axon extension	2/184	91/13349	0.357838	0.81006	0.801874	SEMA5A/RUFY3	2
GO:0032006	regulation of TOR signaling	2/184	91/13349	0.357838	0.81006	0.801874	NPRL3/SLC38A9	2
GO:1901989	positive regulation of cell cycle phase transition	2/184	91/13349	0.357838	0.81006	0.801874	PLRG1/BRD4	2
GO:0006482	protein demethylation	1/184	32/13349	0.358964	0.81006	0.801874	KDM2B	1
GO:0006505	GPI anchor metabolic process	1/184	32/13349	0.358964	0.81006	0.801874	PYURF	1
GO:0008214	protein dealkylation	1/184	32/13349	0.358964	0.81006	0.801874	KDM2B	1
GO:0031294	lymphocyte costimulation	1/184	32/13349	0.358964	0.81006	0.801874	PAK2	1
GO:0032720	negative regulation of tumor necrosis factor production	1/184	32/13349	0.358964	0.81006	0.801874	ILRUN	1
GO:0043516	regulation of DNA damage response, signal transduction by p53 class mediator	1/184	32/13349	0.358964	0.81006	0.801874	EEF1E1	1
GO:0048384	retinoic acid receptor signaling pathway	1/184	32/13349	0.358964	0.81006	0.801874	PML	1
GO:0048841	regulation of axon extension involved in axon guidance	1/184	32/13349	0.358964	0.81006	0.801874	SEMA5A	1
GO:0061157	mRNA destabilization	1/184	32/13349	0.358964	0.81006	0.801874	METTL14	1
GO:1900087	positive regulation of G1/S transition of mitotic cell cycle	1/184	32/13349	0.358964	0.81006	0.801874	PLRG1	1
GO:1902745	positive regulation of lamellipodium organization	1/184	32/13349	0.358964	0.81006	0.801874	WASF2	1
GO:1902895	positive regulation of pri-miRNA transcription by RNA polymerase II	1/184	32/13349	0.358964	0.81006	0.801874	BMPR1A	1
GO:1904036	negative regulation of epithelial cell apoptotic process	1/184	32/13349	0.358964	0.81006	0.801874	SEMA5A	1
GO:0090066	regulation of anatomical structure size	7/184	420/13349	0.359046	0.81006	0.801874	SEMA5A/RB1CC1/WASF2/ADD1/ECE1/RUFY3/PRR16	7
GO:0018209	peptidyl-serine modification	5/184	286/13349	0.359623	0.81006	0.801874	PDCD10/PAK2/PIKFYVE/HPF1/CSNK2A2	5
GO:0006402	mRNA catabolic process	6/184	353/13349	0.359956	0.81006	0.801874	METTL14/PSMD14/PAIP1/PABPC1/NANOS3/TENT4A	6
GO:0031349	positive regulation of defense response	4/184	220/13349	0.360112	0.81006	0.801874	SNX4/PAK2/PSMD14/TAB1	4
GO:0010970	transport along microtubule	3/184	155/13349	0.360656	0.81006	0.801874	DYNLT2B/MAP1S/BICD2	3
GO:0048285	organelle fission	7/184	421/13349	0.361301	0.81006	0.801874	PHF13/PIBF1/HASPIN/ABRAXAS2/MFF/SLC25A46/TENT4A	7
GO:0008630	intrinsic apoptotic signaling pathway in response to DNA damage	2/184	92/13349	0.362815	0.81006	0.801874	USP47/PML	2
GO:0010972	negative regulation of G2/M transition of mitotic cell cycle	2/184	92/13349	0.362815	0.81006	0.801874	PSMD14/USP47	2
GO:0046822	regulation of nucleocytoplasmic transport	2/184	92/13349	0.362815	0.81006	0.801874	EFCAB7/TRIM28	2
GO:0001558	regulation of cell growth	6/184	356/13349	0.367348	0.81006	0.801874	SEMA5A/KDM2B/USP47/SERTAD2/PML/RUFY3	6
GO:0002576	platelet degranulation	2/184	93/13349	0.367778	0.81006	0.801874	CDC37L1/NHLRC2	2
GO:0030278	regulation of ossification	2/184	93/13349	0.367778	0.81006	0.801874	BMPR1A/NELL1	2
GO:0030326	embryonic limb morphogenesis	2/184	93/13349	0.367778	0.81006	0.801874	BMPR1A/ECE1	2
GO:0035113	embryonic appendage morphogenesis	2/184	93/13349	0.367778	0.81006	0.801874	BMPR1A/ECE1	2
GO:1905269	positive regulation of chromatin organization	2/184	93/13349	0.367778	0.81006	0.801874	BRD4/TRIM28	2
GO:0000083	regulation of transcription involved in G1/S transition of mitotic cell cycle	1/184	33/13349	0.367821	0.81006	0.801874	BRD4	1
GO:0001937	negative regulation of endothelial cell proliferation	1/184	33/13349	0.367821	0.81006	0.801874	PDCD10	1
GO:0006370	7-methylguanosine mRNA capping	1/184	33/13349	0.367821	0.81006	0.801874	RAMAC	1
GO:0006858	extracellular transport	1/184	33/13349	0.367821	0.81006	0.801874	SPAG16	1
GO:0009303	rRNA transcription	1/184	33/13349	0.367821	0.81006	0.801874	TCOF1	1
GO:0009395	phospholipid catabolic process	1/184	33/13349	0.367821	0.81006	0.801874	PNPLA6	1
GO:0010463	mesenchymal cell proliferation	1/184	33/13349	0.367821	0.81006	0.801874	BMPR1A	1
GO:0010591	regulation of lamellipodium assembly	1/184	33/13349	0.367821	0.81006	0.801874	WASF2	1
GO:0032435	negative regulation of proteasomal ubiquitin-dependent protein catabolic process	1/184	33/13349	0.367821	0.81006	0.801874	USP7	1
GO:0033146	regulation of intracellular estrogen receptor signaling pathway	1/184	33/13349	0.367821	0.81006	0.801874	CARM1	1
GO:0045576	mast cell activation	1/184	33/13349	0.367821	0.81006	0.801874	SNX4	1
GO:0055010	ventricular cardiac muscle tissue morphogenesis	1/184	33/13349	0.367821	0.81006	0.801874	BMPR1A	1
GO:0060443	mammary gland morphogenesis	1/184	33/13349	0.367821	0.81006	0.801874	PML	1
GO:0071539	protein localization to centrosome	1/184	33/13349	0.367821	0.81006	0.801874	PIBF1	1
GO:1903556	negative regulation of tumor necrosis factor superfamily cytokine production	1/184	33/13349	0.367821	0.81006	0.801874	ILRUN	1
GO:2000027	regulation of animal organ morphogenesis	3/184	157/13349	0.368175	0.81006	0.801874	BMPR1A/PSMD14/DVL2	3
GO:0071478	cellular response to radiation	3/184	158/13349	0.37193	0.81483	0.806596	TANK/USP47/LIG4	3
GO:0010595	positive regulation of endothelial cell migration	2/184	94/13349	0.372726	0.81483	0.806596	SEMA5A/HDAC7	2
GO:0046887	positive regulation of hormone secretion	2/184	94/13349	0.372726	0.81483	0.806596	SNX4/RAB8B	2
GO:0008406	gonad development	3/184	159/13349	0.37568	0.81483	0.806596	WDR48/TNFSF10/ARID4A	3
GO:0002183	cytoplasmic translational initiation	1/184	34/13349	0.376557	0.81483	0.806596	EIF3F	1
GO:0009452	7-methylguanosine RNA capping	1/184	34/13349	0.376557	0.81483	0.806596	RAMAC	1
GO:0031062	positive regulation of histone methylation	1/184	34/13349	0.376557	0.81483	0.806596	BRD4	1
GO:0032663	regulation of interleukin-2 production	1/184	34/13349	0.376557	0.81483	0.806596	HDAC7	1
GO:0036260	RNA capping	1/184	34/13349	0.376557	0.81483	0.806596	RAMAC	1
GO:0042304	regulation of fatty acid biosynthetic process	1/184	34/13349	0.376557	0.81483	0.806596	PIBF1	1
GO:0043124	negative regulation of I-kappaB kinase/NF-kappaB signaling	1/184	34/13349	0.376557	0.81483	0.806596	TANK	1
GO:0046622	positive regulation of organ growth	1/184	34/13349	0.376557	0.81483	0.806596	BMPR1A	1
GO:0048854	brain morphogenesis	1/184	34/13349	0.376557	0.81483	0.806596	SLC4A10	1
GO:0052372	modulation by symbiont of entry into host	1/184	34/13349	0.376557	0.81483	0.806596	TRIM8	1
GO:0072577	endothelial cell apoptotic process	1/184	34/13349	0.376557	0.81483	0.806596	SEMA5A	1
GO:0048640	negative regulation of developmental growth	2/184	95/13349	0.377658	0.81483	0.806596	SEMA5A/SAV1	2
GO:0050773	regulation of dendrite development	2/184	95/13349	0.377658	0.81483	0.806596	CARM1/ADGRB3	2
GO:2000736	regulation of stem cell differentiation	2/184	95/13349	0.377658	0.81483	0.806596	PSMD14/NELFB	2
GO:0016358	dendrite development	4/184	226/13349	0.378912	0.81483	0.806596	CARM1/PAK2/MAP1S/ADGRB3	4
GO:0008064	regulation of actin polymerization or depolymerization	3/184	160/13349	0.379426	0.81483	0.806596	SEMA5A/WASF2/ADD1	3
GO:0002697	regulation of immune effector process	4/184	227/13349	0.382041	0.81483	0.806596	ILRUN/SNX4/PCBP2/SEC14L1	4
GO:0006303	double-strand break repair via nonhomologous end joining	2/184	96/13349	0.382575	0.81483	0.806596	PSMD14/LIG4	2
GO:0007416	synapse assembly	3/184	161/13349	0.383167	0.81483	0.806596	SETD5/ADGRB3/NPAS4	3
GO:0030832	regulation of actin filament length	3/184	161/13349	0.383167	0.81483	0.806596	SEMA5A/WASF2/ADD1	3
GO:0062197	cellular response to chemical stress	5/184	295/13349	0.384293	0.81483	0.806596	PDCD10/STK24/STAU1/PML/MBIP	5
GO:0006656	phosphatidylcholine biosynthetic process	1/184	35/13349	0.385172	0.81483	0.806596	CSNK2A2	1
GO:0008608	attachment of spindle microtubules to kinetochore	1/184	35/13349	0.385172	0.81483	0.806596	ABRAXAS2	1
GO:0009584	detection of visible light	1/184	35/13349	0.385172	0.81483	0.806596	CCDC66	1
GO:0015804	neutral amino acid transport	1/184	35/13349	0.385172	0.81483	0.806596	SLC38A9	1
GO:0031279	regulation of cyclase activity	1/184	35/13349	0.385172	0.81483	0.806596	AKAP5	1
GO:0034314	Arp2/3 complex-mediated actin nucleation	1/184	35/13349	0.385172	0.81483	0.806596	WASF2	1
GO:0045911	positive regulation of DNA recombination	1/184	35/13349	0.385172	0.81483	0.806596	WDR48	1
GO:0050779	RNA destabilization	1/184	35/13349	0.385172	0.81483	0.806596	METTL14	1
GO:0051693	actin filament capping	1/184	35/13349	0.385172	0.81483	0.806596	ADD1	1
GO:0060412	ventricular septum morphogenesis	1/184	35/13349	0.385172	0.81483	0.806596	SAV1	1
GO:0060632	regulation of microtubule-based movement	1/184	35/13349	0.385172	0.81483	0.806596	DYNLT2B	1
GO:0060711	labyrinthine layer development	1/184	35/13349	0.385172	0.81483	0.806596	PLCD3	1
GO:0071470	cellular response to osmotic stress	1/184	35/13349	0.385172	0.81483	0.806596	MBIP	1
GO:1902042	negative regulation of extrinsic apoptotic signaling pathway via death domain receptors	1/184	35/13349	0.385172	0.81483	0.806596	TNFSF10	1
GO:1905508	protein localization to microtubule organizing center	1/184	35/13349	0.385172	0.81483	0.806596	PIBF1	1
GO:0016482	cytosolic transport	3/184	162/13349	0.386903	0.815775	0.807532	HEATR5B/PIKFYVE/USP7	3
GO:0030308	negative regulation of cell growth	3/184	162/13349	0.386903	0.815775	0.807532	SEMA5A/SERTAD2/PML	3
GO:0006626	protein targeting to mitochondrion	2/184	97/13349	0.387474	0.815775	0.807532	CSNK2A2/MFF	2
GO:0043534	blood vessel endothelial cell migration	2/184	97/13349	0.387474	0.815775	0.807532	HDAC7/PDCD10	2
GO:0050680	negative regulation of epithelial cell proliferation	2/184	97/13349	0.387474	0.815775	0.807532	PDCD10/SAV1	2
GO:0051117	ATPase binding	1/191	75/13625	0.65414	0.81687	0.81687	UBE4B	1
GO:0016791	phosphatase activity	3/191	239/13625	0.65481	0.81687	0.81687	NT5C3A/PIKFYVE/PLPPR1	3
GO:0031345	negative regulation of cell projection organization	3/184	163/13349	0.390634	0.817849	0.809585	SEMA5A/CARM1/RUFY3	3
GO:0031124	mRNA 3'-end processing	2/184	98/13349	0.392357	0.817849	0.809585	PABPC1/ZC3H3	2
GO:0000768	syncytium formation by plasma membrane fusion	1/184	36/13349	0.393669	0.817849	0.809585	ADGRB3	1
GO:0003197	endocardial cushion development	1/184	36/13349	0.393669	0.817849	0.809585	BMPR1A	1
GO:0008206	bile acid metabolic process	1/184	36/13349	0.393669	0.817849	0.809585	SCP2	1
GO:0016601	Rac protein signal transduction	1/184	36/13349	0.393669	0.817849	0.809585	WASF2	1
GO:0032623	interleukin-2 production	1/184	36/13349	0.393669	0.817849	0.809585	HDAC7	1
GO:0034656	nucleobase-containing small molecule catabolic process	1/184	36/13349	0.393669	0.817849	0.809585	NT5C3A	1
GO:0042181	ketone biosynthetic process	1/184	36/13349	0.393669	0.817849	0.809585	COQ4	1
GO:0051339	regulation of lyase activity	1/184	36/13349	0.393669	0.817849	0.809585	AKAP5	1
GO:0061383	trabecula morphogenesis	1/184	36/13349	0.393669	0.817849	0.809585	BMPR1A	1
GO:0070423	nucleotide-binding oligomerization domain containing signaling pathway	1/184	36/13349	0.393669	0.817849	0.809585	TAB1	1
GO:0090102	cochlea development	1/184	36/13349	0.393669	0.817849	0.809585	DVL2	1
GO:0140253	cell-cell fusion	1/184	36/13349	0.393669	0.817849	0.809585	ADGRB3	1
GO:0045137	development of primary sexual characteristics	3/184	164/13349	0.394359	0.818288	0.81002	WDR48/TNFSF10/ARID4A	3
GO:0032956	regulation of actin cytoskeleton organization	5/184	299/13349	0.395252	0.818288	0.81002	SEMA5A/WASF2/PAK2/ADD1/ARHGEF18	5
GO:0035601	protein deacylation	2/184	99/13349	0.397223	0.818288	0.81002	HDAC7/TBL1X	2
GO:0043583	ear development	3/184	165/13349	0.398079	0.818288	0.81002	ECE1/DVL2/SLC25A27	3
GO:0006874	cellular calcium ion homeostasis	5/184	301/13349	0.400727	0.818288	0.81002	VAPB/ITPR3/SLC25A27/ATP13A1/PML	5
GO:0060070	canonical Wnt signaling pathway	5/184	301/13349	0.400727	0.818288	0.81002	SEMA5A/TBL1X/PSMD14/DVL2/USP47	5
GO:0140053	mitochondrial gene expression	3/184	166/13349	0.401793	0.818288	0.81002	AARS2/MRPS23/MRPS36	3
GO:0000183	rDNA heterochromatin assembly	1/184	37/13349	0.402049	0.818288	0.81002	BEND3	1
GO:0002204	somatic recombination of immunoglobulin genes involved in immune response	1/184	37/13349	0.402049	0.818288	0.81002	LIG4	1
GO:0002208	somatic diversification of immunoglobulins involved in immune response	1/184	37/13349	0.402049	0.818288	0.81002	LIG4	1
GO:0006692	prostanoid metabolic process	1/184	37/13349	0.402049	0.818288	0.81002	PIBF1	1
GO:0006693	prostaglandin metabolic process	1/184	37/13349	0.402049	0.818288	0.81002	PIBF1	1
GO:0006949	syncytium formation	1/184	37/13349	0.402049	0.818288	0.81002	ADGRB3	1
GO:0016572	histone phosphorylation	1/184	37/13349	0.402049	0.818288	0.81002	HASPIN	1
GO:0035872	nucleotide-binding domain, leucine rich repeat containing receptor signaling pathway	1/184	37/13349	0.402049	0.818288	0.81002	TAB1	1
GO:0045190	isotype switching	1/184	37/13349	0.402049	0.818288	0.81002	LIG4	1
GO:0048846	axon extension involved in axon guidance	1/184	37/13349	0.402049	0.818288	0.81002	SEMA5A	1
GO:0060976	coronary vasculature development	1/184	37/13349	0.402049	0.818288	0.81002	TAB1	1
GO:1902229	regulation of intrinsic apoptotic signaling pathway in response to DNA damage	1/184	37/13349	0.402049	0.818288	0.81002	USP47	1
GO:1902284	neuron projection extension involved in neuron projection guidance	1/184	37/13349	0.402049	0.818288	0.81002	SEMA5A	1
GO:1903539	protein localization to postsynaptic membrane	1/184	37/13349	0.402049	0.818288	0.81002	TAMALIN	1
GO:0006906	vesicle fusion	2/184	100/13349	0.402071	0.818288	0.81002	RAB8B/PIKFYVE	2
GO:0030165	PDZ domain binding	1/191	76/13625	0.659015	0.819376	0.819376	TAMALIN	1
GO:0004527	exonuclease activity	1/191	77/13625	0.663822	0.819886	0.819886	POLG	1
GO:0051213	dioxygenase activity	1/191	77/13625	0.663822	0.819886	0.819886	KDM2B	1
GO:0019902	phosphatase binding	2/191	163/13625	0.669567	0.823333	0.823333	AKAP5/STAU1	2
GO:0016651	oxidoreductase activity, acting on NAD(P)H	1/191	79/13625	0.673235	0.823333	0.823333	CYB5RL	1
GO:0016810	hydrolase activity, acting on carbon-nitrogen (but not peptide) bonds	1/191	79/13625	0.673235	0.823333	0.823333	HDAC7	1
GO:0098732	macromolecule deacylation	2/184	101/13349	0.4069	0.824379	0.816049	HDAC7/TBL1X	2
GO:0046879	hormone secretion	4/184	235/13349	0.407005	0.824379	0.816049	SNX4/RAB8B/SLC16A10/ITPR3	4
GO:0060485	mesenchyme development	4/184	235/13349	0.407005	0.824379	0.816049	SEMA5A/BMPR1A/TRIM28/TCOF1	4
GO:0031497	chromatin assembly	3/184	168/13349	0.409201	0.824379	0.816049	BEND3/IPO4/TRIM28	3
GO:0003229	ventricular cardiac muscle tissue development	1/184	38/13349	0.410314	0.824379	0.816049	BMPR1A	1
GO:0006111	regulation of gluconeogenesis	1/184	38/13349	0.410314	0.824379	0.816049	USP7	1
GO:0006734	NADH metabolic process	1/184	38/13349	0.410314	0.824379	0.816049	BPGM	1
GO:0007566	embryo implantation	1/184	38/13349	0.410314	0.824379	0.816049	TRIM28	1
GO:0010862	positive regulation of pathway-restricted SMAD protein phosphorylation	1/184	38/13349	0.410314	0.824379	0.816049	BMPR1A	1
GO:0030101	natural killer cell activation	1/184	38/13349	0.410314	0.824379	0.816049	PIBF1	1
GO:0030593	neutrophil chemotaxis	1/184	38/13349	0.410314	0.824379	0.816049	PIKFYVE	1
GO:0032008	positive regulation of TOR signaling	1/184	38/13349	0.410314	0.824379	0.816049	SLC38A9	1
GO:0035722	interleukin-12-mediated signaling pathway	1/184	38/13349	0.410314	0.824379	0.816049	PAK2	1
GO:0045332	phospholipid translocation	1/184	38/13349	0.410314	0.824379	0.816049	ATP8B2	1
GO:0045931	positive regulation of mitotic cell cycle	2/184	102/13349	0.411711	0.824923	0.816587	PLRG1/BRD4	2
GO:0046718	viral entry into host cell	2/184	102/13349	0.411711	0.824923	0.816587	PIKFYVE/TRIM8	2
GO:0060071	Wnt signaling pathway, planar cell polarity pathway	2/184	102/13349	0.411711	0.824923	0.816587	PSMD14/DVL2	2
GO:0002224	toll-like receptor signaling pathway	2/184	103/13349	0.416502	0.828637	0.820264	TANK/TAB1	2
GO:0043618	regulation of transcription from RNA polymerase II promoter in response to stress	2/184	103/13349	0.416502	0.828637	0.820264	HIGD1A/PSMD14	2
GO:0061387	regulation of extent of cell growth	2/184	103/13349	0.416502	0.828637	0.820264	SEMA5A/RUFY3	2
GO:1902750	negative regulation of cell cycle G2/M phase transition	2/184	103/13349	0.416502	0.828637	0.820264	PSMD14/USP47	2
GO:1901796	regulation of signal transduction by p53 class mediator	3/184	170/13349	0.416582	0.828637	0.820264	EEF1E1/PML/CSNK2A2	3
GO:0055074	calcium ion homeostasis	5/184	307/13349	0.417118	0.828637	0.820264	VAPB/ITPR3/SLC25A27/ATP13A1/PML	5
GO:0002381	immunoglobulin production involved in immunoglobulin-mediated immune response	1/184	39/13349	0.418465	0.828637	0.820264	LIG4	1
GO:0006636	unsaturated fatty acid biosynthetic process	1/184	39/13349	0.418465	0.828637	0.820264	PIBF1	1
GO:0030835	negative regulation of actin filament depolymerization	1/184	39/13349	0.418465	0.828637	0.820264	ADD1	1
GO:0032371	regulation of sterol transport	1/184	39/13349	0.418465	0.828637	0.820264	SCP2	1
GO:0032374	regulation of cholesterol transport	1/184	39/13349	0.418465	0.828637	0.820264	SCP2	1
GO:0042769	DNA damage response, detection of DNA damage	1/184	39/13349	0.418465	0.828637	0.820264	WDR48	1
GO:0071526	semaphorin-plexin signaling pathway	1/184	39/13349	0.418465	0.828637	0.820264	SEMA5A	1
GO:0071007	U2-type catalytic step 2 spliceosome	3/189	30/13911	0.007652	0.830586	0.830586	PLRG1/PRPF8/SRRM2	3
GO:0005681	spliceosomal complex	7/189	186/13911	0.0136276	0.830586	0.830586	PLRG1/SF3A2/HNRNPA3/PTBP2/PABPC1/PRPF8/SRRM2	7
GO:0005671	Ada2/Gcn5/Ada3 transcription activator complex	2/189	15/13911	0.0171642	0.830586	0.830586	ZZZ3/MBIP	2
GO:0031519	PcG protein complex	3/189	45/13911	0.0230681	0.830586	0.830586	ASXL2/KDM2B/CSNK2A2	3
GO:0031312	extrinsic component of organelle membrane	3/189	48/13911	0.0273031	0.830586	0.830586	PML/NUCB1/COQ4	3
GO:0071005	U2-type precatalytic spliceosome	3/189	50/13911	0.030341	0.830586	0.830586	SF3A2/PRPF8/SRRM2	3
GO:0005868	cytoplasmic dynein complex	2/189	21/13911	0.0325531	0.830586	0.830586	DYNLT2B/SNX4	2
GO:0071011	precatalytic spliceosome	3/189	52/13911	0.0335494	0.830586	0.830586	SF3A2/PRPF8/SRRM2	3
GO:0005684	U2-type spliceosomal complex	4/189	91/13911	0.0353836	0.830586	0.830586	PLRG1/SF3A2/PRPF8/SRRM2	4
GO:0016605	PML body	4/189	96/13911	0.0417769	0.830586	0.830586	USP7/TRIM8/PML/RPAIN	4
GO:0000407	phagophore assembly site	2/189	30/13911	0.0623114	0.830586	0.830586	RB1CC1/ILRUN	2
GO:0000791	euchromatin	2/189	30/13911	0.0623114	0.830586	0.830586	SETD5/TRIM28	2
GO:0031965	nuclear membrane	7/189	263/13911	0.067862	0.830586	0.830586	UNC50/RB1CC1/PLRG1/CCNI/ITPR3/MRPS23/TENT4A	7
GO:0000792	heterochromatin	3/189	70/13911	0.0697956	0.830586	0.830586	BEND3/TRIM28/PML	3
GO:0010494	cytoplasmic stress granule	3/189	70/13911	0.0697956	0.830586	0.830586	STAU1/PABPC1/NANOS3	3
GO:0097546	ciliary base	2/189	32/13911	0.0698212	0.830586	0.830586	DYNLT2B/CFAP36	2
GO:0055037	recycling endosome	5/189	169/13911	0.0807164	0.830586	0.830586	RELCH/RAB8B/AKAP5/TBC1D12/SCAMP4	5
GO:0000118	histone deacetylase complex	3/189	75/13911	0.0820586	0.830586	0.830586	HDAC7/TBL1X/ACTR6	3
GO:1902554	serine/threonine protein kinase complex	3/189	82/13911	0.100653	0.830586	0.830586	RB1CC1/IFIT5/CCNI	3
GO:0001650	fibrillar center	4/189	131/13911	0.103234	0.830586	0.830586	PLRG1/COIL/TCOF1/RPAIN	4
GO:0005635	nuclear envelope	9/189	414/13911	0.111834	0.830586	0.830586	UNC50/RB1CC1/PLRG1/CCNI/ITPR3/MRPS23/BICD2/NELL1/TENT4A	9
GO:0031209	SCAR complex	1/189	10/13911	0.12789	0.830586	0.830586	WASF2	1
GO:0045240	dihydrolipoyl dehydrogenase complex	1/189	10/13911	0.12789	0.830586	0.830586	MRPS36	1
GO:1902562	H4 histone acetyltransferase complex	2/189	46/13911	0.129106	0.830586	0.830586	ZZZ3/MBIP	2
GO:0005875	microtubule associated complex	4/189	145/13911	0.135275	0.830586	0.830586	DYNLT2B/SNX4/MAP1S/STAU1	4
GO:1902911	protein kinase complex	3/189	95/13911	0.139062	0.830586	0.830586	RB1CC1/IFIT5/CCNI	3
GO:0005845	mRNA cap binding complex	1/189	11/13911	0.139747	0.830586	0.830586	RAMAC	1
GO:0017101	aminoacyl-tRNA synthetase multienzyme complex	1/189	11/13911	0.139747	0.830586	0.830586	EEF1E1	1
GO:0031094	platelet dense tubular network	1/189	11/13911	0.139747	0.830586	0.830586	ITPR3	1
GO:0034451	centriolar satellite	3/189	97/13911	0.145363	0.830586	0.830586	PIBF1/CDC42BPG/CCDC66	3
GO:0030286	dynein complex	2/189	50/13911	0.147674	0.830586	0.830586	DYNLT2B/SNX4	2
GO:0000812	Swr1 complex	1/189	12/13911	0.151444	0.830586	0.830586	ACTR6	1
GO:0005662	DNA replication factor A complex	1/189	12/13911	0.151444	0.830586	0.830586	PLRG1	1
GO:0034518	RNA cap binding complex	1/189	12/13911	0.151444	0.830586	0.830586	RAMAC	1
GO:0071006	U2-type catalytic step 1 spliceosome	1/189	12/13911	0.151444	0.830586	0.830586	PRPF8	1
GO:0071012	catalytic step 1 spliceosome	1/189	12/13911	0.151444	0.830586	0.830586	PRPF8	1
GO:0008023	transcription elongation factor complex	2/189	51/13911	0.152399	0.830586	0.830586	SETD5/NELFB	2
GO:0000974	Prp19 complex	1/189	13/13911	0.162983	0.830586	0.830586	PLRG1	1
GO:0031314	extrinsic component of mitochondrial inner membrane	1/189	14/13911	0.174366	0.830586	0.830586	COQ4	1
GO:0042827	platelet dense granule	1/189	14/13911	0.174366	0.830586	0.830586	CDC37L1	1
GO:0045239	tricarboxylic acid cycle enzyme complex	1/189	14/13911	0.174366	0.830586	0.830586	MRPS36	1
GO:0045335	phagocytic vesicle	3/189	106/13911	0.174796	0.830586	0.830586	RAB8B/PIKFYVE/ZYX	3
GO:0001725	stress fiber	2/189	56/13911	0.176431	0.830586	0.830586	FHL3/ZYX	2
GO:0097517	contractile actin filament bundle	2/189	56/13911	0.176431	0.830586	0.830586	FHL3/ZYX	2
GO:0000151	ubiquitin ligase complex	6/189	278/13911	0.177981	0.830586	0.830586	ANAPC13/UBE2E1/PLRG1/GID4/USP47/UBE4B	6
GO:0045177	apical part of cell	6/189	281/13911	0.184039	0.830586	0.830586	IFIT5/ITPR3/DVL2/SLC4A10/SLC25A27/ARHGEF18	6
GO:0031616	spindle pole centrosome	1/189	15/13911	0.185594	0.830586	0.830586	ABRAXAS2	1
GO:0033290	eukaryotic 48S preinitiation complex	1/189	15/13911	0.185594	0.830586	0.830586	EIF3F	1
GO:0034045	phagophore assembly site membrane	1/189	15/13911	0.185594	0.830586	0.830586	RB1CC1	1
GO:0098845	postsynaptic endosome	1/189	15/13911	0.185594	0.830586	0.830586	AKAP5	1
GO:0005930	axoneme	3/189	112/13911	0.195271	0.830586	0.830586	DYNLT2B/CFAP36/SPAG16	3
GO:0071004	U2-type prespliceosome	1/189	16/13911	0.196671	0.830586	0.830586	SF3A2	1
GO:0071010	prespliceosome	1/189	16/13911	0.196671	0.830586	0.830586	SF3A2	1
GO:0097014	ciliary plasm	3/189	114/13911	0.202224	0.830586	0.830586	DYNLT2B/CFAP36/SPAG16	3
GO:0005682	U5 snRNP	1/189	17/13911	0.207598	0.830586	0.830586	PRPF8	1
GO:0005852	eukaryotic translation initiation factor 3 complex	1/189	17/13911	0.207598	0.830586	0.830586	EIF3F	1
GO:0016010	dystrophin-associated glycoprotein complex	1/189	17/13911	0.207598	0.830586	0.830586	SNTB2	1
GO:0016282	eukaryotic 43S preinitiation complex	1/189	17/13911	0.207598	0.830586	0.830586	EIF3F	1
GO:0035859	Seh1-associated complex	1/189	17/13911	0.207598	0.830586	0.830586	NPRL3	1
GO:0043083	synaptic cleft	1/189	17/13911	0.207598	0.830586	0.830586	ADGRB3	1
GO:0090665	glycoprotein complex	1/189	17/13911	0.207598	0.830586	0.830586	SNTB2	1
GO:0061695	transferase complex, transferring phosphorus-containing groups	5/189	232/13911	0.208583	0.830586	0.830586	RB1CC1/IFIT5/CCNI/SETD5/POLG	5
GO:0032432	actin filament bundle	2/189	63/13911	0.210944	0.830586	0.830586	FHL3/ZYX	2
GO:0043025	neuronal cell body	8/189	423/13911	0.218257	0.830586	0.830586	BMPR1A/MAP1S/PTBP2/ITPR3/SLC4A10/SLC25A27/STAU1/RUFY3	8
GO:0005847	mRNA cleavage and polyadenylation specificity factor complex	1/189	18/13911	0.218377	0.830586	0.830586	ZC3H3	1
GO:0070993	translation preinitiation complex	1/189	18/13911	0.218377	0.830586	0.830586	EIF3F	1
GO:0097440	apical dendrite	1/189	18/13911	0.218377	0.830586	0.830586	SLC4A10	1
GO:0001669	acrosomal vesicle	2/189	65/13911	0.220933	0.830586	0.830586	MORN2/CSNK2A2	2
GO:0030670	phagocytic vesicle membrane	2/189	65/13911	0.220933	0.830586	0.830586	RAB8B/PIKFYVE	2
GO:0042641	actomyosin	2/189	65/13911	0.220933	0.830586	0.830586	FHL3/ZYX	2
GO:0030139	endocytic vesicle	5/189	239/13911	0.225687	0.830586	0.830586	HEATR5B/RAB8B/PIKFYVE/ZYX/DVL2	5
GO:0015030	Cajal body	2/189	66/13911	0.225942	0.830586	0.830586	COIL/SRRM2	2
GO:0097525	spliceosomal snRNP complex	2/189	66/13911	0.225942	0.830586	0.830586	SF3A2/PRPF8	2
GO:0005777	peroxisome	3/189	122/13911	0.230576	0.830586	0.830586	RAB8B/SCP2/MFF	3
GO:0042579	microbody	3/189	122/13911	0.230576	0.830586	0.830586	RAB8B/SCP2/MFF	3
GO:0005791	rough endoplasmic reticulum	2/189	67/13911	0.230959	0.830586	0.830586	STAU1/NUCB1	2
GO:0017053	transcription repressor complex	2/189	68/13911	0.235984	0.830586	0.830586	TBL1X/ARID4A	2
GO:0005640	nuclear outer membrane	1/189	20/13911	0.239499	0.830586	0.830586	ITPR3	1
GO:0005686	U2 snRNP	1/189	20/13911	0.239499	0.830586	0.830586	SF3A2	1
GO:0042575	DNA polymerase complex	1/189	20/13911	0.239499	0.830586	0.830586	POLG	1
GO:0005838	proteasome regulatory particle	1/189	21/13911	0.249847	0.830586	0.830586	PSMD14	1
GO:0031307	integral component of mitochondrial outer membrane	1/189	21/13911	0.249847	0.830586	0.830586	MFF	1
GO:0043601	nuclear replisome	1/189	21/13911	0.249847	0.830586	0.830586	PLRG1	1
GO:0019898	extrinsic component of membrane	5/189	249/13911	0.250807	0.830586	0.830586	RB1CC1/EFCAB7/PML/NUCB1/COQ4	5
GO:0005774	vacuolar membrane	7/189	379/13911	0.257243	0.830586	0.830586	RB1CC1/NPRL3/ECE1/SLC38A9/MFSD8/CLCN7/SIDT2	7
GO:0010008	endosome membrane	8/189	445/13911	0.259236	0.830586	0.830586	SNX4/RAB8B/PIKFYVE/ECE1/SLC38A9/TAB1/PML/SCAMP4	8
GO:0005680	anaphase-promoting complex	1/189	22/13911	0.260054	0.830586	0.830586	ANAPC13	1
GO:0005849	mRNA cleavage factor complex	1/189	22/13911	0.260054	0.830586	0.830586	ZC3H3	1
GO:0031306	intrinsic component of mitochondrial outer membrane	1/189	22/13911	0.260054	0.830586	0.830586	MFF	1
GO:0030894	replisome	1/189	23/13911	0.270123	0.830586	0.830586	PLRG1	1
GO:0098576	lumenal side of membrane	1/189	23/13911	0.270123	0.830586	0.830586	NUCB1	1
GO:0005925	focal adhesion	7/189	387/13911	0.273979	0.830586	0.830586	FHL3/SNTB2/ZYX/ADD1/PABPC1/GIT2/PCBP2	7
GO:0016607	nuclear speck	7/189	389/13911	0.278209	0.830586	0.830586	ILRUN/PLRG1/SF3A2/FAM193B/PRPF8/TAB1/SRRM2	7
GO:0022624	proteasome accessory complex	1/189	24/13911	0.280056	0.830586	0.830586	PSMD14	1
GO:0030532	small nuclear ribonucleoprotein complex	2/189	77/13911	0.281357	0.830586	0.830586	SF3A2/PRPF8	2
GO:0030055	cell-substrate junction	7/189	391/13911	0.282455	0.830586	0.830586	FHL3/SNTB2/ZYX/ADD1/PABPC1/GIT2/PCBP2	7
GO:0055038	recycling endosome membrane	2/189	78/13911	0.286397	0.830586	0.830586	RAB8B/SCAMP4	2
GO:0097346	INO80-type complex	1/189	25/13911	0.289854	0.830586	0.830586	ACTR6	1
GO:0005911	cell-cell junction	7/189	398/13911	0.297442	0.830586	0.830586	WASF2/PAK2/PIKFYVE/ZYX/ADD1/DNMBP/SAV1	7
GO:0000123	histone acetyltransferase complex	2/189	81/13911	0.301492	0.830586	0.830586	ZZZ3/MBIP	2
GO:0005765	lysosomal membrane	6/189	334/13911	0.301989	0.830586	0.830586	NPRL3/ECE1/SLC38A9/MFSD8/CLCN7/SIDT2	6
GO:0098852	lytic vacuole membrane	6/189	334/13911	0.301989	0.830586	0.830586	NPRL3/ECE1/SLC38A9/MFSD8/CLCN7/SIDT2	6
GO:0036464	cytoplasmic ribonucleoprotein granule	4/189	206/13911	0.307119	0.830586	0.830586	STAU1/PABPC1/LIG4/NANOS3	4
GO:0150034	distal axon	5/189	271/13911	0.308223	0.830586	0.830586	PTBP2/SLC4A10/POLG/RUFY3/IGHMBP2	5
GO:0005798	Golgi-associated vesicle	2/189	83/13911	0.311528	0.830586	0.830586	RAB8B/NUCB1	2
GO:0031901	early endosome membrane	3/189	145/13911	0.315086	0.830586	0.830586	SNX4/PIKFYVE/PML	3
GO:0000314	organellar small ribosomal subunit	1/189	28/13911	0.31846	0.830586	0.830586	MRPS36	1
GO:0005763	mitochondrial small ribosomal subunit	1/189	28/13911	0.31846	0.830586	0.830586	MRPS36	1
GO:0016235	aggresome	1/189	29/13911	0.327739	0.830586	0.830586	DVL2	1
GO:0005667	transcription regulator complex	6/189	345/13911	0.328249	0.830586	0.830586	TBL1X/RBL2/TRIM28/ADNP/NPAS4/ARID4A	6
GO:0044297	cell body	8/189	482/13911	0.332672	0.830586	0.830586	BMPR1A/MAP1S/PTBP2/ITPR3/SLC4A10/SLC25A27/STAU1/RUFY3	8
GO:0030140	trans-Golgi network transport vesicle	1/189	30/13911	0.336891	0.830586	0.830586	RAB8B	1
GO:0035770	ribonucleoprotein granule	4/189	216/13911	0.337884	0.830586	0.830586	STAU1/PABPC1/LIG4/NANOS3	4
[truncated: 1,334 more rows]

## Sheet: PCDH19-16pdel.16pdelUnique
ID	Description	GeneRatio	BgRatio	pvalue	p.adjust	qvalue	geneID	Count
[truncated: 5,587 more rows]

## Sheet: 16pdup-16pdel.intersect
ID	Description	GeneRatio	BgRatio	pvalue	p.adjust	qvalue	geneID	Count
[truncated: 4,920 more rows]

[truncated: 5 more sheets: 16pdup-16pdel.16pdupUnique, 16pdup-16pdel.16pdelUnique, 16pdup-TS.intersect, 16pdup-TS.16pdupUnique, 16pdup-TS.TSUnique]
