# Supplementary material for: Developmental convergence and divergence in human stem cell models of autism
Source: Nature. 2026 Jan 29;651(8106):707–19. doi: 10.1038/s41586-025-10047-5 (PMC12999519; doi:10.1038/s41586-025-10047-5)
Supplement: Supplementary file 3 — Supplementary Tables 1–15. [file 41586_2025_10047_MOESM3_ESM.zip › Supp_table_5_-_Gene_set_enrihment_of_DEGs.xlsx]

## Sheet: 15q13_025
pathway	pval	padj	ES	NES	nMoreExtreme	size	leadingEdge
HOMOPHILIC CELL ADHESION VIA PLASMA MEMBRANE ADHESION MOLECULES	2.37161e-06	0.000500678	0.54148	2.08099	0	148	CNTN4|CNTN6|HMCN1|PCDHGA6|RET|MPZL2|PCDHA2|FAT2|PCDH12|PCDHGA7|DSC1|PCDHA3|L1CAM|DCHS1|PCDHA6|PCDH9|PCDHGA3|AMIGO2|PCDHA9|PCDHGB6|CDH1|PCDH18|CDH19|PCDH17|PCDHA8|PCDHB4|FAT4|PCDH7|KIRREL3|PCDHB8|PCDHGB7|IGSF9B|PCDHA4|PCDHB15|PCDHB7|PCDH15|DSCAM|PCDHAC2|PCDHB3|PCDH11X|CDH6|CADM1|CDH7|PCDHB13|PCDHA12|PCDHA7|DCHS2|CDH10|PCDHGC4|PCDH20|ANXA3|PCDHB16|ROBO1|PCDHGA4|CADM3|PCDHGA10|PCDHGA9|PCDHB2|CDH12
POSITIVE REGULATION OF SMOOTH MUSCLE CELL MIGRATION	1.29018e-05	0.00123253	0.693162	2.05093	5	33	POSTN|IGFBP5|VTN|IGF1|LPAR1|ADAMTS1|DOCK5|DOCK4|PDGFRB|SEMA6D|PDGFD|SSH1|NRP1|LRP1|FOXO4
ROOF OF MOUTH DEVELOPMENT	4.51314e-06	0.000599856	0.576353	2.02356	1	81	DLX5|OSR1|TBX3|ALX4|PDGFRA|TBX2|MEOX2|DLX6|BNC2|TFAP2A|INHBA|MMP25|TGFB3|PRRX1|WNT5A|EPHB3|TWIST1|CLDN5|MEF2C|ARID5B|SNAI2|GABRB3|TGFBR3|FRAS1|SNAI1|COL11A2|SKI|SOS1|PKDCC
MUSCLE CELL MIGRATION	8.97447e-06	0.000979819	0.579668	2.00457	3	74	POSTN|IGFBP5|VTN|SIX1|IGF1|ITGB3|MSTN|LPAR1|ADAMTS1|DOCK5|DOCK4|ANXA1|MEF2C|PDGFRB|SEMA6D|PRKG1|MEGF10|PDGFD|SERPINE1|SSH1|NRP1|PLAU|LRP1|PLEKHO1|FOXO4|ARPC5|ACE|APEX1|NR4A3|ROCK1|HAS2|SIX4
CELL CELL ADHESION VIA PLASMA MEMBRANE ADHESION MOLECULES	2.47625e-06	0.000500678	0.494217	1.99558	0	221	CNTN4|CNTN6|HMCN1|PCDHGA6|RET|SLITRK2|MPZL2|NTNG1|VCAM1|PCDHA2|FAT2|ALCAM|PCDH12|MPZ|PCDHGA7|DSC1|PCDHA3|L1CAM|DCHS1|PCDHA6|PCDH9|PCDHGA3|AMIGO2|PCDHA9|PCDHGB6|MDGA1|FLRT3|CDH1|PCDH18|CDH19|TENM1|PCDH17|PCDHA8|NRXN1|PCDHB4|FAT4|CLDN5|PCDH7|KIRREL3|PCDHB8|PCDHGB7|IGSF9B|IL1RAP|PCDHA4|PCDHB15|PCDHB7|SPARCL1|PCDH15|DSCAM|CLDN6|LRFN3|PCDHAC2|PCDHB3|PCDH11X|CDH6|TENM4|CADM1|CLDN15|CDH7|CLDN4|PCDHB13|I…
NEGATIVE REGULATION OF ACTIN FILAMENT DEPOLYMERIZATION	0.000165754	0.0073436	0.658806	1.96187	76	34	SCIN|TMOD1|VILL|AVIL|LIMA1|SPTBN4|TMOD2|SPTBN5|SPTBN1|CAPG|WASHC2C|SPTAN1|TMOD3|CARMIL1|SPTBN2|CARMIL2|ADD1|TWF2
POSITIVE REGULATION OF AXON EXTENSION	0.000153832	0.00691568	0.631641	1.9466	70	40	CXCL12|TRPV2|NTN1|L1CAM|POU4F2|NTRK3|MAPT|SHTN1|DSCAM|SEMA5A|FN1|BMPR2|NRP1|MAP1B|MEGF8|ADNP|LRP1|ISLR2
NEGATIVE CHEMOTAXIS	0.000175781	0.00756848	0.627686	1.9438	80	41	PLXNA4|FLRT2|ITGB3|NRG1|EPHA7|SLIT3|WNT5A|FLRT3|SEMA6D|SEMA5A|SEMA4D|SEMA3A|SEMA3D|SEMA4G|SEMA3G|SEMA3E|ROBO1|ITGAV|SEMA6A|EFNA5|SEMA3C|SEMA3F|NRP2|SEMA4F
OVULATION CYCLE PROCESS	0.000286686	0.0112359	0.641805	1.923	132	35	GAS2|PDGFRA|ARRB1|ZP3|AMH|MSTN|INHBA|SLIT3|TGFB3|ADAMTS1|NOS3|NPY5R|FZD4
NERVE DEVELOPMENT	9.8177e-05	0.00557092	0.55917	1.90583	43	68	PLXNA4|RET|VCAM1|NGF|SIX1|SLITRK6|TFAP2A|DRGX|ISL1|PHOX2B|COL25A1|ITGA4|LPAR1|KCNA2|ADARB1|GABRB3|POU4F3|PHOX2A|SULF2|NRP1|SEMA3A|SERPINE2|CHRNB2|SULF1|NAV2|NTRK1|ERBB3|UNC13A|BDNF|SEMA3F|NRP2
FACE DEVELOPMENT	0.000277719	0.0110258	0.593327	1.8877	126	47	ALDH1A2|DLX5|PDGFRA|SCX|RARG|ALDH1A3|TGFB3|WNT5A|STRA6|CLDN5|MMP2|ARID5B|RARA
SMOOTH MUSCLE CELL MIGRATION	0.000170665	0.00745317	0.563059	1.8824	76	61	POSTN|IGFBP5|VTN|IGF1|ITGB3|LPAR1|ADAMTS1|DOCK5|DOCK4|MEF2C|PDGFRB|SEMA6D|PRKG1|PDGFD|SERPINE1|SSH1|NRP1|PLAU|LRP1|FOXO4|ARPC5|ACE|APEX1|NR4A3|HAS2
CENTRAL NERVOUS SYSTEM NEURON AXONOGENESIS	0.000607861	0.017048	0.626724	1.87782	281	35	PLXNA4|NR4A2|PHOX2B|NFIB|TSKU|EPHB3|ADARB1|SPTBN4|MYCBP2|CHRNB2|PTEN|ARHGAP35|ZEB2|SZT2|EPHA4|B4GALT6|GLI2
NEGATIVE REGULATION OF PROTEIN POLYMERIZATION	0.000301744	0.0112492	0.550223	1.84476	135	62	SCIN|TMOD1|VILL|AVIL|KANK4|TUBB4A|SPTBN4|TMOD2|SPTBN5|SNCA|SPTBN1|CAPG|WASHC2C|TMSB10|STMN1|SPTAN1|HIP1R|INPP5J|STMN2|TMOD3|TMSB15B||CARMIL1|PRKCD|SPTBN2|CLIP3|PFN1|CARMIL2|ADD1|TWF2
CELL MATRIX ADHESION	2.41669e-06	0.000500678	0.468104	1.84365	0	179	POSTN|ITGB4|RHOD|DDR2|VCAM1|ITGA8|LYPD3|VTN|GREM1|ECM2|LIMCH1|ITGB3|COL3A1|NID2|ITGA11|DLC1|FREM1|TNN|L1CAM|COL5A3|ITGA4|NID1|PEAK1|NPNT|THY1|ADAMTS9|SNED1|S100A10|MMP14|EMILIN1|SORBS1|SFRP1|TECTA|PPM1F|KDR|COL16A1|JUP|FN1|CDK5|SERPINE1|NRP1|PTEN|SIGLEC1|TIAM1|PLAU|ACVRL1|SEMA3E|BCL2L11|ITGAV|LRP1|ONECUT1|EFNA5|TSC1|TESK2|MINK1|ONECUT2|PXN|ABL1|PPFIA2|PTPRJ|PIK3R1
CELLULAR RESPONSE TO VASCULAR ENDOTHELIAL GROWTH FACTOR STIMULUS	0.000496663	0.0155521	0.570085	1.84269	225	51	PGF|PDGFRA|VCAM1|VEGFD|FLT1|ADGRA2|RAMP2|FOXC1|ANXA1|DCN|MYO1C|PDGFRB|MAP2K3|PRKD1|KDR|PRKD2|DAB2IP|NRP1|PTP4A3|ROBO1|SEMA6A
NEURON RECOGNITION	0.000791365	0.0203294	0.57869	1.82568	362	45	CNTN4|CNTN6|NCAM2|PCDH12|TNN|EPHB3|DSCAM|FOXG1|SEMA5A|NRP1|SEMA3A|ARHGAP35|MEGF8|CASP3|ROBO1|TNFRSF21|FEZF2|GAP43
COLLAGEN BINDING	0.000549737	0.0161591	0.550617	1.81797	248	57	DDR2|SPOCK3|ITGA9|VTN|ECM2|TGFBI|C1QTNF1|CTSK|PCOLCE|NID2|ITGA11|COL5A3|NID1|PODN|ACHE|DCN|SPARCL1|FN1|CHADL
NEGATIVE REGULATION OF ACTIN FILAMENT POLYMERIZATION	0.000701184	0.0188028	0.566502	1.81741	319	49	SCIN|TMOD1|VILL|AVIL|KANK4|SPTBN4|TMOD2|SPTBN5|SPTBN1|CAPG|WASHC2C|TMSB10|SPTAN1|HIP1R|TMOD3|TMSB15B||CARMIL1|PRKCD|SPTBN2|PFN1|CARMIL2|ADD1|TWF2
CELL CELL ADHESION MEDIATOR ACTIVITY	0.00106452	0.0250187	0.575186	1.80652	488	44	CNTN4|CNTN6|NTNG1|DSP|S100A11|SIRPA|ANXA1|DSCAM|JUP
NUCLEAR RECEPTOR ACTIVITY	0.00155652	0.0313351	0.592873	1.79729	720	37	ESRRB|NR4A2|RARG|RORB|NR2F2|RXRG|AHR|PPARA|RARA|NR3C1|NR2F1|RARB|ESRRA|NR5A2|THRA|NR4A3|RXRA|RORA
LYMPHOCYTE MIGRATION	0.00120536	0.0266631	0.564115	1.78737	551	46	RET|CXCL12|RIPOR2|CXCL14|ITGA4|STK10|WNT5A|HSD3B7|DOCK8|CCL2|SPNS2|ADAM8|PIK3CD|ICAM1|LRCH1
CELLULAR EXTRAVASATION	0.00204912	0.0386752	0.590493	1.77996	949	36	CXCL12|VCAM1|RIPOR2|ITGA4|THY1|SIRPA|CCL2|ADAM8|PIK3CD|AGER|PDGFD|ICAM1|SELPLG|FER|ABR|BST1|ROCK1|PLCB1
ACTIN CYTOSKELETON REORGANIZATION	0.000339037	0.0124872	0.503402	1.77485	149	83	NRK|RHOD|PDGFRA|THSD7B|DTNBP1|THSD7A|NTRK3|ARHGDIB|PHACTR1|ANXA1|TNIK|RAPGEF3|ARHGDIA|MYH9|CDK5|AUTS2|NRP1|SHC1|SEMA3E|MINK1|ABL1|BAIAP2L2|FER
POSITIVE REGULATION OF AXONOGENESIS	0.000350339	0.0125998	0.502695	1.77236	154	83	PLXNA4|CXCL12|NGF|TRPV2|NTN1|L1CAM|NTRK2|POU4F2|NTRK3|NGFR|LPAR3|NEFL|MAPT|SHTN1|DSCAM|SEMA5A|ARHGDIA|FN1|BMPR2|NRP1|SEMA4D|MAP1B|TIAM1|ZEB2|MEGF8|ROBO1|ADNP|LRP1|EFNA5|BDNF|ISLR2|PLXND1
NEURON PROJECTION EXTENSION INVOLVED IN NEURON PROJECTION GUIDANCE	0.00267264	0.0459359	0.578942	1.75506	1237	37	PLXNA4|CXCL12|ALCAM|SLIT3|WNT5A|SEMA6D|DSCAM|SEMA5A|BMPR2|NRP1|SEMA4D|SEMA3A|SEMA3D|SEMA4G|MEGF8|SEMA3G|SEMA3E|SEMA6A|SEMA3C|SEMA3F|NRP2|SEMA4F
DEVELOPMENTAL CELL GROWTH	9.82178e-06	0.00100084	0.43648	1.74942	3	207	POSTN|PLXNA4|CXCL12|NGF|CPNE6|ALCAM|IGF1|RGS4|RARG|SYT4|FSTL4|EPHA7|NPPA|SLIT3|TRPV2|NTN1|L1CAM|ITGA4|POU4F2|NTRK3|AKAP6|OSTN|WNT5A|FLRT3|LPAR3|MAPT|SHTN1|BCL11A|SEMA6D|RAPH1|DSCAM|PPARA|SEMA5A|POU4F3|FN1|BMPR2|CDK5|SOX9|AUTS2|LHX2|RNF157|NRP1|SEMA4D|MAP1B|SEMA3A|SEMA3D|SYT3|TIAM1|SEMA4G|ZEB2|MEGF8|SEMA3G|SEMA3E|ADNP|LRP1|SEMA6A|EFNA5|SEMA3C|UNC13A|NEDD4L|PPP3CB|ABL1|BDNF|ISLR2|SEMA3F|TTL|G6PD
OVULATION CYCLE	0.0015513	0.0313351	0.532193	1.74555	703	55	GAS2|PDGFRA|EGFR|ARRB1|ZP3|AMH|MSTN|INHBA|SLIT3|GNRH1|OPRM1|TGFB3|ADAMTS1|NOS3|NPY5R|FZD4
REGULATION OF ACTIN FILAMENT ORGANIZATION	4.95284e-06	0.000630868	0.431846	1.74474	1	222	SCIN|SYNPO|TMOD1|TMEFF2|CXCL12|RGS4|LIMCH1|MET|DLC1|VILL|SH3BP1|IQGAP2|PRKCE|AVIL|LPAR1|CDC42EP5|TGFB3|ARHGAP28|KANK4|S100A10|SYNPO2|TENM1|LIMA1|ARHGEF5|SFRP1|SPTBN4|TMOD2|MYO1C|SPTBN5|CDC42EP2|PPM1F|SEMA5A|RAPGEF3|ARPC1B|PLEKHG2|SPTBN1|FHOD1|SSH1|NRP1|ICAM1|ARHGAP35|FCHSD1|CAPG|WASHC2C|CDC42EP4|TSC1|TMSB10|STMN1|SPTAN1|PXN|ABL1|ACTR2|NCK2|BAIAP2L2|PICK1|FER|PIK3R1|SSH2|HIP1R|ARPC5|TMOD3|TMSB15B|…
REGULATION OF AXON GUIDANCE	0.00260097	0.0452059	0.555693	1.7372	1195	43	PLXNA4|CXCL12|POU4F2|WNT5A|MYCBP2|SEMA6D|DSCAM|SEMA5A|BMPR2|NRP1|SEMA4D|SEMA3A|SEMA3D|SEMA4G|MEGF8|SEMA3G|SEMA3E|SEMA6A|SEMA3C|FEZF2|SEMA3F|TBR1|ZSWIM4|SEMA4F|ZSWIM5
VASCULAR ENDOTHELIAL GROWTH FACTOR RECEPTOR SIGNALING PATHWAY	0.000598966	0.0169541	0.491749	1.73377	264	83	PGF|VEGFD|VTN|FLT1|ITGB3|FOXC1|PIK3R2|FAM129B|EMILIN1|VAV3|FZD4|PRKD1|TMEM204|KDR|PRKD2|DAB2IP|NRP1|SULF1|ITGAV|PXN|NCK2|PIK3R1|NRP2|MYOF|SHC2|PRKCB|MMRN2|ROCK1|EPN2|FGF18
MYELOID LEUKOCYTE MIGRATION	0.000369362	0.0131295	0.474985	1.72785	160	101	PGF|EDN3|CXCL12|VEGFD|ITGA9|GREM1|FLT1|RIPOR2|NBL1|MSTN|IL17RA|PDE4D|SIRPA|MMP14|EMILIN1|VAV3|MMP28|ARHGEF5|ANXA1|CCL2|ADAM8|PIK3CD|PIP5K1C|AGER|PDGFD|CHGA|SERPINE1|DAPK2|TIRAP|LGALS3
CELL RECOGNITION	0.000452666	0.0147412	0.478306	1.72621	197	96	CNTN4|CNTN6|NCAM2|COLEC12|PCDH12|ZP3|POMZP3|TNN|PEAR1|DOCK8|EPHB3|DSCAM|FOXG1|HVCN1|SEMA5A|CATSPER2|MEGF10|B4GALT1|CADM1|NRP1|SEMA3A|PCDHA7|ARHGAP35|MEGF8|CASP3|ROBO1|LGALS3|TNFRSF21|FEZF2|VCAN|GAP43|NCK2
CELL CHEMOTAXIS	5.97857e-05	0.00388862	0.440969	1.71502	24	162	HGF|PGF|PDGFRA|EDN3|CXCL12|VCAM1|VEGFD|ITGA9|GREM1|FLT1|RIPOR2|MET|CXCL14|NBL1|MSTN|IL17RA|PDE4D|LPAR1|WNT5A|GPSM3|HSD3B7|DOCK4|VAV3|MMP28|ARHGEF5|ANXA1|CCL2|ADAM8|PIK3CD|PDGFRB|PRKD1|KDR|PIP5K1C|SEMA5A|PRKD2|PDGFD|CHGA|SERPINE1|NRP1|F7|DAPK2|TIAM1|TIRAP|LGALS3
CELL SUBSTRATE JUNCTION ASSEMBLY	0.000688596	0.018795	0.479936	1.71135	302	89	ITGB4|RHOD|LAMC2|GREM1|LIMCH1|DLC1|PEAK1|THY1|S100A10|MMP14|TLN1|TNS1|LAMB3|SORBS1|SFRP1|PPM1F|KDR|COL16A1|FN1|LAMA3|NRP1|PTEN|ACVRL1|LRP1|EFNA5|TSC1|TESK2|ABL1|PTPRJ|PLEC|DST|RCC2|ARHGEF7|TRIP6|ROCK1|FERMT2|MAP4K4|LIMS1
REGULATION OF CHEMOTAXIS	9.04635e-05	0.00553094	0.442095	1.70805	37	154	PLXNA4|PGF|PDGFRA|EDN3|CXCL12|VEGFD|GREM1|RIPOR2|ADGRA2|MET|CXCL14|NBL1|MSTN|POU4F2|LPAR1|NTRK3|WNT5A|GPSM3|MMP28|CCL2|MYCBP2|PDGFRB|SEMA6D|PRKD1|PPM1F|DSCAM|KDR|SEMA5A|PRKD2|BMPR2|AGER|PDGFD|SERPINE1|NRP1|SEMA4D|F7|SEMA3A|SEMA3D|DAPK2|TIAM1|SEMA4G|MEGF8|SEMA3G|SEMA3E|TIRAP|ROBO1|SEMA6A|SEMA3C|FEZF2|SEMA3F|TBR1|IL12A|ZSWIM4|SEMA4F|ZSWIM5|BST1
REGULATION OF LEUKOCYTE MIGRATION	0.000301162	0.0112492	0.459876	1.70625	129	115	PGF|EDN3|CXCL12|VEGFD|GREM1|RIPOR2|CXCL14|ZP3|NBL1|MSTN|ITGA4|STK10|THY1|WNT5A|GPSM3|MMP14|DOCK8|EMILIN1|MMP28|ANXA1|CCL2|ADAM8|AGER|PDGFD|SMPD3|IL33|SERPINE1|ICAM1|F7|DAPK2|LRCH1|TIRAP|LGALS3
REGULATION OF CELL SHAPE	0.00024297	0.00977313	0.451899	1.69858	103	126	MYH14|RHOD|GAS2|PLXNA4|FGD5|RHOV|EPB41L3|DLC1|RHOJ|LPAR1|CDC42EP5|FBLIM1|S100B|ANXA1|CCL2|LIMD1|FGD3|CDC42EP2|FMNL3|KDR|PALMD|MYH9|FN1|FMNL1|SH3KBP1|FGD1|ICAM1|SEMA4D|ARHGAP35|SEMA3E|PLEKHO1|MYH10|CDC42EP4|COCH|PLXND1|ARHGAP15|CDC42SE1|MARK2|ARAP1
EMBRYONIC SKELETAL SYSTEM MORPHOGENESIS	0.00204739	0.0386752	0.503042	1.69632	920	64	SIX2|OSR1|ALX4|PDGFRA|DLX2|SIX1|TFAP2A|TGFB3|PRRX1|MDFI|EYA1|MMP14|TWIST1|MEF2C|GNAS|AUTS2|MMP16|MEGF8|CHST11
SYNAPSE ASSEMBLY	8.14668e-05	0.00508253	0.434494	1.69542	33	166	ASIC2|SLITRK2|IL1RAPL2|SIX1|DRD2|GABRA2|SLITRK6|FLRT2|SLITRK4|NRG1|EPHA7|DNM3|NTN1|NTRK2|NTRK3|AMIGO2|WNT5A|MDGA1|FLRT3|ACHE|CDH1|PCDH17|NRXN1|EPHB3|PCDHB4|KIRREL3|RAB29|MEF2C|IL1RAP|SNCA|GABRB3|DSCAM|LRRTM1|LRFN3|BSN|PCDHB3|CDK5|PCDHB13|SEMA4D|CHRNB2|PTEN|PTPRD|PCDHB16|ADNP|MAGI2|EFNA5|LRTM2|DLG5|CNTN5|LHFPL4|PCDHB2|NTRK1|SLITRK5|LRFN5|BDNF|GAP43|FARP1|PCDHB9|PLXND1|GABRG2|CEL|NLGN2|ADGRL1|ARF6|…
REGULATION OF CARTILAGE DEVELOPMENT	0.00267471	0.0459359	0.507419	1.68583	1208	59	SIX2|SCIN|SCX|GREM1|RFLNA|CTSK|RARG|PTHLH|WNT5A|FRZB|SNAI2|SOX6|ADAMTS7|RARA|BMPR2|GDF5|CHADL|SOX9|SMPD3|RFLNB|ACVRL1|PKDCC|RARB|SMAD1|SOX5|BMP1
NEGATIVE REGULATION OF SUPRAMOLECULAR FIBER ORGANIZATION	0.000530223	0.0158911	0.451911	1.67446	228	114	SCIN|TMOD1|TMEFF2|MET|DLC1|VILL|AVIL|ARHGAP28|KANK4|TUBB4A|LIMA1|EMILIN1|SPTBN4|TMOD2|SPTBN5|SNCA|SPTBN1|CHADL|APC|ARHGEF2|CAPG|WASHC2C|TMSB10|STMN1|SPTAN1|PICK1|HIP1R|INPP5J|STMN2|TMOD3|MAP6D1|TMSB15B||ARAP1|CAMSAP2|CORO1A|CARMIL1|PRKCD|SPTBN2|CLIP3|PFN1
INTEGRIN BINDING	0.00081902	0.0206921	0.4599	1.67297	356	101	ITGB4|CXCL12|VCAM1|VTN|S1PR3|ECM2|IGF1|EDIL3|TGFBI|EGFR|EGFL6|ITGB3|NRG1|COL3A1|COL5A1|TNN|GPNMB|NPNT|THY1|ADAM11|MMP14|TLN1|EMILIN1|PRKCA|KDR|COL16A1|MYH9|FN1
REGULATION OF SMALL GTPASE MEDIATED SIGNAL TRANSDUCTION	1.03061e-05	0.00101631	0.400087	1.67058	3	302	RHOD|FGD5|NGF|ARHGAP20|IGF1|STARD8|RIPOR2|RHOV|RASGRF2|MET|ARRB1|NRG1|COL3A1|DLC1|F2RL2|SH3BP1|TRIM67|MCF2L2|CGNL1|RHOJ|LPAR1|ARHGAP22|PIK3R2|ARHGAP28|ARHGDIB|SPRY4|ARAP2|ARHGAP42|PLEKHG3|VAV3|ARHGEF5|TNK1|KANK2|PSD4|ARHGEF1|SIPA1|SRGAP1|ARHGAP23|ARHGAP10|PDGFRB|AMOT|FGD3|ARHGAP31|ARHGAP1|RASIP1|ARHGDIG|CYTH3|ARHGEF28|DAB2IP|SPRY3|ARHGDIA|MAPRE2|PLEKHG2|MCF2L|SYDE1|ARAP3|AUTS2|FGD1|NRP1|OBSCN|ARH…
REGULATION OF RHO PROTEIN SIGNAL TRANSDUCTION	0.000529841	0.0158911	0.4476	1.66653	227	118	FGD5|RIPOR2|RASGRF2|MET|ARRB1|COL3A1|DLC1|F2RL2|MCF2L2|LPAR1|ARHGDIB|ARHGAP42|PLEKHG3|VAV3|ARHGEF5|KANK2|ARHGEF1|PDGFRB|FGD3|RASIP1|ARHGEF28|ARHGDIA|PLEKHG2|MCF2L|FGD1|NRP1|OBSCN|ARHGEF25|ARHGAP35|TIAM1|ROBO1|SOS1|ARHGEF2|KALRN|ARHGEF11|STMN1|ABL1|EPS8L1|FARP1|ABR|ARHGEF40|OPHN1|FLCN|ARHGEF7|CDC42SE1|GPR35|PLEKHG4
TAXIS	2.76148e-06	0.000500678	0.384273	1.66591	0	458	CNTN4|CNTN6|CHL1|HGF|DLX5|ISL2|PLXNA4|PGF|PDGFRA|RET|EDN3|CXCL12|VCAM1|VEGFD|ITGA9|GREM1|BCL11B|ALCAM|FLRT2|FLT1|GFRA3|DRGX|ITGB3|RIPOR2|ISL1|GFRA2|ADGRA2|MET|CXCL14|NRG1|NBL1|MSTN|EPHA7|SLIT3|NTN1|L1CAM|IL17RA|POU4F2|PDE4D|LPAR1|GPNMB|NTRK3|WNT5A|NFIB|GPSM3|EPHA5|EPHB4|FAM129B|FLRT3|HSD3B7|DOCK4|NRXN1|EPHB3|VAV3|MMP28|GDF7|ARHGEF5|ANXA1|CCL2|EPHB6|SPTBN4|MYCBP2|DOK5|PRKCA|ADAM8|PIK3CD|SPTBN5|PDG…
RHO PROTEIN SIGNAL TRANSDUCTION	0.000101191	0.00557092	0.424318	1.66525	41	174	RHOD|FGD5|COL1A2|RIPOR2|RHOV|RASGRF2|MET|ARRB1|COL3A1|DLC1|F2RL2|MCF2L2|NTN1|RHOJ|LPAR1|CDC42EP5|ARHGDIB|ARHGAP42|NGFR|PLEKHG3|VAV3|ARHGEF5|KANK2|ARHGEF1|SHTN1|PDGFRB|FGD3|CDC42EP2|ARHGAP1|RASIP1|ARHGDIG|ARHGEF28|ARHGDIA|PLEKHG2|MCF2L|FGD1|NRP1|OBSCN|ARHGEF25|ARHGAP35|TIAM1|ROBO1|SOS1|ARHGEF2|RIPOR1|CDC42EP4|KALRN|ARHGEF11|STMN1|ABL1|EPS8L1|FARP1|RTKN|ABR|ARHGEF40|OPHN1|FLCN|ARHGEF7|ARHGAP29|CDC4…
EMBRYONIC SKELETAL SYSTEM DEVELOPMENT	0.00144877	0.0303348	0.468468	1.66453	638	87	SIX2|OSR1|ALX4|PDGFRA|SCX|DLX2|SIX1|TFAP2A|DLX1|TGFB3|PRRX1|WNT5A|MDFI|EYA1|MMP14|TWIST1|MEF2C|GNAS|AUTS2|SULF2|MMP16|SULF1|MEGF8|CHST11
NEGATIVE REGULATION OF PROTEIN COMPLEX ASSEMBLY	0.000707493	0.018804	0.449928	1.66275	305	112	SCIN|TMOD1|DNAJC15|VILL|OPRD1|AVIL|KANK4|TUBB4A|SPTBN4|TMOD2|LMO4|SPTBN5|SNCA|STXBP1|SVIP|SPTBN1|LDLRAD4|ARHGEF2|CAPG|WASHC2C|TMSB10|STMN1|SPTAN1|CPTP|HIP1R|INPP5J|STMN2|TMOD3|TMSB15B||THRA|CARMIL1|PRKCD|SPTBN2|CLIP3|PFN1|TRIM9|ULK1|EP300|CARMIL2|ADD1|TWF2
SUBSTRATE ADHESION DEPENDENT CELL SPREADING	0.00236028	0.0428008	0.479054	1.65663	1051	74	POSTN|ITGA8|ITGB3|ITGA4|PEAK1|DOCK5|S100A10|LAMB1|EPHB3|MERTK|FZD4|FN1|NRP1|UNC13D|ITGAV|EFNA5|WASHC2C|ABL1|FER|RCC2|ARHGEF7|CARMIL1|FERMT2|HAS2|EFNA1|LIMS1
NEGATIVE REGULATION OF CYTOSKELETON ORGANIZATION	0.000564501	0.01628	0.441633	1.6541	241	123	SCIN|TMOD1|TMEFF2|IQCJ-SCHIP1|MET|DLC1|VILL|AVIL|ARHGAP28|KANK4|TUBB4A|LIMA1|SPTBN4|TMOD2|SPTBN5|SNCA|SPTBN1|APC|ARHGEF2|CAPG|WASHC2C|TMSB10|STMN1|SPTAN1|PICK1|HIP1R|INPP5J|STMN2|TMOD3|MAP6D1|TMSB15B||ARAP1|CAMSAP2|CORO1A|CARMIL1|PRKCD|SPTBN2|CLIP3|PFN1|CCNF
REGULATION OF RAS PROTEIN SIGNAL TRANSDUCTION	9.8262e-05	0.00557092	0.411388	1.64979	39	208	FGD5|NGF|IGF1|RIPOR2|RASGRF2|MET|ARRB1|NRG1|COL3A1|DLC1|F2RL2|TRIM67|MCF2L2|LPAR1|ARHGDIB|SPRY4|ARHGAP42|PLEKHG3|VAV3|ARHGEF5|TNK1|KANK2|PSD4|ARHGEF1|PDGFRB|FGD3|RASIP1|CYTH3|ARHGEF28|DAB2IP|SPRY3|ARHGDIA|MAPRE2|PLEKHG2|MCF2L|AUTS2|FGD1|NRP1|OBSCN|ARHGEF25|SHC1|ARHGAP35|TIAM1|ROBO1|SOS1|ARHGEF2|KALRN|NTRK1|ARHGEF11|TIMP2|STMN1|ABL1|EPS8L1|FARP1|RAPGEF1|CYTH1|ABR|ARHGEF40|OPHN1|FLCN|LZTR1|ARHGEF7|…
REGULATION OF ACTIN FILAMENT BASED PROCESS	5.20824e-06	0.000636863	0.390881	1.6427	1	323	SCIN|SYNPO|TMOD1|RHOD|TMEFF2|PDGFRA|RYR2|CXCL12|RGS4|LIMCH1|RHOV|MET|DSP|DLC1|VILL|CACNA1C|SH3BP1|IQGAP2|PRKCE|RHOJ|AVIL|PDE4D|LPAR1|CDC42EP5|NTRK3|TGFB3|RNF207|ARHGAP28|ARHGDIB|ANK2|KANK4|S100A10|EPHA5|SYNPO2|TENM1|LIMA1|FRMD6|ARHGEF5|SCN5A|SFRP1|MEF2C|SPTBN4|TMOD2|MYO1C|SPTBN5|PDGFRB|CDC42EP2|PPM1F|SEMA5A|RAPGEF3|JUP|ARHGDIA|MYH9|ARPC1B|PLEKHG2|SPTBN1|FHOD1|CDK5|SSH1|NRP1|ICAM1|ARHGAP35|FCHSD1|…
REGULATION OF CELL MORPHOGENESIS	2.74191e-06	0.000500678	0.379613	1.64073	0	441	POSTN|MYH14|RHOD|GAS2|PLXNA4|RET|CXCL12|FGD5|NGF|CPNE6|TLX2|RHOV|HECW1|EPB41L3|SYT4|FSTL4|DLC1|EPHA7|TRPV2|DNM3|NTN1|L1CAM|RHOJ|NTRK2|POU4F2|LPAR1|CDC42EP5|NTRK3|OSTN|THY1|WNT5A|FBLIM1|NGFR|DOCK5|S100A10|ZNF135|EPHB3|S100B|LPAR3|ANXA1|TNIK|CCL2|NEFL|MAPT|MYCBP2|SHTN1|FZD4|BCL11A|SEMA6D|LIMD1|FGD3|CDC42EP2|KIF13B|FMNL3|DSCAM|KDR|SEMA5A|PALMD|ARHGDIA|MYH9|FN1|FMNL1|BMPR2|SH3KBP1|CDK5|TRAK2|FGD1|SSH…
POSITIVE REGULATION OF CELL MORPHOGENESIS INVOLVED IN DIFFERENTIATION	0.0004581	0.0147412	0.429694	1.64058	193	141	PLXNA4|CXCL12|NGF|TRPV2|NTN1|L1CAM|NTRK2|POU4F2|NTRK3|NGFR|DOCK5|S100A10|LPAR3|NEFL|MAPT|SHTN1|DSCAM|SEMA5A|ARHGDIA|FN1|BMPR2|NRP1|UNC13D|SEMA4D|MAP1B|PTPRD|TIAM1|ZEB2|MEGF8|ROBO1|ADNP|LRP1|EFNA5|KALRN|ABL1|BDNF|CAMK2B|ACTR2|ISLR2|PLXND1|ARHGEF7|AMIGO1|CARMIL1|HAS2|EPHA4|LIMS1|EEF2K|SHOX2|DBN1|SEMA7A|MAP3K13|TWF2
COLLAGEN CONTAINING EXTRACELLULAR MATRIX	1.54108e-05	0.00138561	0.392985	1.63643	5	294	POSTN|GPC5|HMCN1|OGN|LAMC2|HAPLN1|CXCL12|MXRA5|VTN|GREM1|ECM2|COL1A2|EDIL3|TGFBI|EGFL6|SERPINB9|PCOLCE|ZP3|COL3A1|NID2|COL25A1|TGM2|COL20A1|COL5A1|NPPA|FREM1|LOXL1|NTN1|L1CAM|EGFLAM|COL5A3|NID1|NPNT|TGFB3|ADAM11|ADAMTS15|ADAMTS1|WNT5A|ADAMTS9|LAMA4|CSPG4|S100A10|ITIH4|EGFL7|PODN|ACHE|LAMB1|EMILIN1|MMP28|ANXA1|LAMB3|TIMP3|COL26A1|IMPG2|COL23A1|COL18A1|SFRP1|PXDN|FBN3|DCN|ITIH5|MMP2|ADAM19|TECTA|SP…
NEURON PROJECTION EXTENSION	0.000300763	0.0112492	0.421187	1.63425	125	159	POSTN|PLXNA4|CXCL12|CPNE6|ALCAM|SYT4|SLIT3|TRPV2|NTN1|L1CAM|ITGA4|POU4F2|NTRK3|OSTN|WNT5A|FLRT3|MAPT|SHTN1|BCL11A|SEMA6D|RAPH1|DSCAM|SEMA5A|POU4F3|FN1|BMPR2|CDK5|AUTS2|LHX2|RNF157|NRP1|SEMA4D|MAP1B|SEMA3A|SEMA3D|SYT3|TIAM1|SEMA4G|MEGF8|SEMA3G|SEMA3E|ADNP|LRP1|SEMA6A|SEMA3C|UNC13A|NEDD4L|PPP3CB|ABL1|ISLR2|SEMA3F|TTL|NRP2|SYT1
NEGATIVE REGULATION OF CELL MOTILITY	9.89727e-05	0.00557092	0.403578	1.6288	39	220	SPOCK3|TMEFF2|CXCL12|PTPRR|MEOX2|IGFBP5|GREM1|DRD2|LIMCH1|RIPOR2|NRG1|NBL1|COL3A1|DLC1|MARVELD3|GNRH1|TNN|NR2F2|CYGB|THY1|ARHGDIB|ADAMTS9|PODN|CDH1|EMILIN1|MMP28|ADARB1|CCL2|SFRP1|MEF2C|SRGAP1|DCN|CARD10|SEMA6D|DAB2IP|PRKG1|JUP|VASH1|MCC|LDLRAD4|IL33|SERPINE1|SEMA3A|PTEN|LRCH1|SULF1|SPRED1|EPPK1|ABHD2|ACVR1C|ACVRL1|ROBO1|LRP1|MAGI2
NEGATIVE REGULATION OF LOCOMOTION	3.28736e-05	0.00245109	0.394211	1.62301	12	263	SPOCK3|TMEFF2|CXCL12|PTPRR|MEOX2|IGFBP5|GREM1|DRD2|LIMCH1|RIPOR2|NRG1|NBL1|COL3A1|DLC1|MARVELD3|GNRH1|TNN|NR2F2|CYGB|THY1|ARHGDIB|WNT5A|ADAMTS9|PODN|CDH1|EMILIN1|MMP28|ADARB1|CCL2|SFRP1|MEF2C|SRGAP1|DCN|CARD10|SEMA6D|ADORA2A|SEMA5A|DAB2IP|PRKG1|JUP|VASH1|TRIM25|MCC|LDLRAD4|IL33|SERPINE1|NRP1|SEMA4D|SEMA3A|SEMA3D|PTEN|LRCH1|PML|SULF1|SPRED1|EPPK1|ABHD2|SEMA4G|SEMA3G|ACVR1C|ACVRL1|SEMA3E|ROBO1|LRP1…
EXTRACELLULAR MATRIX STRUCTURAL CONSTITUENT	0.000916826	0.0220688	0.430712	1.6206	391	127	POSTN|HMCN1|OGN|LAMC2|HAPLN1|MXRA5|VTN|COL1A2|EDIL3|TGFBI|PCOLCE|ZP3|COL3A1|NID2|COL25A1|COL5A1|COL5A3|NID1|NPNT|LAMA4|PODN|LAMB1|EMILIN1|LAMB3|IMPG2|COL23A1|COL18A1|PXDN|FBN3|DCN|TECTA|SPON1|COL5A2|COL16A1|COL8A2|FRAS1|COL12A1|FN1|LAMA3|CHADL|COL11A2|MFAP4
AXON DEVELOPMENT	2.78427e-06	0.000500678	0.370958	1.61381	0	478	CNTN4|CNTN6|CHL1|DLX5|ISL2|NCAM2|PLXNA4|RET|TSPAN2|SLITRK2|NR4A2|NTNG1|CXCL12|NGF|DRD2|BCL11B|ALCAM|SLITRK6|FLRT2|GFRA3|DRGX|ISL1|GFRA2|SLITRK4|PHOX2B|FSTL4|COL25A1|EPHA7|SLIT3|TRPV2|TNN|NTN1|L1CAM|NTRK2|ITGA4|NEFM|POU4F2|NTRK3|THY1|WNT5A|NFIB|NGFR|ATP8A2|TSKU|EPHA5|EPHB4|FAM129B|FLRT3|NRXN1|EPHB3|GDF7|S100B|LPAR3|ADARB1|RTN4RL2|EPHB6|SPTBN4|NEFL|MAPT|MYCBP2|SHTN1|DOK5|PRKCA|PIK3CD|SPTBN5|SEMA6D|…
REGULATION OF SYNAPSE ASSEMBLY	0.00204952	0.0386752	0.444137	1.6132	893	100	ASIC2|SLITRK2|IL1RAPL2|SIX1|SLITRK6|FLRT2|SLITRK4|EPHA7|NTN1|NTRK2|NTRK3|AMIGO2|WNT5A|MDGA1|FLRT3|NRXN1|EPHB3|MEF2C|IL1RAP|SNCA|LRRTM1|LRFN3|SEMA4D|CHRNB2|PTPRD|ADNP|EFNA5|LRTM2|DLG5|LHFPL4|NTRK1|SLITRK5|LRFN5|BDNF|GAP43|NLGN2|ADGRL1|ARF6|AMIGO1|CBLN2|SIX4|EIF4G1|EEF2K|COLQ
LEUKOCYTE MIGRATION	0.000117278	0.0059753	0.394544	1.60527	46	236	PGF|RET|EDN3|CXCL12|VCAM1|VEGFD|ITGA9|GREM1|COL1A2|FLT1|ITGB3|RIPOR2|PTPN6|CXCL14|ZP3|NBL1|MSTN|SLC7A9|L1CAM|ITGA4|ATP1B1|IL17RA|STK10|PDE4D|THY1|PIK3R2|WNT5A|GPSM3|SIRPA|MMP14|HSD3B7|DOCK8|EMILIN1|VAV3|MMP28|ARHGEF5|ANXA1|CCL2|SPNS2|MERTK|ADAM8|PIK3CD|PIP5K1C|MYH9|B4GALT1|FN1|AGER|PDGFD|CHGA|SMPD3|IL33|SERPINE1|ICAM1|F7|SHC1|DAPK2|LRCH1|TIRAP|SOS1|ITGAV|LGALS3|PROS1
ANCHORED COMPONENT OF MEMBRANE	0.00208667	0.0391347	0.43686	1.60093	905	106	CNTN4|CNTN6|LYPD6B|GPC5|NTNG1|LYPD3|LYPD6|GFRA3|GFRA2|LPL|LY6E|MMP25|THY1|ULBP2|MDGA1|ACHE|RTN4RL2|MMP17|PRND|TECTA|SVIP|PLAUR|RGMA|TFPI|MDGA2|LY6H|EFNA5|CNTN5|RAB3B|RTN4RL1|RECK|BST1|SYN1|PRSS8|RAB11B|CNTN1|ULBP3|CNTN3|EFNA1
PROTEIN TYROSINE KINASE ACTIVITY	0.00189002	0.0366983	0.432847	1.59739	817	111	DDR2|PDGFRA|RET|SLA|FRK|EGFR|FLT1|MET|EPHA7|ALK|NTRK2|PEAK1|NTRK3|EPHA5|EPHB4|EPHB3|TNK1|MERTK|EPHB6|PDGFRB|MAP2K3|KDR|CSK|IGF2R|NRP1|DYRK1B|CAMKK2|STYK1|PDGFRL|PKDCC|TESK2|NTRK1|ERBB3|ABL1|FER|NRP2
POSITIVE REGULATION OF CELL GROWTH	0.000994125	0.0237425	0.418202	1.5967	420	141	CXCL12|NGF|CPNE6|IGF1|EGFR|SYT4|TRPV2|NTN1|L1CAM|POU4F2|NTRK3|AKAP6|MMP14|LPAR3|SFRP1|MAPT|SHTN1|DSCAM|SEMA5A|FN1|BMPR2|RNF157|NRP1|SEMA4D|MAP1B|SYT3|MEGF8|ADNP|LRP1|EFNA5|UNC13A|NEDD4L|SPHK1|AVPR1A|BDNF|ISLR2
NEURON PROJECTION GUIDANCE	0.000120828	0.00605525	0.387993	1.58991	47	252	CNTN4|CNTN6|CHL1|DLX5|ISL2|PLXNA4|RET|CXCL12|BCL11B|ALCAM|FLRT2|GFRA3|DRGX|ISL1|GFRA2|EPHA7|SLIT3|NTN1|L1CAM|POU4F2|WNT5A|NFIB|EPHA5|EPHB4|FAM129B|FLRT3|NRXN1|EPHB3|GDF7|EPHB6|SPTBN4|MYCBP2|DOK5|PRKCA|PIK3CD|SPTBN5|SEMA6D|DSCAM|FOXG1|SEMA5A|POU4F3|NTN3|BMPR2|SPTBN1|SH3KBP1|CDK5|LHX2|NRP1|SEMA4D|SEMA3A|SEMA3D|SHC1|ARHGAP35|SEMA4G|MEGF8|SEMA3G|SEMA3E|ROBO1|SOS1|LRP1|SEMA6A|GAB2|MYH10|EFNA5|SEMA3C|K…
REGULATION OF CELL MATRIX ADHESION	0.00309321	0.0497682	0.440193	1.58866	1352	96	POSTN|RHOD|DDR2|GREM1|LIMCH1|DLC1|PEAK1|THY1|S100A10|MMP14|SFRP1|PPM1F|KDR|COL16A1|JUP|SERPINE1|NRP1|PTEN|PLAU|ACVRL1|SEMA3E|LRP1|ONECUT1|EFNA5|TSC1|MINK1|ONECUT2|ABL1|PTPRJ|PIK3R1|RCC2|BST1|ROCK1|MAP4K4|LIMS1
PLASMA MEMBRANE PROTEIN COMPLEX	2.73091e-06	0.000500678	0.368041	1.58769	0	431	SNTG1|ITGB4|RET|HCN1|HTR3A|VCAM1|ITGA8|ITGA9|VTN|CACNA2D3|ALCAM|IGF1|EGFR|SHISA6|OSMR|GLRA3|ITGB3|KCNIP2|KCNC3|HLA-DRB1|PTPN6|OLFM3|ITGA11|RAMP2|CACNA1C|KCNB2|KCNA1|GPR156|SGCZ|KCNJ3|GRIA4|ITGA4|ATP1B1|KCNH4|PDE4D|NPNT|CACNG2|GJA1|GNAO1|HCN2|TLR1|KCNIP1|SCN2B|SCN9A|KCNA2|IFNLR1|CDH1|CDH19|CHRNB4|SGIP1|EMILIN1|SCN5A|SORBS1|CACNA1B|GRIK3|CACNA1G|KCND2|CACNG8|LRP5|GNAS|PRKCA|KCNK6|FZD8|ADAM8|RAMP1|E…
POSITIVE REGULATION OF RESPONSE TO EXTERNAL STIMULUS	0.000418889	0.0142873	0.401919	1.58725	172	183	PGF|EDN3|PTGS2|CXCL12|VEGFD|EGFR|OSMR|RIPOR2|MET|CXCL14|ZP3|MSTN|LPL|TGM2|NPPA|IL17RA|LPAR1|OPRM1|NTRK3|TICAM1|WNT5A|GPSM3|MYD88|NPY5R|PRKCA|ADAM8|PDGFRB|PRKD1|SNCA|PPM1F|DSCAM|KDR|SEMA5A|PRKD2|LRSAM1|BMPR2|AGER|PDGFD|IL33|SERPINE1|NRP1|F7|DAPK2|TTBK1|TIAM1|CNTF|MEGF8|TIRAP|LRP1
MESENCHYME DEVELOPMENT	0.000218421	0.00902316	0.391206	1.58471	87	227	ALDH1A2|HGF|SIX2|OSR1|TBX2|RET|EDN3|SCX|EDNRA|BNC2|GREM1|SIX1|MEOX1|ISL1|NRG1|AMH|PHOX2B|TMEM100|ZNF703|DCHS1|HMGA2|FOXC1|TGFB3|TCF7L2|WNT5A|FRZB|MYC|DAB2|HEY2|TWIST1|NOS3|SFRP1|MEF2C|PDGFRB|PHLDB1|SEMA6D|ANXA6|SNAI2|TGFBR3|SEMA5A|DAB2IP|FN1|BMPR2|LDLRAD4|DACT3|SOX9|WWTR1|SNAI1|NRP1|SEMA4D|SEMA3A|SEMA3D|RFLNB|PTEN|TIAM1|SEMA4G|ZEB2|SEMA3G|ACVRL1|SEMA3E|ROBO1|SEMA6A|SEMA3C|DLG5|BASP1|ERBB3|PKD2|TR…
CELL SUBSTRATE ADHESION	0.000107112	0.00564554	0.380964	1.57928	41	281	POSTN|ITGB4|CUZD1|RHOD|DDR2|VCAM1|ITGA8|LYPD3|VTN|FAT2|GREM1|ECM2|EDIL3|LIMCH1|EGFL6|ITGB3|COL3A1|NID2|ITGA11|DLC1|FREM1|TNN|PRKCE|L1CAM|EGFLAM|COL5A3|ITGA4|NID1|PEAK1|NPNT|THY1|ADAMTS9|SNED1|DOCK5|S100A10|MMP14|LAMB1|EPHB3|EMILIN1|SORBS1|COL26A1|MERTK|SFRP1|FZD4|TECTA|PPM1F|KDR|COL16A1|JUP|FN1|CDK5|SERPINE1|NRP1|UNC13D|PTEN|SIGLEC1|TIAM1|PLAU|ACVRL1|SEMA3E|BCL2L11|ITGAV|LRP1|ONECUT1|EFNA5|WASHC2…
LEUKOCYTE CHEMOTAXIS	0.002872	0.0474578	0.424688	1.56728	1242	111	PGF|EDN3|CXCL12|VEGFD|ITGA9|GREM1|FLT1|RIPOR2|CXCL14|NBL1|MSTN|IL17RA|PDE4D|WNT5A|GPSM3|HSD3B7|VAV3|MMP28|ARHGEF5|ANXA1|CCL2|ADAM8|PIK3CD|PIP5K1C|CHGA|SERPINE1|F7|DAPK2|TIRAP|LGALS3
EXTRACELLULAR STRUCTURE ORGANIZATION	3.64577e-05	0.00264638	0.372704	1.56631	13	323	POSTN|ITGB4|DDR2|GAS2|PDGFRA|LAMC2|SCX|HAPLN1|VCAM1|ITGA8|ITGA9|ADAM12|VTN|GREM1|ECM2|COL1A2|TGFBI|FLRT2|EGFL6|ITGB3|CTSK|COL3A1|TTR|NID2|ITGA11|RAMP2|LPL|COL25A1|COL5A1|SH3PXD2A|LOXL1|EGFLAM|COL5A3|ITGA4|NID1|NPNT|FOXC1|MMP25|TLL2|MPZL3|SPINT1|ADAMTS9|LAMA4|MMP11|MMP14|CDH1|LAMB1|EMILIN1|MMP28|LAMB3|COL23A1|COL18A1|MMP17|PXDN|DCN|MMP2|ADAM19|ADAM8|PHLDB1|PRKACA|KDR|SCUBE3|COL5A2|COL16A1|COL8A2|B…
POSITIVE REGULATION OF LOCOMOTION	8.18818e-06	0.000927083	0.362651	1.56417	2	430	POSTN|HGF|RHOD|DDR2|PGF|PDGFRA|RET|EDN3|PTGS2|LAMC2|CXCL12|VEGFD|IGFBP5|VTN|TNFAIP6|IGF1|EGFR|FLT1|ITGB3|RIPOR2|ADGRA2|MET|CXCL14|ZP3|CEMIP|MSTN|ZNF703|PRKCE|NTN1|RHOJ|ITGA4|LPAR1|GPNMB|NTRK3|THY1|ADAMTS1|WNT5A|DOCK5|GPSM3|MMP14|LAMB1|DAB2|DOCK8|DOCK4|TWIST1|ANXA1|NOS3|MCAM|COL18A1|SHTN1|PRKCA|ADAM8|PIK3CD|MYO1C|PDGFRB|MAP2K3|SEMA6D|SNAI2|PRKD1|PPM1F|DSCAM|KDR|SEMA5A|PRKD2|DAB2IP|AMOTL1|MAPRE2|FN…
CELLULAR RESPONSE TO ACID CHEMICAL	0.000843081	0.0211254	0.399483	1.56341	350	170	ALDH1A2|OSR1|PDGFRA|RET|SIX1|GLRA2|COL1A2|EGFR|CPT1A|RARG|PDK4|COL3A1|RORB|PRKCE|NTRK2|NTRK3|PTGFR|WNT5A|TESC|PID1|SFRP1|DGAT2|SIPA1|MMP2|FZD4|BCL11A|AKR1C3|KDR|COL5A2|COL16A1|CPEB3|RARA|PDGFD|SOX9
REGULATION OF PROTEIN POLYMERIZATION	0.000726591	0.0189845	0.394973	1.56102	299	184	SCIN|TMOD1|MET|VILL|IQGAP2|PRKCE|SLC39A12|AVIL|CDC42EP5|ARHGAP28|KANK4|TUBB4A|TENM1|SPTBN4|MAPT|TMOD2|MYO1C|SPTBN5|CDC42EP2|SNCA|ARPC1B|PLEKHG2|SPTBN1|ICAM1|TTBK1|FCHSD1|CAPG|WASHC2C|CDC42EP4|TMSB10|STMN1|SPTAN1|ABL1|ACTR2|NCK2|BAIAP2L2|PICK1|FER|HIP1R|INPP5J|STMN2|ARPC5|TMOD3|TMSB15B||CAMSAP2|ARF6|CORO1A|CARMIL1|PRKCD|SPTBN2|EVL|CLIP3|PFN1|DCTN1|CARMIL2|KIRREL1|ADD1|FMN1|TWF2
REGULATION OF CELL SIZE	0.00111246	0.0253789	0.40007	1.55724	464	163	PLXNA4|RET|CXCL12|NGF|RARG|FSTL4|EPHA7|TRPV2|NTN1|L1CAM|POU4F2|NTRK3|WNT5A|LRRC8C|VAV3|LPAR3|MAPT|SHTN1|SEMA6D|DSCAM|DEPTOR|SEMA5A|FN1|BMPR2|CDK5|NRP1|SEMA4D|MAP1B|SEMA3A|SEMA3D|PTEN|PRR16|SEMA4G|MEGF8|SEMA3G|AQP1|SEMA3E|ADNP|LRP1|SEMA6A|EFNA5|SLC12A9|SEMA3C|TSC1|ABL1|BDNF|ISLR2|SEMA3F|TTL|KEL
CELL JUNCTION ASSEMBLY	0.000518814	0.0158911	0.387188	1.55457	210	210	ITGB4|RHOD|LAMC2|GREM1|LIMCH1|RAMP2|EPB41L3|DLC1|SH3BP1|MARVELD3|ZNF703|PEAK1|THY1|GJA1|ANK2|FBLIM1|S100A10|MMP14|TLN1|CDH1|CDH19|TNS1|PRKCH|CLDN5|LAMB3|TLN2|SORBS1|SFRP1|PRKCA|MYO1C|SNAI2|PPM1F|PRKACA|KDR|PIP5K1C|COL16A1|JUP|FN1|CDH6|LAMA3|PRKCI|CDH7|SNAI1|NRP1|PTEN|APC|CDH10|ACVRL1|LRP1|UGT8|CLDN19|EFNA5|DLG5|TSC1|HDAC7|TESK2|CDH12|ABL1|RAPGEF1|PTPRJ|PLEC|DST|OPHN1|RCC2|FLCN|ACE|ARHGEF7|NFASC|C…
INOSITOL LIPID MEDIATED SIGNALING	0.00186692	0.0365845	0.406253	1.55246	789	142	HGF|PDGFRA|PIRT|NGF|IGF1|EGFR|FLT1|PTPN6|ZP3|NPR3|NTRK2|NTRK3|PIK3R2|NYAP2|PEAR1|TWIST1|DCN|PPP1R16B|PIK3CD|PDGFRB|INPP5F|KDR|PIP5K1C|DAB2IP|PI4KA|PDGFD|SOX9|SEMA4D|SERPINE2|PITPNM2|PTEN|GAB2|NTRK1|ERBB3|PDGFC
RECEPTOR COMPLEX	0.00011612	0.0059753	0.37135	1.55206	44	305	ITGB4|DDR2|CRLF1|PLXNA4|PDGFRA|RET|HTR3A|ITGA8|ITGA9|GPRC5A|GABRA2|ALCAM|EGFR|LRP1B|SHISA6|OSMR|FLT1|GFRA3|ITGB3|GFRA2|MET|PTPN6|OLFM3|ITGA11|RAMP2|EPHA7|ALK|ITPR3|GPR160|GPR156|GRIA4|NTRK2|ITGA4|AHR|NPNT|NTRK3|CACNG2|P2RX3|TLR1|EPHA5|EPHB4|KCTD8|IFNLR1|KCTD16|CHRNB4|EPHB3|EMILIN1|P2RX2|GABRA4|SORBS1|IMPG2|MERTK|EPHB6|GRIK3|IL4R|CACNG8|LRP5|PDGFRB|RAMP1|GABRB3|TSHR|KDR|TGFBR3|RFFL|BMPR2|CHRNA4|GA…
REGULATION OF SUPRAMOLECULAR FIBER ORGANIZATION	0.00012875	0.00605773	0.371064	1.54826	49	300	SCIN|SYNPO|TMOD1|TMEFF2|CXCL12|RGS4|LIMCH1|MET|DLC1|VILL|SH3BP1|IQGAP2|PRKCE|SLC39A12|AVIL|LPAR1|CDC42EP5|TGFB3|ARHGAP28|KANK4|TUBB4A|S100A10|SYNPO2|TENM1|LIMA1|EMILIN1|ARHGEF5|SFRP1|MEF2C|SPTBN4|MAPT|TMOD2|MYO1C|SPTBN5|CDC42EP2|SNCA|PPM1F|SEMA5A|RAPGEF3|ARPC1B|PLEKHG2|SPTBN1|FHOD1|CHADL|SSH1|NRP1|ICAM1|MAP1B|APC|ARHGAP35|FCHSD1|ARHGEF2|CAPG|WASHC2C|CDC42EP4|TSC1|TMSB10|STMN1|SPTAN1|PXN|ABL1|ACTR…
MOLECULAR ADAPTOR ACTIVITY	0.00107543	0.0250187	0.3911	1.54036	444	179	SLA|COL1A2|FLRT2|INSC|PAG1|ARRB1|SH2D3C|DSP|SOCS2|AKAP6|SH2B3|ANK2|SYNPO2|FLRT3|DAB2|VAV3|ANXA1|SH2D3A|SORBS1|TRIM6|NEFL|MAPT|SPSB2|ARHGAP1|BICD1|RUSC1|LAT|SH3BP2|DAB2IP|COL8A2|MYH9|STAP2|FRMD4A|COL11A2|HCFC1|SHC1|GAS2L1|TIRAP|GAB2|ANK1|LINC00324|NCK2|ANK3|TRIM5|PIK3R1|HIP1R|CNTLN|SPSB1|STX1A
ADHERENS JUNCTION ORGANIZATION	0.00282109	0.0474578	0.407132	1.54027	1201	132	RHOD|GREM1|LIMCH1|RAMP2|DSP|DLC1|ZNF703|PEAK1|THY1|S100A10|MMP14|CDH1|CDH19|SORBS1|SFRP1|KIFC3|INAVA|PPM1F|KDR|PIP5K1C|COL16A1|JUP|MAPRE2|CDH6|CSK|CADM1|CDH7|CADM2|NRP1|PTEN|CDH10|ACVRL1|LRP1|EFNA5|DLG5|CADM3|TSC1|TESK2|CDH12|ABL1|PTPRJ|RCC2|ARHGEF7|CTNND1|TRIP6|CDHR3|ARF6|ROCK1|FERMT2|MAP4K4|LIMS1
ACTIN FILAMENT BUNDLE ORGANIZATION	0.00303648	0.0491139	0.405088	1.53418	1292	133	SYNPO|RHOD|TMEFF2|FHDC1|LIMCH1|RFLNA|MET|ARRB1|DLC1|LPAR1|ESPNL|TGFB3|ARHGAP28|S100A10|PHACTR1|SYNPO2|LIMA1|ARHGEF5|PLS3|SORBS1|SFRP1|SHTN1|PPM1F|RAPGEF3|FHOD1|NRP1|RFLNB|TSC1|STMN1|PXN|ABL1|BAIAP2L2|PIK3R1|ARAP1|CARMIL1|SH3PXD2B|ROCK1|TESK1|FSCN1|EVL|PFN1|SORBS3|KCTD13
EXTRACELLULAR MATRIX	3.72242e-05	0.00264638	0.359466	1.53008	13	370	POSTN|GPC5|HMCN1|OGN|LAMC2|HAPLN1|CXCL12|MXRA5|COLEC12|VTN|GREM1|ECM2|COL1A2|EDIL3|TGFBI|FLRT2|LRRC3B|EGFL6|SERPINB9|LRIG3|PCOLCE|ZP3|COL3A1|NID2|COL25A1|TGM2|COL20A1|COL5A1|NPPA|FREM1|LOXL1|TNN|NTN1|L1CAM|EGFLAM|COL5A3|CD248|NID1|NPNT|MMP25|TGFB3|ADAM11|ADAMTS15|ADAMTS1|WNT5A|ADAMTS9|LAMA4|CSPG4|S100A10|ITIH4|EGFL7|PODN|MMP11|FLRT3|ACHE|MMP14|LAMB1|EMILIN1|MMP28|ANXA1|RTN4RL2|LAMB3|TIMP3|COL26A1…
CELL JUNCTION ORGANIZATION	0.000420628	0.0142873	0.373078	1.52936	166	253	ITGB4|RHOD|LAMC2|GREM1|LIMCH1|RAMP2|DSP|EPB41L3|DLC1|SH3BP1|MARVELD3|ZNF703|PEAK1|TGFB3|THY1|GJA1|ANK2|FBLIM1|S100A10|MMP14|TLN1|CDH1|CDH19|TNS1|PRKCH|CLDN5|LAMB3|TLN2|SORBS1|SFRP1|PRKCA|MYO1C|SNAI2|KIFC3|INAVA|PPM1F|PRKACA|CLDN6|KDR|PIP5K1C|COL16A1|JUP|MAPRE2|FN1|CDH6|CSK|LAMA3|CADM1|PRKCI|CDH7|CADM2|SNAI1|NRP1|PTEN|APC|CDH10|GRHL1|ACVRL1|LRP1|UGT8|CLDN19|EFNA5|DLG5|CADM3|TSC1|HDAC7|TESK2|CDH12|…
REGULATION OF CELLULAR COMPONENT SIZE	0.000141032	0.00648538	0.361575	1.52281	53	330	SCIN|TMOD1|PLXNA4|RET|CXCL12|NGF|RARG|FSTL4|VILL|EPHA7|SH3BP1|TRPV2|IQGAP2|PRKCE|NTN1|L1CAM|AVIL|POU4F2|CDC42EP5|NTRK3|ARHGAP28|WNT5A|KANK4|LRRC8C|TENM1|LIMA1|VAV3|LPAR3|SPTBN4|NEFL|MAPT|SHTN1|TMOD2|MYO1C|SPTBN5|SEMA6D|CDC42EP2|DSCAM|DEPTOR|SEMA5A|ARPC1B|FN1|PLEKHG2|BMPR2|SPTBN1|CDK5|SSH1|NRP1|ICAM1|SEMA4D|MAP1B|SEMA3A|SEMA3D|PTEN|PRR16|ARHGAP35|SEMA4G|MEGF8|SEMA3G|FCHSD1|AQP1|SEMA3E|ADNP|LRP1|SE…
SYNAPSE ORGANIZATION	5.34147e-05	0.00361013	0.356958	1.52224	19	378	SYNPO|UNC13C|ASIC2|SLITRK2|IL1RAPL2|NTNG1|SIX1|DRD2|GABRA2|SLITRK6|NEUROD2|FLRT2|SHISA6|NFIA|SLITRK4|LRFN2|NRG1|FRMPD4|EPHA7|DNM3|NTN1|L1CAM|NTRK2|NTRK3|CTTNBP2|ARHGAP22|CACNG2|AMIGO2|WNT5A|PDZRN3|IL10RA|MDGA1|FLRT3|ACHE|CDH1|SNCG|PCDH17|NRXN1|EPHB3|PCDHB4|P2RX2|TANC1|KIRREL3|RAB29|MEF2C|NEFL|MAPT|DOCK10|IGSF9B|IL1RAP|MYO5A|SPARCL1|SNCA|GABRB3|GRM5|DSCAM|LRRTM1|LRFN3|ETV5|BSN|PCDHB3|DAB2IP|CDK5|P…
POSITIVE REGULATION OF NEURON PROJECTION DEVELOPMENT	0.000434269	0.0145886	0.369813	1.52067	171	260	HGF|PLXNA4|RET|CXCL12|NGF|CPNE6|SYT4|TRIM67|TRPV2|NTN1|L1CAM|CREB3L2|ENC1|NTRK2|AVIL|POU4F2|LPAR1|NTRK3|WNT5A|NGFR|ATP8A2|LPAR3|NEFL|MAPT|SHTN1|FZD4|PRKD1|DSCAM|CRTC1|SEMA5A|DAB2IP|CPEB3|ARHGDIA|FN1|BMPR2|PRKCI|RNF157|NRP1|SEMA4D|MAP1B|SYT3|PTPRD|ARHGAP35|TIAM1|CNTF|ZEB2|MEGF8|ROBO1|ADNP|LRP1|MAGI2|EFNA5|DLG5|KALRN|NTRK1|UNC13A|NEDD4L|BDNF|CAMK2B|ACTR2|ISLR2|GRIP1|RAPGEF1|PLXND1|SYT1|STMN2
REGULATION OF ANATOMICAL STRUCTURE SIZE	5.43232e-05	0.00361013	0.349455	1.50424	19	420	SCIN|TMOD1|ASIC2|PLXNA4|RET|EDN3|PTGS2|EDNRA|CXCL12|NGF|EGFR|RARG|HTR7|FSTL4|VILL|EPHA7|SH3BP1|NPPA|TRPV2|IQGAP2|PRKCE|NTN1|L1CAM|AVIL|POU4F2|FOXC1|CDC42EP5|NTRK3|GUCY1A3|ARHGAP28|WNT5A|KANK4|LRRC8C|ARHGAP42|DOCK5|HTR1A|TENM1|HRH2|DOCK4|LIMA1|VAV3|LPAR3|NOS3|SPTBN4|NEFL|MAPT|SHTN1|TMOD2|MYO1C|SPTBN5|SEMA6D|ADORA2A|CDC42EP2|DSCAM|DEPTOR|SEMA5A|PRKG1|ARPC1B|FN1|PLEKHG2|BMPR2|SPTBN1|CDK5|KCNMB4|CHGA…
DEVELOPMENTAL GROWTH INVOLVED IN MORPHOGENESIS	0.00133987	0.0282482	0.369853	1.49198	541	219	POSTN|PLXNA4|TBX2|CXCL12|NGF|CPNE6|SIX1|ALCAM|KIF26B|RARG|SYT4|FSTL4|EPHA7|SLIT3|TRPV2|NTN1|L1CAM|ITGA4|POU4F2|NTRK3|OSTN|WNT5A|FLRT3|LPAR3|SFRP1|MAPT|SHTN1|BCL11A|SEMA6D|RAPH1|DSCAM|SEMA5A|POU4F3|FN1|BMPR2|CDK5|SOX9|AUTS2|LHX2|RNF157|NRP1|SEMA4D|MAP1B|SEMA3A|SEMA3D|SYT3|TIAM1|SEMA4G|ZEB2|MEGF8|SEMA3G|SEMA3E|ADNP|LRP1|SEMA6A|MAGI2|EFNA5|SEMA3C|UNC13A|NEDD4L|PPP3CB|ABL1|BDNF|ISLR2|SEMA3F|TTL
REGULATION OF VASCULATURE DEVELOPMENT	0.00104797	0.0248344	0.364332	1.48576	418	241	HGF|PGF|PTGS2|ANGPTL4|VEGFD|MEOX2|ADAM12|GREM1|FLT1|ISL1|ADGRA2|KIAA1024|ISM1|RAMP2|TMEM100|VASH2|RHOJ|HMGA2|GPNMB|FOXC1|WNT5A|ADAMTS9|NGFR|FAM129B|HEY2|EMILIN1|TWIST1|ANXA1|NOS3|SFRP1|DCN|PRKCA|PPP1R16B|AMOT|CARD10|PRKD1|NFATC1|KDR|SEMA5A|PRKD2|RAPGEF3|BMPER|DAB2IP|JUP|VASH1|PDGFD|FOXJ2|SERPINE1|NRP1|PML|SULF1|SPRED1|ANXA3|ACVRL1|AQP1|SEMA3E|NPR1|SEMA6A|HDAC7|SPHK1|FOXO4|ABL1|EMC10|SMAD1|PLXND1|…
REGULATION OF CELL SUBSTRATE ADHESION	0.00281605	0.0474578	0.378939	1.48515	1170	172	POSTN|RHOD|DDR2|VTN|GREM1|ECM2|EDIL3|LIMCH1|EGFL6|DLC1|PRKCE|EGFLAM|NID1|PEAK1|NPNT|THY1|DOCK5|S100A10|MMP14|EMILIN1|COL26A1|SFRP1|FZD4|PPM1F|KDR|COL16A1|JUP|FN1|SERPINE1|NRP1|UNC13D|PTEN|PLAU|ACVRL1|SEMA3E|LRP1|ONECUT1|EFNA5|WASHC2C|TSC1|MINK1|ONECUT2|ABL1|PTPRJ|PIK3R1|RSU1|SPOCK1|RCC2|EMILIN3|BST1|ARHGEF7|MMRN2|CARMIL1|ROCK1|COL1A1|HAS2|MAP4K4|LIMS1
CELL GROWTH	9.49163e-05	0.00557092	0.344982	1.48374	34	416	POSTN|PLXNA4|CXCL12|IGFBP5|NGF|CPNE6|GREM1|PAPPA2|ALCAM|IGF1|RGS4|EGFR|RARG|KIAA1024|MEG3|EPB41L3|INHBA|SYT4|FSTL4|EPHA7|NPPA|SLIT3|TRPV2|SOCS2|NTN1|L1CAM|CISH|ITGA4|POU4F2|NTRK3|AKAP6|OSTN|GJA1|WNT5A|FRZB|FLRT3|MMP14|SGK3|LPAR3|TNK1|SFRP1|SIPA1|MAPT|SHTN1|IGFBP4|BCL11A|SEMA6D|RAPH1|DSCAM|PPARA|PAK5|PRDM11|SEMA5A|POU4F3|FN1|BMPR2|DACT3|CDK5|SOX9|AUTS2|LHX2|RNF157|NRP1|SEMA4D|MAP1B|SEMA3A|SERPINE2…
GUANYL NUCLEOTIDE EXCHANGE FACTOR ACTIVITY	0.00244438	0.0436987	0.371666	1.47735	1003	193	RAB3IL1|FGD5|RASGRF2|SH2D3C|RIN3|MCF2L2|DENND2C|DOCK5|DOCK8|DOCK4|PLEKHG3|VAV3|ARHGEF5|SH2D3A|PSD4|ARHGEF1|DOCK10|MYCBP2|FGD3|TRAPPC1|RGL3|RAPGEF5|CYTH3|RAPGEF6|RAPGEF3|ARHGEF28|PLEKHG2|MCF2L|RGL1|BCAR3|FGD1|RASGEF1C|OBSCN|ARHGEF25|RASGRP2|TIAM1|SOS1|ARHGEF2|KALRN|HERC2|ARHGEF11|HPS1|EPS8L1|FARP1|RAPGEF1|CYTH1|ABR|ARHGEF40|RCC2|FLCN|ARHGEF7|IQSEC3|TBC1D10A|PLEKHG4
ACTIN BINDING	0.000391913	0.0136145	0.347528	1.4698	148	345	MYH14|SNTG1|SCIN|SYNPO|TMOD1|FHDC1|EGFR|LIMCH1|EPB41L3|VILL|VASH2|HPCA|IQGAP2|PRKCE|ENC1|AVIL|ESPNL|PHACTR3|CORO2A|ABLIM3|PHACTR1|SYNPO2|MYOZ3|TLN1|LIMA1|CALD1|TNS1|PLS3|INF2|TLN2|NOS3|SORBS1|FLNB|MICAL3|SPTBN4|MAPT|SAMD14|SHTN1|TMOD2|MYO1C|SPTBN5|DAAM2|MYO5A|SNTB1|ANXA6|SNCA|FMNL3|AFAP1|RUSC1|SNTG2|MYO7A|TLNRD1|PKNOX2|VASH1|MYH9|ARPC1B|PPP1R18|EPB41L1|FMNL1|SPTBN1|FHOD1|SSH1|MAP1B|MICAL1|CAPG|MY…
RAS PROTEIN SIGNAL TRANSDUCTION	0.00019342	0.00821229	0.343334	1.46972	71	394	RHOD|FGD5|NGF|COL1A2|IGF1|RIPOR2|RHOV|RASGRF2|MET|ARRB1|NRG1|COL3A1|DLC1|F2RL2|TRIM67|MCF2L2|NTN1|RHOJ|LPAR1|CDC42EP5|ARHGDIB|SPRY4|DOK3|ARHGAP42|NGFR|PLEKHG3|VAV3|RAB15|ARHGEF5|TNK1|KANK2|PSD4|ARHGEF1|RAB29|SHTN1||PDGFRB|FGD3|CDC42EP2|PRKD1|ARHGAP1|RASIP1|LAT|ARHGDIG|CYTH3|RAPGEF6|RAPGEF3|ARHGEF28|DAB2IP|SPRY3|RAB27A|ARHGDIA|MAPRE2|PLEKHG2|MCF2L|AUTS2|FGD1|NRP1|OBSCN|ARHGEF25|SHC1|RASGRP2|ARHGAP…
POSITIVE REGULATION OF NEURON DIFFERENTIATION	0.000542632	0.0161051	0.345838	1.45931	206	337	HGF|PLXNA4|RET|CXCL12|DLX2|NGF|CPNE6|NEUROD2|NBL1|DLX1|PHOX2B|SYT4|TRIM67|TRPV2|SOCS2|NTN1|L1CAM|CREB3L2|ENC1|NTRK2|AVIL|POU4F2|LPAR1|NTRK3|WNT5A|NGFR|ATP8A2|GDF7|LPAR3|MEF2C|NEFL|MAPT|SHTN1|FZD4|PRKD1|DSCAM|FOXG1|CRTC1|SEMA5A|ETV5|DAB2IP|CPEB3|ARHGDIA|FN1|RARA|BMPR2|GDF5|BEND6|PRKCI|RNF157|NRP1|SEMA4D|MAP1B|SYT3|PTEN|PTPRD|ARHGAP35|TIAM1|REST|CNTF|ZEB2|MEGF8|SH3GL3|ROBO1|ARHGEF2|ADNP|LRP1|MAGI2|…
CELL ADHESION MOLECULE BINDING	0.000128803	0.00605773	0.33676	1.45529	46	440	POSTN|ITGB4|HMCN1|NTNG1|CXCL12|VCAM1|GPRC5A|VTN|S1PR3|ECM2|IGF1|EDIL3|TGFBI|EGFR|EGFL6|ITGB3|PTPN6|NRG1|COL3A1|SLC9A3R2|DSP|COL5A1|TNN|TES|S100A11|ITGA4|GPNMB|NPNT|THY1|ADAM11|RPS26|FAM129B|MMP14|TLN1|CDH1|CDH19|TENM1|LIMA1|NRXN1|EMILIN1|CALD1|ANXA1|FLNB|SHTN1|PRKCA|ADAM8|ARHGAP1|KDR|ASAP1|HIST1H3A|COL16A1|DAB2IP|SNX1|JUP|TRIM25|MYH9|PI4KA|FN1|CDH6|TENM4|SPTBN1|CDH7|ICAM1|HCFC1|PTPRD|CDH10|MICALL…
PEPTIDYL TYROSINE MODIFICATION	0.00129259	0.0279345	0.352597	1.45459	509	268	HGF|DDR2|CRLF1|PDGFRA|RET|SLA|GPRC5A|VTN|GREM1|FRK|IGF1|EGFR|FLT1|ITGB3|ISL1|MET|PTPN6|NRG1|EPHA7|ALK|PRKCE|NTRK2|PEAK1|NTRK3|THY1|CSPG4|EPHA5|EPHB4|EPHB3|TNK1|SOCS3|MERTK|SFRP1|EPHB6|PDGFRB|MAP2K3|GRM5|LRRK1|CLCF1|INPP5F|KDR|CSK|STAP2|CBLB|PDGFD|NRP1|ICAM1|SEMA4D|SHC1|DYRK1B|TTBK1|CAMKK2|CNTF|STYK1|ARHGEF2|ADNP|PKDCC|EFNA5|TESK2|NTRK1|ERBB3|PDGFC|ABL1|BDNF|NCK2|TTL|FER|PTPRJ
REGULATION OF CELL ADHESION	0.000106753	0.00564554	0.330523	1.44289	37	499	POSTN|RHOD|DDR2|PLXNA4|RET|SIRPB1|CXCL12|VCAM1|VTCN1|VTN|GREM1|ECM2|IGF1|EDIL3|TGFBI|LIMCH1|C1QTNF1|KIF26B|EGFL6|RIPOR2|PAG1|PTPN6|ZP3|TGM2|DLC1|EPHA7|TMEM131L|ZNF703|GNRH1|PRKCE|EGFLAM|ITGA4|NID1|PEAK1|GPNMB|NPNT|THY1|ARHGDIB|WNT5A|LAMA4|DOCK5|S100A10|SIRPA|MDGA1|MMP14|CDH1|DOCK8|TESC|EPHB3|EMILIN1|VAV3|ANXA1|CCL2|COL26A1|SFRP1|SIPA1|IL4R|ADAMTS18|FZD4|ADAM19|PRKCA|ADAM8|SNAI2|ADORA2A|PPM1F|DSCA…
REGULATION OF BLOOD CIRCULATION	0.00285575	0.0474578	0.355583	1.4412	1149	228	ASIC2|TBX2|EDN3|PTGS2|RYR2|DRD2|CACNA2D3|RGS4|EGFR|ITPR1|KCNIP2|EPAS1|DSP|CACNA1C|NPPA|ITPR3|KCNJ3|ATP2B2|ATP1B1|PDE4D|FXYD7|RNF207|CACNG2|GJA1|GNAO1|ANK2|ARHGAP42|KCNIP1|DOCK5|SCN2B|KCNJ12|HRH2|HEY2|DOCK4|SCN5A|NOS3|CACNA1B|CACNA1G|SPTBN4|KCND2|CACNG8|ATP2B3|KCNK6|SLC8A2|PRKACA|SCN3B|KCNIP4|JUP|BMPR2|AGER|KCNMB4|CHGA|KCNK1|CACNA2D1|ATP2B4|ICAM1|SEMA3A|GPD1L|ATP1A3|NOS1|NPR1|CACNA1H|CACNB3
POSITIVE REGULATION OF CELL PROJECTION ORGANIZATION	0.000870626	0.0216383	0.338426	1.43131	330	345	HGF|PLXNA4|RET|CXCL12|NGF|CPNE6|RIPOR2|MSTN|SYT4|TRIM67|TRPV2|DNM3|NTN1|L1CAM|CREB3L2|ENC1|NTRK2|AVIL|POU4F2|LPAR1|CDC42EP5|NTRK3|TGFB3|WNT5A|NGFR|ATP8A2|TENM1|LPAR3|NEFL|MAPT|SHTN1|FZD4|CDC42EP2|PRKD1|DSCAM|CRTC1|SEMA5A|DAB2IP|CPEB3|ARHGDIA|FN1|BMPR2|PRKCI|AUTS2|RNF157|NRP1|SEMA4D|MAP1B|SYT3|APC|PTPRD|ARHGAP35|TIAM1|CNTF|ZEB2|MEGF8|ROBO1|ADNP|LRP1|MAGI2|EFNA5|CDC42EP4|DLG5|FAM98A|KALRN|SEPT9|NTR…
SYNAPTIC MEMBRANE	0.000474454	0.0151084	0.333563	1.43046	175	402	CNTN6|SYNPO|UNC13C|NTNG1|HTR3A|ITGA8|DRD2|GLRA2|GABRA2|SHISA6|KCTD12|GLRA3|KCNC3|ARRB1|DTNBP1|LRFN2|EPHA7|CACNA1C|DLGAP2|KCNA1|DNM3|FAM196A|KCNJ3|ATP2B2|OPRD1|GRIA4|DAGLA|OPRM1|NTRK3|CACNG2|DISC1|CHRNA10|ANK2|P2RX3|CABP1|KCTD8|KCNA2|FLRT3|KCTD16|PCDH17|CHRNB4|NRXN1|SYT7|ANXA1|DLGAP1|GABRA4|TANC1|GRIK3|KCND2|GRID1|CACNG8|DNM1|IGSF9B|ADORA2A|GABRB3|GRM5|LRRTM1|RUSC1|SNPH|LRFN3|STX1B|STXBP1|CPEB3|CH…
GATED CHANNEL ACTIVITY	0.00299979	0.0490393	0.345707	1.41768	1189	254	ASIC2|RYR2|HCN1|HTR3A|CACNA2D3|GLRA2|GABRA2|GLRA3|ITPR1|KCNIP2|KCNC3|KCNJ13|TMC6|CACNA1C|KCNB2|KCNA1|ITPR3|KCNJ3|GRIA4|KCNH4|OPRM1|CACNG2|CHRNA10|P2RX3|HCN2|KCNIP1|SCN2B|SCN9A|KCNA2|KCNJ12|CLIC5|P2RX5|CHRNB4|P2RX2|GABRA4|SCN5A|CACNA1B|GRIK3|CACNA1G|KCND2|GRID1|CACNG8|KCNK6|ANXA6|CACNA1I|NALCN|GABRB3|KCNAB1|SCN3B|KCNIP4|HVCN1|CATSPER2|KCNG3|CHRNA4|CDK5|KCNMB4|JPH3|KCNK1|CACNA2D1|SCN11A|P2RX6|ANO1|…
ACTIN FILAMENT ORGANIZATION	0.00130672	0.0279345	0.336171	1.41765	498	335	SCIN|SYNPO|TMOD1|RHOD|TMEFF2|CXCL12|FHDC1|RGS4|LIMCH1|RFLNA|RHOV|MET|ARRB1|DLC1|VILL|SH3BP1|CGNL1|IQGAP2|PRKCE|RHOJ|AVIL|LPAR1|ESPNL|CDC42EP5|TGFB3|ARHGAP28|KANK4|S100A10|PHACTR1|SYNPO2|TENM1|LIMA1|ARHGEF5|PLS3|SORBS1|MICAL3|SFRP1|SPTBN4|SAMD14|SHTN1|TMOD2|MYO1C|SPTBN5|CDC42EP2|PPM1F|SEMA5A|RAPGEF3|ARPC1B|PLEKHG2|SPTBN1|FHOD1|PRKCI|SSH1|NRP1|ICAM1|MICAL1|RFLNB|ARHGAP35|FCHSD1|ARHGEF2|CAPG|WASHC2C…
REGULATION OF CELL MORPHOGENESIS INVOLVED IN DIFFERENTIATION	0.00236616	0.0428008	0.339955	1.41135	925	285	POSTN|PLXNA4|RET|CXCL12|NGF|TLX2|HECW1|FSTL4|EPHA7|TRPV2|DNM3|NTN1|L1CAM|NTRK2|POU4F2|NTRK3|THY1|WNT5A|NGFR|DOCK5|S100A10|EPHB3|LPAR3|TNIK|NEFL|MAPT|MYCBP2|SHTN1|SEMA6D|KIF13B|DSCAM|SEMA5A|ARHGDIA|FN1|BMPR2|CDK5|TRAK2|SSH1|NRP1|UNC13D|SEMA4D|MAP1B|SEMA3A|SEMA3D|CHRNB2|PTEN|LZTS1|PTPRD|ARHGAP35|TIAM1|SEMA4G|ZEB2|MEGF8|SEMA3G|SEMA3E|ROBO1|ADNP|LRP1|SEMA6A|EFNA5|SEMA3C|WASHC2C|KALRN|FEZF2|NEDD4L|ABL…
BLOOD VESSEL MORPHOGENESIS	0.00045374	0.0147412	0.32498	1.40665	164	449	HGF|PGF|PDGFRA|TBX2|PTGS2|ANGPTL4|EDNRA|VEGFD|MEOX2|ADAM12|GREM1|SIX1|TGFBI|FLT1|ITGB3|ISL1|ADGRA2|EPAS1|COL3A1|KIAA1024|THSD7A|ISM1|RAMP2|TMEM100|VASH2|TFAP2B|RHOJ|NR2F2|NTRK2|HMGA2|GPNMB|FOXC1|PRRX1|ARHGAP22|THY1|WNT5A|ADAMTS9|CSPG4|NGFR|EYA1|EGFL7|EPHB4|FAM129B|MMP14|HEY2|EPHB3|EMILIN1|VAV3|TWIST1|STRA6|ANXA1|CCL2|NOS3|MCAM|COL23A1|COL18A1|SFRP1|ELK3|DCN|MMP2|LRP5|FZD4|PRKCA|PPP1R16B|FZD8|ADAM…
REGULATION OF NEURON PROJECTION DEVELOPMENT	0.000498564	0.0155521	0.322337	1.39855	179	463	HGF|PLXNA4|RET|CXCL12|NGF|CPNE6|TLX2|HECW1|MYLIP|KIAA1024|SYT4|FSTL4|EPHA7|TRIM67|TRPV2|DNM3|NTN1|L1CAM|CREB3L2|ENC1|NTRK2|SLC39A12|AVIL|POU4F2|LPAR1|NTRK3|OSTN|PRRX1|THY1|WNT5A|NGFR|ATP8A2|EPHB3|LPAR3|TNIK|RTN4RL2|SFRP1|RAB29|MEF2C|NEFL|MAPT|MYCBP2|SHTN1|FZD4|BCL11A|SEMA6D|PRKD1|KIF13B|DSCAM|INPP5F|STX1B|CRTC1|SEMA5A|ASAP1|DAB2IP|CPEB3|ARHGDIA|FN1|BMPR2|RGMA|CDK5|PRKCI|TRAK2|SSH1|RNF157|NRP1|SEM…
PHOSPHOLIPID BINDING	0.00160101	0.0319887	0.330344	1.3984	607	348	SCIN|UNC13C|SNX22|PIRT|CPNE6|DOC2B|ITPR1|FRMPD4|GRK5|SYT4|SH3PXD2A|IQGAP2|ITPR3|LPAR1|THY1|MME|WNT5A|ARAP2|OSBPL10|TLN1|SGK3|PLEKHA8P1|CPNE7|SGIP1|SYT7|LPAR3|ANXA1|GRAMD2A|PSD4|SYT16|SPTBN4|MAPT|ANXA6|SNCA|SYTL4|ASAP1|CYTH3|GSDMD|RAPGEF6|DAB2IP|SNX7|SNX1|PLEKHA4|ADAP1|MCF2L|SPTBN1|ARAP3|DFNA5|PRKCI|ANXA11|PITPNM2|SYT3|SHC1|OSBPL5|ARHGAP35|MICALL1|ANXA4|ANXA3|TIRAP|NME4|GAB2|AMER3|WASHC2C|SNX32|UN…
SKELETAL SYSTEM DEVELOPMENT	0.0010803	0.0250187	0.324651	1.39302	399	405	SIX2|DLX5|OSR1|TBX3|SCIN|ALX4|FLI1|PDGFRA|SCX|HAPLN1|DLX2|DLX6|GREM1|SIX1|TMEM119|PAPPA2|COL1A2|IGF1|TGFBI|TFAP2A|RFLNA|CTSK|RARG|PTPN6|PTHLH|PAPSS2|COL3A1|DLX1|COL20A1|FREM1|NPR3|CREB3L2|DCHS1|ACP5|HMGA2|FOXC1|TGFB3|PRRX1|GJA1|WNT5A|NFIB|MDFI|EYA1|FRZB|MMP14|FAT4|TWIST1|PLS3|SPNS2|SLC38A10|SFRP1|MEF2C|MMP2|ARID5B|LRP5|GNAS|IGFBP4|EVC|CYTL1|ANXA6|SNAI2|ANKH|LRRK1|SOX6|COL5A2|FAM20C|ADAMTS7|COL12A…
REGULATION OF CYTOSKELETON ORGANIZATION	0.000614977	0.0170908	0.320504	1.39085	221	464	SCIN|SYNPO|TMOD1|RHOD|TMEFF2|PDGFRA|CXCL12|IQCJ-SCHIP1|RGS4|LIMCH1|RHOV|MET|DLC1|VILL|SH3BP1|IQGAP2|PRKCE|RHOJ|SLC39A12|AVIL|LPAR1|CDC42EP5|NTRK3|TGFB3|ARHGAP28|ARHGDIB|KANK4|TUBB4A|S100A10|EPHA5|SYNPO2|TENM1|LIMA1|ARHGEF5|SFRP1|MEF2C|SPTBN4|MAPT|MYCBP2|TMOD2|MYO1C|SPTBN5|PDGFRB|PHLDB1|CDC42EP2|SNCA|PPM1F|BICD1|AFAP1|GNAI1|SEMA5A|RAPGEF3|ARHGDIA|ARPC1B|MAPRE2|PLEKHG2|SYDE1|SPTBN1|FHOD1|CDK5|SSH1|…
CELL SUBSTRATE JUNCTION	0.00153012	0.0313351	0.324618	1.38607	571	383	ITGB4|DDR2|ITGA8|ALCAM|FLRT2|STARD8|EGFR|FLT1|LAYN|ITGB3|TNS2|SLC9A3R2|ITGA11|TGM2|DLC1|TNS3|L1CAM|TES|ITGA4|PEAK1|OPRM1|ARHGAP22|THY1|GJA1|MME|SPRY4|FBLIM1|CSPG4|SYNPO2|FLRT3|MMP14|TLN1|DAB2|LIMA1|TNS1|ANXA1|TLN2|SORBS1|MCAM|FLNB|PDGFRB|LIMD1|SNTB1|ANXA6|ARHGAP31|AFAP1|PIP5K1C|JUP|MYH9|ARPC1B|MAPRE2|PI4KA|CAPN1|PLAUR|LPP|SH3KBP1|IGF2R|NRP1|ICAM1|EPPK1|PLAU|SNAP23|ARHGEF2|RPLP1|ITGAV|LRP1|YWHAB|C…
GLUTAMATERGIC SYNAPSE	0.00285034	0.0474578	0.32464	1.37143	1084	341	SYNPO|SLITRK2|IL1RAPL2|NTNG1|HTR3A|DRD2|SHISA6|ITGB3|SLITRK4|DTNBP1|SYN3|NRG1|FRMPD4|SYT4|EPHA7|HPCA|KCNA1|DNM3|ATP2B2|CPLX1|NTRK3|CTTNBP2|ARHGAP22|CACNG2|GUCY1A3|WNT5A|ABLIM3|FLRT3|CDH1|PCDH17|NRXN1|SYT7|TNIK|GRIK3|KCND2|GRID1|TANC2|DNM1|FZD4|ATP2B3|IL1RAP|CAMK4|MYO5A|SPARCL1|ADORA2A|PLCB4|LRRTM1|LRFN3|STXBP1|CRTC1|PRKAR1B|BSN|SPTBN1|CDK5|PRKCI|P2RX6|OLFM2|ATP2B4|NRP1|PTPRD|CDH10|TIAM1|PLPPR4|AD…
POSITIVE REGULATION OF CELL DEVELOPMENT	0.00197501	0.0379723	0.308668	1.3412	710	471	HGF|PLXNA4|RET|CXCL12|DLX2|NGF|CPNE6|DRD2|IGF1|NEUROD2|NBL1|DLX1|PHOX2B|SYT4|TRIM67|TRPV2|SOCS2|NTN1|L1CAM|CREB3L2|ENC1|NTRK2|AVIL|POU4F2|LPAR1|OPRM1|NTRK3|AKAP6|DISC1|MME|SPINT1|WNT5A|NGFR|DOCK5|ATP8A2|S100A10|FAM129B|PRKCH|GDF7|LPAR3|CLDN5|MEF2C|NEFL|MAPT|SHTN1|FZD4|PRKD1|DSCAM|CLCF1|FOXG1|CRTC1|SEMA5A|ETV5|DAB2IP|CPEB3|ARHGDIA|FN1|TENM4|RARA|BMPR2|GDF5|BEND6|AGER|PRKCI|RNF157|NRP1|UNC13D|SEMA4…
MUSCLE SYSTEM PROCESS	0.00286782	0.0474578	-0.342522	-1.39411	1780	351	TACR1|CHRNA1|TACR3|ACTN3|HTR1D|HRC|ACTA1|TNNT1|TNNI1|ADRB2|CNN1|CHRND|MYOM2|PGAM2|CASQ2|KCNJ8|SLN|GATM|SCN1A|CTGF|KCNJ2|CASQ1|ACTC1|ACTA2|PTGER3|CRYAB|KLF4|SCN4A|ATP1A2|FGF12|ATP2A1|MYOZ1|TRIM72|DES|NMU|ADRA1A|GDNF|MYBPC1|TMEM38B|TRPC3|ACTN2|TNNI3|PPARGC1A|KCNN2|MYLK|RYR1|SLC8A1|OXTR|ADORA2B|KLF15|KCNQ1|SLC6A8|ABAT|RGS2|ITGA1|CHRM3|FBXO32|TNNC1|STAC3|IGSF22|KIT|CALCA|SLC8A3|CAV1|KCNA5|ADA|TRPM4|K…
FOREBRAIN DEVELOPMENT	0.00220398	0.0410828	-0.346634	-1.40968	1366	348	POU3F4|OTP|RFX4|CRH|WNT7A|POU3F2|FGF8|HES5|LMX1A|WNT7B|GBX2|RAX|FOXB1|TNR|LHX1|FEZF1|SLC32A1|SOX2|UNCX|SSTR3|SLC2A1|KCNC2|WNT4|FABP7|PAX5|ERBB4|OTX2|CHRD|PTN|CRTAC1|GLI1|OTX1|DKK1|ARX|SIX3|LRRK2|ASCL1|SOX1|OLIG2|GSX2|FGF10|NOG|PPARGC1A|SLC8A1|HAP1|OXTR|HTR5A|ID4|SOX3|MFSD2A|ID2|SHH|DNAH5|PTCHD1|DCT|BTG2|PAX6|LEF1|NPY|ADGRG1|POU3F1|FGFR2|HPRT1|SLC8A3|SALL3|SLC7A11|LHX5|CCDC85C|HESX1|CNTNAP2|LRP2|TH
ENDOPLASMIC RETICULUM LUMEN	0.00296156	0.0486747	-0.367036	-1.44483	1782	249	ERAP2|WNT7A|SRL|PRSS23|WNT7B|HRC|PCSK9|CASQ2|FLT3|COL14A1|MTTP|WNT4|COL8A1|WNT3|CASQ1|NOTUM|C3|APOE|PENK|TSPAN33|PDIA5|CLU|COL4A6|AMBN|MATN3|SLC27A2|COL15A1|WNT5B|ADAMTSL4|COLGALT2|GAS6|COL22A1|PTPRN2|COL24A1|SHH|CYR61|P4HA1|SDC2|DNAJB9|ARSG|CD4|SCG2|RNASET2|COL9A2|CHRDL1|SIL1|IGFBP3|CANX|RCN1|LAMB2|B2M|TXNDC16|CDH2|GPC3|BMP4|RCN2|PDGFB|MFGE8|COL6A3|COL4A5|RCN3|STC2|FUCA2|COL11A1|COL9A1|CP|PDIA4
STEROID METABOLIC PROCESS	0.002756	0.0470675	-0.376766	-1.46651	1643	224	CRH|OSBPL3|PCSK9|ACADL|WNT4|ADM|BMP6|CYP26C1|APOE|STARD4|TFCP2L1|CYP26A1|SCD|PPARGC1A|SLC27A2|CYP27B1|INSIG1|HMGCS1|FGF19|HSD17B8|NPC2|CYP46A1|SHH|MSMO1|INSIG2|ABCG1|VDR|KIT|FDFT1|LGMN|FDXR|HSD17B6|SQLE|LRP2|IDI1|COMT|HINT2|HSD17B12|EBPL|DKK3|CEBPA|CYP51A1|CLCN2|PROX1|PRKAA2|FGFR1|HMGCR|HSD17B1|DHRS2|LDLR|BMP2|POR|HSD17B7|ACACB|DHCR7|STAR|ERG28|FDPS|CNBP
RECEPTOR REGULATOR ACTIVITY	0.0018545	0.0365756	-0.371962	-1.46789	1118	255	CRH|WNT7A|CD70|FST|FGF8|TRH|FGF17|WNT7B|POMC|NRG4|PCSK9|INHBB|IL11|GDF15|SEMA5B|GDF10|MRAP2|LYPD1|WNT8B|GALP|APELA|NPPC|WNT4|EGF|PNOC|SFRP2|ADM|CTGF|VEGFC|WNT3|PTN|CSPG5|BMP6|THNSL2|PENK|LIF|DKK1|FGF12|GREM2|TNFSF9|JAG1|AMBN|GDNF|FGF10|WNT10B|NRG2|CMTM8|C1QTNF12|GAS6|TYMP|FGF19|FGF14|CCK|SHH|CMTM7|NDP|OSGIN2|HMGB2|NPY|SCG2|IL6R|CALCA|BMP7|ERFE|CDNF|FGF7|GPI|KITLG
REGULATION OF SIGNALING RECEPTOR ACTIVITY	0.00071353	0.018804	-0.36441	-1.47352	439	327	CRH|WNT7A|CD70|FGF8|TRH|FGF17|WNT7B|POMC|NRG4|PCSK9|INHBB|IL11|GDF15|GRIN2A|ADRB2|GDF10|MRAP2|LYPD1|WNT8B|GALP|APELA|NPPC|WNT4|EGF|PNOC|SFRP2|ADM|CTGF|VEGFC|PHLDA2|WNT3|RASGRF1|PTN|CSPG5|BMP6|THNSL2|PENK|LIF|DKK1|FGF12|GREM2|TNFSF9|JAG1|AMBN|GDNF|ACTN2|FGF10|NOG|WNT10B|NRG2|PPARGC1A|NPTX1|CMTM8|C1QTNF12|SHISA8|GAS6|TYMP|FGF19|FGF14|CCK|SHH|CMTM7|NDP|OSGIN2|NPY|SCG2|IL6R|CALCA|BMP7|ARC|ERFE|LRRC7|…
TRANSLATIONAL INITIATION	0.00235218	0.0428008	-0.396453	-1.50883	1380	184	HABP4|EIF4EBP3|RPS10|PAIP2B|RPL35A|RPS14|RPS19|RPL21|RPL17|RPL7|KLHL25|RPL31|RPL39|RPL10A|RPLP0|RPS27|RPL3|RPL24|RPL4|RPS7|RPL6|RPL5|RPS15|RPL36|RPL35|RPL32|RPS13|RPS3A|RPL37A|RPL13A|RPL30|RPL27A|EIF4B|MIF4GD|ATF4|RPS3|EIF2D|RPS29|RPL27|EIF3E|UHMK1|RPS15A|EIF2S2|RPS23|EIF1AX|RPS5|RPL23|RPS24|EIF3L|EIF4A2|RPS21|RPL12|RPL38|RPSA|RPS27A|RPS8|RPL9|EIF1AY|RPL18|RPL7A|EIF3M|RPL8|EIF3I|PPP1R15B|RPL34|RP…
MUSCLE CONTRACTION	0.000624575	0.0172011	-0.380654	-1.51312	378	274	TACR1|CHRNA1|TACR3|ACTN3|HTR1D|HRC|ACTA1|TNNT1|TNNI1|ADRB2|CNN1|CHRND|MYOM2|PGAM2|CASQ2|KCNJ8|SCN1A|CTGF|KCNJ2|CASQ1|ACTC1|ACTA2|PTGER3|CRYAB|SCN4A|ATP1A2|FGF12|ATP2A1|TRIM72|DES|NMU|ADRA1A|GDNF|MYBPC1|TMEM38B|ACTN2|TNNI3|KCNN2|MYLK|RYR1|SLC8A1|OXTR|ADORA2B|KCNQ1|SLC6A8|ABAT|RGS2|ITGA1|CHRM3|TNNC1|STAC3|IGSF22|KIT|CALCA|SLC8A3|CAV1|KCNA5|ADA|TRPM4|KLHL41|ZC3H12A|NEB|MYH3|DTNA|P2RX4|CACNA1D|CACNB2…
RESPONSE TO STARVATION	0.00260263	0.0452059	-0.403495	-1.51776	1516	167	PCSK9|INHBB|GALP|CDKN1A|SSTR3|SLC2A1|NUAK2|WNT4|ADM|FAS|RRAGD|LRRK2|PPARGC1A|UCP2|SESN1|GAS6|PCK2|ATF3|CADPS2|GLUL|MAP1LC3C|XBP1|FADS1|DDIT3|ZC3H12A|PMAIP1|STK26|BMT2|COMT|FOXO1|ASNS|PRKAA2|SSTR2|HIGD1A|KIAA1324|ZFP36|ADCYAP1|LRP11|WNT2B|NPRL2|UPP1
MICROTUBULE CYTOSKELETON ORGANIZATION	9.32039e-06	0.000982497	-0.369274	-1.54721	5	498	DRC1|MCIDAS|DNAAF1|MAP7|FAM107A|NCKAP5|PKHD1|CCDC13|DNAH7|CFAP74|ARMC4|CRYAB|ZMYND10|RSPH1|TPPP3|DNAI1|GOLGA8N|SPEF1|MAPK15|DNAAF3|CFAP100|CFAP157|MAP6|FGF10|HYDIN|TEKT2|RSPH9|GOLGA8R|TUBB6|HSPA1B|TUBA4A|MAP7D2|HSPA1A|GPSM2|PLA2G3|HOOK1|CIB1|SPAG1|DNAH5|NEK2|PLK3|SPRY1|KIF19|LRRC6|GADD45A|SSX2IP|PAX6|CFAP206|CAPN6|PARD6B|NEK7|CFAP43|MID1IP1|AURKC|EPHA3|TMEM67|DNALI1|MID1|CETN2|CDK1|CDC20|EFHC1|MA…
ALCOHOL BIOSYNTHETIC PROCESS	0.00222373	0.0411997	-0.423897	-1.55816	1280	139	IP6K3|NTSR1|ADCYAP1R1|WNT4|BMP6|APOE|ITPKA|SCD|CYP27B1|INSIG1|PCK2|HMGCS1|MSMO1|INSIG2|ABCG1|VDR|FDFT1|PLCH1|SQLE|IDI1|PLCD1|PLCE1|PLCL2|DKK3|CYP51A1|CLCN2|PRKAA2|PLCD3|HMGCR|P2RY1|BMP2|GCH1|POR|HSD17B7|ACACB|PLCH2|DHCR7|ERG28|FDPS|CNBP
RIBOSOME	0.000389708	0.0136145	-0.406687	-1.57832	231	218	MT3|PPARGC1A|RPS27L|CANX|RPS10|RSL24D1|RPL35A|RPL22L1|RPS14|RPS19|RPL21|RPL17|RPL7|RPL31|RPL39|RPL10A|RPLP0|RPS27|RPL3|RPL24|RPL4|RPS7|RPL6|RPL5|RPS15|NDUFA7|RPL36|RPL35|RPL32|RPS13|RPS3A|RPL37A|RPL13A|RPL30|MRPL21|MRPS28|RPL27A|RPS3|EIF2D|RPS29|RPL27|MRPL3|RPS15A|RPS23|RPS5|RPL23|RPS24|RPS21|RPL12|RPL38|RPSA|RPS27A|RPS8|MRPL10|RPL9|RPL18|RPL7A|MRPL33|MRPS26|MALSU1|RPL8|MRPL43|RPL34|RPS25|RPL36A|…
PROTEIN LOCALIZATION TO ENDOPLASMIC RETICULUM	0.00133769	0.0282482	-0.432198	-1.59025	770	140	LRRK2|INSIG1|RPS10|TRAM1|RPL35A|RPS14|RPS19|RPL21|RPL17|RPL7|RPL31|SRPRA|RPL39|RPL10A|RPLP0|RPS27|RPL3|RPL24|RPL4|RPS7|RPL6|RPL5|RPS15|RPL36|RPL35|RPL32|RPS13|RPS3A|RPL37A|RPL13A|RPL30|RPL27A|RPS3|RPS29|RPL27|RPS15A|RPS23|SEC61A2|VAPA|RPS5|RPL23|RPS24|RPS21|RPL12|RPL38|RPSA|RPS27A|RPS8|RPL9|RPL18|RPL7A|SPCS1|RPL8|SEC61G|RPL34|SSR3|RPS25|KDELR2|PMM1|RPL36A|RPS11|RPS4Y1|RPL13|RPLP2|RPS17|RPS20|SRP5…
STRIATED MUSCLE CONTRACTION	0.00126939	0.027718	-0.434943	-1.59725	730	138	CHRNA1|ACTN3|HRC|TNNT1|TNNI1|CHRND|PGAM2|CASQ2|KCNJ8|SCN1A|CTGF|KCNJ2|CASQ1|ACTC1|SCN4A|ATP1A2|FGF12|ATP2A1|ADRA1A|TMEM38B|TNNI3|KCNN2|SLC8A1|KCNQ1|RGS2|TNNC1|STAC3|SLC8A3|CAV1|KCNA5|TRPM4|KLHL41|ZC3H12A|MYH3|DTNA|P2RX4|CACNA1D|CACNB2|ALDOA
HINDBRAIN DEVELOPMENT	0.00110489	0.0253789	-0.438259	-1.60788	635	137	EN2|HES3|WNT7A|GPR37L1|LMX1A|GBX2|EGR2|LHX1|SSTR3|EGF|PTN|DLL1|GLI1|OTX1|CKB|EN1|ASCL1|GSX2|NOG|PPARGC1A|HAP1|ABAT|SHH|AHI1|NANOS1|LEF1|BMP7|LHX5|CBLN1|MYO16|SEZ6|PROX1|SSTR2|KAT2A|WHRN|NLGN4X|HOXB2
MICROTUBULE BASED MOVEMENT	0.000127409	0.00605773	-0.406647	-1.60853	76	261	TEKT1|DRC1|MAK|DNAAF1|CFAP54|DNAH7|ARMC4|DYNLRB2|DNAI1|ROPN1L|CFAP221|DNAH9|MAATS1|CFAP100|DNAH6|RFX3|HYDIN|TEKT2|RSPH9|CFAP61|HAP1|WDR63|LCA5L|KIF17|DNAH5|DNHD1|KIF19|LRRC6|RAB27B|SSX2IP|CFAP206|RPGR|CFAP43|DNAH11|WDR78|MAP2|RACGAP1|SPA17|SPAG17|BBS2|DNAH12|KIF24|NME5|IFT57|TTC30A|KIF9|RASGRP1|KIF2C|C21orf2|ARHGAP21|KIF27|TCTEX1D2|WDR19|RSPH4A|TTLL6|DLGAP5|FMN2|DPCD|IFT81|LCA5|RHOT1|TNPO1|KIF21A…
REGULATION OF LIPID LOCALIZATION	0.00257416	0.0452059	-0.461115	-1.61081	1448	97	CRH|POMC|PCSK9|LIPG|PLIN5|NTSR1|EGF|P2RX7|BMP6|C3|APOE|FABP3|PLTP|LRAT|MEST|SHH|TAC1|PTCH1|ABCG1|ERFE|CD36|ZC3H12A|P2RX4|ALKBH7
ANTERIOR POSTERIOR PATTERN SPECIFICATION	0.000813033	0.0206921	-0.436106	-1.61333	469	146	HES3|PCDH8|FGF8|HES5|GBX2|HES4|CRB2|FOXB1|CFC1|CFC1B|NRARP|LHX1|FEZF1|SFRP2|HES6|OTX2|WNT3|COBL|NKD1|ZIC3|DLL1|CYP26C1|OTX1|DKK1|LFNG|SIX3|EN1|NOG|BHLHE40|SHH|AXIN2|BTG2|BHLHE41|RIPPLY2|PAX6|MESP1|LEF1|ARC|DDIT3|CELSR1
REGULATION OF MUSCLE CONTRACTION	0.00121235	0.0266631	-0.444829	-1.61546	693	127	TACR1|TACR3|ACTN3|HRC|TNNT1|TNNI1|ADRB2|CNN1|CASQ2|CTGF|KCNJ2|CASQ1|SCN4A|ATP1A2|ATP2A1|NMU|ADRA1A|TMEM38B|TNNI3|SLC8A1|OXTR|ADORA2B|KCNQ1|ABAT|RGS2|CHRM3|TNNC1|KIT|CALCA|SLC8A3|CAV1|ADA|TRPM4|ZC3H12A|P2RX4|PLCE1
I BAND	0.00189674	0.0366983	-0.458272	-1.61756	1071	104	PDLIM3|HRC|MYOM2|CASQ2|PGM5|LDB3|SLC2A1|SCN1A|CASQ1|ACTC1|CRYAB|ITGB1BP2|MYOZ1|DES|NEBL|ADRA1A|MYBPC1|ACTN2|KCNN2|RYR1|SLC8A1|FBXO32|IGSF22|SMN2|KCNA5|NEB|CACNA1D|MTM1|CFL2|ALDOA
RESPIRASOME	0.00229803	0.0423198	-0.486419	-1.64868	1278	80	SDHAF4|COX7A2L|HIGD1A|C7orf73|COX8A|UQCRFS1|NDUFA7|NDUFA4|HIGD2A|NDUFA6|CYC1|NDUFA2|SDHD|NDUFA1|SDHB|UQCRC2|TTC19|UQCR10|UQCRQ|COX5A|NDUFS4|PARK7|COX7A2|NDUFB1|NDUFC1|NDUFA12|NDUFS3|NDUFA5|NDUFB11|NDUFB4|NDUFS5|NDUFB5|NDUFB9|COX6B1|NDUFB10|NDUFV2|NDUFAB1|COX6A1|UQCRC1|NDUFV1|NDUFS8|NDUFS7|NDUFA13|OXA1L|SDHA|NDUFC2|NDUFA3|SURF1|NDUFB6|WDR93|NDUFAF1|NDUFB8
CONTRACTILE FIBER	0.000242922	0.00977313	-0.436427	-1.64887	141	173	PDLIM3|HRC|ACTA1|TNNT1|TNNI1|ABCC9|MYOM2|CASQ2|PGM5|KCNJ8|LDB3|SLC2A1|SCN1A|CASQ1|ACTC1|ACTA2|LRRC39|CRYAB|ITGB1BP2|MYOZ1|DES|NEBL|ADRA1A|MYBPC1|ACTN2|TNNI3|KCNN2|RYR1|SLC8A1|HABP4|FBXO32|TNNC1|SDC4|IGSF22|SMN2|KCNA5|TIMP4|KLHL41|NEB|MYH3|CACNA1D|MTM1|CFL2|ALDOA
SPERM PART	0.000913658	0.0220688	-0.459478	-1.64951	519	117	TACR1|TACR3|TEKT1|C10orf107|RSPH1|IQUB|ENKUR|TEKT2|ATP8B3|RND2|ITGA1|SPAG8|CAV2|CXADR|STK31|KIT|RPGR|ARC|CAV1|SLC26A6|RACGAP1|SPA17|ALDOA|PACRG|NME5|CCDC181|CATSPERE|AK8|CFAP69|IFT81|CLK3|SLC9A3R1|MORN2|SPATA6|CD46|ODF2|BSG|SPACA9|SEPT4|SAXO2|TCTE1|SPAG16|SQSTM1
REGULATION OF STEROID METABOLIC PROCESS	0.00112469	0.0254681	-0.481015	-1.67234	631	94	ACADL|WNT4|ADM|BMP6|APOE|STARD4|SCD|PPARGC1A|CYP27B1|INSIG1|HMGCS1|FGF19|INSIG2|ABCG1|VDR|KIT|FDFT1|SQLE|IDI1|DKK3|CYP51A1|CLCN2|PROX1|HMGCR|LDLR|BMP2|POR|ACACB|DHCR7|STAR|FDPS
STEROID BIOSYNTHETIC PROCESS	0.000210997	0.00883586	-0.453836	-1.68024	121	147	CRH|OSBPL3|WNT4|ADM|BMP6|APOE|STARD4|TFCP2L1|SCD|PPARGC1A|SLC27A2|CYP27B1|INSIG1|HMGCS1|FGF19|HSD17B8|CYP46A1|MSMO1|INSIG2|ABCG1|VDR|FDFT1|FDXR|HSD17B6|SQLE|IDI1|HINT2|HSD17B12|DKK3|CYP51A1|CLCN2|PROX1|PRKAA2|HMGCR|HSD17B1|BMP2|POR|HSD17B7|ACACB|DHCR7|STAR|ERG28|FDPS|CNBP|SLC27A5|HSD11B2|SC5D
REGULATION OF STEROID BIOSYNTHETIC PROCESS	0.00155804	0.0313351	-0.501735	-1.68647	864	76	WNT4|ADM|BMP6|APOE|STARD4|SCD|PPARGC1A|CYP27B1|INSIG1|HMGCS1|FGF19|INSIG2|ABCG1|VDR|FDFT1|SQLE|IDI1|DKK3|CYP51A1|CLCN2|PROX1|HMGCR|BMP2|POR|ACACB|DHCR7|STAR|FDPS
CILIUM	1.56053e-06	0.000500678	-0.407047	-1.6998	0	477	TACR1|CFAP126|TACR3|GPR37L1|TEKT1|DRC1|SPAG6|PIFO|AKAP14|MAK|PTGS1|CFAP52|DNAAF1|CFAP45|PKHD1|SSTR3|ANO2|CFAP54|DNAH7|CFAP74|C10orf107|ARMC4|GLI1|DYNLRB2|RSPH1|DNAI1|ROPN1L|FAM183A|SPEF1|CFAP221|MAPK15|DNAH9|PKHD1L1|CFAP65|SPATA4|MAATS1|AK7|CFAP100|CFAP157|DNAH6|IQUB|UBXN10|MCHR1|ENKUR|HYDIN|TEKT2|RSPH9|DHRS3|CFAP61|EFCAB2|USH2A|LCA5L|KIF17|CYS1|DNAH5|HHIP|KIF19|LRRC6|TSGA10IP|PTCH1|AHI1|SSX2IP|C…
REGULATION OF LIPID TRANSPORT	0.00130525	0.0279345	-0.507794	-1.70317	723	75	CRH|POMC|PCSK9|LIPG|NTSR1|EGF|P2RX7|BMP6|APOE|FABP3|PLTP|LRAT|SHH|TAC1|PTCH1|ABCG1|ERFE
LACTATION	0.00302529	0.0491139	-0.576569	-1.72589	1628	40	FOXB1|ERBB4|DDR1|HK2|OXTR|SLC29A1|CDO1|VDR|XBP1|CAV1|PPAT|PAM|CCND1|ATP7B
CELL DIFFERENTIATION IN SPINAL CORD	0.002522	0.0447301	-0.581641	-1.74107	1357	40	OLIG3|NKX6-1|NKX6-2|DBX1|LHX1|LBX1|PAX7|FOXN4|ASCL1|SOX1|OLIG2|GSX2|LHX4|SHH|PTCH1|PAX6|LHX5
CILIARY PART	1.60552e-06	0.000500678	-0.427119	-1.74333	0	362	TACR1|CFAP126|TACR3|GPR37L1|DRC1|SPAG6|PIFO|AKAP14|MAK|PTGS1|DNAAF1|PKHD1|SSTR3|CFAP54|DNAH7|CFAP74|ARMC4|GLI1|DYNLRB2|RSPH1|DNAI1|FAM183A|SPEF1|CFAP221|MAPK15|DNAH9|MAATS1|CFAP100|CFAP157|DNAH6|MCHR1|ENKUR|HYDIN|RSPH9|DHRS3|CFAP61|USH2A|LCA5L|KIF17|CYS1|DNAH5|HHIP|KIF19|TSGA10IP|PTCH1|AHI1|SSX2IP|C8orf37|CFAP206|MLF1|TMEM231|PROM1|RPGR|MYRIP|CFAP43|DNAH11|GPI|WDR78|TMEM67|DNALI1|CETN2|SLC26A6|EF…
PLASMA MEMBRANE BOUNDED CELL PROJECTION CYTOPLASM	2.55683e-05	0.00195583	-0.459643	-1.74614	14	181	DRC1|SPAG6|AKAP14|MAK|DNAAF1|CFAP54|DNAH7|CFAP74|ARMC4|GLI1|DYNLRB2|DNAI1|SPEF1|CFAP221|DNAH9|MAATS1|CFAP100|LRRK2|DNAH6|HYDIN|RSPH9|CFAP61|HAP1|LCA5L|KIF17|DNAH5|KIF19|RAB27B|CFAP206|CFAP43|DNAH11|ADA|WDR78|DNALI1|CANX|EFHC1|MAP2|SPAG17
SEGMENTATION	0.000556346	0.0161976	-0.51461	-1.75116	309	82	HES3|IRX2|PCDH8|HES5|HES4|CRB2|FOXB1|IRX1|EGR2|NRARP|LHX1|SFRP2|HES6|IRX3|COBL|NKD1|DLL1|DKK1|LFNG|BHLHE40|AXIN2|BHLHE41|RIPPLY2|MESP1|LEF1
NUCLEAR TRANSCRIBED MRNA CATABOLIC PROCESS NONSENSE MEDIATED DECAY	0.000142139	0.00648538	-0.486902	-1.75236	80	119	NBAS|RPS10|RPL35A|RPS14|RPS19|RPL21|RPL17|RPL7|RPL31|RPL39|RPL10A|RPLP0|RPS27|RPL3|RPL24|RPL4|RPS7|RPL6|RPL5|RPS15|RPL36|RPL35|RPL32|RPS13|RPS3A|RPL37A|RPL13A|RPL30|RPL27A|RPS3|RPS29|RPL27|EIF3E|RPS15A|RPS23|RPS5|RPL23|RPS24|RPS21|RPL12|RPL38|RPSA|RPS27A|RPS8|RPL9|RPL18|RPL7A|RPL8|RPL34|RPS25|EIF4A3|SKIV2L|RPL36A|RPS11|RPS4Y1|RPL13|RPLP2|RPS17|RPS20|RPL23A|RPL18A|UBA52|GSPT2|RPS18|RPL37|RPS6|RPL1…
OLIGODENDROCYTE DEVELOPMENT	0.00243671	0.0436987	-0.594715	-1.75306	1307	37	HES5|NKX6-2|KCNJ10|CD9|CLU|ASCL1|ID4|ID2|SHH|PLP1|SOX10|WASF3
SOLUTE SODIUM SYMPORTER ACTIVITY	0.00253134	0.0447301	-0.602191	-1.75524	1356	35	SLC4A4|SLC6A1|SLC13A4|SLC6A5|SLC18A2|SLC18A1|SLC1A3|SLC1A6|SLC6A8|SLC6A7|SLC5A7
ESTABLISHMENT OF PROTEIN LOCALIZATION TO ENDOPLASMIC RETICULUM	0.000128444	0.00605773	-0.490727	-1.75725	72	115	RPS10|TRAM1|RPL35A|RPS14|RPS19|RPL21|RPL17|RPL7|RPL31|SRPRA|RPL39|RPL10A|RPLP0|RPS27|RPL3|RPL24|RPL4|RPS7|RPL6|RPL5|RPS15|RPL36|RPL35|RPL32|RPS13|RPS3A|RPL37A|RPL13A|RPL30|RPL27A|RPS3|RPS29|RPL27|RPS15A|RPS23|SEC61A2|RPS5|RPL23|RPS24|RPS21|RPL12|RPL38|RPSA|RPS27A|RPS8|RPL9|RPL18|RPL7A|SPCS1|RPL8|SEC61G|RPL34|SSR3|RPS25|PMM1|RPL36A|RPS11|RPS4Y1|RPL13|RPLP2|RPS17|RPS20|SRP54|RPL23A|RPL18A|UBA52|SRP…
POSITIVE REGULATION OF EPITHELIAL CELL DIFFERENTIATION	0.00171808	0.0341051	-0.57394	-1.75841	929	45	FOXJ1|NKX6-1|PAX8|LHX1|BMP6|LIF|GDNF|RFX3|WNT10B|CYP27B1|PTCH1|AHI1|VDR|PAX6|MESP1|PROM1|SFRP4|ATOH8|BTG1|BMP4
DYNEIN COMPLEX	0.00150933	0.0313351	-0.57695	-1.76763	816	45	DRC1|DNAH7|DYNLRB2|DNAI1|DNAH9|DNAH6|WDR63|DNAH5|DNHD1|DNAH11|WDR78|DNALI1|DNAH12|TCTEX1D2|DNAL1
LARGE RIBOSOMAL SUBUNIT	0.000102052	0.00557092	-0.493848	-1.76843	57	115	RSL24D1|RPL35A|RPL22L1|RPL21|RPL17|RPL7|RPL31|RPL39|RPL10A|RPLP0|RPL3|RPL24|RPL4|RPL6|RPL5|RPL36|RPL35|RPL32|RPL37A|RPL13A|RPL30|MRPL21|RPL27A|RPL27|MRPL3|RPL23|RPL12|RPL38|MRPL10|RPL9|RPL18|RPL7A|MRPL33|MALSU1|RPL8|MRPL43|RPL34|RPL36A|RPL36AL|RPL13|MRPL53|RPLP2|RPL23A|RPL18A|MRPL41|MRPL54|RPL37|RPL26L1|C12orf65|RPL19|MRPL19|RPL26|MRPL50|MRPL36|RPL22|RPL10|MRPL44|RPL14|MRPL17|NDUFAB1|RPL29|MRPL57…
9PLUS2 MOTILE CILIUM	0.000699794	0.0188028	-0.541871	-1.76975	384	64	TACR1|TACR3|TEKT1|C10orf107|RSPH1|DNAH9|ENKUR|TEKT2|RSPH9|DNAH5|RPGR|DNAH11|DNALI1|SLC26A6|SPA17|PACRG|NME5|CCDC181|CATSPERE|AK8|CFAP69|IFT81|SLC9A3R1|SPATA6|ODF2|SPACA9|SEPT4|SAXO2|TCTE1|SPAG16|SQSTM1
SOMITE DEVELOPMENT	0.000450301	0.0147412	-0.527643	-1.77355	249	76	HES3|PCDH8|HES5|HES4|CRB2|FOXB1|NRARP|LHX1|WNT11|WNT4|SFRP2|HES6|COBL|NKD1|DLL1|DKK1|LFNG|NOG|BHLHE40|SHH|AXIN2|BHLHE41|PTCH1|RIPPLY2|MESP1|LEF1
CILIUM ORGANIZATION	1.61113e-06	0.000500678	-0.436207	-1.77492	0	350	CFAP126|RFX4|CCNO|FOXJ1|TEKT1|DRC1|MCIDAS|MAK|DNAAF1|PKHD1|GMNC|CCDC13|CFAP54|DNAH7|CFAP74|ARMC4|DYNLRB2|ZMYND10|RSPH1|DNAI1|CFAP221|MAPK15|DNAAF3|CFAP100|CFAP157|IQUB|UBXN10|RFX3|HYDIN|TEKT2|RSPH9|CFAP61|TUBA4A|HAP1|PLA2G3|LCA5L|SPAG1|KIF17|DNAH5|NEK2|KIF19|LRRC6|ABCC4|TSGA10IP|AHI1|SSX2IP|CFAP206|TMEM231|RPGR|CFAP43|TMEM67|CCDC113|DNALI1|CETN2|CDK1|SPAG17|BBS2|TCTN2|KIF24|NME5|IFT57|TTC30A|IQCB…
REGULATION OF ALCOHOL BIOSYNTHETIC PROCESS	0.000571648	0.016332	-0.549318	-1.78414	313	62	NTSR1|ADCYAP1R1|WNT4|BMP6|APOE|SCD|CYP27B1|HMGCS1|ABCG1|VDR|FDFT1|SQLE|IDI1|DKK3|CYP51A1|CLCN2|HMGCR|P2RY1|BMP2|POR|ACACB|DHCR7|FDPS|HRH1|SC5D
MULTICELLULAR ORGANISMAL MOVEMENT	0.00120228	0.0266631	-0.585277	-1.78496	649	44	CHRNA1|ACTN3|TNNT1|CHRND|CASQ2|KCNJ2|CASQ1|SCN4A|ATP2A1|ASCL1|TNNI3|TNNC1|STAC3|SLC8A3|MYH3
VITAMIN B6 BINDING	0.00119118	0.0266631	-0.585533	-1.78574	643	44	GAD1|DDC|HDC|THNSL2|ABAT|GAD2|MARC2|GADL1|SDSL|GLDC|CBS|GPT2|ETNPPL|GPT|SHMT2|MOCOS|SRR|PYGM|MARC1|KYAT1
NEUROTRANSMITTER TRANSPORTER ACTIVITY	0.00152616	0.0313351	-0.602694	-1.7859	819	38	SLC6A1|SLC32A1|CPLX3|SLC6A5|SLC17A8|SLC18A2|SLC18A1|SLC1A3|SLC1A6|GABRQ|SLC6A8|SLC6A7|SLC38A5|SLC5A7|SLC7A11|SLC6A9|SLC44A2|SLC44A1
DIENCEPHALON DEVELOPMENT	0.000529181	0.0158911	-0.549856	-1.79108	290	63	OTP|CRH|POU3F2|FGF8|GBX2|RAX|FOXB1|SOX2|KCNC2|WNT4|PTN|GLI1|OTX1|ARX|SIX3|OLIG2|FGF10|NOG|HAP1|SOX3|SHH|PTCHD1|PAX6
RIBOSOMAL SUBUNIT	6.81748e-06	0.000801578	-0.472078	-1.79436	3	182	RPS27L|RPS10|RSL24D1|RPL35A|RPL22L1|RPS14|RPS19|RPL21|RPL17|RPL7|RPL31|RPL39|RPL10A|RPLP0|RPS27|RPL3|RPL24|RPL4|RPS7|RPL6|RPL5|RPS15|RPL36|RPL35|RPL32|RPS13|RPS3A|RPL37A|RPL13A|RPL30|MRPL21|MRPS28|RPL27A|RPS3|EIF2D|RPS29|RPL27|MRPL3|RPS15A|RPS23|RPS5|RPL23|RPS24|RPS21|RPL12|RPL38|RPSA|RPS27A|RPS8|MRPL10|RPL9|RPL18|RPL7A|MRPL33|MRPS26|MALSU1|RPL8|MRPL43|RPL34|RPS25|RPL36A|RPL36AL|RPS11|RPS4Y1|RACK…
STRUCTURAL CONSTITUENT OF RIBOSOME	1.38006e-05	0.00127844	-0.489239	-1.82034	7	153	RPS27L|RPS10|RSL24D1|RPL35A|RPL22L1|RPS14|RPS19|RPL21|RPL17|RPL7|RPL31|RPL39|RPL10A|RPLP0|RPS27|RPL3|RPL24|RPL4|RPS7|RPL6|RPL5|RPS15|NDUFA7|RPL36|RPL35|RPL32|RPS13|RPS3A|RPL37A|RPL13A|RPL30|MRPL21|RPL27A|RPS3|RPS29|RPL27|MRPL3|RPS15A|RPS23|RPS5|RPL23|RPS24|RPS21|RPL12|RPL38|RPSA|RPS27A|RPS8|MRPL10|RPL9|RPL18|RPL7A|MRPL33|RPL8|MRPL43|RPL34|RPL36A|RPL36AL|RPS11|RPS4Y1|RPL13|RPLP2|RPS17|RPS20|RPL23A…
SKELETAL MUSCLE CONTRACTION	0.000915106	0.0220688	-0.631325	-1.82932	489	34	CHRNA1|ACTN3|TNNT1|CHRND|CASQ2|KCNJ2|CASQ1|SCN4A|ATP2A1|TNNI3|TNNC1|STAC3|SLC8A3|MYH3
SARCOMERE ORGANIZATION	0.000883358	0.0217776	-0.6321	-1.83157	472	34	TNNT1|MYOM2|CASQ2|LDB3|CASQ1|MYOZ1|MYLK3|MYBPC1|ACTN2|IGSF22|KLHL41|MYH3|CFL2|PROX1|MYOM1|TTN|TPM1
SOMITOGENESIS	0.000299276	0.0112492	-0.569031	-1.83228	163	59	HES3|PCDH8|HES5|HES4|CRB2|FOXB1|NRARP|LHX1|SFRP2|HES6|COBL|NKD1|DLL1|DKK1|LFNG|BHLHE40|AXIN2|BHLHE41|RIPPLY2|MESP1|LEF1
REGULATION OF STEROL TRANSPORT	0.000781735	0.0202522	-0.651174	-1.85101	416	31	PCSK9|LIPG|EGF|APOE|PLTP|SHH|PTCH1|ABCG1
SPINAL CORD DEVELOPMENT	4.65168e-05	0.00323186	-0.545841	-1.87496	25	87	RFX4|OLIG3|NKX6-1|ZIC1|NKX6-2|DBX1|FOXB1|LHX1|LBX1|UNCX|PAX7|FOXN4|CHRD|PTN|DLL1|ASCL1|SOX1|GDNF|OLIG2|GSX2|LHX4|NOG|PLXDC1|SHH|PTCH1|PAX6|DCC
REGIONALIZATION	1.65581e-06	0.000500678	-0.478001	-1.88992	0	260	RFX4|HES3|WNT7A|IRX2|PCDH8|FOXJ1|NKX6-1|FGF8|HES5|WNT7B|PAX8|GBX2|HES4|CRB2|NKX6-2|DBX1|FOXB1|DNAAF1|IRX1|CFC1|CFC1B|EGR2|WNT8B|NRARP|LHX1|FEZF1|PAX7|SFRP2|HES6|IRX3|FOXN4|OTX2|WNT3|CHRD|COBL|NKD1|ZIC3|DLL1|CYP26C1|GLI1|SP8|C3|OTX1|DKK1|LFNG|GREM2|SIX3|EN1|ASCL1|SOX1|GDNF|GSX2|FGF10|NOG|LRP4|BHLHE40|SHH|HHIP|FOXD1|SPRY1|AXIN2|BTG2|BHLHE41|PTCH1|AHI1|RIPPLY2|PAX6|MESP1|LEF1|ADGRG1|FGFR2|ARC|DDIT3|…
PATTERN SPECIFICATION PROCESS	1.61638e-06	0.000500678	-0.468597	-1.90069	0	338	RFX4|HES3|WNT7A|IRX2|PCDH8|FOXJ1|NKX6-1|FGF8|DRC1|HES5|WNT7B|PAX8|ZIC1|GBX2|RAX|HES4|CRB2|NKX6-2|DBX1|FOXB1|DNAAF1|IRX1|CFC1|CFC1B|EGR2|WNT8B|NRARP|LHX1|FEZF1|LBX1|UNCX|PAX7|SFRP2|HES6|IRX3|FOXN4|ERBB4|OTX2|IRX4|WNT3|CHRD|COBL|ARMC4|NKD1|ZIC3|DLL1|CYP26C1|GLI1|SP8|DNAI1|C3|OTX1|DKK1|LFNG|GREM2|MFNG|SIX3|EN1|ASCL1|SOX1|GDNF|GSX2|FGF10|RFX3|NOG|LRP4|BHLHE40|SHH|DNAH5|HHIP|FOXD1|SPRY1|LRRC6|AXIN2|BT…
CARBOXY LYASE ACTIVITY	0.000345368	0.0125689	-0.675555	-1.90715	183	30	GAD1|DDC|HDC|ME3|BCKDHA|PCK2|GAD2|ODC1|GADL1
REGULATION OF NEURAL PRECURSOR CELL PROLIFERATION	1.97642e-05	0.00162381	-0.566984	-1.92175	10	80	OTP|GPR37L1|LHX1|RASSF10|EGF|FZD9|VEGFC|GLI1|FZD3|SIX3|LRRK2|ASCL1|ELL3|ID2|SHH|NES|DCT|BTG2|PAX6|ADGRG1|SOX10|LHX5|KCTD11|LRP2|SPINT2|FOXO1|CX3CL1|PROX1|INSM1|CDH2|EMX1|ADCYAP1
NEURAL PRECURSOR CELL PROLIFERATION	3.47745e-06	0.000509671	-0.527054	-1.93164	1	136	OTP|WNT7A|GPR37L1|POU3F2|FGF8|GBX2|LHX1|RASSF10|EGF|FZD9|FABP7|VEGFC|GLI1|ARX|FZD3|SIX3|LRRK2|NEUROD4|ASCL1|ELL3|ID4|ID2|SHH|HHIP|NES|DCT|BTG2|PAX6|LEF1|ADGRG1|FGFR2|SOX10|LHX5|KCTD11|LRP2|SPINT2|RACGAP1|FOXO1|CX3CL1|PROX1|INSM1|CDH2|FGFR1|ZNF503|EMX1|ADCYAP1
SPERM MOTILITY	7.54188e-05	0.00480324	-0.621424	-1.93514	40	49	TACR1|TACR3|TEKT1|DNAI1|ROPN1L|PLTP|CFAP157|TEKT2|PLA2G3|ATP1A4|DNAH5|LRRC6|CFAP43|DNAH11|ANXA5|BBS2
CYTOSOLIC LARGE RIBOSOMAL SUBUNIT	2.55914e-05	0.00195583	-0.614182	-1.96548	13	57	RSL24D1|RPL35A|RPL22L1|RPL21|RPL17|RPL7|RPL31|RPL39|RPL10A|RPLP0|RPL3|RPL24|RPL4|RPL6|RPL5|RPL36|RPL35|RPL32|RPL37A|RPL13A|RPL30|RPL27A|RPL27|RPL23|RPL12|RPL38|RPL9|RPL18|RPL7A|RPL8|RPL34|RPL36A|RPL36AL|RPL13|RPLP2|RPL23A|RPL18A|RPL37|RPL26L1|RPL19|RPL26|RPL22|RPL10|RPL14|RPL29|RPL11|RPL15
CYTOSOLIC RIBOSOME	3.54096e-06	0.000509671	-0.568931	-2.00527	1	103	PPARGC1A|RPS27L|RPS10|RSL24D1|RPL35A|RPL22L1|RPS14|RPS19|RPL21|RPL17|RPL7|RPL31|RPL39|RPL10A|RPLP0|RPS27|RPL3|RPL24|RPL4|RPS7|RPL6|RPL5|RPS15|RPL36|RPL35|RPL32|RPS13|RPS3A|RPL37A|RPL13A|RPL30|RPL27A|RPS3|EIF2D|RPS29|RPL27|RPS15A|RPS23|RPS5|RPL23|RPS24|RPS21|RPL12|RPL38|RPSA|RPS27A|RPS8|RPL9|RPL18|RPL7A|RPL8|RPL34|RPS25|RPL36A|RPL36AL|RPS11|RPS4Y1|RACK1|RPL13|RPLP2|RPS17|RPS20|RPL23A|RPL18A|UBA52|…
POSITIVE REGULATION OF NEURAL PRECURSOR CELL PROLIFERATION	2.01848e-05	0.00162381	-0.639523	-2.00635	10	51	OTP|GPR37L1|LHX1|RASSF10|EGF|FZD9|VEGFC|GLI1|FZD3|ASCL1|ELL3|SHH|NES|DCT|PAX6|ADGRG1|SOX10|LHX5|LRP2|CX3CL1|PROX1|INSM1
COTRANSLATIONAL PROTEIN TARGETING TO MEMBRANE	3.54251e-06	0.000509671	-0.573622	-2.01902	1	102	ARL6IP1|RPS10|TRAM1|RPL35A|RPS14|RPS19|RPL21|RPL17|RPL7|RPL31|SRPRA|RPL39|RPL10A|RPLP0|RPS27|RPL3|RPL24|RPL4|RPS7|RPL6|RPL5|RPS15|RPL36|RPL35|RPL32|RPS13|RPS3A|RPL37A|RPL13A|RPL30|RPL27A|RPS3|RPS29|RPL27|RPS15A|RPS23|SEC61A2|RPS5|RPL23|RPS24|RPS21|RPL12|RPL38|RPSA|RPS27A|RPS8|RPL9|RPL18|RPL7A|RPL8|RPL34|SSR3|RPS25|RPL36A|RPS11|RPS4Y1|RPL13|RPLP2|RPS17|RPS20|SRP54|RPL23A|RPL18A|UBA52|SRP9|RPS18|RP…
CILIUM OR FLAGELLUM DEPENDENT CELL MOTILITY	1.6893e-05	0.0014345	-0.730793	-2.06309	8	30	TEKT1|DRC1|CFAP54|DNAH7|SPEF1|SPATA4|DNAH6|RFX3|TEKT2|RSPH9|LRRC6|CFAP57|CFAP43|DNAH11|BBS2
FRIZZLED BINDING	1.6893e-05	0.0014345	-0.73217	-2.06698	8	30	WNT7A|WNT7B|WNT8B|RSPO1|WNT11|WNT4|RSPO2|WNT3|ZNRF3|WNT10B|WNT5B|RNF43|NDP
MOTILE CILIUM	1.74428e-06	0.000500678	-0.568098	-2.06955	0	130	TACR1|TACR3|TEKT1|DRC1|SPAG6|MAK|CFAP52|C10orf107|RSPH1|ROPN1L|SPEF1|DNAH9|CFAP65|SPATA4|MAATS1|AK7|CFAP100|IQUB|ENKUR|TEKT2|RSPH9|CFAP61|EFCAB2|DNAH5|LRRC6|CFAP206|RPGR|CFAP43|DNAH11|DNALI1|SPAG4|SLC26A6|SPA17|SPAG17|BBS2|IQCD|PACRG|NME5|CCDC181|CATSPERE|AK8|INTU|C21orf2|CFAP69|WDR19|RSPH4A|FOPNL|IFT81|SLC9A3R1|CFAP36|KLC3|SPATA6|IFT74|DNAH2|BBS4|ODF2|DRC7|SPACA9|SEPT4|CCDC65|FBXL13|SAXO2|TCTE1|…
MICROTUBULE BUNDLE FORMATION	3.59675e-06	0.000509671	-0.614276	-2.07772	1	79	DRC1|DNAAF1|NCKAP5|DNAH7|CFAP74|ARMC4|ZMYND10|RSPH1|TPPP3|DNAI1|DNAAF3|CFAP100|CFAP157|HYDIN|TEKT2|RSPH9|PLA2G3|SPAG1|DNAH5|LRRC6|CFAP206|CAPN6|CFAP43|DNALI1|MAP2|SPAG17|BBS2|PRC1
DORSAL VENTRAL PATTERN FORMATION	1.8041e-06	0.000500678	-0.624887	-2.09129	0	74	RFX4|WNT7A|NKX6-1|FGF8|NKX6-2|DBX1|WNT8B|LHX1|PAX7|FOXN4|WNT3|CHRD|GLI1|SP8|GREM2|SIX3|EN1|ASCL1|SOX1|GSX2|NOG|LRP4|SHH|HHIP|PTCH1|PAX6|DDIT3|SMAD6|BMPR1B|LMX1B|DMRT3|BMP4|HOXB2|CXXC4|INTU|WDR19
AXONEME ASSEMBLY	3.66789e-06	0.000509671	-0.67357	-2.12063	1	52	DRC1|DNAAF1|DNAH7|CFAP74|ARMC4|ZMYND10|RSPH1|DNAI1|DNAAF3|CFAP100|CFAP157|HYDIN|TEKT2|RSPH9|PLA2G3|SPAG1|DNAH5|LRRC6|CFAP206|CFAP43|DNALI1|SPAG17|BBS2
AXONEME PART	1.87466e-06	0.000500678	-0.750967	-2.13468	0	31	DRC1|DNAH7|DYNLRB2|DNAI1|DNAH9|MAATS1|CFAP100|DNAH6|HYDIN|CFAP61|DNAH5|CFAP206|DNAH11|WDR78|SPAG17|RSPH4A|DNAL1|DNAH2|CCDC65|SAXO2|SPAG16|WDPCP
CILIARY PLASM	1.77481e-06	0.000500678	-0.632118	-2.21484	0	99	DRC1|SPAG6|AKAP14|MAK|DNAAF1|CFAP54|DNAH7|CFAP74|ARMC4|GLI1|DYNLRB2|DNAI1|SPEF1|CFAP221|DNAH9|MAATS1|CFAP100|DNAH6|HYDIN|RSPH9|CFAP61|LCA5L|KIF17|DNAH5|KIF19|CFAP206|CFAP43|DNAH11|WDR78|DNALI1|EFHC1|SPAG17|IFT57|AK8|TCTEX1D2|RSPH4A|DNAL1
CILIUM MOVEMENT	1.83175e-06	0.000500678	-0.719722	-2.2812	0	54	TEKT1|DRC1|DNAAF1|CFAP54|DNAH7|ARMC4|DNAI1|ROPN1L|CFAP221|MAATS1|CFAP100|RFX3|HYDIN|TEKT2|RSPH9|CFAP61|DNAH5|LRRC6|CFAP206|CFAP43|DNAH11|WDR78|SPA17|SPAG17|BBS2|NME5|C21orf2|KIF27|RSPH4A|TTLL6|DPCD

## Sheet: 16p11del_025
pathway	pval	padj	ES	NES	nMoreExtreme	size	leadingEdge
STRUCTURAL CONSTITUENT OF RIBOSOME	1.35089e-05	0.000172275	0.547328	2.52943	0	153	RPS4Y1|MRPL32|MRPS6|RPSA|RPS27A|RPS27|RPS21|MRPL35|MRPL24|MRPL21|RPS13|RPL22|RPL7|MRPS36|MRPS9|RPL22L1|RPS17|RPL11|MRPL46|RPL17|RPL29|RPL39|RPL9|RPS15A|RPS5|RPL31|RSL24D1|RPL36|RPLP1|RPL3|RPS16|MRPL17|RPL26|MRPS31|MRPS21|MRPL33|MRPL15|RPL23|MRPL1|RPL4|RPL13A|RPS12|MRPS22|RPS7|MRPL36|RPL27A|RPL10A|MRPS7|MRPL27|RPL19|RPL36A|RPS10|RPL34|RPL6|RPL30|MRPL20|MRPS18C|RPL36AL|MRPS34|MRPL47|RPS24|RPLP0|RPS…
RIBOSOMAL SUBUNIT	1.73789e-05	0.000207529	0.503627	2.38082	0	182	RPS4Y1|MRPL32|MRPS6|RPSA|RPS27A|RPS27|RPS21|MRPL58|MRPL35|MRPL24|DDX3X|MRPL21|RPS13|RPL22|RPL7|MRPS36|MRPS9|RPL22L1|RPS17|RPL11|MRPL46|RPL17|RPL29|RPL39|RPL9|RPS15A|EIF2A|RPS5|RPL31|MRPL50|RSL24D1|RPL36|RPLP1|MRPL40|RPL3|RPS16|MRPL39|MRPL17|RPL26|MRPS31|MRPS21|MRPL33|MRPL15|RPL23|MRPL1|RPL4|RPL13A|RPS12|MRPS22|RPS25|RPS7|MRPL36|RPL27A|RPL10A|MRPS7|MRPL27|RPL19|RPL36A|RPS10|RPL34|RPL6|RPL30|MRPL20…
CYTOSOLIC RIBOSOME	8.51716e-06	0.000121102	0.541306	2.36141	0	103	RPS4Y1|RPSA|RPS27A|RPS27|RPS21|DDX3X|RPS13|RPL22|RPL7|RPL22L1|RPS17|RPL11|RPL17|RPL29|RPL39|RPL9|RPS15A|EIF2A|RPS5|RPL31|RSL24D1|RPL36|RPLP1|RPL3|RPS16|RPL26|RPL23|MRPL1|RPL4|RPL13A|RPS12|RPS25|RPS7|RPL27A|RPL10A|RPL19|RPL36A|RPS10|RPL34|RPL6|RPL30|RPL36AL|RPS24|ZNF622|RPLP0|RPS23|RPL21|RPL37A|RPS20|RPL12|RPS9|RPL15|RPS8|RPL8|RPS3A|RPS11|RPS4X|RPL5|RPL10|RPS3|RPL32|RPS14|RACK1|RPL39L|RPL35|RPL7A|…
CILIUM OR FLAGELLUM DEPENDENT CELL MOTILITY	1.16089e-05	0.000156336	0.686048	2.3268	2	30	TEKT1|CFAP54|DNAH2|SPEF1|DRC1|LRRC6|RSPH9|DNAH6|CFAP57|DNAH7|MKKS|TEKT3|CFAP43|DNAH17|TEKT2|RFX3
COTRANSLATIONAL PROTEIN TARGETING TO MEMBRANE	8.4349e-06	0.000120808	0.529465	2.30599	0	102	RPS4Y1|RPSA|RPS27A|RPS27|RPS21|SEC62|TRAM1L1|RPS13|RPL22|RPL7|SRP9|RPS17|RN7SL3|RPL11|RPL17|RPL29|RPL39|RPL9|RPS15A|RPS5|RPL31|RPL36|ARL6IP1|RPLP1|RPL3|RPS16|RPL26|RPL23|RPL4|RPL13A|RPS12|RPS25|RPS7|RPL27A|SRP14|RPL10A|RPL19|RPL36A|RPS10|RPL34|RPL6|RPL30|SEC61B|RPS24|RPLP0|RPS23|RPL21|RPL37A|RPS20|RPL12|RPS9|RPL15|RPS8|RPL8|RPS3A|SRP72|ZFAND2B|RPS11|RPS4X|RPL5|RPL10|RPS3|RPL32|RPS14|SEC61A2|RPL35…
AXONEME PART	3.53185e-05	0.00035733	0.653074	2.2328	8	31	DNAH5|DNAH2|SAXO2|CFAP206|CFAP100|DRC1|DYNLRB2|WDR66|RSPH4A|DNAH6|DNAH7|ARL6|DNAH17|SPAG16|CEP162|WDR78|DNAH9|MAATS1
CYTOSOLIC LARGE RIBOSOMAL SUBUNIT	5.34028e-06	8.20364e-05	0.568623	2.22941	0	57	RPL22|RPL7|RPL22L1|RPL11|RPL17|RPL29|RPL39|RPL9|RPL31|RSL24D1|RPL36|RPLP1|RPL3|RPL26|RPL23|MRPL1|RPL4|RPL13A|RPL27A|RPL10A|RPL19|RPL36A|RPL34|RPL6|RPL30|RPL36AL|ZNF622|RPLP0|RPL21|RPL37A|RPL12|RPL15|RPL8|RPL5|RPL10|RPL32|RPL39L|RPL35|RPL7A|RPL24|RPLP2|RPL38|RPL13|RPL27|RPL37|RPL41
ESTABLISHMENT OF PROTEIN LOCALIZATION TO ENDOPLASMIC RETICULUM	9.5318e-06	0.000133053	0.500627	2.22169	0	115	RPS4Y1|RPSA|RPS27A|RPS27|RPS21|SEC62|TRAM1L1|RPS13|RPL22|RPL7|SRP9|RPS17|RN7SL3|RPL11|RPL17|RPL29|RPL39|RPL9|RPS15A|RPS5|RPL31|RPL36|RPLP1|PMM1|RPL3|RPS16|RPL26|RPL23|RAB3GAP1|RPL4|SEC61G|RPL13A|RPS12|RPS25|ASNA1|RPS7|RPL27A|SRP14|RPL10A|RPL19|RPL36A|RPS10|RPL34|RPL6|RPL30|SEC61B|RPS24|RPLP0|RPS23|RPL21|RPL37A|RPS20|RPL12|RPS9|RPL15|RPS8|RPL8|RPS3A|SRP72|ZFAND2B|RPS11|CHMP4A|RPS4X|RPL5|RPL10|RPS3…
CILIUM MOVEMENT	5.17026e-06	8.10537e-05	0.565423	2.19229	0	54	NME5|TEKT1|DNAH5|CFAP54|CFAP206|CFAP100|DRC1|WDR66|LRRC6|RSPH4A|RSPH9|DNAAF4|DNAH7|DNAAF1|MKKS|TEKT3|CFAP53|CCDC103|ARMC4|CFAP43|TEKT2|RFX3|ROPN1L
LARGE RIBOSOMAL SUBUNIT	9.5318e-06	0.000133053	0.492726	2.18662	0	115	MRPL32|MRPL58|MRPL35|MRPL24|MRPL21|RPL22|RPL7|RPL22L1|RPL11|MRPL46|RPL17|RPL29|RPL39|RPL9|RPL31|MRPL50|RSL24D1|RPL36|RPLP1|MRPL40|RPL3|MRPL39|MRPL17|RPL26|MRPL33|MRPL15|RPL23|MRPL1|RPL4|RPL13A|MRPL36|RPL27A|RPL10A|MRPL27|RPL19|RPL36A|RPL34|RPL6|RPL30|MRPL20|RPL36AL|MRPL47|MRPL45|ZNF622|RPLP0|RPL21|RPL37A|RPL12|RPL15|RPL8|NDUFAB1|RPL5|RPL10|RPL32|MRPL42|MRPL10|MRPL12|MRPL11|MRPL37|RPL39L|MRPL55|RP…
SMALL RIBOSOMAL SUBUNIT	6.07364e-06	9.10152e-05	0.534389	2.17405	0	69	RPS4Y1|MRPS6|RPSA|RPS27A|RPS27|RPS21|DDX3X|RPS13|MRPS36|MRPS9|RPS17|RPS15A|EIF2A|RPS5|RPS16|MRPS31|MRPS21|RPS12|MRPS22|RPS25|RPS7|MRPS7|RPS10|MRPS18C|MRPS34|RPS24|RPS23|DAP3|RPS20|RPS9|MRPS12|RPS8|RPS3A|RPS11|RPS4X|RPS3|MRPL42|MRPS2|RPS14|RACK1|MRPS28|RPS19|RPS6|MRPS5|MRPS35|MRPS18A|MRPS11|LARP4
MOTILE CILIUM	1.09744e-05	0.000149106	0.468426	2.1168	0	130	TACR3|AKAP3|NME5|C11orf70|TEKT1|DNAH5|DNAH2|IQUB|SPEF1|SAXO2|TACR1|CFAP206|CFAP100|ALS2CR12|DRC1|FBXL13|RSPH1|DNALI1|ENKUR|PACRG|INTU|CFAP52|WDR19|WDR66|LRRC6|RSPH4A|CFAP69|CCDC181|RSPH9|SPAG6|TSGA10|DYNC2LI1|MKKS|CFAP65|DYNC2H1|TEKT3|CCDC103|CFAP43|SPAG16|TEKT2|IFT74|ROPN1L|CFAP36|SQSTM1|AK8|IQCG|C10orf107|IFT88|DNAH9|MAATS1|SEPT4|SPATA4|ARL13B|NPHP1|STARD10|SLC9B2|ANXA1|AK7|CFAP20|CATSPERE|SPA1…
RIBOSOME	2.35727e-05	0.000262042	0.43751	2.11212	0	218	SNCA|RPS4Y1|MRPL32|MRPS6|MT3|RPSA|RPS27A|RPS27|RPS21|MRPL58|MRPL35|MRPL24|DDX3X|MRPL21|RPS13|RPL22|RPL7|MRPS36|MRPS9|RPL22L1|RPS17|RPL11|MRPL46|RPL17|RPL29|RPL39|RPL9|RPS15A|EIF2A|RPS5|RPL31|MRPL50|RSL24D1|RPL36|RPLP1|NCK1|MRPL40|CANX|RPL3|RPS16|MRPL39|MRPL17|RPL26|MRPS31|MRPS21|MRPL33|MRPL15|RPL23|GADD45GIP1|MRPL1|RPL4|RPL13A|CHCHD1|RPS12|MRPS22|RPS25|HSPA14|RPS7|MRPL36|RPL27A|RPL10A|MRPS7|EIF3H…
CYTOSOLIC SMALL RIBOSOMAL SUBUNIT	8.466e-05	0.000720907	0.578339	2.11112	18	41	RPS4Y1|RPSA|RPS27A|RPS27|RPS21|DDX3X|RPS13|RPS17|RPS15A|EIF2A|RPS5|RPS16|RPS12|RPS25|RPS7|RPS10|RPS24|RPS23|RPS20|RPS9|RPS8|RPS3A|RPS11|RPS4X|RPS3|RPS14|RACK1|RPS19
MITOCHONDRIAL TRANSLATIONAL TERMINATION	7.43682e-06	0.000108259	0.485641	2.06858	0	89	MRPL32|MRPS6|MRPL58|MRPL35|MRPL24|MRPL21|MRPS36|MRPS9|MRPL46|MRPL50|MRPL40|MRPL39|MRPL17|MRPS31|MRPS21|MRPL33|MRPL15|GADD45GIP1|MRPL1|CHCHD1|MRPS22|MRPL36|MRPS7|MRPL27|MRPL20|MRPS18C|MRPS34|MRPL47|MRPL45|ERAL1|DAP3|MTRF1L|MTRF1|MRPS12|MRPL42|PTCD3|MRPS2|MRPL10|MRPL12|MRPL11|MRPL37|MRPS28|MRPL55|AURKAIP1|MRPL43|MRPL51|MRPS5|MRPL18|MRPS35|MRPS18A|MRPL3|MRPS11|MRPL4|MRPL34|MRPL53|MRPL28|MRPL52|MRPL9…
DYNEIN COMPLEX	0.000182217	0.00131419	0.54113	2.01662	38	45	DNAH12|DNAH5|DNAH2|DRC1|DNALI1|DYNLRB2|TCTE3|DNAH10|DNAH6|DNAH7|TCTEX1D2|DYNC2LI1|DYNLT3|DYNC2H1|TOPORS|DNAH17|SNX4|DYNLL1|WDR78|DNAH9|TPR|DYNC1LI2|DNAH14|DYNLT1|DNAH11|CCDC65|DNAL4|DYNC1I1|DYNC1I2|WDR60|DNAL1
RRNA BINDING	0.00013527	0.0010338	0.486682	1.94003	23	62	RNASEL|RPS4Y1|MRPS6|IMP3|DDX28|RPS13|CAVIN1|NGRN|RPL11|RPL9|RPS5|RPL3|RPL23|FASTKD5|FASTKD2|DDX21|RPF1|MRPS7|SBDS|RPL19|MRPL20|MRPS18C|RRS1|RPLP0|ERAL1|RPL12|RPS9|DIEXF|RPL8|RPS11|RPS4X|RPL5|RPS3|PTCD3|RPS14|MRPL11
TRANSLATIONAL TERMINATION	2.55515e-05	0.00027601	0.430082	1.8762	2	103	GSPT2|MRPL32|MRPS6|ABCE1|MRPL58|MRPL35|MRPL24|MRPL21|MRPS36|MRPS9|MRPL46|MRPL50|MRPL40|MRPL39|MRPL17|MRPS31|MRPS21|MRPL33|MRPL15|GADD45GIP1|MRPL1|CHCHD1|MRPS22|MRPL36|MRPS7|MRPL27|MRPL20|MRPS18C|MRPS34|MRPL47|MRPL45|ERAL1|DAP3|MTRF1L|MTRF1|MRPS12|N6AMT1|GLE1|MRPL42|PTCD3|MRPS2|MRPL10|MRPL12|MRPL11|MRPL37|MRPS28|MRPL55|AURKAIP1|MRPL43|MRPL51|TRMT112|MRPS5|MRPL18|MRPS35|MRPS18A|MRPL3|MRPS11
ATP SYNTHESIS COUPLED ELECTRON TRANSPORT	8.18046e-05	0.000700495	0.448291	1.87418	11	80	DNAJC15|SNCA|UQCRB|NDUFA5|NDUFC1|UQCRC2|COA6|COX6C|CYCS|AFG1L|NDUFC2|NDUFB2|SDHD|UQCRHL|NDUFS4|UQCRH|CYC1|UQCR10|NDUFB5|DLD|COX8A|NDUFB9|NDUFA4|NDUFAB1|CCNB1|UQCRQ|NDUFA12|NDUFB11|COX7C|COX7A2L|NDUFA13|NDUFB3|PARK7|NDUFAF1|UQCRFS1|COX7B|SDHAF2|COX4I1|NDUFA6|NDUFS6|NDUFA10|NDUFB1|NDUFB8|COX6A1|CDK1|COQ9|NDUFS7|COX6B1|NDUFB4|NDUFV2|SDHA|NDUFB6|NDUFS5
NUCLEAR TRANSCRIBED MRNA CATABOLIC PROCESS NONSENSE MEDIATED DECAY	1.97853e-05	0.000228241	0.419032	1.86922	1	119	RPS4Y1|GSPT2|RPSA|RPS27A|RPS27|RPS21|UPF3B|RPS13|RPL22|SMG8|RPL7|PNRC2|NBAS|RPS17|RPL11|RPL17|RPL29|RPL39|RPL9|RPS15A|RPS5|RPL31|UPF2|RPL36|RPLP1|RPL3|RPS16|EIF3E|RPL26|RPL23|UPF3A|RPL4|RPL13A|RPS12|RPS25|RPS7|RPL27A|RPL10A|RPL19|RPL36A|RPS10|RPL34|RPL6|RPL30|RPS24|PPP2CA|RPLP0|RPS23|RPL21|RPL37A|RPS20|RPL12|RPS9|RPL15|RPS8|RPL8|SECISBP2|RPS3A|RPS11|RPS4X|RPL5|RPL10|RPS3|RPL32|RPS14|PYM1|RPL35|RP…
TRANSLATIONAL INITIATION	1.77048e-05	0.000210597	0.393758	1.86353	0	184	RPS4Y1|EIF4EBP3|EIF1AY|ATF4|C8orf88|MTIF2|ABCE1|RPSA|RPS27A|RPS27|EIF4A2|RPS21|PAIP2|DDX3X|RPS13|RPL22|RPL7|EIF4E1B|EIF3M|RPS17|EIF2S1|RPL11|RPL17|RPL29|RPL39|RPL9|EIF4E|RPS15A|EIF2A|RPS5|RPL31|RPL36|RPLP1|NCK1|EIF5|RPL3|PAIP1|RPS16|EIF3E|DHX29|RPL26|EIF3L|RPL23|KLHL25|NPM1||YTHDF2|RPL4|MTIF3|RPL13A|EIF1B|RPS12|EIF1|RPS25|RPS7|EIF3A|RPL27A|RPL10A|EIF3H|EIF2B3|RPL19|RPL36A|RPS10|RPL34|RPL6|POLR2G|…
MITOCHONDRIAL TRANSLATION	2.29331e-05	0.000255864	0.407772	1.85308	1	135	MRPL32|MTIF2|MRPS6|FASTKD3|MRPL58|MRPL35|MRPL24|MRPL21|MRPS36|MRPS9|NGRN|MRPL46|MRPL50|MRPL40|TRMT10C|MRPL39|MRPL17|MRPS31|MRPS21|MRPL33|MRPL15|GADD45GIP1|FASTKD2|RPUSD4|MRPL1|MTIF3|CHCHD1|MRPS22|MRPL36|MRPS7|MRPL27|IARS2|MRPL20|MRPS18C|ALKBH1|MRPS34|MRPL47|MRPL45|ERAL1|DAP3|MTRF1L|MTRF1|MRPS12|COA3|MRPL42|PTCD3|MRPS2|GARS|MRPL10|MRPL12|MRPL11|MRPL37|MRPS28|MRPL55|AURKAIP1|MRPL43|WARS2|RARS2|MRPL…
RESPIRASOME	0.000109073	0.000868322	0.442797	1.85121	15	80	SNCA|UQCRB|NDUFA5|NDUFC1|UQCRC2|HIGD1A|WDR93|CYCS|NDUFC2|NDUFB2|SDHD|UQCRHL|NDUFS4|DMAC1|UQCRH|CYC1|DMAC2|UQCR10|NDUFB5|SDHB|COX8A|NDUFB9|NDUFA4|NDUFAB1|UQCRQ|NDUFA12|HIGD2A|NDUFB11|COX7A2|COX7A2L|NDUFA13|NDUFB3|PARK7|NDUFAF1|UQCRFS1|COX7B|COX4I1|SURF1|NDUFA6|NDUFS6|NDUFA10|SDHAF4|NDUFB1|NDUFB8|COX6A1|C7orf73|NDUFS7|BCS1L|COX6B1|NDUFB4|NDUFV2|SDHA|NDUFB6|NDUFS5
MITOCHONDRIAL PROTEIN COMPLEX	2.94837e-05	0.000311875	0.370415	1.81267	0	246	DNAJC15|SNCA|UQCRB|MRPL32|MRPS6|MCUB|NDUFA5|NDUFC1|MRPL58|MRPL35|TIMM17A|MRPL24|MRPL21|TOMM7|CHCHD6|MRPS36|UQCRC2|MRPS9|ATP5A1|TIMM9|MRPL46|MTX2|MRPL50|TIMM21|SUCLG2|GRPEL2|WDR93|MRPL40|TRMT10C|BCKDHA|MRPL39|MRPL17|NDUFC2|MRPS31|MRPS21|MRPL33|MRPL15|MFN1|NDUFB2|TOMM22|MTX1|SDHD|UQCRHL|CHCHD1|NDUFS4|MRPS22|TIMM10|TOMM20|MRPL36|PMPCB|MRPS7|MRPL27|DMAC1|ATP5C1|DNA2|AFG3L2|MRPL20|MRPS18C|DLAT|UQCRH|C…
MITOCHONDRIAL GENE EXPRESSION	4.29799e-05	0.000418438	0.389142	1.80962	2	160	TRIT1|MRPL32|MTIF2|MRPS6|FASTKD3|MRPL58|MRPL35|MRPL24|MRPL21|MRPS36|TFB2M|MRPS9|NGRN|MRPL46|MRPL50|MTO1|MRPL40|TRMT10C|MRPL39|MRPL17|MRPS31|MRPS21|MRPL33|MRPL15|GADD45GIP1|FASTKD5|FASTKD2|TRNT1|RPUSD4|MRPL1|MTIF3|CHCHD1|TFAM|MRPS22|MRPL36|MRPS7|MRPL27|IARS2|TBRG4|SLC25A33|TRMT61B|MRPL20|MRPS18C|ALKBH1|MRPS34|MRPL47|MRPL45|ERAL1|PNPT1|DAP3|MTRF1L|MTRF1|MTERF2|MRPS12|MTERF1|COA3|MRPL42|PTCD3|MRPS2|…
ORGANELLAR RIBOSOME	0.000153268	0.00114	0.423299	1.79573	20	87	MRPL32|MRPS6|MRPL58|MRPL35|MRPL24|MRPL21|MRPS36|MRPS9|MRPL46|MRPL50|MRPL40|MRPL39|MRPL17|MRPS31|MRPS21|MRPL33|MRPL15|CHCHD1|MRPS22|MRPL36|MRPS7|MRPL27|MRPL20|MRPS18C|MRPS34|MRPL47|MRPL45|DAP3|MRPS12|NDUFAB1|MRPL42|MRPS2|MRPL10|MRPL12|MRPL11|MRPL37|MRPS28|MRPL55|MRPL43|MRPL51|MRPS5|MRPL18|MRPS35|MRPS18A|MRPL3|MALSU1|MRPS11|MRPL4|MRPL34|MRPL53|MRPL28|MRPL52|MRPL9|MRPS24|MRPL48
TRANSLATIONAL ELONGATION	3.32369e-05	0.000344425	0.395902	1.7909	2	131	SELENOT|ABTB1|MRPL32|MRPS6|DNAJC24|GRM5|DIO2|MRPL58|MRPL35|MRPL24|MRPL21|USP16|EEF1B2|MRPS36|SRP9|MRPS9|DPH5|MRPL46|PSTK|MRPL50|EFL1|RPLP1|MRPL40|EEF1A1|DPH6|MRPL39|MRPL17|MRPS31|MRPS21|MRPL33|MRPL15|GADD45GIP1|MRPL1|CHCHD1|EEF1G|MRPS22|HBS1L|MRPL36|MRPS7|MRPL27|MRPL20|MRPS18C|ALKBH1|MRPS34|MRPL47|MRPL45|ERAL1|TRNAU1AP|DAP3|MRPS12|SECISBP2|NEMF|MRPL42|PTCD3|MRPS2|MRPL10|MRPL12|RACK1|MRPL11|MRPL37…
RESPIRATORY CHAIN COMPLEX	0.000594816	0.00352394	0.441117	1.79018	98	68	SNCA|UQCRB|NDUFA5|NDUFC1|UQCRC2|WDR93|NDUFC2|NDUFB2|SDHD|UQCRHL|NDUFS4|DMAC1|UQCRH|CYC1|DMAC2|UQCR10|NDUFB5|SDHB|COX8A|NDUFB9|NDUFA4|NDUFAB1|UQCRQ|NDUFA12|NDUFB11|NDUFA13|NDUFB3|PARK7|NDUFAF1|UQCRFS1|COX7B|COX4I1|NDUFA6|NDUFS6|NDUFA10|SDHAF4|NDUFB1|NDUFB8|COX6A1|NDUFS7|BCS1L|COX6B1|NDUFB4|NDUFV2|SDHA|NDUFB6|NDUFS5
INTRACILIARY TRANSPORT	0.00136555	0.00706341	0.465264	1.78952	269	52	DYNLRB2|WDR19|LCA5|TCTEX1D2|DYNC2LI1|ARL3|DYNC2H1|SSX2IP|IFT57|BBS12|IFT74|TTC30B|WDR35|LCA5L|DYNLL1|TTC30A|IFT88|IFT22|KIF3A|IFT81|TNPO1|TRIP11|CLUAP1|IFT52|IFT46|RPGR|PCM1
MITOCHONDRIAL ELECTRON TRANSPORT NADH TO UBIQUINONE	0.00267251	0.0121215	0.47165	1.75769	571	45	DNAJC15|SNCA|NDUFA5|NDUFC1|NDUFC2|NDUFB2|NDUFS4|NDUFB5|DLD|NDUFB9|NDUFA4|NDUFAB1|NDUFA12|NDUFB11|NDUFA13|NDUFB3|PARK7|NDUFAF1|NDUFA6|NDUFS6|NDUFA10|NDUFB1|NDUFB8|COQ9|NDUFS7|NDUFB4|NDUFV2|NDUFB6|NDUFS5
AXONEME ASSEMBLY	0.00217982	0.0103313	0.453391	1.74385	430	52	DNAH5|LRGUK|CFAP206|CFAP100|DRC1|RSPH1|DNALI1|LRRC6|RSPH4A|RSPH9|DNAAF4|DNAH7|DNAAF1|CCDC103|ARMC4|CFAP43|SPAG16|TEKT2|DNAAF3|ZMYND10|IQCG|UBE2B|LRRC49|CFAP44|C11orf63|DNAAF2|SPAG1|TOGARAM1|HYDIN|CFAP74|TTLL3|CCDC65|CCDC151
INNER MITOCHONDRIAL MEMBRANE PROTEIN COMPLEX	0.000118712	0.000928139	0.388048	1.731	11	119	DNAJC15|SNCA|UQCRB|MCUB|NDUFA5|NDUFC1|TIMM17A|CHCHD6|UQCRC2|ATP5A1|TIMM21|GRPEL2|WDR93|NDUFC2|NDUFB2|SDHD|UQCRHL|NDUFS4|TIMM10|DMAC1|ATP5C1|AFG3L2|UQCRH|CYC1|DMAC2|UQCR10|GRPEL1|USMG5|IMMP1L|ATP5E|NDUFB5|SDHB|ATP5L|NDUFB9|ATP5O|NDUFA4|NDUFAB1|UQCRQ|NDUFA12|NDUFB11|TIMM17B|CHCHD3|ATP5F1|NDUFA13|ATP5G3|NDUFB3|PARK7|NDUFAF1|UQCRFS1|ATP5J2|C14orf2|PAM16|COX4I1|NDUFA6|TIMM22|ATP5H|ATP5B|NDUFS6|NDUFA10…
RIBOSOMAL SMALL SUBUNIT BIOGENESIS	0.00154944	0.0079208	0.431373	1.73036	268	64	NGDN|RPSA|RPS27|NOB1|RPS21|MRPS9|RPS17|NOL11|RPS5|RPS16|LTV1|NPM1|RPS7|MRPS7|RPS10|RIOK1|RRS1|HEATR1|PWP2|RPS24|ERAL1|UTP3|DIEXF|RPS8|RRP36|TSR3|RPS14|ABT1|RCL1|DCAF13|SRFBP1|RPS19|RPS6|RPL38|LSM6|UTP4|RIOK2|MRPS11|NOL10
PROTEIN REFOLDING	0.00627528	0.0239196	0.501852	1.72917	1577	32	HSPA6|HSPA1A|HSPA1B|PPIL6|HSP90AA1|HSPA13|PPIG|PPIE|HSPD1|HSPA14|HSPA2|FKBP1B|NKTR|HSPA8|PDCL|HSPA9|PPIH|ST13
ORGANELLAR LARGE RIBOSOMAL SUBUNIT	0.00225894	0.010624	0.438127	1.71777	422	57	MRPL32|MRPL58|MRPL35|MRPL24|MRPL21|MRPL46|MRPL50|MRPL40|MRPL39|MRPL17|MRPL33|MRPL15|MRPL36|MRPL27|MRPL20|MRPL47|MRPL45|NDUFAB1|MRPL42|MRPL10|MRPL12|MRPL11|MRPL37|MRPL55|MRPL43|MRPL51|MRPL18|MRPS18A|MRPL3|MALSU1|MRPL4|MRPL34|MRPL53|MRPL28|MRPL52|MRPL9|MRPL48|MRPL19|NSUN3|MRPL22|MRPL54
RIBOSOME ASSEMBLY	0.00221706	0.0104754	0.434081	1.71361	405	59	RPSA|RPS27|DDX3X|DDX28|RPL11|EIF2A|RPS5|BRIX1|RSL24D1|EFL1|RPL3|FASTKD2|NPM1|MRPS7|SBDS|RPS10|RPL6|MRPL20|RRS1|PWP2|RPLP0|ERAL1|RPL12|WDR18|RPL5|RPL10|MRPS2|RPS14|ABT1|MRPL11|EIF6|RPS19|RPL24
CILIARY PLASM	0.000311465	0.00205205	0.394088	1.70844	37	99	DNAH5|CFAP54|DNAH2|SPEF1|SAXO2|CFAP206|CFAP100|DRC1|DNALI1|DYNLRB2|WDR66|RSPH4A|RSPH9|DNAH6|SPAG6|LCA5|DNAH7|ARL6|DNAAF1|TCTEX1D2|DYNC2LI1|DYNC2H1|CCDC103|IFT57|ARMC4|CFAP43|DNAH17|SPAG16|SPATA7|WDR35|ATG5|CEP162|LCA5L|AK8|WDR78|DNAH9|BBS7|MAATS1|PIK3R4
NADH DEHYDROGENASE COMPLEX ASSEMBLY	0.00240878	0.0111909	0.433855	1.70695	445	58	NDUFA5|NDUFC1|NDUFAF5|NDUFAF6|TIMM21|NDUFC2|TMEM126B|NDUFB2|NDUFS4|NDUFAF2|DMAC1|DMAC2|NDUFAF4|NDUFB5|NDUFB9|NDUFAB1|ECSIT|NDUFA12|NDUFB11|NDUFA13|NDUFB3|NDUFAF1|NDUFA6|NDUFS6|NDUFA10|NDUFB1|NDUFAF3|NDUFB8|TIMMDC1|NDUFS7|BCS1L|NDUFB4|NDUFV2|NDUFB6|NDUFS5|NDUFB10|NDUFB7|COA1|NDUFV1|NDUFS3|NDUFA2|NDUFA3|NDUFA11|NDUFA8|OXA1L
MRNA CIS SPLICING VIA SPLICEOSOME	0.0053177	0.0208603	0.469639	1.70495	1207	40	RNVU1-14|RNVU1-15|RNVU1-6|RNVU1-7|RNVU1-18|SRSF5|RNU1-2|RNU1-1|RNU1-4|RNU1-3|SRSF7|CWC15|PRPF39|SRSF10|PRPF40A|WBP4|SRSF6|PSIP1
MITOCHONDRIAL RESPIRATORY CHAIN COMPLEX ASSEMBLY	0.000580072	0.00346344	0.400246	1.70484	77	89	UQCRB|FASTKD3|NDUFA5|COX20|PET117|NDUFC1|NDUFAF5|NDUFAF6|TIMM21|NDUFC2|TMEM126B|NDUFB2|TFAM|NDUFS4|NDUFAF2|DMAC1|SLC25A33|SMIM20|DMAC2|UQCR10|NDUFAF4|COX17|NDUFB5|COA5|SDHAF3|NDUFB9|NDUFAB1|ECSIT|NDUFA12|COA3|NDUFB11|NDUFA13|NDUFB3|SDHAF1|NDUFAF1|SDHAF2|SURF1|NDUFA6|NDUFS6|NDUFA10|COX14|SDHAF4|NDUFB1|UQCC2|NDUFAF3|NDUFB8|TIMMDC1|SAMM50|COA4|COX16|NDUFS7|BCS1L|NDUFB4|NDUFV2|NDUFB6|SCO1|NDUFS5
PROTEIN LOCALIZATION TO ENDOPLASMIC RETICULUM	4.7895e-05	0.000457586	0.37227	1.70089	3	140	RPS4Y1|RPSA|RPS27A|RPS27|RPS21|SEC62|TRAM1L1|INSIG1|RPS13|RPL22|RPL7|SRP9|RPS17|RN7SL3|ANKRD13C|RPL11|RPL17|RPL29|RPL39|RPL9|RPS15A|RPS5|RPL31|RPL36|RPLP1|PMM1|RPL3|RPS16|RPL26|MIA3|RPL23|RAB3GAP1|RPL4|SEC61G|RPL13A|RPS12|RPS25|ASNA1|RPS7|RPL27A|SRP14|RPL10A|RPL19|RPL36A|RPS10|VAPA|RPL34|RPL6|RPL30|SEC61B|RPS24|RPLP0|RPS23|RPL21|RPL37A|RPS20|RPL12|RPS9|RPL15|RPS8|RPL8|RPS3A|SRP72|ZFAND2B|RPS11|CH…
RAN GTPASE BINDING	0.00616903	0.0236029	0.469813	1.69539	1417	39	RGPD2|RGPD1|RGPD4|RGPD3|RANBP17|SERGEF|IPO5|CSE1L|XPO1|IPO11|RANBP2|RGPD6|IPO7|RGPD5|TNPO1|NXT1
MITOCHONDRIAL RESPIRATORY CHAIN COMPLEX I	0.00516748	0.0204802	0.452485	1.68626	1105	45	SNCA|NDUFA5|NDUFC1|WDR93|NDUFC2|NDUFB2|NDUFS4|DMAC1|DMAC2|NDUFB5|NDUFB9|NDUFA4|NDUFAB1|NDUFA12|NDUFB11|NDUFA13|NDUFB3|PARK7|NDUFAF1|NDUFA6|NDUFS6|NDUFA10|NDUFB1|NDUFB8|NDUFS7|NDUFB4|NDUFV2|NDUFB6|NDUFS5|NDUFB10|NDUFB7|NDUFV1|NDUFS3|NDUFA2|NDUFA3|NDUFA11|NDUFA8
MRNA SPLICE SITE SELECTION	0.00763318	0.0279261	0.457929	1.66244	1733	40	RNVU1-14|RNVU1-15|LUC7L3|RNVU1-6|RNVU1-7|CELF4|RNVU1-18|SRSF5|RNU1-2|RNU1-1|CELF6|RNU1-4|PTBP2|RNU1-3|YTHDC1
RIBOSOME BIOGENESIS	3.91896e-05	0.000386073	0.335299	1.66125	0	280	RMRP|RNASEL|PIH1D2|NGDN|ABCE1|BMT2|RPSA|RPS27|NOB1|RPS21|CEBPZ|IMP3|RRN3|DDX3X|RRNAD1|NOP56|DDX28|RPL7|TFB2M|ESF1|MRPS9|RPS17|NOL11|RPL11|NOP58|DDX47|EIF2A|MPHOSPH10|RPS5|BRIX1|RSL24D1|UTP14A|EFL1|WDR75|RPL3|RPS16|LTV1|RPL26|GTPBP4|DIS3|FASTKD2|NPM1|MPHOSPH6|DDX21|NOL8|RPF1|MRPL1|RAN|NMD3|XPO1|XRN2|RPS7|MRPL36|ZNHIT3|KRR1|RPL10A|MRPS7|SBDS|NOP16|MRM2|RPS10|RPL6|EXOSC5|TRMT61B|NVL|RIOK1|WDR36|MRPL…
9PLUS2 MOTILE CILIUM	0.00379008	0.0160475	0.408854	1.64003	657	64	TACR3|AKAP3|NME5|TEKT1|DNAH5|SAXO2|TACR1|RSPH1|DNALI1|ENKUR|PACRG|WDR66|CFAP69|CCDC181|RSPH9|TEKT3|SPAG16|TEKT2|SQSTM1|AK8|IQCG|C10orf107|IFT88|DNAH9|SEPT4|SLC9B2|CATSPERE|SPA17|IFT81
SM LIKE PROTEIN FAMILY COMPLEX	0.00163317	0.00826591	0.386457	1.6362	225	86	RNVU1-14|RNVU1-15|LUC7L3|SNRPE|RNVU1-6|LSM10|RNVU1-7|RNVU1-18|PRPF3|RNU1-2|LSM11|SF3B1|RNU1-1|RNU1-4|CLNS1A|SNRPD1|RNU1-3|PHF5A|SNRPF|ZMAT2|DDX20|SF3B6|SNRPB2|PRPF39|LSM8|PRPF40A|LSM5|SNU13|LSM3|LSM7|SLU7|TGS1|SNRPA1|PPIH|SF3B5|WEE2-AS1|SNRPB|SNRNP40|LSM4|LSM6|SNRPG|ARFGEF1|GEMIN6|SNRPN|GEMIN2
SPLICEOSOMAL COMPLEX ASSEMBLY	0.00437717	0.0180825	0.398465	1.61244	735	67	RNVU1-14|RNVU1-15|LUC7L3|SNRPE|RNVU1-6|GCFC2|RNVU1-7|CELF4|RNVU1-18|SRSF5|RNU1-2|SF3B1|RNU1-1|CELF6|RNU1-4|PTBP2|SNRPD1|RNU1-3|YTHDC1|SRPK1|PRPF39|SRSF10|SRPK2|RBM5|SRSF6|PSIP1|SLU7|DDX1
REGULATION OF TOLL LIKE RECEPTOR SIGNALING PATHWAY	0.0104811	0.0360412	0.426605	1.59765	2218	46	CD14|TICAM2|IRF4|LGR4|F2RL1|TLR4|CD36|PJA2
INTRACILIARY TRANSPORT INVOLVED IN CILIUM ASSEMBLY	0.0131138	0.0433861	0.439604	1.59591	2978	40	DYNLRB2|WDR19|DYNC2LI1|DYNC2H1|SSX2IP|IFT57|IFT74|TTC30B|WDR35|DYNLL1|IFT88|IFT22|KIF3A|IFT81|TNPO1|TRIP11|CLUAP1|IFT52|IFT46|PCM1
TRANSFERASE ACTIVITY TRANSFERRING ALKYL OR ARYL OTHER THAN METHYL GROUPS	0.0108306	0.0370398	0.425664	1.59413	2292	46	GSTM5|MGST1|TRIT1|MGST2|FDFT1|GSTA4|COQ2|HMBS|PTAR1|GSTM1|CBSL|PGGT1B|RABGGTB|TRMT12|MAT2A|DHPS|GGPS1|CBS|GSTM4|FNTA|GSTM2|FDPS|GSTO2|LANCL1
OXIDATIVE PHOSPHORYLATION	0.00105024	0.00565246	0.356811	1.58915	106	118	DNAJC15|SNCA|UQCRB|NDUFA5|NDUFC1|UQCRC2|ATP5A1|COA6|COX6C|CYCS|AFG1L|NDUFC2|NDUFB2|SDHD|UQCRHL|NDUFS4|SLC25A33|ATP5C1|UQCRH|CYC1|UQCR10|ATP5E|NDUFB5|PGK1|ATP5L|DLD|COX8A|NDUFB9|ATP5O|NDUFA4|NDUFAB1|CCNB1|UQCRQ|NDUFA12|STOML2|NDUFB11|COX7C|COX7A2|COX7A2L|ATP5F1|NDUFA13|ATP5G3|NDUFB3|PARK7|NDUFAF1|UQCRFS1|ATP5J2|COX7B|SDHAF2|COX4I1|SURF1|NDUFA6|MLXIPL|ATP5H|ATP5B|NDUFS6|NDUFA10|NDUFB1|UQCC2|NDUFB8|…
RRNA METABOLIC PROCESS	0.000108571	0.00086658	0.326386	1.56715	4	208	RMRP|RNASEL|PIH1D2|NGDN|BMT2|RPSA|RPS27|NOB1|NIFK|RPS21|IMP3|RRNAD1|NOP56|RPL7|TFB2M|ESF1|MRPS9|RPS17|NOL11|RPL11|NOP58|DDX47|MPHOSPH10|UTP14A|WDR75|RPS16|RPL26|GTPBP4|DIS3|MPHOSPH6|DDX21|NOL8|RPF1|MRPL1|XRN2|RPS7|ZNHIT3|KRR1|RPL10A|SBDS|MRM2|EXOSC5|TRMT61B|NVL|RIOK1|WDR36|NOLC1|RRS1|HEATR1|NSUN5P1|REXO4|WDR43|PWP2|RPS24|MRM3|FDXACB1|UTP3|SNU13|NUDT16|IMP4|UTP18|RPS9|DIEXF|RPS8|EXOSC7|YBEY|RRP36|…
U2 TYPE SPLICEOSOMAL COMPLEX	0.00443154	0.0182823	0.373508	1.56511	643	81	LUC7L3|SNRPE|SYF2|GCFC2|PRPF3|SF3B1|SNRPD1|DHX15|PHF5A|RNF113A|SNRPF|PPIE|ZMAT2|CWC27|PPIL1|CWC15|SNRPB2|PRPF39|CDC5L|LSM8|CWC22|PRPF40A|BCAS2|PLRG1|IK|WBP4|LSM5|SNU13|LSM3|CCDC94|MFAP1|SNW1|LSM7|BUD31|TFIP11|SNRPA1|SF3B5|SNRPB|CRNKL1|SNRNP40|LSM4|LSM6|PRPF38A|SNRPG|SNRPN|AQR|BUD13
SPLICEOSOMAL COMPLEX	0.000420324	0.00262231	0.331276	1.55721	25	174	LUC7L3|SNRPE|SREK1|PNN|SYF2|DDX5|GCFC2|IVNS1ABP|ZNF830|PRPF3|MYEF2|SF3B1|HNRNPC|PTBP2|SNRPD1|DHX15|RNPC3|PHF5A|RNF113A|SNRPF|PPIE|HNRNPA2B1|AAR2|ZMAT2|CWC27|HNRNPF|TRA2B|PPP1R8|U2AF1|RBM17|RBMXL1|HNRNPH1|PPIL1|HNRNPH3|SF3B6|CWC15|PRPF4B|SNRPB2|PRPF39|GPATCH1|RBM41|ZCRB1|CDC5L|ZMAT5|U2AF1L5|LSM8|CWC22|PPWD1|PRPF40A|BCAS2|WAC|PLRG1|IK|WBP4|LSM5|SNU13|SUGP1|RBM5|LSM3|HNRNPA1L2|CCDC94|PPIL3|MFAP1|SNW…
CHLORIDE TRANSMEMBRANE TRANSPORT	0.012053	0.0404457	0.39246	1.53873	2256	57	GABRA2|GABRA4|GABRA5|GABRG2|SLC26A7|SLC1A1|GABRG1|BEST4|GABRB2|SLC1A3|FXYD1|GABRB3|GABRB1|SLC26A4|SLC12A8|GLRB|GABRD
TRANSLATION INITIATION FACTOR ACTIVITY	0.0152508	0.048921	0.400011	1.53226	3045	51	EIF1AY|MTIF2|EIF4A2|EIF4E1B|EIF3M|EIF2S1|EIF4E|EIF2A|EIF5|EIF3E|DHX29|EIF3L||MTIF3|EIF1B|EIF1|EIF3A|EIF3H|EIF2B3|EIF4A1|EIF1AX|EIF3CL|EIF3C|EIF4H|EIF3K|EIF6|EIF4B|EIF3D|EIF2S2
RIBONUCLEOPROTEIN COMPLEX BIOGENESIS	0.000151791	0.00113497	0.288716	1.49286	0	454	RNVU1-14|RNVU1-15|RMRP|RNASEL|LUC7L3|PIH1D2|SNRPE|RNVU1-6|C9orf72|NGDN|GCFC2|ABCE1|BMT2|RPSA|RPS27|NOB1|RPS21|CEBPZ|RNVU1-7|IMP3|RRN3|DDX3X|CELF4|RRNAD1|RNVU1-18|PRPF3|NOP56|DDX28|HSP90AA1|SRSF5|RNU1-2|RPL7|SF3B1|RNU1-1|TFB2M|ESF1|CELF6|EIF3M|MRPS9|RNU1-4|PTBP2|RPS17|CLNS1A|SNRPD1|RNU1-3|EIF2S1|NOL11|RPL11|NOP58|DDX47|EIF2A|MPHOSPH10|RPS5|BRIX1|NUDT21|RSL24D1|SNRPF|UTP14A|YTHDC1|EFL1|AAR2|WDR75|E…
CHLORIDE TRANSPORT	0.0130304	0.0432039	0.364907	1.48891	2123	70	GABRA2|GABRA4|SLC4A10|GABRA5|GABRG2|SLC26A7|SLC1A1|GABRG1|BEST4|GABRB2|SLC1A3|FXYD1|GABRB3|GABRB1|SLC26A4|SLC12A8|GRM5|GLRB|GABRD
CYTOPLASMIC TRANSLATION	0.00873927	0.0311942	0.34307	1.47234	1128	93	GSPT2|DNAJC24|JAKMIP1|RPS21|CPEB1|EIF3M|RBM24|DPH5|RPL11|RPL17|RPL29|RPL39|RPL9|RPL31|ZC3H15|RPL36|RPLP1|NCK1|EIF5|DPH6|EIF3E|RPL26|EIF3L||YTHDF2|RPL13A|HSPA14|EIF3A|RPL10A|EIF3H|RPL19|RPL36A|RPL6|RPL30|RPLP0|RPS23|RPL15|RPL8|EIF3CL|EIF3C|RPL32|EIF4H|EIF3K|TMA7|EIF4B|DRG1|RPL24|DHX9|EIF3D|METTL3
CATALYTIC ACTIVITY ACTING ON A TRNA	0.00517868	0.0204802	0.326906	1.46155	512	121	TYW3|TRIT1|PRORSD1P|MRPL58|CARS|THUMPD2|TRMT6|TRMT11|RPP40|TYW5|DARS|TRDMT1|NT5C3A|QTRT1|TSEN15|NSUN6|KARS|TRMT10C|TSEN2|PTRH2|NARS|TRMT12|TRNT1|ALKBH8|FARS2|IARS2|QARS|TYW1|TRMT61B|ALKBH1|RPP21|RARS|TRMT13|LCMT2|TARBP1|SARS|EPRS|HARS2|TRMT10A|DTD1|GARS|TYW1B|TRMT5|WARS2|PTRHD1|RARS2|TRMT61A|MARS2|PUS10|DARS2|PUS3|HARS|DUS2|DUS4L|THUMPD3|YARS2|METTL6|LARS|RPP30|BCDIN3D|POP4|RPP25|TARS|FTO
MITOCHONDRIAL MEMBRANE PART	0.000774327	0.00439543	0.303232	1.45566	35	207	DNAJC15|COX6B2|SNCA|LINC00116|UQCRB|MPC2|FUNDC1|MGARP|COQ3|MCUB|CISD1|NDUFA5|COQ2|NDUFC1|BDH1|TIMM17A|TOMM7|CHCHD6|UQCRC2|COQ5|ATP5A1|NDUFAF5|MTX2|TIMM21|GRPEL2|WDR93|NDUFC2|GDAP1|CNR1|TMEM70|MFN1|NDUFB2|TOMM22|MTX1|SDHD|TAMM41|UQCRHL|FIS1|TMEM177|NDUFS4|TIMM10|TOMM20|DMAC1|ATP5C1|AFG3L2|UQCRH|CYC1|DMAC2|UQCR10|GRPEL1|USMG5|IMMP1L|ATP5E|NDUFB5|TMEM11|FUNDC2|SDHB|ATP5L|NDUFB9|ATP5O|NDUFA4|NDUFAB1|…
BLASTOCYST DEVELOPMENT	0.0136308	0.0447095	0.342698	1.44776	1903	85	POU5F1|ST8SIA6|PLPP4|AKAP3|ZP3|ELF3|PPP4R4|NECAB1|ETV2|CCDC62|LPAR6|ZNF830|GABPA|KDM4C|PALB2|COPS2
UNFOLDED PROTEIN BINDING	0.00980383	0.0341348	0.327484	1.43723	1104	107	HSPA6|HSPA1A|HSPA1B|CCDC115|TMEM67|PPIL6|MKKS|HSP90AA1|HSPA13|PDRG1|CCT3|CDC37L1|CCT8|PPIG|CLGN|PFDN2|CCT6A|GRPEL2|PPIE|CANX|PFDN4|NPM1|HSPD1|HSP90AB1|DNAJB1|CCT2|TOMM20|HSPA14|DNAJB4|SRSF10|AFG3L2|DNAJB5|LMAN1|GRPEL1|HSPA2|PTGES3|TCP1|DNAJB6|PFDN6|NKTR|UGGT2|AAMP|HSPA8|HSPE1|HTRA2|NUDCD2|NDUFAF1|HSPA9|DNAJA1|PPIH|HEATR3|ST13|CCT5|TTC1
PROTEIN TARGETING TO MEMBRANE	0.00248922	0.0115296	0.30128	1.42746	137	186	RPS4Y1|ZDHHC11B|ARL6|ZDHHC23|VPS37D|ZDHHC4|RPSA|RPS27A|RPS27|ZDHHC22|RPS21|SEC62|TRAM1L1|RAB3IP|MIEF2|CIB1|RPS13|RPL22|RTP1|RPL7|SRP9|RAB8B|C2CD5|RPS17|SDCBP|RN7SL3|RPL11|RPL17|RPL29|RPL39|RPL9|RPS15A|RPS5|RPL31|VAMP7|RPL36|ARL6IP1|RPLP1|ICMT|VPS37A|RPL3|RPS16|RPL26|ATG4C|RPL23|ADORA1|ZDHHC21|RPL4|FIS1|RPL13A|PAK1|RPS12|RPS25|ZDHHC2|ASNA1|RPS7|RPL27A|SRP14|RPL10A|RPL19|GOLGA7|RPL36A|RPS10|RPL34|R…
RIBONUCLEOPROTEIN COMPLEX SUBUNIT ORGANIZATION	0.000888409	0.00492898	0.285495	1.40231	27	255	RNVU1-14|RNVU1-15|LUC7L3|PIH1D2|SNRPE|RNVU1-6|C9orf72|MTIF2|GCFC2|RPSA|RPS27|RNVU1-7|DDX3X|CELF4|RNVU1-18|PRPF3|DDX28|HSP90AA1|SRSF5|RNU1-2|SF3B1|RNU1-1|DYRK3|CELF6|EIF3M|RNU1-4|PTBP2|CLNS1A|SNRPD1|RNU1-3|EIF2S1|RPL11|ZFAND1|EIF2A|RPS5|BRIX1|NUDT21|RSL24D1|SNRPF|YTHDC1|EFL1|AAR2|EIF5|RPL3|DDX20|EIF3E|CPSF6|CNOT2|TAF9|EIF3L|FASTKD2|NPM1|ATR||HSP90AB1|CNOT7|MTIF3|RPL13A|CLP1|SRPK1|EIF3A|ZNHIT3|PRPF…
CELLULAR RESPIRATION	0.00687296	0.0258337	0.292783	1.37423	431	172	DNAJC15|SNCA|NOS2|FASTKD1|NR4A3|IDH1|UQCRB|MDH1B|TREX1|FASTKD3|CISD1|NDUFA5|COX20|NDUFC1|UQCRC2|CAT|COA6|SUCLA2|COX6C|SUCLG2|ME2|CYCS|AFG1L|NDUFC2|NDUFB2|FASTKD5|FASTKD2|AIFM2|SDHD|CHCHD4|UQCRHL|PDHB|NDUFS4|FH|NDUFAF2|TBRG4|SLC25A12|DLAT|SLC25A14|UQCRH|CYC1|ETFB|UQCR10|PNPT1|NDUFB5|SDHB|SUCLG1|DLD|HIF1A|COX8A|NDUFB9|NDUFA4|NDUFAB1|CCNB1|UQCRQ|NDUFA12|MDH2|SLC25A18|NDUFB11|COX7C|COX7A2L|MDH1|NDUFA…
TRNA METABOLIC PROCESS	0.0089421	0.0317123	0.287157	1.35148	542	176	TYW3|TRIT1|PPA1|SEPHS2|ELP4|PRORSD1P|PPA2|EEF1E1|ELAC1|CARS|THUMPD2|TRMT6|TRMT11|RPP40|TYW5|DARS|PSTK|TRDMT1|KTI12|QTRT1|TSEN15|MTO1|NSUN6|KARS|TRMT10C|TSEN2|NARS|AIMP1|LAGE3|TRMT12|TRNT1|RPUSD4|ALKBH8|ZBTB8OS|SSB|TRUB1|FARS2|CLP1|IARS2|QARS|TYW1|TRMT61B|ALKBH1|RPP21|RARS|TRMT13|LCMT2|TPRKB|TARBP1|SARS|EPRS|HARS2|ELP5|DDX1|TRMT10A|RTCB|DTD1|GARS|TYW1B|TRMT5|WARS2|RARS2|TRMT61A|MARS2|TRMT112|THUMP…
CYTOSOLIC PART	0.00510856	0.020308	0.279775	1.34901	219	216	SH3GL2|GUCY1B3|RPS4Y1|HBQ1|GUCY1A3|RPSA|RPS27A|RPS27|RPS21|PSMD14|DDX3X|STX12|RPS13|RPL22|RPL7|BLOC1S2|CCT3|RPL22L1|RPS17|CCT8|RPL11|IFIT5|RPL17|RPL29|RPL39|RPL9|EIF4E|RPS15A|EIF2A|RPS5|RPL31|CCT6A|RSL24D1|RPL36|NARFL|RPLP1|AIM2|RPL3|RPS16|RPL26|FAM96A|ENO4|CHUK|RPL23|MRPL1|RPL4|RPL13A|RPS12|CCT2|RPS25|RPS7|RPL27A|RPL10A|RPL19|RPL36A|HPS6|UCHL5|RPS10|RPL34|RPL6|STXBP5|RPL30|NLRP1|HOMER1|RPL36AL|S…
CILIUM	0.00036704	0.00234737	0.25442	1.31993	1	477	TACR3|AKAP3|PCDH15|DNAH12|DAW1|NME5|C11orf70|PKD1L1|CFAP126|C11orf74|TEKT1|DNAH5|CFAP54|RGS9BP|DNAH2|IQUB|SPEF1|PKHD1|C5orf30|SAXO2|TACR1|TTLL9|CFAP206|CFAP100|ALS2CR12|DRD1|CFAP70|DRC1|FBXL13|RSPH1|DNALI1|DYNLRB2|UBXN10|ENKUR|PACRG|INTU|CFAP52|WDR19|WDR66|LRRC6|PIFO|DNAH10|AGBL2|CFAP45|RSPH4A|CFAP69|CCDC181|RSPH9|DNAH6|AGBL4|PDE6B|SPAG6|FANK1|LCA5|DNAAF4|DNAH7|ARL6|HYLS1|FAM92A|FAM183A|DNAAF1|TS…
NUCLEAR TRANSCRIBED MRNA CATABOLIC PROCESS	0.0140946	0.0459842	0.271404	1.29778	687	201	RPS4Y1|NANOS3|GSPT2|DDX5|RPSA|RPS27A|RPS27|RPS21|UPF3B|RPS13|RPL22|SMG8|RPL7|PNRC2|NBAS|RPS17|RPL11|RPL17|RPL29|RPL39|RPL9|RPS15A|RPS5|RPL31|UPF2|RPL36|RPLP1|RPL3|RPS16|EIF3E|CNOT2|RPL26|RPL23|DIS3|UPF3A|SSB|RPL4|CNOT7|RPL13A|RPS12|CNOT10|HBS1L|RPS25|RPS7|RPL27A|RPL10A|RPL19|RPL36A|RPS10|RPL34|RPL6|EXOSC5|POLR2G|RPL30|CSDE1|CNOT8|RPS24|PPP2CA|RPLP0|RPS23|RPL21|LSM5|RPL37A|RPS20|RPL12|RPS9|RPL15|L…
NCRNA PROCESSING	0.002162	0.0102787	0.254306	1.29371	27	368	RMRP|RNASEL|TYW3|PIH1D2|TRIT1|NGDN|INTS6L|SEPHS2|ELP4|BMT2|RPSA|ELAC1|RPS27|NOB1|RPS21|IMP3|THUMPD2|RRNAD1|NOP56|RPL7|TRMT6|TFB2M|ESF1|MRPS9|TRMT11|RPP40|RPS17|TYW5|NOL11|RPL11|TRDMT1|NOP58|DDX47|MPHOSPH10|KTI12|QTRT1|RNF113A|TSEN15|MTO1|NSUN6|HNRNPA2B1|UTP14A|KARS|WDR75|TRMT10C|TSEN2|RPS16|RPL26|GTPBP4|DIS3|LAGE3|TRMT12|TRNT1|RPUSD4|MPHOSPH6|ALKBH8|DDX21|NOL8|RPF1|ZBTB8OS|MRPL1|SSB|TRUB1|FARS2|X…
NCRNA METABOLIC PROCESS	0.000926416	0.0051028	0.2513	1.29353	6	435	RMRP|RNASEL|TYW3|PIH1D2|TRIT1|NGDN|INTS6L|PPA1|SEPHS2|ELP4|PRORSD1P|PPA2|PIWIL4|EEF1E1|BMT2|RPSA|ELAC1|RPS27|NOB1|NIFK|RPS21|IMP3|CARS|THUMPD2|RRNAD1|NOP56|RPL7|TRMT6|TFB2M|ESF1|MRPS9|TRMT11|RPP40|RPS17|TYW5|DARS|NOL11|RPL11|PSTK|TRDMT1|NOP58|DDX47|MPHOSPH10|KTI12|QTRT1|RNF113A|TSEN15|MTO1|NSUN6|HNRNPA2B1|UTP14A|KARS|WDR75|TRMT10C|TSEN2|RPS16|RPL26|GTPBP4|TDRD12|NARS|DIS3|AIMP1|LAGE3|TRMT12|TRNT1…
PROTEIN TARGETING	0.00352441	0.0152177	0.244736	1.25266	33	404	DNAJC15|NUDT7|AKAP5|AP1S3|RPS4Y1|CLU|SORL1|NOS2|ZDHHC11B|ACOX2|IDH1|BAAT|ARL6|PIPOX|MGARP|UBE2D1|ZDHHC23|VPS37D|GNPAT|ZDHHC4|RPSA|NLGN1|RPS27A|RPS27|ZDHHC22|HAP1|RPS21|SEC62|TRAM1L1|RAB3IP|MIEF2|PEX12|CIB1|TIMM17A|UBC|HSP90AA1|RPS13|RPL22|TOMM7|RTP1|RPL7|UQCRC2|CAT|AP4S1|SRP9|TIMM9|RAB8B|C2CD5|RPS17|SDCBP|MAIP1|RN7SL3|RPL11|AMACR|RPL17|RPL29|RPL39|RPL9|RPS15A|RPS5|MIPEP|RPL31|TIMM21|VAMP7|GRPEL2|…
CILIARY PART	0.00906745	0.0320453	0.243007	1.23416	122	362	TACR3|AKAP3|PCDH15|PKD1L1|CFAP126|DNAH5|CFAP54|RGS9BP|DNAH2|SPEF1|PKHD1|C5orf30|SAXO2|TACR1|CFAP206|CFAP100|DRD1|DRC1|RSPH1|DNALI1|DYNLRB2|ENKUR|PACRG|INTU|WDR19|WDR66|PIFO|AGBL2|RSPH4A|CFAP69|RSPH9|DNAH6|AGBL4|PDE6B|SPAG6|FANK1|LCA5|DNAH7|ARL6|FAM92A|FAM183A|DNAAF1|DHRS3|MCHR1|TCTEX1D2|DYNC2LI1|TMEM67|GPR37L1|ARL3|MKKS|DYNC2H1|CCDC103|NEK8|CEP290|TOPORS|CYS1|SSX2IP|IFT57|PRKACB|ARMC4|CFAP43|DNAH…
PRESYNAPSE	0.0150287	0.0483109	-0.342982	-1.27694	14930	456	HTR3A|RGS10|MME|KCNA1|CPLX1|KCNA2|SYNPR|SV2C|GPER1|GPC4|DRD2|RPH3A|GRIK3|SLC17A7|BSN|C1QL1|LGI3|OPRD1|DOC2A|DOC2B|SYT7|ADORA2A|P2RX3|TNN|SLC2A4|CHRNA4|KCTD12|ATP2B3|GRM4|LRFN3|SNCB|NLGN2|NTF3|NOS1|CALCA|P2RX7|PDYN|CEL|CHAT|STX1B|TANC1|LRRK2|GRIK5|TH|NRXN2|TBC1D24|AP3D1|NECTIN1|GRIN1|PRRT2|PNOC|SLC18A1|OTOF|SPTBN2|PTPRS|SLC6A17|RAB11B|OPRK1|HIP1|ADRA2C|PPFIBP2|CHRM1|KIF1A|RIMS4|PTPRN2|PTPRN|KCNC4|…
ENZYME ACTIVATOR ACTIVITY	0.00948144	0.0333542	-0.349173	-1.29983	9418	454	USP6|RGS10|ARHGDIB|SH3PXD2A|RGS4|IGF2|TGFB1|ERBB3|FN1|AFAP1L2|DLC1|PCOLCE|ARHGAP10|ARRB1|PREX1|ARHGAP31|FBLN1|ARHGAP28|RANBP3L|VSIR|AGAP2|PRKCD|TBC1D10B|MMP17|MAL|ASAP1|SH3BP1|ARAP1|RIN3|RASA4B|LRRK2|GMIP|ARHGAP23|ACAP1|TBC1D24|SLX4|ARHGAP24|WNK1|ARHGAP22|WNT11|RGS6|PRLR|MMP15|EFNA5|MTSS1L|ADAP2|RASGRP3|TBC1D16|ARHGAP39|TBC1D3G|NOXO1|SIPA1L3|MYO9B|STARD13|ALDH1A1|ARHGAP6|PRKCE|DGKQ|ARHGEF19|TSC2|…
PEPTIDASE ACTIVITY	0.00986643	0.0343136	-0.352721	-1.30943	9777	414	HGF|USP6|ADAMTS5|ADAM12|ADAMTS15|ADAMTS17|MME|ADAMTS14|ADAM11|DPP6|PAPPA2|MMP2|ADAMTS8|MMP25|MMEL1|MMP14|CTSK|AEBP1|FAP|ADAMTS1|USP2|OTUD7A|ADAMTS7|TRABD2B|ADAMTSL4|ADAM19|ECEL1|MMP28|TRHDE|CAPN3|CPS1|TMPRSS15|ADAMTS4|MMP17|ENPEP|ADAMTS9|CPZ|ADAMTSL3|TPP1|ERAP2|PCSK9|THSD4|PRSS56|TMPRSS9|MMP15|CASP8|CAPN6|ADAMTS2|ESPL1|PGPEP1|PLAT|ADAM33|SPPL2B|RNPEPL1|BMP1|TLL2|DDI2|USP42|ECE1|ADAMTSL2|SPPL3|C1S…
PROTEIN SERINE THREONINE KINASE ACTIVITY	0.00682799	0.0257311	-0.357786	-1.32782	6764	410	ACVRL1|TTN|TGFBR2|NRK|LRRK1|LTBP4|PRKACA|MYLK4|STK32B|HIPK2|OBSCN|HASPIN|WNK2|KSR2|IKBKE|MAST3|EEF2K|CDK6|MAST1|PRKX|DYRK1B|ULK1|PRKCD|TAOK2|GRK5|SBK1|LRRK2|LATS2|HUNK|CDK18|TTBK1|ERN1|TGFBR3|WNK1|DMPK|LIMK1|PRKG1|PRKD1|LMTK3|FAM20C|AATK|PRKG2|ALPK2|CAMK1D|RPS6KA3|MAPK3|PRKD2|RPS6KA2|ALPK1|MAST4|PRKCH|STK10|IRAK3|PRKCE|MARK2|KALRN|MYLK|TNK2|MAPK13|MARK4|PDK3|SPEG|MAP2K7|PAK4|CDC42BPG|AAK1|BMPR2|M…
MULTICELLULAR ORGANISMAL HOMEOSTASIS	0.00966727	0.0337672	-0.361118	-1.33286	9524	351	ADAMTS5|TRPV2|NPR3|AQP1|PTGS2|FOXC1|COL2A1|LRRK1|ACP5|NOTCH1|DRD2|LAMA4|ABCA4|TNS2|PRKACA|PDK4|CTSK|INPP5D|CORO1A|PLCL1|IGF1R|ADCY7|STAT6|PTH1R|CYTL1|WWTR1|KSR2|KDM6B|NOS3|RCN3|ZNF423|PRDM16|SCX|ANKRD11|CMKLR1|ACHE|CALCA|P2RX7|MET|FOXO1|HFE|TPP1|DBH|POTEF|CRTC1|METRNL|UCP2|ZNF516|TP53INP2|PRLR|SOX9|ACOT11|UBASH3B|TLE3|HSF1|SFTPA2|CSK|PPP1R13L|NOVA2|ADCY9|BCL2|AMPD3|ALDH1A1|CROCC|GNAS|HAS2|INAVA|C…
SIGNAL RELEASE	0.00738737	0.0273987	-0.360764	-1.33554	7300	380	ISL1|TBX3|SLC30A8|CPLX1|FGF23|GPER1|INHBA|EDN3|DRD2|LTBP4|FOXD1|SNCG|LRP1|ASIC1|DOC2A|DOC2B|SYT7|ADORA2A|CACNA1C|CHRNA4|ARRB1|CHRNB4|GRM4|EXOC3L1|LRP5|NLGN2|ITPR3|PTPN23|CACNA2D2|P2RX7|CHAT|FZD4|STX1B|GIPR|HFE|LRRK2|GRIK5|AGT|NRXN2|SELENOM|PRRT2|UCP2|OTOF|IRS2|RAB11B|OPRK1|ADRA2C|EFNA5|CPT1A|KCNJ11|MIDN|RIMS4|ADRA2B|GCK|ITPR2|PTPRN2|C1QTNF1|PTPRN|KCNC4|MCTP1|SOX11|CACNA1A|PRKCE|CHRNB2|KCNB1|STXBP…
RESPONSE TO BACTERIUM	0.00958124	0.0335508	-0.365189	-1.3437	9407	325	DCN|ADAMTS5|VEGFD|HMCN1|LOXL1|TMEM229B|PTGS2|ACP5|NOTCH1|TGFB1|IL10RA|CYP1A1|NOS3|CD4|CPS1|SHC1|SBNO2|PTGER4|NOS1|SASH1|PRKCD|P2RX7|ADAMTS9|RARA|PDE4D|ICAM1|TRIM6|CYP2E1|CD68|SERPINB9|TH|RARRES2|GPC3|ADGRB1|CASP8|SPON2|OPRK1|HSF1|WNT5A|RPS6KA3|MAPK3|MAPKBP1|RELA|AXL|HIST1H2BI|TNFRSF1A|CCL2|IRAK3|PRKCE|TNFRSF1B|CYP27B1|SIRPA|PTGES|UPF1|ABL1|ABR|INAVA|MEF2C|TNFSF4|PPARD|SPINK5|TLR5|VGF|BMP2|CA5B|PT…
DNA BINDING TRANSCRIPTION FACTOR BINDING	0.0103285	0.0355567	-0.368285	-1.35049	10101	300	ISL1|TWIST1|TBX3|RUNX2|PITX2|HCFC1|NR4A2|ARID5A|HEY2|TGFB1I1|HIPK2|NCOR2|RARG|HDAC4|ARRB1|ZNF703|RXRA|PRDM16|PAGR1|ARID1A|SCX|IKZF4|SMARCA4|PPARA|TAF4|PADI2|TCF3|MYC|CRTC1|SKI|ZNF516|SOX9|TLE3|RERG|TOB2|CREBBP|MIER2|RELA|MEF2D|MED12|MTA1|DGKQ|WIPI1|CBX5|HDAC7|BAZ2A|TACC2|TLE1|MEF2C|PPARD|ZFPM1|MED16|JUP|NCOA6|EP300|ZBTB7A|MED25|TLE2|ACTB|BBS5|CRTC3|SRC|BHLHE40|GAS2L1|TCF7L2|MTA2|ASCL1|SMAD3|ETS2|…
POSITIVE REGULATION OF ESTABLISHMENT OF PROTEIN LOCALIZATION	0.00780014	0.0284547	-0.366758	-1.35089	7667	333	ISL1|TWIST1|SLC30A8|NLRP2|TTN|TGFB3|PTGS2|GPER1|IGF1|DRD2|PRKACA|TGFB1|PIK3R2|LRP1|DOC2B|ADORA2A|TP53|ARRB1|RPH3AL|NLGN2|EXPH5|PTGER4|CEMIP|PTPN23|CACNB3|ACHE|PRKCD|P2RX7|GLI3|C1QTNF4|GIPR|MYOM1|TRIM6|LRRK2|HUWE1|ABLIM3|IRS2|CASP8|WNT5A|CHRM1|MAPK3|GCK|BCL2|PRKCE|KCNB1|POSTN|RIPOR1|BAG3|ABL1|FLNA|SEC16A|CRH|TNFSF4|PPARD|JUP|ATP13A2|CADM1|RGCC|CEP131|HPCA|SRC|LPL|PPP1R13B|RNF31|TCF7L2|UBE2J2|IL17R…
SYNAPTIC MEMBRANE	0.00434052	0.0179796	-0.364439	-1.35166	4297	402	HTR3A|SYNPO|ITGA8|KCNA1|KCNA2|DDN|GPER1|SRPX2|GPC4|IGSF9B|CHRND|DRD2|LZTS1|GRIK3|ANK1|COL13A1|LRFN2|CHRM4|OPRD1|FAM196A|SYT7|ADORA2A|CNTN2|P2RX3|NEURL1|CACNA1C|CACNG5|CACNG2|CHRNA4|PDLIM4|KCTD12|ARRB1|SRCIN1|CHRNB4|PRR12|GRM4|GRIN2D|IQSEC3|LRFN3|CBLN1|P2RX6|LRFN1|NLGN2|SHANK3|SHANK1|SHISA6|STX1B|FAIM2|TANC1|GRIK5|NECTIN1|GRIN1|PRRT2|GABBR2|GABRG3|PTPRS|ADGRB1|TENM2|CACNG4|OPRK1|GRASP|HIP1|DISC1|L…
VACUOLAR PART	0.00232433	0.010898	-0.362887	-1.35229	2310	472	DCN|ACAN|CSPG4|HSPG2|BGN|SLC15A4|LUM|PRELP|BCAN|PDGFRB|GPC4|SLC15A3|AGRN|COL6A1|LRP1|CTSK|TMBIM1|SYT7|PLD1|ARRB1|DAB2|ABCA2|MAP1LC3C|ABCC1|HLA-DOA|ULK1|GAA|PRKCD|B4GALT1|ENPEP|ANXA2|MREG|CD74|VASN|IGF2R|ABCD1|PADI2|TPP1|CD68|PCSK9|AP3D1|ABCC6|GPC3|SLC12A4|WDR81|RAB7B|PRKD1|SDC1|ATP6V0C|ATG9B|ATP11A|EEF1A2|IFITM3|SZT2|LAMP3|GPC6|MYO7A|GPC1|PLBD2|MAP1LC3B2|SPPL2B|SLC30A2|GPC5|WIPI1|WDR24|IDUA|IDS|A…
PHOSPHOLIPID BINDING	0.00653818	0.0248597	-0.367052	-1.35434	6439	348	PIRT|MME|DYSF|RPH3A|SH3PXD2A|LPAR1|DOC2A|DOC2B|PLEKHA4|SYT7|LPAR3|PLD1|PITPNM2|ANXA11|FRMPD4|SLC9A1|PREX1|CPS1|ITPR3|SHC1|NR5A2|ANXA2|MREG|ASAP1|SNX22|GRK5|ARAP1|RASA4B|MICALL1|OSBPL10|THBS1|TLN1|SPTBN2|ADGRB1|HIP1|WNT5A|MTSS1L|ZFYVE28|ADAP2|ALOX15|STXBP6|PHLDA3|ITPR2|NOXO1|ZCCHC14|AXL|FRMPD2|KCNJ2|BAIAP2L2|PACSIN3|LDLRAP1|WIPI1|ARHGAP33|UNC13A|SNX33|MFGE8|TECPR1|SH3PXD2B|ESYT1|FES|SYT2|ARAP3|ATP…
PROTEIN COMPLEX OLIGOMERIZATION	0.00256053	0.011753	-0.364498	-1.35644	2542	449	COL1A1|TRPA1|COL1A2|KCNA1|KCNA2|KCNJ12|EMILIN1|ANGPTL4|ALDH1A3|COL6A2|QPRT|COL6A1|NPM2|ASIC1|OPRD1|S100A10|P2RX3|ALDOA|IGF1R|P2RX2|TP53|RYR1|KCTD12|CHRNB4|IKBKE|TRABD2B|ME1|P2RX6|RXRA|SLC9A1|ITPR3|FGFRL1|C1QTNF5|KCNB2|IKZF4|EHD4|ACHE|P2RX7|B4GALT1|ANXA2|CD74|SCUBE1|PKD1|WIZ|TGM2|VWF|TRIM6|GRIN1|CRTC1|SKI|DGKH|BIRC3|HSF1|KCND1|CPT1A|SEPT9|LGI1|C1QTNF1|KCNC4|KCNC1|KCNJ2|SHKBP1|KCTD13|CHRNB2|KCNB1|T…
CELL LEADING EDGE	0.0053161	0.0208603	-0.367451	-1.35783	5243	362	CSPG4|ITGA8|DOCK8|KCNA2|DDN|GPER1|DYSF|ANK1|PIEZO1|CORO1A|OPRD1|FAP|DLC1|ADORA2A|IGF2BP1|ROBO2|PDLIM4|S100A11|FGD1|SRCIN1|SH2B2|PXN|CDK6|RIPOR2|SLC9A1|ARHGAP31|APC2|SPRY4|SHISA6|ANXA2|ACTA2|RAPH1|EPB41L3|SH3BP1|FGD5|INPPL1|UNC5A|ABLIM3|GABRG3|TLN1|LIMK1|PDLIM7|DIAPH1|PDE4A|S100A6|PLXND1|MTSS1L|BCAR1|KCNJ11|ANTXR1|KCNC4|KCNC1|PALM|MYADM|ITGA5|WIPF1|PTPRJ|KCNB1|AMOTL1|PALLD|FSCN1|SCRIB|ABL1|EVL|ABC…
ENDOCYTOSIS	0.00262704	0.0119685	-0.365105	-1.35813	2607	442	PEAR1|HSPG2|CD163L1|TGFBR2|RAMP1|DRD2|SLC17A7|ITGA4|RHOJ|LRP1|XKR7|IL10RA|SUSD2|WIPF3|SYT7|CNTN2|SLC2A4|CACNG5|CACNG2|ARRB1|DAB2|EEF2K|SNCB|LOXL2|LRP5|NLGN2|NTF3|PLA2R1|TMPRSS15|EHD4|ACHE|DRD4|CEL|ANXA2|IGF2R|STX1B|SH3BP1|HFE|RIN3|LRRK2|PCSK9|MICALL1|INPPL1|THBS1|GPC3|EHD2|ANKRD13B|PDLIM7|ADGRB1|CACNG4|PRKD1|HIP1|WNT5A|LRRTM1|FOLR1|ALOX15|EPN1|MAPK3|CBL|RUBCN|AXL|MCTP1|MRC2|WIPF1|PACSIN3|LDLRAP1|…
REGULATION OF APOPTOTIC SIGNALING PATHWAY	0.00582356	0.0225065	-0.369324	-1.36192	5731	343	HGF|BDKRB2|PTGS2|GPER1|RET|INHBA|IGF1|COL2A1|BMP4|MAZ|SNAI2|NR4A2|TIMP3|CXCL12|TMBIM1|ADORA2A|TP53|SRPX|UNC5B|NOS3|GDNF|PRKCD|CD74|MAL|FAIM2|SNAI1|ICAM1|LRRK2|AGT|DBH|PLAUR|THBS1|EYA2|CASP8|ZNF385A|PLAGL2|YBX3|TPD52L1|BCL2|RELA|GRINA|MAPK8IP2|PML|MUC1|CREB3L1|SCRT2|MNT|BMF|SLC35F6|APAF1|HTT|SYVN1|AR|MAPK7|NCK2|SRC|DAPK2|PPP1R13B|TCF7L2|TMEM102|CASP2|SMAD3|LMNA|EYA3|CSNK2A2|MEIS3|EYA1|TRAF7|CFLAR|…
NEGATIVE REGULATION OF TRANSPORT	0.00459825	0.0187175	-0.370277	-1.36739	4532	356	TWIST1|FGF23|PTGS2|DYSF|INHBA|NOTCH1|DRD2|OSR1|RGS4|TGFB1|ERBB3|CORO1A|ASIC1|FN1|SERPINE2|WNK2|SRCIN1|NOS3|LRRC32|GNAO1|PTGER4|PLA2R1|NOS1|CACNB3|DRD4|CD74|KCNAB1|STX1B|ICAM1|LRRK2|PCSK9|PRRT2|UCP2|THBS1|WNK1|IRS2|ANKRD13B|OPRK1|PRKD1|PRKG2|LRRTM1|CSK|ADRA2C|KCNJ11|MIDN|STXBP6|MAPKBP1|ADRA2B|RUBCN|KCNH2|BCL2|TNFRSF1A|MCTP1|PACSIN3|PRKCE|KCNB1|SUFU|TNFRSF1B|KALRN|SIRPA|RAB11FIP3|PML|SNX33|BAG3|ABR…
POSITIVE REGULATION OF CYTOKINE PRODUCTION	0.00881086	0.031356	-0.374058	-1.3677	8588	282	HGF|ISL1|TWIST1|NLRP2|LUM|PTGS2|DRD2|TGFB1|LRP1|AFAP1L2|RUNX1|GPSM3|IL1R1|STAT6|CD4|PTGER4|RNF135|P2RX7|CD74|RARA|C1QTNF4|AGPAT2|PDE4D|TRIM6|LRRK2|AGT|THBS1|WNT11|SEMA7A|SPON2|BIRC3|RAB7B|CREBBP|WNT5A|MAPK3|PRKD2|RELA|TMIGD2|SULF2|PTPRJ|TNFRSF13C|POSTN|ABL1|INAVA|MAPK13|TNFSF4|ZFPM1|ADRA2A|WNT3A|TLR5|EP300|CADM1|RGCC|MB21D1|FURIN|UCN|ABCC8|SRC|LPL|IL17RA|HILPDA|NFKB2|SMAD3|SPTBN1|EGR1|MAVS|HLA-DP…
NEGATIVE REGULATION OF INTRACELLULAR SIGNAL TRANSDUCTION	0.00193849	0.009512	-0.368873	-1.37171	1923	437	TWIST1|BDKRB2|PTGS2|GPER1|EMILIN1|BMP4|DRD2|RASIP1|SNAI2|RGS4|TIMP3|C1QL4|PIK3R2|LPAR1|CXCL12|MSTN|DLC1|OTUD7A|IGF1R|TIMP2|CAVIN3|KIAA1024|SERPINE2|WNK2|ARRB1|TRIM67|RIPOR2|LIMD1|FBLN1|SPRY4|MGRN1|DUSP8|PRKCD|P2RX7|MET|CD74|FOXO1|SNAI1|SH3BP1|PDE4D|RASA4B|LRRK2|MYC|DUSP7|PLAUR|RAPGEF1|THBS1|PDE11A|SEMA6A|CASP8|ZNF385A|CSK|FOXM1|ITGA3|YBX3|MAPKBP1|PHLDA3|SZT2|HOMER3|DLG5|BCL2|RELA|MYADM|GRINA|IRAK…
MONOVALENT INORGANIC CATION TRANSPORT	0.00238112	0.0111131	-0.372771	-1.38146	2355	392	TWIST1|KCNJ13|KCNT1|SLC15A4|SCN4B|AQP1|KCNA1|DPP6|KCNA2|KCNJ12|SCN2B|SLC15A3|EDN3|DRD2|OSR1|SLC17A7|RGS4|TGFB1|ASIC1|SCN4A|KCNK9|P2RX3|SERPINE2|WNK2|HCN2|NOS3|SLC9A9|SLC9A1|KCNK3|SLC24A4|KCNN3|KCNB2|NOS1|ATP2A1|P2RX7|DRD4|KCNAB1|SLC10A4|PCSK9|LRRC55|KCNJ14|UCP2|WNK1|KCNMB2|SCN5A|ATP1A3|DMPK|SLC12A4|OPRK1|SLC22A4|KCND1|ATP6V0C|KCNK5|KCNJ11|GCK|KCNC4|KCNH2|KCNC1|SLC8A3|NKAIN1|KCNJ2|PRKCE|KCNK1|KCNB…
CELLULAR RESPONSE TO ABIOTIC STIMULUS	0.00809488	0.0292852	-0.379531	-1.3825	7854	262	COL1A1|BDKRB2|MME|AQP1|PTGS2|MFAP4|DYSF|PIEZO2|SNAI2|PIEZO1|TGFB1|ASIC1|SLC2A4|AVPR1A|TP53|HMGA2|HDAC4|SLC9A1|CAPN3|SCX|PTGER4|RGR|AGT|MYC|WNT11|SOX9|CASP8|RAB11B|HSF1|CREBBP|MAPK3|YBX3|NEUROD2|PALM|KCNJ2|CNN2|TNFRSF1A|BAG3|MYLK|MAPK13|BMF|ADSSL1|DAG1|TSPYL5|TLR5|EP300|HPCA|CNGB1|GNA11|CASP2|ASCL1|TNKS1BP1|POLD1|EGR1|MC1R|NFKB1|AURKB|REST|LRRC8C|YY1|HYAL1|POLH|H2AFX|SFRP2|YAP1|TMEM109|FAS|ELK1|ST…
PROTEIN HETERODIMERIZATION ACTIVITY	0.00164611	0.0083176	-0.372847	-1.38478	1631	420	HGF|ALX4|TWIST1|BDKRB2|SIM2|HEYL|TGFB3|TBX15|INHBA|NOTCH1|DRD2|TENM4|CRLF1|NR4A2|AHR|TGFB1|PIK3R2|ERBB3|HEY2|ADORA2A|PDZD7|TP53|CHRNB4|RXRA|SCX|DMRT3|PGF|KCNB2|SCUBE1|RARA|FZD4|ABTB2|TAF4|TCF3|VEGFB|NECTIN1|GABBR2|LIMK1|SOX9|TENM2|HIP1|HSF1|ENO3|SOX8|ADRA2C|ITGA3|NEUROD2|TPD52L1|BCL2|RELA|AXL|HIST1H2BI|MEF2D|IRAK3|CHRNB2|KCNB1|HIST1H2AD|DGKD|EXT1|MEF2C|PPARD|ADRA2A|SOX6|NEFL|MID2|BMP2|DMRTA2|IKBK…
POSTSYNAPTIC MEMBRANE	0.0051457	0.0204291	-0.377571	-1.38533	5035	304	HTR3A|SYNPO|KCNA1|IGSF9B|CHRND|DRD2|LZTS1|GRIK3|ANK1|COL13A1|LRFN2|CHRM4|OPRD1|FAM196A|ADORA2A|CNTN2|NEURL1|CACNA1C|CACNG5|CACNG2|CHRNA4|PDLIM4|KCTD12|ARRB1|SRCIN1|CHRNB4|PRR12|GRIN2D|IQSEC3|LRFN3|CBLN1|P2RX6|LRFN1|NLGN2|SHANK3|SHANK1|SHISA6|FAIM2|TANC1|GRIK5|GRIN1|PRRT2|GABBR2|GABRG3|PTPRS|ADGRB1|TENM2|CACNG4|OPRK1|GRASP|HIP1|DISC1|LRRTM1|ADRA2C|CHRM1|HOMER3|DLG5|KCNC1|SLC8A3|DLGAP3|PCDHB13|CHRN…
RESPONSE TO METAL ION	0.00505896	0.020137	-0.378538	-1.38809	4947	300	SLC30A8|TTN|AQP1|KCNA1|FGF23|PTGS2|CACNA1G|DRD2|CYP1A1|SYT7|ADCY7|CACNG2|RYR1|TFAP2A|ANXA11|EEF2K|SNCB|LOXL2|S100A16|CAPN3|CPS1|ITPR3|KCNK3|CACNA1H|P2RX7|GIPR|HFE|RASA4B|ICAM1|STIM1|LRRK2|TH|THBS1|WNK1|KCNMB2|SCN5A|MT2A|SERPINF1|G6PD|CASP8|TNNC1|HSF1|SDC1|WNT5A|CCND1|ALOX15|MAPK3|NEUROD2|BCL2|KCNC1|SLC30A2|PTGES|MEF2C|TNFRSF11B|SLC6A3|SYT2|ATP13A2|HPCA|FSTL3|SMPD3|CPNE7|AQP3|ACTG1|MAOB|ADAMTS13|B…
INFLAMMATORY RESPONSE	0.00198988	0.00964037	-0.37464	-1.38851	1968	393	HGF|ISL1|HSPG2|BDKRB2|TNFAIP6|NLRP2|PTGS2|ETS1|TRIL|GPER1|IGF1|ACP5|OSMR|NOTCH1|GPR17|MMP25|S1PR3|TGFB1|LRP1|FN1|AFAP1L2|IGFBP4|ADORA2A|GPSM3|IL1R1|ADCY7|HDAC4|KDM6B|NT5E|SBNO2|PTGER4|PTGIS|CMKLR1|CALCA|PRKCD|P2RX7|B4GALT1|SCUBE1|HRH1|PPARA|TGM2|HFE|ABCD1|ICAM1|LRRK2|CD68|AGT|LAT|RARRES2|TTBK1|METRNL|THBS1|SEMA7A|SERPINF1|BIRC3|PRKD1|SDC1|WNT5A|CAMK1D|ALOX15|CHST1|RELA|AXL|TNFRSF1A|CCL2|TIMP1|TNF…
RHYTHMIC PROCESS	0.008745	0.0311942	-0.383579	-1.39004	8430	239	TWIST1|NTRK1|PDGFRA|TGFB3|KCNA2|ETS1|MAGEL2|INHBA|HS3ST2|DRD2|GAS2|SLIT3|AHR|MSTN|ADAMTS1|ADORA2A|USP2|ROBO2|NGFR|CAVIN3|TP53|ZFHX3|ARRB1|NOS3|AMH|ID3|DRD4|FZD4|PPARA|TH|RAI1|CRTC1|SERPINF1|OPRK1|MYBBP1A|CREBBP|CPT1A|PTPRN|AXL|CHRNB2|MTA1|SIX3|PML|HAS2|GPR157|CRH|PROKR1|EP300|PER2|SLIT2|SRC|BHLHE40|ENOX1|NOCT|GNA11|CASP2|NFKB2|GDF9|EGR1|FOXO3|ATF5|OXTR
POSITIVE REGULATION OF CELL ACTIVATION	0.0128789	0.0427943	-0.387744	-1.3903	12254	202	TGFBR2|DOCK8|NFATC2|PDGFRB|IGF1|ZAP70|MMP14|IGF2|TGFB1|INPP5D|CORO1A|RUNX1|STAT6|CD4|GLI2|CAPN3|ZMIZ1|VSIR|GLI3|CD74|RARA|LRRK2|AP3D1|TTBK1|THBS1|IRS2|SOCS1|WNT5A|CSK|BCL2|AXL|CCL2|TMIGD2|CHRNB2|TNFRSF13C|STXBP1|CD81|SIRPA|MEF2C|TNFSF4|WNT3A|HES1|GAB2|NCK2|SRC|ZBTB7B|LGALS1|EFNB2|JAK3|CLCF1|GAS6|HLA-DPB1|CBFB|BCL6
CELLULAR RESPONSE TO OXYGEN LEVELS	0.0129444	0.0429651	-0.388256	-1.39121	12306	200	TWIST1|POU4F2|AQP1|PTGS2|NOTCH1|LPAR1|OPRD1|HIPK2|SLC2A4|TP53|TRPC6|EEF2K|HIF3A|SLC9A1|LIMD1|KCNK3|PTGIS|CACNB3|VASN|FOXO1|ICAM1|MYC|FMN2|CREBBP|CBL|BCL2|SLC8A3|PRKCE|PDK3|PPARD|EP300|RGCC|AQP3|SRC|BMP7|HILPDA|S100B|STC1|EGR1|LMNA|STC2|FOXO3|CPEB2|CFLAR|AJUBA|IRAK1|ATP7A|BRIP1|P4HB|EPAS1|E2F1
SEX DIFFERENTIATION	0.0117643	0.0395639	-0.388039	-1.39326	11213	206	TBX3|NTRK1|PDGFRA|LHX8|FOXC1|PDGFRB|INHBA|OSR1|GAS2|MAMLD1|MMP14|SLIT3|ADAMTS1|ROBO2|ROR2|COL9A3|ARRB1|NOS3|AMH|SCX|DMRT3|SIX4|PKD1|MERTK|RARA|FZD4|KMT2B|TAF4|TCF7|ICAM1|SOX9|SDC1|WNT5A|SOX8|CCND1|CBL|YBX3|PTPRN|STRA6|BCL2|AXL|SF1|TFAP2C|FLNA|VGF|AR|CNTFR|FSTL3|SLIT2|SRC|IMMP2L|NEUROG1|CASP2|GDF9
CELLULAR ION HOMEOSTASIS	0.000709126	0.00407481	-0.374632	-1.39583	704	469	F2RL2|HRC|SLC30A8|SYNPO|BDKRB2|PDGFRA|TRPA1|FGF23|P2RX5|GPER1|EDN3|GPR17|DRD2|SELENON|PRKACA|S1PR3|TGFB1|LRP1|CORO1A|LPAR1|CXCL12|EDNRA|P2RX3|LPAR3|CACNA1C|CCKBR|AVPR1A|P2RX2|RYR1|PTH1R|ATP2B3|TRPC6|GRIN2D|SLC9A9|SLC9A1|CD4|CAPN3|ITPR3|KCNK3|SLC24A4|PTGER4|CCR10|CEMIP|NOS1|CMKLR1|ATP2A1|CACNB3|CALCA|P2RX7|DRD4|JPH3|ANXA2|PKD1|GIPR|TGM2|HFE|PDE4D|STIM1|LRRK2|AGT|AP3D1|MYC|GRIN1|ATP1A3|DMPK|MT2A|UB…
REGULATION OF DEPHOSPHORYLATION	0.0148722	0.0479075	-0.3929	-1.39657	13992	179	TMEM132D|RIMBP2|PPP1R1C|PDGFRB|ITGA1|DRD2|TGFB1|DLC1|PPP1R17|ARFGEF3|PHACTR3|PRKCD|WNK1|CCDC8|DMPK|WDR81|LMTK3|CAMSAP3|SEMA4D|NPNT|MEF2C|PPP6R1|SPPL3|RCAN3|HTT|BMP2|MYO1D|PPP1R9B|MGAT5|PPP1R14A|PCIF1|FARP1|SMG6|PHACTR1|PPP2R5B|SMAD3|PPP1R26|GSK3B|ELL|SYMPK|PHACTR2|ELFN2||CSRNP2|CNST|MARF1|CHP1|PTBP1|LGALS3|PHACTR4|PKMYT1|CABIN1|PPP1R3B
NEGATIVE REGULATION OF PHOSPHORYLATION	0.00149914	0.00770228	-0.380327	-1.40743	1480	376	HGF|TWIST1|BDKRB2|GPER1|EMILIN1|INHBA|LRRK1|CDKN2B|BMP4|DRD2|RASIP1|RGS4|TIMP3|C1QL4|TGFB1|PIK3R2|MSTN|ADORA2A|IGF1R|WWTR1|WNK2|ARRB1|SRCIN1|ADARB1|PKIB|MVP|LRP5|FBLN1|NTF3|SPRY4|DUSP8|PRKCD|P2RX7|FOXO1|PDE4D|LRRK2|MYC|LATS2|DUSP7|RAPGEF1|WNK1|IRS2|SOCS1|UBASH3B|SEMA6A|FAM212A|PMEPA1|CTDSP2|CSK|ZFYVE28|MIDN|FOXM1|CBL|SEMA4D|RUBCN|MYADM|IRAK3|PTPRJ|SMAD6|DGKQ|TSC2|FAM212B|SIRPA|KIRREL1|ABL1|MICAL1…
REGULATION OF PROTEIN SERINE THREONINE KINASE ACTIVITY	0.000774988	0.00439543	-0.378692	-1.40782	768	433	HGF|FZD10|CSPG4|NTRK1|TGFB3|BIRC7|PDGFRB|RET|ITGA1|IGF1|NRK|CDKN2B|BMP4|EDN3|RASIP1|RGS4|IGF2|TGFB1|PDE5A|LPAR1|LPAR3|IGF1R|ROR2|HMGA2|ARRB1|ALK|GRM4|PKIB|C8orf4|LRP5|NPFFR2|TGFA|SHC1|NTF3|SPRY4|CEMIP|SASH1|DUSP8|PRKCD|P2RX7|DRD4|CD74|PKD1|TAOK2|FZD4|WNT7B|LRRK2|FGF18|LATS2|DUSP7|RAPGEF1|ERN1|THBS1|WNK1|PDGFD|FAM212A|S1PR2|WNT5A|CSK|CCND1|CCNF|MAPK3|ADRA2B|TPD52L1|CCNJL|IRAK3|PTPRJ|GDF15|CD81|FAM…
LEUKOCYTE PROLIFERATION	0.0144273	0.046671	-0.39858	-1.4084	13471	166	ELF4|TGFBR2|NPR3|DOCK8|NFATC2|IGF1|ZAP70|BMP4|IGF2|AHR|TGFB1|PDE5A|INPP5D|CORO1A|GPNMB|LRRC32|CD4|VSIR|PRKCD|P2RX7|CD74|IRS2|DLG5|BCL2|SOX11|TMIGD2|CHRNB2|TNFRSF13C|TNFRSF1B|CD81|ABL1|MEF2C|TNFSF4|WNT3A|HES1|TMEM131L|NCK2|ZBTB7B|HELLS|JAK3|CCND3|CLCF1|HLA-DPB1
POSITIVE REGULATION OF CELLULAR COMPONENT BIOGENESIS	0.000568766	0.00340258	-0.378526	-1.40901	564	453	SYNPO2|SYNPO|NTRK1|TGFB3|MAGEL2|EMILIN1|SRPX2|SLITRK2|SLITRK6|FHOD1|RASIP1|AGRN|FLRT1|PIEZO1|TGFB1|CORO1A|LPAR1|S100A10|MSTN|EPHB3|COL16A1|WIPF3|NEURL1|TP53|CDC42EP5|HDAC4|PXN|TRABD2B|CBLN1|EEF2K|RIPOR2|NLGN2|CUX2|ULK1|P2RX7|MET|ASAP1|ARAP1|ICAM1|AGT|SLX4|TTBK1|WNT11|TPPP|LIMK1|SOX9|ADGRB1|TENM2|FLRT2|HSF1|SDC1|LRRTM1|ARPC1B|EFNA5|CDT1|ALOX15|AUTS2|ADGRB2|DLG5|SEPT9|SEMA4D|ADGRL1|PALM|BAIAP2L2|WI…
RESPONSE TO EXTRACELLULAR STIMULUS	0.000784916	0.00443528	-0.380596	-1.41313	777	416	SST|TNC|COL1A1|NTRK1|TGFBR2|FGF23|NPY|P2RX5|PTGS2|CDKN2B|SNAI2|NR4A2|ITGA4|TGFB1|PDK4|CYP1A1|ALDH1A2|P2RX3|PAX2|AVPR1A|P2RX2|TP53|KANK2|P2RX6|MAP1LC3C|CD4|CPS1|CACNB3|ULK1|P2RX7|FOXO1|RARA|PPARA|GIPR|HFE|ICAM1|LRRK2|CD68|TH|FOXO4|PCSK9|GRIN1|UCP2|WNT11|BCL11A|G6PD|MYBBP1A|PRKD1|HSF1|FOLR1|KCNJ11|LARP1|CCND1|MAPK3|CBL|SZT2|BCL2|RELA|AXL|MAP1LC3B2|CHSY1|KCNB1|POSTN|GDF15|RIPOR1|DGKQ|WIPI1|WDR24|CYP…
RESPONSE TO PEPTIDE	0.000901933	0.00499494	-0.382096	-1.41702	892	401	COL1A1|POU4F2|PTGS2|GPER1|IGF1|NOTCH1|PRKACA|NR4A2|IGF2|ITGA4|TGFB1|PDK4|PIK3R2|LRP1|CXCL12|CYP11A1|MSTN|SOGA1|SLC2A4|IGF1R|NGFR|ADCY7|TP53|CISH|SH2B2|PXN|EEF2K|SLC9A1|CPS1|SHC1|IGFBP5|STAT5A|PRKCD|FBN1|FOXO1|FABP3|PPARA|ICAM1|TH|FOXO4|PCSK9|AGT|RARRES2|TGFBR3|UCP2|INPPL1|TUSC5|ATP1A3|IRS2|PRLR|SOCS1|OPRK1|HSF1|ATP6V0C|EIF4EBP2|CSK|BCAR1|ADCY9|GCK|PTPRN|RELA|CACNA1A|GDF15|TIMP1|TSC2|CACNA1B|INAVA…
REGULATION OF PROTEIN LOCALIZATION TO MEMBRANE	0.0137636	0.0450487	-0.402493	-1.41715	12792	159	GPER1|GPC4|MMP14|TGFB1|LRP1|TMBIM1|TP53|CACNG2|DAB2|NKD2|CEMIP|CACNB3|SHISA6|STAC2|CASP8|GRASP|CSK|KCNJ11|ITGA3|GPC6|BCL2|PRKCH|STAC3|PRKCE|KCNB1|LDLRAP1|LRP4|SORBS1|WNT3A|DAG1|RHOQ|AR|KCNE1|HPCA|ACTB|SHISA7|EPHA2|SSH1|PPP1R13B
POSITIVE REGULATION OF SECRETION	0.00320657	0.0140638	-0.387965	-1.41901	3126	284	ISL1|TWIST1|SLC30A8|NLRP2|TTN|AQP1|TGFB3|GPER1|INHBA|IGF1|CACNA1G|EDN3|DRD2|TGFB1|LRP1|DOC2B|CXCL12|SYT7|ADORA2A|AVPR1A|ARRB1|GDNF|RPH3AL|NLGN2|EXPH5|CACNA1H|PTGER4|PLA2R1|PTPN23|ACHE|P2RX7|C1QTNF4|STX1B|GIPR|HFE|MYOM1|TRIM6|LRRK2|AGT|IRS2|OPRK1|SDC1|WNT5A|MAPK3|GCK|C1QTNF1|SOX11|PRKCE|CHRNB2|KCNB1|POSTN|STXBP1|UNC13A|ABL1|CRH|TNFSF4|PPARD|ATP13A2|CDK5R2|RAB3A|CADM1|RGCC|SMPD3|GAB2|UCN|GALR1|SRC|…
PROTEIN LOCALIZATION TO PLASMA MEMBRANE	0.00591821	0.0228434	-0.392715	-1.41948	5687	229	DPP6|GPER1|RAMP1|MMP14|ANK1|TGFB1|LRP1|S100A10|TMBIM1|LAMA5|DAB2|NKD2|KCNB2|CACNB3|ANXA2|STAC2|EPB41L3|TUSC5|EHD2|PACS1|DCHS1|GRASP|PRKG2|CSK|KCNJ11|ITGA3|PALM|TNFRSF1A|PRKCH|MYADM|STAC3|PRKCE|RAB3B|KCNB1|SCN3B|LDLRAP1|PACS2|STXBP1|SCRIB|CD81|FLNA|SEC16A|SORBS1|TSPAN15|JUP|WNT3A|RAB3A|RHOQ|AR|ACTB|EPHA2|NFASC|SPTBN4|EMP2|PACSIN1
RESPONSE TO PEPTIDE HORMONE	0.00160644	0.00814407	-0.38516	-1.42004	1580	341	COL1A1|POU4F2|PTGS2|GPER1|PRKACA|NR4A2|IGF2|TGFB1|PDK4|PIK3R2|CXCL12|CYP11A1|MSTN|SOGA1|SLC2A4|IGF1R|ADCY7|CISH|SH2B2|PXN|EEF2K|SLC9A1|CPS1|SHC1|IGFBP5|STAT5A|PRKCD|FBN1|FOXO1|FABP3|PPARA|ICAM1|TH|FOXO4|PCSK9|AGT|RARRES2|TGFBR3|UCP2|INPPL1|TUSC5|IRS2|PRLR|SOCS1|OPRK1|HSF1|ATP6V0C|EIF4EBP2|CSK|BCAR1|ADCY9|GCK|PTPRN|RELA|GDF15|TIMP1|TSC2|IRS1|SORBS1|CAD|SOCS7|WDTC1|NEFL|ADCY6|DAG1|ZNF106|FOXO6|VGF|…
REGULATION OF PEPTIDE SECRETION	0.00197964	0.00961489	-0.386284	-1.42078	1942	322	ISL1|TWIST1|SLC30A8|NLRP2|TTN|TGFB3|GPER1|IGF1|DRD2|TGFB1|LRP1|FN1|DOC2B|SYT7|ADORA2A|CACNA1C|ARRB1|SRCIN1|LRRC32|LRP5|RPH3AL|NLGN2|EXPH5|ITPR3|PTGER4|PTPN23|CACNA2D2|ACHE|P2RX7|DRD4|CD74|C1QTNF4|GIPR|HFE|MYOM1|TRIM6|LRRK2|UCP2|IRS2|SOCS1|WNT5A|ADRA2C|EFNA5|CPT1A|KCNJ11|MIDN|MAPK3|MAPKBP1|GCK|ITPR2|CACNA1A|PRKCE|KCNB1|POSTN|TNFRSF1B|KALRN|RAB11FIP3|PML|ABL1|IRS1|CRH|TNFSF4|PPARD|ADRA2A|ATP13A2|TL…
REGULATION OF PHOSPHATASE ACTIVITY	0.0147729	0.0476379	-0.406322	-1.42194	13624	148	TMEM132D|RIMBP2|PPP1R1C|PDGFRB|ITGA1|DRD2|PPP1R17|ARFGEF3|PHACTR3|WNK1|CCDC8|DMPK|WDR81|LMTK3|CAMSAP3|SEMA4D|NPNT|MEF2C|PPP6R1|RCAN3|HTT|BMP2|MYO1D|PPP1R9B|MGAT5|PPP1R14A|PCIF1|FARP1|PHACTR1|PPP2R5B|SMAD3|PPP1R26|GSK3B|ELL|PHACTR2|ELFN2||CSRNP2|CNST|MARF1|CHP1|LGALS3|PHACTR4|PKMYT1|CABIN1|PPP1R3B
ACTIN POLYMERIZATION OR DEPOLYMERIZATION	0.00994507	0.0344695	-0.401448	-1.42575	9345	177	KANK4|MAGEL2|CORO1A|CXCL12|SEMA5A|WIPF3|GAS7|CDC42EP5|PREX1|ARHGAP28|MICAL3|PRKCD|SPTB|SH3BP1|ICAM1|SPTBN2|DIAPH1|AVIL|ARPC1B|ALOX15|VILL|MYADM|TMOD1|BAIAP2L2|SSH3|WIPF1|ARHGAP6|PRKCE|SSH2|CDC42EP1|KIRREL1|EVL|PSTPIP2|MICAL1|BIN1|SLIT2|NCK2|SSH1|PLEKHG2|SPTBN4|TRIOBP|LIMA1|SPTBN1|KANK1|FMN1|NPHS1|RHOBTB2|MICALL2|CIT|CAPZB|CORO7|ELN|PTK2B|CDC42EP2|HIP1R|BAIAP2L1|WHAMM|MYO1C
RESPONSE TO XENOBIOTIC STIMULUS	0.00705302	0.0263583	-0.39773	-1.42657	6713	203	HTR3A|RGS10|AQP1|DRD2|SDK1|NR4A2|RGS4|AHR|TGFB1|ASIC1|CYP1A1|MSTN|ADORA2A|RYR1|GNAO1|AHRR|CPS1|CYP2C8|MARC2|DRD4|FOXO1|SULT1A1|ICAM1|CYP2E1|TH|DBH|GRIN1|SERPINF1|CACNG4|OPRK1|HSF1|RELA|PRKCE|CHRNB2|CMBL|NR3C1|CAD|CRH|SLC6A3|FBXO32|HPCA|NAT1|PPP1R9B|CYB5R3|EGR1|TMEM38A|FOXO3|OXTR|CYP2D7|RGS9|ARNT2|CFLAR|GGT1|PDE1B|BCHE|E2F1|PTK2B|RYR2|ACY1|CYP2D6
GTPASE REGULATOR ACTIVITY	0.00268578	0.0121636	-0.389927	-1.42663	2619	286	USP6|RGS10|ARHGDIB|RGS4|DLC1|GPSM3|ARHGAP10|ARRB1|PREX1|ARHGAP31|ARHGAP28|RANBP3L|AGAP2|TBC1D10B|ASAP1|SH3BP1|ARAP1|RIN3|RASA4B|LRRK2|GMIP|ARHGAP23|ACAP1|TBC1D24|ARHGAP24|ARHGAP22|WNT11|RGS6|MTSS1L|ADAP2|RASGRP3|TBC1D16|ARHGAP39|TBC1D3G|SIPA1L3|MYO9B|STARD13|ALDH1A1|ARHGAP6|ARHGEF19|TSC2|ARHGAP33|RAP1GAP2|SIRPA|ARHGDIA|RIN1|ABR|TNK2|ARHGAP15|RAP1GAP|STARD8|ARHGAP1|ARAP3|SRGAP1|TBC1D13|NPRL3|TBC1D…
GLYCOPROTEIN BIOSYNTHETIC PROCESS	0.00217163	0.0103085	-0.389577	-1.42857	2123	300	DCN|ACAN|CSPG4|BGN|BCAN|GALNT5|GALNT9|ST8SIA5|IGF1|HS3ST2|RAMP1|GXYLT2|CHST8|PHLDA1|CYTL1|A4GALT|GALNT4|B4GALT1|PLOD3|MGAT5B|KDELC2|VEGFB|GALNT15|ST8SIA2|ST3GAL1|GALNT10|ITM2A|TET3|GCNT4|BCL2|CHSY1|B3GNT9|CHPF|MAN1C1|HS6ST1|NDST1|NUDT14|GXYLT1|MUC1|MUC12|ABCA7|CHST3|EXT1|RFNG|NCAN|SYVN1|POMK|BMPR2|ST6GAL1|MGAT4B|ST8SIA1|MGAT5|BACE2|B3GALT5|ALG12|NPC1|XYLT1|GAL3ST3|TCF7L2|HS3ST4|XYLT2|ST3GAL2|GLCE…
CELLULAR RESPONSE TO PEPTIDE	0.00204285	0.00983464	-0.389703	-1.42965	1998	303	POU4F2|GPER1|IGF1|PRKACA|NR4A2|IGF2|ITGA4|TGFB1|PDK4|PIK3R2|LRP1|CYP11A1|MSTN|SOGA1|SLC2A4|IGF1R|NGFR|ADCY7|TP53|CISH|SH2B2|PXN|EEF2K|SLC9A1|CPS1|SHC1|STAT5A|PRKCD|FBN1|FOXO1|ICAM1|FOXO4|PCSK9|AGT|RARRES2|UCP2|TUSC5|ATP1A3|IRS2|PRLR|SOCS1|HSF1|ATP6V0C|EIF4EBP2|CSK|BCAR1|ADCY9|GCK|RELA|CACNA1A|GDF15|TSC2|IRS1|SORBS1|SOCS7|WDTC1|ADCY6|ZNF106|FOXO6|RHOQ|ADCY3|SMPD3|CRHR2|BACE1|SRC|LPL|ZBTB7B|ADCY5|K…
NEGATIVE REGULATION OF PHOSPHORUS METABOLIC PROCESS	0.000243459	0.00166128	-0.383802	-1.42975	241	466	HGF|TMEM132D|RIMBP2|PPP1R1C|TWIST1|BDKRB2|GPER1|EMILIN1|INHBA|LRRK1|CDKN2B|BMP4|DRD2|RASIP1|RGS4|TIMP3|C1QL4|TGFB1|PIK3R2|MSTN|ADORA2A|PPP1R17|IGF1R|WWTR1|WNK2|ARRB1|SRCIN1|ADARB1|PKIB|MVP|LRP5|FBLN1|ARFGEF3|NTF3|PHACTR3|SPRY4|DUSP8|PRKCD|P2RX7|FOXO1|PDE4D|LRRK2|MYC|LATS2|DUSP7|RAPGEF1|WNK1|CCDC8|IRS2|SOCS1|UBASH3B|SEMA6A|WDR81|FAM212A|PMEPA1|LMTK3|CTDSP2|CSK|ZFYVE28|MIDN|FOXM1|CAMSAP3|CBL|SEMA4D…
GLIOGENESIS	0.00392022	0.0164843	-0.394991	-1.4328	3783	243	DLX2|SOX10|DLX1|CSPG4|LAMC3|SH3TC2|NOTCH1|GPR17|TENM4|MMP14|TGFB1|ERBB3|LRP1|LPAR1|ADGRG6|ADORA2A|CNTN2|PAX2|ROR2|ETV5|SERPINE2|LAMB1|CDK6|GLI3|TTBK1|SKI|SOX9|DAAM2|SOX8|CSK|RNF10|MAPK3|MBOAT7|GPC1|RELA|SLC8A3|PRKCH|MED12|SOX11|CCL2|SCRIB|ABL1|GPR157|TSPAN2|EMX1|LGI4|SOCS7|SOX6|CDK5R2|DAG1|BIN1|HES5|HES1|BMP2
CELLULAR RESPONSE TO EXTRACELLULAR STIMULUS	0.00457547	0.0186545	-0.396473	-1.43348	4398	230	TNC|COL1A1|FGF23|PTGS2|CDKN2B|SNAI2|NR4A2|ITGA4|PDK4|P2RX3|AVPR1A|TP53|KANK2|MAP1LC3C|CACNB3|ULK1|P2RX7|FOXO1|HFE|ICAM1|LRRK2|CD68|PCSK9|UCP2|BCL11A|MYBBP1A|PRKD1|HSF1|FOLR1|MAPK3|CBL|SZT2|BCL2|AXL|MAP1LC3B2|KCNB1|POSTN|RIPOR1|WIPI1|WDR24|CYP27B1|FES|DAP|NPRL3|ITFG2|BMPR2|RPTOR|AQP3|CLEC16A|PPP1R9B|SSH1|GAS2L1|EHMT2|SREBF2|GAS6|EIF4G1|ADNP|GLRX2|SREBF1|BRIP1|PIK3C2B|SFRP2|GSDMD|ASGR1|FAS|SKP2|KIF…
POSITIVE REGULATION OF LYMPHOCYTE ACTIVATION	0.00922322	0.0325206	-0.404508	-1.43404	8647	173	TGFBR2|DOCK8|NFATC2|IGF1|ZAP70|MMP14|IGF2|TGFB1|INPP5D|CORO1A|RUNX1|STAT6|CD4|GLI2|ZMIZ1|VSIR|GLI3|CD74|RARA|AP3D1|IRS2|SOCS1|CSK|BCL2|AXL|CCL2|TMIGD2|CHRNB2|TNFRSF13C|CD81|SIRPA|MEF2C|TNFSF4|WNT3A|HES1|NCK2|SRC|ZBTB7B|LGALS1|EFNB2|JAK3|CLCF1|GAS6|HLA-DPB1|CBFB|BCL6
TRANSCRIPTION FACTOR COMPLEX	0.00207917	0.00999375	-0.391607	-1.43443	2030	293	TBX2|SIX1|ALX4|SIX2|POU4F2|RUNX2|NFATC2|PITX2|ETS1|TCF15|NR4A2|AHR|NFATC1|RUNX1|HIPK2|PDLIM1|TP53|RARG|ZFHX3|WWTR1|RXRA|E2F2|LIMD1|BCL9L|SCX|NR5A2|SIX4|TCF7L1|RARA|PPARA|TAF4|TCF7|TCF3|SKI|SOX9|TLE3|ONECUT3|SOX8|ELMSAN1|SMAD9|E2F8|RELA|BCL9|SOX11|SMAD6|PTOV1|SIX3|TRRAP|TLE1|GTF2A1L|PPARD|ZFPM1|SATB2|TEAD3|NCOA6|EP300|BRF1|MED25|TLE2|RCOR2|TCF7L2|MTA2|ASCL1|SOX12|SMAD3|YY2|EYA3|ATF5|WTIP|TEAD1|TAF…
T CELL ACTIVATION	0.00211333	0.0101218	-0.392376	-1.43635	2062	289	ELF4|TGFBR2|PAG1|RUNX2|DOCK8|NFATC2|IGF1|ZAP70|BMP4|IGF2|TGFB1|PDE5A|CORO1A|GPNMB|RUNX1|ADORA2A|STAT6|PRDM1|LRRC32|CDK6|RIPOR2|PREX1|CD4|GLI2|JAG2|ZMIZ1|HLA-DOA|PTGER4|VSIR|P2RX7|GLI3|CD74|RARA|HFE|TCF7|ICAM1|LAT|AP3D1|PRLR|SOCS1|CASP8|CSK|DLG5|BCL2|CCL2|TMIGD2|TNFRSF13C|KIF13B|TNFRSF1B|SIRPA|ABL1|TNFSF4|ZFPM1|SPINK5|PIK3CD|FZD8|MYH9|HES1|MB21D1|BCL11B|TMEM131L|NCK2|SRC|ZBTB7B|ZFP36L2|LGALS1|EFNB…
PEPTIDE SECRETION	0.00041176	0.00258288	-0.387511	-1.43834	407	412	ISL1|TWIST1|SLC30A8|NLRP2|TTN|CPLX1|TGFB3|GPER1|DYSF|IGF1|EDN3|NOTCH1|DRD2|LTBP4|TGFB1|SNCG|LRP1|FN1|DOC2B|SYT7|ADORA2A|CACNA1C|ARRB1|SRCIN1|EXOC3L1|LRRC32|RCN3|CBLN1|LRP5|RPH3AL|NLGN2|EXPH5|ITPR3|PTGER4|C1QTNF5|PTPN23|BTN3A2|CACNA2D2|ACHE|P2RX7|DRD4|CD74|C1QTNF4|GIPR|HFE|MYOM1|TRIM6|LRRK2|AGT|UCP2|IRS2|SOCS1|STEAP3|RAB11B|WNT5A|POU2F2|ADRA2C|EFNA5|CPT1A|KCNJ11|MIDN|MAPK3|MAPKBP1|GCK|ITPR2|PTPRN2…
ORGANIC HYDROXY COMPOUND TRANSPORT	0.00906052	0.0320453	-0.407321	-1.43999	8465	167	AQP1|KCNA2|DRD2|SNCG|LRP1|CXCL12|SYT7|ADORA2A|CHRNA4|ABCA2|RXRA|GDNF|NOS1|DRD4|CEL|ANXA2|SLC10A4|PCSK9|AGT|SELENOM|OSBPL10|SLC18A1|OPRK1|ADRA2C|ADRA2B|C1QTNF1|STRA6|RAB3B|CHRNB2|KCNB1|LDLRAP1|OSBP2|ABCA7|CRH|MECP2|SLC6A3|ADRA2A|SYT2|SLC16A3|ACTB|APOC1|AQP3|MAOB|UCN|GALR1|NPC1|GRAMD1B|CHGA|LIMA1|SREBF2|ABCG4|ASIC3|OXTR|NFKB1|STARD5|SCARB1|PLTP
POSITIVE REGULATION OF KINASE ACTIVITY	0.000150814	0.00113277	-0.3863	-1.44012	149	478	HGF|FZD10|CSPG4|NTRK1|PDGFRA|TGFBR2|TGFB3|BIRC7|PDGFRB|RET|DDR2|ITGA1|IGF1|NRK|BMP4|EDN3|DRD2|PRKACA|IGF2|TGFB1|ERBB3|PDE5A|LPAR1|AFAP1L2|NEURL1|LPAR3|ADCY7|ROR2|HMGA2|ARRB1|SRCIN1|ALK|GRM4|C8orf4|CD4|TGFA|SHC1|NTF3|CEMIP|SASH1|AGAP2|CDC25B|CALCA|PRKCD|P2RX7|DRD4|CD74|PKD1|TAOK2|FZD4|WNT7B|LRRK2|FGF18|AGT|LAT|DUSP7|TTBK1|RAPGEF1|ERN1|THBS1|WNK1|PDGFD|WNT11|PRLR|SOCS1|PRKD1|S1PR2|WNT5A|CSK|ADRA2C|…
PROTEIN PROCESSING	0.010059	0.0348247	-0.410298	-1.44234	9331	156	MME|BIRC7|PRKACA|MMP14|AEBP1|CNTN2|SERPINE2|NKD2|VSIR|SPON1|P2RX7|GLI3|ENPEP|ANXA2|CPZ|LRRK2|PCSK9|THBS1|CASP8|BIRC3|MELTF|ADAMTS2|PLAT|DDI2|ECE1|SPPL3|MYH9|PCSK1N|C1RL|ADAMTS13|FURIN|CPM|SRC|BACE2|IMMP2L|FKRP|ADAMTS3|CASP2|PCSK4|CORIN|C1R|GLG1|GGT1|NGF|PCSK7|NOL3|TBC1D10A|PCSK6|SERPINE1|MMP16
APICAL PLASMA MEMBRANE	0.00482501	0.0194335	-0.401905	-1.44451	4604	209	AJAP1|CSPG4|F2RL2|AQP1|KCNA1|PAPPA2|PDGFRB|DDR2|OSMR|NOTCH1|LZTS1|ERBB3|FN1|SLC9A3R2|ADGRG2|PLD1|P2RX2|PTH1R|MARVELD2|RIPOR2|SLC9A1|SLC7A5|CRB2|PTPRH|C1QTNF5|CACNB3|ENPEP|MREG|MAL|PDE4D|ABCC6|SPTBN2|SHROOM4|SLC22A4|PRKG2|FOLR1|SIPA1L3|MYO7A|KCNK1|ABCC2|AMOTL1|MUC1|GNAS|SLC46A1|SLC22A5|SHROOM1|CNTFR|BMPR2|KCNE1|SHANK2|AP2A1|EMP2|SLC22A18|STC1|KCNA5|ANK2|OXTR|C9orf172|KCNMA1|DSG2|ATP7A|PARD6A|SLC29…
REGULATION OF MEMBRANE POTENTIAL	0.000629214	0.00367784	-0.391001	-1.44561	620	367	DCN|HTR3A|KCNT1|SCN4B|KCNA1|P2RX5|KCNA2|GPER1|CACNA1G|SCN2B|IGSF9B|CHRND|PIEZO2|DRD2|GRIK3|SLC17A7|RGS4|PIEZO1|ASIC1|OPRD1|FAM196A|SCN4A|KCNK9|ADORA2A|P2RX3|CACNA1C|P2RX2|CACNG2|CHRNA4|CHRNB4|SEZ6|GRIN2D|HCN2|CBLN1|P2RX6|SLC9A1|NLGN2|SHANK3|KCNK3|CACNA1H|SHANK1|CUX2|CACNB3|P2RX7|DRD4|STX1B|ABCD1|LRRK2|GRIK5|GRIN1|CRTC1|UCP2|KCNMB2|SCN5A|ATP1A3|GABRG3|DMPK|CACNG4|S1PR2|KCNK5|KCNJ11|CHRM1|RIMS4|KCN…
REGULATION OF PEPTIDASE ACTIVITY	0.00165076	0.00832736	-0.394968	-1.4463	1611	291	HGF|NLRP2|SPOCK3|AQP1|PTGS2|BIRC7|GPER1|COL6A3|TIMP3|FN1|DLC1|ADORA2A|PCOLCE|PAX2|NGFR|TIMP2|SERPINE2|ARRB1|RCN3|FBLN1|WNT9A|CRB2|CPAMD8|VSIR|SERPINB9|AGT|MYC|GRIN1|PLAUR|TTBK1|THBS1|GPC3|SERPINF1|CASP8|BIRC3|HIP1|HSF1|RPS6KA3|MAPK3|LAMP3|ANTXR1|TIMP1|PML|MICAL1|SPINK5|DAP|ATP13A2|WNT3A|APAF1|BIN1|CST3|SERPINA5|PCSK1N|FURIN|SRC|CYR61|SMAD3|GRAMD4|RECK|A2M|GAS6|CD109|CFLAR|REST|TRADD|NGF|EFNA1|SFR…
ERK1 AND ERK2 CASCADE	0.00457668	0.0186545	-0.402277	-1.4463	4369	210	NTRK1|PDGFRA|FGF23|GPER1|PDGFRB|EMILIN1|IGF1|BMP4|NOTCH1|DRD2|TIMP3|C1QL4|TGFB1|LRP1|FN1|GPNMB|CAVIN3|NOTCH2|WNK2|ARRB1|CD4|FBLN1|SHC1|SPRY4|PTGER4|CD74|ICAM1|FGF18|AGT|MYC|RAPGEF1|PDGFD|SEMA7A|SOX9|SEMA6A|CSK|ALOX15|MAPK3|PRKD2|CCL2|SIRPA|ABL1|ABCA7|RRAS|NPNT|CHRNA7|MAP2K7|BMP2|PTPRR|EPHA2|SRC|KDR|LIF|ZFP36L2|TBC1D10C|CYR61
REGULATION OF CARBOHYDRATE METABOLIC PROCESS	0.00787471	0.0286583	-0.408682	-1.44679	7369	170	GPER1|IGF1|IGF2|TGFB1|PDK4|MLXIP|SOGA1|IGFBP4|PTH1R|HDAC4|POM121|IGFBP5|CBFA2T3|P2RX7|FOXO1|HRH1|PPARA|IRS2|PPP1R3D|MLYCD|MIDN|GCK|POM121C|C1QTNF1|GPD1|GNB3|PRKCE|DGKQ|HAS2|IRS1|SORBS1|PFKFB3|PDK3|EP300|ZBTB7A|SMPD3|SRC|DGAT2|NTSR1|AP2A1|ESRRB|NFKB1|ENPP1|SLC45A3|GSK3B|PTK2B|PHLDA2|ACACB
HORMONE TRANSPORT	0.00271734	0.0122474	-0.39913	-1.4492	2625	247	ISL1|TBX3|SLC30A8|CPLX1|FGF23|GPER1|INHBA|EDN3|DRD2|LTBP4|FOXD1|LRP1|DOC2B|SYT7|ADORA2A|CACNA1C|ARRB1|EXOC3L1|LRP5|NLGN2|ITPR3|CACNA2D2|FZD4|GIPR|HFE|AGT|SELENOM|SLCO4A1|UCP2|IRS2|RAB11B|OPRK1|ADRA2C|EFNA5|CPT1A|KCNJ11|MIDN|ADRA2B|GCK|ITPR2|PTPRN2|C1QTNF1|PTPRN|SOX11|CACNA1A|PRKCE|KCNB1|KALRN|RAB11FIP3|GNAS|IRS1|CRH|PPARD|ADRA2A|FAM129B|PER2|VGF|SMPD3|UCN|ABCC8|GALR1|LIF|CRYM|TCF7L2|RAPGEF3|SLC16…
DEVELOPMENTAL PROCESS INVOLVED IN REPRODUCTION	8.54038e-05	0.000724602	-0.388442	-1.4494	84	495	TNC|DCN|TBX3|TMEM119|NTRK1|PDGFRA|PCDH12|MME|LHX8|PTGS2|DLX3|FOXC1|PDGFRB|INHBA|IGF1|NRK|NPR2|BMP4|NOTCH1|OSR1|GAS2|PRKACA|MAMLD1|MMP14|SLIT3|IGF2|TGFB1|PDE5A|NPM2|HEY2|ADAMTS1|NEURL1|ROBO2|ROR2|RARG|COL9A3|ETV5|PRDM1|SERPINE2|KMT2D|ARRB1|PLA2G3|GDF7|NOS3|ADAM19|RXRA|AMH|GLI2|ARID1A|SCX|DMRT3|HEY1|PLCD3|PTGIS|CDC25B|GLI3|B4GALT1|SIX4|PKD1|MERTK|RARA|FZD4|KMT2B|SNAI1|WNT7B|TAF4|TCF7|ICAM1|FMN2|SOX…
MYELOID CELL DIFFERENTIATION	0.00109036	0.00582731	-0.394532	-1.44978	1068	315	FLI1|TGFBR2|POU4F2|ETS1|INHBA|LRRK1|CDKN2B|BMP4|SH3PXD2A|TGFB1|TRIM58|INPP5D|POU4F1|RUNX1|HIPK2|FASN|ROR2|RARG|NOTCH2|KMT2D|LOX|CDK6|CD4|EFNA2|SBNO2|PRKX|CBFA2T3|FBN1|ANXA2|CD74|LRRC17|RARA|KMT2B|TNRC6C|MYC|TGFBR3|THBS1|GPC3|UBASH3B|G6PD|CASP8|ZNF385A|TOB2|RAB7B|FAM20C|CREBBP|NBEAL2|SETD1A|PML|GNAS|TSPAN2|TFE3|FES|MEF2C|ZFPM1|DHRS2|SOX6|WASF2|PIK3CD|TCTA|NCOA6|EP300|ZBTB7A|DNASE2|MYH9|FSTL3|GAB2|…
RESPONSE TO HEAT	0.00891354	0.0316845	-0.412269	-1.45002	8273	157	SST|PIRT|TRPV2|PTGS2|IGF1|PRKACA|CXCL12|MSTN|TGFB1I1|P2RX3|HSFX2|NOS3|C8orf4|POM121|HSPB8|NOS1|CALCA|THBS1|HSFX1|HSF1|CREBBP|MAPK3|IGFBP7|POM121C
REGULATION OF HORMONE LEVELS	0.000489896	0.00299523	-0.391848	-1.45018	483	377	ISL1|TBX3|SLC30A8|PDGFRA|MME|CPLX1|FGF23|GPER1|INHBA|ALDH1A3|EDN3|DRD2|LTBP4|FOXD1|LRP1|CYP1A1|DOC2B|CYP11A1|ALDH1A2|CYP27C1|SYT7|ADORA2A|CACNA1C|CHST8|ARRB1|EXOC3L1|LRP5|NLGN2|ITPR3|CACNA1H|CACNA2D2|ACHE|ENPEP|CHAT|FZD4|SULT1A1|GIPR|HFE|AGT|SELENOM|SLCO4A1|UCP2|IRS2|RAB11B|OPRK1|GCNT4|SOX8|ADRA2C|EFNA5|CPT1A|KCNJ11|MIDN|CYP21A2|ADRA2B|GCK|ITPR2|PTPRN2|C1QTNF1|PTPRN|ALDH1A1|SOX11|GNB3|CACNA1A|PRK…
REGULATION OF CYTOSKELETON ORGANIZATION	0.000127779	0.000988911	-0.389979	-1.45258	126	464	FZD10|SYNPO2|SYNPO|PDGFRA|KANK4|ARHGDIB|TGFB3|PDGFRB|MAGEL2|FHOD1|RGS4|TGFB1|RHOJ|LRP1|CORO1A|LPAR1|CXCL12|S100A10|SEMA5A|WIPF3|DLC1|RHOD|CDC42EP5|PXN|SLC9A1|PREX1|ARHGAP28|SHANK3|NTF3|APC2|SHANK1|AFAP1|PTGER4|MAP1A|RAB6C|PRKCD|P2RX7|MET|PKD1|SPTB|TAOK2|SH3BP1|ARAP1|ICAM1|WNT11|LIMK1|SPTBN2|SEMA3E|DIAPH1|PLXNA3|TMEFF2|AVIL|ARPC1B|CAPN6|EFNA5|TUBB4A|ALOX15|CCNF|CAMSAP3|MAPK3|CELSR1|MAP1S|VILL|MYAD…
NEGATIVE REGULATION OF APOPTOTIC SIGNALING PATHWAY	0.00487658	0.0196154	-0.405743	-1.45285	4631	198	HGF|BDKRB2|PTGS2|IGF1|COL2A1|BMP4|MAZ|SNAI2|NR4A2|CXCL12|TMBIM1|UNC5B|NOS3|GDNF|CD74|FAIM2|SNAI1|ICAM1|LRRK2|PLAUR|THBS1|EYA2|CASP8|ZNF385A|YBX3|BCL2|RELA|GRINA|MAPK8IP2|MUC1|CREB3L1|SCRT2|MNT|SLC35F6|HTT|SYVN1|AR|MAPK7|SRC|TCF7L2|LMNA|EYA3|CSNK2A2|MEIS3|EYA1|CFLAR|TRADD|PCGF2|GCLM|MAPK8IP1|SFRP2|NOL3|YAP1|SERPINE1|FAS|HYOU1|PPIF|SGK3|RFFL|ACVR1|ARHGEF2
NEGATIVE REGULATION OF NEURON PROJECTION DEVELOPMENT	0.0101386	0.0350606	-0.416272	-1.45313	9320	144	TLX2|SEMA3G|TNR|SEMA3C|RTN4RL2|LRP1|LPAR1|SEMA5A|NGFR|KIAA1024|TRPC6|RTN4RL1|KREMEN1|SEMA6C|ASAP1|STX1B|LRRK2|PMP22|BCL11A|SEMA7A|SEMA6A|PTPRS|SEMA3E|PLXNA3|WNT5A|LINGO1|SEMA4D|MYLIP|RAP1GAP2|ARHGDIA|LRP4|SEMA3F|WNT3A|ADCY6|SLIT2|FSTL4|LGALS1|RTN4R|EFNB2|KANK1|INPP5J|ID1|EFNA1|SPART|CARM1|SEMA4F|MAP4K4|ULK2|ARHGAP4|RAB29|SEMA4G|SYNGAP1|SEMA6D|PLK2|CBFA2T2|SRGAP2C|MDM2
REGULATION OF PEPTIDYL TYROSINE PHOSPHORYLATION	0.0064837	0.0246833	-0.409539	-1.45388	6089	176	HGF|ISL1|CSPG4|IGF1|LRRK1|CRLF1|IGF2|TGFB1|ERBB3|AFAP1L2|NEURL1|TP53|SRCIN1|MVP|CD4|TGFA|SHC1|NTF3|EHD4|PRKCD|CD74|ICAM1|AGT|PDGFD|SOCS1|HSF1|EFNA5|ZFYVE28|CBL|SEMA4D|TNFRSF1A|ITGA5|PRKCE|PTPRJ|DGKQ|CD81|LRP4|ABL1|TNK2|ADRA2A|WNT3A|HES5|HES1|NCK2|SRC|LIF|TMEM102|PPP2R5B
REGULATION OF LYMPHOCYTE ACTIVATION	0.00157672	0.00802001	-0.399454	-1.45819	1533	273	TGFBR2|PAG1|DOCK8|NFATC2|INHBA|IGF1|ZAP70|BMP4|MMP14|IGF2|AHR|TGFB1|PDE5A|INPP5D|CORO1A|GPNMB|RUNX1|ADORA2A|STAT6|PRDM1|LRRC32|RIPOR2|CD4|GLI2|ZMIZ1|HLA-DOA|VSIR|GLI3|CD74|MERTK|RARA|HFE|LAT|AP3D1|IRS2|SOCS1|CSK|DLG5|BCL2|AXL|SOX11|CCL2|TMIGD2|CHRNB2|TNFRSF13C|TNFRSF1B|CD81|SIRPA|ABL1|MEF2C|TNFSF4|SPINK5|WNT3A|HES1|MB21D1|TMEM131L|NCK2|SRC|ZBTB7B|ZFP36L2|TBC1D10C|PARP3|LGALS1|EFNB2|JAK3|CLCF1|GAS…
COGNITION	0.00196699	0.00959606	-0.401211	-1.45933	1904	255	SYNPO|NTRK1|ITGA8|MME|LHX8|PTGS2|DRD2|TNR|SLC17A7|C1QL1|ASIC1|CNTN2|GPR155|CHRNA4|ITPR3|SHANK3|NTF3|SHANK1|CUX2|MAP1A|CIC|JPH3|HRH1|KMT2B|KCNAB1|TANC1|TH|AGT|NRXN2|DBH|GRIN1|CRTC1|TTBK1|SERPINF1|SHROOM4|OPRK1|ZNF385A|EIF4EBP2|CHRM1|ITGA3|NEUROD2|STRA6|SLC8A3|ITGA5|DOPEY2|MAPK8IP2|CHRNB2|KALRN|RIN1|JPH4|ABCA7|CRH|GTF2A1L|MECP2|MEF2C|CHRNA7|EP300|HTT|FOXO6|SLC8A2|POMK|ADCY3|DGCR2|SHISA7|UCN|ABCC8|C…
EXTRINSIC COMPONENT OF MEMBRANE	0.00257135	0.011785	-0.402986	-1.45936	2476	236	SOX10|CDH19|GFRA3|CDH15|OSR1|RPH3A|PIK3R2|DOC2A|S100A10|CDH22|GFRA1|CISH|SERPINE2|GNAO1|SHANK3|APC2|HID1|ULK1|SARM1|ANXA2|SCUBE1|STAC2|MAL|KCNAB1|PCSK9|MICALL1|PLAUR|EHD2|RGS6|SOCS1|CDH4|WDR81|HIP1|S100A6|TEPSIN|ALOX15|GNG4|STAC3|ATG2A|SCRIB|WIPI1|PML|GNAS|GOLGA3|SNX33|MFGE8|ESYT1|FES|SOCS7|JUP|PIK3CD|GFRA2|SYN1|AAK1|KCNAB2|CNTFR|HPCA|CYTH3|ASPSCR1|SRC|FARP1|GNA11|GNG7
CELLULAR RESPONSE TO PEPTIDE HORMONE STIMULUS	0.00189215	0.00932953	-0.401609	-1.4611	1832	256	POU4F2|GPER1|PRKACA|NR4A2|IGF2|TGFB1|PDK4|PIK3R2|CYP11A1|MSTN|SOGA1|SLC2A4|IGF1R|ADCY7|CISH|SH2B2|PXN|EEF2K|SLC9A1|CPS1|SHC1|STAT5A|PRKCD|FBN1|FOXO1|FOXO4|PCSK9|AGT|RARRES2|UCP2|TUSC5|IRS2|PRLR|SOCS1|HSF1|ATP6V0C|EIF4EBP2|CSK|BCAR1|ADCY9|GCK|RELA|GDF15|TSC2|IRS1|SORBS1|SOCS7|WDTC1|ADCY6|ZNF106|FOXO6|RHOQ|ADCY3|CRHR2|SRC|LPL|ZBTB7B|ADCY5|KANK1|FOXO3|JAK3|CCND3|NFKB1|CPEB2|CFLAR|NR4A1|ATP6V0A1|SREB…
REGULATION OF T CELL ACTIVATION	0.00404097	0.016853	-0.407864	-1.46147	3841	200	TGFBR2|PAG1|DOCK8|NFATC2|IGF1|ZAP70|BMP4|IGF2|TGFB1|PDE5A|CORO1A|GPNMB|RUNX1|ADORA2A|PRDM1|LRRC32|RIPOR2|CD4|GLI2|ZMIZ1|HLA-DOA|VSIR|GLI3|CD74|RARA|HFE|LAT|AP3D1|SOCS1|CSK|DLG5|CCL2|TMIGD2|TNFRSF13C|TNFRSF1B|SIRPA|ABL1|TNFSF4|SPINK5|HES1|MB21D1|TMEM131L|NCK2|SRC|ZBTB7B|LGALS1|EFNB2|JAK3|HLA-DPB1|SMAD7|CBFB|BCL6
LYMPHOCYTE ACTIVATION	0.000152221	0.00113497	-0.393309	-1.46166	150	428	NTRK1|ELF4|TGFBR2|PAG1|RUNX2|DOCK8|NFATC2|INHBA|IGF1|ZAP70|BMP4|MMP14|IGF2|ITGA4|AHR|TGFB1|PDE5A|INPP5D|CORO1A|GPNMB|RUNX1|ADORA2A|STAT6|CHRNA4|NOTCH2|HDAC4|PRDM1|LRRC32|CDK6|RIPOR2|PREX1|CD4|GLI2|JAG2|ZMIZ1|CMTM7|HLA-DOA|PTGER4|VSIR|DOCK10|PRKCD|P2RX7|GLI3|CD74|MERTK|RARA|HFE|TCF7|ICAM1|TCF3|LAT|AP3D1|IRS2|PRLR|SOCS1|ITM2A|CASP8|POU2F2|CSK|DLG5|BAG6|BCL2|AXL|SOX11|CCL2|TMIGD2|PTPRJ|CHRNB2|TNFRSF…
PROTEIN AUTOPHOSPHORYLATION	0.00359571	0.0154167	-0.407774	-1.46365	3425	205	NTRK1|PDGFRA|PDGFRB|DDR2|ZAP70|PRKACA|EPHB3|GPNMB|IGF1R|WNK2|ALK|EEF2K|PEAK1|MVP|PRKX|EPHB4|ULK1|TAOK2|GRK5|LRRK2|ERN1|WNK1|PDGFD|PRKD1|PRKG2|CSK|MAPK3|PRKD2|STK10|IRAK3|MARK2|ABL1|TNK2|CAD|FES|ATP13A2|GFRA2|AAK1|SLA|SRC|DAPK2|KDR|MAP4K1|PPP2R5B|CSNK1G2|TNKS1BP1|CAMKK2|AURKB|MINK1|IRAK1|ENPP1|GSK3B|FLT4|MKNK2|PTK2B|PAK2|TESK1|ERBB2|ABL2|STK11|ULK2|MAK|EPHB1|CHP1|TRIM28|MAP3K13|PDGFC|MAP3K9|MAP2K2
PROTEIN HETEROOLIGOMERIZATION	0.0135589	0.0445215	-0.430484	-1.46562	12096	112	COL1A1|COL1A2|COL6A2|COL6A1|S100A10|CHRNB4|P2RX6|ITPR3|IKZF4|ANXA2|CD74|PKD1|WIZ|GRIN1|BIRC3|SEPT9|C1QTNF1|CHRNB2|TMEM120B|LRP4|RRM2|JUP|SCUBE3|GCHFR|CNGB1|HIST1H4L|HIST1H3G
NEGATIVE REGULATION OF IMMUNE SYSTEM PROCESS	0.000873045	0.00486138	-0.399864	-1.46649	853	301	COL3A1|TRIM38|PAG1|TGFB3|NBL1|GPER1|EMILIN1|INHBA|BMP4|NOTCH1|GPR17|DRD2|TGFB1|PDE5A|INPP5D|CXCL12|GPNMB|RUNX1|ADORA2A|STAT6|LRRC32|CDK6|RIPOR2|MMP28|HLA-DOA|PTGER4|VSIR|SARM1|GLI3|FBN1|CD74|LRRC17|MERTK|RARA|HFE|TMEM176A|PADI2|CD68|SERPINB9|MYC|THBS1|SOCS1|SOX9|UBASH3B|PTPRS|TOB2|RAB7B|ALOX15|DLG5|AXL|TMEM176B|SOX11|CCL2|IRAK3|PTPRJ|SCRIB|ABR|TNFSF4|ZFPM1|SPINK5|TCTA|HES5|LRFN5|HES1|FSTL3|TMEM13…
DENDRITE DEVELOPMENT	0.0029436	0.0131175	-0.407873	-1.46824	2814	214	TLX2|LZTS1|SDK1|FLRT1|LPAR1|EPHB3|NEURL1|TRPC6|SRCIN1|SEZ6|EEF2K|PREX1|SHANK3|SHANK1|DOCK10|CUX2|MAP1A|SARM1|DSCAM|ASAP1|TAOK2|CELSR2|LRRK2|GRIN1|CRTC1|BCL11A|PRKG1|PTPRS|OBSL1|IGSF9|CAMK1D|DLG5|SEMA4D|MAP1S|MAPK8IP2|CHRNB2|ARHGAP33|KALRN|LRP4|MECP2|MEF2C|CHRNA7|MAP1B|PAK4|CTNND2|FOXO6|CUX1|NCK2|BMP7|FSTL4|SHANK2|PACSIN1|FARP1|SCARF1
PHAGOCYTOSIS	0.0045362	0.0185887	-0.412369	-1.4689	4279	184	PEAR1|DYSF|TGFB1|PIK3R2|LRP1|CORO1A|XKR7|WIPF3|SYT7|ADORA2A|SRPX|ANXA11|PRKCD|P2RX7|MET|MERTK|RARA|SH3BP1|TGM2|ICAM5|RAPGEF1|THBS1|LIMK1|ADGRB1|SPON2|RAB7B|SFTPA2|CSK|ARPC1B|CAMK1D|ALOX15|MAPK3|MYO7A|ICAM3|RUBCN|AXL|WIPF1|CCL2|PRKCE|PTPRJ|SIRPA|MFGE8|VAV2|ABL1|ABR|ABCA7|PIP5K1C|WASF2|MEGF10|MYH9|ACTB|ACTG1|SRC|UNC13D|GAS6|RHOBTB2|SCARB1|MYO18A|DOCK1|XKR6|PLCG1
RESPONSE TO ESTRADIOL	0.0143294	0.0464528	-0.435503	-1.47077	12663	104	COL1A1|POU4F2|PTGS2|ETS1|GPER1|PDGFRB|TGFB1|POU4F1|ALDH1A2|ZNF703|CD4|WNT8B|RARA|TH|AGT|MMP15|CASP8|HSF1|ARPC1B|KCNJ11|CCND1|POSTN|STXBP1|PTGFR|UCN|BMP7|OXTR|RGS9|ARNT2|CFLAR|FAM210B|NR2F2|GGT1
G PROTEIN COUPLED RECEPTOR ACTIVITY	0.00233843	0.0109473	-0.407189	-1.47106	2245	227	FZD10|ADGRA2|F2RL2|BDKRB2|NPR3|NPY|GPER1|PDGFRB|RAMP1|GPR17|DRD2|GRIK3|S1PR3|KISS1R|CHRM4|CYSLTR2|LPAR1|GPR83|ADGRG6|OPRD1|ADGRD1|ADORA2A|EDNRA|LPAR3|ADGRG2|CCKBR|AVPR1A|PTH1R|GRM4|NPFFR2|PTGER4|CCR10|RGR|CMKLR1|DRD4|HRH1|FZD4|CELSR2|GIPR|GPR156|GABBR2|NPFFR1|ADGRB1|OPRK1|S1PR2|ADRA2C|CHRM1|ADGRB2|ADRA2B|GPR153|ADGRA1|TAS2R5|ADGRL1|CELSR1|CELSR3|SORCS2|GPR157|PROKR1|ADRA2A|FZD8|PDGFRL|PTGFR|ADGRL…
PROTEIN LOCALIZATION TO CELL PERIPHERY	0.00099591	0.00541725	-0.402564	-1.47216	970	283	CPLX1|DPP6|GPER1|GPC4|RAMP1|MMP14|ANK1|TGFB1|LRP1|S100A10|TMBIM1|LAMA5|CACNG5|CACNG2|DAB2|NKD2|KCNB2|CACNB3|SHISA6|ANXA2|STAC2|MAL|EPB41L3|STX1B|GRIN1|TUSC5|EHD2|PACS1|CACNG4|DCHS1|GRASP|PRKG2|CSK|KCNJ11|ITGA3|GPC6|LGI1|PALM|TNFRSF1A|PRKCH|MYADM|STAC3|PRKCE|RAB3B|KCNB1|SCN3B|LDLRAP1|PACS2|STXBP1|SCRIB|CD81|FLNA|SEC16A|SORBS1|TSPAN15|JUP|WNT3A|DAG1|RAB3A|CLSTN1|RHOQ|AR|ACTB|EPHA2|NFASC|SPTBN4|EMP2…
REGULATION OF CELL ACTIVATION	0.000412314	0.00258288	-0.399269	-1.47286	405	346	PDGFRA|TGFBR2|PAG1|DOCK8|NFATC2|GPER1|PDGFRB|EMILIN1|INHBA|IGF1|ZAP70|BMP4|MMP14|IGF2|AHR|TGFB1|PDE5A|INPP5D|CORO1A|GPNMB|RUNX1|ADORA2A|STAT6|PRDM1|SERPINE2|NOS3|LRRC32|RIPOR2|CD4|GLI2|CAPN3|ZMIZ1|HLA-DOA|CYGB|VSIR|PRKCD|GLI3|CD74|MERTK|RARA|HFE|LRRK2|LAT|AP3D1|TTBK1|THBS1|IRS2|SOCS1|PRKG1|UBASH3B|WNT5A|CSK|DLG5|C1QTNF1|BCL2|AXL|SOX11|CCL2|TMIGD2|CHRNB2|TNFRSF13C|STXBP1|TNFRSF1B|CD81|SIRPA|ABL1|A…
METAL ION TRANSMEMBRANE TRANSPORTER ACTIVITY	0.000480401	0.00294897	-0.400104	-1.47295	471	329	KCNJ13|SLC30A8|TRPV2|KCNT1|TRPA1|SCN4B|AQP1|KCNA1|KCNA2|KCNJ12|CACNA1G|SCN2B|GRIK3|SLC17A7|CACNA2D3|ASIC1|SCN4A|KCNK9|SLC6A7|CACNA1C|CACNG5|CACNG2|RYR1|ATP2B3|TRPC6|GRIN2D|HCN2|SLC9A9|SLC9A1|ITPR3|KCNK3|SLC24A4|CACNA1H|KCNN3|KCNB2|ATP2A1|CACNB3|CACNA2D2|JPH3|ANXA2|PKD1|CACNA2D4|KCNAB1|SLC10A4|GRIK5|GRIN1|LRRC55|KCNJ14|KCNMB2|SLC18A1|SCN5A|ATP1A3|SLC12A4|CACNG1|TMEM37|SLC6A17|CACNG4|KCND1|KCNK5|KC…
POSITIVE REGULATION OF PEPTIDYL TYROSINE PHOSPHORYLATION	0.0098801	0.0343221	-0.429446	-1.47661	8918	123	HGF|ISL1|CSPG4|IGF1|LRRK1|CRLF1|IGF2|TGFB1|ERBB3|AFAP1L2|NEURL1|TP53|SRCIN1|CD4|TGFA|NTF3|EHD4|CD74|ICAM1|AGT|HSF1|EFNA5|SEMA4D|TNFRSF1A|ITGA5|PTPRJ|DGKQ|CD81|LRP4|ABL1|TNK2|ADRA2A|WNT3A|HES5|HES1
POSITIVE REGULATION OF LEUKOCYTE CELL CELL ADHESION	0.00852733	0.0306683	-0.426253	-1.47714	7770	133	TGFBR2|DOCK8|ETS1|IGF1|ZAP70|IGF2|ITGA4|TGFB1|CORO1A|RUNX1|CD4|GLI2|ZMIZ1|VSIR|GLI3|CD74|RARA|ICAM1|AP3D1|SOCS1|CSK|RELA|CCL2|TMIGD2|TNFRSF13C|SIRPA|HAS2|TNFSF4|HES1|NCK2|SRC|ZBTB7B|LGALS1|EFNB2|JAK3|HLA-DPB1|CBFB|BCL6|IRAK1
DRUG TRANSPORT	0.00626094	0.0238947	-0.421235	-1.47762	5792	152	SLC15A4|AQP1|KCNA2|INHBA|DRD2|SLC17A7|RGS4|SNCG|CXCL12|SYT7|ADORA2A|SLC19A3|CHRNA4|ABCC1|GDNF|CYGB|DRD4|FZD4|SLC47A1|AGT|MYC|SLC18A1|SLC6A17|OPRK1|FOLR1|SLC7A1|STRA6|RAB3B|CHRNB2|SLC46A1|CRH|SLC38A7|SLC18A3|SLC6A3|SYT2|SLC31A1|SLC22A5|PER2|SLC32A1|SLC7A2|UCN|GALR1|NTSR1|SLC22A18|SLC35F3|GDF9
CYTOKINE PRODUCTION	3.41665e-05	0.000350494	-0.396197	-1.478	33	491	HGF|ISL1|TWIST1|NLRP2|LUM|TRIM38|TGFB3|PTGS2|NFATC2|TRIL|DYSF|INHBA|IGF1|ACP5|NOTCH1|DRD2|LTBP3|SNAI2|S1PR3|TGFB1|LRP1|INPP5D|FN1|AFAP1L2|NFATC1|GPNMB|RUNX1|GPSM3|IL1R1|IGF2BP1|ADCY7|STAT6|TRIM56|ARRB1|IKBKE|LRRC32|CD4|PTGER4|PLA2R1|VSIR|BTN3A2|CMKLR1|RNF135|PRKCD|P2RX7|CD74|MERTK|RARA|C1QTNF4|AGPAT2|HFE|PDE4D|ABCD1|TRIM6|LRRK2|AGT|DBH|THBS1|WNT11|SOCS1|SEMA7A|PTPRS|SPON2|BIRC3|RAB7B|HSF1|CREBBP|…
CELLULAR RESPONSE TO TOXIC SUBSTANCE	0.00389511	0.0164466	-0.415195	-1.47832	3672	183	HGF|NTRK1|AQP1|PTGS2|ETS1|OPRD1|PAX2|ADCY7|STAT6|TRPC6|KDM6B|NOS3|CPS1|CYGB|PRKCD|MET|FOXO1|ABTB2|PXDN|LRRK2|TH|PDGFD|HSF1|KCNJ11|SZT2|ITPR2|RELA|AXL|GPX8|PRKCE|SIRPA|ABL1|MAPK13|SLC31A1|MAPK7|SMPD3|ACTB|SRC|BMP7|KDR|FAM213B|EGR1|FOXO3|NFKB1
RESPONSE TO NUTRIENT	0.0046346	0.0188404	-0.417522	-1.47877	4339	171	SST|TNC|COL1A1|TGFBR2|FGF23|P2RX5|PTGS2|CDKN2B|SNAI2|TGFB1|CYP1A1|ALDH1A2|P2RX3|P2RX2|KANK2|P2RX6|CD4|P2RX7|RARA|GIPR|GRIN1|BCL11A|HSF1|FOLR1|KCNJ11|CCND1|RELA|POSTN|DGKQ|CYP27B1|FES|TNFRSF11B|PPARD|APAF1|HPCA|AQP3|SSH1|BMP7
PEPTIDYL THREONINE MODIFICATION	0.0116034	0.0391953	-0.434821	-1.47892	10339	111	TGFBR2|PRKACA|TGFB1|HIPK2|HASPIN|TRPC6|GALNT4|CEMIP|ULK1|PRKCD|SBK1|TRIM6|LRRK2|TTBK1|WNK1|PRKD1|S1PR2|WNT5A|PRKD2|BCL2|DGKQ|MARK2|CAD|SPRED2|RPTOR|BMP7|CSNK1G2|TNKS1BP1|PLK1|GALNT16|SMAD7|EIF4G1|CDK10
CELLULAR RESPONSE TO ORGANIC CYCLIC COMPOUND	6.14307e-05	0.000563945	-0.397581	-1.47937	60	447	TNC|ISL1|SIX1|COL1A1|SOX10|POU4F2|AQP1|HEYL|FGF23|RXRG|PTGS2|GPER1|INHBA|BMP4|HCFC1|PRKACA|SNAI2|NR4A2|AHR|TGFB1|POU4F1|CYP1A1|MSTN|RUNX1|TGFB1I1|P2RX3|NCOR2|RARG|RYR1|KANK2|KMT2D|DAB2|HCN2|ZNF703|RXRA|EEF2K|PAGR1|SLC9A1|GLI2|CPS1|ID3|ARID1A|IGFBP5|NR5A2|SMARCA4|P2RX7|FOXO1|HRH1|RARA|PPARA|PDE4D|PADI2|ICAM1|LRRK2|RAPGEF1|ATP1A3|SERPINF1|CASP8|DIAPH1|PMEPA1|HSF1|FOLR1|EFNA5|LARP1|MAPK3|ITPR2|SLC8A…
IN UTERO EMBRYONIC DEVELOPMENT	0.000597743	0.00353443	-0.403284	-1.47967	584	304	ACVRL1|TWIST1|TBX3|SOX10|PDGFRA|PCDH12|TMEM100|TGFBR2|TGFB3|FOXC1|IGF1|NRK|FOXD3|NOTCH1|HCFC1|IGF2|NPM2|HEY2|EDNRA|TIE1|PRDM1|NOS3|RXRA|LMX1B|GLI2|JAG2|ZMIZ1|HEY1|PLCD3|ANKRD11|GLI3|PLOD3|PKD1|SNAI1|WNT7B|CASP8|HSF1|SOX8|SEC24D|E2F8|SLC35E2B|EPN1|YBX3|TANC2|HS6ST1|RSPO3|KRT19|EMX1|WDTC1|SOX6|WNT3A|ASF1B|MYH9|HES1|BMP2|AR|PTPRR|BMP7|LIF|CMTM3|SALL4|CYR61|SMAD3|AMOT|SLC25A34|APBA1|TAF8|VASH1|HEG1|A…
REGULATION OF GLIOGENESIS	0.0147368	0.0475717	-0.443491	-1.4803	12851	94	DLX2|SOX10|DLX1|NOTCH1|TENM4|TGFB1|LRP1|CNTN2|ETV5|SERPINE2|TTBK1|SKI|DAAM2|SOX8|RNF10|RELA|PRKCH|SOX11|EMX1|DAG1|BIN1|HES5|HES1|BMP2|ABCC8|LIF
POSTSYNAPSE ORGANIZATION	0.00580346	0.0224572	-0.421352	-1.48044	5380	155	LRFN2|EPHB3|IGF1R|ETV5|SRCIN1|CBLN1|EEF2K|FRMPD4|GDNF|LRFN1|NLGN2|SHANK3|SHANK1|DOCK10|CUX2|SHISA6|CEL|TANC1|LRRK2|NRXN2|ARHGAP22|SPTBN2|PTPRS|WNT5A|LRRTM1|ITGA3|ARHGAP39|ARHGAP33|KALRN|LRP4|SEMA3F|CHRNB1|CHRNA7|WASF2|NEFL|CTNND2|ACTB|SHISA7|ACTG1|SSH1|SHANK2
AXON PART	0.000282984	0.00189711	-0.401042	-1.48118	278	357	TRPV2|RGS10|KCNA1|CPLX1|KCNA2|GPER1|DRD2|GRIK3|ANK1|ITGA4|LRP1|OPRD1|SYT7|ADORA2A|CNTN2|P2RX3|TNN|IGF2BP1|ROBO2|TIMP2|L1CAM|PREX1|NOS1|CALCA|MAP1A|PDYN|DSCAM|TAOK2|KCNAB1|EPB41L3|PCDHGB1|TANC1|LRRK2|GRIK5|TH|TBC1D24|AP3D1|NECTIN1|GRIN1|PRRT2|NAV1|PNOC|CCDC120|SLC18A1|GDPD5|KIF1C|SERPINF1|KIF21B|TENM2|OPRK1|LRRTM1|ADRA2C|TUBB4A|KCNJ11|CHRM1|KIF1A|ITGA3|CBL|AUTS2|PTPRN2|PTPRN|KCNC4|ADGRL1|KCNC1|PAL…
EPIDERMAL GROWTH FACTOR RECEPTOR SIGNALING PATHWAY	0.0134829	0.0444003	-0.441143	-1.4814	11837	99	GPER1|ITGA1|TGFB1|AFAP1L2|NEURL1|TGFA|SHC1|ARAP1|AGT|PLAUR|SOX9|MVB12B|HIP1|BCAR1|ZFYVE28|EPN1|CBL|SHKBP1|REPS2|PTPRJ|ABL1|RNF126|DGKD|ADRA2A|NCK2|SRC|RHBDF1|DAB2IP|PLCG1|RHBDF2|PTK2B|GAB1|HIP1R
CYTOKINE RECEPTOR BINDING	0.00741358	0.0273987	-0.426631	-1.48252	6777	137	VEGFD|NTRK1|TGFBR2|TGFB3|INHBA|BMP4|CRLF1|TGFB1|CXCL12|BMP8B|MSTN|TMBIM1|GDF7|AMH|SHC1|NTF3|PGF|INHBE|PXDN|VEGFB|TGFBR3|CASP8|GDF10|EFNA5|ITGA5|CCL2|GDF15|SMAD6|TNFSF4|TLR5|BMP2|CNTFR|BAMBI|SPRED2|BMP7|LIF|SMAD3|GDF9|CLCF1|SMAD7|ACVR2B|CFLAR|INHA|DAB2IP|TRADD|NGF|PLCG1
MUSCLE ADAPTATION	0.0146162	0.0472322	-0.444841	-1.483	12727	93	IGF1|NOTCH1|RGS4|PDE5A|CAMTA2|MSTN|HEY2|HDAC4|NOS3|SLC9A1|IGFBP5|FOXO1|PPARA|AGT|TNNI1|SCN5A|G6PD|TNNC1|TNFRSF1A|LMCD1|TNFRSF1B|AKAP6|MEF2C|DAG1|FBXO32|SMAD3|LMNA|CFLAR|YY1|ATP2B4
GLIAL CELL DIFFERENTIATION	0.00353349	0.0152354	-0.416943	-1.48454	3331	183	DLX2|SOX10|DLX1|LAMC3|SH3TC2|NOTCH1|GPR17|TENM4|TGFB1|ERBB3|LRP1|LPAR1|ADGRG6|ADORA2A|CNTN2|PAX2|ROR2|SERPINE2|CDK6|GLI3|TTBK1|SKI|SOX9|DAAM2|SOX8|CSK|MAPK3|GPC1|RELA|SLC8A3|MED12|SOX11|ABL1|GPR157|TSPAN2|EMX1|LGI4|SOX6|DAG1|BIN1|HES5|HES1|BMP2
NEGATIVE REGULATION OF CELL PROJECTION ORGANIZATION	0.00449066	0.0184516	-0.42008	-1.48509	4195	167	TLX2|SEMA3G|TNR|SEMA3C|RTN4RL2|LRP1|LPAR1|SEMA5A|NGFR|KIAA1024|TRPC6|RTN4RL1|KREMEN1|SEMA6C|PRKCD|ASAP1|STX1B|LRRK2|PLXNB3|PMP22|BCL11A|SEMA7A|SEMA6A|PTPRS|SEMA3E|PLXNA3|WNT5A|ITGA3|LINGO1|SEMA4D|MYLIP|RAP1GAP2|ARHGDIA|LRP4|EVL|RAP1GAP|SEMA3F|WNT3A|ADCY6|SLIT2|FSTL4|LGALS1|RTN4R|EFNB2|KANK1|CDK10|CAPZB|INPP5J|TCHP|ID1|EFNA1|SPART|CARM1|SEMA4F|MAP4K4|ULK2|MAK|ARHGAP4|RAB29|SEMA4G|SYNGAP1|EVI5L|SEM…
CELL CELL ADHESION VIA PLASMA MEMBRANE ADHESION MOLECULES	0.00194585	0.00951753	-0.411854	-1.48545	1864	221	PCDH12|CDH19|TGFBR2|HMCN1|CDH15|RET|MPZ|GPC4|IGSF9B|SLITRK2|SDK1|TENM4|ALCAM|SDK2|KIRREL3|CNTN2|ROBO2|CDH22|L1CAM|SCARF2|LRFN3|CBLN1|FGFRL1|CRB2|PTPN23|PCDHB11|DSCAM|PKD1|CELSR2|PCDHGB1|ICAM1|NECTIN1|MPZL2|PLXNB3|WNK1|CDH4|PTPRS|PCDHGB6|TENM2|DCHS1|PCDHB3|IGSF9|PCDHB18P|PCDHGB5|EFNA5|MDGA1|PCDHB9|ADGRL1|CELSR1|MYADM|PCDHB13|CELSR3|ITGA5|DCHS2|PCDHGC3|PALLD|PCDHGA10|PCDH1|AMIGO1|PLXNB2|PCDHGA9|CDH…
HEPATICOBILIARY SYSTEM DEVELOPMENT	0.00953152	0.033415	-0.43521	-1.4872	8539	116	HGF|NOTCH1|TGFB1|CYP1A1|MESP1|ALDH1A2|CPS1|GLI3|MET|PKD1|RARA|IGF2R|HFE|ONECUT2|PCSK9|TGFBR3|UCP2|SOX9|E2F8|CCND1|RELA|SULF2|CAD|WNT3A|HES1|SMAD3|CSNK2A2|CFLAR|CIT|ATP7A|GLI1
NEGATIVE REGULATION OF TRANSMEMBRANE RECEPTOR PROTEIN SERINE THREONINE KINASE SIGNALING PATHWAY	0.0125023	0.04177	-0.443096	-1.48796	10976	99	DLX1|TGFBR2|TGFB3|NBL1|EMILIN1|NOTCH1|TGFB1|TGFB1I1|HIPK2|PRDM16|BCL9L|FBN1|VASN|ONECUT2|SKI|TGFBR3|RBPMS2|GREM2|PMEPA1|WNT5A|FBN2|SMAD6|PEG10|ABL1|ADAMTSL2|ZBTB7A|BAMBI|FSTL3|SMAD3|LDLRAD4|SMAD7|CD109|GLG1|CHST11
ADULT BEHAVIOR	0.00861543	0.03084	-0.433902	-1.48945	7761	121	NPY|SLITRK6|DRD2|SDK1|NR4A2|SNCG|OPRD1|CXCL12|HIPK2|CNTN2|CHRNA4|ALK|CHRNB4|SEZ6|GRIN2D|GDNF|SHANK3|DMRT3|SHANK1|DRD4|PPARA|NRXN2|DBH|GRIN1|SPTBN2|OPRK1|SEZ6L|ZFHX2|TMOD1|CHRNB2|KALRN|MECP2|LGI4|CHRNB1|SHANK2|NTSR1|NPC1|SPTBN4
POSITIVE REGULATION OF GTPASE ACTIVITY	0.000228361	0.00158299	-0.403746	-1.4902	224	351	USP6|FZD10|NTRK1|RGS10|ARHGDIB|DOCK8|AGRN|RGS4|S100A10|DLC1|RGL3|ARHGAP10|ARRB1|GNAO1|PREX1|ARHGAP31|ARHGAP28|NTF3|APC2|RANBP3L|DOCK10|AGAP2|TBC1D10B|ASAP1|IQSEC1|SH3BP1|ARAP1|RIN3|RASA4B|ICAM1|LRRK2|GMIP|ARHGAP23|ACAP1|TBC1D24|ARHGAP24|RAPGEF1|ARHGAP22|WNT11|RGS6|WNT5A|MTSS1L|ADAP2|RASGRP3|TBC1D16|ARHGAP39|TBC1D3G|SIPA1L3|SEMA4D|MYO9B|STARD13|ALDH1A1|ARHGAP6|CCL2|ARHGEF19|SCRIB|TSC2|ARHGAP33|KAL…
REGULATION OF LEUKOCYTE DIFFERENTIATION	0.00328978	0.0143056	-0.419194	-1.49068	3096	180	TGFBR2|POU4F2|NFATC2|INHBA|ZAP70|BMP4|MMP14|TGFB1|INPP5D|POU4F1|RUNX1|ROR2|NOTCH2|PRDM1|CDK6|CD4|GLI2|ZMIZ1|HLA-DOA|VSIR|GLI3|FBN1|CD74|LRRC17|RARA|TMEM176A|AP3D1|MYC|SOCS1|UBASH3B|CASP8|TOB2|AXL|TMEM176B|GNAS|ABL1|TFE3|FES|TNFSF4|ZFPM1|SPINK5|TCTA|FSTL3|TMEM131L|LIF|ZBTB7B|ZBTB46|ZFP36L2|JAK3|GAS6|SMAD7|CBFB|BCL6|INHA
POTASSIUM ION TRANSPORT	0.00332276	0.0144285	-0.42086	-1.49407	3120	176	KCNJ13|KCNT1|AQP1|KCNA1|DPP6|KCNA2|KCNJ12|EDN3|DRD2|RGS4|KCNK9|WNK2|HCN2|NOS3|SLC9A9|SLC9A1|KCNK3|SLC24A4|KCNN3|KCNB2|NOS1|KCNAB1|LRRC55|KCNJ14|WNK1|KCNMB2|ATP1A3|SLC12A4|OPRK1|KCND1|KCNK5|KCNJ11|GCK|KCNC4|KCNH2|KCNC1|KCNJ2|KCNK1|KCNB1|KCNAB3|AMIGO1|AKAP6|FLNA|KCNH4|ADRA2A|KCNH3|BIN1|KCNAB2|KCNE1|SLC9A5|SLC12A7|KCNS2|ABCC8|KCNJ4|KCNJ6|KEL|KCNA5|TMEM38A|ANK2|KCND3|KCNQ3|KCNQ1|KCNMA1
RESPONSE TO TOXIC SUBSTANCE	8.5863e-05	0.000725092	-0.402967	-1.49421	84	399	HGF|TNC|COL1A1|HTR3A|NTRK1|TRPA1|RGS10|AQP1|PTGS2|ETS1|PDGFRB|SCN2B|CHRND|DRD2|NR4A2|RGS4|AHR|ASIC1|OPRD1|CYP1A1|MSTN|ADORA2A|PAX2|SLC2A4|ADCY7|STAT6|CHRNA4|TRPC6|CHRNB4|KDM6B|NOS3|GNAO1|CPS1|CYGB|MARC2|PRKCD|DRD4|MET|FOXO1|RARA|ABTB2|PPARA|PXDN|ICAM1|CYP2E1|LRRK2|TH|DBH|GRIN1|PDGFD|MT2A|G6PD|CASP8|OPRK1|HSF1|SDC1|KCNJ11|CCND1|MAPK3|SLC7A8|CBL|SZT2|ITPR2|BCL2|KCNC1|RELA|AXL|GPX8|PRKCE|KCNK1|CHRNB…
REGULATION OF SYNAPTIC PLASTICITY	0.00351279	0.015189	-0.421723	-1.49441	3291	172	SYNPO|MME|PTGS2|DRD2|LZTS1|TNR|SYT7|ADORA2A|CNTN2|P2RX3|NEURL1|SERPINE2|GRIN2D|CBLN1|ITPR3|SHANK3|SHANK1|MAP1A|SHISA6|JPH3|HRH1|RARA|AGT|GRIN1|PRRT2|CRTC1|ADGRB1|EIF4EBP2|LRRTM1|RIMS4|NEUROD2|SLC8A3|MCTP1|KCNB1|STXBP1|UNC13A|RIN1|ABL1|JPH4|CRH|MECP2|MEF2C|CHRNA7|RIMS3|RAB3A|SLC8A2|CRHR2|SHISA7|SSH1|SHANK2|SLC24A1|S100B
RESPONSE TO FIBROBLAST GROWTH FACTOR	0.00811007	0.0293055	-0.435888	-1.49487	7297	120	TNC|COL1A1|FGF23|RUNX2|HHIP|FLRT1|POLR2A|CPS1|FGFRL1|SPRY4|TBX1|FGF18|THBS1|FLRT2|FAM20C|WNT5A|MAPK3|PRKD2|CBL|GPC1|KCNC1|CCL2|SULF2|POSTN|NDST1|CREB3L1
CELLULAR RESPONSE TO LIPID	3.52556e-05	0.00035733	-0.402383	-1.4968	34	442	TNC|FZD10|ISL1|COL1A1|SOX10|POU4F2|AQP1|HEYL|FGF23|RXRG|GPER1|RET|INHBA|BMP4|OSR1|SNAI2|NR4A2|AHR|TGFB1|PDK4|LPAR1|POU4F1|ALDH1A2|MSTN|RUNX1|TGFB1I1|PAX2|NCOR2|RARG|KANK2|KMT2D|DAB2|NOS3|ZNF703|RXRA|PAGR1|CPS1|ID3|ARID1A|WNT9A|NR5A2|SBNO2|WNT8B|PTGER4|SASH1|SMARCA4|TBX1|FOXO1|RARA|FZD4|PPARA|WNT7B|PDE4D|PADI2|ICAM1|CD68|ATP1A3|WNT11|SOX9|SERPINF1|SPON2|OPRK1|PMEPA1|HSF1|WNT5A|EFNA5|CPT1A|MAPK3|RE…
RESPONSE TO ALCOHOL	0.00263805	0.0120008	-0.419894	-1.49751	2492	187	TNC|HTR3A|TGFBR2|INHBA|DRD2|SLIT3|RGS4|AHR|TGFB1|MSTN|SLC2A4|AVPR1A|ADCY7|ABCA2|PTGER4|DRD4|RARA|ICAM1|CYP2E1|TH|DBH|GRIN1|TGFBR3|G6PD|CASP8|OPRK1|EFNA5|LARP1|CCND1|CBL|IGFBP7|ITPR2|PRKCE|CHRNB2|CAD|CRH|TNFSF4|SLC6A3|JUP|NEFL|ADCY6|DAG1|PTGFR|ADCY3|SLIT2|MAOB|MAP4K1|GRAMD1B|ADCY5
REGULATION OF STEM CELL DIFFERENTIATION	0.0113362	0.0385054	-0.447141	-1.49801	9926	97	PDGFRA|FOXC1|BMP4|NOTCH1|LTBP3|SEMA3C|RUNX1|CDK6|GDNF|TRIM6|TCF3|SOX9|SETD1A|ABL1|SOX6|WNT3A|HES5|HES1|BMP7|ZFP36L2|ESRRB|CBFB|REST|YAP1|KMT2A|TEAD2
INTERLEUKIN 6 PRODUCTION	0.015029	0.0483109	-0.457119	-1.49814	12844	81	HGF|ISL1|TWIST1|INPP5D|AFAP1L2|ARRB1|P2RX7|C1QTNF4|SPON2|RAB7B|WNT5A|CSK|IRAK3|SIRPA|INAVA|MAPK13|TNFSF4
NEURAL TUBE DEVELOPMENT	0.0048119	0.0194063	-0.428505	-1.49957	4437	148	TWIST1|BMP4|NOTCH1|PRKACA|SEMA3C|TGFB1|ALDH1A2|DLC1|PAX2|RARG|GDF7|GLI2|ARID1A|GLI3|PLOD3|PKD1|RARA|TCF7|SKI|FAM212A|DCHS1|WNT5A|FOLR1|CTHRC1|CELSR1|MED12|SOX11|SUFU|SCRIB|TSC2|PLXNB2|ABL1|WNT3A|APAF1|HES5|HES1|EPHA2|BMP7|PLXNA2|SALL4|PTK7|FZD2|LIAS|ZNF358|SFRP2|GPR161|VANGL2|TEAD2|MTHFR
RENAL SYSTEM PROCESS	0.0142725	0.0463175	-0.456183	-1.49972	12238	83	NPR3|AQP1|BMP4|DRD2|PRKACA|ADORA2A|AVPR1A|ADCY7|CHRNB4|MCAM|AGT|ITGA3|ADCY9|BCL2|SULF2|CHRNB2|HAS2|ADCY6|ADCY3|AQP3|MLLT6|EMP2|ADCY5|STC1|CORIN|GAS6|KCNQ1|KCNMA1
MAINTENANCE OF LOCATION	0.00070464	0.00405666	-0.411614	-1.49973	683	263	SYNE3|HRC|SLC30A8|TRPA1|NBL1|GPER1|DYSF|DRD2|SELENON|PRKACA|SLC17A7|TGFB1|CORO1A|CACNA1C|RYR1|IKBKE|CD4|CAPN3|ITPR3|SHANK1|CEMIP|NOS1|ATP2A1|KDELR3|GAA|P2RX7|JPH3|FBN1|PKD1|PPARA|EPB41L3|PDE4D|GRIK5|AP3D1|TLN1|UBASH3B|DIAPH1|FITM2|FLNB|PLCH2|ITPR2|CLMN|PRKCE|FBN2|SLC30A2|SUFU|PML|AKAP6|ABL1|FLNA|JPH4|EHD1|PPARD|JUP|TLN2|DAG1|TPCN1|HTT|ANXA6|TONSL|CHERP|DGAT2|LPL|ATP7B|NTSR1|SPTBN4|HILPDA|TMEM38A|…
CATION TRANSMEMBRANE TRANSPORTER ACTIVITY	1.60876e-05	0.000194387	-0.402689	-1.5011	15	477	KCNJ13|HTR3A|SLC30A8|TRPV2|KCNT1|TRPA1|SLC15A4|SCN4B|AQP1|KCNA1|P2RX5|KCNA2|KCNJ12|CACNA1G|SCN2B|SLC15A3|CHRND|PIEZO2|GRIK3|SLC17A7|PIEZO1|CACNA2D3|ASIC1|SCN4A|KCNK9|SLC6A7|P2RX3|CACNA1C|CACNG5|P2RX2|CACNG2|CHRNA4|RYR1|ATP2B3|TRPC6|CHRNB4|GRIN2D|HCN2|SLC9A9|P2RX6|SLC9A1|ITPR3|KCNK3|SLC24A4|CACNA1H|KCNN3|KCNB2|ATP2A1|CACNB3|CACNA2D2|P2RX7|JPH3|ANXA2|PKD1|CACNA2D4|KCNAB1|SLC10A4|GRIK5|GRIN1|LRRC55|…
CHROMATIN BINDING	1.40775e-05	0.000177099	-0.402765	-1.50128	13	476	ISL1|SIX1|DLX2|SOX10|DLX1|FLI1|POU4F2|RUNX2|PRDM12|NFATC2|DLX3|FOXC1|GPER1|SVEP1|NOTCH1|HCFC1|SNAI2|NPM2|CAMTA2|POU4F1|HR|MEOX1|NFATC1|BAHCC1|NCOR2|TP53|TNRC18|HMGA2|TFAP2A|HDAC4|PRDM1|KDM6B|RXRA|POLR2A|GLI2|ARID1A|EP400|NR5A2|NFIA|ARX|ARID3A|SMARCA4|CIC|GLI3|FOXO1|TCF7L1|RARA|TSHZ1|FOXO4|MBD6|SOX9|VAX1|HSF1|CREBBP|FOXN4|CDT1|AUTS2|PCLAF|UHRF1|TICRR|RELA|MED12|EPOP|SMAD6|MTA1|CBX5|BAHD1|HDAC7|POL…
POSITIVE REGULATION OF CELL GROWTH	0.0050524	0.020137	-0.431455	-1.50323	4633	141	TRPV2|POU4F2|IGF1|MMP14|LRP1|FN1|CXCL12|SEMA5A|LPAR3|AVPR1A|L1CAM|MEGF8|SLC9A1|DSCAM|RNF157|LIMK1|SEMA7A|CDH4|EFNA5|RPS6KA3|LGI1|SEMA4D|BCL2|CRABP2|UNC13A|AKAP6|SYT2|MAP1B|WNT3A|BMPR2|RPTOR|UCN|RASAL1|EIF4G1|CPNE9|ADNP|NGF|HYAL1|ISLR2|PTK2B|SFRP2|ANAPC2|ERBB2|MAPT|MAP3K13|LEF1|SYT17|CACNG7|CDKL5|SRF|WNT3|NRP1|SMURF1|EGFR|NTRK3|CYBA
PLACENTA DEVELOPMENT	0.00673104	0.0254348	-0.437017	-1.50387	6081	124	DCN|PCDH12|MME|PTGS2|DLX3|NRK|IGF2|HEY2|PRDM1|ADAM19|RXRA|ARID1A|HEY1|PLCD3|PTGIS|PKD1|SNAI1|WNT7B|CASP8|HSF1|E2F8|CCNF|MAPK3|HS6ST1|RSPO3|CYP27B1|KRT19|PPARD|HES1|BMPR2|BMP7|LIF|CYR61|STC1|STC2|VASH1|NR2F2|VASH2
REGULATION OF TRANS SYNAPTIC SIGNALING	6.56634e-05	0.00059742	-0.405613	-1.50392	64	398	SYNPO|NTRK1|MME|CPLX1|PTGS2|GPER1|IGSF9B|DRD2|LZTS1|GRIK3|PRKACA|TNR|RGS4|LRFN2|SNCG|ASIC1|SYT7|ADORA2A|CNTN2|P2RX3|NEURL1|PLCL1|CACNG5|ROR2|CACNG2|CHRNA4|SERPINE2|CHRNB4|GRM4|GRIN2D|CBLN1|PHF24|GDNF|NLGN2|ITPR3|SHANK3|NTF3|SHANK1|NPTX1|CUX2|CACNB3|CACNA2D2|ACHE|MAP1A|SHISA6|DRD4|JPH3|CEL|HRH1|RARA|STX1B|LRRK2|GRIK5|AGT|GRIN1|PRRT2|CRTC1|DMPK|PTPRS|ADGRB1|CACNG4|S1PR2|EIF4EBP2|LRRTM1|RIMS4|HOMER3…
RESPONSE TO INORGANIC SUBSTANCE	2.21467e-05	0.000250749	-0.404088	-1.50416	21	453	HGF|COL1A1|SLC30A8|NTRK1|TRPA1|TTN|AQP1|KCNA1|FGF23|PTGS2|ETS1|PDGFRB|CACNA1G|COL18A1|DRD2|CYP1A1|SYT7|PAX2|AVPR1A|ADCY7|STAT6|CACNG2|RYR1|TFAP2A|TRPC6|ANXA11|KDM6B|NOS3|GNAO1|EEF2K|SNCB|LOXL2|S100A16|CAPN3|CPS1|ITPR3|KCNK3|CACNA1H|PRKCD|P2RX7|MET|FOXO1|GIPR|HFE|RASA4B|ICAM1|STIM1|CYP2E1|LRRK2|TH|SELENOM|UCP2|THBS1|WNK1|KCNMB2|PDGFD|SCN5A|MT2A|SERPINF1|G6PD|CASP8|TNNC1|HSF1|SDC1|WNT5A|EEF1A2|CCND…
MEMBRANE REGION	0.000528469	0.00319907	-0.412645	-1.50602	513	272	MME|TGFBR2|PAG1|CDH15|PTGS2|RET|ITGA1|DYSF|ZAP70|PRKACA|TNR|RTN4RL2|INPP5D|OPRD1|S100A10|DLC1|P2RX3|SLC2A4|CAVIN3|STAT6|UNC5B|NOS3|RTN4RL1|SLC9A1|CD4|ARID3A|PTGIS|NOS1|ANXA2|MAL|FAIM2|ICAM1|STIM1|LRRK2|LAT|UNC5A|SCN5A|EHD2|CASP8|BIRC3|CSK|EFNA5|MAPK3|CBL|LYPD6|GPC1|TNFRSF1A|MYADM|BVES|CHRNB2|FAM198A|TNFRSF1B|HAS2|KIRREL1|AKAP6|LRP4|IRS1|SORBS1|SLC6A3|CHRNA7|DAG1|RHOQ|BMPR2|KCNE1|EFHD2|MYO1D|FURIN…
G PROTEIN COUPLED RECEPTOR BINDING	0.00328872	0.0143056	-0.427179	-1.50713	3064	163	CLIC6|BDKRB2|NPY|RSPO2|EDN3|PTCH2|CXCL12|ADORA2A|CCKBR|AVPR1A|ROR2|ARRB1|GNAO1|NPFFR2|WNT9A|SHANK1|WNT8B|CALCA|PDYN|WNT7B|ARAP1|PDE4D|AGT|RTP5|PNOC|WNT11|CNRIP1|S1PR2|WNT5A|ADRA2C|CTHRC1|HOMER3|PALM|CCL2|RSPO3|GNAS|FLNA|CRH|ADRA2A|WNT3A|BAMBI|ITGB4|UCN|BICD1|GNA11|NPB|WNT10B|DNM1
ENDOPEPTIDASE ACTIVITY	0.000624367	0.00367056	-0.415071	-1.51035	604	257	HGF|USP6|ADAMTS5|ADAM12|ADAMTS15|ADAMTS17|MME|ADAMTS14|ADAM11|MMP2|ADAMTS8|MMP25|MMEL1|MMP14|CTSK|FAP|ADAMTS1|USP2|ADAMTS7|TRABD2B|ADAM19|ECEL1|MMP28|CAPN3|CPS1|TMPRSS15|ADAMTS4|MMP17|ADAMTS9|TPP1|PCSK9|PRSS56|TMPRSS9|MMP15|CASP8|CAPN6|ADAMTS2|ESPL1|PLAT|ADAM33|SPPL2B|BMP1|TLL2|DDI2|USP42|ECE1|SPPL3|C1S|PAPPA|C1RL|CAPN14|USP13|ADAMTS13|FURIN|BACE1|BACE2|CTSD|MBTPS2|TMPRSS5|KEL|ADAMTS3|CASP2|PCSK4…
SMOOTH MUSCLE CELL PROLIFERATION	0.00756019	0.0277783	-0.444176	-1.51074	6736	111	TGFBR2|NPR3|TGFB3|PTGS2|MMP2|GPER1|PDGFRB|IGF1|BMP4|NOTCH3|ADAMTS1|HDAC4|IGFBP5|TGM2|AGT|ERN1|THBS1|PDGFD|PRKG1|RBPMS2|MEF2D|LDLRAP1|SF1|MEF2C|PPARD|HES5|OGN|SMPD3
POSITIVE REGULATION OF GROWTH	0.00124123	0.00649332	-0.420067	-1.51213	1186	214	TBX2|TRPV2|TGFBR2|POU4F2|IGF1|NOTCH1|DRD2|MMP14|AGRN|IGF2|LRP1|FN1|CXCL12|SEMA5A|HEY2|LPAR3|AVPR1A|L1CAM|MEGF8|SLC9A1|CAPN3|ARX|CACNA2D2|DSCAM|RNF157|FOXS1|TGFBR3|LIMK1|SEMA7A|CDH4|HSF1|EFNA5|RPS6KA3|YBX3|LGI1|SEMA4D|BCL2|CRABP2|UNC13A|SH3PXD2B|AKAP6|MEF2C|PPARD|SLC6A3|SYT2|MAP1B|WNT3A|BMPR2|RPTOR|UCN|SPTBN4|RASAL1|EIF4G1|CPNE9|ADNP|NGF|HYAL1|ISLR2|GLI1|PTK2B|SFRP2|OSBP|DLL1|ACACB|YAP1|ANAPC2|ERB…
CELL GROWTH	2.82489e-05	0.000303007	-0.407268	-1.51216	27	416	ACVRL1|TRPV2|TGFBR2|POU4F2|SEMA3G|PAPPA2|POU4F3|INHBA|IGF1|LTBP4|TNR|MMP14|SLIT3|FLRT1|RGS4|PLXNA4|ITGA4|SEMA3C|TGFB1|ALCAM|LRP1|FN1|CXCL12|IGFBP4|SEMA5A|LPAR3|AVPR1A|KAZALD1|TP53|RARG|CISH|KIAA1024|L1CAM|SERPINE2|KMT2D|MEGF8|SLC9A1|IGFBP5|SEMA6C|SMARCA4|ULK1|DSCAM|RAPH1|TAOK2|PPARA|EPB41L3|RNF157|AGT|WNT11|LIMK1|BCL11A|SEMA7A|CDH4|SOX9|SEMA6A|PTPRS|G6PD|SEMA3E|RERG|PLXNA3|WNT5A|EFNA5|BCAR1|RPS6K…
RAS PROTEIN SIGNAL TRANSDUCTION	5.35559e-05	0.000505309	-0.407968	-1.51217	52	394	F2RL2|NTRK1|COL1A2|COL3A1|ARHGDIB|PDGFRB|IGF1|NOTCH1|GPR17|RASIP1|RHOJ|LPAR1|RREB1|DLC1|RHOD|OBSCN|NGFR|TIMP2|PLD1|TP53|KANK2|CDC42EP5|NOTCH2|FGD1|ARRB1|KSR2|TRIM67|SH2B2|IQSEC3|RIPOR2|PREX1|ARFGEF3|ARHGEF17|SHC1|SPRY4|RAB6C|MET|IQSEC1|RASA4B|FGD5|LAT|RAPGEF1|PLEKHG3|IRS2|LIMK1|RAB11B|RAB7B|PRKD1|FOXM1|RASGRP3|ITGA3|CBL|AUTS2|CELSR1|MYO9B|ARHGAP6|KCTD13|RAB3B|CDC42EP1|RIPOR1|DENND4B|ARHGEF19|KALR…
EPITHELIAL CELL APOPTOTIC PROCESS	0.0139921	0.0456987	-0.466685	-1.51442	11832	75	TGFBR2|GPER1|ANGPTL4|COL18A1|ITGA4|SEMA5A|CD248|E2F2|JAG2|ICAM1|THBS1|CCL2|SIX3|ABL1|PAK4|RGCC|BMPR2|MAPK7|KDR|TCF7L2|FOXO3|GAS6|CFLAR|DAB2IP|PLCG1|E2F1|RYR2|SERPINE1|PRKCI|ZFP36L1|PIAS4
REGULATION OF MAP KINASE ACTIVITY	0.000345461	0.002228	-0.414006	-1.51473	336	286	HGF|FZD10|CSPG4|NTRK1|TGFB3|BIRC7|PDGFRB|RET|ITGA1|IGF1|NRK|BMP4|EDN3|RGS4|TGFB1|PDE5A|LPAR1|LPAR3|IGF1R|ROR2|ARRB1|ALK|GRM4|TGFA|SHC1|NTF3|SPRY4|SASH1|DUSP8|PRKCD|P2RX7|DRD4|CD74|TAOK2|FZD4|WNT7B|LRRK2|FGF18|DUSP7|RAPGEF1|ERN1|THBS1|PDGFD|S1PR2|WNT5A|CSK|MAPK3|ADRA2B|TPD52L1|IRAK3|PTPRJ|GDF15|CD81|INAVA|ADRA2A|CHRNA7|MAP2K7|FZD8|BMP2|MAP3K15|SPRED2|IKBKG|SRC|BMP7|MAP4K1|RGS3|ARHGEF5|TRAF7|AJUBA|…
REGULATION OF SUPRAMOLECULAR FIBER ORGANIZATION	0.000280145	0.0018822	-0.413138	-1.51497	273	300	SYNPO2|SYNPO|KANK4|TGFB3|MAGEL2|EMILIN1|FHOD1|RGS4|CHADL|CORO1A|AEBP1|LPAR1|CXCL12|S100A10|SEMA5A|WIPF3|DLC1|CDC42EP5|PXN|SLC9A1|PREX1|ARHGAP28|SHANK3|APC2|SHANK1|PTGER4|MAP1A|PRKCD|MET|SPTB|SH3BP1|ARAP1|ICAM1|WNT11|LIMK1|SPTBN2|TMEFF2|AVIL|ARPC1B|TUBB4A|ALOX15|CAMSAP3|MAP1S|VILL|MYADM|TMOD1|BAIAP2L2|SSH3|WIPF1|ARHGAP6|PRKCE|SSH2|CDC42EP1|KIRREL1|SH3PXD2B|ABL1|FLNA|EVL|MECP2|FES|MEF2C|CHRNA7|WASF…
POSITIVE REGULATION OF CELL CYCLE ARREST	0.0136928	0.0448647	-0.466063	-1.51502	11601	76	PRKACA|TGFB1|POU4F1|FAP|TP53|HMGA2|ARID3A|FOXO4|MYBBP1A|ZNF385A|E2F8|PML|MUC1|EP300|RGCC|MED25|PPP2R5B|CASP2|TNKS1BP1|INSM1|GTSE1|DAB2IP|PCBP4|CNOT3|E2F1|CDK2|CARM1|PLAGL1|CNOT6|PLK2|CDKN1A|MDM2|PIDD1|CNOT6L
POSITIVE REGULATION OF CELL CELL ADHESION	0.00303181	0.0134506	-0.430576	-1.51602	2817	159	TGFBR2|DOCK8|ETS1|IGF1|ZAP70|IGF2|ITGA4|PIEZO1|TGFB1|CORO1A|RUNX1|KIF26B|ADAM19|CD4|GLI2|ZMIZ1|VSIR|PTPN23|GLI3|CD74|RARA|ICAM1|PTPRU|AP3D1|SOCS1|WNT5A|CSK|ALOX15|RELA|CCL2|TMIGD2|TNFRSF13C|SIRPA|HAS2|TNFSF4|WNT3A|HES1|FSTL3|NCK2|SRC|BMP7|ZBTB7B|LGALS1|EFNB2|JAK3|HLA-DPB1|SMAD7|CBFB|BCL6|IRAK1
TRANSPORTER COMPLEX	0.000409204	0.00257925	-0.415406	-1.51609	397	272	HTR3A|CLIC6|SCN4B|KCNA1|DPP6|KCNA2|CACNA1G|SCN2B|CHRND|GRIK3|PRKACA|CACNA2D3|SCN4A|CNTN2|CACNA1C|CACNG5|CACNG2|CHRNA4|RYR1|TRPC6|CHRNB4|ABCA2|GRIN2D|HCN2|SLC9A1|SHANK3|CACNA1H|SHANK1|KCNB2|NOS1|ATP2A1|CACNB3|CACNA2D2|SHISA6|PKD1|CACNA2D4|KCNAB1|PDE4D|GRIK5|GRIN1|LRRC55|KCNJ14|KCNMB2|SCN5A|ATP1A3|GABRG3|CACNG1|CACNG4|KCND1|TTYH3|KCNJ11|KCNC4|KCNH2|KCNC1|KCNJ2|CACNA1A|STAC3|KCNK1|CHRNB2|KCNB1|SCN3B…
NEGATIVE REGULATION OF NEURON DIFFERENTIATION	0.00116834	0.00615796	-0.42194	-1.51746	1115	211	TLX2|ISL1|DLX2|ISL2|DLX1|TLX3|POU4F2|SEMA3G|NOTCH1|NOTCH3|TNR|SEMA3C|RTN4RL2|LRP1|LPAR1|SEMA5A|CNTN2|NGFR|KIAA1024|TRPC6|RTN4RL1|KREMEN1|ID3|SEMA6C|DISP3|GLI3|ASAP1|STX1B|LRRK2|PMP22|BCL11A|SEMA7A|SOX9|SEMA6A|PTPRS|SEMA3E|PLXNA3|WNT5A|SOX8|LINGO1|SEMA4D|MYLIP|SIX3|RAP1GAP2|ARHGDIA|LRP4|SEMA3F|WNT3A|ADCY6|HES5|HES1|CTDSP1|SLIT2|BMP7|FSTL4|LGALS1|RTN4R|ASCL1|EFNB2|KANK1
CELLULAR RESPONSE TO REACTIVE OXYGEN SPECIES	0.00451362	0.018521	-0.437337	-1.51771	4119	135	HGF|PDGFRA|AQP1|MMP2|ETS1|PAX2|STAT6|TRPC6|KDM6B|NOS3|PXN|PRKCD|MET|FOXO1|LRRK2|PDGFD|HSF1|MAPK3|SZT2|RELA|AXL|SIRPA|ABL1|MAPK13|MTR|MAPK7|SMPD3|SRC|BMP7|FOXO3|CAMKK2|CFLAR|ATP7A|GLRX2|PCGF2|CDK2|ZNF580
SIDE OF MEMBRANE	0.000175321	0.00127306	-0.412954	-1.51831	171	319	AJAP1|PDGFRA|CD163L1|TGFBR2|GFRA3|ITGA1|GPC4|OSMR|CRLF1|ANK1|ALCAM|RTN4RL2|CXCL12|IL13RA1|IL1R1|SLC2A4|GFRA1|CD248|CHRNA4|SERPINE2|GNAO1|RTN4RL1|CD4|SHANK3|CCR10|BTN3A2|MCAM|P2RX7|B4GALT1|ENPEP|CD74|SCUBE1|STAC2|SPTB|KCNAB1|HFE|ICAM1|LRRK2|TH|PCSK9|PGM5|BCAM|TGFBR3|THBS1|PRLR|SEMA7A|G6PD|SHROOM4|HIP1|SDC1|S100A6|FOLR1|EFNA5|EEF1A2|ALOX15|ITGA3|ANTXR1|GNG4|PALM|SPPL2B|ITGA5|STAC3|CHRNB2|LDLRAP1|TA…
REGULATION OF BLOOD PRESSURE	0.00542069	0.0211906	-0.441381	-1.51889	4897	124	ACVRL1|COL1A2|MME|NPR3|NPY|PTGS2|NPR2|EDN3|DRD2|EDNRA|AVPR1A|P2RX2|NOS3|LRP5|NOS1|CALCA|ADM2|ENPEP|ACTA2|PPARA|PDE4D|ERAP2|AGT|WNK1|NAV2|ACSM3|ADRA2B|GNB3|POSTN|CACNA1B|CRH|MECP2|ECE1|AR|BMPR2|UCN|NTSR1|EMP2|CHGA|SMAD3|CORIN|OXTR|GAS6
NEGATIVE REGULATION OF NERVOUS SYSTEM DEVELOPMENT	0.000312878	0.00205692	-0.41608	-1.52135	304	282	TLX2|ISL1|DLX2|ISL2|SOX10|DLX1|COL3A1|TLX3|POU4F2|SEMA3G|NOTCH1|NOTCH3|PRKACA|TNR|SEMA3C|TGFB1|RTN4RL2|LRP1|LPAR1|SEMA5A|CNTN2|TNN|ROBO2|NGFR|KIAA1024|TRPC6|RTN4RL1|KREMEN1|ID3|SEMA6C|DISP3|GLI3|ASAP1|STX1B|LRRK2|SKI|PMP22|BCL11A|SEMA7A|SOX9|VAX1|SEMA6A|PTPRS|DAAM2|SEMA3E|PLXNA3|WNT5A|SOX8|RNF10|LINGO1|NEUROD2|SEMA4D|SOX11|MYLIP|SUFU|SIX3|RAP1GAP2|ARHGDIA|LRP4|SEMA3F|WNT3A|ADCY6|HES5|DLL3|HES1|CT…
LEUKOCYTE APOPTOTIC PROCESS	0.0138067	0.0451411	-0.472628	-1.52218	11580	71	DOCK8|BIRC7|BMP4|CXCL12|TP53|P2RX7|GLI3|CD74|MERTK|IRS2|WNT5A|AXL|MEF2C|PIK3CD|JAK3|GAS6|AURKB|BCL6|EFNA1|DFFA|PRKCQ|CD274|LGALS3|KDELR1|ITPKB
REGULATION OF GTPASE ACTIVITY	1.7149e-05	0.000205586	-0.409958	-1.52237	16	418	USP6|FZD10|NTRK1|RGS10|ARHGDIB|DOCK8|RASIP1|AGRN|RGS4|PLXNA4|S100A10|EPHB3|DLC1|RGL3|ARHGAP10|FGD1|ARRB1|GNAO1|PREX1|ARHGAP31|ARHGAP28|NTF3|APC2|RANBP3L|DOCK10|AGAP2|TBC1D10B|ASAP1|IQSEC1|SH3BP1|ARAP1|RIN3|RASA4B|FGD5|ICAM1|LRRK2|GMIP|ARHGAP23|ACAP1|TBC1D24|ARHGAP24|RAPGEF1|PLXNB3|WNK1|ARHGAP22|WNT11|RGS6|PRKG1|PLXNA3|WNT5A|EFNA5|PLXND1|MTSS1L|ADAP2|RASGRP3|TBC1D16|ARHGAP39|TBC1D3G|PTPRN2|SIPA1L3…
REGULATION OF MYELOID LEUKOCYTE DIFFERENTIATION	0.0112405	0.0382509	-0.464866	-1.52353	9606	81	POU4F2|INHBA|TGFB1|INPP5D|POU4F1|RUNX1|ROR2|NOTCH2|CDK6|CD4|FBN1|CD74|LRRC17|RARA|MYC|UBASH3B|CASP8|TOB2|GNAS|TFE3|FES|ZFPM1|TCTA|FSTL3|LIF|ZBTB46
NEUROMUSCULAR JUNCTION	0.0130547	0.0432376	-0.471303	-1.52379	10994	73	CDH15|CHRND|PRKACA|LAMA5|HDAC4|SERPINE2|EFNA2|ACHE|P2RX7|STX1B|TBC1D24|PDZRN3|SYNC|KCNC4|SLC8A3|DLGAP3|POSTN|UNC13A|LRP4|CHRNB1|NEFL|MYH9
POSITIVE REGULATION OF MAPK CASCADE	3.33596e-05	0.000344528	-0.411323	-1.52404	32	390	HGF|FZD10|CSPG4|NTRK1|PDGFRA|TGFB3|FGF23|BIRC7|GPER1|PDGFRB|RET|ITGA1|IGF1|NRK|BMP4|EDN3|NOTCH1|DRD2|IGF2|TGFB1|LRP1|PDE5A|LPAR1|IGFBP4|GPNMB|HIPK2|LPAR3|IGF1R|TIMP2|CAVIN3|ROR2|SH3RF3|NOTCH2|ARRB1|ALK|GRM4|CD4|TGFA|SHC1|NTF3|SASH1|P2RX7|DRD4|TBX1|CD74|TAOK2|FZD4|WNT7B|ICAM1|CDON|LRRK2|FGF18|DUSP7|RAPGEF1|ERN1|THBS1|PDGFD|SEMA7A|OPRK1|S1PR2|WNT5A|CSK|ADRA2C|ALOX15|MAPK3|PRKD2|ADRA2B|TPD52L1|C1QTN…
CELL ADHESION MOLECULE BINDING	1.30962e-05	0.000168925	-0.411037	-1.5288	12	440	TGFBI|ADAMTS5|COL5A1|EGFL6|COL3A1|CDH19|HMCN1|ADAM11|CDH15|ADAMTS8|EMILIN1|IGF1|PLEC|HCFC1|NOTCH3|LTBP4|TENM4|MMP14|S1PR3|IGF2|ITGA4|FN1|SLC9A3R2|CXCL12|COL16A1|GPNMB|FAP|FASN|ALDOA|TNN|LAMA5|CDH22|PDLIM1|TIMP2|S100A11|PXN|NLGN2|PARVA|EHD4|FBN1|ANXA2|VASN|ASAP1|VWF|COBLL1|ICAM1|MICALL1|NRXN2|ICAM5|NECTIN1|THBS1|TLN1|SEMA7A|CDH4|SPTBN2|TENM2|RAB11B|S1PR2|TES|PPP1R13L|FLNB|LARP1|ATXN2L|ITGA3|CBL|ST…
PROTEIN LOCALIZATION TO SYNAPSE	0.0117065	0.0394561	-0.470327	-1.52889	9918	76	CPLX1|GPC4|BSN|CACNG5|CACNG2|NLGN2|SHANK1|MAP1A|SHISA6|STX1B|NRXN2|GRIN1|CACNG4|GRASP|WNT5A|LRRTM1|GPC6|LGI1|SCRIB|CLSTN3|DAG1|CLSTN1
CYCLIC NUCLEOTIDE MEDIATED SIGNALING	0.00308874	0.0136647	-0.43806	-1.53021	2841	145	AQP1|GPER1|NPR2|RAMP1|DRD2|AHR|LPAR1|ADGRG6|ADGRD1|ADORA2A|ADGRG2|ADCY7|PTH1R|PTGER4|NOS1|CALCA|MGRN1|ADM2|GIPR|PDE4D|THBS1|PDE11A|PRKG1|SOX9|ADGRB1|PDE4A|EIF4EBP2|ADRA2C|RASD2|ADGRB2|ADCY9|ADRA2B|ADGRL1|DGKQ|GNAS|AKAP6|CRH|ADRA2A|ADCY6|MB21D1|PTGFR|MAPK7|ADCY3|ADGRL4|CRTC3|UCN|GALR1|RAPGEF3|ADCY5|CHGA|PTHLH|PEX5L
NEGATIVE REGULATION OF ION TRANSPORT	0.00577142	0.0223615	-0.449959	-1.5304	5142	111	TWIST1|PTGS2|DYSF|DRD2|OSR1|RGS4|TGFB1|SERPINE2|WNK2|NOS3|GNAO1|PLA2R1|NOS1|CACNB3|DRD4|KCNAB1|ICAM1|PCSK9|THBS1|WNK1|IRS2|PRKG2|KCNH2|BCL2|PACSIN3|PRKCE|ADRA2A|BIN1|KCNE1|MAOB|NTSR1|KEL|STC1|GABRE
DISTAL AXON	0.000319146	0.00208914	-0.419903	-1.53077	309	266	TRPV2|RGS10|KCNA1|CPLX1|KCNA2|GPER1|DRD2|GRIK3|ITGA4|LRP1|OPRD1|SYT7|P2RX3|TNN|IGF2BP1|TIMP2|L1CAM|PREX1|NOS1|CALCA|PDYN|DSCAM|TAOK2|PCDHGB1|TANC1|LRRK2|GRIK5|TH|TBC1D24|AP3D1|NECTIN1|GRIN1|PRRT2|PNOC|CCDC120|SLC18A1|GDPD5|KIF21B|TENM2|OPRK1|LRRTM1|ADRA2C|CHRM1|ITGA3|CBL|AUTS2|PTPRN2|PTPRN|KCNC4|ADGRL1|KCNC1|PALLD|FSCN1|CRTAC1|UNC13A|CAD|MICAL1|SLC18A3|NEFL|CDK5R2|RAB3A|AAK1|SLC32A1|KCNAB2|ACTB|C…
POSITIVE REGULATION OF PEPTIDE SECRETION	0.0017045	0.00854206	-0.431358	-1.53133	1600	176	ISL1|TWIST1|SLC30A8|NLRP2|TTN|TGFB3|GPER1|IGF1|DRD2|TGFB1|LRP1|DOC2B|ADORA2A|ARRB1|RPH3AL|NLGN2|EXPH5|PTGER4|PTPN23|ACHE|P2RX7|C1QTNF4|GIPR|HFE|MYOM1|TRIM6|LRRK2|IRS2|WNT5A|MAPK3|GCK|PRKCE|POSTN|ABL1|CRH|TNFSF4|PPARD|ATP13A2|CADM1|RGCC|UCN|SRC|LPL|TCF7L2|IL17RA|SEC24A|SPTBN1|MAVS
REGULATION OF BINDING	9.05337e-05	0.000756179	-0.415794	-1.53151	88	333	ISL1|TWIST1|POU4F2|FOXC1|IGF1|BMP4|PRKACA|ITGA4|TGFB1|LRP1|POU4F1|S100A10|HEY2|HIPK2|PLCL1|HMGA2|HDAC4|ARRB1|DAB2|LOX|RIPOR2|ID3|ARHGAP28|HEY1|SPON1|PRKCD|MET|ANXA2|PKD1|RARA|PPARA|HFE|TRIM6|CDON|LRRK2|PCSK9|PLAUR|TTBK1|SKI|TGFBR3|UBASH3B|GREM2|DISC1|HSF1|WNT5A|PLXND1|DOT1L|CTHRC1|CDT1|MAPK3|BCL2|SOX11|LDLRAP1|MARK2|CRTAC1|ABL1|MEF2C|ZFPM1|FAM129B|WNT3A|SPPL3|EP300|RFNG|ZBTB7A|MED25|PER2|HES1|BMP…
METAL ION HOMEOSTASIS	6.03978e-06	9.09537e-05	-0.412178	-1.53437	5	454	SGCD|F2RL2|HRC|SLC30A8|SYNPO|BDKRB2|PDGFRA|TRPA1|KCNA1|P2RX5|GPER1|EDN3|GPR17|DRD2|SELENON|PRKACA|S1PR3|TGFB1|LRP1|CORO1A|LPAR1|CXCL12|ADORA2A|EDNRA|P2RX3|LPAR3|CACNA1C|CCKBR|AVPR1A|P2RX2|RYR1|PTH1R|ATP2B3|TRPC6|GRIN2D|SLC9A1|CD4|CAPN3|ITPR3|KCNK3|SLC24A4|PTGER4|CCR10|CEMIP|NOS1|CMKLR1|ATP2A1|CACNB3|CALCA|P2RX7|DRD4|JPH3|ANXA2|PKD1|GIPR|TGM2|HFE|PDE4D|STIM1|AGT|AP3D1|MYC|GRIN1|ATP1A3|DMPK|MT2A|ST…
CELL CELL JUNCTION	4.96588e-05	0.000472919	-0.415117	-1.53448	48	365	AJAP1|SYNPO|PCDH12|SCN4B|CDH19|HMCN1|CDH15|KCNA2|ZAP70|FHOD1|RASIP1|FLRT1|COL13A1|CORO1A|CDH22|PDLIM1|S100A11|TRPC6|MARVELD2|SLC9A1|LIMD1|FRMD6|FGFRL1|C1QTNF5|PRKCD|P2RX7|B4GALT1|ANXA2|FZD4|EPB41L3|SH3BP1|EPPK1|PTPRU|LAT|NECTIN1|PGM5|PMP22|SCN5A|CDH4|PDLIM7|ADGRB1|SHROOM4|FLRT2|OBSL1|CLMP|CSK|KCNJ11|UBN1|CCND1|CAMSAP3|YBX3|STXBP6|DLG5|SIPA1L3|FRMPD2|KCNJ2|CNN2|MYADM|BAIAP2L2|ITGA5|BVES|PTPRJ|AMOT…
CEREBRAL CORTEX DEVELOPMENT	0.00567652	0.0220497	-0.452652	-1.53511	5041	108	LHX6|COL3A1|NPY|LRP1|LAMB1|ARX|GLI3|CDON|TH|GRIN1|PTPRS|MBOAT7|FLNA|TACC2|EMX1|SOCS7|NEFL|CDK5R2|SLIT2|DMRTA2|WDR62|NOTCH2NL|ASCL1|NDE1|TRAPPC9|CSNK2A2|DAB2IP|MDK|TACC1|H2AFX|GSK3B|SRGAP2|EMX2
LEUKOCYTE CHEMOTAXIS	0.00532255	0.0208603	-0.451596	-1.53597	4742	111	VEGFD|NBL1|ITGA1|DYSF|EDN3|CORO1A|CXCL12|MSTN|GPSM3|RIPOR2|PREX1|MMP28|ITGA9|PGF|CMKLR1|CALCA|CD74|HRH1|PDE4D|PADI2|VEGFB|RARRES2|THBS1|WNK1|WNT5A|CAMK1D|MAPK3|CCL2|PIP5K1C|PIK3CD|SLIT2|DAPK2|IL17RA|TMEM102|CHGA|ARHGEF5|GAS6
CELLULAR RESPONSE TO EXTERNAL STIMULUS	0.000204105	0.00144433	-0.420138	-1.53643	198	283	TNC|COL1A1|AQP1|FGF23|PTGS2|CDKN2B|PIEZO2|SNAI2|NR4A2|ITGA4|PIEZO1|TGFB1|PDK4|P2RX3|AVPR1A|TP53|KANK2|HDAC4|MAP1LC3C|SLC9A1|SCX|PTGER4|CACNB3|ULK1|P2RX7|FOXO1|HFE|ICAM1|LRRK2|CD68|PCSK9|AGT|UCP2|WNT11|BCL11A|SOX9|CASP8|MYBBP1A|PRKD1|HSF1|FOLR1|MAPK3|CBL|SZT2|BCL2|AXL|MAP1LC3B2|KCNJ2|CNN2|TNFRSF1A|KCNB1|POSTN|RIPOR1|WIPI1|WDR24|CYP27B1|BAG3|FES|DAP|DAG1|TLR5|NPRL3|ITFG2|BMPR2|RPTOR|AQP3|CLEC16A|PP…
ENDOPEPTIDASE REGULATOR ACTIVITY	0.00792735	0.0288156	-0.462833	-1.53703	6871	90	SPOCK3|BIRC7|COL6A3|TIMP3|TIMP2|SERPINE2|ARRB1|CRB2|CPAMD8|VSIR|SERPINB9|AGT|SERPINF1|BIRC3|RPS6KA3|TIMP1|SPINK5|CST3|SERPINA5|PCSK1N|FURIN|RECK|A2M|GAS6|CD109|NGF|SFRP2|C3|NOL3|SERPINE1|SPOCK2|SERPINH1|C4A|LEF1|ITIH5|PSME3
ACTIVATION OF PROTEIN KINASE ACTIVITY	0.000200037	0.00142544	-0.420532	-1.53763	194	282	HGF|CSPG4|NTRK1|TGFBR2|TGFB3|BIRC7|RET|ITGA1|IGF1|NRK|BMP4|DRD2|PRKACA|LPAR1|LPAR3|ADCY7|ARRB1|ALK|GRM4|TGFA|SHC1|NTF3|CALCA|PRKCD|P2RX7|DRD4|CD74|TAOK2|WNT7B|LRRK2|AGT|DUSP7|RAPGEF1|ERN1|THBS1|WNK1|WNT11|PRLR|SOCS1|S1PR2|WNT5A|ADRA2C|EFNA5|MAPK3|ADCY9|ADRA2B|STK10|GDF15|DGKQ|CD81|MARK2|ABL1|INAVA|ADRA2A|CHRNA7|MAP2K7|ADCY6|PAK4|RGCC|BMP2|ADCY3|MAP3K15|RPTOR|IKBKG|UCN|SRC|MAP4K1|EMP2|ADCY5|GAS6|T…
ENSHEATHMENT OF NEURONS	0.00505614	0.020137	-0.451812	-1.53823	4510	112	HGF|SOX10|MPZ|MARVELD1|SH3TC2|TENM4|TGFB1|LPAR1|ADGRG6|CNTN2|RARG|RARA|MAL|EPB41L3|ABCD1|SKI|PMP22|RNF10|GPC1|SLC8A3|TNFRSF1B|AMIGO1|TSPAN2|LGI4|PPARD|DAG1|HES5
REGULATION OF POTASSIUM ION TRANSPORT	0.00993064	0.0344585	-0.471913	-1.539	8442	78	KCNA1|DPP6|EDN3|DRD2|RGS4|WNK2|NOS3|NOS1|KCNAB1|LRRC55|WNK1|OPRK1|GCK|KCNH2|KCNC1|KCNJ2|AMIGO1|AKAP6|FLNA|ADRA2A|BIN1|KCNAB2|KCNE1|KCNS2|ABCC8|KEL|KCNA5|ANK2|KCNQ1
REGULATION OF DENDRITE DEVELOPMENT	0.00303595	0.0134506	-0.442287	-1.53904	2779	139	TLX2|LZTS1|SDK1|LPAR1|NEURL1|TRPC6|SRCIN1|SEZ6|EEF2K|PREX1|SHANK3|SHANK1|CUX2|SARM1|ASAP1|LRRK2|GRIN1|CRTC1|BCL11A|PTPRS|OBSL1|CAMK1D|DLG5|SEMA4D|CHRNB2|ARHGAP33|KALRN|MEF2C|FOXO6|CUX1|BMP7|FSTL4|SHANK2|PACSIN1|DAB2IP|HECW2|GSK3B|ID1|EFNA1|FBXW8|ANAPC2|STK11|CARM1
GROWTH FACTOR ACTIVITY	0.00519133	0.0204887	-0.452971	-1.53915	4620	110	HGF|MIA|VEGFD|TGFB3|FGF23|INHBA|IGF1|BMP4|IGF2|TGFB1|CXCL12|BMP8B|MSTN|GDF7|GDNF|AMH|TGFA|JAG2|NTF3|PGF|INHBE|FGF18|AGT|VEGFB|PDGFD|GDF10|BMP1|GDF15|TIMP1|FBRS|OGN|NRTN|VGF|BMP2|BMP7|LIF|GDF9|CLEC11A|CLCF1|INHA|FGF11|MDK|NGF|FGF7
POSITIVE REGULATION OF PROTEIN SERINE THREONINE KINASE ACTIVITY	0.000175316	0.00127306	-0.421085	-1.54041	170	285	HGF|FZD10|CSPG4|NTRK1|TGFB3|BIRC7|PDGFRB|RET|ITGA1|IGF1|NRK|BMP4|EDN3|IGF2|TGFB1|PDE5A|LPAR1|LPAR3|ROR2|HMGA2|ARRB1|ALK|GRM4|C8orf4|TGFA|SHC1|NTF3|CEMIP|SASH1|P2RX7|DRD4|CD74|PKD1|TAOK2|FZD4|WNT7B|LRRK2|FGF18|DUSP7|RAPGEF1|ERN1|THBS1|PDGFD|S1PR2|WNT5A|CSK|CCND1|MAPK3|ADRA2B|TPD52L1|GDF15|CD81|INAVA|CCND2|ADRA2A|CHRNA7|MAP2K7|FZD8|CDK5R2|RGCC|BMP2|MAP3K15|RPTOR|IKBKG|SRC
B CELL ACTIVATION	0.0020404	0.00983464	-0.43804	-1.54066	1893	157	NTRK1|NFATC2|INHBA|ZAP70|MMP14|ITGA4|AHR|TGFB1|INPP5D|STAT6|CHRNA4|NOTCH2|HDAC4|CMTM7|DOCK10|PRKCD|CD74|TCF3|IRS2|ITM2A|CASP8|POU2F2|BCL2|PTPRJ|CHRNB2|TNFRSF13C|CD81|ABL1|POLM|MEF2C|TNFSF4|PIK3CD|WNT3A|EP300|ZBTB7A|ITFG2|ZFP36L2|TBC1D10C|PARP3|LGALS1|JAK3|CLCF1|IRF2BP2|BCL6|INHA
PROTEIN TYROSINE KINASE ACTIVITY	0.00492753	0.0197683	-0.45315	-1.54126	4390	111	NTRK1|PDGFRA|TTN|PDGFRB|RET|DDR2|ZAP70|ERBB3|EPHB3|IGF1R|TIE1|ROR2|ALK|PEAK1|FGFRL1|DYRK1B|EPHB4|PRKCD|MET|MERTK|IGF2R|EPHB6|CSK|AXL|ABL1|TNK2|FES|MAP2K7|PDGFRL|SLA|EPHA2|SRC|KDR|JAK3|CAMKK2|MAP2K3|FLT4|PTK2B|TESK1|ERBB2|TYK2|ABL2|BAZ1B
POSITIVE REGULATION OF ENDOTHELIAL CELL PROLIFERATION	0.0101586	0.0350901	-0.475281	-1.54231	8590	75	ACVRL1|VEGFD|DYSF|BMP4|ITGA4|CXCL12|SEMA5A|STAT5A|PGF|VEGFB|PLXNB3|PRKD1|WNT5A|PRKD2|BMP2|BMPR2|RPTOR|KDR|NR4A1|VASH2|PLCG1|FLT4|ZNF580
PLATELET DEGRANULATION	0.00697278	0.0261543	-0.462778	-1.5428	6071	93	HGF|VEGFD|TTN|TGFB3|IGF1|TIMP3|IGF2|TGFB1|FN1|ALDOA|ISLR|ENDOD1|VWF|VEGFB|RARRES2|THBS1|TLN1|STXBP1|TIMP1|BRPF3|FLNA
RESPONSE TO CARBOHYDRATE	0.0010476	0.00564818	-0.432311	-1.54293	990	189	SLC30A8|TGFBR2|PTGS2|GPER1|COL6A2|PRKACA|TGFB1|LRP1|P2RX3|PAX2|IGF1R|P2RX2|ARRB1|ME1|LRP5|SMARCA4|SARM1|GIPR|ICAM1|GRIK5|TH|ERN1|UCP2|THBS1|IRS2|SERPINF1|RAB11B|OPRK1|EFNA5|KCNJ11|CDT1|GCK|PTPRN2|PTPRN|PRKCE|KCNB1|CRH|MAPK13|PDK3|PPARD|ADRA2A|LPL|POLG|TCF7L2|LGALS1|ADCY5|EGR1|FOXO3|GAS6|ACVR2B|ADNP|MAFA|LIN28A|SREBF1|GCLM|COLEC12|PTK2B|CDK16
BONE REMODELING	0.0124493	0.0416385	-0.48633	-1.54371	10287	64	TGFB3|LRRK1|ACP5|TGFB1|PDK4|CTSK|INPP5D|SYT7|NOTCH2|PTH1R|LRP5|EFNA2|CALCA|P2RX7|TPP1|UBASH3B|P3H4|CSK|CTHRC1
RESPONSE TO TEMPERATURE STIMULUS	0.000588335	0.00349814	-0.428747	-1.54426	562	216	SST|PIRT|GMPR|TRPV2|NTRK1|TRPA1|PRDM12|PTGS2|DRGX|IGF1|PRKACA|CXCL12|MSTN|TGFB1I1|P2RX3|HSFX2|NOS3|C8orf4|SLC9A1|POM121|HSPB8|NOS1|CALCA|FOXO1|METRNL|UCP2|ZNF516|THBS1|ACOT11|CASP8|HSFX1|HSF1|CREBBP|MAPK3|YBX3|IGFBP7|POM121C
RESPONSE TO STEROID HORMONE	0.000114424	0.000903859	-0.420969	-1.54478	111	305	SST|ISL1|COL1A1|SOX10|TGFBR2|POU4F2|AQP1|HEYL|TGFB3|RXRG|PTGS2|GPER1|BMP4|NOTCH1|NR4A2|SLIT3|TGFB1|GPR83|MSTN|RUNX1|TGFB1I1|NCOR2|AVPR1A|RARG|KANK2|KMT2D|DAB2|ABCA2|LOX|RXRA|PAGR1|CPS1|ARID1A|NR5A2|SMARCA4|FOXO1|ABCA3|RARA|PPARA|WNT7B|PADI2|ICAM1|PTPRU|TH|THBS1|ATP1A3|SERPINF1|PMEPA1|SDC1|CCND1|IGFBP7|BCL2|RELA|ABHD2|NR3C1|CAD|CRH|PPARD|NEFL|NCOA6|EP300|ZBTB7A|PAPPA|FBXO32|AR|SLIT2|MAOB|UCN|SRC|B…
LYMPHOCYTE DIFFERENTIATION	0.000532265	0.00321568	-0.428605	-1.54548	509	220	NTRK1|TGFBR2|RUNX2|NFATC2|INHBA|ZAP70|BMP4|MMP14|ITGA4|TGFB1|INPP5D|RUNX1|STAT6|NOTCH2|HDAC4|PRDM1|CDK6|PREX1|CD4|GLI2|JAG2|ZMIZ1|CMTM7|HLA-DOA|PTGER4|VSIR|DOCK10|GLI3|CD74|MERTK|RARA|TCF7|TCF3|AP3D1|SOCS1|ITM2A|POU2F2|BCL2|AXL|PTPRJ|ABL1|POLM|TNFSF4|ZFPM1|SPINK5|PIK3CD|FZD8|EP300|ZBTB7A|ITFG2|BCL11B|TMEM131L|ZBTB7B|ZFP36L2|LGALS1|EGR1|JAK3|CLCF1|GAS6|SMAD7|IRF2BP2|CBFB|BCL6|INHA|ATP7A|PTK2B|MAFB…
GLYCOPROTEIN METABOLIC PROCESS	0.00367429	0.0156221	-0.449174	-1.5457	3319	124	DCN|CSPG4|BGN|SPOCK3|BCAN|EGFLAM|HS3ST2|COL2A1|CYTL1|ST8SIA2|GPC1|CHSY1|CHPF|SULF2|MAN1C1|HS6ST1|NDST1|CHST3|EXT1|PPARD|MAN2B2|CST3|NCAN|BMP2|SYVN1|MAN2B1|MGAT4B|ADAMTS13|XYLT1|TCF7L2|HS3ST4|XYLT2|GLCE|SGSH|UGDH|IMPAD1|MAN1B1|CHST11|CHST14|ATP7A|GANAB|B3GAT1|VANGL2|DSEL|PCSK6|NDST3|CHPF2|GAL3ST4|PRKCSH|SPOCK2
REGULATION OF POSTSYNAPTIC MEMBRANE POTENTIAL	0.00323125	0.0141518	-0.447793	-1.54713	2933	129	KCNA1|P2RX5|IGSF9B|CHRND|DRD2|GRIK3|SLC17A7|RGS4|FAM196A|ADORA2A|P2RX3|P2RX2|CHRNA4|CHRNB4|SEZ6|GRIN2D|CBLN1|P2RX6|NLGN2|SHANK3|SHANK1|CUX2|CACNB3|P2RX7|DRD4|STX1B|LRRK2|GRIK5|GRIN1|GABRG3|DMPK|S1PR2|CHRM1|SLC8A3|MAPK8IP2|CHRNB2|GRIK4|MECP2|MEF2C|CHRNB1|CHRNA7|GLRA3|C15orf59|SSH1|SHANK2|NTSR1
CENTRAL NERVOUS SYSTEM NEURON DIFFERENTIATION	0.00155715	0.00793369	-0.43841	-1.5475	1451	164	ISL1|DLX2|ISL2|LHX6|DLX1|LHX8|NPY|INHBA|DRD2|NR4A2|PLXNA4|POU4F1|EPHB3|DLX5|CNTN2|ROBO2|GDF7|CBLN1|ADARB1|GLI2|SHANK3|DMRT3|ARX|GLI3|FAIM2|GDPD5|PLXNA3|WNT5A|FOXN4|AUTS2|SZT2|MDGA1|CHRNB2|SUFU|EMX1|SATB2|WNT3A|HES5|HES1|BCL11B|DCLK2|SLIT2
MONOAMINE TRANSPORT	0.0117357	0.039511	-0.486384	-1.54751	9721	65	KCNA2|DRD2|SNCG|CXCL12|SYT7|ADORA2A|CHRNA4|GDNF|NOS1|DRD4|AGT|SLC18A1|OPRK1|ADRA2C|ADRA2B|RAB3B|CHRNB2|KCNB1|CRH|MECP2|SLC6A3|ADRA2A|SYT2|ACTB|MAOB|UCN
REGULATION OF FAT CELL DIFFERENTIATION	0.00517778	0.0204802	-0.458226	-1.54751	4575	104	PTGS2|GPER1|SNAI2|FAM57B|C1QL4|TGFB1|WIF1|CCDC3|TGFB1I1|WWTR1|PRDM16|LRP5|CMKLR1|FOXO1|RARRES2|METRNL|RUNX1T1|ZNF385A|WNT5A|GNB3|FNDC5|SH3PXD2B|PPARD|ZFPM1|WNT3A|HES1|BMP2|ZBTB7B|NOCT|ZFP36L2|SMAD3|ASXL1|WNT10B|TAF8|ENPP1|E2F1|SFRP2|ASXL2|ZADH2|CARM1|ZFP36L1
CELLULAR RESPONSE TO NUTRIENT	0.0133449	0.0440078	-0.494895	-1.54829	10873	58	TNC|COL1A1|FGF23|PTGS2|CDKN2B|SNAI2|P2RX3|KANK2|P2RX7|BCL11A|HSF1|FOLR1|POSTN|CYP27B1|FES
VASCULAR PROCESS IN CIRCULATORY SYSTEM	0.00397294	0.0166602	-0.452719	-1.54843	3563	117	BDKRB2|PTGS2|FOXC1|GPER1|ITGA1|EDN3|TGFB1|ADORA2A|EDNRA|AVPR1A|NOS3|DOCK5|CPS1|NOS1|CALCA|PLOD3|HRH1|ACTA2|ICAM1|AGT|DBH|KCNMB2|PRKG1|ADRA2C|ADRA2B|PTPRJ|ABR|PPARD|ADRA2A|ECE1|ADCY6|PER2|BMPR2|SLIT2|UCN|SRC|KEL|CHGA|KCNA5|OXTR|KCNMA1|ARHGAP42|GCLM
PEPTIDASE REGULATOR ACTIVITY	0.00395176	0.0165941	-0.452793	-1.54869	3544	117	SPOCK3|BIRC7|COL6A3|TIMP3|FN1|PCOLCE|TIMP2|SERPINE2|ARRB1|FBLN1|CRB2|CPAMD8|VSIR|MAL|SERPINB9|AGT|GPC3|SERPINF1|BIRC3|RPS6KA3|TIMP1|SPINK5|APAF1|CST3|SERPINA5|PCSK1N|FURIN|RECK|A2M|GAS6|CD109|CFLAR|NGF|SFRP2|C3|NOL3|SERPINE1
PLASMA MEMBRANE ORGANIZATION	0.00825221	0.0297488	-0.472592	-1.54885	7052	81	COL5A1|SH3TC2|DYSF|XKR7|SYT7|A4GALT|PRKCD|P2RX7|ASAP1|EPB41L3|ABCD1|MICALL1|ANO7|EHD2|TMEFF2|MTSS1L|BAIAP2L2|PACSIN3|SNX33|ABCA7|BIN1|ANXA6|AR|PLSCR3|PACSIN1|MYOF|STX2|SPTBN1|ANK2
SYNAPTIC TRANSMISSION GLUTAMATERGIC	0.00740465	0.0273987	-0.469235	-1.54953	6379	86	NTRK1|PTGS2|DRD2|GRIK3|TNR|SLC17A7|ADORA2A|CACNG5|ROR2|CACNG2|SERPINE2|GRM4|NLGN2|SHANK3|SHANK1|LRRK2|GRIK5|GRIN1|CACNG4|CCL2|MAPK8IP2|STXBP1|GRIK4|UNC13A|MEF2C|CLSTN3
RESPONSE TO FATTY ACID	0.0123189	0.0412927	-0.491664	-1.54966	10108	61	TNC|PTGS2|PDK4|CPS1|ID3|PTGER4|FABP3|GIPR|TGFBR3|UCP2|CPT1A|PRKCE|PDK3|TNFSF4|ADCY6|PTGFR|SRC|DGAT2
PHOSPHORIC DIESTER HYDROLASE ACTIVITY	0.00865446	0.0309435	-0.475319	-1.55011	7357	78	F2RL2|BDKRB2|PDE4C|PDE7B|PDE5A|EDNRA|PLCL1|PLD1|PLCD3|PDE1C|PDE4D|GDPD5|PDE11A|PDE4A|CHRM1|PLCH2|GDPD3
B CELL DIFFERENTIATION	0.00765578	0.0279614	-0.471932	-1.55149	6564	83	NTRK1|INHBA|MMP14|ITGA4|INPP5D|NOTCH2|HDAC4|CMTM7|DOCK10|TCF3|ITM2A|POU2F2|BCL2|PTPRJ|ABL1|POLM|EP300|ZBTB7A|ITFG2|ZFP36L2|LGALS1|JAK3|CLCF1|IRF2BP2|BCL6|INHA|PTK2B|DLL1|CARD11|ONECUT1|ZFP36L1|LRRC8A|PRKDC
REGULATION OF BODY FLUID LEVELS	3.55389e-05	0.000357376	-0.420591	-1.55171	34	347	COL1A1|PEAR1|F2RL2|FLI1|PDGFRA|COL1A2|COL3A1|NPR3|AQP1|P2RX5|DOCK8|DRD2|PRKACA|PAPSS2|FAP|ADORA2A|P2RX3|NEURL1|ADCY7|P2RX2|SERPINE2|ARRB1|TRPC6|SH2B2|NOS3|P2RX6|FBLN1|ITPR3|STAT5A|SH2B3|PRKCD|P2RX7|MET|CEL|ANXA2|SCUBE1|MERTK|VWF|PLAUR|THBS1|WNK1|EHD2|DGKH|TLN1|PRLR|PRKG1|UBASH3B|OPRK1|ZNF385A|SLC22A4|ADRA2C|CHRM1|CCND1|MAPK3|ADCY9|ADRA2B|ITPR2|PLAT|C1QTNF1|AXL|PRKCH|PRKCE|STXBP1|DGKQ|CBX5|KALRN|G…
SCAFFOLD PROTEIN BINDING	0.0141946	0.0461696	-0.502999	-1.55236	11418	53	CACNA1G|NOS3|SHANK3|CACNA1H|SHANK1|NOS1|PDE4D|SCN5A|CASP8|MAPK3|ITPR2|KCNH2|LRP4|NCK2|SRC|ADCY5|KIF1B|KCNA5|KCNQ1|CIT|ATP2B4|DLL1|DYNLL2|TCOF1
RESPIRATORY GASEOUS EXCHANGE	0.0135075	0.0444003	-0.500338	-1.55273	10922	55	TLX3|TCF15|NR4A2|EDNRA|CHRNA4|ECEL1|NLGN2|JAG2|GAA|GRIN1|TNNC1|SFTPA2|NDST1|MECP2|RAB3A|NTSR1|CHST11|FLT4|ELN|MAFB|HNMT|DACH1
NEGATIVE REGULATION OF CYTOKINE PRODUCTION	0.00125333	0.00652714	-0.438785	-1.55336	1172	170	HGF|TWIST1|TGFB3|INHBA|IGF1|ACP5|TGFB1|INPP5D|FN1|GPNMB|ADCY7|ARRB1|IKBKE|LRRC32|PTGER4|VSIR|CMKLR1|RNF135|MERTK|RARA|HFE|ABCD1|THBS1|WNT11|PTPRS|HSF1|CSK|MAPKBP1|HOMER3|AXL|IRAK3|HDAC7|SIRPA|PML|TNFSF4|ZFPM1|CHRNA7|RGCC|EPHA2|FURIN|SSC5D|PCBP2|MAVS|JAK3|MC1R|GAS6|NFKB1|SMAD7|BCL6|INHA|YY1|NPLOC4|CPTP|SIGIRR|DLL1
EXTRINSIC APOPTOTIC SIGNALING PATHWAY	0.00076405	0.00434954	-0.434653	-1.55349	723	193	HGF|GPER1|RET|INHBA|IGF1|COL2A1|BMP4|SNAI2|TIMP3|TGFB1|ERBB3|TMBIM1|SRPX|UNC5B|NOS3|GDNF|P2RX7|MAL|FAIM2|ICAM1|AGT|DBH|THBS1|EYA2|CASP8|BCL2|RELA|TNFRSF1A|TNFRSF1B|PML|BAG3|SCRT2|HTT|AR|MAPK7|SRC|TCF7L2|CASP2|SMAD3|LMNA|EYA3|FOXO3|EYA1|CFLAR|DAB2IP|TRADD|NGF|GSK3B|GCLM|MKNK2|SFRP2|NOL3|YAP1|SERPINE1|PAK2|FAS|SGK3|G0S2|RFFL|ACVR1|ARHGEF2
PROTEIN SELF ASSOCIATION	0.0155449	0.0498121	-0.51155	-1.55424	12326	48	TTN|FHOD1|CNTN2|TP53|PTH1R|SHANK3|ACHE|PCSK9|HSF1|CCDC88C
POSITIVE REGULATION OF RESPONSE TO EXTERNAL STIMULUS	0.000924731	0.00510271	-0.436825	-1.55534	871	183	VEGFD|NPY|PTGS2|ETS1|PDGFRB|DYSF|EDN3|OSMR|TGFB1|LRP1|LPAR1|CXCL12|MSTN|SEMA5A|GPSM3|MEGF8|RIPOR2|NTF3|PTGER4|PGF|CMKLR1|SASH1|MET|CD74|DSCAM|TGM2|LRRK2|FGF18|AGT|VEGFB|RARRES2|TTBK1|THBS1|WNK1|PDGFD|PRKD1|WNT5A|CAMK1D|MAPK3|PRKD2|TNFRSF1A|CYP27B1|MAPK13|TNFSF4|BMPR2|SLIT2|DAPK2|LPL|KDR|IL17RA|SCARF1|TMEM102|SMAD3|GAS6|LRSAM1|IL17RB
TUBE CLOSURE	0.00687885	0.0258337	-0.472105	-1.55682	5917	85	TWIST1|BMP4|PRKACA|TGFB1|DLC1|PAX2|RARG|ARID1A|RARA|SKI|WNT5A|FOLR1|CTHRC1|CELSR1|MED12|SUFU|SCRIB|TSC2|PLXNB2|ABL1|APAF1|SALL4|PTK7|FZD2|LIAS|SFRP2|VANGL2|TEAD2|MTHFR
PHOSPHOLIPASE C ACTIVATING G PROTEIN COUPLED RECEPTOR SIGNALING PATHWAY	0.013148	0.0434523	-0.503079	-1.55705	10604	54	F2RL2|NPR3|GPR17|DRD2|LPAR1|OPRD1|LPAR3|CCKBR|PTH1R|CMKLR1|CALCA|HRH1|TGM2|AGT|OPRK1|CHRM1|GPR157|ADRA2A|BICD1|LTB4R|GNA11|CHGA
NEGATIVE REGULATION OF SMALL GTPASE MEDIATED SIGNAL TRANSDUCTION	0.0134997	0.0444003	-0.504626	-1.55738	10859	53	RASIP1|DLC1|TIMP2|TRIM67|RIPOR2|SPRY4|MET|SH3BP1|RASA4B|RAPGEF1|ITGA3|KCTD13|SLIT2|CGNL1|KANK1|RASAL1|HEG1|BCL6|DAB2IP|ARHGAP42|ABL2|RASA4|FLCN|SYNGAP1|NUP62|ARHGAP35
POSITIVE REGULATION OF TRANSPORTER ACTIVITY	0.00683468	0.0257311	-0.472301	-1.55746	5879	85	PIRT|HTR3A|KCNA1|CACNG2|WNK2|TRPC6|SLC9A1|SHANK3|CACNB3|PRKCD|DRD4|STAC2|STIM1|LRRC55|WNK1|CACNG4|KCNJ11|KCNC1|STAC3|AKAP6|HTT|ABCC8|NTSR1|ANK2|RGS9|TMEM110|SYNGR3|RYR2|KMT2A|CHP1|GSTO1|CNKSR3|GLRX|STAC|ATP1B2|TCAF1
POSITIVE REGULATION OF NERVOUS SYSTEM DEVELOPMENT	1.00524e-06	2.56715e-05	-0.417912	-1.55838	0	483	HGF|SHOX2|DLX2|SOX10|DLX1|TRPV2|NTRK1|MME|POU4F2|HEYL|NBL1|GPER1|RET|SRPX2|SLITRK2|BMP4|SLITRK6|NOTCH1|DRD2|TENM4|AGRN|FLRT1|PLXNA4|TGFB1|LRP1|FN1|LPAR1|CXCL12|EPHB3|SEMA5A|NEURL1|LPAR3|ROBO2|PAX2|CREB3L2|NGFR|TIMP2|ETV5|L1CAM|SERPINE2|TRPC6|MEGF8|TRIM67|GDF7|CBLN1|EEF2K|NLGN2|GLI2|SHANK3|SHANK1|CUX2|GLI3|DSCAM|RARA|FZD4|RNF157|CDON|AGT|TCF3|CRTC1|TTBK1|RAPGEF1|PLXNB3|GDPD5|LIMK1|SEMA7A|CDH4|SERP…
REGULATION OF ERBB SIGNALING PATHWAY	0.00782949	0.0285277	-0.480314	-1.56135	6633	76	GPER1|ITGA1|SH3TC2|AFAP1L2|NEURL1|TGFA|SHC1|ARAP1|AGT|PLAUR|MVB12B|HIP1|ZFYVE28|EPN1|CBL|SHKBP1|PTPRJ|RNF126|ADRA2A|NCK2|RHBDF1|DAB2IP|RHBDF2|HIP1R|ERBB2
CELLULAR SENESCENCE	0.011386	0.0386317	-0.497826	-1.56153	9300	59	TBX2|TWIST1|TBX3|CDKN2B|TP53|HMGA2|CDK6|PLA2R1|PRKCD|YPEL3
LEUKOCYTE CELL CELL ADHESION	0.000478589	0.00294376	-0.435552	-1.56335	455	205	TGFBR2|PAG1|DOCK8|ETS1|IGF1|ZAP70|BMP4|IGF2|ITGA4|TGFB1|PDE5A|CORO1A|CXCL12|GPNMB|RUNX1|ADORA2A|LRRC32|RIPOR2|CD4|GLI2|ZMIZ1|NT5E|VSIR|GLI3|CD74|RARA|PPARA|HFE|ICAM1|AP3D1|WNK1|SOCS1|CSK|DLG5|SEMA4D|RELA|ITGA5|STK10|CCL2|TMIGD2|TNFRSF13C|SIRPA|HAS2|TNFSF4|HES1|TMEM131L|NCK2|SRC|BMP7|ZBTB7B|LGALS1|EFNB2|JAK3|HLA-DPB1|SMAD7|CBFB|BCL6|IRAK1
REGULATION OF SIGNALING RECEPTOR ACTIVITY	3.46146e-05	0.000353902	-0.424917	-1.5639	33	327	SST|HGF|MIA|VEGFD|DKK2|TGFB3|FGF23|NPY|NBL1|INHBA|IGF1|BMP4|EDN3|CMTM5|CRLF1|IGF2|TGFB1|CXCL12|BMP8B|MSTN|GPNMB|NEURL1|CACNG5|CACNG2|GDF7|GDNF|NLGN2|AMH|TGFA|JAG2|SHANK3|WNT9A|SHC1|CMTM7|NTF3|SHANK1|NPTX1|WNT8B|PGF|CALCA|ADM2|SHISA6|PRKCD|INHBE|PDYN|FBN1|C1QTNF4|WNT7B|HFE|PDE4D|FGF18|PCSK9|AGT|VEGFB|GRIN1|METRNL|PNOC|PDGFD|CACNG4|GREM2|ERFE|GDF10|WNT5A|ADRA2C|ZFYVE28|CBL|HOMER3|ADRA2B|LYPD6|CCL2|…
NEGATIVE REGULATION OF CELL CELL ADHESION	0.0033804	0.014658	-0.459265	-1.56507	3018	113	PAG1|BMP4|SNAI2|TNR|TGFB1|PDE5A|CXCL12|GPNMB|RUNX1|ADORA2A|SERPINE2|LRRC32|ZNF703|RIPOR2|VSIR|PRKCD|GLI3|CD74|PPARA|HFE|WNK1|SOCS1|PRKG1|UBASH3B|DLG5|C1QTNF1|MYADM|ABL1|TNFSF4|RGCC|BMP2|MAPK7|TMEM131L|ZBTB7B|JAK3|SMAD7|CBFB|BCL6
POSITIVE REGULATION OF SMOOTH MUSCLE CELL PROLIFERATION	0.00858543	0.0308029	-0.486951	-1.56524	7185	70	TGFBR2|PTGS2|MMP2|PDGFRB|IGF1|BMP4|NOTCH3|ADAMTS1|HDAC4|IGFBP5|TGM2|AGT|ERN1|THBS1|PDGFD|RBPMS2|MEF2D|LDLRAP1
REGULATION OF CARBOHYDRATE BIOSYNTHETIC PROCESS	0.00728603	0.0270966	-0.48074	-1.56529	6184	77	GPER1|IGF1|IGF2|TGFB1|SOGA1|PTH1R|FOXO1|HRH1|PPARA|IRS2|PPP1R3D|GCK|DGKQ|HAS2|IRS1|SORBS1|EP300|SMPD3|DGAT2|NTSR1|AP2A1|ESRRB|NFKB1|ENPP1|GSK3B|PTK2B
CALCIUM ION TRANSMEMBRANE TRANSPORTER ACTIVITY	0.00327444	0.0142999	-0.458892	-1.56536	2927	114	TRPV2|TRPA1|CACNA1G|CACNA2D3|CACNA1C|CACNG5|CACNG2|RYR1|ATP2B3|TRPC6|GRIN2D|ITPR3|SLC24A4|CACNA1H|ATP2A1|CACNB3|CACNA2D2|JPH3|ANXA2|PKD1|CACNA2D4|GRIN1|CACNG1|TMEM37|CACNG4|ITPR2|SLC8A3|CACNA1A|ATP2A3|CACNA1B|JPH4|ATP2B2|CHRNA7|TPCN1|ANXA6|SLC8A2|FAM155A|SLC24A1|TRPM8|GAS6|CACNB1
RNA POLYMERASE II DISTAL ENHANCER SEQUENCE SPECIFIC DNA BINDING	0.00755124	0.0277783	-0.482779	-1.56665	6385	75	SOX10|MEOX2|FLI1|MSC|POU4F1|NFATC1|TP53|SCX|NR5A2|ARX|SMARCA4|RELA|MED12|MTA1|SIX3|MEF2C|ACTB|ARID3B|BHLHE40|BACH2|YY2|ESRRB|NFKB1|GATAD2B|YY1|NPAS2|MBD2|KMT2A
POSITIVE REGULATION OF SMALL MOLECULE METABOLIC PROCESS	0.00749566	0.0276075	-0.48291	-1.56707	6338	75	TWIST1|PTGS2|GPER1|IGF1|IGF2|AVPR1A|PTH1R|FOXO1|HRH1|PPARA|ABCD1|IRS2|MLYCD|CPT1A|GCK|PRKCE|LDLRAP1|IRS1|SORBS1|SRC|DGAT2|NTSR1
ENDOTHELIAL CELL PROLIFERATION	0.00316373	0.0138958	-0.459527	-1.56752	2828	114	ACVRL1|VEGFD|DYSF|BMP4|MMP14|ITGA4|CXCL12|ALDH1A2|SEMA5A|NGFR|LOXL2|STAT5A|PRKX|PGF|VEGFB|ERN1|PLXNB3|THBS1|PRKD1|WNT5A|PRKD2|CCL2|MEF2C|RGCC|BMP2|BMPR2|RPTOR|EPHA2|KDR|VASH1|SCARB1|NR2F2|NR4A1|VASH2|PLCG1|FLT4|ZNF580
REGULATION OF STRIATED MUSCLE CONTRACTION	0.00725237	0.0270043	-0.482319	-1.56787	6144	76	HRC|PRKACA|PDE5A|TNNT3|SCN4A|CACNA1C|HDAC4|SLC9A1|NOS1|ATP2A1|PDE4D|TNNI1|SCN5A|DMPK|SLC8A3|KCNJ2|FLNA|JUP|BIN1|UCN|CHGA|STC1|TMEM38A|ANK2|SMAD7|KCNQ1|DSG2|HCN4|RYR2
COLUMNAR CUBOIDAL EPITHELIAL CELL DIFFERENTIATION	0.00611296	0.0234876	-0.477093	-1.56846	5241	83	DLX3|POU4F3|BMP4|SLITRK6|NOTCH1|HEY2|PDZD7|RARG|PRDM1|RXRA|CDK6|JAG2|RARA|WNT11|FAM20C|WNT5A|MYO7A|SOX11|SCRIB|ABL1|EMX1|HES5|HES1|BMP2|TRIOBP|ASCL1
POSITIVE REGULATION OF MITOTIC NUCLEAR DIVISION	0.0143669	0.0465252	-0.521655	-1.56847	11291	45	PDGFRB|IGF1|EDN3|IGF2|TGFB1|LRP5|TGFA|CDT1|ESPL1|RGCC|SMPD3|NEUROG1
ADHERENS JUNCTION ORGANIZATION	0.00213509	0.0101825	-0.452996	-1.56866	1943	132	ACVRL1|CDH19|CDH15|MMP14|LRP1|S100A10|COL16A1|DLC1|RHOD|LAMA5|CDH22|ZNF703|PEAK1|SLC9A1|PTPN23|TAOK2|IQSEC1|NECTIN1|THBS1|CDH4|CSK|EFNA5|CAMSAP3|DLG5|BCL2|ARHGAP6|PTPRJ|NUMBL|ABL1|INAVA|SORBS1|PIP5K1C|JUP|CADM1|SRC|KDR|RCC2|SMAD3|CDH24|FMN1|SMAD7|AJUBA|KIFC3|LIMS1|ACTN1|PTK2B|NECTIN2
FOREBRAIN GENERATION OF NEURONS	0.0095231	0.033415	-0.495544	-1.56921	7849	63	DLX2|LHX6|DLX1|LHX8|INHBA|DRD2|DLX5|CNTN2|ROBO2|SHANK3|ARX|GLI3|PLXNA3|WNT5A|AUTS2|NUMBL|SATB2|WNT3A|HES5|HES1|BCL11B|DCLK2|SLIT2
OLIGODENDROCYTE DIFFERENTIATION	0.00599901	0.0230969	-0.476599	-1.56929	5152	84	DLX2|SOX10|DLX1|NOTCH1|GPR17|TENM4|TGFB1|LPAR1|CNTN2|GLI3|SOX9|DAAM2|SOX8|CSK|SLC8A3|MED12|SOX11|TSPAN2|SOX6|DAG1|HES5|HES1
REGULATION OF SYSTEMIC ARTERIAL BLOOD PRESSURE	0.00973912	0.0339481	-0.498341	-1.5707	7991	61	MME|EDN3|DRD2|AVPR1A|P2RX2|NOS3|CALCA|ENPEP|PDE4D|AGT|WNK1|NAV2|POSTN|CRH|MECP2|ECE1|AR|BMPR2|NTSR1|EMP2|CORIN|OXTR|GAS6|NR2F2|ARHGAP42|PLCB3
CARDIAC MUSCLE CELL ACTION POTENTIAL INVOLVED IN CONTRACTION	0.0141876	0.0461696	-0.524609	-1.57152	11114	44	SCN4B|CACNA1G|SCN2B|CACNA1C|SCN5A|KCNH2|KCNJ2|SCN3B|FLNA|JUP|BIN1|KCNE1|SCN1B|KCNA5|ANK2|KCND3|KCNQ1|DSG2|GJC1|CACNA1D|RYR2
NEGATIVE REGULATION OF CYSTEINE TYPE ENDOPEPTIDASE ACTIVITY	0.00708298	0.0264379	-0.48428	-1.57152	5989	75	HGF|AQP1|PTGS2|BIRC7|ADORA2A|PAX2|NGFR|ARRB1|WNT9A|SERPINB9|PLAUR|THBS1|BIRC3|RPS6KA3|LAMP3
REGULATION OF NEURON PROJECTION DEVELOPMENT	1.0062e-06	2.56715e-05	-0.422042	-1.57191	0	463	HGF|TLX2|SHOX2|TRPV2|NTRK1|POU4F2|SEMA3G|RET|PRRX1|LZTS1|SDK1|TNR|PLXNA4|SEMA3C|RTN4RL2|LRP1|FN1|LPAR1|CXCL12|EPHB3|SEMA5A|CNTN2|NEURL1|LPAR3|ROBO2|CREB3L2|NGFR|KIAA1024|L1CAM|TRPC6|MEGF8|SRCIN1|TRIM67|SEZ6|EEF2K|RTN4RL1|PREX1|KREMEN1|SHANK3|SHANK1|SEMA6C|CUX2|SARM1|DSCAM|ASAP1|FZD4|STX1B|RNF157|LRRK2|AGT|GRIN1|CRTC1|RAPGEF1|PLXNB3|PMP22|LIMK1|BCL11A|SEMA7A|CDH4|SERPINF1|SEMA6A|PTPRS|SEMA3E|PRKD1…
SULFOTRANSFERASE ACTIVITY	0.0151049	0.0485039	-0.531335	-1.57277	11714	41	HS3ST2|CHST8|CHST6|SULT1A1|SULT1C2|CHST1|HS6ST1|NDST1|CHST3|GAL3ST3|HS3ST4|CHST11|CHST14|SULT1C4|DSEL|NDST3|GAL3ST4|GAL3ST1|CHST2|CHST12
REGULATION OF INFLAMMATORY RESPONSE	0.000540975	0.00324267	-0.440549	-1.57292	511	190	HGF|ISL1|TNFAIP6|PTGS2|ETS1|GPER1|IGF1|ACP5|OSMR|GPR17|ADORA2A|GPSM3|IL1R1|ADCY7|NT5E|SBNO2|PTGER4|PTGIS|PRKCD|PPARA|TGM2|ABCD1|LRRK2|AGT|TTBK1|METRNL|SEMA7A|SERPINF1|BIRC3|WNT5A|RELA|TNFRSF1A|TNFRSF1B|SIRPA|ABR|MAPK13|TNFSF4|PPARD|LRFN5|MAPK7|SLC7A2|DNASE1|LPL|ZYX|IL17RA|SPATA2|SHPK|SMAD3|BRD4|NFKB1|IL17RB|BCL6|GGT1|TRADD
TRANSCRIPTIONAL REPRESSOR COMPLEX	0.00658629	0.0249805	-0.483088	-1.57293	5590	77	TBX15|CORO2A|HEY2|NCOR2|HDAC4|PRDM16|GLI3|SKI|CCND1|GATAD2A|MTA1|CBX5|BAHD1|BAZ2A|ZFPM1|ZBTB7A|LIN52|RCOR2|MTA2|LIN37|SPEN|GATAD2B|INSM1|REST|TBL1X|RCOR1|AKIRIN2
RESPONSE TO ACTIVITY	0.0110763	0.0377483	-0.50822	-1.57296	8933	54	TNS2|MSTN|KDM6B|CAPN3|TH|AGT|METRNL|HSF1|CBL|POSTN|FNDC5|COL4A2|PPARD|ADSSL1
MYELOID CELL DEVELOPMENT	0.0126407	0.0421863	-0.518014	-1.57388	10023	48	FLI1|LRRK1|TRIM58|NOTCH2|FBN1|ANXA2|G6PD|ZNF385A|FAM20C|TSPAN2|ZFPM1|SOX6|WASF2|EP300|ZBTB7A|SRC|PABPC4|BCL6|FAM210B
PEPTIDYL TYROSINE MODIFICATION	0.000105994	0.000852695	-0.431696	-1.57435	102	268	HGF|ISL1|CSPG4|NTRK1|PDGFRA|TTN|PDGFRB|RET|DDR2|IGF1|ZAP70|LRRK1|CRLF1|IGF2|TGFB1|ERBB3|AFAP1L2|EPHB3|NEURL1|IGF1R|TIE1|ROR2|TP53|SRCIN1|ALK|PEAK1|MVP|CD4|TGFA|SHC1|NTF3|DYRK1B|EPHB4|EHD4|PRKCD|MET|CD74|MERTK|ICAM1|AGT|TTBK1|PDGFD|PRLR|SOCS1|EPHB6|HSF1|CSK|EFNA5|ZFYVE28|MAPK3|CBL|SEMA4D|AXL|TNFRSF1A|ITGA5|PRKCE|PTPRJ|DGKQ|CD81|LRP4|ABL1|TNK2|FES|ADRA2A|MAP2K7|WNT3A|HES5|HES1|SLA|NCK2|EPHA2|SRC|KD…
MONOSACCHARIDE BINDING	0.010832	0.0370398	-0.508846	-1.5749	8736	54	ALDOA|COL20A1|PLOD3|IGF2R|P3H3|DBH|G6PD|GYS1|SFTPA2|GCK|ALPK1|PLOD1|RPIA|P3H2|P3H1|P4HA2|COLEC12|SLC2A8|SCARA3|OGFOD3|HK1|FUOM
REGULATION OF LEUKOCYTE APOPTOTIC PROCESS	0.0105248	0.0361102	-0.507537	-1.57507	8510	55	DOCK8|BIRC7|BMP4|CXCL12|TP53|P2RX7|CD74|MERTK|IRS2|WNT5A|AXL|MEF2C|PIK3CD|JAK3|GAS6|AURKB|BCL6|EFNA1|PRKCQ|CD274|LGALS3
REGULATION OF TUBE SIZE	0.00387928	0.0164024	-0.469266	-1.57584	3405	99	BDKRB2|PTGS2|FOXC1|GPER1|ITGA1|EDN3|ADORA2A|EDNRA|AVPR1A|NOS3|DOCK5|CPS1|NOS1|CALCA|PLOD3|HRH1|ACTA2|ICAM1|AGT|DBH|KCNMB2|PRKG1|ADRA2C|ADRA2B|PPARD|ADRA2A|ECE1|ADCY6|PER2|BMPR2|UCN|KEL|CHGA|KCNA5|OXTR|KCNMA1|ARHGAP42|GCLM
TISSUE REGENERATION	0.0120484	0.0404457	-0.517051	-1.57617	9582	49	TGFBR2|DYSF|IGF1|NOTCH1|MUSTN1|MSTN|CAPN3|EPPK1|ENO3|BCL9|POSTN|PPARD|DAG1|CPQ|WNT10B|CFLAR
CELLULAR RESPONSE TO CORTICOSTEROID STIMULUS	0.0109987	0.0375256	-0.510742	-1.57625	8847	53	ISL1|AQP1|GPER1|TGFB1|MSTN|FOXO1|ICAM1|SERPINF1|NR3C1|CRH|FBXO32|ZFP36L2|STC1|FOXO3|CFLAR|REST|AKAP13|SSTR2
CALCIUM ION TRANSMEMBRANE TRANSPORT	0.000169802	0.00124183	-0.434438	-1.57666	163	245	HRC|TRPV2|TRPA1|GPER1|DYSF|CACNA1G|DRD2|SELENON|PRKACA|TGFB1|CACNA2D3|CORO1A|ASIC1|CACNA1C|CACNG5|CACNG2|RYR1|ATP2B3|TRPC6|GRIN2D|SLC9A1|CAPN3|ITPR3|SLC24A4|CACNA1H|CEMIP|NOS1|ATP2A1|CACNB3|CACNA2D2|P2RX7|DRD4|JPH3|ANXA2|STAC2|PKD1|CACNA2D4|PDE4D|STIM1|GRIN1|UBASH3B|G6PD|CACNG1|TMEM37|CACNG4|DIAPH1|PLCH2|ITPR2|SLC8A3|CACNA1A|STAC3|PRKCE|ATP2A3|CACNA1B|AKAP6|ABL1|JPH4|ATP2B2|ADRA2A|CHRNA7|WNT3A|TP…
SENSORY PERCEPTION	1.21674e-05	0.000159908	-0.426997	-1.57753	11	360	SIX1|COL1A1|TGFBI|TRPV2|LAMC3|NTRK1|TRPA1|TMEM100|LUM|MME|POU4F2|KCNA1|HMCN1|PRDM12|KCNA2|PTGS2|POU4F3|DRGX|COL2A1|SLITRK6|COL18A1|PIEZO2|DRD2|ABCA4|SNAI2|TIMP3|ASIC1|POU4F1|OPRD1|CXCL12|ADORA2A|P2RX3|PDZD7|PAX2|P2RX2|CHRNA4|TFAP2A|SERPINE2|GRIN2D|MARVELD2|PHF24|RIPOR2|SLC9A1|NLGN2|ITPR3|SLC24A4|SHANK1|CEMIP|RGR|SRRM4|CACNB3|CALCA|P2RX7|TBX1|CACNA2D4|FZD4|ICAM1|TH|RTP5|GRIN1|ABCC6|PNOC|OTOF|OPRK1…
REGULATION OF G PROTEIN COUPLED RECEPTOR SIGNALING PATHWAY	0.00274889	0.0123579	-0.462953	-1.57764	2454	113	FRMPD1|RGS10|GPER1|RAMP1|DRD2|RGS4|CNTN2|ARRB1|ALK|PHF24|RPH3AL|NOS1|MGRN1|MET|GRK5|GIPR|LRRK2|RGS6|WNT5A|GNG4|PALM|DGKQ|KCTD16|RGS11|PPP1R9B|BICD1|PTGDR2|CNGB1|GNG7|UBQLN2|CHGA|FZD2|RGS3|DNM1|RGS9
SMOOTH MUSCLE CONTRACTION	0.005382	0.0210663	-0.479163	-1.57773	4622	84	BDKRB2|PTGS2|GPER1|EDN3|DRD2|EDNRA|P2RX3|P2RX2|CHRNB4|DOCK5|GDNF|KCNB2|CALCA|ACTA2|PDE4D|AGT|SMTN|PRKG1|ADRA2C|ADRA2B|SULF2|CHRNB2|MYLK|NPNT|ADRA2A
FEMALE SEX DIFFERENTIATION	0.00391869	0.0164843	-0.471798	-1.57869	3426	96	TBX3|PDGFRA|LHX8|FOXC1|INHBA|GAS2|MMP14|SLIT3|ADAMTS1|ROBO2|COL9A3|ARRB1|NOS3|AMH|MERTK|FZD4|KMT2B|TAF4|ICAM1|WNT5A|PTPRN|STRA6|BCL2|AXL
REGULATION OF CELLULAR CARBOHYDRATE METABOLIC PROCESS	0.00401854	0.0168053	-0.472497	-1.57904	3508	95	GPER1|IGF1|IGF2|PDK4|SOGA1|IGFBP4|PTH1R|HDAC4|IGFBP5|CBFA2T3|HRH1|PPARA|IRS2|PPP1R3D|MLYCD|MIDN|GCK|C1QTNF1|GNB3|PRKCE|IRS1|SORBS1|PDK3|EP300|SRC|NTSR1|ESRRB|ENPP1|SLC45A3|GSK3B|PTK2B|PHLDA2|ACACB
REPRODUCTIVE SYSTEM DEVELOPMENT	1.62574e-05	0.000195665	-0.428548	-1.58	15	341	TNC|DCN|TBX3|NTRK1|PDGFRA|PCDH12|MME|LHX8|PTGS2|DLX3|FOXC1|PDGFRB|INHBA|NRK|BMP4|NOTCH1|OSR1|GAS2|MAMLD1|MMP14|SLIT3|IGF2|HEY2|ADAMTS1|ROBO2|ROR2|RARG|COL9A3|PRDM1|SERPINE2|ARRB1|GDF7|NOS3|ADAM19|RXRA|AMH|GLI2|ARID1A|SCX|HEY1|PLCD3|PTGIS|GLI3|SIX4|PKD1|MERTK|RARA|FZD4|KMT2B|SNAI1|WNT7B|TAF4|TCF7|ICAM1|SOX9|SERPINF1|CASP8|HSF1|SDC1|WNT5A|SOX8|E2F8|CCND1|CCNF|MAPK3|CBL|YBX3|PTPRN|STRA6|BCL2|AXL|HS6…
RESPONSE TO REACTIVE OXYGEN SPECIES	0.00053629	0.00322724	-0.443914	-1.58127	505	184	HGF|COL1A1|PDGFRA|TRPA1|AQP1|MMP2|ETS1|PDGFRB|PAX2|STAT6|TRPC6|KDM6B|NOS3|PXN|GNAO1|PRKCD|MET|FOXO1|CYP2E1|LRRK2|UCP2|PDGFD|HSF1|SDC1|MAPK3|SZT2|PTPRN|BCL2|RELA|AXL|SIRPA|ABL1|MAPK13|MTR|MAPK7|SMPD3|SRC|BMP7|KCNA5|FOXO3|CAMKK2|CFLAR|ATP7A|GLRX2|HYAL1|PCGF2|PTK2B|CDK2|ZNF580
REGULATION OF ACTOMYOSIN STRUCTURE ORGANIZATION	0.00611583	0.0234876	-0.48647	-1.58136	5181	76	TGFB3|FHOD1|LPAR1|S100A10|DLC1|PXN|SLC9A1|ARHGAP28|PTGER4|MET|ARAP1|WNT11|LIMK1|TMEFF2|ARHGAP6|SH3PXD2B|ABL1|EVL|MEF2C|WASF2|RGCC|SORBS3|RAPGEF3|SMAD3|ARHGEF5|AKAP13|NF2|TESK1|PHLDB2
SMAD PROTEIN SIGNAL TRANSDUCTION	0.00949989	0.0333807	-0.50687	-1.58157	7720	57	TGFB3|INHBA|BMP4|TGFB1|BMP8B|MSTN|HIPK2|ROR2|WWTR1|DAB2|GDF7|INHBE|SKI|GDF10|SMAD9|RBPMS|GDF15|BMP2|BMP7|SMAD3|GDF9|SPTBN1|LNPEP|INHA|CILP|GDF5
CARDIAC MUSCLE CELL CONTRACTION	0.00893158	0.0317118	-0.504486	-1.58242	7295	59	SGCD|SCN4B|CACNA1G|SCN2B|CACNA1C|SLC9A1|PDE4D|SCN5A|KCNH2|KCNJ2|SCN3B|FLNA|JUP|BIN1|KCNE1|SCN1B|STC1|KCNA5|ANK2|KCND3|KCNQ1|DSG2|GJC1|CACNA1D|HCN4|RYR2
POSITIVE REGULATION OF NEURON DIFFERENTIATION	1.82997e-05	0.000214788	-0.429448	-1.58255	17	337	HGF|SHOX2|DLX2|DLX1|TRPV2|NTRK1|POU4F2|HEYL|NBL1|RET|BMP4|PLXNA4|LRP1|FN1|LPAR1|CXCL12|SEMA5A|NEURL1|LPAR3|ROBO2|CREB3L2|NGFR|TIMP2|ETV5|L1CAM|TRPC6|MEGF8|TRIM67|GDF7|EEF2K|GLI2|SHANK3|SHANK1|CUX2|DSCAM|RARA|FZD4|RNF157|CDON|AGT|TCF3|CRTC1|RAPGEF1|PLXNB3|GDPD5|LIMK1|SEMA7A|CDH4|SERPINF1|PRKD1|OBSL1|PLXNA3|AVIL|WNT5A|ADRA2C|EFNA5|PLXND1|CAMK1D|ITGA3|ADRA2B|DLG5|NEUROD2|SEMA4D|BCL2|SOX11|CRABP2|MAR…
REGULATION OF EXTRINSIC APOPTOTIC SIGNALING PATHWAY VIA DEATH DOMAIN RECEPTORS	0.0112488	0.0382509	-0.519239	-1.58284	8946	49	HGF|TIMP3|TMBIM1|NOS3|MAL|FAIM2|ICAM1|THBS1|CASP8|SCRT2|CFLAR|TRADD|SFRP2|SERPINE1|FAS|RFFL|ARHGEF2|LGALS3
REGULATION OF CELLULAR COMPONENT SIZE	2.03531e-05	0.000233907	-0.430018	-1.58333	19	330	TRPV2|KANK4|POU4F2|SEMA3G|AQP1|RET|MAGEL2|TNR|PLXNA4|SEMA3C|LRP1|CORO1A|FN1|CXCL12|SEMA5A|WIPF3|CNTN2|LPAR3|RARG|CDC42EP5|L1CAM|MEGF8|PREX1|ARHGAP28|SHANK3|SEMA6C|PRKCD|P2RX7|DSCAM|SPTB|WNT7B|SH3BP1|ICAM1|LIMK1|SEMA7A|CDH4|SPTBN2|SLC12A4|SEMA6A|PTPRS|SEMA3E|PLXNA3|AVIL|WNT5A|ARPC1B|EFNA5|ALOX15|SEMA4D|VILL|MYADM|TMOD1|BAIAP2L2|SSH3|GNB3|WIPF1|PRKCE|RAB3B|SSH2|CDC42EP1|CRABP2|RAP1GAP2|KIRREL1|VAV2…
REGULATION OF CALCIUM ION TRANSMEMBRANE TRANSPORT	0.0025137	0.0116254	-0.466248	-1.58581	2239	111	HRC|GPER1|DYSF|DRD2|SELENON|PRKACA|TGFB1|CORO1A|CACNA1C|SLC9A1|CAPN3|CEMIP|NOS1|CACNB3|DRD4|JPH3|STAC2|PDE4D|STIM1|UBASH3B|G6PD|CACNG1|DIAPH1|STAC3|PRKCE|AKAP6|ABL1|JPH4|ADRA2A|BIN1|HTT|HPCA|NTSR1|TMEM38A|ANK2|CACNB1|TMEM110
DETERMINATION OF HEART LEFT RIGHT ASYMMETRY	0.011596	0.0391953	-0.525696	-1.58626	9140	46	TBX2|TBX3|TGFBR2|NOTCH1|MESP1|MEGF8|WNT5A|FOLR1|FOXN4|SUFU|MEF2C|WNT3A|BBS5|SMAD3
G PROTEIN COUPLED RECEPTOR SIGNALING PATHWAY COUPLED TO CYCLIC NUCLEOTIDE SECOND MESSENGER	0.00101242	0.00548752	-0.452588	-1.58669	935	151	NPR3|NPY|GPER1|RAMP1|DRD2|GRIK3|S1PR3|CHRM4|LPAR1|ADGRG6|OPRD1|ADGRD1|ADORA2A|EDNRA|LPAR3|ADGRG2|ADCY7|PTH1R|GRM4|GNAO1|PTGER4|NOS1|CALCA|ADM2|DRD4|HRH1|GRK5|PDE4D|AGT|ADGRB1|OPRK1|ADRA2C|CHRM1|ADGRB2|ADCY9|ADRA2B|ADGRL1|PALM|CCL2|GNAS|FLNA|ADRA2A|WASF2|ADCY6|PTGFR|ADCY3|ADGRL4|CRHR2|GALR1|PTGDR2|GNA11|ADCY5|CHGA|PTHLH
POSITIVE REGULATION OF CELL PROJECTION ORGANIZATION	1.2188e-05	0.000159908	-0.430266	-1.58704	11	345	HGF|SHOX2|TRPV2|NTRK1|POU4F2|TGFB3|RET|AGRN|PLXNA4|LRP1|FN1|LPAR1|RREB1|CXCL12|MSTN|SEMA5A|NEURL1|LPAR3|ROBO2|CREB3L2|NGFR|CDC42EP5|L1CAM|HDAC4|MEGF8|TRIM67|EEF2K|RIPOR2|SHANK3|SHANK1|CUX2|P2RX7|DSCAM|FZD4|RNF157|ARAP1|AGT|CRTC1|RAPGEF1|PLXNB3|LIMK1|SEMA7A|CDH4|SERPINF1|TENM2|PRKD1|OBSL1|PLXNA3|AVIL|WNT5A|EFNA5|PLXND1|CAMK1D|ITGA3|AUTS2|DLG5|SEPT9|SEMA4D|PALM|CDC42EP1|CRABP2|FSCN1|MARK2|KALRN|AMI…
REGULATION OF CARDIAC MUSCLE TISSUE DEVELOPMENT	0.00705289	0.0263583	-0.496866	-1.58744	5866	67	TBX2|TGFBR2|IGF1|BMP4|NOTCH1|RGS4|TGFB1|ERBB3|HEY2|PPARA|TGFBR3|G6PD|AKAP6|MEF2C|SOX6|WNT3A|BMP2
DIENCEPHALON DEVELOPMENT	0.0076112	0.0279261	-0.501491	-1.58805	6273	63	ISL1|PITX2|ETS1|BMP4|DRD2|NR4A2|POU4F1|ALDH1A2|SEMA5A|OTX1|GLI2|ARX|HESX1|WNT5A|KCNC1|CHRNB2|SIX3|CRH|SLC6A3|HES1|BMP2
RECEPTOR REGULATOR ACTIVITY	0.000100156	0.000814304	-0.436688	-1.58837	96	255	SST|HGF|MIA|VEGFD|DKK2|SEMA3G|TGFB3|FGF23|NPY|NBL1|INHBA|IGF1|BMP4|EDN3|CMTM5|CRLF1|IGF2|SEMA3C|TGFB1|CXCL12|BMP8B|MSTN|SEMA5A|GPNMB|GDF7|GDNF|AMH|TGFA|JAG2|WNT9A|CMTM7|NTF3|WNT8B|SEMA6C|PGF|CALCA|ADM2|INHBE|PDYN|FBN1|C1QTNF4|WNT7B|PXDN|FGF18|PCSK9|AGT|VEGFB|METRNL|PNOC|PDGFD|SEMA7A|SEMA6A|SEMA3E|FLRT2|GREM2|ERFE|GDF10|WNT5A|EFNA5|SEMA4D|LYPD6|CCL2|PRKCE|BMP1|FNDC5|GDF15|TIMP1|DGKQ|CRH|ZNF653|TNF…
CELL AGING	0.00362572	0.0154586	-0.475916	-1.58853	3161	94	TBX2|TWIST1|TBX3|PRELP|MME|CDKN2B|TP53|HMGA2|CDK6|ZMIZ1|PLA2R1|PRKCD|YPEL3|ICAM1|FOXM1|BCL2|PML|ABL1|MNT|MB21D1|FZR1
POTASSIUM ION TRANSMEMBRANE TRANSPORTER ACTIVITY	0.00208345	0.00999862	-0.464447	-1.58855	1868	117	KCNJ13|KCNT1|AQP1|KCNA1|KCNA2|KCNJ12|GRIK3|KCNK9|HCN2|SLC9A9|SLC9A1|KCNK3|SLC24A4|KCNN3|KCNB2|KCNAB1|GRIK5|LRRC55|KCNJ14|KCNMB2|ATP1A3|SLC12A4|KCND1|KCNK5|KCNJ11|KCNC4|KCNH2|KCNC1|KCNJ2|KCNK1|KCNB1|KCNAB3|GRIK4|KCNH4|KCNH3|KCNAB2|KCNE1|SLC9A5|SLC12A7|KCNS2|ABCC8|KCNJ4|SLC24A1|KCNJ6|KCNA5|TMEM38A|KCND3|KCNQ3|KCNQ1|KCNMA1
REGULATION OF DNA BINDING	0.00238802	0.0111283	-0.467084	-1.58865	2127	111	ISL1|TWIST1|POU4F2|FOXC1|IGF1|TGFB1|POU4F1|HEY2|HIPK2|HMGA2|ID3|HEY1|TRIM6|PLAUR|SKI|DOT1L|CDT1|SOX11|FAM129B|WNT3A|EP300|ZBTB7A|PER2|HES1
NEGATIVE REGULATION OF PEPTIDASE ACTIVITY	0.0011262	0.00596788	-0.454568	-1.58881	1036	146	HGF|SPOCK3|AQP1|PTGS2|BIRC7|COL6A3|TIMP3|ADORA2A|PAX2|NGFR|TIMP2|SERPINE2|ARRB1|WNT9A|CRB2|CPAMD8|SERPINB9|AGT|PLAUR|THBS1|GPC3|SERPINF1|BIRC3|RPS6KA3|LAMP3|TIMP1|MICAL1|SPINK5|BIN1|CST3|SERPINA5|PCSK1N|FURIN|SRC|RECK|A2M|GAS6|CD109|CFLAR|NGF|SFRP2|C3|NOL3|SERPINE1|PAK2
MULTI ORGANISM BEHAVIOR	0.00836845	0.0301323	-0.508064	-1.58949	6818	58	POU4F1|KIRREL3|AVPR1A|SHANK3|SHANK1|CIC|DRD4|TBX1|TH|NRXN2|GRIN1|GCNT4|EIF4EBP2|MAPK8IP2|CHRNB2|KALRN|MECP2|CNTFR|UCN|SHANK2|OXTR|ATXN1L|ATXN1
POSITIVE REGULATION OF BIOMINERAL TISSUE DEVELOPMENT	0.0142446	0.0462759	-0.549717	-1.59008	10841	36	TMEM119|TGFB3|BMP4|OSR1|TGFB1|TFAP2A|P2RX7|FAM20C|FBN2|MEF2C|BMP2|BMPR2|BMP7|CYR61|SMAD3|WNT10B|ACVR2B
POSITIVE REGULATION OF NUCLEAR DIVISION	0.00875642	0.0311986	-0.5127	-1.5911	7080	55	PDGFRB|IGF1|EDN3|IGF2|TGFB1|NPM2|LRP5|TGFA|WNT5A|CDT1|ESPL1|RGCC|SMPD3|NEUROG1
LEUKOCYTE DIFFERENTIATION	1.52648e-05	0.000185626	-0.432282	-1.59166	14	330	NTRK1|TGFBR2|POU4F2|RUNX2|NFATC2|INHBA|ZAP70|LRRK1|BMP4|MMP14|SH3PXD2A|ITGA4|TGFB1|INPP5D|POU4F1|RUNX1|FASN|ROR2|STAT6|NOTCH2|HDAC4|PRDM1|CDK6|PREX1|CD4|GLI2|JAG2|ZMIZ1|EFNA2|CMTM7|SBNO2|HLA-DOA|PTGER4|VSIR|DOCK10|CBFA2T3|GLI3|FBN1|ANXA2|CD74|LRRC17|MERTK|RARA|TMEM176A|TCF7|TCF3|AP3D1|MYC|GPC3|SOCS1|ITM2A|UBASH3B|CASP8|TOB2|FAM20C|POU2F2|BCL2|AXL|TMEM176B|PTPRJ|GNAS|ABL1|RRAS|TSPAN2|POLM|TFE3|FES…
REGULATION OF CARDIAC CONDUCTION	0.00741327	0.0273987	-0.503771	-1.59172	6097	62	HRC|NPR2|PRKACA|RYR1|ATP2B3|ITPR3|NOS1|ATP2A1|PDE4D|STIM1|AGT|ATP1A3|DMPK|KCNJ11|ITPR2|SLC8A3|ATP2A3|FLNA|ATP2B2
AMINE TRANSPORT	0.00501296	0.0200584	-0.488197	-1.59211	4261	78	KCNA2|DRD2|OSR1|RGS4|SNCG|CXCL12|SYT7|ADORA2A|AVPR1A|CHRNA4|GDNF|P2RX7|DRD4|TH|AGT|SLC18A1|OPRK1|ADRA2C|ADRA2B|RAB3B|CHRNB2|KCNB1|STXBP1|CRH|ADRA2A|SYT2|PER2|UCN|NTSR1|CHGA
NEURAL TUBE FORMATION	0.00313925	0.0138082	-0.47542	-1.59275	2748	97	TWIST1|BMP4|PRKACA|TGFB1|DLC1|PAX2|RARG|GDF7|ARID1A|RARA|SKI|WNT5A|FOLR1|CTHRC1|CELSR1|MED12|SOX11|SUFU|SCRIB|TSC2|PLXNB2|ABL1|APAF1|BMP7|SALL4|PTK7|FZD2|LIAS|SFRP2|VANGL2|TEAD2|MTHFR
MOLECULAR ADAPTOR ACTIVITY	0.000472959	0.00291499	-0.448392	-1.59382	444	179	SYNPO2|COL1A2|COL8A2|PAG1|COL19A1|HCFC1|ANK1|FLRT1|AFAP1L2|ARRB1|PRIMA1|DAB2|SH2B2|INSC|SLC9A1|SHC1|SH2B3|MAP1A|SARM1|TRIM6|LAT|FLRT2|HIP1|OBSL1|ADAP2|GATAD2A|SH3BP2|ARHGAP6|MAPK8IP2|LDLRAP1|FSCN1|CBX5|COL11A2|AKAP6|IRS1|SORBS1|FRMD4A|ARHGAP1|NEFL|MYH9|CUX1|RPTOR|SLA|GAB2|NCK2|SPSB1|SRC|BICD1|GAS2L1|AP2A1|MAVS|ANK2|GAS6|DAB2IP|TRADD|SPAG4|DUSP19|MAPK8IP1|KHDRBS1|AKAP13|GAB1|HIP1R|SHB|RUSC1|ARHGAP…
VACUOLAR LUMEN	0.00124471	0.00649332	-0.458871	-1.59456	1137	137	DCN|ACAN|CSPG4|HSPG2|BGN|LUM|PRELP|BCAN|PDGFRB|GPC4|AGRN|CTSK|GAA|PRKCD|ANXA2|CD74|PADI2|TPP1|GPC3|SDC1|GPC6|GPC1|PLBD2|GPC5|IDUA|IDS|ATP13A2|OGN|MAN2B2|NCAN|MAN2B1|CTSA|DAPK2|CTSD|UNC13D|GALNS|CYB5R3|SGSH|GPC2
REGULATION OF MUSCLE CONTRACTION	0.0015482	0.0079208	-0.462298	-1.59475	1402	127	HRC|KCNA1|PTGS2|GPER1|PRKACA|PDE5A|TNNT3|SCN4A|CACNA1C|HDAC4|CHRNB4|DOCK5|SLC9A1|KCNB2|NOS1|ATP2A1|CALCA|PDE4D|TNNI1|SCN5A|DMPK|PRKG1|TNNC1|ADRA2C|ADRA2B|SLC8A3|KCNJ2|FLNA|NPNT|ADRA2A|JUP|BIN1|ANXA6|UCN|CHGA|STC1|TMEM38A|ANK2|OXTR|SMAD7|KCNQ1|KCNMA1|DSG2|ARHGAP42|HCN4|RYR2|SSTR2
RHO GTPASE BINDING	0.000637789	0.00371376	-0.452407	-1.59537	593	162	ARHGDIB|FMNL3|OBSCN|CDC42EP5|FGD1|PREX1|ARHGEF17|INF2|SH3BP1|FGD5|LRRK2|PLEKHG3|DAAM2|DIAPH1|MTSS1L|YBX3|STXBP6|MYO9B|KCTD13|CDC42EP1|ARHGEF19|KALRN|ARHGEF25|ARHGDIA|VAV2|FLNA|ABR|DNMBP|SRGAP1|PPP6R1|PAK4|ARHGEF40|PLEKHG4|PLEKHG2|TRIOBP|RCC2|FARP1|PLEKHG5|ARHGEF5|ARHGEF26|ATP7A|ARHGEF28|DOCK1|PARD6A|ARHGEF1|AKAP13|SRGAP2|CDC42EP2|PAK2|PARD6G|PLEKHG4B|WHAMM|ARHGEF3|CDC42BPB|ARHGAP4|ARHGEF2|RTKN|TI…
SIGNAL TRANSDUCTION IN ABSENCE OF LIGAND	0.00762538	0.0279261	-0.50868	-1.59558	6228	59	RET|INHBA|COL2A1|SNAI2|ERBB3|SRPX|UNC5B|GDNF|EYA2|BCL2|BAG3|MAPK7|CASP2|EYA3|FOXO3|EYA1|GSK3B|MKNK2
POSITIVE REGULATION OF EPITHELIAL CELL MIGRATION	0.00165773	0.00834871	-0.464775	-1.59678	1494	122	ADGRA2|TGFBR2|PTGS2|ETS1|SRPX2|BMP4|TGFB1|RHOJ|RREB1|SEMA5A|NOS3|DOCK5|STAT5A|SASH1|MET|IQSEC1|FGF18|AGT|THBS1|SOX9|PRKD1|WNT5A|BCAR1|ITGA3|PRKD2|PRKCE|AMOTL1|HDAC7|HAS2|ABL1|BMPR2|SRC|KDR|SCARB1|DOCK1|PLCG1|HYAL1|MAP2K3|FGF7|FLT4|PTK2B|ZNF580
POSITIVE REGULATION OF CATION CHANNEL ACTIVITY	0.00913061	0.0322313	-0.52057	-1.59706	7306	51	PIRT|KCNA1|CACNG2|SHANK3|CACNB3|STAC2|STIM1|LRRC55|CACNG4|KCNJ11|KCNC1|STAC3|AKAP6|HTT|ABCC8|NTSR1|ANK2|RGS9|TMEM110
PEPTIDYL SERINE MODIFICATION	5.76521e-05	0.000538968	-0.438355	-1.59804	55	266	HGF|DCN|HRC|BGN|BDKRB2|SPOCK3|TGFBR2|EGFLAM|PTGS2|RET|PRKACA|TGFB1|STK32B|OPRD1|HIPK2|PLCL1|HMGA2|ARRB1|IKBKE|MAST3|MAST1|GALNT4|NTF3|PRKX|NOS1|ULK1|PRKCD|PKD1|PDE4D|MGAT5B|SBK1|TRIM6|LRRK2|KDELC2|LATS2|TTBK1|ERN1|WNK1|DMPK|PRKD1|WNT5A|PRKG2|RPS6KA3|MAPK3|PRKD2|BCL2|MAST4|PRKCH|PRKCE|BCAR3|DGKQ|MARK2|MAPK13|PDK3|WNT3A|MAPK7|DCLK2|RPTOR|NCK2|UCN|SRC|LIF|MAP4K1|SPTBN4|RAPGEF3|CSNK1G2|TNKS1BP1|PLK1|…
PROTEIN PHOSPHORYLATED AMINO ACID BINDING	0.0115991	0.0391953	-0.539894	-1.59811	8995	41	ZAP70|PIK3R2|ARRB1|SHC1|MAPK3|CBL|SH3BP2|LDLRAP1|VAV2|ABL1|IRS1|NCK2
POSITIVE REGULATION OF PROTEIN KINASE B SIGNALING	0.00197853	0.00961489	-0.469121	-1.59866	1766	113	HGF|PDGFRA|FGF23|PDGFRB|RET|MAZ|IGF2|TGFB1|PIK3R2|ERBB3|KIAA1161|SEMA5A|IGF1R|TGFA|IGFBP5|MET|FGF18|THBS1|IRS2|HIP1|RASD2|C1QTNF1|AXL|PTPRJ|GDF15|IRS1|PIK3CD|TSPYL5
MODIFICATION BY SYMBIONT OF HOST MORPHOLOGY OR PHYSIOLOGY	0.0128736	0.0427943	-0.549993	-1.59884	9839	37	TGFB1|HIPK2|RXRA|CD4|SERPINB9|CASP8|SCRIB|DAG1|SMAD3|VAPB
REGULATION OF ORGAN GROWTH	0.00492616	0.0197683	-0.492821	-1.59923	4165	75	TBX2|TGFBR2|FOXC1|IGF1|NOTCH1|RGS4|HEY2|ARX|CACNA2D2|PPARA|LATS2|TGFBR3|G6PD|YBX3|AKAP6|WWC3|MEF2C
POSITIVE REGULATION OF POTASSIUM ION TRANSPORT	0.0128135	0.0426696	-0.550135	-1.59925	9793	37	KCNA1|EDN3|WNK2|LRRC55|WNK1|OPRK1|KCNH2|KCNC1|KCNJ2|AMIGO1|AKAP6|FLNA|ADRA2A|KCNE1|ABCC8|ANK2|KCNQ1
REGULATION OF PROTEIN BINDING	0.000273054	0.00184267	-0.447234	-1.59969	258	195	ISL1|BMP4|PRKACA|ITGA4|LRP1|HIPK2|PLCL1|HDAC4|ARRB1|DAB2|LOX|RIPOR2|SPON1|PRKCD|MET|ANXA2|PKD1|PPARA|HFE|CDON|LRRK2|PCSK9|TTBK1|TGFBR3|UBASH3B|GREM2|DISC1|HSF1|WNT5A|PLXND1|CTHRC1|MAPK3|BCL2|LDLRAP1|MARK2|CRTAC1|ABL1|MEF2C|ZFPM1|WNT3A|SPPL3|EP300|RFNG|BMP2|BAMBI|ACTB|SRC|TCF7L2|GPSM1|EPB41|PLK1|AURKB|ADNP|DAB2IP|GSK3B|ID1|SYMPK|PHLDA2|HIP1R|CSNK1E|PTPRF
PROSTATE GLAND DEVELOPMENT	0.0127402	0.0424719	-0.550299	-1.59973	9737	37	TNC|BMP4|NOTCH1|RARG|RXRA|GLI2|GLI3|RARA|SOX9|SERPINF1|WNT5A
RESPONSE TO ANTIBIOTIC	5.45771e-05	0.000511917	-0.439039	-1.60023	52	265	HGF|TNC|COL1A1|HTR3A|TRPA1|AQP1|ETS1|PDGFRB|DRD2|RGS4|AHR|CYP1A1|MSTN|PAX2|SLC2A4|ADCY7|TP53|STAT6|TRPC6|KDM6B|GNAO1|SLC9A1|ID3|HID1|PRKCD|DRD4|MET|FOXO1|RARA|ICAM1|CYP2E1|LRRK2|TH|DBH|GRIN1|PDGFD|G6PD|CASP8|OPRK1|HSF1|SDC1|EFNA5|LARP1|CCND1|CBL|ITPR2|BCL2|RELA|AXL|PRKCE|CHRNB2|SIRPA|ABL1|CRH|MAPK13|MEF2C|SLC6A3|NEFL|ADCY6|MAPK7|ADCY3|SMPD3|MAOB|SRC
AGING	7.32912e-05	0.000645681	-0.439985	-1.60071	70	256	TBX2|TWIST1|DCN|TBX3|NTRK1|PRELP|MME|TGFBR2|TGFB3|PTGS2|PDGFRB|CDKN2B|TGFB1|LRP1|INPP5D|CYP1A1|PAX2|TIMP2|TP53|HMGA2|PTH1R|TRPC6|GNAO1|CDK6|LOXL2|AMH|ZMIZ1|IGFBP5|PLA2R1|CALCA|PRKCD|YPEL3|PDE4D|ICAM1|LRRK2|CD68|TH|FOXO4|AGT|UCP2|RNF165|SERPINF1|ENO3|FOXM1|MAPK3|BCL2|RELA|TIMP1|TNFRSF1B|PML|COL4A2|ABL1|MNT|SLC6A3|DNMBP|DAG1|APAF1|SLC32A1|MB21D1|FZR1|POLG|CASP2|NFKB2|LMNA|FOXO3|VASH1|AURKB|BCL6|IRA…
LOCOMOTORY BEHAVIOR	0.000463108	0.00286004	-0.451729	-1.60074	433	172	ALDH1A3|SLITRK6|DRD2|NR4A2|TNR|C1QL1|SNCG|OPRD1|CXCL12|ADORA2A|HIPK2|CNTN2|USP2|CHRNA4|ETV5|ZFHX3|ALK|CHRNB4|SEZ6|GRIN2D|GNAO1|ANKH|GDNF|NLGN2|DMRT3|GAA|DRD4|DSCAM|FZD4|LRRK2|TH|DBH|GRIN1|ZDHHC8|OPRK1|ZNF385A|NAV2|LRRTM1|RASD2|SEZ6L|CELSR1|TMOD1|PRKCE|CHRNB2|MTA1|KALRN|CACNA1B|CRH|CDH23|MECP2|LGI4|SLC6A3
EXTERNAL SIDE OF PLASMA MEMBRANE	0.0005283	0.00319907	-0.453254	-1.60075	492	165	PDGFRA|CD163L1|TGFBR2|GFRA3|ITGA1|GPC4|OSMR|CRLF1|ALCAM|RTN4RL2|CXCL12|IL13RA1|IL1R1|SLC2A4|GFRA1|CD248|CHRNA4|SERPINE2|RTN4RL1|CD4|CCR10|BTN3A2|MCAM|P2RX7|B4GALT1|ENPEP|CD74|SCUBE1|HFE|ICAM1|PCSK9|BCAM|TGFBR3|THBS1|PRLR|SEMA7A|SDC1|FOLR1|EFNA5|ITGA3|ANTXR1|ITGA5|CHRNB2|BTN2A3P|TNFRSF13C|MFGE8|ECE1|GFRA2|DAG1|BTNL9|SERPINA5|CNTFR|LY6G5C|SSC5D|ENOX1|RTN4R|LY6G5B|SSC4D|AMOT|IGSF21|FCGRT|TRPM8
POSITIVE REGULATION OF EPITHELIAL CELL DIFFERENTIATION	0.0102154	0.0352068	-0.532499	-1.60107	8028	45	ACVRL1|TMEM100|FOXC1|BMP4|NOTCH1|PTCH2|MESP1|PAX2|GDNF|SOX9|S1PR2|PRKCH|CYP27B1
POSITIVE REGULATION OF ENDOTHELIAL CELL MIGRATION	0.00357002	0.015337	-0.485124	-1.602	3075	86	ADGRA2|PTGS2|ETS1|SRPX2|BMP4|TGFB1|RHOJ|SEMA5A|NOS3|STAT5A|SASH1|MET|FGF18|AGT|THBS1|PRKD1|WNT5A|BCAR1|PRKD2|AMOTL1|HDAC7|ABL1|BMPR2|KDR|SCARB1|PLCG1|MAP2K3|FLT4|PTK2B|ZNF580
REGULATION OF LYMPHOCYTE APOPTOTIC PROCESS	0.0124131	0.0415629	-0.551206	-1.60236	9487	37	DOCK8|BIRC7|BMP4|TP53|P2RX7|CD74|IRS2|WNT5A|JAK3|AURKB|BCL6|EFNA1|PRKCQ|CD274|LGALS3
REGULATION OF SYNAPSE STRUCTURE OR ACTIVITY	0.000175879	0.00127408	-0.445675	-1.60282	167	211	SIX1|NTRK1|SRPX2|GPC4|SLITRK2|SLITRK6|DRD2|SLC17A7|AGRN|FLRT1|LRFN2|IL10RA|EPHB3|NEURL1|ROBO2|ETV5|SRCIN1|LRFN3|CBLN1|EEF2K|FRMPD4|LRFN1|NLGN2|SHANK3|CUX2|SHISA6|SIX4|STX1B|LRRK2|NECTIN1|GRIN1|IL1RAPL2|ARHGAP22|DMPK|PTPRS|ADGRB1|FLRT2|IGSF9|WNT5A|LRRTM1|EFNA5|ADGRB2|DLG5|NEUROD2|MDGA1|SEMA4D|ADGRL1|CHRNB2|ARHGAP33|KALRN|AMIGO1|LRP4|ABL1|MECP2|MEF2C|SEMA3F|WNT3A|CLSTN3|DAG1|LRFN5|CLSTN1
TRANSMISSION OF NERVE IMPULSE	0.00672309	0.0254348	-0.510461	-1.60495	5502	60	KCNA1|KCNA2|GPER1|CACNA1G|TNR|SCN4A|P2RX3|CACNG5|AVPR1A|CACNG2|CHRNB4|CACNA1H|DMRT3|AGT|KCNMB2|SCN5A|CACNG4
MEMBRANE DEPOLARIZATION DURING ACTION POTENTIAL	0.0132383	0.0437037	-0.56382	-1.60518	9952	33	SCN4B|CACNA1G|SCN2B|SCN4A|CACNA1C|HCN2|CACNA1H|SCN5A|KCNH2|KCNJ2|SCN3B
REGULATION OF VESICLE FUSION	0.0141967	0.0461696	-0.574511	-1.60625	10527	30	CPLX1|CORO1A|DOC2B|SYT7|ANXA2|GRIK5|PRRT2|STXBP6|STXBP1|RAB3A|SEPT8
HEART GROWTH	0.00455706	0.0186492	-0.495909	-1.60637	3845	74	TBX2|TGFBR2|FOXC1|IGF1|NOTCH1|TENM4|RGS4|MESP1|HEY2|RXRA|PPARA|AGT|TGFBR3|G6PD
POSITIVE REGULATION OF NEURON PROJECTION DEVELOPMENT	6.08389e-05	0.000560194	-0.441223	-1.60652	58	260	HGF|SHOX2|TRPV2|NTRK1|POU4F2|RET|PLXNA4|LRP1|FN1|LPAR1|CXCL12|SEMA5A|NEURL1|LPAR3|ROBO2|CREB3L2|NGFR|L1CAM|MEGF8|TRIM67|EEF2K|SHANK3|SHANK1|CUX2|DSCAM|FZD4|RNF157|AGT|CRTC1|RAPGEF1|PLXNB3|LIMK1|SEMA7A|CDH4|SERPINF1|PRKD1|OBSL1|PLXNA3|AVIL|WNT5A|EFNA5|PLXND1|CAMK1D|ITGA3|DLG5|SEMA4D|CRABP2|MARK2|KALRN|AMIGO1|UNC13A|PLXNB2|ARHGDIA|SF3A2|FES|SYT2|MAP1B|NEFL|WNT3A|EP300|FOXO6|CUX1|BMPR2|SLIT2|BMP7|SH…
REGULATION OF STEM CELL PROLIFERATION	0.007986	0.0289599	-0.522108	-1.60655	6406	52	TBX3|SOX10|NOTCH1|DRD2|LTBP3|SNAI2|TGFB1|HMGA2|FBLN1|GLI3|LRRK2|VAX1|DISC1|SOX11|SIX3
REGULATION OF SUBSTRATE ADHESION DEPENDENT CELL SPREADING	0.0105225	0.0361102	-0.542845	-1.60684	8160	41	RREB1|S100A10|DOCK5|PREX1|FBLN1|EFNA5|MELTF|MYADM|POSTN|HAS2|ABL1|FLNA|UNC13D|TRIOBP|RCC2|KANK1|DOCK1|LIMS1
COAGULATION	0.000105885	0.000852695	-0.443832	-1.60727	101	236	COL1A1|PEAR1|F2RL2|PDGFRA|COL1A2|COL3A1|P2RX5|DOCK8|PRKACA|PAPSS2|FAP|ADORA2A|P2RX3|P2RX2|SERPINE2|ARRB1|TRPC6|SH2B2|NOS3|P2RX6|FBLN1|ITPR3|SH2B3|PRKCD|P2RX7|ANXA2|SCUBE1|MERTK|VWF|PLAUR|THBS1|EHD2|DGKH|TLN1|PRKG1|UBASH3B|ADRA2C|MAPK3|ADRA2B|ITPR2|PLAT|C1QTNF1|AXL|PRKCH|PRKCE|STXBP1|DGKQ|CBX5|GP1BB|GNAS|VAV2|FLNA|EHD1|DGKD|MICAL1|ZFPM1|ADRA2A|DOCK6|PIK3CD|WNT3A|MYH9|SERPINA5|ACTB|ACTG1|ADAMTS13|S…
NEGATIVE REGULATION OF CELL DEVELOPMENT	1.94324e-05	0.000225018	-0.43856	-1.60772	18	298	TLX2|ISL1|DLX2|ISL2|SOX10|DLX1|COL3A1|TLX3|POU4F2|SEMA3G|IGF1|NPR2|NOTCH1|NOTCH3|TNR|S1PR3|RGS4|SEMA3C|TGFB1|RTN4RL2|LRP1|LPAR1|SEMA5A|CNTN2|TNN|NGFR|KIAA1024|TRPC6|RTN4RL1|KREMEN1|FBLN1|ID3|SEMA6C|DISP3|GLI3|FBN1|ASAP1|PPARA|STX1B|LRRK2|RFLNB|SKI|PMP22|BCL11A|SEMA7A|SOX9|VAX1|SEMA6A|PTPRS|DAAM2|G6PD|SEMA3E|PLXNA3|WNT5A|SOX8|EFNA5|MELTF|RNF10|LINGO1|SEMA4D|BCL2|SOX11|MYLIP|POSTN|SIX3|RFLNA|RAP1GA…
LIGAND GATED ION CHANNEL ACTIVITY	0.00202427	0.00977596	-0.47664	-1.6097	1788	104	KCNJ13|HTR3A|TRPA1|AQP1|P2RX5|KCNJ12|CHRND|GRIK3|SLC17A7|ASIC1|P2RX3|P2RX2|CHRNA4|RYR1|CHRNB4|GRIN2D|HCN2|P2RX6|ITPR3|P2RX7|JPH3|GRIK5|GRIN1|KCNJ14|GABRG3|KCNJ11|ITPR2|KCNH2|KCNJ2|KCNK1|CHRNB2|GRIK4|JPH4|CHRNB1|CHRNA7|TPCN1|ANXA6|GLRA3|KCNJ4|CNGB1|KCNJ6
THYMUS DEVELOPMENT	0.0116734	0.0393881	-0.556645	-1.61012	8884	36	SIX1|EPHB3|SIX4|TBX1|MAPK3|BCL2|ABL1|HES1|BCL11B|ASXL1|MAFB
OVULATION CYCLE	0.0070363	0.0263583	-0.519034	-1.61075	5689	55	PDGFRA|TGFB3|ETS1|INHBA|GAS2|SLIT3|MSTN|ADAMTS1|ROBO2|ARRB1|NOS3|AMH|FZD4|SERPINF1|OPRK1|PTPRN|AXL|HAS2|SLIT2|SRC|CASP2|GDF9|EGR1|FOXO3|OXTR|ADNP
POSITIVE REGULATION OF TRANSMEMBRANE TRANSPORT	0.000585781	0.0034907	-0.459529	-1.61194	541	152	PIRT|HTR3A|POU4F2|KCNA1|GPER1|IGF1|EDN3|CACNG2|WNK2|TRPC6|SLC9A1|CAPN3|SHANK3|CEMIP|NOS1|CACNB3|P2RX7|DRD4|STAC2|STIM1|AGT|LRRC55|GPC3|WNK1|IRS2|G6PD|CACNG4|OPRK1|KCNJ11|KCNH2|KCNC1|KCNJ2|STAC3|AMIGO1|AKAP6|ABL1|FLNA|IRS1|SORBS1|HTT|RHOQ|KCNE1
CELL SUBSTRATE JUNCTION	1.01158e-06	2.56715e-05	-0.435335	-1.61203	0	383	TNC|SYNPO2|CSPG4|HSPG2|FLNC|ITGA8|MME|ITGA11|PDGFRB|DDR2|ITGA1|PLEC|TNS2|MMP14|FLRT1|ITGA4|ALCAM|LRP1|SLC9A3R2|FAP|DLC1|TGFB1I1|PDLIM1|TNS1|L1CAM|SCARF2|DAB2|PXN|PEAK1|SLC9A1|LIMD1|ARHGAP31|PARVA|SPRY4|AFAP1|SNTB1|MCAM|IGF2R|TGM2|EPPK1|ICAM1|PGM5|PLAUR|ARHGAP24|ARHGAP22|TLN1|LIMK1|PDLIM7|ADGRB1|FLRT2|ATP6V0C|TES|TNS3|ARPC1B|BCAR1|FBLN7|FLNB|ITGA3|MAPK3|CBL|CNN2|MRC2|ITGA5|CDC42EP1|PALLD|MDC1|CD81…
TERMINAL BOUTON	0.0082094	0.0296295	-0.530926	-1.61311	6509	48	CPLX1|GRIK3|P2RX3|TNN|CALCA|LRRK2|GRIK5|TH|TBC1D24|AP3D1|GRIN1|SLC18A1|PTPRN2|UNC13A|CAD|MICAL1|SLC18A3|RAB3A|AAK1|POLG|CNGB1|NTSR1
POSITIVE REGULATION OF CARDIAC MUSCLE TISSUE DEVELOPMENT	0.0107489	0.036838	-0.552361	-1.61348	8248	38	TBX2|IGF1|BMP4|NOTCH1|TGFB1|ERBB3|HEY2|TGFBR3|AKAP6|MEF2C|WNT3A
NEGATIVE REGULATION OF LEUKOCYTE DIFFERENTIATION	0.00530291	0.0208603	-0.507316	-1.61411	4392	65	INHBA|BMP4|INPP5D|RUNX1|CDK6|GLI3|FBN1|CD74|LRRC17|RARA|TMEM176A|MYC|SOCS1|UBASH3B|TOB2|TMEM176B|TNFSF4|ZFPM1|TCTA|FSTL3|TMEM131L|ZBTB7B|ZBTB46|JAK3|SMAD7|CBFB|BCL6|INHA
ENDOCRINE SYSTEM DEVELOPMENT	0.00239349	0.0111368	-0.48303	-1.61425	2089	95	ISL1|SIX1|PDGFRA|PITX2|ETS1|BMP4|DRD2|ALDH1A2|CDK6|GLI2|TBX1|FOXO1|GIPR|ONECUT2|WNT11|SOX9|HESX1|WNT5A|MAPK3|STRA6|SIX3|CRH|SLC6A3|HES1|BMP2|FSTL3|ASCL1|SMAD3|INSM1|MDK|GLI1|GSK3B
REGULATION OF BMP SIGNALING PATHWAY	0.00421741	0.0175649	-0.499454	-1.61481	3551	73	ACVRL1|DLX1|NBL1|BMP4|NOTCH1|FOXD1|HIPK2|ZNF423|CRB2|FBN1|SKI|GPC3|RNF165|RBPMS2|GREM2|NEO1|WNT5A|ITGA3|SOX11|SMAD6|ABL1|HES5|HES1|BMPR2|FSTL3|UBE2O
TUBE FORMATION	0.000988193	0.00541381	-0.466726	-1.61504	898	131	SIX1|TWIST1|RET|BMP4|NOTCH1|OSR1|PRKACA|TGFB1|DLC1|PAX2|RARG|GDF7|IRX1|GDNF|ARID1A|SIX4|RARA|IRX2|TGM2|SKI|SOX9|WNT5A|SOX8|FOLR1|CTHRC1|CELSR1|MED12|SOX11|SUFU|SCRIB|TSC2|PLXNB2|ABL1|APAF1|HES5
NEGATIVE REGULATION OF HYDROLASE ACTIVITY	5.09989e-06	8.03627e-05	-0.43959	-1.61535	4	315	HGF|TMEM132D|RIMBP2|FZD10|PPP1R1C|SPOCK3|AQP1|PTGS2|BIRC7|ANGPTL4|COL6A3|TIMP3|ADORA2A|PPP1R17|PAX2|NGFR|TIMP2|TP53|SERPINE2|ARRB1|NOS3|ARFGEF3|WNT9A|PHACTR3|CRB2|PLA2R1|CPAMD8|NOS1|LRRK2|SERPINB9|GMIP|AGT|PLAUR|PLXNB3|THBS1|GPC3|WNK1|CCDC8|SERPINF1|WDR81|BIRC3|LMTK3|RPS6KA3|CAMSAP3|LAMP3|PTPRN2|SEMA4D|TIMP1|ABL1|TNK2|MICAL1|SPINK5|BIN1|CST3|SERPINA5|PCSK1N|MAPK7|SLIT2|GCHFR|APOC1|MYO1D|FURIN|PPP…
FOREBRAIN NEURON DIFFERENTIATION	0.00730249	0.0271248	-0.526955	-1.61665	5843	51	DLX2|LHX6|DLX1|LHX8|INHBA|DRD2|DLX5|CNTN2|ROBO2|SHANK3|ARX|PLXNA3|WNT5A|AUTS2|SATB2|HES5|HES1|BCL11B|DCLK2|SLIT2|ASCL1|ATF5|ATP7A|SALL3
MODULATION OF EXCITATORY POSTSYNAPTIC POTENTIAL	0.00965017	0.0337535	-0.54871	-1.61716	7457	40	RGS4|CBLN1|NLGN2|SHANK3|SHANK1|CUX2|CACNB3|STX1B|LRRK2|GRIN1|DMPK|S1PR2|CHRNA7|SSH1|SHANK2
POSITIVE REGULATION OF MAP KINASE ACTIVITY	0.000106422	0.000853888	-0.448535	-1.61775	101	221	HGF|FZD10|CSPG4|NTRK1|TGFB3|BIRC7|PDGFRB|RET|ITGA1|IGF1|NRK|BMP4|EDN3|TGFB1|PDE5A|LPAR1|LPAR3|ROR2|ARRB1|ALK|GRM4|TGFA|SHC1|NTF3|SASH1|P2RX7|DRD4|CD74|TAOK2|FZD4|WNT7B|LRRK2|FGF18|DUSP7|RAPGEF1|ERN1|THBS1|PDGFD|S1PR2|WNT5A|CSK|MAPK3|ADRA2B|TPD52L1|GDF15|CD81|INAVA|ADRA2A|CHRNA7|MAP2K7|FZD8
LYMPHOCYTE APOPTOTIC PROCESS	0.00748955	0.0276075	-0.53118	-1.61924	5956	49	DOCK8|BIRC7|BMP4|TP53|P2RX7|GLI3|CD74|IRS2|WNT5A|JAK3|AURKB|BCL6|EFNA1|DFFA|PRKCQ|CD274|LGALS3|KDELR1
NEGATIVE REGULATION OF TUMOR NECROSIS FACTOR SUPERFAMILY CYTOKINE PRODUCTION	0.0108731	0.0371385	-0.562694	-1.61924	8241	35	TWIST1|IGF1|ACP5|GPNMB|VSIR|RARA|HSF1|AXL|IRAK3|SIRPA|CHRNA7|MC1R|GAS6
SULFUR COMPOUND BINDING	0.000246441	0.00167789	-0.455486	-1.61973	231	180	ADAMTS5|COL5A1|ADAMTS15|PRELP|CRISPLD2|ADAMTS8|RSPO2|BMP4|AGRN|COL13A1|LRP1|FN1|COL5A3|MSTN|SEMA5A|GPNMB|ADAMTS1|PCOLCE|CFH|SERPINE2|RTN4RL1|ABI3BP|FGFRL1|PGF|CEL|FBN1|VEGFB|TGFBR3|THBS1|ACOT11|PTPRS|LAMC2|GREM2|DBT|NAV2|FBLN7|POSTN|RSPO3|TNXB|PTGES|HIST1H1A|ANXA6|SERPINA5|SLIT2|LPL|BMP7|PCIF1|GAL3ST3|RTN4R|CYR61|ADAMTS3
PALLIUM DEVELOPMENT	0.000395129	0.00249568	-0.459486	-1.62033	367	162	DLX2|LHX6|DLX1|COL3A1|KCNA1|BCAN|NPY|LRP1|KIRREL3|IGF2BP1|ALK|LAMB1|KDM6B|CDK6|ARX|GLI3|RARA|CDON|TH|GRIN1|PTPRS|PLXNA3|MBOAT7|NEUROD6|FLNA|TACC2|EMX1|SOCS7|NEFL|CDK5R2|WNT3A|SLC32A1|DCLK2|SLIT2|DMRTA2|WDR62|NOTCH2NL|ASCL1|NDE1|TRAPPC9|CSNK2A2|DAB2IP|MDK|ATP2B4|TACC1|H2AFX|GSK3B|TMEM108|SRGAP2|EMX2|NF2
REGULATION OF CELL CELL ADHESION	3.81426e-05	0.000378578	-0.444927	-1.62034	36	261	TGFBR2|PAG1|DOCK8|ETS1|IGF1|ZAP70|BMP4|SNAI2|TNR|IGF2|ITGA4|PIEZO1|TGFB1|PDE5A|CORO1A|CXCL12|EPHB3|GPNMB|RUNX1|ADORA2A|SERPINE2|KIF26B|LRRC32|LRFN3|ADAM19|ZNF703|RIPOR2|CD4|GLI2|ZMIZ1|VSIR|PTPN23|PRKCD|GLI3|CD74|RARA|PPARA|CELSR2|HFE|ICAM1|PTPRU|AP3D1|WNK1|SOCS1|PRKG1|UBASH3B|WNT5A|CSK|EFNA5|ALOX15|DLG5|MDGA1|C1QTNF1|RELA|MYADM|CCL2|TMIGD2|TNFRSF13C|SIRPA|HAS2|ABL1|TNFSF4|WNT3A|RGCC|HES1|BMP2|MAP…
CELL MATURATION	0.00114249	0.00603209	-0.472955	-1.62052	1026	119	LHX6|SOX10|RUNX2|RET|NPR2|PRKACA|NR4A2|AGRN|C1QL1|TRIM58|CNTN2|PTH1R|SRRM4|CDC25B|LRRK2|BCL11A|G6PD|FAM20C|SOX8|POU2F2|BCL2|AXL|ABHD2|SIX3|MECP2|LGI4|HES5|ZBTB7A|TMEM79|HES1|NFASC|SPTBN4|SCARF1|ANKS1A|ASCL1|PCSK4|FOXO3|CBFB|FAM210B|NTN4|B4GALT5|EPAS1|PTK2B|C3
REGULATION OF TRANSPORTER ACTIVITY	9.49727e-05	0.000782565	-0.449426	-1.62056	90	220	PIRT|TWIST1|HTR3A|HRC|SCN4B|KCNA1|DYSF|SCN2B|DRD2|OSR1|SELENON|PRKACA|CACNG5|CACNG2|WNK2|TRPC6|SLC9A1|NLGN2|SHANK3|SHANK1|NOS1|CACNB3|SHISA6|PRKCD|DRD4|JPH3|STAC2|KCNAB1|PDE4D|STIM1|PCSK9|GRIN1|LRRC55|WNK1|CACNG4|KCNJ11|BCL2|KCNC1|STAC3|PRKCE|MAPK8IP2|SCN3B|AKAP6|JPH4|CRH|MEF2C|ADRA2A|NEFL|HTT|KCNE1|HPCA|ACTB|SHISA7|KCNS2|ABCC8|SHANK2|NTSR1|SCN1B|ANK2|CACNB1|RGS9|TMEM110|MINK1|SHISA8|ATP7A|HECW2|…
POSITIVE REGULATION OF CELL DEVELOPMENT	1.00579e-06	2.56715e-05	-0.435014	-1.621	0	471	HGF|SHOX2|DLX2|SOX10|DLX1|TRPV2|NTRK1|MME|POU4F2|HEYL|NBL1|GPER1|RET|IGF1|BMP4|NOTCH1|DRD2|TENM4|PLXNA4|SEMA3C|TGFB1|LRP1|TRIM58|PDE5A|FN1|LPAR1|RREB1|CXCL12|S100A10|SEMA5A|NEURL1|LPAR3|ROBO2|CREB3L2|NGFR|TIMP2|ETV5|L1CAM|SERPINE2|TRPC6|MEGF8|TRIM67|GDF7|DOCK5|EEF2K|PREX1|GLI2|SHANK3|SHANK1|CUX2|GLI3|DSCAM|RARA|FZD4|RNF157|CDON|AGT|TCF3|CRTC1|TTBK1|RAPGEF1|PLXNB3|GDPD5|LIMK1|SEMA7A|CDH4|SERPINF1|…
REGULATION OF CATION CHANNEL ACTIVITY	0.000682521	0.00395164	-0.465621	-1.62227	625	141	PIRT|HRC|KCNA1|DYSF|DRD2|SELENON|PRKACA|CACNG5|CACNG2|NLGN2|SHANK3|SHANK1|NOS1|CACNB3|SHISA6|DRD4|JPH3|STAC2|KCNAB1|PDE4D|STIM1|GRIN1|LRRC55|CACNG4|KCNJ11|KCNC1|STAC3|MAPK8IP2|AKAP6|JPH4|CRH|MEF2C|NEFL|HTT|KCNE1|HPCA|SHISA7|KCNS2|ABCC8|SHANK2|NTSR1|SCN1B|ANK2|CACNB1|RGS9|TMEM110|MINK1|SHISA8
SYNAPSE ASSEMBLY	0.000323414	0.00211249	-0.45918	-1.62253	301	166	SIX1|NTRK1|SRPX2|GPC4|SLITRK2|SLITRK6|DRD2|SDK1|AGRN|FLRT1|BSN|SDK2|POU4F1|KIRREL3|EPHB3|ROBO2|LRFN3|CBLN1|EEF2K|LRFN1|NLGN2|SHANK3|SHANK1|PCDHB11|CUX2|ACHE|SIX4|CEL|DSCAM|NRXN2|NECTIN1|GRIN1|IL1RAPL2|SPTBN2|PTPRS|ADGRB1|FLRT2|PCDHB3|WNT5A|LRRTM1|EFNA5|PLXND1|ADGRB2|DLG5|MDGA1|PCDHB9|SEMA4D|ADGRL1|PCDHB13|CHRNB2|AMIGO1|PLXNB2|LRP4|MECP2|MEF2C|WNT3A|CLSTN3|LRFN5|CLSTN1|PCDHB14|SHANK2|FARP1|EFNB2|L…
OSTEOCLAST DIFFERENTIATION	0.00471142	0.0190766	-0.510219	-1.62334	3902	65	POU4F2|LRRK1|SH3PXD2A|TGFB1|INPP5D|POU4F1|NOTCH2|EFNA2|SBNO2|FBN1|ANXA2|LRRC17|GPC3|UBASH3B|TOB2|FAM20C|GNAS|TFE3|TCTA|FSTL3|GAB2|EPHA2|SRC
OLFACTORY LOBE DEVELOPMENT	0.0114671	0.0388634	-0.577442	-1.62467	8544	31	DLX2|DLX5|ROBO2|EFNA2|ARX|LRRK2|SKI|SEMA7A|WNT5A|CRTAC1|EXT1|SLIT2|FEZF1|ATF5|SALL3
CELL CELL CONTACT ZONE	0.00468664	0.0190014	-0.512052	-1.62535	3872	64	AJAP1|SCN4B|FHOD1|SLC9A1|FGFRL1|NECTIN1|PGM5|SCN5A|OBSL1|KCNJ11|KCNJ2|BAIAP2L2|SCRIB|AKAP6|JUP|SPTBN4|SCN1B|KCNA5|ANK2|DSG2|GJC1|ACTN1|NECTIN2
RETINA DEVELOPMENT IN CAMERA TYPE EYE	0.00102014	0.00551958	-0.473114	-1.62543	919	122	ACVRL1|DLX2|DLX1|LAMC3|PDGFRA|POU4F2|PDGFRB|RET|SDK1|SLC17A7|RHOJ|SDK2|HIPK2|PAX2|TFAP2A|LRP5|ACHE|SMARCA4|DSCAM|MERTK|FZD4|CDON|NECTIN1|SKI|SOX9|SERPINF1|SOX8|FOXN4
POTASSIUM CHANNEL COMPLEX	0.00299656	0.0133238	-0.496829	-1.6257	2556	80	KCNA1|DPP6|KCNA2|GRIK3|CNTN2|HCN2|KCNB2|KCNAB1|GRIK5|LRRC55|KCNJ14|KCNMB2|KCND1|KCNJ11|KCNC4|KCNH2|KCNC1|KCNJ2|KCNK1|KCNB1|AMIGO1|GRIK4|KCNH4|KCNAB2|KCNE1|KCNS2|ABCC8|KCNJ4|KCNJ6|KCNA5|KCND3|KCNQ3|KCNQ1|KCNMA1
SMOOTH MUSCLE CELL MIGRATION	0.00499873	0.0200277	-0.515989	-1.62633	4101	61	PDGFRB|IGF1|LRP1|LPAR1|ADAMTS1|HDAC4|DOCK5|PARVA|IGFBP5|FOXO4|AGT|PDGFD|PRKG1|PLAT|BCL2|POSTN|HAS2|MEF2C|PPARD|SLIT2|SRC|SSH1
ACTIN FILAMENT	0.00271597	0.0122474	-0.494934	-1.62712	2328	83	GAS2|CORO1A|WIPF3|GAS7|PDLIM4|SH2B2|APC2|SMTNL2|SMTN|SHROOM4|ESPNL|MYO9B|TMOD1|WIPF1|ARHGAP6|PALLD|MARK2|PLS3|FLNA|PSTPIP2|RHOQ|ACTG1|SRC|AMOT|FMN1|ESPN|ACTN1|AKAP13|ACTC1|TPM4|MYO1C
REGULATION OF ANATOMICAL STRUCTURE SIZE	1.00864e-06	2.56715e-05	-0.438104	-1.62715	0	420	TRPV2|BDKRB2|KANK4|POU4F2|SEMA3G|AQP1|PTGS2|FOXC1|GPER1|RET|ITGA1|MAGEL2|EDN3|TNR|PLXNA4|SEMA3C|LRP1|CORO1A|FN1|CXCL12|SEMA5A|WIPF3|ADORA2A|EDNRA|CNTN2|LPAR3|PAX2|AVPR1A|RARG|CDC42EP5|L1CAM|MEGF8|NOS3|DOCK5|PREX1|CPS1|ARHGAP28|SHANK3|SEMA6C|NOS1|CALCA|PRKCD|P2RX7|PLOD3|DSCAM|HRH1|ACTA2|SPTB|WNT7B|SH3BP1|ICAM1|LRRK2|AGT|DBH|KCNMB2|LIMK1|PRKG1|SEMA7A|CDH4|SPTBN2|SLC12A4|SEMA6A|PTPRS|SEMA3E|PLXNA3|A…
REACTIVE OXYGEN SPECIES METABOLIC PROCESS	0.00102881	0.00555669	-0.475882	-1.62919	923	118	TGFBR2|PDGFRB|ACP5|SH3PXD2A|TGFB1|PDK4|PAX2|TP53|TFAP2A|NOS3|PREX1|CPS1|PLA2R1|PRKCD|P2RX7|FOXO1|LRRK2|AGT|THBS1|G6PD|FOXM1|SZT2|NOXO1|BCL2|SH3PXD2B|BCO2|PDK3
SMOOTHENED SIGNALING PATHWAY	0.00087236	0.00486138	-0.473188	-1.62972	788	125	SHOX2|TGFBR2|RUNX2|PRRX1|BMP4|HHIP|PRKACA|PTCH2|DISP2|HIPK2|ROR2|SERPINE2|MEGF8|GLI2|WNT9A|DISP3|MGRN1|GLI3|SCUBE1|EVC|CDON|GPC3|CREBBP|DLG5|CHSY1|SUFU|NDST1|HES5|SCUBE3|HES1|GLIS2
NEGATIVE REGULATION OF LEUKOCYTE CELL CELL ADHESION	0.00309804	0.013686	-0.501581	-1.63048	2624	76	PAG1|BMP4|TGFB1|PDE5A|CXCL12|GPNMB|RUNX1|ADORA2A|LRRC32|RIPOR2|VSIR|GLI3|CD74|PPARA|HFE|WNK1|SOCS1|DLG5|TNFSF4|TMEM131L|ZBTB7B|JAK3|SMAD7|CBFB|BCL6
POST EMBRYONIC DEVELOPMENT	0.00272032	0.0122474	-0.49777	-1.63137	2324	81	ALX4|BMP4|NR4A2|SEMA3C|PRDM1|AGO2|FBN1|DSCAM|SCUBE1|IGF2R|INPPL1|PLAGL2|PPP1R13L|SZT2|MYO7A|BCL2|GNAS|ABL1|EMX1|MECP2|SOX6|RAB3A|BCL11B|ATF5|ACVR2B|IMPAD1|HEG1|CHST11|PYGO1
NEGATIVE REGULATION OF BLOOD VESSEL DIAMETER	0.00519423	0.0204887	-0.524497	-1.63214	4209	56	BDKRB2|PTGS2|EDN3|EDNRA|AVPR1A|DOCK5|HRH1|ACTA2|ICAM1|AGT|DBH|KCNMB2|ADRA2C|ADRA2B|ADRA2A|ECE1|PER2|BMPR2|KEL|CHGA|KCNA5|OXTR
EMBRYONIC PLACENTA DEVELOPMENT	0.00312999	0.0137873	-0.503116	-1.63264	2646	75	PCDH12|NRK|IGF2|HEY2|PRDM1|HEY1|PLCD3|PKD1|SNAI1|WNT7B|CASP8|HSF1|E2F8|HS6ST1|RSPO3|KRT19|HES1|BMP7|LIF|CYR61|VASH1|NR2F2|VASH2|EPAS1|PHLDA2|FBXW8|ZFP36L1|TRIM28|ARNT|LEF1|CDKN1C
PITUITARY GLAND DEVELOPMENT	0.0101932	0.03517	-0.577043	-1.63315	7629	32	ISL1|PITX2|ETS1|BMP4|DRD2|ALDH1A2|GLI2|HESX1|WNT5A|SIX3|SLC6A3|HES1|BMP2
NEGATIVE REGULATION OF FAT CELL DIFFERENTIATION	0.00859498	0.0308029	-0.559472	-1.63425	6595	38	GPER1|FAM57B|C1QL4|TGFB1|TGFB1I1|WWTR1|FOXO1|RUNX1T1|WNT5A|ZFPM1|WNT3A|ZFP36L2|SMAD3|ASXL1|WNT10B|ENPP1|E2F1|ZADH2
MEMORY	0.00131011	0.00681122	-0.483108	-1.63511	1160	106	ITGA8|PTGS2|DRD2|SLC17A7|ASIC1|ITPR3|SHANK3|NTF3|SHANK1|CUX2|MAP1A|CIC|JPH3|HRH1|KMT2B|TH|DBH|GRIN1|CRTC1|SERPINF1|EIF4EBP2|ITGA3|SLC8A3|ITGA5|CHRNB2|KALRN|RIN1|ABCA7|MECP2|CHRNA7|FOXO6|SLC8A2|SHISA7|ABCC8|S100B|OXTR|ADNP|MDK|NGF|CTNS|ATXN1L|ATXN1
PASSIVE TRANSMEMBRANE TRANSPORTER ACTIVITY	4.07991e-06	6.53e-05	-0.445022	-1.63531	3	315	KCNJ13|HTR3A|CLIC6|TRPV2|KCNT1|TRPA1|SCN4B|AQP1|KCNA1|P2RX5|KCNA2|KCNJ12|CACNA1G|SCN2B|CHRND|PIEZO2|GRIK3|SLC17A7|PIEZO1|CACNA2D3|ASIC1|SCN4A|KCNK9|P2RX3|CACNA1C|CACNG5|P2RX2|CACNG2|CHRNA4|RYR1|TRPC6|CHRNB4|GRIN2D|HCN2|P2RX6|TMC6|ITPR3|KCNK3|SLC24A4|CACNA1H|KCNN3|KCNB2|CACNB3|CACNA2D2|P2RX7|JPH3|ANXA2|PKD1|CACNA2D4|KCNAB1|GRIK5|GRIN1|LRRC55|KCNJ14|ANO7|KCNMB2|SCN5A|GABRG3|CACNG1|TMEM37|CACNG4|KCN…
NEGATIVE REGULATION OF LYMPHOCYTE ACTIVATION	0.00201031	0.00972394	-0.493278	-1.63582	1739	89	PAG1|INHBA|BMP4|TGFB1|PDE5A|INPP5D|GPNMB|RUNX1|ADORA2A|LRRC32|RIPOR2|VSIR|GLI3|CD74|MERTK|HFE|SOCS1|DLG5|AXL|SOX11|TNFSF4|TMEM131L|ZBTB7B|TBC1D10C|PARP3|JAK3|SMAD7|CBFB|BCL6|INHA
HORMONE BINDING	0.00283548	0.0126912	-0.502439	-1.63594	2406	77	NPR3|GPER1|INHBA|ALDH1A3|NPR2|RAMP1|CHRND|IGF1R|CCKBR|AVPR1A|CHRNA4|PTH1R|CHRNB4|SHC1|ACHE|GIPR|ATP1A3|PRLR|ALDH1A1|ABHD2|CHRNB2|NR3C1|ECE1|CHRNB1|CHRNA7|AR|CRHR2|GALR1|SLC40A1|CRYM
ANTERIOR POSTERIOR AXIS SPECIFICATION	0.00942632	0.0331985	-0.574832	-1.63653	7086	33	TBX3|SIX2|BMP4|HEY2|SKI|GPC3|WNT5A
REGULATION OF RAS PROTEIN SIGNAL TRANSDUCTION	8.07171e-05	0.000693124	-0.455749	-1.63745	76	208	F2RL2|NTRK1|COL3A1|ARHGDIB|PDGFRB|IGF1|NOTCH1|GPR17|RASIP1|LPAR1|DLC1|OBSCN|TIMP2|KANK2|NOTCH2|FGD1|ARRB1|TRIM67|SH2B2|IQSEC3|RIPOR2|PREX1|ARFGEF3|ARHGEF17|SHC1|SPRY4|MET|IQSEC1|RASA4B|FGD5|RAPGEF1|PLEKHG3|IRS2|FOXM1|ITGA3|CBL|AUTS2|MYO9B|KCTD13|DENND4B|ARHGEF19|KALRN|ARHGEF25|ARHGDIA|VAV2|ABL1|ABR|DNMBP|ARHGEF40|PLEKHG4|CYTH3|PLEKHG2|FARP1|RTN4R|PLEKHG5|KANK1|ARHGEF5|ARHGEF26|RASAL1|HEG1|BCL6|DA…
PHOSPHOTYROSINE RESIDUE BINDING	0.00967618	0.0337672	-0.578689	-1.63781	7242	32	ZAP70|PIK3R2|SHC1|MAPK3|CBL|SH3BP2|LDLRAP1|VAV2|ABL1|IRS1|NCK2
INNER EAR MORPHOGENESIS	0.00260763	0.0119022	-0.502787	-1.63969	2216	78	SIX1|ITGA8|PRRX1|POU4F3|COL2A1|ALDH1A3|SLITRK6|DLX5|PDZD7|PAX2|ROR2|OTX1|TFAP2A|DLX6|GLI2|SIX4|TBX1|SOX9|WNT5A|CTHRC1|MYO7A|CELSR1|SCRIB|ABR|WNT3A|TRIOBP|NEUROG1|PTK7|FZD2|EYA1|LRIG3|USH1G
NEUROMUSCULAR PROCESS CONTROLLING BALANCE	0.00662493	0.0250959	-0.545411	-1.6399	5206	45	POU4F2|POU4F3|ALDH1A3|TNR|POU4F1|NLGN2|SHANK1|GAA|JPH3|TPP1|FOXS1|MYO7A|ABL1|ABR|JPH4|CDH23|NEFL|IGDCC3|NEUROG1|ADCY5
ION CHANNEL BINDING	0.00107856	0.00577436	-0.483957	-1.64127	957	108	PIRT|HRC|SCN4B|ANK1|S100A10|ARRB1|NOS1|PKD1|KCNAB1|PDE4D|LRRK2|LRRC55|SCN5A|PACS1|DIAPH1|KCNJ11|RIMS4|KCNC1|GRINA|KCNB1|SCN3B|PACS2|AKAP6|FLNA|RIMS3|HTT|KCNE1|CHERP|ABCC8|SRC|SCN1B|ANK2|KCND3|KCNQ1
NEUROBLAST PROLIFERATION	0.0046711	0.0189636	-0.527494	-1.64147	3785	56	SOX10|KCNA1|NOTCH1|DRD2|HHIP|TGFB1|GLI3|LRRK2|VAX1|DISC1|SIX3|NUMBL|PLXNB2|DAGLA|WNT3A|TEAD3|DMRTA2|ASCL1|NDE1
SOMITOGENESIS	0.00433603	0.0179796	-0.523401	-1.64175	3541	59	MEOX2|FOXC1|TCF15|NOTCH1|SEMA3C|MESP1|ALDH1A2|MEOX1|ROR2|NKD1|CRB2|WNT5A|HES2|MED12|WNT3A|HES5|EP300|DLL3|HES1|BHLHE40|PLXNA2|SMAD3
MAIN AXON	0.00401542	0.0168053	-0.51979	-1.64233	3302	62	KCNA1|KCNA2|ANK1|ADORA2A|CNTN2|ROBO2|MAP1A|KCNAB1|EPB41L3|NAV1|TUBB4A|KCNJ11|KCNC1|KIF13B|TNFRSF1B|DAGLA|CRH|DAG1|BIN1|KCNAB2|MYO1D|UCN|NFASC|SPTBN4|SCN1B|SPTBN1|ANK2|DNM1|KCNQ3
EMBRYONIC HEART TUBE DEVELOPMENT	0.00446142	0.0183808	-0.526523	-1.64289	3625	57	TBX2|TBX3|TGFBR2|FOXC1|NOTCH1|MESP1|MEGF8|WNT5A|FOLR1|FOXN4|SUFU|MEF2C|WNT3A|HES1|BBS5|SMAD3|DLL1|VANGL2|RYR2|YAP1|TEAD2|ACVR1|LBX1
NEGATIVE REGULATION OF MUSCLE CELL DIFFERENTIATION	0.00682151	0.0257311	-0.552689	-1.64298	5308	42	NFATC2|NOTCH1|RGS4|NFATC1|HEY2|HDAC4|PPARA|FOXO4|RBPMS2|G6PD|MECP2|SOX6|BMP2|DNMT1|CFLAR|YY1|DLL1
CATION CHANNEL COMPLEX	0.000118517	0.000928139	-0.46092	-1.64382	111	187	HTR3A|SCN4B|KCNA1|DPP6|KCNA2|CACNA1G|SCN2B|GRIK3|PRKACA|CACNA2D3|SCN4A|CNTN2|CACNA1C|CACNG5|CACNG2|RYR1|TRPC6|GRIN2D|HCN2|CACNA1H|SHANK1|KCNB2|NOS1|ATP2A1|CACNB3|CACNA2D2|SHISA6|PKD1|CACNA2D4|KCNAB1|PDE4D|GRIK5|GRIN1|LRRC55|KCNJ14|KCNMB2|SCN5A|CACNG1|CACNG4|KCND1|KCNJ11|KCNC4|KCNH2|KCNC1|KCNJ2|CACNA1A|STAC3|KCNK1|KCNB1|SCN3B|AMIGO1|CACNA1B|GRIK4|AKAP6|KCNH4|KCNAB2|KCNE1|SHISA7|KCNS2|ABCC8|KCNJ4|C…
POSITIVE REGULATION OF BLOOD VESSEL ENDOTHELIAL CELL MIGRATION	0.00561039	0.0218762	-0.541677	-1.64578	4448	48	PTGS2|ETS1|SRPX2|TGFB1|RHOJ|NOS3|STAT5A|FGF18|THBS1|PRKD1|PRKD2|AMOTL1|HDAC7|ABL1
POSITIVE REGULATION OF MUSCLE TISSUE DEVELOPMENT	0.00427443	0.0177781	-0.526136	-1.64603	3482	58	TBX2|SHOX2|IGF1|BMP4|NOTCH1|TGFB1|ERBB3|HEY2|TBX1|CDON|TGFBR3|BCL2|GPC1|AKAP6|MEF2C|FAM129B|WNT3A
REGULATION OF RESPONSE TO DRUG	0.00255295	0.011753	-0.507269	-1.64612	2158	75	HGF|KCNA2|DRD2|OSR1|RGS4|SNCG|CXCL12|SYT7|ADORA2A|HMGA2|CHRNA4|GDNF|DRD4|MET|LRRK2|AGT|OPRK1|RAB3B|CHRNB2|CRH|SYT2|PER2|UCN|GALR1|GDF9|FOXO3
VASCULOGENESIS	0.00391295	0.0164843	-0.522268	-1.64612	3210	61	TMEM100|TGFBR2|PDGFRB|NOTCH1|RASIP1|TGFB1|HEY2|TIE1|ZMIZ1|HEY1|FZD4|WNT7B|TGFBR3|HDAC7|HAS2|EPHA2|KDR|EMP2|AMOT|HEG1|GJC1|YAP1|TEAD2|APLNR|ZFP36L1
MAMMARY GLAND DEVELOPMENT	0.000836503	0.0046835	-0.482613	-1.64627	747	114	TBX2|TBX3|TGFBR2|TGFB3|BMP4|TGFB1|RREB1|FASN|NEURL1|STAT6|ETV5|ZNF703|LRP5|GLI2|IGFBP5|STAT5A|GLI3|WNT7B|IRS2|PRLR|SOX9|WNT5A|CCND1|SCRIB|KALRN|PML|CAD|SLC6A3|WNT3A|AR|EPHA2|SRC|ATP7B|ZBTB7B
EMBRYO IMPLANTATION	0.00716619	0.0267159	-0.561106	-1.64638	5518	39	TGFBR2|ARHGDIB|PTGS2|MMP2|RXRA|FBLN1|ARID1A|AGO2|PTGIS|CALCA|PRLR|IGFBP7|TIMP1|PPARD|LIF|EMP2|STC1|RECK|STC2
DIVALENT INORGANIC CATION TRANSPORT	2.0275e-06	3.85748e-05	-0.445754	-1.64719	1	362	HRC|SLC30A8|TRPV2|TRPA1|NPY|P2RX5|PTGS2|GPER1|PDGFRB|DYSF|CACNA1G|RAMP1|DRD2|SELENON|PRKACA|RGS4|TGFB1|CACNA2D3|CORO1A|ASIC1|OPRD1|CXCL12|ADORA2A|P2RX3|LPAR3|CACNA1C|CACNG5|P2RX2|CACNG2|CHRNA4|RYR1|ATP2B3|TRPC6|GRIN2D|NOS3|GNAO1|SLC9A1|CD4|CAPN3|ITPR3|SLC24A4|CACNA1H|CEMIP|NOS1|ATP2A1|CACNB3|CACNA2D2|P2RX7|DRD4|JPH3|ANXA2|STAC2|PKD1|CACNA2D4|PDE4D|ICAM1|STIM1|AGT|GRIN1|UBASH3B|G6PD|CACNG1|TMEM37|…
HETEROPHILIC CELL CELL ADHESION VIA PLASMA MEMBRANE CELL ADHESION MOLECULES	0.00855934	0.0307472	-0.582551	-1.64874	6406	32	HMCN1|TENM4|ALCAM|SCARF2|CBLN1|CRB2|ICAM1|NECTIN1|CDH4|TENM2|DCHS1|ADGRL1|ITGA5|AMIGO1|CADM1
NEGATIVE REGULATION OF COAGULATION	0.00903747	0.0320134	-0.589815	-1.64904	6701	30	PDGFRA|FAP|SERPINE2|NOS3|PRKCD|ANXA2|PLAUR|THBS1|PRKG1|UBASH3B|PLAT|C1QTNF1
REGULATION OF TRANSMEMBRANE TRANSPORT	1.00779e-06	2.56715e-05	-0.443987	-1.65056	0	433	PIRT|TWIST1|KCNJ13|HTR3A|CLIC6|HRC|SCN4B|POU4F2|KCNA1|DPP6|KCNA2|GPER1|KCNJ12|DYSF|IGF1|CACNA1G|SCN2B|EDN3|DRD2|OSR1|SELENON|PRKACA|RGS4|TGFB1|CACNA2D3|CORO1A|SCN4A|EDNRA|CACNA1C|CACNG5|CACNG2|WNK2|TRPC6|HCN2|SLC9A1|NLGN2|CAPN3|SHANK3|CACNA1H|SHANK1|CEMIP|KCNB2|NOS1|CACNB3|CACNA2D2|SHISA6|P2RX7|DRD4|JPH3|STAC2|CACNA2D4|KCNAB1|PDE4D|STIM1|PCSK9|AGT|GRIN1|LRRC55|KCNJ14|THBS1|GPC3|WNK1|SCN5A|IRS2|UB…
POSITIVE REGULATION OF BONE MINERALIZATION	0.0080683	0.0292237	-0.579879	-1.6509	6065	33	TMEM119|TGFB3|BMP4|OSR1|TGFB1|TFAP2A|P2RX7|FAM20C|FBN2|MEF2C|BMP2|BMPR2|BMP7|CYR61|SMAD3|WNT10B|ACVR2B
REGULATION OF ADHERENS JUNCTION ORGANIZATION	0.00344166	0.0149025	-0.521345	-1.65091	2836	63	ACVRL1|MMP14|LRP1|S100A10|COL16A1|DLC1|RHOD|PEAK1|SLC9A1|PTPN23|IQSEC1|THBS1|EFNA5|CAMSAP3|ARHGAP6|PTPRJ|ABL1|SRC|KDR|RCC2|SMAD3|FMN1
CELL BODY	1.00474e-06	2.56715e-05	-0.442603	-1.65156	0	496	SST|ACVRL1|HTR3A|TRPV2|SYNPO|NTRK1|RGS10|TMEM100|ITGA8|MME|KCNA1|CPLX1|TGFB3|KCNA2|DDN|RET|ITGA1|IGSF9B|HCFC1|DRD2|LZTS1|GRIK3|RBFOX3|FLRT1|ITGA4|TGFB1|ALCAM|SNCG|RTN4RL2|LRP1|LPAR1|SYT7|ADORA2A|CNTN2|P2RX3|NEURL1|CACNA1C|TNN|TIMP2|ROR2|P2RX2|CHRNA4|PITPNM2|L1CAM|SRCIN1|SEZ6|GNAO1|P2RX6|RTN4RL1|KREMEN1|ITPR3|EFNA2|CYGB|KCNN3|KCNB2|PDE1C|CALCA|MAP1A|P2RX7|PDYN|DSCAM|ACTA2|KCNAB1|RNF157|TANC1|LRRK2…
TRANSMEMBRANE SIGNALING RECEPTOR ACTIVITY	1.00481e-06	2.56715e-05	-0.442782	-1.65198	0	493	FZD10|ACVRL1|ADGRA2|HTR3A|F2RL2|BDKRB2|NTRK1|PDGFRA|TGFBR2|GFRA3|NPR3|NPY|P2RX5|ITGA11|GPER1|PDGFRB|RET|DDR2|RAMP1|OSMR|CHRND|NOTCH1|GPR17|DRD2|LTBP4|GRIK3|CRLF1|S1PR3|KISS1R|PLXNA4|ERBB3|CHRM4|PTCH2|CYSLTR2|LPAR1|IL10RA|GPR83|ADGRG6|OPRD1|EPHB3|ADGRD1|ADORA2A|IL13RA1|EDNRA|IL1R1|P2RX3|LPAR3|ADGRG2|ROBO2|IGF1R|CCKBR|NGFR|GFRA1|TIE1|AVPR1A|ROR2|P2RX2|CHRNA4|PTH1R|L1CAM|ALK|CHRNB4|UNC5B|GRM4|GRIN2D…
SEGMENTATION	0.00190662	0.00938572	-0.503309	-1.652	1631	82	TBX3|MEOX2|FOXC1|TCF15|BMP4|NOTCH1|OSR1|SEMA3C|MESP1|ALDH1A2|MEOX1|ROR2|NKD1|IRX1|CRB2|IRX2|WNT5A|HES2|MED12|SEMA3F|WNT3A|HES5|EP300|DLL3|HES1|BHLHE40|PLXNA2|NEUROG1|SMAD3
SYNAPSE ORGANIZATION	1.01204e-06	2.56715e-05	-0.446483	-1.65256	0	378	TNC|SIX1|SYNPO|NTRK1|BCAN|SRPX2|GPC4|IGSF9B|SLITRK2|SLITRK6|DRD2|SDK1|TNR|AGRN|FLRT1|BSN|C1QL1|LRFN2|SNCG|SDK2|IL10RA|POU4F1|KIRREL3|EPHB3|CNTN2|NEURL1|ROBO2|IGF1R|P2RX2|CACNG2|ETV5|L1CAM|SRCIN1|SEZ6|LRFN3|CBLN1|EEF2K|SNCB|FRMPD4|GDNF|LRFN1|NLGN2|SHANK3|SHANK1|NFIA|DOCK10|PCDHB11|CUX2|CACNB3|CACNA2D2|ACHE|SHISA6|SIX4|CEL|DSCAM|WNT7B|TANC1|LRRK2|NRXN2|NECTIN1|GRIN1|IL1RAPL2|ARHGAP22|PDZRN3|DMPK|SP…
REGULATION OF LYMPHOCYTE MIGRATION	0.00763697	0.0279261	-0.577502	-1.65312	5765	34	DOCK8|ITGA4|CXCL12|RIPOR2|PADI2|WNK1|WNT5A|STK10|CCL2|TMEM102|PTK2B|SLC8B1|MSN|SPN|ECM1|MADCAM1
NEGATIVE REGULATION OF MUSCLE TISSUE DEVELOPMENT	0.00523166	0.0206098	-0.546476	-1.65465	4135	47	TWIST1|TGFBR2|BMP4|RGS4|TGFB1|MSTN|IGFBP5|SIX4|PPARA|G6PD|YBX3|TLL2|SOX6|BMP2
ACTIN CYTOSKELETON	1.00904e-06	2.56715e-05	-0.445849	-1.65516	0	414	SYNPO2|SYNPO|TTN|AFAP1L1|DDR2|MYH8|FHOD1|NOTCH3|GAS2|SH3PXD2A|CORO1A|TNNT3|WIPF3|DLC1|ALDOA|GAS7|PDLIM4|HDAC4|SRCIN1|MYL1|SH2B2|PXN|PEAK1|NPFFR2|PARVA|APC2|AFAP1|ACTA2|SPTB|RARA|ASAP1|TAOK2|HFE|ONECUT2|MYOM1|PGM5|FMN2|TNNI1|RFLNB|SMTNL2|ABLIM3|SMTN|SPTBN2|PDLIM7|SHROOM4|TNNC1|HIP1|OBSL1|IGSF22|AVIL|ARPC1B|MTSS1L|BCAR1|FLNB|AUTS2|SEPT9|SIPA1L3|MYO7A|ESPNL|MYH3|CNN2|MYO9B|VILL|SPPL2B|MYOM2|MYADM|TM…
REGULATION OF DEVELOPMENTAL GROWTH	7.17812e-06	0.00010579	-0.452553	-1.65524	6	284	TBX2|SIX1|TRPV2|TGFBR2|POU4F2|SEMA3G|FOXC1|IGF1|NRK|BMP4|NOTCH1|DRD2|TNR|AGRN|RGS4|PLXNA4|IGF2|SEMA3C|LRP1|FN1|CXCL12|MSTN|SEMA5A|HEY2|LPAR3|NKD1|L1CAM|MEGF8|CAPN3|STAT5A|SEMA6C|ARX|CACNA2D2|SIX4|DSCAM|PPARA|RNF157|EPPK1|FOXS1|LATS2|RAI1|TGFBR3|LIMK1|BCL11A|SEMA7A|CDH4|SEMA6A|PTPRS|G6PD|SEMA3E|PLXNA3|HSF1|WNT5A|EFNA5|YBX3|SEMA4D|BCL2|GDF15|CRABP2|TLL2|UNC13A|SH3PXD2B|AKAP6|ABL1|WWC3|MEF2C|SEMA3F|…
CAVEOLA	0.00242261	0.0112381	-0.513064	-1.65554	2035	72	TGFBR2|CDH15|PTGS2|DLC1|CAVIN3|NOS3|PTGIS|NOS1|LRRK2|SCN5A|EHD2|EFNA5|MAPK3|CBL|BVES|FAM198A|AKAP6|IRS1|SLC6A3|BMPR2|SRC|EMP2|MYOF|KCNA5|SCARB1|KCNMA1|ATP2B4|LIPE
POSITIVE REGULATION OF EXTRINSIC APOPTOTIC SIGNALING PATHWAY	0.0056342	0.0219411	-0.552687	-1.65563	4413	44	GPER1|RET|INHBA|TIMP3|SRPX|MAL|AGT|THBS1
SEQUESTERING OF CALCIUM ION	0.00112073	0.00595839	-0.493074	-1.65579	983	99	HRC|TRPA1|GPER1|DRD2|SELENON|PRKACA|TGFB1|CORO1A|CACNA1C|RYR1|CAPN3|ITPR3|CEMIP|NOS1|P2RX7|JPH3|PDE4D|UBASH3B|DIAPH1|PLCH2|ITPR2|PRKCE|AKAP6|ABL1|JPH4|TPCN1|HTT|ANXA6|CHERP|ATP7B|NTSR1|TMEM38A|ANK2|PLCG1|PLCB3|PTK2B|NOL3|RYR2|SLC8B1|APLNR|LIME1|TRPV1|GSTO1|ITPR1|LETM1|SLC25A23
CELLULAR RESPONSE TO HYDROGEN PEROXIDE	0.00191021	0.00938826	-0.506068	-1.65593	1629	80	HGF|AQP1|ETS1|PAX2|STAT6|TRPC6|KDM6B|PRKCD|MET|FOXO1|LRRK2|PDGFD|HSF1|RELA|AXL|SIRPA|ABL1|MAPK13|MAPK7|SMPD3|SRC
RESPONSE TO KETONE	0.000226637	0.0015782	-0.471597	-1.6561	209	154	TNC|SOX10|AQP1|TGFB3|SLIT3|AHR|TGFB1|MSTN|AVPR1A|CPS1|PTGER4|FOXO1|ICAM1|TH|TGFBR3|THBS1|SERPINF1|HSF1|EFNA5|KCNJ11|LARP1|CCND1|CBL|IGFBP7|RELA|PRKCE|ABHD2|NR3C1|CAD|CRH|TNFSF4|NEFL|ADCY6|FBXO32|AR|HPCA|PTGFR|ADCY3|SLIT2|MAOB|SRC|MAP4K1|MTAP|ADCY5|KIF1B|FOXO3|OXTR|CFLAR|DSG2|SREBF1
POSITIVE REGULATION OF SYNAPTIC TRANSMISSION	0.000241907	0.00165809	-0.471909	-1.65629	223	153	NTRK1|MME|PTGS2|GPER1|IGSF9B|DRD2|TNR|RGS4|SYT7|ADORA2A|CACNG5|ROR2|CACNG2|SERPINE2|GRIN2D|NLGN2|ITPR3|SHANK3|SHANK1|CUX2|CACNB3|DRD4|STX1B|GRIN1|CRTC1|CACNG4|LRRTM1|RIMS4|LGI1|SLC8A3|CCL2|KCTD13|PRKCE|RAB3B|CHRNB2|STXBP1|UNC13A|ABL1|CRH|MECP2|CHRNA7|RIMS3|CLSTN3|CLSTN1|SLC8A2|CRHR2|SHISA7|SSH1|SHANK2|NTSR1|SLC24A1|S100B
TRANSFORMING GROWTH FACTOR BETA RECEPTOR BINDING	0.00621348	0.0237433	-0.562116	-1.65667	4801	40	TGFBR2|TGFB3|INHBA|BMP4|TGFB1|BMP8B|MSTN|GDF7|AMH|INHBE|TGFBR3|GDF10|GDF15|SMAD6|BMP2|BAMBI|BMP7|SMAD3|GDF9|SMAD7|ACVR2B|INHA
RESPONSE TO HYDROGEN PEROXIDE	0.000637633	0.00371376	-0.484583	-1.65742	571	117	HGF|COL1A1|TRPA1|AQP1|ETS1|PDGFRB|PAX2|STAT6|TRPC6|KDM6B|GNAO1|PRKCD|MET|FOXO1|LRRK2|PDGFD|HSF1|SDC1|BCL2|RELA|AXL|SIRPA|ABL1|MAPK13|MAPK7|SMPD3|SRC
SARCOPLASMIC RETICULUM MEMBRANE	0.00794575	0.0288482	-0.589493	-1.65858	5920	31	RYR1|NOS1|ATP2A1|JPH3|STIM1|DMPK|ITPR2|ATP2A3|AKAP6|JPH4|CHERP|TMEM38A|RYR2|TMEM109
REGULATION OF MUSCLE ADAPTATION	0.00220388	0.0104292	-0.512103	-1.65883	1859	74	IGF1|NOTCH1|RGS4|PDE5A|HDAC4|NOS3|SLC9A1|IGFBP5|FOXO1|PPARA|AGT|TNNI1|SCN5A|G6PD|TNNC1|TNFRSF1A|LMCD1|TNFRSF1B|AKAP6|DAG1|FBXO32|SMAD3|LMNA|YY1|ATP2B4
SKELETAL MUSCLE CELL DIFFERENTIATION	0.00374083	0.0158753	-0.533188	-1.65919	3031	56	SIX1|HEYL|NOTCH1|MSTN|BCL9L|SCX|SIX4|TBX1|CDON|VAX1|SOX8|GPC1|BCL9|MEF2D|SOX11|MEF2C|WNT3A|MEGF10|DMRTA2|S100B|EGR1
MUSCLE CELL PROLIFERATION	0.00019499	0.00139272	-0.471826	-1.6595	180	157	TBX2|SIX1|TGFBR2|NPR3|TGFB3|PTGS2|MMP2|FOXC1|GPER1|PDGFRB|IGF1|BMP4|NOTCH1|NOTCH3|TENM4|MSTN|HEY2|ADAMTS1|HDAC4|RXRA|IGFBP5|TGM2|AGT|ERN1|TGFBR3|THBS1|PDGFD|PRKG1|RBPMS2|MEF2D|LDLRAP1|SF1|MEF2C|PPARD|HES5|OGN|MEGF10
POSITIVE REGULATION OF CALCIUM ION TRANSPORT	0.00166245	0.00835287	-0.505853	-1.66035	1422	82	TRPV2|P2RX5|GPER1|PDGFRB|CXCL12|P2RX3|LPAR3|P2RX2|TRPC6|SLC9A1|CD4|CAPN3|CEMIP|CACNB3|P2RX7|ANXA2|STAC2|STIM1|GRIN1|G6PD|CCL2|STAC3|AKAP6|ABL1|MYLK|CRH|HTT|UCN|NTSR1|STC1|ANK2|TMEM110|PLCG1|CACNA1D|RYR2
NEGATIVE REGULATION OF CELLULAR RESPONSE TO TRANSFORMING GROWTH FACTOR BETA STIMULUS	0.00278907	0.0125201	-0.521129	-1.66154	2314	66	DLX1|TGFBR2|TGFB3|EMILIN1|TGFB1|TGFB1I1|PRDM16|BCL9L|FBN1|VASN|ONECUT2|SKI|TGFBR3|PMEPA1|FBN2|SMAD6|PEG10|ADAMTSL2|ZBTB7A|BAMBI|SMAD3|LDLRAD4|SMAD7|CD109|CFLAR|GLG1|CHST11
MUSCLE HYPERTROPHY	0.00213126	0.0101801	-0.514005	-1.66186	1794	73	TTN|IGF1|NOTCH1|RGS4|PDE5A|CAMTA2|MSTN|HEY2|HDAC4|SLC9A1|IGFBP5|FOXO1|PPARA|AGT|G6PD|TNFRSF1A|LMCD1|TNFRSF1B|AKAP6|MEF2C
SENSORY PERCEPTION OF MECHANICAL STIMULUS	0.000382671	0.00242702	-0.479239	-1.66192	348	134	SIX1|COL1A1|NTRK1|TRPA1|POU4F2|KCNA1|POU4F3|DRGX|COL2A1|SLITRK6|PIEZO2|SNAI2|CXCL12|PDZD7|P2RX2|TFAP2A|SERPINE2|MARVELD2|PHF24|RIPOR2|CEMIP|SRRM4|CACNB3|TBX1|FZD4|ICAM1|TH|OTOF|DIAPH1|NAV2|MYO7A|ESPNL|CHRNB2|COL11A2|ATP2B2|CDH23|RAB3A|KCNE1|BACE1|UCN|CRYM|SPTBN4|TRIOBP|TECTA|ASIC3|EYA1|KCNQ1|CLIC5|ESPN|TBL1X|USH1G
NEUTROPHIL MIGRATION	0.00616086	0.0236029	-0.569133	-1.66247	4727	38	ITGA1|DYSF|EDN3|IL1R1|RIPOR2|PREX1|ITGA9|CD74|PDE4D|CAMK1D|CCL2|PIP5K1C|PIK3CD|SLIT2|DAPK2
METALLOPEPTIDASE ACTIVITY	0.000341508	0.00220934	-0.478898	-1.66306	311	136	ADAMTS5|ADAM12|ADAMTS15|ADAMTS17|MME|ADAMTS14|ADAM11|PAPPA2|MMP2|ADAMTS8|MMP25|MMEL1|MMP14|AEBP1|FAP|ADAMTS1|ADAMTS7|TRABD2B|ADAM19|ECEL1|MMP28|TRHDE|ADAMTS4|MMP17|ENPEP|ADAMTS9|CPZ|ERAP2|MMP15|ADAMTS2|ADAM33|RNPEPL1|BMP1|TLL2|ECE1|PAPPA|CPQ|ADAMTS13|CPM|MBTPS2|KEL|ADAMTS3|ADAMTS10|VASH1|AMZ1|MMP23B|LNPEP|VASH2
REGULATION OF CARDIOCYTE DIFFERENTIATION	0.00568555	0.0220568	-0.564539	-1.66381	4393	40	GPER1|IGF1|BMP4|RGS4|SEMA3C|TGFB1|HEY2|PPARA|G6PD|AKAP6|MEF2C|SOX6|WNT3A|BMP2|BMP7|EFNB2
POSITIVE REGULATION OF EMBRYONIC DEVELOPMENT	0.00742105	0.0273987	-0.591484	-1.66418	5529	31	SIX1|IGF1|OSR1|TENM4|GDNF|SCX|SIX4|FAM129B|WNT3A|DAG1|HES1|AR|PHLDB1
DIVALENT INORGANIC CATION HOMEOSTASIS	2.03158e-06	3.85748e-05	-0.451452	-1.665	1	344	SGCD|F2RL2|HRC|SLC30A8|SYNPO|BDKRB2|PDGFRA|TRPA1|KCNA1|P2RX5|GPER1|EDN3|GPR17|DRD2|SELENON|PRKACA|S1PR3|TGFB1|LRP1|CORO1A|LPAR1|CXCL12|EDNRA|P2RX3|LPAR3|CACNA1C|CCKBR|AVPR1A|P2RX2|RYR1|PTH1R|ATP2B3|TRPC6|GRIN2D|CD4|CAPN3|ITPR3|KCNK3|SLC24A4|PTGER4|CCR10|CEMIP|NOS1|CMKLR1|ATP2A1|CACNB3|CALCA|P2RX7|DRD4|JPH3|ANXA2|PKD1|GIPR|TGM2|PDE4D|STIM1|AGT|AP3D1|GRIN1|DMPK|MT2A|UBASH3B|DIAPH1|WNT5A|PLCH2|ITPR2…
EPITHELIAL CELL DIFFERENTIATION	1.00736e-06	2.56715e-05	-0.44883	-1.66948	0	441	AJAP1|ACVRL1|SIX1|TBX3|SIX2|NTRK1|TMEM100|DLX3|PITX2|FOXC1|POU4F3|COL23A1|TCF15|BMP4|SLITRK6|NOTCH1|COL18A1|OSR1|S1PR3|TGFB1|BARX1|PTCH2|CTSK|CYP1A1|MESP1|RUNX1|HEY2|TGFB1I1|DLX5|FASN|LAMA5|PDZD7|PAX2|RARG|PRDM1|WWTR1|DAB2|GDF7|KDM6B|ADAMTSL4|ZNF703|RXRA|CDK6|MARVELD2|DLX6|GDNF|FRMD6|CPS1|EXPH5|JAG2|ID3|SCX|NR5A2|PRKX|HEY1|ARX|B4GALT1|PLOD3|MET|TBX1|ANXA2|SCUBE1|ACTA2|RARA|WNT7B|SH3BP1|PDE4D|ONEC…
REGULATION OF CELL MIGRATION INVOLVED IN SPROUTING ANGIOGENESIS	0.00616812	0.0236029	-0.584047	-1.67186	4656	34	MEOX2|PTGS2|SRPX2|NOTCH1|RHOJ|MMRN2|THBS1|STARD13|HDAC7|ABL1
CELLULAR RESPONSE TO DRUG	3.06827e-06	5.39064e-05	-0.4561	-1.67203	2	298	HGF|SOX10|NTRK1|RGS10|AQP1|PTGS2|ETS1|AGRN|AHR|TGFB1|CHRM4|MSTN|P2RX3|PAX2|ADCY7|TP53|STAT6|HMGA2|CHRNA4|RYR1|TRPC6|KDM6B|PRKCD|P2RX7|MET|FOXO1|ICAM1|LRRK2|TH|MYC|PDGFD|MT2A|BCL11A|SOX9|SERPINF1|PDE4A|HSF1|FOLR1|EFNA5|KCNJ11|LARP1|CHRM1|MAPK3|ITPR2|KCNH2|KCNC1|RELA|AXL|PRKCE|CHRNB2|NR3C1|SIRPA|ABL1|CAD|CRH|MAPK13|MEF2C|SLC31A1|CHRNA7|JUP|ADCY6|ADSSL1|MTR|FBXO32|MAPK7|ADCY3|SMPD3|ACTB|SLIT2|PPP1R9…
ENDOTHELIAL CELL DEVELOPMENT	0.0036425	0.0155085	-0.545052	-1.67217	2914	51	COL23A1|COL18A1|S1PR3|FASN|MARVELD2|PLOD3|MET|WNT7B|PDE4D|ICAM1|RAPGEF1|PTPRS|S1PR2|TNFRSF1A|MYADM|CLDN5|RAPGEF3|STC1|ARHGEF26|HEG1|ID1
RHO PROTEIN SIGNAL TRANSDUCTION	7.03516e-05	0.000630979	-0.47148	-1.67218	65	174	F2RL2|COL1A2|COL3A1|ARHGDIB|PDGFRB|GPR17|RASIP1|RHOJ|LPAR1|DLC1|RHOD|OBSCN|NGFR|KANK2|CDC42EP5|FGD1|ARRB1|RIPOR2|PREX1|ARHGEF17|MET|FGD5|PLEKHG3|LIMK1|ITGA3|CELSR1|MYO9B|ARHGAP6|KCTD13|CDC42EP1|RIPOR1|ARHGEF19|KALRN|ARHGEF25|ARHGDIA|VAV2|ABL1|ABR|ADRA2A|ARHGAP1|DNMBP|ARHGEF40|PLEKHG4|RHOQ|PLEKHG2|FARP1|RTN4R|PLEKHG5|KANK1|ARHGEF5|ARHGEF26|RHOBTB2|HEG1|BCL6|ARHGEF28|ARHGEF1|ARHGAP42|RHOBTB3|AKAP13…
ENDOCRINE HORMONE SECRETION	0.006585	0.0249805	-0.595147	-1.67449	4906	31	TBX3|INHBA|FOXD1|FZD4|AGT|SELENOM|OPRK1|C1QTNF1|RAB11FIP3|GNAS|CRH|FAM129B|UCN|GALR1|GDF9|INHA
T TUBULE	0.00362029	0.015457	-0.547621	-1.67483	2888	50	TGFB3|AHNAK2|DYSF|CACNA1C|SLC2A4|RYR1|SLC9A1|CAPN3|NOS1|CACNB3|STBD1|SCN5A|CACNG1|CACNG4|KCNJ11|KCNJ2|STAC3|AKAP6|BIN1
EAR DEVELOPMENT	6.05813e-05	0.00055972	-0.471274	-1.67516	56	179	SIX1|TWIST1|SIX2|ITGA8|TGFB3|PDGFRB|PRRX1|POU4F3|COL2A1|ALDH1A3|TCF15|BMP4|SLITRK6|NOTCH1|OSR1|TGFB1|HEY2|DLX5|PDZD7|PAX2|ROR2|OTX1|TFAP2A|CYTL1|DLX6|GLI2|JAG2|KCNK3|C1QTNF5|GLI3|SIX4|TBX1|TSHZ1|SOX9|DCHS1|WNT5A|CTHRC1|MAPK3|MYO7A|STRA6|BCL2|CELSR1|SCRIB|ABR|CDH23|ECE1|LRP10|WNT3A|HES5|HES1|BMP2|HPCA|FREM2
CELLULAR RESPONSE TO FATTY ACID	0.00478613	0.0193515	-0.566487	-1.67682	3711	41	TNC|PDK4|CPS1|ID3|PTGER4|CPT1A|PRKCE|PDK3|TNFSF4|ADCY6|PTGFR|SRC|DGAT2|SREBF1|E2F1
MYELOID LEUKOCYTE DIFFERENTIATION	0.00024063	0.00165304	-0.482736	-1.67749	219	137	TGFBR2|POU4F2|INHBA|LRRK1|BMP4|SH3PXD2A|TGFB1|INPP5D|POU4F1|RUNX1|FASN|ROR2|NOTCH2|CDK6|CD4|EFNA2|SBNO2|CBFA2T3|FBN1|ANXA2|CD74|LRRC17|RARA|MYC|GPC3|UBASH3B|CASP8|TOB2|FAM20C|GNAS|TSPAN2|TFE3|FES|MEF2C|ZFPM1|DHRS2|PIK3CD|TCTA|MYH9|FSTL3|GAB2|EPHA2|SRC|LIF|ZBTB46
CARBOHYDRATE DERIVATIVE CATABOLIC PROCESS	0.000159001	0.00117125	-0.478802	-1.67859	146	151	DCN|ACAN|CSPG4|HSPG2|BGN|PDE4C|LUM|PRELP|BCAN|PDE7B|GPC4|AGRN|APOBEC3C|TGFB1|KIAA1161|PDE5A|SLC9A1|NT5E|CEMIP|PRKCD|ADAMTS9|PDE4D|ABCD1|GPC3|MLYCD|PDE4A|SDC1|GPC6|GPC1|AMPD3|GPD1|GPC5|NUDT3|IDUA|IDS|DPYD|OGN|CST3|NCAN
ANIMAL ORGAN REGENERATION	0.00255949	0.011753	-0.53394	-1.67876	2094	60	HGF|TGFBR2|NOTCH1|TGFB1|CXCL12|PGF|GLI3|IGF2R|HFE|PTPRU|TGFBR3|UCP2|CCND1|AXL|SULF2|CAD
DETECTION OF ABIOTIC STIMULUS	0.000995173	0.00541725	-0.507348	-1.68012	859	88	NTRK1|TRPA1|TTN|KCNA1|PRDM12|DRGX|PIEZO2|ABCA4|PIEZO1|CXCL12|PDZD7|SERPINE2|ARRB1|PHF24|NPFFR2|RGR|CACNB3|CALCA|PKD1|CACNA2D4
STRIATED MUSCLE CELL PROLIFERATION	0.00280809	0.012587	-0.540385	-1.68158	2275	56	TBX2|SIX1|TGFBR2|FOXC1|NOTCH1|TENM4|MSTN|HEY2|RXRA
REGULATION OF AXONOGENESIS	5.09613e-05	0.000483815	-0.472702	-1.68164	47	181	SHOX2|TRPV2|POU4F2|SEMA3G|RET|TNR|PLXNA4|SEMA3C|LRP1|FN1|CXCL12|EPHB3|SEMA5A|CNTN2|LPAR3|ROBO2|NGFR|L1CAM|MEGF8|SEMA6C|DSCAM|GRIN1|PLXNB3|LIMK1|SEMA7A|CDH4|SEMA6A|PTPRS|SEMA3E|PLXNA3|WNT5A|EFNA5|PLXND1|LINGO1|SEMA4D|SSH3|SSH2|ZSWIM4|KIF13B|CRABP2|MARK2|AMIGO1|PLXNB2|ARHGDIA|LRP4|ABL1|SEMA3F|MAP1B|NEFL|WNT3A|BMPR2|SLIT2|SSH1|ZSWIM8|FSTL4|PLXNA2|KEL|RTN4R|ADNP|NGF|ISLR2|GSK3B|PLXNA1|EFNA1|TTL|ANAPC…
TRANSMEMBRANE RECEPTOR PROTEIN TYROSINE KINASE ACTIVITY	0.00285904	0.0127779	-0.54188	-1.68165	2311	55	NTRK1|PDGFRA|PDGFRB|RET|DDR2|ERBB3|EPHB3|IGF1R|TIE1|ROR2|ALK|FGFRL1|EPHB4|MET|MERTK|IGF2R|EPHB6
SKELETAL MUSCLE CONTRACTION	0.00550191	0.0214806	-0.587572	-1.68195	4153	34	MYH8|CHRND|TNNT3|SCN4A|ATP2A1|GAA|DMPK|TNNC1|MYH3|SLC8A3|KCNJ2|STAC3|CHRNB1
NEGATIVE REGULATION OF EXTRINSIC APOPTOTIC SIGNALING PATHWAY VIA DEATH DOMAIN RECEPTORS	0.00594891	0.022933	-0.598333	-1.68345	4432	31	HGF|TMBIM1|NOS3|FAIM2|ICAM1|CASP8|SCRT2|CFLAR|TRADD|SFRP2|SERPINE1|FAS|RFFL|ARHGEF2
SMAD BINDING	0.00142606	0.00735152	-0.519172	-1.68474	1205	75	ACVRL1|COL1A2|COL3A1|TGFBR2|TGFB1I1|HIPK2|HMGA2|DAB2|PRDM16|RANBP3L|SKI|TGFBR3|COL5A2|PMEPA1|SMAD6|PML|CREB3L1|FLNA|ZC3H3|ZBTB7A|RGCC|BMP2|BMPR2|PURB|SMAD3|LDLRAD4|SMAD7|ACVR2B|YY1
NEGATIVE REGULATION OF EXTRINSIC APOPTOTIC SIGNALING PATHWAY	0.000916485	0.00506636	-0.508802	-1.68493	791	88	HGF|IGF1|COL2A1|BMP4|SNAI2|TMBIM1|UNC5B|NOS3|GDNF|FAIM2|ICAM1|THBS1|EYA2|CASP8|BCL2|RELA|SCRT2|HTT|AR|MAPK7|SRC|TCF7L2|LMNA|EYA3|EYA1|CFLAR|TRADD|GCLM|SFRP2|NOL3|YAP1|SERPINE1|FAS|SGK3|RFFL|ACVR1|ARHGEF2|LGALS3
POSITIVE REGULATION OF BINDING	6.84944e-05	0.000619489	-0.476614	-1.68496	63	167	ISL1|TWIST1|POU4F2|FOXC1|IGF1|BMP4|TGFB1|LRP1|POU4F1|S100A10|HIPK2|PLCL1|HMGA2|ARRB1|RIPOR2|SPON1|MET|ANXA2|PKD1|RARA|HFE|TRIM6|LRRK2|PLAUR|SKI|HSF1|WNT5A|PLXND1|CTHRC1|CDT1|ABL1|MEF2C|FAM129B|WNT3A|SPPL3|EP300|RFNG|MED25|HES1|BMP2|BAMBI
ACTIN FILAMENT BASED MOVEMENT	0.000410423	0.00258161	-0.494008	-1.68514	366	114	SGCD|SCN4B|TTN|MYH8|CACNA1G|SCN2B|TNNT3|WIPF3|CACNA1C|MYL1|SLC9A1|FRMD6|PARVA|PDE4D|TNNI1|SCN5A|TNNC1|MYO7A|KCNH2|MYH3|KCNJ2|MYO9B|TMOD1|WIPF1|SCN3B|FLNA|WASF2|JUP|BIN1|MYH9|KCNE1|NEB|EMP2|SCN1B|STC1|KCNA5|ANK2|KCND3|KCNQ1|DSG2|GJC1|CACNA1D|HCN4|RYR2|ACTC1|TPM4
PERIKARYON	0.000370912	0.00236718	-0.494402	-1.68796	331	115	SYNPO|TMEM100|ITGA8|KCNA1|KCNA2|DDN|ITGA1|DRD2|GRIK3|RBFOX3|RTN4RL2|NEURL1|CACNA1C|RTN4RL1|EFNA2|KCNB2|KCNAB1|LRRK2|GRIK5|TH|PTPRS|OPRK1|PTPRN|SLC8A3|KCNK1|KCNB1|AMIGO1|BRD1|CRH|CTNND2|SLC8A2|HPCA|GLRA3|UCN|NTSR1|DMWD|NEUROG1|RTN4R
POSITIVE REGULATION OF PATHWAY RESTRICTED SMAD PROTEIN PHOSPHORYLATION	0.00448513	0.0184516	-0.577953	-1.68823	3441	38	ACVRL1|TGFB3|INHBA|BMP4|TGFB1|BMP8B|MSTN|DAB2|GDF7|INHBE|HFE|GDF10|RBPMS|GDF15|BMP2|BMPR2|BMP7|GDF9
EPITHELIAL CELL DEVELOPMENT	8.70779e-05	0.00073131	-0.479253	-1.68837	80	160	NTRK1|COL23A1|BMP4|SLITRK6|NOTCH1|COL18A1|S1PR3|FASN|PDZD7|RARG|PRDM1|ADAMTSL4|CDK6|MARVELD2|FRMD6|EXPH5|B4GALT1|PLOD3|MET|ACTA2|RARA|WNT7B|PDE4D|ONECUT2|ICAM1|RAPGEF1|SOX9|PTPRS|S1PR2|SDC1|WNT5A|SOX8|FLNB|SIPA1L3|MYO7A|TNFRSF1A|MYADM|TMOD1|PALLD|SCRIB|SIX3|FLNA|DNASE1L2|TMEM79|AR|BCL11B|EPHA2|CLDN5|TRIOBP|RAPGEF3|STC1|FOSL2|NPHS1|ARHGEF26|HEG1|INSM1
VOLTAGE GATED POTASSIUM CHANNEL ACTIVITY	0.00194468	0.00951753	-0.530723	-1.68858	1610	65	KCNJ13|KCNT1|KCNA1|KCNA2|KCNJ12|HCN2|KCNK3|KCNB2|KCNAB1|LRRC55|KCNJ14|KCND1|KCNK5|KCNJ11|KCNC4|KCNH2|KCNC1|KCNJ2|KCNK1|KCNB1|KCNAB3|KCNH4|KCNH3|KCNAB2|KCNE1|KCNS2|KCNJ4|KCNJ6|KCNA5|KCND3|KCNQ3|KCNQ1|KCNMA1
ANATOMICAL STRUCTURE MATURATION	0.0002522	0.00171328	-0.48875	-1.68864	228	129	ACVRL1|MMP2|RET|IGF1|NPR2|NR4A2|AGRN|C1QL1|TRIM58|ALDH1A2|CNTN2|PAX2|RYR1|SRRM4|CDC25B|LRRK2|GRIN1|RFLNB|BCL11A|G6PD|DCHS1|FAM20C|WNT5A|SEMA4D|BCL2|SIX3|RFLNA|MECP2|LGI4|SPINK5|CDK5R2|DAG1|ZBTB7A|TMEM79|BMP2|NFASC|MBTPS2|SPTBN4|XYLT1|SCARF1|ANKS1A|RECK|FOXO3|WNT10B|FAM210B|NTN4|B4GALT5|PTK2B|C3
NEGATIVE REGULATION OF CALCIUM ION TRANSPORT	0.00361973	0.015457	-0.561664	-1.68877	2844	45	PTGS2|DYSF|DRD2|TGFB1|NOS3|GNAO1|NOS1|CACNB3|DRD4|ICAM1|BCL2|PACSIN3|ADRA2A|BIN1|NTSR1|STC1
PATTERN SPECIFICATION PROCESS	1.01652e-06	2.56715e-05	-0.458393	-1.6894	0	338	TBX2|ISL1|ACVRL1|SIX1|ALX4|DLX2|TBX3|MEOX2|DLX1|SIX2|TGFBR2|SIM2|NBL1|PITX2|FOXC1|TCF15|BMP4|NOTCH1|OSR1|HHIP|IRX4|PRKACA|FOXD1|SEMA3C|RIPPLY3|BARX1|MESP1|ALDH1A2|MEOX1|HEY2|HIPK2|ROBO2|PAX2|ROR2|NKD1|OTX1|RARG|MEGF8|IRX1|LMX1B|LRP5|GDNF|GLI2|APC2|DMRT3|CRB2|WNT8B|GLI3|TBX1|IRX2|CELSR2|SNAI1|WNT7B|TSHZ1|CDON|SKI|GPC3|BICC1|DAAM2|DCHS1|GREM2|WNT5A|HES2|FOLR1|FOXN4|CELSR1|CHSY1|MED12|SMAD6|SUFU|SIX…
APOPTOTIC PROCESS INVOLVED IN DEVELOPMENT	0.00564471	0.0219541	-0.604258	-1.68942	4185	30	FOXC1|NOTCH1|SLIT3|XKR7|ROBO2|PAX2|JAG2|TNFRSF1A|TNFRSF1B|SCRIB|SIX3|MEGF10|SLIT2|BMP7|CYR61
REGULATION OF EXTRINSIC APOPTOTIC SIGNALING PATHWAY	0.000216365	0.0015186	-0.488104	-1.69024	196	132	HGF|GPER1|RET|INHBA|IGF1|COL2A1|BMP4|SNAI2|TIMP3|TMBIM1|SRPX|UNC5B|NOS3|GDNF|MAL|FAIM2|ICAM1|AGT|DBH|THBS1|EYA2|CASP8|BCL2|RELA|PML|SCRT2|HTT|AR|MAPK7|SRC|TCF7L2|LMNA|EYA3|EYA1|CFLAR|TRADD|GCLM|SFRP2|NOL3|YAP1|SERPINE1|PAK2|FAS|SGK3|G0S2|RFFL|ACVR1|ARHGEF2|LGALS3
CYTOSOLIC CALCIUM ION TRANSPORT	0.000227537	0.00158087	-0.488646	-1.69089	206	131	HRC|TRPA1|P2RX5|GPER1|DRD2|SELENON|PRKACA|TGFB1|CORO1A|P2RX3|CACNA1C|P2RX2|RYR1|GRIN2D|CD4|CAPN3|ITPR3|CEMIP|NOS1|CACNB3|P2RX7|JPH3|PDE4D|GRIN1|UBASH3B|DIAPH1|PLCH2|ITPR2|BCL2|SLC8A3|PRKCE|PML|AKAP6|ABL1|JPH4|TPCN1|HTT|CHERP|FAM155A|NTSR1|TMEM38A|ANK2|ATP2B4|PLCG1|PLCB3|PTK2B|NOL3|RYR2|SLC8B1|APLNR|LIME1|TRPV1|GSTO1
CARDIAC MUSCLE CELL PROLIFERATION	0.00374422	0.0158753	-0.566765	-1.69122	2922	43	TBX2|TGFBR2|FOXC1|NOTCH1|TENM4|HEY2|RXRA|TGFBR3
REGULATION OF SMOOTHENED SIGNALING PATHWAY	0.00132944	0.00689999	-0.522193	-1.69151	1121	74	SHOX2|RUNX2|PRRX1|HHIP|PRKACA|PTCH2|SERPINE2|MEGF8|GLI2|WNT9A|MGRN1|GLI3|SCUBE1|EVC|GPC3|CREBBP|DLG5|CHSY1|SUFU|NDST1
RESPONSE TO NICOTINE	0.00432876	0.0179796	-0.57913	-1.69167	3321	38	NTRK1|CHRND|DRD2|CHRNA4|CHRNB4|PPARA|TH|KCNJ11|BCL2|RELA|KCNK1|CHRNB2|SLC6A3|CHRNB1|CHRNA7
ENHANCER BINDING	0.000493999	0.00301428	-0.501732	-1.69252	435	103	ISL1|SOX10|MEOX2|FLI1|MSC|AHR|POU4F1|MESP1|NFATC1|TP53|SCX|NR5A2|ARX|SMARCA4|TCF3|RAI1|SOX9|FOXN4|RELA|MED12|SOX11|MTA1|SIX3|MEF2C|ACTB|ARID3B|BHLHE40|ZNF704|ZBTB7B|SMAD3|BACH2|YY2|ESRRB|NFKB1|GATAD2B|YY1|NPAS2|MBD2|KMT2A|ZNF395
STRUCTURAL CONSTITUENT OF MUSCLE	0.00479198	0.0193515	-0.591351	-1.69277	3617	34	TTN|MYH8|PLEC|OBSCN|MYL1|CAPN3|MYOM1|SMTN|OBSL1|IGSF22|MYOM2|KRT19|DAG1|NEB|MYLPF
ACTIN MEDIATED CELL CONTRACTION	0.000700493	0.00404039	-0.507763	-1.69277	609	93	SGCD|SCN4B|TTN|MYH8|CACNA1G|SCN2B|TNNT3|CACNA1C|MYL1|SLC9A1|FRMD6|PARVA|PDE4D|TNNI1|SCN5A|TNNC1|KCNH2|MYH3|KCNJ2|TMOD1|SCN3B|FLNA|JUP|BIN1|KCNE1|NEB|EMP2|SCN1B|STC1|KCNA5|ANK2|KCND3|KCNQ1|DSG2|GJC1|CACNA1D|HCN4|RYR2|ACTC1|TPM4
REGULATION OF ACTIN FILAMENT ORGANIZATION	1.35584e-05	0.000172275	-0.469236	-1.69289	12	222	SYNPO2|SYNPO|KANK4|TGFB3|MAGEL2|FHOD1|RGS4|CORO1A|LPAR1|CXCL12|S100A10|SEMA5A|WIPF3|DLC1|CDC42EP5|PXN|SLC9A1|PREX1|ARHGAP28|SHANK3|SHANK1|PTGER4|PRKCD|MET|SPTB|SH3BP1|ARAP1|ICAM1|WNT11|LIMK1|SPTBN2|TMEFF2|AVIL|ARPC1B|ALOX15|VILL|MYADM|TMOD1|BAIAP2L2|SSH3|WIPF1|ARHGAP6|PRKCE|SSH2|CDC42EP1|KIRREL1|SH3PXD2B|ABL1|FLNA|EVL|WASF2|BIN1|RGCC|SLIT2|NCK2|SSH1|SORBS3|PLEKHG2|SPTBN4|TRIOBP|RAPGEF3|LIMA1|SMAD…
REGULATION OF MORPHOGENESIS OF AN EPITHELIUM	7.53111e-05	0.000658854	-0.481012	-1.6936	69	159	HGF|AJAP1|TBX2|SIX1|SIX2|GPC4|BMP4|SNAI2|TGFB1|RREB1|PAX2|ROR2|NKD1|ETV5|DAB2|RXRA|GDNF|SIX4|FZD4|CELSR2|AGT|GPC3|WNT11|SOX9|WNT5A|SOX8|CTHRC1|GPC6|CELSR1|MED12|CELSR3|ARHGEF19|RSPO3|ABL1|PRICKLE2
OVULATION CYCLE PROCESS	0.00457244	0.0186545	-0.588778	-1.6943	3465	35	PDGFRA|TGFB3|INHBA|GAS2|SLIT3|MSTN|ADAMTS1|ROBO2|ARRB1|NOS3|AMH|FZD4|PTPRN|SLIT2|SRC|CASP2|GDF9|FOXO3
REGULATION OF RHO PROTEIN SIGNAL TRANSDUCTION	0.000308422	0.00204522	-0.494957	-1.69449	276	118	F2RL2|COL3A1|ARHGDIB|PDGFRB|GPR17|RASIP1|LPAR1|DLC1|OBSCN|KANK2|FGD1|ARRB1|RIPOR2|PREX1|ARHGEF17|MET|FGD5|PLEKHG3|ITGA3|MYO9B|KCTD13|ARHGEF19|KALRN|ARHGEF25|ARHGDIA|VAV2|ABL1|ABR|DNMBP|ARHGEF40|PLEKHG4|PLEKHG2|FARP1|RTN4R|PLEKHG5|KANK1|ARHGEF5|ARHGEF26|HEG1|BCL6|ARHGEF28|ARHGEF1|ARHGAP42|AKAP13|CAVIN4|PLEKHG4B|ABL2
CELLULAR EXTRAVASATION	0.00435273	0.0180058	-0.586294	-1.69588	3312	36	ITGA1|ITGA4|CXCL12|IL1R1|RIPOR2|PTGER4|ICAM1|PDGFD|CCL2|SIRPA|ABR|PIK3CD
EPITHELIAL CELL PROLIFERATION	1.02324e-06	2.56715e-05	-0.462908	-1.6962	0	295	HGF|ISL1|ACVRL1|SIX1|TWIST1|VEGFD|COL8A2|COL8A1|DYSF|IGF1|CDKN2B|BMP4|NOTCH1|OSR1|SNAI2|MMP14|ITGA4|TGFB1|RREB1|CXCL12|ALDH1A2|IGFBP4|SEMA5A|FAP|DLX5|PAX2|NGFR|STAT6|LAMB1|ZNF703|CDK6|LOXL2|DLX6|TGFA|IGFBP5|STAT5A|PRKX|PGF|B4GALT1|SIX4|TBX1|EPPK1|VEGFB|MYC|ERN1|PLXNB3|TGFBR3|THBS1|GPC3|SCN5A|SOX9|SERPINF1|PRKD1|WNT5A|CCND1|PRKD2|LAMC1|UHRF1|PTPRN|SOX11|CCL2|SULF2|HAS2|MEF2C|PPARD|MCC|WNT3A|HES5|R…
NEGATIVE REGULATION OF RESPONSE TO WOUNDING	0.00211574	0.0101218	-0.542294	-1.69658	1723	58	AJAP1|PDGFRA|TNR|FAP|SERPINE2|NOS3|RTN4RL1|KREMEN1|PRKCD|ANXA2|EPPK1|PLAUR|THBS1|PRKG1|UBASH3B|PTPRS|PLAT|C1QTNF1
REGULATION OF RELEASE OF SEQUESTERED CALCIUM ION INTO CYTOSOL	0.00196818	0.00959606	-0.539665	-1.69676	1610	60	HRC|GPER1|SELENON|PRKACA|TGFB1|CORO1A|CACNA1C|CAPN3|CEMIP|NOS1|JPH3|PDE4D|UBASH3B|DIAPH1|PRKCE|AKAP6|ABL1|JPH4|HTT|NTSR1|TMEM38A|ANK2|PLCG1|PTK2B|RYR2|APLNR|LIME1|GSTO1
CELL FATE SPECIFICATION	0.00186365	0.00921874	-0.537241	-1.69747	1532	62	ISL1|SIX1|ISL2|SIX2|TLX3|NOTCH1|TENM4|PTCH2|POU4F1|MESP1|PAX2|GLI2|APC2|DMRT3|GLI3|TBX1|CDON|EYA2|SOX9
CALCIUM ION TRANSMEMBRANE IMPORT INTO CYTOSOL	0.000437893	0.00272081	-0.502798	-1.69804	386	104	HRC|TRPA1|GPER1|DRD2|SELENON|PRKACA|TGFB1|CORO1A|CACNA1C|RYR1|GRIN2D|CAPN3|ITPR3|CEMIP|NOS1|P2RX7|JPH3|PDE4D|GRIN1|UBASH3B|DIAPH1|PLCH2|ITPR2|SLC8A3|PRKCE|AKAP6|ABL1|JPH4|TPCN1|HTT|CHERP|FAM155A|NTSR1|TMEM38A|ANK2|ATP2B4|PLCG1|PLCB3|PTK2B|NOL3|RYR2|SLC8B1|APLNR|LIME1|TRPV1|GSTO1|ITPR1|LETM1
POTASSIUM CHANNEL ACTIVITY	0.000692057	0.00399928	-0.512122	-1.69831	598	89	KCNJ13|KCNT1|AQP1|KCNA1|KCNA2|KCNJ12|GRIK3|KCNK9|HCN2|KCNK3|KCNN3|KCNB2|KCNAB1|GRIK5|LRRC55|KCNJ14|KCNMB2|KCND1|KCNK5|KCNJ11|KCNC4|KCNH2|KCNC1|KCNJ2|KCNK1|KCNB1|KCNAB3|GRIK4|KCNH4|KCNH3|KCNAB2|KCNE1|KCNS2|ABCC8|KCNJ4|KCNJ6|KCNA5|TMEM38A|KCND3|KCNQ3|KCNQ1|KCNMA1
MULTI MULTICELLULAR ORGANISM PROCESS	6.01658e-05	0.000559048	-0.481882	-1.69844	55	161	TGFBR2|ARHGDIB|TGFB3|PTGS2|MMP2|ETS1|NRK|TGFB1|CYP1A1|COL16A1|AVPR1A|ADCY7|PRDM1|SERPINE2|RXRA|FBLN1|ARID1A|IGFBP5|AGO2|PGF|PTGIS|CALCA|B4GALT1|RARA|HFE|AGT|PNOC|UCP2|PRLR|HSF1|ADRA2C|ITGA3|EPN1|MAPK3|ADRA2B|IGFBP7|BCL2|ITGA5|TIMP1|KALRN|CYP27B1|SH3PXD2B|CAD|CRH|PPARD|TEAD3|STS|PAPPA|AR|BMPR2|PTGFR|UCN|ABCC8|LIF|EMP2|STC1|PTHLH|RECK|STC2|CORIN|OXTR|LNPEP|CLIC5|NR2F2|DSG2
POSITIVE REGULATION OF DEVELOPMENTAL GROWTH	9.33977e-05	0.000773758	-0.485951	-1.6985	85	146	TBX2|TRPV2|TGFBR2|POU4F2|IGF1|NOTCH1|DRD2|AGRN|IGF2|LRP1|FN1|CXCL12|SEMA5A|HEY2|LPAR3|L1CAM|MEGF8|CAPN3|ARX|CACNA2D2|DSCAM|RNF157|FOXS1|TGFBR3|LIMK1|SEMA7A|CDH4|HSF1|EFNA5|YBX3|SEMA4D|BCL2|CRABP2|UNC13A|SH3PXD2B|AKAP6|MEF2C|PPARD|SLC6A3|SYT2|MAP1B|WNT3A
CHONDROITIN SULFATE PROTEOGLYCAN BIOSYNTHETIC PROCESS	0.00504194	0.020137	-0.607701	-1.69905	3738	30	DCN|CSPG4|BGN|BCAN|CYTL1|CHSY1|CHPF|CHST3|NCAN|XYLT1|XYLT2|UGDH|CHST11|B3GAT1|CHPF2
MULTICELLULAR ORGANISMAL MOVEMENT	0.00328938	0.0143056	-0.567201	-1.69911	2576	44	MYH8|CHRND|TNNT3|SCN4A|HIPK2|ATP2A1|MAP1A|GAA|DMPK|TNNC1|MYH3|SLC8A3|KCNJ2|STAC3|CHRNB1
PLASMA MEMBRANE RAFT	0.000628147	0.00367784	-0.509694	-1.69921	546	93	TGFBR2|CDH15|PTGS2|PRKACA|DLC1|CAVIN3|NOS3|PTGIS|NOS1|MAL|STIM1|LRRK2|SCN5A|EHD2|EFNA5|MAPK3|CBL|BVES|CHRNB2|FAM198A|HAS2|AKAP6|LRP4|IRS1|SLC6A3|CHRNA7|DAG1|BMPR2|MYO1D|SRC|EMP2|MYOF|KCNA5|SCARB1|KCNMA1|ATP2B4|LIPE
CELL JUNCTION ASSEMBLY	1.36148e-05	0.000172275	-0.472813	-1.6999	12	210	ACVRL1|FLNC|CDH19|CDH15|PLEC|PRKACA|SNAI2|MMP14|LRP1|FN1|S100A10|COL16A1|RUNX1|DLC1|RHOD|LAMA5|CDH22|TNS1|ZNF703|MARVELD2|PEAK1|SLC9A1|TAOK2|EPB41L3|SNAI1|SH3BP1|AGT|RAPGEF1|THBS1|WNT11|TLN1|CDH4|LAMC2|EFNA5|CAMSAP3|LAMC1|DLG5|BCL2|FRMPD2|PRKCH|ITGA5|ARHGAP6|PTPRJ|FSCN1|HDAC7|LAMA3|ABL1|FLNA|SORBS1|PIP5K1C|JUP|TLN2|CTNND2|ITGB4|ACTB|FBLIM1|ACTG1|EPHA2|SRC|NFASC|CLDN5|KDR|NPHP4|RCC2|SMAD3|CDH24|AN…
LEUKOCYTE MIGRATION	3.11428e-06	5.43828e-05	-0.469758	-1.70116	2	236	COL1A1|VEGFD|COL1A2|DOCK8|NBL1|RET|ITGA1|EMILIN1|DYSF|ZAP70|EDN3|MMP14|ITGA4|TGFB1|PIK3R2|INPP5D|CORO1A|FN1|CXCL12|MSTN|GPSM3|IL1R1|ROR2|L1CAM|RIPOR2|PREX1|MMP28|SLC7A5|SHC1|ITGA9|PTGER4|PGF|CMKLR1|CALCA|B4GALT1|CD74|HRH1|MERTK|PDE4D|PADI2|ICAM1|VEGFB|RARRES2|DBH|THBS1|WNK1|PDGFD|SDC1|WNT5A|CAMK1D|ITGA3|MAPK3|SLC7A8|GPC1|ITGA5|STK10|CCL2|SIRPA|ABR|PIP5K1C|PIK3CD|SLC16A3|MYH9|SMPD3|SLIT2|SRC|DAPK2…
LUNG MORPHOGENESIS	0.00356091	0.015332	-0.577696	-1.70259	2751	40	TNC|TGFBR2|RSPO2|BMP4|HHIP|PLOD3|WNT7B|SOX9|MAPK3|DLG5|CELSR1|SOX11|DAG1|LIF|FGF7|ID1|VANGL2|YAP1
REGULATION OF CELL MORPHOGENESIS INVOLVED IN DIFFERENTIATION	1.02524e-06	2.56715e-05	-0.465557	-1.70309	0	285	TLX2|SHOX2|TRPV2|POU4F2|SEMA3G|RET|LZTS1|TNR|PLXNA4|SEMA3C|LRP1|FN1|RREB1|CXCL12|S100A10|EPHB3|SEMA5A|CNTN2|LPAR3|ROBO2|NGFR|L1CAM|TRPC6|MEGF8|SRCIN1|DOCK5|EEF2K|PREX1|FBLN1|SHANK3|SEMA6C|CUX2|SARM1|DSCAM|LRRK2|GRIN1|PLXNB3|LIMK1|SEMA7A|CDH4|SEMA6A|PTPRS|SEMA3E|OBSL1|PLXNA3|WNT5A|EFNA5|PLXND1|MELTF|LINGO1|SEMA4D|MYADM|SSH3|CHRNB2|SSH2|ZSWIM4|POSTN|KIF13B|CRABP2|MARK2|ARHGAP33|KALRN|AMIGO1|PLXNB2|…
RESPONSE TO CAMP	0.00119695	0.00627629	-0.528889	-1.70337	1003	71	COL1A1|AQP1|AHR|HCN2|EEF2K|CPS1|IGFBP5|RAPGEF1|SDC1|ITPR2|PTPRN|RELA|SLC8A3|GPD1|DGKQ|AKAP6|SLC6A3|VGF|KCNE1|RAPGEF3|STC1|WNT10B|KCNQ1|SREBF1|PTK2B|HCN4|CARM1|ZFP36L1|LDHA
POSITIVE REGULATION OF ANIMAL ORGAN MORPHOGENESIS	0.00159285	0.00808859	-0.538599	-1.70555	1312	63	SIX1|TWIST1|TGFBR2|BMP4|NOTCH1|SEMA3C|TGFB1|MESP1|ROBO2|PAX2|TFAP2A|GDNF|SIX4|AGT|MYC|SOX9|SOX8
SOMITE DEVELOPMENT	0.000991374	0.00541725	-0.52485	-1.70612	839	76	SIX1|MEOX2|FOXC1|TCF15|NOTCH1|SEMA3C|MESP1|ALDH1A2|MEOX1|ROR2|NKD1|SCX|CRB2|SIX4|WNT11|WNT5A|HES2|MED12|SOX11|WNT3A|HES5|EP300|DLL3|HES1|BHLHE40|PLXNA2|SMAD3
SARCOMERE ORGANIZATION	0.00403305	0.016843	-0.596145	-1.70649	3044	34	LDB3|TTN|TNNT3|OBSCN|CAPN3|SIX4|MYOM1|OBSL1|IGSF22|MYH3|MYOM2|KRT19|MEF2C|ACTG1
CELL JUNCTION ORGANIZATION	2.06611e-06	3.86911e-05	-0.469696	-1.70772	1	253	ACVRL1|FLNC|CDH19|TGFB3|CDH15|PLEC|SDK1|PRKACA|SNAI2|MMP14|TGFB1|LRP1|SDK2|FN1|S100A10|COL16A1|RUNX1|DLC1|RHOD|LAMA5|CDH22|TNS1|ZNF703|MARVELD2|PEAK1|SLC9A1|NLGN2|PTPN23|TAOK2|EPB41L3|IQSEC1|SNAI1|SH3BP1|AGT|NECTIN1|RAPGEF1|THBS1|WNT11|TLN1|CDH4|LAMC2|CSK|EFNA5|CAMSAP3|LAMC1|DLG5|BCL2|FRMPD2|PRKCH|ITGA5|ARHGAP6|PTPRJ|FSCN1|NUMBL|HDAC7|LAMA3|ABL1|FLNA|INAVA|SORBS1|PIP5K1C|JUP|TLN2|CADM1|CTNND2|ITG…
NEURON PROJECTION EXTENSION	4.41108e-05	0.000425384	-0.486068	-1.71141	40	159	TRPV2|POU4F2|SEMA3G|POU4F3|TNR|SLIT3|FLRT1|PLXNA4|ITGA4|SEMA3C|ALCAM|LRP1|FN1|CXCL12|SEMA5A|L1CAM|MEGF8|SEMA6C|ULK1|DSCAM|RAPH1|RNF157|LIMK1|BCL11A|SEMA7A|CDH4|SEMA6A|PTPRS|SEMA3E|PLXNA3|WNT5A|AUTS2|SEMA4D|POSTN|UNC13A|ABL1|EMX1|SEMA3F|SYT2|MAP1B|WNT3A|BMPR2|SLIT2|RTN4R|RASAL1|CPNE9|ADNP|ISLR2|GSK3B|TMEM108|PLXNA1|TTL|ANAPC2|STK11|SLIT1|SEMA4F|ULK2|OLFM1|CYFIP2|ARHGAP4|MAPT|SEMA4G|MAP3K13|SEMA6D|…
CALCINEURIN MEDIATED SIGNALING	0.00310933	0.013716	-0.581297	-1.7132	2402	40	NFATC2|IGF1|ERBB3|NFATC1|SLC9A1|NR5A2|ADGRB2|HOMER3|LMCD1|AKAP6|SPPL3|RCAN3|MAPK7|CHERP|TBC1D10C|TMEM110|ATP2B4|GSK3B
POSITIVE REGULATION OF ION TRANSMEMBRANE TRANSPORT	0.0002329	0.0016108	-0.502803	-1.71344	207	113	PIRT|HTR3A|KCNA1|GPER1|EDN3|CACNG2|WNK2|TRPC6|SLC9A1|CAPN3|SHANK3|CEMIP|NOS1|CACNB3|P2RX7|DRD4|STAC2|STIM1|AGT|LRRC55|WNK1|G6PD|CACNG4|OPRK1|KCNJ11|KCNH2|KCNC1|KCNJ2|STAC3|AMIGO1|AKAP6|ABL1|FLNA|HTT|KCNE1|ABCC8|NTSR1|ANK2|RGS9|TMEM110|KCNQ1
REGULATION OF CELL MORPHOGENESIS	1.00736e-06	2.56715e-05	-0.460732	-1.71375	0	441	TLX2|SHOX2|SYNE3|TRPV2|POU4F2|SEMA3G|RET|LZTS1|GAS2|TNR|PLXNA4|SEMA3C|RHOJ|LRP1|CORO1A|FN1|LPAR1|FMNL3|RREB1|CXCL12|S100A10|EPHB3|SEMA5A|DLC1|RHOD|CNTN2|LPAR3|ALDOA|ROBO2|NGFR|CDC42EP5|L1CAM|FGD1|TRPC6|MEGF8|SRCIN1|DOCK5|EEF2K|PREX1|LIMD1|FBLN1|PARVA|SHANK3|BCL9L|ITGA7|SEMA6C|CUX2|SARM1|DSCAM|TAOK2|FZD4|EPB41L3|RNF157|ARAP1|FGD5|ICAM1|LRRK2|GRIN1|PLXNB3|LIMK1|BCL11A|SEMA7A|CDH4|SEMA6A|PTPRS|SEMA3…
ISOPRENOID METABOLIC PROCESS	0.00110492	0.00589483	-0.534444	-1.71458	922	69	HSPG2|ALDH1A3|GPC4|ABCA4|AGRN|LRP1|ALDH1A2|CYP27C1|RBP1|CYP2E1|TH|RARRES2|GPC3|SDC1|GPC6|STRA6|GPC1|ALDH1A1|GPC5|RDH5|BCO2|CRH|PPARD|RDH13|DGAT2|LPL
REGULATION OF LEUKOCYTE CHEMOTAXIS	0.00106093	0.00569995	-0.533515	-1.71491	887	70	VEGFD|NBL1|DYSF|EDN3|CXCL12|MSTN|GPSM3|RIPOR2|MMP28|PGF|CMKLR1|CD74|PADI2|VEGFB|RARRES2|THBS1|WNK1|WNT5A|CAMK1D|MAPK3|CCL2
ADHERENS JUNCTION ASSEMBLY	0.000589317	0.00349814	-0.520357	-1.71593	506	85	ACVRL1|MMP14|LRP1|S100A10|COL16A1|DLC1|RHOD|LAMA5|ZNF703|PEAK1|SLC9A1|TAOK2|THBS1|EFNA5|CAMSAP3|DLG5|BCL2|ARHGAP6|PTPRJ|ABL1|SORBS1|PIP5K1C|SRC|KDR|RCC2|SMAD3|FMN1|SMAD7|AJUBA|LIMS1|ACTN1|PTK2B|WHAMM|PHLDB2|MAP4K4
RESPONSE TO EPIDERMAL GROWTH FACTOR	0.00259372	0.0118698	-0.573087	-1.71674	2031	44	COL1A1|FOXC1|SNAI2|PAX2|SOX9|MAPK3|CBL|CAD|ZFP36L2|ASCL1|CFLAR|DAB2IP|PLCG1|ID1|ERBB2|ZFP36L1|GAREM1|ZFP36
REGULATION OF SODIUM ION TRANSPORT	0.000743357	0.00424834	-0.526702	-1.71768	631	78	SCN4B|SCN2B|DRD2|OSR1|TGFB1|SERPINE2|WNK2|NOS3|SLC9A1|NOS1|P2RX7|DRD4|PCSK9|WNK1|SCN5A|DMPK|NKAIN1|PRKCE|SCN3B|NKAIN3|MLLT6|SPTBN4|SCN1B|NKAIN2|HECW2|ATP2B4|STOM|CHP1|CNKSR3|GLRX|PRSS8|SLC9A3R1|FXYD5|ATP1B2|PER1|SNTA1|ACTN4|GPD1L
STEM CELL PROLIFERATION	0.000362937	0.00233088	-0.511	-1.71781	318	100	TBX3|SOX10|SIX2|KCNA1|NOTCH1|DRD2|HHIP|LTBP3|SNAI2|TGFB1|RUNX1|HMGA2|FBLN1|GLI3|WNT7B|LRRK2|VAX1|DISC1|WNT5A|SOX11|ETV6|SIX3|NUMBL|PLXNB2|DAGLA|WNT3A|TEAD3|MECOM|DMRTA2|ASCL1|NDE1|WNT10B|ZNRF3|ATXN1L|SFRP2|YAP1|NF2|AGO3
REGULATION OF CELL SIZE	2.89708e-05	0.000308067	-0.486955	-1.71802	26	163	TRPV2|POU4F2|SEMA3G|AQP1|RET|TNR|PLXNA4|SEMA3C|LRP1|FN1|CXCL12|SEMA5A|LPAR3|RARG|L1CAM|MEGF8|SHANK3|SEMA6C|P2RX7|DSCAM|LIMK1|SEMA7A|CDH4|SLC12A4|SEMA6A|PTPRS|SEMA3E|PLXNA3|WNT5A|EFNA5|SEMA4D|GNB3|CRABP2|RAP1GAP2|VAV2|ABL1|SEMA3F|WDTC1|MAP1B|WNT3A|BMPR2|RPTOR|SLC12A7|UCN|FSTL4|KEL|RTN4R|KCNMA1|ADNP|ATP7A|LRRC8C|NGF|ISLR2|GSK3B|TTL|ANAPC2|SPART|SEMA4F|MSN|ULK2|OLFM1|SLC12A9|ARHGAP4|MAPT|SEMA4G|MAP3…
REGULATION OF WNT SIGNALING PATHWAY	1.01896e-06	2.56715e-05	-0.467279	-1.71848	0	321	ISL1|COL1A1|ADGRA2|SOX10|DKK2|KREMEN2|RSPO2|LRRK1|NOTCH1|IGFBP6|SNAI2|BARX1|LRP1|WIF1|MESP1|IGFBP4|HIC1|SEMA5A|NFATC1|RUNX1|DLX5|TNN|ROR2|NKD1|WWTR1|WNK2|DAB2|RBMS3|TRABD2B|ZNF703|LIMD1|KREMEN1|NKD2|APC2|SMARCA4|SHISA6|GLI3|FOXO1|TCF7L1|PTPRU|LRRK2|LATS2|RAPGEF1|SKI|GPC3|WNK1|BICC1|WNT11|SOX9|TLE3|DAAM2|DISC1|ATP6V0C|WNT5A|FOLR1|CTHRC1|ITGA3|SULF2|SIX3|RSPO3|TSC2|LRP4|ABL1|TLE1|JUP|SHISA2|MCC|WNT…
RESPONSE TO DEXAMETHASONE	0.00361118	0.015457	-0.603816	-1.71905	2714	33	AQP1|TGFB1|MSTN|CPS1|FOXO1|ICAM1|SERPINF1|NR3C1|CRH|FBXO32|FOXO3|CFLAR
ENDOCRINE PROCESS	0.00185846	0.00920813	-0.558799	-1.71945	1490	52	TBX3|MME|INHBA|EDN3|FOXD1|AVPR1A|NOS3|ENPEP|FZD4|AGT|SELENOM|OPRK1|C1QTNF1|RAB11FIP3|GNAS|CRH|ECE1|FAM129B|UCN|GALR1|GDF9|CORIN|OXTR|INHA
TRANSFORMING GROWTH FACTOR BETA RECEPTOR SIGNALING PATHWAY	2.89708e-05	0.000308067	-0.487444	-1.71975	26	163	ACVRL1|COL1A2|COL3A1|ITGA8|TGFBR2|TGFB3|EMILIN1|CDKN2B|LTBP4|TGFB1|MSTN|TGFB1I1|HIPK2|DAB2|LRRC32|PXN|LOX|ZNF703|PRDM16|BCL9L|FBN1|VASN|ONECUT2|SKI|TGFBR3|THBS1|PMEPA1|GDF10|CREBBP|FOLR1|SMAD9|ITGA3|CBL|SOX11|FBN2|GDF15|SMAD6|PML|PEG10|NPNT|ADAMTSL2|EP300|ZBTB7A|BMPR2|BAMBI|FURIN|SRC|ZYX|CLDN5|SMAD3|GDF9|LDLRAD4|SMAD7|CD109|ACVR2B|GLG1|CHST11|PARD6A
REGULATION OF EXTENT OF CELL GROWTH	0.000287023	0.00191579	-0.508787	-1.72018	253	105	TRPV2|POU4F2|SEMA3G|TNR|PLXNA4|SEMA3C|LRP1|FN1|CXCL12|SEMA5A|LPAR3|L1CAM|MEGF8|SEMA6C|DSCAM|LIMK1|SEMA7A|CDH4|SEMA6A|PTPRS|SEMA3E|PLXNA3|WNT5A|EFNA5|SEMA4D|CRABP2|ABL1|SEMA3F|MAP1B|WNT3A|BMPR2|FSTL4|RTN4R|ADNP|NGF|ISLR2|GSK3B|TTL|ANAPC2|SPART|SEMA4F|ULK2|OLFM1|ARHGAP4|MAPT|SEMA4G|MAP3K13
TRANSMEMBRANE RECEPTOR PROTEIN SERINE THREONINE KINASE SIGNALING PATHWAY	1.02545e-06	2.56715e-05	-0.470394	-1.7205	0	284	ACVRL1|DLX1|COL1A2|COL3A1|TMEM100|ITGA8|TGFBR2|TGFB3|RUNX2|NBL1|EMILIN1|INHBA|CDKN2B|BMP4|NOTCH1|LTBP4|FOXD1|TGFB1|BMP8B|MSTN|TGFB1I1|DLX5|HIPK2|ROR2|WWTR1|MEGF8|DAB2|GDF7|LRRC32|PXN|LOX|ZNF703|ZNF423|PRDM16|AMH|BCL9L|SCX|CRB2|INHBE|FBN1|VASN|HFE|ONECUT2|SKI|TGFBR3|THBS1|GPC3|RNF165|RBPMS2|GREM2|PMEPA1|NEO1|GDF10|CREBBP|WNT5A|FOLR1|SMAD9|ITGA3|MAPK3|CBL|RBPMS|SOX11|FBN2|GDF15|SMAD6|PPM1L|PML|PEG1…
RESPONSE TO BMP	9.32006e-05	0.000773758	-0.496147	-1.72055	84	134	ACVRL1|DLX1|TMEM100|HEYL|RUNX2|NBL1|COL2A1|BMP4|NOTCH1|FOXD1|BMP8B|DLX5|HIPK2|ROR2|MEGF8|GDF7|ADAMTS7|ZNF423|AMH|SCX|CRB2|FBN1|HFE|SKI|TGFBR3|GPC3|RNF165|SOX9|RBPMS2|GREM2|NEO1|WNT5A|SMAD9|ITGA3|MAPK3|SOX11|GDF15|SMAD6|LRP4|ABL1|HES5|HES1|BMP2|BMPR2|FSTL3|SMPD3|UBE2O|BMP7|CYR61|GDF9|EGR1|SMAD7|ACVR2B|ID1|SFRP2|RYR2|PCSK6|GDF5|ADAMTS12|SPART|NUMA1|FSTL1
REGULATION OF MUSCLE SYSTEM PROCESS	8.45693e-06	0.000120808	-0.482085	-1.72057	7	189	HRC|KCNA1|PTGS2|GPER1|IGF1|NOTCH1|PRKACA|RGS4|PDE5A|TNNT3|MSTN|SCN4A|CACNA1C|HDAC4|CHRNB4|NOS3|DOCK5|SLC9A1|IGFBP5|KCNB2|NOS1|ATP2A1|CALCA|FOXO1|PPARA|PDE4D|AGT|TNNI1|SCN5A|DMPK|PRKG1|G6PD|TNNC1|ADRA2C|ADRA2B|SLC8A3|KCNJ2|TNFRSF1A|LMCD1|TNFRSF1B|AKAP6|FLNA|NPNT|ADRA2A|JUP|DAG1|BIN1|ANXA6|FBXO32|UCN|ABCC8|NEUROG1|CHGA|SMAD3|STC1|LMNA|TMEM38A|ANK2|OXTR|SMAD7|KCNQ1|KCNMA1|DSG2|YY1|ATP2B4|ARHGAP42|NO…
RECEPTOR COMPLEX	1.02164e-06	2.56715e-05	-0.468878	-1.72059	0	305	ACVRL1|HTR3A|NTRK1|PDGFRA|ITGA8|TGFBR2|GFRA3|ITGA11|TRIL|PDGFRB|RET|DDR2|ITGA1|EMILIN1|ZAP70|RAMP1|OSMR|CHRND|NOTCH1|NOTCH3|GRIK3|CRLF1|PLXNA4|ITGA4|AHR|ALCAM|ERBB3|ITGA10|LRP1|EPHB3|IL13RA1|P2RX3|CACNG5|IGF1R|GFRA1|TIE1|ROR2|P2RX2|CACNG2|CHRNA4|NOTCH2|PTH1R|ALK|CHRNB4|GRIN2D|RXRA|LRP5|CD4|ITPR3|SHANK3|ITGA9|SHANK1|ITGA7|PLA2R1|EPHB4|SHISA6|MET|CD74|MERTK|TAOK2|HFE|GPR156|GRIK5|GRIN1|PLXNB3|TGFBR…
AXON REGENERATION	0.00264303	0.0120056	-0.579117	-1.72154	2056	42	TNC|ISL1|TNR|RTN4RL2|LRP1|RTN4RL1|KREMEN1|PTPRS|FOLR1|BCL2|NEFL|DAG1|MTR|SCARF1|RTN4R
REGULATION OF MEMBRANE DEPOLARIZATION	0.00299861	0.0133238	-0.592276	-1.72175	2291	37	DCN|CACNA1G|SCN2B|P2RX7|ABCD1|LRRK2|SCN5A|BCL2|SCN3B|SRC|KDR|NTSR1|SCN1B|SMAD7|GCLM|HCN4
REGULATION OF SYNAPTIC TRANSMISSION GLUTAMATERGIC	0.00118225	0.00622054	-0.542679	-1.72257	976	64	NTRK1|PTGS2|DRD2|GRIK3|TNR|ADORA2A|CACNG5|ROR2|CACNG2|SERPINE2|GRM4|NLGN2|SHANK3|SHANK1|LRRK2|CACNG4|CCL2|MAPK8IP2|STXBP1|UNC13A|MEF2C|UCN|SHANK2
REGULATION OF EPITHELIAL CELL DIFFERENTIATION	0.000268943	0.00181894	-0.509584	-1.72287	237	105	AJAP1|ACVRL1|TBX3|TMEM100|FOXC1|BMP4|NOTCH1|OSR1|S1PR3|PTCH2|CTSK|MESP1|RUNX1|HEY2|PAX2|WWTR1|GDNF|PRKX|SOX9|S1PR2|CCND1|TNFRSF1A|PRKCH|CYP27B1|HES5|HES1|AQP3|CLDN5|LIF|ASCL1|WNT10B|CD109|CBFB|GSK3B|ID1|DLL1|YAP1|SERPINE1
POSITIVE REGULATION OF ACTIN FILAMENT BUNDLE ASSEMBLY	0.00176123	0.00878318	-0.559983	-1.7231	1412	52	SYNPO2|SYNPO|TGFB3|FHOD1|LPAR1|S100A10|PXN|WNT11|LIMK1|SH3PXD2B|ABL1|FLNA|EVL|RGCC|SORBS3|RAPGEF3|SMAD3|ARHGEF5|ID1|NF2|TESK1
SENSORY ORGAN DEVELOPMENT	1.00761e-06	2.56715e-05	-0.463433	-1.72312	0	435	TBX2|ACVRL1|SIX1|TWIST1|DLX2|DLX1|SIX2|LAMC3|PDGFRA|COL5A1|ITGA8|COL8A2|TGFBR2|POU4F2|TGFB3|PITX2|COL8A1|FOXC1|PDGFRB|RET|PRRX1|POU4F3|INHBA|COL2A1|ALDH1A3|TCF15|BMP4|SLITRK6|NOTCH1|OSR1|SDK1|SLC17A7|TGFB1|RHOJ|SDK2|CYP1A1|ALDH1A2|HEY2|DLX5|HIPK2|CACNA1C|PDZD7|PAX2|ROR2|NKD1|OTX1|RARG|TFAP2A|CYTL1|PRDM1|RXRA|PRDM16|DLX6|LRP5|GLI2|JAG2|BNC2|KCNK3|ARID1A|WNT9A|C1QTNF5|CPAMD8|ACHE|SMARCA4|GLI3|SIX4|…
NEGATIVE REGULATION OF CELL ACTIVATION	0.000168129	0.00123254	-0.503359	-1.72326	150	118	PDGFRA|PAG1|GPER1|EMILIN1|INHBA|BMP4|TGFB1|PDE5A|INPP5D|GPNMB|RUNX1|ADORA2A|SERPINE2|NOS3|LRRC32|RIPOR2|CYGB|VSIR|PRKCD|GLI3|CD74|MERTK|HFE|SOCS1|PRKG1|UBASH3B|DLG5|C1QTNF1|AXL|SOX11|ABR|TNFSF4|LRFN5|TMEM131L|ZBTB7B|TBC1D10C|PARP3|JAK3|SMAD7|CBFB|BCL6|INHA
NEGATIVE REGULATION OF WNT SIGNALING PATHWAY	5.28296e-06	8.19797e-05	-0.482838	-1.72391	4	190	ISL1|SOX10|DKK2|KREMEN2|NOTCH1|IGFBP6|SNAI2|BARX1|LRP1|WIF1|MESP1|IGFBP4|HIC1|NFATC1|TNN|ROR2|NKD1|WWTR1|DAB2|RBMS3|TRABD2B|LIMD1|KREMEN1|NKD2|APC2|SHISA6|GLI3|FOXO1|PTPRU|LATS2|RAPGEF1|GPC3|BICC1|WNT11|SOX9|TLE3|WNT5A|CTHRC1|SIX3|TSC2|LRP4|TLE1|SHISA2|MCC|RNF213|BMP2|TLE2|TMEM131L
CELLULAR RESPONSE TO ANTIBIOTIC	0.000150022	0.0011296	-0.502694	-1.72397	134	120	HGF|AQP1|ETS1|AHR|PAX2|ADCY7|TP53|STAT6|TRPC6|KDM6B|SLC9A1|ID3|PRKCD|MET|FOXO1|LRRK2|PDGFD|HSF1|EFNA5|LARP1|ITPR2|RELA|AXL|PRKCE|SIRPA|ABL1|MAPK13|MEF2C|ADCY6|MAPK7|ADCY3|SMPD3|SRC|ADCY5|EGR1|FOXO3
RESPONSE TO AMINE	0.00255037	0.011753	-0.582925	-1.72548	1977	41	RGS10|DRD2|NR4A2|RGS4|ASIC1|ADORA2A|CPS1|DRD4|ICAM1|TH|DBH|GRIN1|KCNC1|CAD|ADAMTS13|OXTR|RGS9|PDE1B
PATHWAY RESTRICTED SMAD PROTEIN PHOSPHORYLATION	0.0015547	0.00793369	-0.557851	-1.72657	1253	54	ACVRL1|TGFBR2|TGFB3|EMILIN1|INHBA|BMP4|TGFB1|BMP8B|MSTN|DAB2|GDF7|INHBE|HFE|TGFBR3|PMEPA1|GDF10|RBPMS|GDF15|SMAD6|BMP2|BMPR2|BMP7|GDF9|LDLRAD4|SMAD7|INHA
CANONICAL WNT SIGNALING PATHWAY	1.02324e-06	2.56715e-05	-0.471223	-1.72667	0	295	FZD10|ISL1|COL1A1|ADGRA2|SOX10|DKK2|KREMEN2|RSPO2|LRRK1|NOTCH1|IGFBP6|SNAI2|NR4A2|MESP1|IGFBP4|SEMA5A|DLX5|TNN|ROR2|NKD1|RARG|WWTR1|WNK2|DAB2|RBMS3|ZNF703|LRP5|LIMD1|KREMEN1|NKD2|BCL9L|WNT9A|APC2|WNT8B|SHISA6|GLI3|FOXO1|TCF7L1|FZD4|WNT7B|TCF7|PTPRU|LRRK2|LATS2|RAPGEF1|GPC3|WNK1|BICC1|WNT11|SOX9|TLE3|DAAM2|SDC1|WNT5A|FOLR1|CTHRC1|BCL9|MED12|SULF2|RSPO3|LRP4|TLE1|JUP|MCC|FZD8|WNT3A|CTNND2|BMP2|TLE2…
RESPONSE TO CORTICOSTEROID	0.000121853	0.00095027	-0.502289	-1.72707	109	123	ISL1|COL1A1|AQP1|PTGS2|GPER1|NOTCH1|SLIT3|TGFB1|GPR83|MSTN|AVPR1A|CPS1|FOXO1|ABCA3|WNT7B|ICAM1|PTPRU|TH|SERPINF1|SDC1|CCND1|IGFBP7|BCL2|NR3C1|CAD|CRH|NEFL|PAPPA|FBXO32|SLIT2|MAOB|UCN|SRC|ZFP36L2|S100B|STC1|FOXO3|CFLAR|REST|MDK|BCHE|AKAP13|SSTR2
BETA CATENIN TCF COMPLEX ASSEMBLY	0.00357211	0.015337	-0.617759	-1.72717	2648	30	KMT2D|BCL9L|SMARCA4|TCF7L1|TCF7|MYC|TLE3|CREBBP|BCL9|TRRAP|TLE1|EP300|TLE2|TCF7L2|PYGO1|TLE4
POSITIVE REGULATION OF CELL ADHESION	1.02606e-06	2.56715e-05	-0.472558	-1.72756	0	281	EGFL6|NID1|TGFBR2|DOCK8|EGFLAM|ETS1|COL8A1|RET|EMILIN1|DYSF|IGF1|ZAP70|IGF2|ITGA4|PIEZO1|TGFB1|CORO1A|FN1|RREB1|CXCL12|S100A10|COL16A1|RUNX1|RHOD|ZFHX3|KIF26B|DOCK5|ADAM19|CDK6|MMRN2|ABI3BP|PREX1|CD4|GLI2|ZMIZ1|VSIR|PTPN23|EMILIN3|GLI3|CD74|RARA|TGM2|ICAM1|PTPRU|AP3D1|SOCS1|WNT5A|CSK|ALOX15|ITGA3|PRKD2|RELA|MYADM|ITGA5|CCL2|TMIGD2|PRKCE|PTPRJ|TNFRSF13C|EMILIN2|SIRPA|HAS2|ABL1|FLNA|TFE3|NPNT|TNFSF…
REGULATION OF CATION TRANSMEMBRANE TRANSPORT	2.06035e-06	3.86911e-05	-0.474167	-1.72764	1	263	PIRT|TWIST1|HRC|SCN4B|KCNA1|DPP6|GPER1|DYSF|SCN2B|EDN3|DRD2|OSR1|SELENON|PRKACA|RGS4|TGFB1|CORO1A|CACNA1C|CACNG5|CACNG2|WNK2|SLC9A1|NLGN2|CAPN3|SHANK3|SHANK1|CEMIP|NOS1|CACNB3|SHISA6|DRD4|JPH3|STAC2|KCNAB1|PDE4D|STIM1|PCSK9|AGT|GRIN1|LRRC55|WNK1|SCN5A|UBASH3B|G6PD|CACNG1|CACNG4|OPRK1|DIAPH1|KCNJ11|KCNH2|KCNC1|KCNJ2|STAC3|PRKCE|MAPK8IP2|SCN3B|AMIGO1|AKAP6|ABL1|FLNA|JPH4|CRH|MEF2C|ADRA2A|NEFL|BIN1|…
PRI MIRNA TRANSCRIPTION BY RNA POLYMERASE II	0.00271167	0.0122474	-0.591467	-1.72771	2080	38	ETS1|BMP4|TGFB1|NGFR|TP53|HDAC4|SMARCA4|PPARA|SOX9|RELA|SMAD6|NR3C1|PPARD|BMP2|SMAD3|SREBF2|TEAD1
PROTEIN KINASE B SIGNALING	1.48637e-05	0.000182483	-0.485667	-1.72777	13	181	HGF|PEAR1|PDGFRA|TMEM100|FGF23|GPER1|PDGFRB|RET|IGF1|DRD2|MAZ|IGF2|TGFB1|PIK3R2|ERBB3|KIAA1161|MSTN|SEMA5A|PAX2|IGF1R|CAVIN3|RCN3|LOX|TGFA|IGFBP5|MET|MERTK|FGF18|RAPGEF1|THBS1|IRS2|SOX9|HIP1|RASD2|PHLDA3|C1QTNF1|AXL|CCL2|PTPRJ|GDF15|TSC2|IRS1|RRAS|PIK3CD|DAG1|TSPYL5|SMPD3|EPHA2|SRC|KDR|TCF7L2|PPP2R5B|MC1R|GAS6|MEIS3
VOLTAGE GATED CALCIUM CHANNEL ACTIVITY	0.0026086	0.0119022	-0.589048	-1.72836	2008	39	CACNA1G|CACNA2D3|CACNA1C|CACNG5|CACNG2|RYR1|CACNA1H|CACNB3|CACNA2D2|ANXA2|CACNA2D4|CACNG1|CACNG4|CACNA1A|CACNA1B|TPCN1
REGULATION OF MYELINATION	0.00327438	0.0142999	-0.61076	-1.72858	2450	32	HGF|SOX10|TENM4|RARG|RARA|RNF10|TNFRSF1B|LGI4|DAG1|HES5
CELL CELL SIGNALING BY WNT	1.00626e-06	2.56715e-05	-0.464504	-1.72987	0	461	FZD10|ISL1|COL1A1|ADGRA2|SOX10|DKK2|KREMEN2|RSPO2|GPC4|LRRK1|NOTCH1|DRD2|IGFBP6|SNAI2|NR4A2|BARX1|LRP1|WIF1|MESP1|IGFBP4|HIC1|SEMA5A|NFATC1|RUNX1|TGFB1I1|DLX5|TNN|ROR2|NKD1|RARG|WWTR1|WNK2|DAB2|RBMS3|TRABD2B|GNAO1|ZNF703|LRP5|LIMD1|KREMEN1|NKD2|BCL9L|WNT9A|APC2|AGO2|WNT8B|PTPN23|SMARCA4|SHISA6|GLI3|MET|PKD1|FOXO1|CPZ|TCF7L1|MERTK|FZD4|GRK5|CELSR2|WNT7B|TCF7|TNRC6C|PTPRU|LRRK2|LATS2|RAPGEF1|SKI|GP…
CALCIUM CHANNEL COMPLEX	0.00134236	0.00695526	-0.554692	-1.73079	1090	57	CACNA1G|PRKACA|CACNA2D3|CACNA1C|CACNG2|RYR1|CACNA1H|NOS1|ATP2A1|CACNB3|CACNA2D2|PKD1|CACNA2D4|PDE4D|CACNG1|CACNG4|CACNA1A|STAC3|CACNA1B|AKAP6
REGULATION OF ACTIN FILAMENT BASED PROCESS	1.01876e-06	2.56715e-05	-0.470543	-1.73089	0	323	FZD10|SYNPO2|SYNPO|PDGFRA|KANK4|ARHGDIB|TGFB3|PDGFRB|MAGEL2|FHOD1|RGS4|TGFB1|RHOJ|LRP1|CORO1A|LPAR1|CXCL12|S100A10|SEMA5A|WIPF3|DLC1|RHOD|CACNA1C|CDC42EP5|PXN|SLC9A1|PREX1|FRMD6|ARHGAP28|SHANK3|NTF3|SHANK1|PTGER4|PRKCD|MET|SPTB|TAOK2|SH3BP1|ARAP1|PDE4D|ICAM1|SCN5A|WNT11|LIMK1|SPTBN2|SEMA3E|TNNC1|TMEFF2|AVIL|ARPC1B|EFNA5|ALOX15|CELSR1|KCNJ2|CNN2|VILL|MYADM|TMOD1|BAIAP2L2|SSH3|WIPF1|ARHGAP6|PRKCE|S…
AXON DEVELOPMENT	1.00543e-06	2.56715e-05	-0.464564	-1.73188	0	478	TNC|ISL1|SHOX2|ISL2|TRPV2|NTRK1|POU4F2|GFRA3|SEMA3G|RET|POU4F3|DRGX|SLITRK2|SLITRK6|NOTCH1|DRD2|NR4A2|TNR|SLIT3|PLXNA4|FOXD1|ITGA4|SEMA3C|ALCAM|RTN4RL2|LRP1|FN1|POU4F1|CXCL12|EPHB3|SEMA5A|DLX5|CNTN2|LPAR3|TNN|ROBO2|PAX2|NGFR|GFRA1|L1CAM|MEGF8|UNC5B|GDF7|ADARB1|RTN4RL1|GDNF|KREMEN1|GLI2|SHANK3|SHC1|EFNA2|NPTX1|SEMA6C|ARX|EPHB4|MAP1A|ULK1|NEFM|GLI3|DSCAM|SPTB|RAPH1|TAOK2|NECTIN1|GRIN1|PLXNB3|UNC5A|…
CAMERA TYPE EYE MORPHOGENESIS	0.000324095	0.00211249	-0.518463	-1.73266	282	95	TBX2|TWIST1|COL8A2|PITX2|COL8A1|ALDH1A3|BMP4|SDK1|SDK2|HIPK2|PAX2|TFAP2A|LRP5|ARID1A|WNT9A|GLI3|DSCAM|CDON|TH|NECTIN1|SKI|SOX9|WNT5A|SOX8|FOXN4|STRA6|SOX11|BCAR3|SIX3
MEMBRANE PROTEIN ECTODOMAIN PROTEOLYSIS	0.00255903	0.011753	-0.596588	-1.73429	1955	37	TIMP3|TIMP2|ADAM19|P2RX7|SPPL2B|PACSIN3|TIMP1|TNFRSF1B|SNX33|ADRA2A|DAG1|MYH9|FURIN|BACE1|BACE2
ACTIVATING TRANSCRIPTION FACTOR BINDING	0.00112642	0.00596788	-0.551814	-1.73496	921	60	ISL1|TBX3|PITX2|HCFC1|HEY2|HIPK2|HDAC4|PRDM16|MYC|ZNF516|CREBBP|RELA|MEF2D|DGKQ|HDAC7|MEF2C|ZFPM1|EP300|ZBTB7A|BHLHE40|SMAD3
CELLULAR RESPONSE TO CAMP	0.00227991	0.0107061	-0.588874	-1.73553	1761	40	AQP1|AHR|HCN2|EEF2K|CPS1|IGFBP5|RAPGEF1|ITPR2|SLC8A3|GPD1|AKAP6|KCNE1|RAPGEF3|STC1|WNT10B|KCNQ1|HCN4|ZFP36L1
CELLULAR RESPONSE TO KETONE	0.000540042	0.00324267	-0.531281	-1.73558	459	79	TNC|SOX10|AQP1|AHR|TGFB1|MSTN|PTGER4|FOXO1|ICAM1|SERPINF1|EFNA5|LARP1|PRKCE|NR3C1|CRH|TNFSF4|ADCY6|FBXO32|AR|PTGFR|ADCY3|SRC|MAP4K1|ADCY5|FOXO3|CFLAR
REGULATION OF MUSCLE HYPERTROPHY	0.00151573	0.00777447	-0.565741	-1.73564	1212	51	IGF1|NOTCH1|RGS4|PDE5A|MSTN|SLC9A1|IGFBP5|FOXO1|PPARA|AGT|G6PD|TNFRSF1A|LMCD1|TNFRSF1B|AKAP6|SMAD3|LMNA|YY1|ATP2B4
REGULATION OF ION TRANSMEMBRANE TRANSPORT	1.01337e-06	2.56715e-05	-0.469801	-1.73677	0	366	PIRT|TWIST1|KCNJ13|HTR3A|CLIC6|HRC|SCN4B|KCNA1|DPP6|KCNA2|GPER1|KCNJ12|DYSF|CACNA1G|SCN2B|EDN3|DRD2|OSR1|SELENON|PRKACA|RGS4|TGFB1|CACNA2D3|CORO1A|SCN4A|CACNA1C|CACNG5|CACNG2|WNK2|TRPC6|HCN2|SLC9A1|NLGN2|CAPN3|SHANK3|CACNA1H|SHANK1|CEMIP|KCNB2|NOS1|CACNB3|CACNA2D2|SHISA6|P2RX7|DRD4|JPH3|STAC2|CACNA2D4|KCNAB1|PDE4D|STIM1|PCSK9|AGT|GRIN1|LRRC55|KCNJ14|THBS1|WNK1|SCN5A|IRS2|UBASH3B|G6PD|CACNG1|TMEM3…
REGULATION OF SYNAPSE ASSEMBLY	0.000238924	0.00164502	-0.516791	-1.73727	209	100	SIX1|NTRK1|SRPX2|GPC4|SLITRK2|SLITRK6|AGRN|FLRT1|EPHB3|ROBO2|LRFN3|CBLN1|EEF2K|LRFN1|NLGN2|CUX2|SIX4|NECTIN1|GRIN1|IL1RAPL2|PTPRS|ADGRB1|FLRT2|WNT5A|LRRTM1|EFNA5|ADGRB2|DLG5|MDGA1|SEMA4D|ADGRL1|CHRNB2|AMIGO1|MECP2|MEF2C|WNT3A|CLSTN3|LRFN5|CLSTN1
MYELOID LEUKOCYTE MIGRATION	0.000224952	0.00157004	-0.51646	-1.73826	197	101	VEGFD|NBL1|ITGA1|EMILIN1|DYSF|EDN3|MMP14|CXCL12|MSTN|IL1R1|ROR2|RIPOR2|PREX1|MMP28|ITGA9|PTGER4|PGF|CMKLR1|CALCA|CD74|HRH1|PDE4D|VEGFB|RARRES2|THBS1|PDGFD|CAMK1D|MAPK3|CCL2|SIRPA|PIP5K1C|PIK3CD|SLIT2|DAPK2|IL17RA|CHGA
RESPONSE TO BRONCHODILATOR	0.00185849	0.00920813	-0.580622	-1.73931	1455	44	RGS10|AQP1|DRD2|NR4A2|RGS4|ASIC1|ADORA2A|DRD4|FOXO1|ICAM1|TH|DBH|GRIN1
RESPONSE TO OXYGEN LEVELS	1.01621e-06	2.56715e-05	-0.471886	-1.73957	0	340	ACVRL1|COL1A1|TWIST1|VEGFD|TGFBR2|POU4F2|AQP1|TGFB3|PTGS2|MMP2|ETS1|PDGFRB|ANGPTL4|NOTCH1|DRD2|NR4A2|MMP14|TGFB1|LPAR1|OPRD1|CYP1A1|CXCL12|HIPK2|EDNRA|P2RX3|SLC2A4|PDLIM1|P2RX2|TP53|CHRNA4|RYR1|TRPC6|EEF2K|HIF3A|SLC9A1|LOXL2|LIMD1|KCNK3|CYGB|PGF|PTGIS|NOS1|CACNB3|CBFA2T3|VASN|FOXO1|PPARA|ICAM1|TH|VEGFB|MYC|FMN2|TGFBR3|UCP2|THBS1|HSF1|CREBBP|CBL|ITPR2|PLAT|BCL2|SLC8A3|PRKCE|CHRNB2|POSTN|PML|MECP2|…
LYMPHOCYTE MIGRATION	0.00171004	0.00855578	-0.576628	-1.73994	1347	46	DOCK8|RET|ZAP70|ITGA4|CXCL12|RIPOR2|PADI2|ICAM1|WNK1|WNT5A|STK10|CCL2|PIK3CD|TMEM102|GAS6|PTK2B|SLC8B1|MSN|SPN|ECM1|SLC12A2
PROTEIN LOCALIZATION TO POSTSYNAPTIC MEMBRANE	0.00214146	0.010197	-0.590396	-1.74002	1654	40	CPLX1|GPC4|CACNG5|CACNG2|SHISA6|STX1B|GRIN1|CACNG4|GRASP|GPC6|LGI1|SCRIB|DAG1|CLSTN1
REGULATION OF ANIMAL ORGAN FORMATION	0.00289652	0.0129265	-0.623331	-1.74275	2147	30	ISL1|SIX1|BMP4|NOTCH1|MESP1|ROBO2|GDNF|WNT5A|WNT3A|HES1|BMP2|AR|BMP7
REGIONALIZATION	1.03117e-06	2.56715e-05	-0.478681	-1.7429	0	260	ISL1|SIX1|ALX4|DLX2|TBX3|MEOX2|DLX1|SIX2|NBL1|PITX2|FOXC1|TCF15|BMP4|NOTCH1|OSR1|HHIP|PRKACA|FOXD1|SEMA3C|BARX1|MESP1|ALDH1A2|MEOX1|HEY2|HIPK2|ROBO2|PAX2|ROR2|NKD1|OTX1|RARG|MEGF8|IRX1|LMX1B|LRP5|GDNF|GLI2|DMRT3|CRB2|WNT8B|GLI3|TBX1|IRX2|CELSR2|SNAI1|WNT7B|TSHZ1|CDON|SKI|GPC3|GREM2|WNT5A|HES2|FOXN4|CELSR1|CHSY1|MED12|SMAD6|SUFU|SIX3|LRP4|EMX1|MEF2C|SEMA3F|WNT3A|HES5|EP300|SP8|DLL3|HES1|BMP2|AR|BM…
DEVELOPMENTAL CELL GROWTH	5.24378e-06	8.1787e-05	-0.485278	-1.74292	4	207	TRPV2|TGFBR2|POU4F2|SEMA3G|POU4F3|IGF1|TNR|SLIT3|FLRT1|RGS4|PLXNA4|ITGA4|SEMA3C|ALCAM|LRP1|FN1|CXCL12|SEMA5A|LPAR3|RARG|L1CAM|KMT2D|MEGF8|SEMA6C|ULK1|DSCAM|RAPH1|PPARA|RNF157|AGT|LIMK1|BCL11A|SEMA7A|CDH4|SOX9|SEMA6A|PTPRS|G6PD|SEMA3E|PLXNA3|WNT5A|EFNA5|AUTS2|SEMA4D|POSTN|CRABP2|UNC13A|AKAP6|ABL1|EMX1|SEMA3F|SYT2|MAP1B|WNT3A|BMPR2|SLIT2|FSTL4|RTN4R|GDF9|RASAL1|CPNE9|ADNP|YY1|NGF|ISLR2|GSK3B|TMEM10…
REGULATION OF BONE MINERALIZATION	0.00113138	0.00598378	-0.560336	-1.74366	916	56	TWIST1|TMEM119|TGFB3|FGF23|DDR2|BMP4|OSR1|TGFB1|TFAP2A|ANKH|MGP|P2RX7|RFLNB|SOX9|FAM20C|FBN2|RFLNA|CYP27B1|MEF2C|BMP2|BMPR2|BMP7|CYR61|SMAD3|WNT10B|ACVR2B|ENPP1|PTK2B
REGULATION OF SPROUTING ANGIOGENESIS	0.00111474	0.00593686	-0.558966	-1.74413	905	57	MEOX2|PTGS2|SRPX2|NOTCH1|RHOJ|NGFR|E2F2|MMRN2|ADAMTS9|THBS1|SEMA6A|EPN1|STARD13|ITGA5|HDAC7|CREB3L1|ABL1
ENDOTHELIAL CELL APOPTOTIC PROCESS	0.00222934	0.0105171	-0.600397	-1.74536	1703	37	GPER1|ANGPTL4|COL18A1|ITGA4|SEMA5A|CD248|ICAM1|THBS1|CCL2|ABL1|PAK4|RGCC|BMPR2|MAPK7|KDR|FOXO3|GAS6|DAB2IP|PLCG1|SERPINE1|PRKCI
GATED CHANNEL ACTIVITY	1.03278e-06	2.56715e-05	-0.480045	-1.74572	0	254	KCNJ13|HTR3A|CLIC6|KCNT1|TRPA1|SCN4B|AQP1|KCNA1|P2RX5|KCNA2|KCNJ12|CACNA1G|SCN2B|CHRND|PIEZO2|GRIK3|SLC17A7|PIEZO1|CACNA2D3|ASIC1|SCN4A|P2RX3|CACNA1C|CACNG5|P2RX2|CACNG2|CHRNA4|RYR1|CHRNB4|GRIN2D|HCN2|P2RX6|TMC6|ITPR3|KCNK3|CACNA1H|KCNN3|KCNB2|CACNB3|CACNA2D2|P2RX7|JPH3|ANXA2|CACNA2D4|KCNAB1|GRIK5|GRIN1|LRRC55|KCNJ14|ANO7|KCNMB2|SCN5A|GABRG3|CACNG1|TMEM37|CACNG4|KCND1|TTYH3|KCNK5|KCNJ11|ITPR2|KCN…
PROXIMAL PROMOTER SEQUENCE SPECIFIC DNA BINDING	1.00779e-06	2.56715e-05	-0.469742	-1.74631	0	433	TLX1|TBX2|ISL1|SIX1|TWIST1|DLX2|TBX3|SOX10|MEOX2|DLX1|SIX2|ERG|FLI1|ELF4|POU4F2|HEYL|RUNX2|NFATC2|DLX3|PITX2|DDN|ETS1|TBX15|PRRX1|POU4F3|TCF15|NOTCH1|MAZ|SNAI2|NR4A2|FOXD1|AHR|RREB1|MESP1|MEOX1|NFIC|NFATC1|RUNX1|DLX5|HSFX2|PAX2|CREB3L2|TP53|STAT6|OTX1|HMGA2|TFAP2A|HDAC4|ZFHX3|PRDM1|KDM6B|RFX1|RXRA|E2F2|DLX6|GLI2|SCX|NR5A2|NFIA|ELK3|CUX2|SMARCA4|GLI3|SIX4|RARA|PPARA|SNAI1|ONECUT2|TCF7|FOXS1|TCF3|M…
CARDIAC MUSCLE CONTRACTION	0.000139304	0.00105934	-0.514271	-1.74744	123	110	SGCD|HRC|SCN4B|TTN|CACNA1G|SCN2B|PRKACA|PDE5A|TNNT3|CACNA1C|HDAC4|MYL1|SLC9A1|NOS1|GAA|PDE4D|VEGFB|SCN5A|TNNC1|PPP1R13L|KCNH2|KCNJ2|SCN3B|FLNA|JUP|BIN1|KCNE1|UCN|CHGA|SCN1B|STC1|KCNA5|TMEM38A|ANK2|KCND3|SMAD7|KCNQ1|DSG2|GJC1|MAP2K3|CACNA1D|HCN4|RYR2|ACTC1
NEGATIVE CHEMOTAXIS	0.00187216	0.00924587	-0.59077	-1.7487	1451	41	SEMA3G|SLIT3|PLXNA4|SEMA3C|SEMA5A|ROBO2|SEMA6C|SEMA7A|SEMA6A|SEMA3E|FLRT2|PLXNA3|WNT5A|EFNA5|SEMA4D|SEMA3F|SLIT2
KIDNEY EPITHELIUM DEVELOPMENT	8.5568e-05	0.000724602	-0.509909	-1.74872	76	120	SIX1|SIX2|HEYL|FOXC1|RET|BMP4|NOTCH1|OSR1|CRLF1|FOXD1|TGFB1|LAMA5|ROBO2|PAX2|KANK2|WWTR1|KIF26B|IRX1|GDNF|PGF|GLI3|SIX4|PKD1|RARA|IRX2|WNT7B|AGT|MYC|GPC3|WNT11|SOX9|DCHS1|SDC1|SOX8|BCL2|SMAD6|NPNT|MEF2C|HES5|HES1|BMP2|SLIT2|BMP7|LIF|EFNB2|SMAD3|FMN1|NPHS1|SMAD7|EYA1
ACTIVATION OF MAPK ACTIVITY	6.28376e-05	0.000573417	-0.506834	-1.74977	56	128	HGF|CSPG4|TGFB3|BIRC7|RET|ITGA1|IGF1|LPAR1|LPAR3|ARRB1|ALK|GRM4|TGFA|SHC1|NTF3|P2RX7|DRD4|CD74|TAOK2|WNT7B|LRRK2|DUSP7|ERN1|THBS1|S1PR2|WNT5A|MAPK3|ADRA2B|GDF15|CD81|INAVA|CHRNA7|MAP2K7|BMP2|IKBKG|MAP4K1
NEGATIVE REGULATION OF CELL MOTILITY	3.13097e-06	5.43828e-05	-0.485428	-1.75038	2	220	ACVRL1|DCN|MEOX2|SPOCK3|COL3A1|ARHGDIB|NBL1|EMILIN1|NOTCH1|DRD2|TGFB1|LRP1|PODN|CXCL12|DLC1|TNN|TIE1|ADARB1|RIPOR2|MMRN2|MMP28|FBLN1|IGFBP5|CYGB|PTGER4|PTPN23|ADAMTS9|EPPK1|PADI2|PTPRU|PLXNB3|THBS1|WNT11|PRKG1|SERPINF1|ADGRB1|TMEFF2|DLG5|BCL2|STARD13|MCTP1|CCL2|PTPRJ|ABHD2|TIMP1|ABR|EVL|RRAS|MECP2|MEF2C|PPARD|SRGAP1|JUP|MCC|DAG1|RGCC|PTPRR|SLIT2|ABCC8|IFITM1|PIP5KL1|STC1|KANK1|LDLRAD4|RECK|FOXO3|…
ACTIN FILAMENT ORGANIZATION	1.01699e-06	2.56715e-05	-0.47528	-1.751	0	335	SYNPO2|SYNPO|KANK4|TTN|TGFB3|MAGEL2|FHOD1|RGS4|RHOJ|CORO1A|LPAR1|FHDC1|CXCL12|S100A10|SEMA5A|WIPF3|DLC1|RHOD|ALDOA|GAS7|CDC42EP5|ARRB1|PXN|SLC9A1|PREX1|ARHGAP28|SHANK3|SHANK1|PTGER4|MICAL3|PRKCD|MET|SPTB|EFS|SH3BP1|ARAP1|MYOM1|ICAM1|FMN2|RFLNB|INPPL1|WNT11|LIMK1|SPTBN2|SHROOM4|DIAPH1|HIP1|OBSL1|IGSF22|TMEFF2|AVIL|ARPC1B|BCAR1|ALOX15|ESPNL|BCL2|VILL|MYOM2|MYADM|TMOD1|BAIAP2L2|SSH3|WIPF1|ARHGAP6|KC…
EYE MORPHOGENESIS	7.99164e-05	0.000690125	-0.510125	-1.7511	71	121	TBX2|TWIST1|COL5A1|COL8A2|PITX2|COL8A1|ALDH1A3|BMP4|SDK1|SDK2|HIPK2|PAX2|NKD1|RARG|TFAP2A|PRDM1|LRP5|ARID1A|WNT9A|GLI3|FBN1|DSCAM|CDON|TH|NECTIN1|SKI|SOX9|COL5A2|WNT5A|SOX8|FOXN4|MYO7A|STRA6|BCL2|SOX11|FBN2|BCAR3|SIX3
AXON EXTENSION	9.37526e-05	0.000774599	-0.512463	-1.75119	83	116	TRPV2|POU4F2|SEMA3G|POU4F3|TNR|SLIT3|PLXNA4|SEMA3C|ALCAM|LRP1|FN1|CXCL12|SEMA5A|L1CAM|MEGF8|SEMA6C|ULK1|DSCAM|RAPH1|LIMK1|SEMA7A|CDH4|SEMA6A|PTPRS|SEMA3E|PLXNA3|WNT5A|AUTS2|SEMA4D|ABL1|SEMA3F|MAP1B|WNT3A|BMPR2|SLIT2|RTN4R|ADNP|ISLR2|GSK3B|TTL|ANAPC2|SLIT1|SEMA4F|ULK2|OLFM1|ARHGAP4|MAPT|SEMA4G|MAP3K13
SECOND MESSENGER MEDIATED SIGNALING	1.02178e-06	2.56715e-05	-0.477355	-1.75144	0	304	SGCD|HRC|TMEM100|AQP1|P2RX5|NFATC2|GPER1|IGF1|ZAP70|NPR2|RAMP1|EDN3|DRD2|SELENON|PRKACA|AHR|ERBB3|PDE5A|LPAR1|ADGRG6|NFATC1|ADGRD1|ADORA2A|P2RX3|CACNA1C|ADGRG2|AVPR1A|ADCY7|P2RX2|PTH1R|HDAC4|KSR2|GRIN2D|NOS3|SLC9A1|CD4|ITPR3|NR5A2|PTGER4|CCR10|NOS1|CMKLR1|CALCA|MGRN1|ADM2|P2RX7|JPH3|HRH1|GIPR|PDE4D|LRRK2|AGT|LAT|GRIN1|THBS1|PDE11A|DMPK|PRKG1|SOX9|ADGRB1|PDE4A|EIF4EBP2|ADRA2C|RASD2|ADGRB2|ADCY9|HO…
POSITIVE REGULATION OF SMOOTH MUSCLE CELL MIGRATION	0.0023476	0.0109734	-0.615576	-1.75253	1764	33	PDGFRB|IGF1|LRP1|LPAR1|ADAMTS1|HDAC4|DOCK5|IGFBP5|FOXO4|AGT|PDGFD|BCL2|POSTN|HAS2|SRC|SSH1
MUSCLE CELL MIGRATION	0.000440777	0.00273317	-0.541265	-1.75329	371	74	SIX1|PDGFRB|IGF1|LRP1|LPAR1|MSTN|ADAMTS1|HDAC4|DOCK5|PARVA|IGFBP5|SIX4|FOXO4|AGT|PDGFD|PRKG1|PLAT|BCL2|POSTN|HAS2|MEF2C|PPARD|MEGF10|SLIT2|SRC|SSH1
REGULATION OF CYTOSOLIC CALCIUM ION CONCENTRATION	2.07756e-06	3.86911e-05	-0.484568	-1.75386	1	234	F2RL2|HRC|SYNPO|BDKRB2|PDGFRA|TRPA1|P2RX5|GPER1|GPR17|DRD2|SELENON|PRKACA|S1PR3|TGFB1|LRP1|CORO1A|LPAR1|EDNRA|P2RX3|LPAR3|CACNA1C|CCKBR|AVPR1A|P2RX2|RYR1|PTH1R|ATP2B3|TRPC6|GRIN2D|CD4|CAPN3|ITPR3|KCNK3|PTGER4|CCR10|CEMIP|NOS1|CMKLR1|CACNB3|CALCA|P2RX7|JPH3|ANXA2|PKD1|GIPR|TGM2|PDE4D|AGT|GRIN1|UBASH3B|DIAPH1|WNT5A|PLCH2|ITPR2|C1QTNF1|BCL2|SLC8A3|CACNA1A|PRKCE|PML|AKAP6|ABL1|JPH4|ATP2B2|GPR157|CDH2…
ORGAN GROWTH	2.28064e-05	0.000255382	-0.501824	-1.75398	20	146	TBX2|TGFBR2|FOXC1|RSPO2|PDGFRB|DDR2|IGF1|COL6A2|NOTCH1|TENM4|RGS4|COL6A3|COL6A1|MESP1|HEY2|RARG|COL21A1|COL20A1|RXRA|COL12A1|BNC2|ARX|CACNA2D2|ANXA2|RARA|EVC|PPARA|AGT|LATS2|TGFBR3|SOX9|G6PD|YBX3|BCL2|AKAP6|WWC3|MEF2C|ANXA6|AR|SMPD3|COL27A1|STC1|ACVR2B|HEG1|YY1|GLI1|FGF7|AKAP13|DLL1|ACACB|YAP1|SCARA3
REGULATION OF NOTCH SIGNALING PATHWAY	0.000253786	0.00172023	-0.528166	-1.754	219	90	PEAR1|DLX2|DLX1|NOTCH1|NOTCH3|GAS2|MMP14|MESP1|HEY2|NEURL1|ROBO2|ARRB1|C8orf4|JAG2|ZMIZ1|HEY1|GDPD5|CREBBP|POSTN|FAM129B|MAML1|HES5|EP300|RFNG|ZBTB7A|HES1|AAK1|NOTCH2NL|BMP7|MAML2|ASCL1|LLGL2|BCL6|MAML3
NEUROEPITHELIAL CELL DIFFERENTIATION	0.00144407	0.00743187	-0.583838	-1.75544	1134	45	DLX3|POU4F3|SLITRK6|NOTCH1|HEY2|PDZD7|JAG2|WNT11|FAM20C|MYO7A|SOX11|SCRIB|ABL1|EMX1|HES5|HES1|BMP2|TRIOBP|ASCL1|INSM1|DLL1|SERPINE1
REGULATION OF HEART RATE BY CARDIAC CONDUCTION	0.00225506	0.0106221	-0.620568	-1.75634	1687	32	SCN4B|CACNA1G|SCN2B|CACNA1C|SCN5A|KCNH2|KCNJ2|SCN3B|JUP|BIN1|KCNE1|SCN1B|KCNA5|ANK2|KCND3|KCNQ1|DSG2|CACNA1D|HCN4
REGULATION OF SMALL GTPASE MEDIATED SIGNAL TRANSDUCTION	1.0221e-06	2.56715e-05	-0.479216	-1.7578	0	302	F2RL2|NTRK1|COL3A1|ARHGDIB|PDGFRB|IGF1|NOTCH1|GPR17|RASIP1|RHOJ|PIK3R2|LPAR1|DLC1|RHOD|OBSCN|TIMP2|KANK2|NOTCH2|ARHGAP10|FGD1|ARRB1|TRIM67|SH2B2|IQSEC3|RIPOR2|PREX1|ARHGAP31|ARHGAP28|ARFGEF3|ARHGEF17|SHC1|SPRY4|MET|IQSEC1|SH3BP1|ARAP1|RASA4B|FGD5|CDON|GMIP|ARHGAP23|ARHGAP24|RAPGEF1|PLEKHG3|ARHGAP22|IRS2|FOXM1|ITGA3|CBL|AUTS2|ARHGAP39|SIPA1L3|MYO9B|STARD13|ARHGAP6|KCTD13|DENND4B|ARHGEF19|TSC2|ARHG…
GLAND DEVELOPMENT	1.01597e-06	2.56715e-05	-0.476727	-1.75798	0	343	HGF|TBX2|TNC|ISL1|SIX1|TBX3|SOX10|PDGFRA|TGFBR2|TGFB3|PITX2|ETS1|FOXC1|ALDH1A3|BMP4|NOTCH1|DRD2|SNAI2|IGF2|SEMA3C|TGFB1|RREB1|CYP1A1|MESP1|ALDH1A2|EPHB3|FASN|NEURL1|LAMA5|CCKBR|STAT6|RARG|ETV5|SERPINE2|GDF7|ZNF703|RXRA|LRP5|GLI2|CPS1|IGFBP5|STAT5A|GLI3|SIX4|MET|TBX1|PKD1|RARA|IGF2R|IGSF3|WNT7B|TGM2|HFE|ONECUT2|PCSK9|TGFBR3|UCP2|WNT11|IRS2|PRLR|SOX9|SERPINF1|HESX1|WNT5A|PLXND1|E2F8|CCND1|MAPK3|STR…
POSITIVE REGULATION OF KIDNEY DEVELOPMENT	0.00198148	0.00961489	-0.610912	-1.75799	1501	35	SIX1|PDGFRB|RET|BMP4|FOXD1|TGFB1|PAX2|GDNF|SIX4|AGT|MYC|PDGFD|SOX9|SOX8
PROTEASE BINDING	0.000188423	0.00135532	-0.524921	-1.75859	164	97	COL1A1|BDKRB2|COL1A2|COL3A1|TTN|SH3PXD2A|TIMP3|LRP1|FN1|FAP|IL1R1|TIMP2|TP53|RYR1|ADAMTSL4|ADAMTS4|ANXA2|VWF|STIM1|SERPINB9|ITGA3|BAG6|BCL2|TIMP1|SLC6A3|BIN1|CST3|SYVN1|SERPINA5|FURIN|POLG
RNA POLYMERASE II TRANSCRIPTION FACTOR BINDING	0.00183685	0.00913048	-0.605728	-1.76086	1403	37	TBX3|PITX2|NFATC1|TP53|HDAC4|ID3|MAMSTR|CREBBP|ZFPM1|TEAD3|EP300|AR|MTA2|SPEN|TEAD1|ATN1|GSK3B|ID1|TEAD2|ELK1
NEPHRON EPITHELIUM DEVELOPMENT	0.000216588	0.0015186	-0.529766	-1.76151	187	91	SIX1|SIX2|HEYL|FOXC1|BMP4|NOTCH1|OSR1|FOXD1|TGFB1|LAMA5|PAX2|WWTR1|KIF26B|IRX1|GDNF|PGF|GLI3|SIX4|PKD1|IRX2|WNT7B|AGT|MYC|GPC3|WNT11|SOX9|DCHS1|SOX8|BCL2|NPNT|MEF2C|HES5|HES1|BMP2
NEURON FATE COMMITMENT	0.000941003	0.00516453	-0.571399	-1.76345	756	53	ISL1|SIX1|DLX2|ISL2|DLX1|TLX3|PRRX1|BMP4|NOTCH1|NOTCH3|POU4F1|GLI2|JAG2|DMRT3|GLI3|FOXN4|EPOP|SUFU|SATB2|HES5|HES1|BCL11B|DMRTA2
CHONDROITIN SULFATE PROTEOGLYCAN METABOLIC PROCESS	0.00178681	0.00889623	-0.609673	-1.7635	1359	36	DCN|CSPG4|BGN|SPOCK3|BCAN|EGFLAM|CYTL1|CHSY1|CHPF|CHST3|NCAN|XYLT1|XYLT2|UGDH|IMPAD1|CHST11|B3GAT1|DSEL|CHPF2|SPOCK2
CELLULAR COMPONENT ASSEMBLY INVOLVED IN MORPHOGENESIS	0.000311228	0.00205205	-0.538169	-1.76377	265	81	LDB3|PDGFRA|TTN|PDGFRB|TENM4|TNNT3|OBSCN|PLA2G3|CAPN3|SIX4|EPB41L3|MYOM1|PGM5|PMP22|OBSL1|IGSF22|GPC1|MYH3|MYOM2|TMOD1|KRT19|MEF2C|DAG1|PHLDB1|NEB|ACTG1|NFASC
VOLTAGE GATED ION CHANNEL ACTIVITY	1.51309e-05	0.00018502	-0.502997	-1.76442	13	152	KCNJ13|CLIC6|KCNT1|SCN4B|KCNA1|KCNA2|KCNJ12|CACNA1G|SCN2B|CACNA2D3|SCN4A|CACNA1C|CACNG5|CACNG2|RYR1|GRIN2D|HCN2|KCNK3|CACNA1H|KCNB2|CACNB3|CACNA2D2|ANXA2|CACNA2D4|KCNAB1|GRIN1|LRRC55|KCNJ14|SCN5A|CACNG1|TMEM37|CACNG4|KCND1|KCNK5|KCNJ11|KCNC4|KCNH2|KCNC1|KCNJ2|CACNA1A|KCNK1|KCNB1|SCN3B|KCNAB3|CACNA1B|KCNH4|CLCN7|CLCNKB|KCNH3|TPCN1|KCNAB2|KCNE1|KCNS2|KCNJ4|KCNJ6|SCN1B|KCNA5|GAS6|CACNB1|KCND3|KCNQ3|…
CONTRACTILE ACTIN FILAMENT BUNDLE ASSEMBLY	0.000274544	0.00184863	-0.537828	-1.7653	234	82	TGFB3|FHOD1|LPAR1|FHDC1|S100A10|DLC1|ARRB1|PXN|SLC9A1|ARHGAP28|PTGER4|MET|ARAP1|WNT11|LIMK1|TMEFF2|ARHGAP6|KCTD13|SH3PXD2B|ABL1|EVL|SORBS1|WASF2|RGCC|SRC|SORBS3|ZYX|RAPGEF3|PHACTR1|SMAD3|ARHGEF5|ELN|PTK2B|NF2|TESK1|PHLDB2
REGULATION OF LEUKOCYTE MIGRATION	7.0384e-05	0.000630979	-0.517277	-1.76606	62	115	VEGFD|DOCK8|NBL1|EMILIN1|DYSF|EDN3|MMP14|ITGA4|TGFB1|CXCL12|MSTN|GPSM3|IL1R1|RIPOR2|MMP28|PTGER4|PGF|CMKLR1|CD74|PADI2|ICAM1|VEGFB|RARRES2|THBS1|WNK1|PDGFD|WNT5A|CAMK1D|MAPK3|STK10|CCL2
TISSUE MIGRATION	1.03785e-06	2.56715e-05	-0.487573	-1.76608	0	237	ACVRL1|DCN|ADGRA2|MEOX2|TGFBR2|PTGS2|ETS1|SRPX2|BMP4|NOTCH1|TGFB1|RHOJ|RREB1|SEMA5A|FAP|KANK2|NOS3|PXN|DOCK5|MMRN2|LOXL2|STAT5A|PRKX|PTPN23|EPHB4|SASH1|MET|ADAMTS9|ACTA2|IQSEC1|SH3BP1|EPPK1|FGF18|AGT|THBS1|SOX9|SERPINF1|ADGRB1|PRKD1|WNT5A|PLXND1|BCAR1|ITGA3|PRKD2|STARD13|PRKCE|AMOTL1|HDAC7|HAS2|ABL1|EVL|MECP2|MEF2C|PPARD|JUP|MCC|RGCC|FAT2|MYH9|BMPR2|PTPRR|SLIT2|EPHA2|SRC|KDR|EMP2|EFNB2|STC1|PLEKH…
REGULATION OF TRANSMEMBRANE RECEPTOR PROTEIN SERINE THREONINE KINASE SIGNALING PATHWAY	1.05532e-06	2.56715e-05	-0.494461	-1.76725	0	193	ACVRL1|DLX1|ITGA8|TGFBR2|TGFB3|NBL1|EMILIN1|INHBA|CDKN2B|BMP4|NOTCH1|LTBP4|FOXD1|TGFB1|BMP8B|MSTN|TGFB1I1|HIPK2|WWTR1|DAB2|GDF7|LOX|ZNF703|ZNF423|PRDM16|BCL9L|CRB2|INHBE|FBN1|VASN|HFE|ONECUT2|SKI|TGFBR3|THBS1|GPC3|RNF165|RBPMS2|GREM2|PMEPA1|NEO1|GDF10|CREBBP|WNT5A|FOLR1|ITGA3|RBPMS|SOX11|FBN2|GDF15|SMAD6|PEG10|ABL1|NPNT|ADAMTSL2|HES5|EP300|ZC3H3|ZBTB7A|HES1|BMP2|BMPR2|BAMBI|FSTL3|UBE2O|BMP7|CYR61…
ACTIN FILAMENT BINDING	1.07923e-05	0.000147285	-0.503799	-1.76918	9	154	SYNE3|FLNC|TTN|MYH8|CORO1A|CORO2A|WIPF3|GAS7|SPTB|MYOM1|TMEM201|ABLIM3|TLN1|SHROOM4|TNNC1|HIP1|OBSL1|IGSF22|AVIL|ARPC1B|CAMSAP3|ANTXR1|MYO7A|ESPNL|MYH3|MAP1S|VILL|MYOM2|TMOD1|WIPF1|CLMN|FSCN1|PLS3|ABL1|SVIL|FLNA|PSTPIP2|MYH7B|TLN2|ADSSL1|BIN1|SAMD14|SHROOM1|ANXA6|MYH9|NEB|MYO1D|PPP1R9B|TRIOBP|LIMA1|MICALL2|AJUBA|ESPN|CAPZB|MYO18A|CORO2B|ZNF185|ACTN1|PKNOX2|HIP1R|TPM4|ABL2
RESPONSE TO PURINE CONTAINING COMPOUND	7.15724e-05	0.000639757	-0.519022	-1.77047	63	114	COL1A1|AQP1|P2RX5|PTGS2|AHR|ADORA2A|P2RX3|P2RX2|RYR1|HCN2|P2RX6|EEF2K|CPS1|IGFBP5|P2RX7|RAPGEF1|SDC1|KCNJ11|ITPR2|PTPRN|RELA|SLC8A3|GPD1|DGKQ|AKAP6|CAD|SLC6A3|VGF|KCNE1|SSH1|RAPGEF3|STC1|TMEM38A|WNT10B|KCNQ1|SREBF1|PTK2B|HCN4|RYR2|CARM1|ZFP36L1|LDHA|TRPV1
STEM CELL DIFFERENTIATION	2.09212e-06	3.86911e-05	-0.492155	-1.77108	1	213	TBX2|ISL1|TWIST1|SOX10|PDGFRA|SEMA3G|RUNX2|PITX2|FOXC1|RET|BMP4|EDN3|NOTCH1|OSR1|LTBP3|SNAI2|SEMA3C|FN1|ALDH1A2|MEOX1|SEMA5A|RUNX1|EDNRA|LAMA5|PAX2|HMGA2|CDK6|GDNF|SEMA6C|TBX1|TRIM6|FOXO4|TCF3|SEMA7A|SOX9|SEMA6A|SEMA3E|SOX8|FOLR1|MAPK3|SEMA4D|SETD1A|EPOP|SOX11|SIX3|ABL1|MEF2C|SEMA3F|SOX6|WNT3A|HES5|ANXA6|NRTN|HES1
UROGENITAL SYSTEM DEVELOPMENT	1.02638e-06	2.56715e-05	-0.484867	-1.77199	0	279	TNC|SIX1|DCN|SIX2|PDGFRA|NID1|ITGA8|MME|HEYL|FOXC1|PDGFRB|RET|BMP4|NOTCH1|OSR1|NOTCH3|TNS2|CRLF1|FOXD1|TGFB1|KIRREL3|ALDH1A2|EPHB3|ADAMTS1|LAMA5|ROBO2|PAX2|RARG|KANK2|TFAP2A|WWTR1|KIF26B|IRX1|RXRA|GDNF|AMH|GLI2|ID3|FRAS1|PRKX|NFIA|PGF|GLI3|SIX4|MMP17|ENPEP|FBN1|PKD1|ACTA2|RARA|IRX2|WNT7B|LRRK2|PCSK9|AGT|MYC|GPC3|PDGFD|WNT11|SOX9|SERPINF1|DCHS1|GCNT4|SDC1|WNT5A|SOX8|ITGA3|DLG5|BAG6|STRA6|BCL2|SOX1…
PLATELET ALPHA GRANULE LUMEN	0.000998013	0.00541905	-0.585537	-1.77292	788	47	HGF|VEGFD|TGFB3|IGF1|IGF2|TGFB1|FN1|ALDOA|ISLR|VWF|VEGFB|THBS1
REGULATION OF BIOMINERAL TISSUE DEVELOPMENT	0.000513074	0.00312444	-0.558734	-1.77353	423	64	TWIST1|TMEM119|TGFB3|FGF23|DDR2|BMP4|NOTCH1|OSR1|TGFB1|TFAP2A|NOS3|ANKH|MGP|P2RX7|RFLNB|SOX9|FAM20C|FBN2|RFLNA|CYP27B1|MEF2C|BMP2|BMPR2|BMP7|CYR61|SMAD3|WNT10B|GAS6|ACVR2B|ENPP1|PTK2B
POSITIVE REGULATION OF EPITHELIAL CELL PROLIFERATION	1.19267e-05	0.000159107	-0.506858	-1.77376	10	148	ACVRL1|TWIST1|VEGFD|DYSF|IGF1|BMP4|NOTCH1|OSR1|ITGA4|TGFB1|RREB1|CXCL12|SEMA5A|DLX5|PAX2|LAMB1|ZNF703|DLX6|TGFA|STAT5A|PGF|B4GALT1|TBX1|VEGFB|MYC|PLXNB3|SCN5A|SOX9|PRKD1|WNT5A|CCND1|PRKD2|LAMC1|PTPRN|SOX11|HAS2|WNT3A|BMP2|AR|BMPR2|RPTOR|KDR|TCF7L2|EYA1|CFLAR|NR4A1|VASH2|ATP7A|PLCG1|HYAL1|FGF7|FLT4|ID1|ZNF580
CARDIAC MUSCLE CELL DIFFERENTIATION	0.000170505	0.001244	-0.533733	-1.7747	147	91	SGCD|TBX3|PDGFRA|TTN|PDGFRB|IGF1|BMP4|RGS4|TGFB1|MESP1|HEY2|KDM6B|RXRA|SLC9A1|ARID1A|RARA|PPARA|MYOM1|AGT|G6PD|OBSL1|IGSF22|MYOM2|BVES|AKAP6|MEF2C|SOX6|WNT3A|MAML1|BMP2|NEB
CARDIAC MUSCLE TISSUE MORPHOGENESIS	0.000798476	0.00449528	-0.579339	-1.77736	638	51	ISL1|TTN|FOXC1|NOTCH1|TGFB1|POU4F1|HEY2|RXRA|MYOM1|TNNI1|TGFBR3|TNNC1|OBSL1|IGSF22|WNT5A|MYOM2|ZFPM1|BMP2
CELL FATE DETERMINATION	0.00174723	0.0087276	-0.632042	-1.77829	1301	31	TBX2|ISL1|PRRX1|BMP4|PTCH2|MESP1|PAX2|NOTCH2
EXOCRINE SYSTEM DEVELOPMENT	0.00118853	0.00624284	-0.598214	-1.77831	924	42	HGF|SOX10|TGFB3|FOXC1|SNAI2|IGF2|SEMA3C|TGFB1|LAMA5|IGSF3|TGM2|SOX9|PLXND1
FIBROBLAST PROLIFERATION	0.00031889	0.00208914	-0.551121	-1.77834	267	72	PDGFRA|AQP1|PDGFRB|DDR2|IGF1|C1QL4|TGFB1|FN1|TP53|CDK6|ZMIZ1|ANXA2|CD74|WNT7B|AGT|MYC|SKI|PDGFD|WNT5A|S100A6
BONE GROWTH	0.00137864	0.00711907	-0.608938	-1.77874	1057	38	TGFBR2|DDR2|COL6A2|COL6A3|COL6A1|RARG|COL21A1|COL20A1|COL12A1|BNC2|ANXA2|RARA|EVC
NEUROMUSCULAR PROCESS	0.000142395	0.00107748	-0.533691	-1.77921	123	93	POU4F2|KCNA1|POU4F3|ALDH1A3|TCF15|SLITRK6|CHRND|DRD2|TNR|POU4F1|ADORA2A|GRIN2D|ADARB1|NLGN2|SHANK1|GAA|JPH3|TPP1|FOXS1|GRIN1|PRRT2|MYO7A|STRA6|ABL1|ABR|JPH4|CDH23|MECP2|SLC6A3|NEFL|IGDCC3|OPA3|POMK|KCNAB2|BACE1|UCN|NEUROG1|ADCY5
TISSUE REMODELING	4.33855e-05	0.000419714	-0.519554	-1.78019	38	119	ACVRL1|CSPG4|BGN|TGFB3|MMP2|FOXC1|LRRK1|ACP5|MMP14|SEMA3C|TGFB1|PDK4|CTSK|INPP5D|TMBIM1|GPNMB|SYT7|NOTCH2|PTH1R|NOS3|LRP5|EFNA2|IGFBP5|CALCA|P2RX7|MERTK|TGM2|TPP1|AGT|DBH|UBASH3B|P3H4|CSK|CTHRC1|AXL|TIMP1|RSPO3|ABR|MEF2C|TNFRSF11B|CST3|BMPR2|EPHA2|SRC|LIF
POSITIVE REGULATION OF AXON EXTENSION	0.00124347	0.00649332	-0.604123	-1.78047	960	40	TRPV2|POU4F2|LRP1|FN1|CXCL12|SEMA5A|L1CAM|MEGF8|DSCAM|LIMK1|SEMA7A|CDH4
PLATELET ACTIVATION	6.62092e-05	0.000600598	-0.523501	-1.78054	58	111	COL1A1|PEAR1|F2RL2|PDGFRA|COL1A2|COL3A1|SERPINE2|ARRB1|TRPC6|NOS3|ITPR3|PRKCD|MERTK|VWF|DGKH|TLN1|PRKG1|UBASH3B|ADRA2C|MAPK3|ADRA2B|ITPR2|C1QTNF1|AXL|PRKCH|PRKCE|STXBP1|DGKQ|GP1BB|GNAS|VAV2|FLNA|DGKD|ADRA2A|PIK3CD|WNT3A|MYH9|ACTB|ACTG1|ADAMTS13|SRC
STRIATED MUSCLE CONTRACTION	1.53019e-05	0.000185626	-0.512053	-1.78056	13	138	SGCD|HRC|SCN4B|TTN|MYH8|CACNA1G|SCN2B|CHRND|PRKACA|PDE5A|TNNT3|SCN4A|CACNA1C|ALDOA|HDAC4|MYL1|SLC9A1|NOS1|ATP2A1|GAA|PDE4D|VEGFB|TNNI1|SCN5A|DMPK|TNNC1|PPP1R13L|KCNH2|MYH3|SLC8A3|KCNJ2|STAC3|SCN3B|FLNA|CHRNB1|JUP|BIN1|KCNE1|UCN|CHGA|SCN1B|STC1|KCNA5|TMEM38A|ANK2|KCND3|SMAD7|KCNQ1|DSG2|GJC1|MAP2K3|CACNA1D|HCN4|RYR2|ACTC1
NEURON PROJECTION REGENERATION	0.000743494	0.00424834	-0.580716	-1.78158	594	51	HGF|TNC|ISL1|PRRX1|TNR|RTN4RL2|LRP1|RTN4RL1|KREMEN1|ULK1|PTPRS|FOLR1|BCL2|NEFL|DAG1|MTR|SCARF1|RTN4R
DNA BINDING TRANSCRIPTION ACTIVATOR ACTIVITY	1.02243e-06	2.56715e-05	-0.486016	-1.78221	0	300	TLX1|TLX2|ISL1|SIX1|ALX4|DLX2|SOX10|MEOX2|SIX2|ERG|FLI1|ELF4|POU4F2|FOXD2|HEYL|RUNX2|NFATC2|DLX3|ETS1|FOXC1|POU4F3|TCF15|NOTCH1|HCFC1|NR4A2|FOXD1|BARX1|POU4F1|RREB1|MESP1|MEOX1|MLXIP|NFIC|NFATC1|RUNX1|DLX5|CREB3L2|TP53|STAT6|OTX1|HMGA2|TFAP2A|ETV5|E2F2|GLI2|SCX|NR5A2|NFIA|ARID3A|ELK3|GLI3|SIX4|PPARA|ONECUT2|FOXO4|MYC|SOX9|ONECUT3|PLAGL2|SOX8|POU2F2|NEUROD2|RELA|MEF2D|SOX11|ETV6|AKNA|SIX3|NEUROD6|…
RENAL SYSTEM DEVELOPMENT	1.0333e-06	2.56715e-05	-0.4905	-1.78298	0	252	SIX1|DCN|SIX2|PDGFRA|NID1|ITGA8|MME|HEYL|FOXC1|PDGFRB|RET|BMP4|NOTCH1|OSR1|NOTCH3|TNS2|CRLF1|FOXD1|TGFB1|KIRREL3|ALDH1A2|ADAMTS1|LAMA5|ROBO2|PAX2|KANK2|TFAP2A|WWTR1|KIF26B|IRX1|GDNF|GLI2|ID3|FRAS1|PRKX|NFIA|PGF|GLI3|SIX4|MMP17|ENPEP|FBN1|PKD1|ACTA2|RARA|IRX2|WNT7B|LRRK2|PCSK9|AGT|MYC|GPC3|PDGFD|WNT11|SOX9|SERPINF1|DCHS1|GCNT4|SDC1|WNT5A|SOX8|ITGA3|DLG5|BAG6|STRA6|BCL2|SOX11|SULF2|SMAD6|HAS2|LRP4|…
PLASMA MEMBRANE PROTEIN COMPLEX	1.00789e-06	2.56715e-05	-0.479869	-1.78373	0	431	ACVRL1|SGCD|HTR3A|HSPG2|SCN4B|ITGA8|CDH19|KCNA1|DPP6|CDH15|KCNA2|ITGA11|RET|ITGA1|EMILIN1|IGF1|ZAP70|CACNA1G|SCN2B|RAMP1|OSMR|CHRND|GRIK3|ITGA4|COL13A1|ALCAM|CACNA2D3|ITGA10|LRP1|SCN4A|IL13RA1|CNTN2|CACNA1C|CDH22|CACNG5|IGF1R|CACNG2|CHRNA4|RYR1|CHRNB4|ABCA2|GRIN2D|HCN2|GNAO1|LRP5|CD4|SHANK3|SHC1|CACNA1H|APC2|ITGA9|SHANK1|ITGA7|HLA-DOA|KCNB2|SNTB1|NOS1|CACNB3|CACNA2D2|SHISA6|CD74|CACNA2D4|EVC|KCNA…
EAR MORPHOGENESIS	0.000128615	0.00099287	-0.535198	-1.78424	111	93	SIX1|TWIST1|SIX2|ITGA8|PRRX1|POU4F3|COL2A1|ALDH1A3|SLITRK6|OSR1|DLX5|PDZD7|PAX2|ROR2|OTX1|TFAP2A|DLX6|GLI2|SIX4|TBX1|TSHZ1|SOX9|WNT5A|CTHRC1|MAPK3|MYO7A|CELSR1|SCRIB|ABR
NEGATIVE REGULATION OF DEFENSE RESPONSE	2.64839e-05	0.000285075	-0.51737	-1.78473	23	127	HGF|ISL1|TNFAIP6|TRIM38|ETS1|GPER1|IGF1|ACP5|GPR17|DRD2|ADORA2A|ADCY7|NT5E|PTGER4|PTGIS|PRKCD|PPARA|ABCD1|SERPINB9|METRNL|SERPINF1|MAPKBP1|TNFRSF1A|IRAK3|TNFRSF1B|SCRIB|SIRPA|ABR|PPARD|SPINK5|LRFN5|MAPK7
POSITIVE CHEMOTAXIS	0.000814601	0.00456924	-0.589452	-1.78477	643	47	HGF|VEGFD|BMP4|LRP1|CORO1A|CXCL12|SEMA5A|GPNMB|GDNF|NTF3|PGF|MET|VEGFB|PLXNB3|WNT5A|PTPRJ|SCRIB|TSC2
MULTICELLULAR ORGANISMAL SIGNALING	5.3394e-06	8.20364e-05	-0.504003	-1.78507	4	171	HRC|SCN4B|KCNA1|KCNA2|GPER1|KCNJ12|CACNA1G|SCN2B|NPR2|PRKACA|TNR|CACNA2D3|SCN4A|P2RX3|CACNA1C|CACNG5|AVPR1A|CACNG2|RYR1|ATP2B3|CHRNB4|SLC9A1|ITPR3|KCNK3|CACNA1H|DMRT3|NOS1|ATP2A1|CACNB3|CACNA2D2|CACNA2D4|PDE4D|STIM1|AGT|KCNJ14|KCNMB2|SCN5A|ATP1A3|DMPK|CACNG1|CACNG4|KCND1|KCNJ11|ITPR2|KCNH2|SLC8A3|KCNJ2|KCNK1|SCN3B|ATP2A3|FLNA|ATP2B2|JUP|BIN1|SLC8A2|KCNE1|NFASC|KCNJ4|SPTBN4|SCN1B|KCNA5|CORIN|ANK2|…
POSITIVE REGULATION OF SMALL GTPASE MEDIATED SIGNAL TRANSDUCTION	0.000666285	0.0038723	-0.578556	-1.78554	535	53	F2RL2|NTRK1|COL3A1|PDGFRB|IGF1|NOTCH1|GPR17|LPAR1|NOTCH2|ARRB1|SHC1|CDON|RAPGEF1|IRS2|AUTS2
POSITIVE REGULATION OF SYNAPTIC TRANSMISSION GLUTAMATERGIC	0.00166402	0.00835287	-0.638715	-1.78576	1233	30	NTRK1|PTGS2|TNR|ADORA2A|CACNG5|ROR2|CACNG2|NLGN2|SHANK3|SHANK1|CACNG4|CCL2|STXBP1
SENSORY SYSTEM DEVELOPMENT	1.02302e-06	2.56715e-05	-0.487371	-1.78617	0	296	TBX2|ISL1|ACVRL1|TWIST1|DLX2|DLX1|LAMC3|PDGFRA|COL5A1|COL8A2|TGFBR2|POU4F2|PITX2|COL8A1|FOXC1|PDGFRB|RET|INHBA|ALDH1A3|BMP4|SLITRK6|SDK1|SLC17A7|TGFB1|RHOJ|SDK2|POU4F1|CYP1A1|ALDH1A2|HIPK2|CACNA1C|PAX2|NKD1|RARG|TFAP2A|PRDM1|RXRA|LRP5|ARID1A|WNT9A|CPAMD8|ACHE|SMARCA4|GLI3|FBN1|DSCAM|MERTK|RARA|FZD4|WNT7B|MYOM1|CDON|TH|NECTIN1|SKI|PRSS56|SOX9|VAX1|SERPINF1|COL5A2|WNT5A|SOX8|PPP1R13L|FOXN4|SIPA1L3|…
SENSORY ORGAN MORPHOGENESIS	2.10099e-06	3.86911e-05	-0.498081	-1.7865	1	203	TBX2|SIX1|TWIST1|SIX2|COL5A1|ITGA8|COL8A2|PITX2|COL8A1|PRRX1|POU4F3|COL2A1|ALDH1A3|BMP4|SLITRK6|OSR1|SDK1|SDK2|DLX5|HIPK2|PDZD7|PAX2|ROR2|NKD1|OTX1|RARG|TFAP2A|PRDM1|DLX6|LRP5|GLI2|ARID1A|WNT9A|GLI3|SIX4|TBX1|FBN1|DSCAM|TSHZ1|CDON|TH|NECTIN1|SKI|SOX9|COL5A2|WNT5A|SOX8|FOXN4|CTHRC1|MAPK3|MYO7A|STRA6|BCL2|CELSR1|SOX11|FBN2|BCAR3|SCRIB|SIX3
NEGATIVE REGULATION OF CELLULAR RESPONSE TO GROWTH FACTOR STIMULUS	2.43244e-05	0.00026748	-0.519003	-1.78751	21	125	DCN|ADGRA2|DLX1|TGFBR2|TGFB3|NBL1|EMILIN1|NOTCH1|TGFB1|TGFB1I1|HIPK2|PRDM16|MMRN2|BCL9L|SPRY4|FBN1|VASN|ONECUT2|AGT|SKI|TGFBR3|THBS1|RBPMS2|SEMA6A|GREM2|PMEPA1|WNT5A|GPC1|SULF2|FBN2|SMAD6|CREB3L1|PEG10|ABL1|FAM129B|SHISA2|ADAMTSL2|ZBTB7A|BAMBI|FSTL3|SLIT2|SMAD3|LDLRAD4|SMAD7|CD109|CFLAR|GLG1|CHST11|DAB2IP
TRANSMEMBRANE RECEPTOR PROTEIN KINASE ACTIVITY	0.000310634	0.00205205	-0.55612	-1.78757	259	70	ACVRL1|NTRK1|PDGFRA|TGFBR2|PDGFRB|RET|DDR2|LTBP4|ERBB3|EPHB3|IGF1R|TIE1|ROR2|ALK|FGFRL1|EPHB4|MET|MERTK|IGF2R|TGFBR3|EPHB6
PROTEOGLYCAN METABOLIC PROCESS	0.000305855	0.0020326	-0.556399	-1.78847	255	70	DCN|CSPG4|BGN|SPOCK3|BCAN|EGFLAM|HS3ST2|COL2A1|CYTL1|GPC1|CHSY1|CHPF|SULF2|HS6ST1|NDST1|CHST3|EXT1|PPARD|NCAN|BMP2|XYLT1|TCF7L2|HS3ST4|XYLT2|GLCE|SGSH|UGDH|IMPAD1|CHST11|CHST14|B3GAT1|VANGL2|DSEL|NDST3|CHPF2|SPOCK2
DEVELOPMENTAL MATURATION	1.0469e-06	2.56715e-05	-0.497468	-1.78908	0	211	ACVRL1|LHX6|SOX10|RUNX2|BCAN|MMP2|RET|IGF1|NPR2|PRKACA|NR4A2|SLC17A7|AGRN|C1QL1|TRIM58|ALDH1A2|CNTN2|NEURL1|PAX2|RYR1|PTH1R|SEZ6|SHANK1|SRRM4|NFIA|CDC25B|LRRK2|AP3D1|GRIN1|RFLNB|BCL11A|G6PD|DCHS1|FAM20C|WNT5A|SOX8|POU2F2|SEZ6L|NEUROD2|PTPRN|SEMA4D|ADGRL1|BCL2|PALM|AXL|ABHD2|STXBP1|SIX3|RFLNA|UNC13A|MECP2|LGI4|SPINK5|NEFL|CDK5R2|DAG1|HES5|RAB3A|ZBTB7A|CLSTN1|TMEM79|HES1|BMP2|NFASC|MBTPS2|SPTBN4|XY…
REGENERATION	9.73478e-06	0.000135202	-0.510717	-1.79047	8	151	HGF|TNC|ISL1|TGFBR2|PRRX1|DYSF|IGF1|NOTCH1|MUSTN1|TNR|TGFB1|RTN4RL2|LRP1|CXCL12|MSTN|RTN4RL1|KREMEN1|CAPN3|PGF|ULK1|GLI3|IGF2R|HFE|EPPK1|PTPRU|TGFBR3|UCP2|PTPRS|ENO3|FOLR1|CCND1|BCL2|AXL|BCL9|SULF2|POSTN|CAD|PPARD|NEFL|DAG1|MTR
INOSITOL LIPID MEDIATED SIGNALING	1.41626e-05	0.000177429	-0.513629	-1.79066	12	142	HGF|PIRT|TWIST1|DCN|PEAR1|NTRK1|PDGFRA|NPR3|GPER1|PDGFRB|IGF1|MAZ|PIK3R2|ERBB3|IGF1R|PLD1|PITPNM2|SERPINE2|UNC5B|NTF3|AGT|PDGFD|IRS2|SOX9|PLCH2|MAPK3|CBL|SEMA4D|IER3|TSC2|IRS1|PI4KAP1|PIP5K1C|PPARD|PIK3CD
CARDIAC MUSCLE TISSUE DEVELOPMENT	3.20731e-06	5.53207e-05	-0.506527	-1.79232	2	169	TBX2|ISL1|SGCD|TBX3|PDGFRA|TTN|TGFBR2|FOXC1|PDGFRB|IGF1|BMP4|NOTCH1|TENM4|RGS4|TGFB1|ERBB3|POU4F1|MESP1|ALDH1A2|HEY2|KDM6B|RXRA|SLC9A1|ARID1A|ADAMTS9|RARA|PPARA|MYOM1|AGT|TNNI1|TGFBR3|G6PD|TNNC1|OBSL1|IGSF22|WNT5A|PPP1R13L|MYOM2|BVES|AKAP6|MEF2C|ZFPM1|SOX6|WNT3A|MAML1|NPRL3|BMP2|NEB|BMP7|EFNB2|LMNA|SMAD7|HEG1|DSG2|GJC1|YY1|GLI1|AKAP13|DLL1|RYR2|YAP1|ACTC1
HEART PROCESS	1.03809e-06	2.56715e-05	-0.494989	-1.79253	0	236	TBX2|SGCD|HRC|SCN4B|TTN|KCNJ12|CACNA1G|SCN2B|NPR2|EDN3|DRD2|PRKACA|RGS4|CACNA2D3|PDE5A|TNNT3|HEY2|CACNA1C|CACNG5|AVPR1A|CACNG2|RYR1|HDAC4|WWTR1|ATP2B3|MYL1|NOS3|GNAO1|SLC9A1|ITPR3|KCNK3|CACNA1H|NOS1|ATP2A1|CACNB3|CACNA2D2|CALCA|GAA|CACNA2D4|PDE4D|STIM1|TH|AGT|VEGFB|KCNJ14|SCN5A|ATP1A3|DMPK|CACNG1|CACNG4|TNNC1|KCND1|PPP1R13L|FOXN4|KCNJ11|ITPR2|KCNH2|SLC8A3|KCNJ2|BVES|KCNK1|SCN3B|ATP2A3|CACNA1B|FLN…
ANTERIOR POSTERIOR PATTERN SPECIFICATION	9.77417e-06	0.000135202	-0.512902	-1.7927	8	146	ALX4|TBX3|MEOX2|SIX2|FOXC1|TCF15|BMP4|NOTCH1|OSR1|SEMA3C|BARX1|MESP1|ALDH1A2|MEOX1|HEY2|HIPK2|ROR2|NKD1|OTX1|RARG|LRP5|GLI2|CRB2|GLI3|TBX1|CELSR2|TSHZ1|CDON|SKI|GPC3|WNT5A|HES2|CELSR1|MED12|SIX3|WNT3A|HES5|EP300|DLL3|HES1|BMP2|BMPR2|FEZF1|BHLHE40|PLXNA2|NEUROG1|SMAD3|ETS2|ACVR2B|NR2F2|PCGF2|SFRP2|EMX2|DLL1|VANGL2|PCSK6
INOSITOL PHOSPHATE MEDIATED SIGNALING	0.000758607	0.00432661	-0.594355	-1.79343	597	46	NFATC2|IGF1|EDN3|ERBB3|NFATC1|SLC9A1|ITPR3|HRH1|ADGRB2|HOMER3|ITPR2|LMCD1|AKAP6|SPPL3|RCAN3|MAPK7|CHERP|TBC1D10C|TMEM110|ATP2B4|GSK3B
BETA CATENIN BINDING	0.000202996	0.00143981	-0.551878	-1.79398	171	76	AJAP1|NR4A2|SLC9A3R2|KDM6B|PXN|BCL9L|APC2|GLI3|FOXO1|TCF7L1|TCF7|PTPRU|FOXO4|SOX9|DLG5|SETD1A|BCL9|MED12|PTPRJ|SUFU|EP300|CTNND2|AR|TCF7L2|SMAD3|KANK1|FOXO3|SMAD7|TBL1X|GSK3B
REGULATION OF SKELETAL MUSCLE TISSUE DEVELOPMENT	0.000883857	0.00491264	-0.601293	-1.79425	689	43	SIX1|TWIST1|SHOX2|TGFB1|MSTN|HDAC4|SIX4|TBX1|CDON|YBX3|BCL2|GPC1|TLL2|MEF2C|FAM129B|WNT3A|MEGF10
SULFUR COMPOUND CATABOLIC PROCESS	0.000993743	0.00541725	-0.608981	-1.79479	767	40	DCN|ACAN|CSPG4|BGN|LUM|PRELP|BCAN|ABCD1|MLYCD|IDUA|IDS|OGN|NCAN
EXTRACELLULAR MATRIX BINDING	0.000614034	0.00361676	-0.587316	-1.79623	489	50	DCN|TGFBI|OLFML2A|ADAMTS5|BGN|ADAMTS15|NID1|SPOCK3|AGRN|ADGRG6|CD248|ITGA9|ACHE|ANXA2|BCAM|THBS1|ITGA3|GPC1|DAG1|FBLN2|SLIT2|SSC5D|LGALS1|CYR61
FOREBRAIN DEVELOPMENT	1.01524e-06	2.56715e-05	-0.48691	-1.79659	0	348	ISL1|DLX2|TBX3|LHX6|DLX1|COL3A1|LHX8|AQP1|KCNA1|BCAN|NPY|PITX2|ETS1|INHBA|ALDH1A3|BMP4|NOTCH1|DRD2|NOTCH3|NR4A2|TNR|PLXNA4|RTN4RL2|LRP1|LPAR1|POU4F1|CXCL12|KIRREL3|ALDH1A2|EPHB3|SEMA5A|DLC1|DLX5|CNTN2|IGF2BP1|ROBO2|AVPR1A|OTX1|ALK|GDF7|LAMB1|KDM6B|GNAO1|CDK6|RTN4RL1|GLI2|SHANK3|ARID1A|EFNA2|ARX|GLI3|RARA|WNT7B|CDON|LRRK2|TH|GRIN1|SKI|GDPD5|SCN5A|PRKG1|SEMA7A|PTPRS|PLXNA3|HESX1|WNT5A|KIF1A|AUTS2|S…
RESPONSE TO WOUNDING	1.00504e-06	2.56715e-05	-0.481847	-1.79714	0	487	AJAP1|TNC|ISL1|ACVRL1|COL1A1|DCN|PEAR1|F2RL2|NTRK1|PDGFRA|COL5A1|COL1A2|COL3A1|TGFBR2|TGFB3|P2RX5|DOCK8|ETS1|PDGFRB|DYSF|IGF1|PLEC|NOTCH1|MUSTN1|DRD2|PRKACA|TNR|TGFB1|ERBB3|RTN4RL2|LRP1|FN1|RREB1|CYP1A1|MSTN|PAPSS2|FAP|SYT7|ADORA2A|P2RX3|CREB3L2|P2RX2|SERPINE2|ARRB1|TRPC6|SH2B2|NOS3|LOX|P2RX6|RTN4RL1|KREMEN1|FBLN1|CAPN3|ITPR3|ID3|ITGA9|ELK3|SH2B3|ACHE|SARM1|PRKCD|MCAM|P2RX7|GLI3|B4GALT1|ANXA2|SCU…
ACTIN FILAMENT BUNDLE ORGANIZATION	1.42653e-05	0.000177429	-0.518676	-1.79743	12	133	SYNPO2|SYNPO|TGFB3|FHOD1|LPAR1|FHDC1|S100A10|DLC1|RHOD|ARRB1|PXN|SLC9A1|ARHGAP28|SHANK3|SHANK1|PTGER4|MET|ARAP1|FMN2|RFLNB|WNT11|LIMK1|TMEFF2|ESPNL|BAIAP2L2|ARHGAP6|KCTD13|FSCN1|RFLNA|PLS3|SH3PXD2B|ABL1|FLNA|EVL|SORBS1|WASF2|SHROOM1|RGCC|SRC|SORBS3|ZYX|RAPGEF3|PHACTR1|LIMA1|SMAD3|ARHGEF5|ESPN|ID1|ELN|ACTN1|PTK2B|NF2|TESK1|BAIAP2L1|PHLDB2
REGULATION OF CELL MATRIX ADHESION	8.69042e-05	0.00073131	-0.53744	-1.79833	75	96	AJAP1|ACVRL1|DDR2|MMP14|LRP1|S100A10|COL16A1|DLC1|RHOD|CDK6|PEAK1|SLC9A1|ONECUT2|THBS1|SEMA3E|EFNA5|CAMSAP3|BCL2|ARHGAP6|PTPRJ|POSTN|ABL1|JUP|DAG1|SRC|KDR|EMP2|RCC2|SMAD3|FMN1|BCL6|MINK1|LIMS1|GSK3B|PTK2B|SERPINE1|NF2|PHLDB2|ONECUT1|MAP4K4
MORPHOGENESIS OF AN EPITHELIUM	1.0073e-06	2.56715e-05	-0.483547	-1.79872	0	442	HGF|AJAP1|TBX2|TNC|ACVRL1|SIX1|TWIST1|TBX3|SOX10|SIX2|COL5A1|TGFBR2|RSPO2|RET|ALDH1A3|GPC4|TCF15|BMP4|NOTCH1|OSR1|HHIP|RASIP1|PRKACA|SNAI2|MMP14|FOXD1|SEMA3C|TGFB1|RREB1|MESP1|ALDH1A2|DLC1|TGFB1I1|EDNRA|LAMA5|PAX2|ROR2|NKD1|RARG|TFAP2A|ETV5|KIF26B|MEGF8|DAB2|GDF7|IRX1|RXRA|LRP5|GDNF|GLI2|JAG2|FRAS1|ARID1A|IGFBP5|PRKX|PGF|GLI3|SIX4|PLOD3|MET|PKD1|RARA|IRX2|FZD4|CELSR2|SNAI1|WNT7B|SH3BP1|TGM2|AGT|M…
PROTEIN TRIMERIZATION	0.000813405	0.00456924	-0.603046	-1.79948	634	43	COL1A1|COL1A2|EMILIN1|COL6A2|COL6A1|ASIC1|P2RX3|C1QTNF5|CD74|WIZ|TRIM6|SKI|HSF1|C1QTNF1
RESPONSE TO ORGANOPHOSPHORUS	7.96413e-05	0.000689698	-0.535574	-1.80041	69	100	COL1A1|AQP1|P2RX5|PTGS2|AHR|LPAR1|P2RX3|P2RX2|HCN2|P2RX6|EEF2K|CPS1|IGFBP5|P2RX7|RAPGEF1|SDC1|KCNJ11|ITPR2|PTPRN|RELA|SLC8A3|GPD1|DGKQ|AKAP6|SLC6A3|VGF|KCNE1|SSH1|RAPGEF3|STC1|WNT10B|KCNQ1|SREBF1|PTK2B|HCN4|CARM1|ZFP36L1|LDHA|TRPV1
MORPHOGENESIS OF EMBRYONIC EPITHELIUM	1.42779e-05	0.000177429	-0.519943	-1.80049	12	132	SIX1|TWIST1|RET|ALDH1A3|BMP4|OSR1|PRKACA|TGFB1|ALDH1A2|DLC1|TGFB1I1|LAMA5|PAX2|RARG|TFAP2A|GDF7|IRX1|GDNF|GLI2|JAG2|ARID1A|SIX4|RARA|IRX2|WNT7B|SKI|SOX9|WNT5A|SOX8|FOLR1|CTHRC1|CELSR1|MED12|SOX11|SUFU|SCRIB|TSC2|PLXNB2|ABL1|APAF1|HES5|AR
VOLTAGE GATED CATION CHANNEL ACTIVITY	3.92766e-05	0.000386073	-0.529566	-1.80116	34	111	KCNJ13|KCNT1|KCNA1|KCNA2|KCNJ12|CACNA1G|CACNA2D3|CACNA1C|CACNG5|CACNG2|RYR1|GRIN2D|HCN2|KCNK3|CACNA1H|KCNB2|CACNB3|CACNA2D2|ANXA2|CACNA2D4|KCNAB1|GRIN1|LRRC55|KCNJ14|CACNG1|CACNG4|KCND1|KCNK5|KCNJ11|KCNC4|KCNH2|KCNC1|KCNJ2|CACNA1A|KCNK1|KCNB1|KCNAB3|CACNA1B|KCNH4|KCNH3|TPCN1|KCNAB2|KCNE1|KCNS2|KCNJ4|KCNJ6|KCNA5|GAS6|CACNB1|KCND3|KCNQ3|KCNQ1|KCNMA1
LYSOSOMAL LUMEN	0.000138772	0.00105792	-0.547891	-1.80121	118	83	DCN|ACAN|CSPG4|HSPG2|BGN|LUM|PRELP|BCAN|PDGFRB|GPC4|AGRN|CTSK|GAA|CD74|TPP1|GPC3|SDC1|GPC6|GPC1|PLBD2|GPC5|IDUA|IDS|ATP13A2|OGN|MAN2B2|NCAN|MAN2B1|CTSA|CTSD|GALNS|SGSH|GPC2
REGULATION OF MUSCLE ORGAN DEVELOPMENT	3.01348e-05	0.00031657	-0.527552	-1.80275	26	116	TBX2|SIX1|TWIST1|SHOX2|TGFBR2|IGF1|BMP4|NOTCH1|RGS4|TGFB1|ERBB3|MSTN|HEY2|HDAC4|LOX|SIX4|TBX1|PPARA|CDON|TGFBR3|G6PD|YBX3|BCL2|GPC1|TLL2|AKAP6|MEF2C|FAM129B|SOX6|WNT3A|MEGF10|BMP2|NEUROG1|S100B|EFNB2|SMAD3
REGULATION OF CELLULAR RESPONSE TO GROWTH FACTOR STIMULUS	1.04012e-06	2.56715e-05	-0.499113	-1.80458	0	230	ACVRL1|DCN|ADGRA2|DLX1|ITGA8|TMEM204|TGFBR2|TGFB3|RUNX2|NBL1|EMILIN1|CDKN2B|BMP4|NOTCH1|LTBP4|HHIP|FOXD1|TGFB1|TGFB1I1|HIPK2|DAB2|LOX|ZNF703|ZNF423|PRDM16|MMRN2|BCL9L|NTF3|CRB2|SPRY4|FBN1|VASN|FZD4|ONECUT2|FGF18|AGT|SKI|TGFBR3|THBS1|GPC3|RNF165|RBPMS2|SEMA6A|GREM2|PMEPA1|FAM20C|NEO1|CREBBP|WNT5A|FOLR1|ITGA3|PRKD2|GPC1|SOX11|ITGA5|SULF2|FBN2|SMAD6|CREB3L1|PEG10|ABL1|NPNT|FAM129B|SHISA2|ADAMTSL2|HE…
MESODERM DEVELOPMENT	7.30854e-05	0.000645681	-0.538729	-1.80485	63	97	TLX2|TBX3|SIX2|ITGA8|FOXC1|INHBA|TCF15|BMP4|OSR1|PRKACA|POU4F1|MESP1|PAX2|TIE1|HMGA2|KDM6B|AMH|SCX|CRB2|TBX1|SNAI1|EYA2|WNT11|WNT5A|ITGA3|EXT1|WNT3A|DLL3|BMPR2|ITGB4|EPHA2|BMP7|SMAD3|ETS2|EYA1|ACVR2B|SFRP2|YAP1|NF2|TEAD2|CTDNEP1|ZFP36L1|GDF11|ACVR1
CELL MATRIX ADHESION	1.06283e-06	2.56715e-05	-0.507881	-1.80527	0	179	AJAP1|ACVRL1|NID2|NID1|COL3A1|ITGA8|ITGA11|DDR2|ITGA1|EMILIN1|MMP14|ITGA4|COL13A1|ITGA10|LRP1|FN1|COL5A3|S100A10|COL16A1|DLC1|RHOD|TNN|LAMA5|L1CAM|PXN|CDK6|PEAK1|SLC9A1|ITGA7|PKD1|ADAMTS9|TAOK2|ONECUT2|SNED1|BCAM|THBS1|SEMA3E|EFNA5|ITGA3|CAMSAP3|BCL2|ARHGAP6|PTPRJ|POSTN|ABL1|SORBS1|NPNT|JUP|DAG1|TMEM8B|FREM1|ITGB4|ADAMTS13|SRC|ZYX|KDR|EMP2|RCC2|TECTA|SMAD3|FMN1|AJUBA|BCL6|MINK1|LIMS1|GSK3B|ACTN1|…
ENDOTHELIUM DEVELOPMENT	7.2039e-05	0.000640184	-0.53974	-1.80603	62	96	ACVRL1|TMEM100|COL23A1|BMP4|NOTCH1|COL18A1|S1PR3|MESP1|HEY2|FASN|LAMA5|KDM6B|MARVELD2|HEY1|PLOD3|MET|ANXA2|SCUBE1|WNT7B|PDE4D|ICAM1|RAPGEF1|PTPRS|S1PR2|PRKD2|STARD13|TNFRSF1A|MYADM|BMPR2|SLC40A1|CLDN5|KDR|RAPGEF3|STC1|ARHGEF26|ACVR2B|HEG1|NR2F2
REGULATION OF EPITHELIAL CELL MIGRATION	1.05928e-06	2.56715e-05	-0.507061	-1.80695	0	185	ACVRL1|DCN|ADGRA2|MEOX2|TGFBR2|PTGS2|ETS1|SRPX2|BMP4|NOTCH1|TGFB1|RHOJ|RREB1|SEMA5A|NOS3|DOCK5|MMRN2|STAT5A|PTPN23|SASH1|MET|ADAMTS9|IQSEC1|SH3BP1|EPPK1|FGF18|AGT|THBS1|SOX9|SERPINF1|ADGRB1|PRKD1|WNT5A|BCAR1|ITGA3|PRKD2|STARD13|PRKCE|AMOTL1|HDAC7|HAS2|ABL1|EVL|MECP2|MEF2C|JUP|MCC|RGCC|BMPR2|PTPRR|SLIT2|EPHA2|SRC|KDR|EMP2|STC1|VASH1|SCARB1|NR2F2|DAB2IP|DOCK1|PLCG1|HYAL1|MAP2K3|FGF7|FLT4|CARD10|PTK…
CIRCULATORY SYSTEM PROCESS	1.00944e-06	2.56715e-05	-0.486993	-1.80708	0	408	TBX2|ACVRL1|SGCD|MEOX2|HRC|FLI1|BDKRB2|COL1A2|SCN4B|TTN|MME|NPR3|NPY|PTGS2|FOXC1|GPER1|ITGA1|KCNJ12|CACNA1G|SCN2B|NPR2|EDN3|DRD2|PRKACA|RGS4|TGFB1|CACNA2D3|PDE5A|CXCL12|TNNT3|HEY2|ADORA2A|EDNRA|CACNA1C|CACNG5|AVPR1A|P2RX2|CACNG2|RYR1|HDAC4|WWTR1|ATP2B3|MYL1|NOS3|DOCK5|GNAO1|SLC9A1|LRP5|CPS1|ITPR3|KCNK3|CACNA1H|NOS1|ATP2A1|CACNB3|CACNA2D2|CALCA|GAA|ADM2|PLOD3|ENPEP|HRH1|ACTA2|CACNA2D4|PPARA|PDE4D|…
CELLULAR RESPONSE TO VASCULAR ENDOTHELIAL GROWTH FACTOR STIMULUS	0.000489832	0.00299523	-0.589145	-1.80744	391	51	DCN|ADGRA2|VEGFD|PDGFRA|FOXC1|PDGFRB|NOTCH1|PGF|VEGFB|ERN1|SEMA6A|PRKD1|PRKD2|RELA|KDR|ADAMTS3|NR4A1|DAB2IP|MAP2K3|FLT4|DLL1|GAB1|ADAMTS12|SMOC2|MYO1C
CELL CHEMOTAXIS	3.22116e-06	5.53207e-05	-0.512693	-1.80796	2	162	HGF|VEGFD|PDGFRA|NBL1|PDGFRB|ITGA1|DYSF|EDN3|NOTCH1|CORO1A|LPAR1|CXCL12|MSTN|SEMA5A|GPSM3|LOX|ABCC1|RIPOR2|PREX1|MMP28|PARVA|ITGA9|CCR10|PGF|CMKLR1|CALCA|PRKCD|MET|CD74|HRH1|PDE4D|PADI2|FGF18|VEGFB|RARRES2|PLXNB3|THBS1|WNK1|PDGFD|PRKD1|WNT5A|CAMK1D|BCAR1|MAPK3|PRKD2
CELL FATE COMMITMENT	1.05818e-06	2.56715e-05	-0.506976	-1.80807	0	187	TBX2|ISL1|SIX1|DLX2|ISL2|TBX3|DLX1|SIX2|TLX3|RUNX2|PRRX1|BMP4|NOTCH1|NOTCH3|TENM4|PTCH2|POU4F1|MESP1|HEY2|TGFB1I1|PAX2|ROR2|STAT6|NOTCH2|PRDM1|GDF7|KDM6B|GLI2|JAG2|WNT9A|APC2|DMRT3|WNT8B|ARX|GLI3|TBX1|RARA|WNT7B|ONECUT2|CDON|TCF3|EYA2|WNT11|SOX9|WNT5A|SOX8|FOXN4|BCL2|EPOP|SUFU|PML|SH3PXD2B|MEF2C|ZFPM1|SATB2|SOX6|WNT3A|TEAD3|HES5|HES1|BMP2|AR|BCL11B|DMRTA2|ZBTB7B|NEUROG1|TCF7L2|ASCL1|SOX12
MYOFIBRIL ASSEMBLY	0.000516737	0.00314049	-0.593542	-1.80934	410	49	LDB3|PDGFRA|TTN|PDGFRB|TNNT3|OBSCN|CAPN3|SIX4|MYOM1|PGM5|OBSL1|IGSF22|MYH3|MYOM2|TMOD1|KRT19|MEF2C|NEB|ACTG1
DITERPENOID METABOLIC PROCESS	0.000364197	0.00233407	-0.579975	-1.80968	295	57	HSPG2|ALDH1A3|GPC4|ABCA4|AGRN|LRP1|ALDH1A2|CYP27C1|RBP1|RARRES2|GPC3|SDC1|GPC6|STRA6|GPC1|ALDH1A1|GPC5|RDH5|BCO2|CRH|PPARD|RDH13|DGAT2|LPL
NEUROMUSCULAR JUNCTION DEVELOPMENT	0.000533422	0.00321631	-0.595717	-1.80997	422	48	TNC|SIX1|AGRN|P2RX2|CACNG2|ETV5|SHANK3|SHANK1|CACNB3|CACNA2D2|SIX4|LRRK2|PDZRN3|KALRN|UNC13A|LRP4
DNA BINDING TRANSCRIPTION REPRESSOR ACTIVITY RNA POLYMERASE II SPECIFIC	1.05221e-06	2.56715e-05	-0.50577	-1.81168	0	199	TBX2|TBX3|MSC|POU4F2|HEYL|NFATC2|TBX15|PRRX1|FOXD3|SNAI2|AEBP1|ARID5A|HIC1|HEY2|HMX1|HMGA2|TFAP2A|ZFHX3|PRDM1|IRX1|HEY1|ARX|ELK3|CUX2|FOXO1|IRX2|PPARA|SNAI1|TCF7|FOXS1|TCF3|MYC|BCL11A|VAX1|PCBP3|HSF1|HES2|ERF|E2F8|FOXM1|YBX3|RELA|HIC2|ETV6|TFAP2C|CREB3L1|SCRT2|MYPOP|MNT|MECP2|PPARD|ZFPM1|SOX6|KLF16|HES5|ZBTB7A|HES1|FEZF1|BHLHE40|ZBTB4|ASCL1|PURB|POU6F1|HMBOX1|BACH2|ETS2|FOXO3|SREBF2|NFKB1|BCL6|IN…
RESPONSE TO FLUID SHEAR STRESS	0.00106741	0.0057247	-0.640515	-1.81279	798	32	TGFB3|PTGS2|ETS1|PDGFRB|TGFB1|NOS3|P2RX7|PKD1|SMAD6|HAS2|MEF2C|MAPK7|SRC|SREBF2|SMAD7
RESPONSE TO RETINOIC ACID	8.79456e-05	0.000736574	-0.547574	-1.81333	75	88	TNC|FZD10|COL1A1|AQP1|PDGFRB|RET|OSR1|ALDH1A2|PAX2|TIE1|RARG|RXRA|WNT9A|WNT8B|TBX1|RARA|FZD4|IGF2R|WNT7B|WNT11|SOX9|SERPINF1|WNT5A|IGFBP7
RESPONSE TO ACID CHEMICAL	1.02741e-06	2.56715e-05	-0.496801	-1.81421	0	275	SST|TNC|FZD10|SIX1|COL1A1|NTRK1|PDGFRA|COL1A2|COL3A1|AQP1|PTGS2|MMP2|PDGFRB|RET|COL18A1|OSR1|PDK4|COL6A1|ALDH1A2|COL16A1|NEURL1|PAX2|TIE1|AVPR1A|RARG|RXRA|CPS1|ID3|WNT9A|WNT8B|PTGER4|TBX1|FOXO1|RARA|FZD4|FABP3|IGF2R|GIPR|WNT7B|ICAM1|CYP2E1|TH|GRIN1|TGFBR3|UCP2|PDGFD|WNT11|SOCS1|BCL11A|SOX9|SERPINF1|COL5A2|HSF1|WNT5A|FOLR1|CPT1A|IGFBP7|RELA|PRKCE|PTGES|PDK3|TNFSF4|WNT3A|ADCY6|HPCA|PTGFR|RPTOR|AQP3…
MYOBLAST DIFFERENTIATION	0.00022168	0.00155075	-0.56907	-1.81439	183	66	TBX2|ISL1|TBX3|IGF1|BMP4|NOTCH1|CMTM5|TGFB1|MSTN|RIPOR2|CAPN3|ID3|RANBP3L|KCNAB1|CDON|SOX9|SDC1|SOX8|MEF2C|PPARD|MAML1|TCF7L2|LGALS1|PLEKHM3|WNT10B|REST|EPAS1|DLL1|BOC
MESONEPHROS DEVELOPMENT	9.27013e-05	0.000772174	-0.548945	-1.81545	79	87	SIX1|SIX2|FOXC1|RET|BMP4|OSR1|CRLF1|FOXD1|TGFB1|LAMA5|ROBO2|PAX2|KIF26B|GDNF|PGF|GLI3|SIX4|PKD1|RARA|AGT|MYC|GPC3|WNT11|SOX9|DCHS1|SDC1|SOX8|BCL2|SMAD6|NPNT|HES1|BMP2|SLIT2|BMP7|SMAD3|FMN1|SMAD7|EYA1
REGULATION OF CELL JUNCTION ASSEMBLY	0.000107643	0.000861423	-0.554369	-1.81687	91	81	ACVRL1|PRKACA|SNAI2|MMP14|LRP1|S100A10|COL16A1|RUNX1|DLC1|RHOD|PEAK1|SLC9A1|SNAI1|AGT|RAPGEF1|THBS1|EFNA5|CAMSAP3|PRKCH|ARHGAP6|PTPRJ|ABL1|EPHA2|SRC|CLDN5|KDR|NPHP4|RCC2|SMAD3|FMN1|CBFB
POSITIVE REGULATION OF CELL SUBSTRATE ADHESION	6.06043e-05	0.00055972	-0.543207	-1.81763	52	96	EGFL6|NID1|EGFLAM|COL8A1|EMILIN1|FN1|RREB1|S100A10|COL16A1|DOCK5|CDK6|MMRN2|ABI3BP|PREX1|EMILIN3|ALOX15|ITGA3|MYADM|ITGA5|PRKCE|PTPRJ|EMILIN2|HAS2|ABL1|FLNA|NPNT|JUP|DAG1|FBLN2|KDR|UNC13D|EMP2|TRIOBP|CYR61|SMAD3|FMN1|DOCK1|LIMS1|GSK3B|PTK2B
REGULATION OF ACTIN FILAMENT BUNDLE ASSEMBLY	0.000125618	0.000977139	-0.556593	-1.81827	106	79	SYNPO2|SYNPO|TGFB3|FHOD1|LPAR1|S100A10|DLC1|PXN|SLC9A1|ARHGAP28|SHANK3|SHANK1|PTGER4|MET|ARAP1|WNT11|LIMK1|TMEFF2|ARHGAP6|SH3PXD2B|ABL1|FLNA|EVL|WASF2|RGCC|SORBS3|RAPGEF3|SMAD3|ARHGEF5
EXTRACELLULAR MATRIX DISASSEMBLY	0.000427353	0.00266073	-0.59268	-1.81829	341	51	ADAMTS5|MMP2|ETS1|DDR2|MMP14|TGFB1|LRP1|CTSK|FAP|TIMP2|ADAMTS4|SCUBE1|MMP15|MELTF|LAMC1|NOXO1|BMP1|TIMP1|FSCN1|TLL2|SH3PXD2B|CST3|SCUBE3|FURIN
POSITIVE REGULATION OF LEUKOCYTE CHEMOTAXIS	0.000418606	0.00261693	-0.592901	-1.81897	334	51	VEGFD|DYSF|EDN3|CXCL12|MSTN|GPSM3|RIPOR2|PGF|CMKLR1|CD74|VEGFB|RARRES2|THBS1|WNK1|WNT5A|CAMK1D|MAPK3
CAMERA TYPE EYE DEVELOPMENT	1.0333e-06	2.56715e-05	-0.50047	-1.81923	0	252	TBX2|ACVRL1|TWIST1|DLX2|DLX1|LAMC3|PDGFRA|COL8A2|TGFBR2|POU4F2|PITX2|COL8A1|FOXC1|PDGFRB|RET|INHBA|ALDH1A3|BMP4|SLITRK6|SDK1|SLC17A7|TGFB1|RHOJ|SDK2|CYP1A1|ALDH1A2|HIPK2|CACNA1C|PAX2|RARG|TFAP2A|RXRA|LRP5|ARID1A|WNT9A|ACHE|SMARCA4|GLI3|FBN1|DSCAM|MERTK|RARA|FZD4|WNT7B|MYOM1|CDON|TH|NECTIN1|SKI|PRSS56|SOX9|VAX1|SERPINF1|WNT5A|SOX8|PPP1R13L|FOXN4|STRA6|MYOM2|TMOD1|SOX11|FBN2|BCAR3|SIX3
POSITIVE REGULATION OF NEUROLOGICAL SYSTEM PROCESS	0.000375407	0.00239087	-0.589654	-1.81979	301	53	HGF|SOX10|IGSF9B|TENM4|TNR|RGS4|P2RX3|CHRNB4|NLGN2|SHANK3|SHANK1|CUX2|CACNB3|STX1B|GRIN1|RNF10|CHRNA7|DAG1|SSH1|SHANK2|NTSR1|S100B
NEGATIVE REGULATION OF LOCOMOTION	1.03018e-06	2.56715e-05	-0.49957	-1.8202	0	263	ACVRL1|DCN|MEOX2|SPOCK3|COL3A1|SEMA3G|ARHGDIB|NBL1|EMILIN1|NOTCH1|DRD2|SEMA3C|TGFB1|LRP1|PODN|CXCL12|SEMA5A|DLC1|ADORA2A|TNN|ROBO2|TIE1|ADARB1|RIPOR2|MMRN2|MMP28|FBLN1|IGFBP5|CYGB|PTGER4|SEMA6C|PTPN23|ADAMTS9|EPPK1|PADI2|PTPRU|PLXNB3|THBS1|WNT11|PRKG1|SEMA7A|SERPINF1|SEMA6A|ADGRB1|SEMA3E|PLXNA3|TMEFF2|WNT5A|DLG5|SEMA4D|BCL2|STARD13|MCTP1|CCL2|PTPRJ|ABHD2|TIMP1|PML|ABR|EVL|RRAS|MECP2|MEF2C|SEMA3F|…
GLOMERULUS DEVELOPMENT	0.000447671	0.0027703	-0.599217	-1.8206	354	48	PDGFRA|NID1|HEYL|FOXC1|PDGFRB|RET|BMP4|NOTCH1|OSR1|NOTCH3|KIRREL3|PAX2|WWTR1|ENPEP|ACTA2|PDGFD|BCL2|SULF2|MEF2C|HES1|BMP7|EGR1|NPHS1|CFLAR
CYTOKINE BINDING	0.000134801	0.0010328	-0.561262	-1.82133	113	75	ACVRL1|TGFBR2|TGFB3|NBL1|OSMR|LTBP4|LTBP3|CRLF1|ITGA4|IL10RA|IL13RA1|IL1R1|LRRC32|CD4|CCR10|CD74|VASN|FZD4|PXDN|TGFBR3|THBS1|PRLR|GREM2
POSITIVE REGULATION OF CELL MORPHOGENESIS INVOLVED IN DIFFERENTIATION	8.72231e-06	0.000123445	-0.522863	-1.8217	7	141	SHOX2|TRPV2|POU4F2|PLXNA4|LRP1|FN1|RREB1|CXCL12|S100A10|SEMA5A|LPAR3|ROBO2|NGFR|L1CAM|MEGF8|DOCK5|EEF2K|PREX1|CUX2|DSCAM|PLXNB3|LIMK1|SEMA7A|CDH4|OBSL1|PLXNA3|EFNA5|PLXND1|SEMA4D|MYADM|CRABP2|KALRN|AMIGO1|PLXNB2|ARHGDIA|HAS2|ABL1|FLNA|MAP1B|NEFL|WNT3A|CUX1|BMPR2|SLIT2|PLXNA2|UNC13D|TRIOBP|ADNP|DOCK1|NGF|LIMS1|ISLR2|PLXNA1|FBXW8|ANAPC2|STK11|PLXNB1
CELL SUBSTRATE JUNCTION ASSEMBLY	7.27873e-05	0.000644958	-0.549352	-1.82177	62	89	ACVRL1|PLEC|MMP14|LRP1|FN1|S100A10|COL16A1|DLC1|RHOD|LAMA5|TNS1|PEAK1|SLC9A1|TAOK2|THBS1|TLN1|LAMC2|EFNA5|CAMSAP3|LAMC1|BCL2|ITGA5|ARHGAP6|PTPRJ|LAMA3|ABL1|SORBS1|ITGB4|SRC|KDR|RCC2|SMAD3|FMN1|AJUBA|LIMS1|ACTN1|PTK2B
REGULATION OF CALCIUM MEDIATED SIGNALING	0.000127462	0.000988911	-0.56043	-1.82178	107	76	HRC|TMEM100|P2RX5|IGF1|ZAP70|SELENON|PRKACA|ERBB3|P2RX3|P2RX2|SLC9A1|CD4|NOS1|CMKLR1|JPH3|PDE4D|LRRK2|HOMER3|NEUROD2|LMCD1|AKAP6|JPH4|SPPL3|RCAN3|HTT|MAPK7|CHERP
POSITIVE REGULATION OF LOCOMOTION	1.00792e-06	2.56715e-05	-0.49022	-1.82207	0	430	HGF|COL1A1|TWIST1|ADGRA2|TWIST2|VEGFD|TNFAIP6|PDGFRA|TGFBR2|SEMA3G|DOCK8|PTGS2|ETS1|GPER1|PDGFRB|RET|DDR2|SRPX2|DYSF|IGF1|BMP4|EDN3|NOTCH1|COL18A1|MAZ|SNAI2|MMP14|ITGA4|SEMA3C|TGFB1|RHOJ|LRP1|CORO1A|FN1|LPAR1|RREB1|CXCL12|MSTN|SEMA5A|GPNMB|RHOD|ADAMTS1|GPSM3|IL1R1|IGF1R|ROR2|HDAC4|MEGF8|DAB2|LAMB1|NOS3|DOCK5|ZNF703|RIPOR2|PREX1|IGFBP5|NTF3|STAT5A|AGO2|SEMA6C|CEMIP|VSIR|PGF|CMKLR1|SASH1|MCAM|MET|C…
POSITIVE REGULATION OF CALCIUM MEDIATED SIGNALING	0.000938031	0.00515748	-0.647715	-1.82239	698	31	P2RX5|IGF1|ZAP70|ERBB3|P2RX3|P2RX2|SLC9A1|CD4|NEUROD2|LMCD1|AKAP6|SPPL3|HTT|CHERP
CALCIUM MEDIATED SIGNALING	5.40388e-06	8.25983e-05	-0.519624	-1.82275	4	152	SGCD|HRC|TMEM100|P2RX5|NFATC2|IGF1|ZAP70|SELENON|PRKACA|ERBB3|NFATC1|P2RX3|CACNA1C|AVPR1A|P2RX2|HDAC4|KSR2|GRIN2D|SLC9A1|CD4|NR5A2|CCR10|NOS1|CMKLR1|P2RX7|JPH3|PDE4D|LRRK2|LAT|GRIN1|DMPK|ADGRB2|HOMER3|NEUROD2|ADGRL1|MCTP1|LMCD1|PTPRJ|AKAP6|JPH4|SPPL3|RCAN3|SAMD14|HTT|HPCA|PTGFR|MAPK7|CHERP|PPP1R9B|PTGDR2|KDR|TBC1D10C|TMEM38A|ANK2|CAMKK2|TMEM110|ATP2B4|PLCG1|GSK3B|PTK2B
REGULATION OF CELL SHAPE	1.21504e-05	0.000159908	-0.528955	-1.82322	10	126	SYNE3|GAS2|PLXNA4|RHOJ|CORO1A|FN1|LPAR1|FMNL3|DLC1|RHOD|ALDOA|CDC42EP5|FGD1|LIMD1|PARVA|ITGA7|TAOK2|EPB41L3|ARAP1|FGD5|ICAM1|PLXNB3|SEMA3E|DIAPH1|PLXNA3|PLXND1|SEMA4D|PALM|CCL2|BVES|CDC42EP1|MARK2|PLXNB2|ARHGAP15|FES|DAG1|MYH9|RHOQ|BAMBI|FBLIM1|KDR|PLXNA2|S100B|EPB41
MUSCLE SYSTEM PROCESS	1.01494e-06	2.56715e-05	-0.494205	-1.82408	0	351	SGCD|HRC|BDKRB2|SCN4B|TTN|KCNA1|PTGS2|GPER1|ITGA1|KCNJ12|MYH8|DYSF|IGF1|CACNA1G|SCN2B|EDN3|CHRND|NOTCH1|DRD2|PRKACA|RGS4|PDE5A|CAMTA2|TNNT3|MSTN|SCN4A|HEY2|EDNRA|P2RX3|CACNA1C|ALDOA|P2RX2|RYR1|HDAC4|CHRNB4|MYL1|NOS3|PXN|DOCK5|GNAO1|P2RX6|SLC9A1|GDNF|CACNA1H|IGFBP5|KCNB2|SNTB1|NOS1|ATP2A1|CALCA|GAA|FOXO1|ACTA2|PPARA|PDE4D|MYOM1|AGT|VEGFB|TNNI1|SCN5A|SMTN|DMPK|TLN1|PRKG1|G6PD|TNNC1|OBSL1|IGSF22|ADR…
RESPONSE TO ESTROGEN	0.000327701	0.00213145	-0.587793	-1.82414	264	55	TGFBR2|TGFB3|PDGFRB|MMP14|ARID5A|MSTN|KMT2D|GLI3|RARA|SERPINB9|OPRK1|ARPC1B|CCND1|PTPRN|SMAD6|CYP27B1|KRT19|CRH|TNFRSF11B|EP300
PLASMA MEMBRANE RECEPTOR COMPLEX	4.35085e-06	6.92737e-05	-0.522618	-1.82436	3	144	ACVRL1|HTR3A|ITGA8|ITGA11|ITGA1|EMILIN1|ZAP70|RAMP1|OSMR|CHRND|GRIK3|ITGA4|ALCAM|ITGA10|IL13RA1|CACNG5|IGF1R|CACNG2|CHRNA4|CHRNB4|GRIN2D|CD4|SHANK3|ITGA9|SHANK1|ITGA7|SHISA6|HFE|GPR156|GRIK5|GRIN1|GABBR2|CACNG4|ITGA3|ITGA5|CHRNB2|SCRIB|GRIK4|IRS1|SORBS1|NPNT|CHRNB1|CHRNA7|BMP2|CNTFR|ITGB4|SHISA7|RNF31|SHANK2
GRANULOCYTE MIGRATION	0.000341844	0.00220934	-0.591314	-1.82491	274	53	ITGA1|DYSF|EDN3|MSTN|IL1R1|RIPOR2|PREX1|ITGA9|PTGER4|CMKLR1|CD74|HRH1|PDE4D|RARRES2|THBS1|CAMK1D|MAPK3|CCL2|PIP5K1C|PIK3CD|SLIT2|DAPK2|IL17RA
ACTIN BINDING	1.01566e-06	2.56715e-05	-0.494957	-1.82565	0	345	SYNE3|SYNPO2|SYNPO|FLNC|TTN|MYH8|PLEC|FHOD1|CORO1A|FMNL3|FHDC1|CORO2A|TNNT3|WIPF3|ALDOA|GAS7|TNS1|TRPC6|NOS3|PARVA|SHANK3|PHACTR3|AFAP1|MICAL3|SNTB1|INF2|MAP1A|EPB41L1|SPTB|S100A4|EPB41L3|MYOM1|COBLL1|LRRK2|TMEM201|MKL1|FMN2|TNNI1|INPPL1|ABLIM3|SMTN|TLN1|SPTBN2|DAAM2|SHROOM4|TNNC1|DIAPH1|HIP1|OBSL1|IGSF22|AVIL|ARPC1B|MTSS1L|FLNB|CAMSAP3|ANTXR1|MYO7A|ESPNL|MYH3|MAP1S|CNN2|MYO9B|VILL|MYOM2|TMOD1|SS…
DETECTION OF MECHANICAL STIMULUS	0.000848319	0.00474097	-0.645289	-1.8263	634	32	NTRK1|TRPA1|TTN|KCNA1|PIEZO2|PIEZO1|CXCL12|PDZD7|SERPINE2|PHF24|CACNB3|PKD1
RESPONSE TO CHEMOKINE	0.000794061	0.00447868	-0.641669	-1.82682	596	33	DOCK8|FOXC1|GPR17|SLIT3|CXCL12|LOX|RIPOR2|CCR10|CMKLR1|PADI2|WNK1|CCL2
ACTIN CYTOSKELETON REORGANIZATION	7.57998e-05	0.000660171	-0.555817	-1.82727	64	83	PDGFRA|ARHGDIB|THSD7B|NRK|TGFB1|RHOD|PDLIM4|PARVA|SHC1|NTF3|EFS|ARAP1|SEMA3E|S1PR2|BCAR1|AUTS2|ANTXR1|BAIAP2L2|ARHGDIA|ABL1|FLNA|FES|MYH9|CDC42BPG|RAPGEF3|PHACTR1|PTK7|RHOBTB2|MICALL2|MINK1|FGF7|PTK2B|GAB1|BAIAP2L1|ABL2|WHAMM|CDC42BPB
RESPONSE TO TRANSFORMING GROWTH FACTOR BETA	1.04778e-06	2.56715e-05	-0.508509	-1.82767	0	209	ACVRL1|COL1A1|MXRA5|DLX1|COL1A2|COL3A1|ITGA8|TGFBR2|TGFB3|EMILIN1|CDKN2B|LTBP4|TGFB1|MSTN|TGFB1I1|HIPK2|ZFHX3|DAB2|LRRC32|PXN|LOX|ZNF703|PRDM16|BCL9L|SCX|FBN1|VASN|ONECUT2|SKI|TGFBR3|THBS1|PDGFD|SOX9|PMEPA1|GDF10|CREBBP|WNT5A|FOLR1|SMAD9|ITGA3|CBL|SOX11|FBN2|POSTN|GDF15|SMAD6|NR3C1|PML|PEG10|COL4A2|NPNT|MEF2C|SOX6|ADAMTSL2|APAF1|EP300|ZBTB7A|BMPR2|BAMBI|MAPK7|FURIN|SRC|ZYX|CLDN5|ZFP36L2|SMAD3|GDF…
TELENCEPHALON DEVELOPMENT	1.03752e-06	2.56715e-05	-0.504471	-1.82771	0	238	DLX2|LHX6|DLX1|COL3A1|AQP1|KCNA1|BCAN|NPY|INHBA|ALDH1A3|BMP4|DRD2|TNR|PLXNA4|RTN4RL2|LRP1|LPAR1|CXCL12|KIRREL3|EPHB3|DLX5|CNTN2|IGF2BP1|ROBO2|AVPR1A|ALK|LAMB1|KDM6B|CDK6|RTN4RL1|SHANK3|EFNA2|ARX|GLI3|RARA|CDON|LRRK2|TH|GRIN1|SKI|SCN5A|SEMA7A|PTPRS|PLXNA3|WNT5A|SZT2|MBOAT7|SLC8A3|SIX3|NUMBL|NEUROD6|CRTAC1|FLNA|TACC2|EMX1|EXT1|SOCS7|NEFL|CDK5R2|WNT3A|HES5|HES1|SLC32A1|BMP2|BCL11B|DCLK2|SLIT2|FEZF1|…
CARDIAC CELL DEVELOPMENT	0.000182276	0.00131419	-0.574915	-1.82918	150	65	SGCD|TBX3|PDGFRA|TTN|PDGFRB|IGF1|BMP4|NOTCH1|RGS4|HEY2|PPARA|MYOM1|AGT|TGFBR3|G6PD|OBSL1|IGSF22|MYOM2|BVES|AKAP6|MAML1|NEB
VASCULAR ENDOTHELIAL GROWTH FACTOR SIGNALING PATHWAY	0.00071634	0.00410854	-0.635882	-1.82985	542	35	DCN|ADGRA2|VEGFD|PDGFRA|FOXC1|PDGFRB|PGF|VEGFB|SEMA6A|PRKD1|PRKD2|KDR|ADAMTS3|DAB2IP|FLT4|DLL1|GAB1|SMOC2|MYO1C
WOUND HEALING	1.0104e-06	2.56715e-05	-0.49371	-1.83015	0	395	AJAP1|TNC|ACVRL1|COL1A1|DCN|PEAR1|F2RL2|PDGFRA|COL5A1|COL1A2|COL3A1|TGFBR2|TGFB3|P2RX5|DOCK8|ETS1|PDGFRB|DYSF|IGF1|PLEC|NOTCH1|MUSTN1|PRKACA|TGFB1|ERBB3|FN1|RREB1|MSTN|PAPSS2|FAP|SYT7|ADORA2A|P2RX3|P2RX2|SERPINE2|ARRB1|TRPC6|SH2B2|NOS3|LOX|P2RX6|FBLN1|CAPN3|ITPR3|ITGA9|ELK3|SH2B3|PRKCD|MCAM|P2RX7|GLI3|B4GALT1|ANXA2|SCUBE1|MERTK|PPARA|VWF|EPPK1|PLAUR|THBS1|EHD2|DGKH|TLN1|PRKG1|UBASH3B|TMEFF2|ENO3|…
REGULATION OF METAL ION TRANSPORT	1.02405e-06	2.56715e-05	-0.499863	-1.8304	0	291	HRC|TRPV2|SCN4B|KCNA1|P2RX5|DPP6|PTGS2|GPER1|PDGFRB|DYSF|SCN2B|EDN3|DRD2|OSR1|SELENON|PRKACA|RGS4|TGFB1|CORO1A|OPRD1|CXCL12|ADORA2A|P2RX3|LPAR3|CACNA1C|P2RX2|SERPINE2|WNK2|TRPC6|NOS3|GNAO1|SLC9A1|CD4|CAPN3|CEMIP|NOS1|CACNB3|P2RX7|DRD4|JPH3|ANXA2|STAC2|KCNAB1|HFE|PDE4D|ICAM1|STIM1|PCSK9|AGT|GRIN1|LRRC55|WNK1|SCN5A|DMPK|UBASH3B|G6PD|CACNG1|OPRK1|DIAPH1|HOMER3|GCK|KCNH2|BCL2|KCNC1|NKAIN1|KCNJ2|PACSI…
REGULATION OF SYSTEM PROCESS	1.00626e-06	2.56715e-05	-0.491747	-1.83133	0	461	HGF|TBX2|SOX10|HRC|BDKRB2|SCN4B|TLX3|TMEM100|AQP1|KCNA1|PTGS2|GPER1|KCNJ12|INHBA|IGF1|CACNA1G|SCN2B|IGSF9B|NPR2|EDN3|NOTCH1|DRD2|PRKACA|TENM4|TNR|RGS4|CACNA2D3|PDE5A|OPRD1|TNNT3|MSTN|SCN4A|HEY2|ADORA2A|P2RX3|CACNA1C|CACNG5|AVPR1A|CACNG2|RYR1|HDAC4|ATP2B3|CHRNB4|GRIN2D|NOS3|DOCK5|GNAO1|CBLN1|SLC9A1|NLGN2|ITPR3|SHANK3|KCNK3|CACNA1H|IGFBP5|SHANK1|NPTX1|KCNB2|CUX2|NOS1|ATP2A1|CACNB3|CACNA2D2|CALCA|GA…
RESPONSE TO AMINO ACID	3.29475e-05	0.000343756	-0.544352	-1.83214	28	101	SST|SIX1|COL1A1|PDGFRA|COL1A2|COL3A1|MMP2|COL6A1|COL16A1|NEURL1|CPS1|ICAM1|GRIN1|PDGFD|SOCS1|BCL11A|COL5A2|HSF1|RELA
CATION CHANNEL ACTIVITY	1.03653e-06	2.56715e-05	-0.505771	-1.83382	0	241	KCNJ13|HTR3A|TRPV2|KCNT1|TRPA1|SCN4B|AQP1|KCNA1|P2RX5|KCNA2|KCNJ12|CACNA1G|SCN2B|CHRND|PIEZO2|GRIK3|PIEZO1|CACNA2D3|ASIC1|SCN4A|KCNK9|P2RX3|CACNA1C|CACNG5|P2RX2|CACNG2|CHRNA4|RYR1|TRPC6|CHRNB4|GRIN2D|HCN2|P2RX6|ITPR3|KCNK3|SLC24A4|CACNA1H|KCNN3|KCNB2|CACNB3|CACNA2D2|P2RX7|JPH3|ANXA2|PKD1|CACNA2D4|KCNAB1|GRIK5|GRIN1|LRRC55|KCNJ14|KCNMB2|SCN5A|CACNG1|TMEM37|CACNG4|KCND1|KCNK5|KCNJ11|ITPR2|KCNC4|KCN…
RESPONSE TO AXON INJURY	0.00019254	0.00137844	-0.582031	-1.83448	157	61	TNC|ISL1|NTRK1|DRD2|TNR|RTN4RL2|LRP1|RTN4RL1|KREMEN1|SARM1|GIPR|PTPRS|FOLR1|BCL2|NEFL|DAG1|MTR|LGALS1|SCARF1|RTN4R
T CELL MIGRATION	0.000779418	0.00441237	-0.656216	-1.83469	577	30	DOCK8|ZAP70|ITGA4|CXCL12|RIPOR2|ICAM1|WNK1|WNT5A|CCL2|PIK3CD|TMEM102|MSN|SPN|ECM1|SLC12A2
NEURON PROJECTION GUIDANCE	1.0333e-06	2.56715e-05	-0.505317	-1.83685	0	252	ISL1|ISL2|NTRK1|POU4F2|GFRA3|SEMA3G|RET|POU4F3|DRGX|TNR|SLIT3|PLXNA4|FOXD1|SEMA3C|ALCAM|LRP1|CXCL12|EPHB3|SEMA5A|DLX5|CNTN2|ROBO2|GFRA1|L1CAM|MEGF8|UNC5B|GDF7|GDNF|GLI2|SHANK3|SHC1|EFNA2|SEMA6C|ARX|EPHB4|GLI3|DSCAM|SPTB|NECTIN1|PLXNB3|UNC5A|RNF165|IRS2|SEMA7A|CDH4|SPTBN2|VAX1|SEMA6A|PDLIM7|EPHB6|SPON2|SEMA3E|FLRT2|NEO1|IGSF9|PLXNA3|DPYSL4|WNT5A|EFNA5|PLXND1|MAPK3|LGI1|SEMA4D|GPC1|CELSR3|ZSWIM4|PA…
VOLTAGE GATED CALCIUM CHANNEL COMPLEX	0.000627952	0.00367784	-0.638568	-1.83758	475	35	CACNA1G|CACNA2D3|CACNA1C|CACNG2|RYR1|CACNA1H|NOS1|CACNB3|CACNA2D2|CACNA2D4|PDE4D|CACNG1|CACNG4|CACNA1A|STAC3|CACNA1B
SPROUTING ANGIOGENESIS	3.30762e-05	0.000343925	-0.548038	-1.8382	28	98	ACVRL1|ADGRA2|MEOX2|VEGFD|PTGS2|SRPX2|BMP4|NOTCH1|RHOJ|SEMA5A|NGFR|E2F2|MMRN2|LOXL2|PARVA|PGF|EPHB4|ADAMTS9|VEGFB|THBS1|SEMA6A|SEMA3E|E2F8|EPN1|STARD13|ITGA5|RSPO3|HDAC7|CREB3L1|ABL1|RNF213|SLIT2|EPHA2|KDR|EFNB2|RECK|NR4A1|FLT4|CARD10|PTK2B|DLL1
PHOSPHATIDYLINOSITOL 3 KINASE SIGNALING	1.46045e-05	0.000180753	-0.541776	-1.8409	12	110	HGF|TWIST1|DCN|PEAR1|NTRK1|PDGFRA|GPER1|PDGFRB|IGF1|MAZ|PIK3R2|ERBB3|IGF1R|SERPINE2|UNC5B|NTF3|AGT|PDGFD|IRS2|SOX9|MAPK3|CBL|SEMA4D|IER3|TSC2|IRS1|PIP5K1C|PPARD|PIK3CD
HAIR CELL DIFFERENTIATION	0.000667968	0.00387472	-0.650825	-1.84197	499	32	PITX2|POU4F3|SLITRK6|NOTCH1|HEY2|PDZD7|JAG2|MYO7A|SCRIB|SPINK5|HES5|HES1|TRIOBP
INTEGRIN MEDIATED SIGNALING PATHWAY	9.85486e-05	0.000804463	-0.569727	-1.84201	82	73	COL3A1|ITGA8|ADAM11|ITGA11|ITGA1|ITGA4|ITGA10|COL16A1|ADAMTS1|LAMA5|ITGA9|ITGA7|LAT|TLN1|SEMA7A|PRKD1|BCAR1|ITGA3|ITGA5|TIMP1|ABL1|FLNA|MYH9|ITGB4|ADAMTS13|SRC|ZYX|EMP2|RCC2
METANEPHRIC NEPHRON DEVELOPMENT	0.000603965	0.00356432	-0.644374	-1.84454	455	34	SIX2|PDGFRA|PDGFRB|RET|BMP4|OSR1|FOXD1|PAX2|KIF26B|IRX1|GDNF|PKD1|IRX2|SOX9|SOX8|HES5|HES1|LIF|EGR1|FMN1
TAXIS	1.00646e-06	2.56715e-05	-0.49612	-1.84729	0	458	HGF|ISL1|ADGRA2|ISL2|VEGFD|NTRK1|PDGFRA|POU4F2|GFRA3|SEMA3G|NBL1|PDGFRB|RET|ITGA1|POU4F3|DYSF|DRGX|BMP4|EDN3|NOTCH1|CMTM5|TNR|SLIT3|PLXNA4|FOXD1|SEMA3C|TGFB1|ALCAM|LRP1|CORO1A|LPAR1|CXCL12|MSTN|EPHB3|SEMA5A|GPNMB|DLX5|GPSM3|CNTN2|ROBO2|GFRA1|PLD1|L1CAM|MEGF8|UNC5B|GDF7|LOX|ABCC1|RIPOR2|GDNF|PREX1|MMP28|GLI2|PARVA|SHANK3|SHC1|EFNA2|CMTM7|NTF3|ITGA9|SEMA6C|CCR10|PGF|ARX|EPHB4|CMKLR1|CALCA|PRKCD|GLI…
REGULATION OF BLOOD CIRCULATION	1.04081e-06	2.56715e-05	-0.5112	-1.84729	0	228	TBX2|HRC|BDKRB2|SCN4B|PTGS2|KCNJ12|CACNA1G|SCN2B|NPR2|EDN3|DRD2|PRKACA|RGS4|CACNA2D3|PDE5A|HEY2|CACNA1C|CACNG5|AVPR1A|CACNG2|RYR1|HDAC4|ATP2B3|NOS3|DOCK5|GNAO1|SLC9A1|ITPR3|KCNK3|CACNA1H|NOS1|ATP2A1|CACNB3|CACNA2D2|CALCA|GAA|HRH1|CACNA2D4|PDE4D|ICAM1|STIM1|TH|AGT|DBH|KCNJ14|KCNMB2|SCN5A|ATP1A3|DMPK|CACNG1|CACNG4|KCND1|ADRA2C|FOXN4|KCNJ11|ADRA2B|ITPR2|KCNH2|SLC8A3|KCNJ2|BVES|KCNK1|SCN3B|ATP2A3|CAC…
ENDOTHELIAL CELL MIGRATION	1.07091e-06	2.56715e-05	-0.523254	-1.84894	0	166	ACVRL1|DCN|ADGRA2|MEOX2|PTGS2|ETS1|SRPX2|BMP4|NOTCH1|TGFB1|RHOJ|SEMA5A|FAP|NOS3|PXN|MMRN2|LOXL2|STAT5A|PRKX|EPHB4|SASH1|MET|ADAMTS9|SH3BP1|FGF18|AGT|THBS1|SERPINF1|ADGRB1|PRKD1|WNT5A|PLXND1|BCAR1|PRKD2|STARD13|AMOTL1|HDAC7|ABL1|MECP2|MEF2C|JUP|RGCC|MYH9|BMPR2|SLIT2|EPHA2|KDR|EMP2|EFNB2|STC1|PLEKHG5|AMOT|VASH1|SCARB1|NR2F2|NR4A1|DAB2IP|PLCG1|MAP2K3|FLT4|ID1|CARD10|PTK2B|EFNA1|ZNF580
MEMBRANE DEPOLARIZATION	7.1859e-05	0.000640184	-0.567904	-1.84909	60	77	DCN|SCN4B|CACNA1G|SCN2B|SCN4A|ADORA2A|CACNA1C|CACNG2|CHRNA4|HCN2|CACNA1H|CACNB3|P2RX7|ABCD1|LRRK2|SCN5A|CACNG4|KCNH2|BCL2|KCNJ2|CACNA1A|CHRNB2|SCN3B|CACNA1B|ABL1|SRC|KDR|NTSR1|SCN1B|ANK2|SMAD7|GCLM|CACNA1D|HCN4
REGULATION OF PHOSPHATIDYLINOSITOL 3 KINASE SIGNALING	3.91701e-05	0.000386073	-0.556419	-1.85014	33	91	HGF|TWIST1|DCN|NTRK1|PDGFRA|GPER1|PDGFRB|IGF1|MAZ|ERBB3|IGF1R|SERPINE2|UNC5B|NTF3|AGT|PDGFD|IRS2|SOX9|MAPK3|CBL|SEMA4D|IER3|TSC2|PIP5K1C|PPARD|PIK3CD
MUSCLE CONTRACTION	1.02766e-06	2.56715e-05	-0.506977	-1.85102	0	274	SGCD|HRC|BDKRB2|SCN4B|TTN|KCNA1|PTGS2|GPER1|ITGA1|KCNJ12|MYH8|DYSF|CACNA1G|SCN2B|EDN3|CHRND|DRD2|PRKACA|PDE5A|TNNT3|SCN4A|EDNRA|P2RX3|CACNA1C|ALDOA|P2RX2|RYR1|HDAC4|CHRNB4|MYL1|PXN|DOCK5|GNAO1|P2RX6|SLC9A1|GDNF|CACNA1H|KCNB2|SNTB1|NOS1|ATP2A1|CALCA|GAA|ACTA2|PDE4D|MYOM1|AGT|VEGFB|TNNI1|SCN5A|SMTN|DMPK|TLN1|PRKG1|TNNC1|OBSL1|IGSF22|ADRA2C|PPP1R13L|ADRA2B|KCNH2|MYH3|SLC8A3|KCNJ2|MYOM2|TMOD1|STAC3|S…
REGULATION OF CALCIUM ION TRANSPORT INTO CYTOSOL	7.78937e-05	0.00067648	-0.569669	-1.85182	65	76	HRC|P2RX5|GPER1|SELENON|PRKACA|TGFB1|CORO1A|P2RX3|CACNA1C|P2RX2|CD4|CAPN3|CEMIP|NOS1|P2RX7|JPH3|PDE4D|GRIN1|UBASH3B|DIAPH1|BCL2|PRKCE|PML|AKAP6|ABL1|JPH4
VENTRICULAR CARDIAC MUSCLE TISSUE DEVELOPMENT	0.000329205	0.00213669	-0.621706	-1.85516	256	43	ISL1|TBX3|FOXC1|NOTCH1|TGFB1|POU4F1|HEY2|RXRA|ADAMTS9|TNNI1|TGFBR3|TNNC1|PPP1R13L
ACTOMYOSIN	0.000111327	0.000883969	-0.584605	-1.85565	91	64	SYNPO2|SYNPO|FHOD1|PDLIM4|HDAC4|SH2B2|PXN|PGM5|ABLIM3|PDLIM7|SHROOM4|FLNB|SEPT9|SIPA1L3|CNN2|TLNRD1|FSCN1|FHL3|BAG3|MYLK|SORBS1|MYH9|FBLIM1|ZYX|LIMA1|MICALL2|MYO18A|ACTN1|VANGL2|ACTC1|TPM4
CELLULAR RESPONSE TO MECHANICAL STIMULUS	0.000134047	0.0010296	-0.58916	-1.85695	109	61	COL1A1|AQP1|PTGS2|PIEZO2|PIEZO1|TGFB1|HDAC4|SLC9A1|SCX|PTGER4|AGT|WNT11|SOX9|CASP8|MAPK3|KCNJ2|CNN2|TNFRSF1A|BAG3|DAG1|TLR5
REGULATION OF STRIATED MUSCLE CELL DIFFERENTIATION	6.24348e-05	0.000571447	-0.570634	-1.85798	52	77	SHOX2|NFATC2|IGF1|BMP4|NOTCH1|MMP14|RGS4|TGFB1|MESP1|HDAC4|RIPOR2|TBX1|MAMSTR|PPARA|EHD2|DMPK|G6PD|ADGRB1|BCL2|GDF15|AKAP6|EHD1|MEF2C|FAM129B|SOX6|WNT3A|MAML1|BMP2
SARCOLEMMA	6.62097e-06	9.8254e-05	-0.538638	-1.8581	5	127	SGCD|BGN|FLNC|AQP1|TGFB3|AHNAK2|DYSF|COL6A2|PLEC|ANK1|COL6A3|COL6A1|CACNA1C|OBSCN|SLC2A4|RYR1|SLC9A1|CAPN3|SNTB1|NOS1|CACNB3|ANXA2|STAC2|PGM5|STBD1|SCN5A|CACNG1|CACNG4|KCNJ11|SYNC|SLC8A3|KCNJ2|STAC3|BVES|KCNB1|AKAP6|KRT19|DAG1|BIN1
VENTRICULAR SEPTUM MORPHOGENESIS	0.000303001	0.00201803	-0.627773	-1.85823	234	41	TBX3|TGFBR2|HEYL|BMP4|NOTCH1|SLIT3|HEY2|ROBO2|NOS3|FGFRL1|HEY1|TGFBR3|WNT11|WNT5A|SOX11|ZFPM1|HES1|BMPR2|SLIT2
KIDNEY MORPHOGENESIS	4.78991e-05	0.000457586	-0.566216	-1.85848	40	82	SIX1|SIX2|PDGFRB|BMP4|OSR1|FOXD1|TGFB1|LAMA5|PAX2|WWTR1|KIF26B|IRX1|GDNF|FRAS1|PRKX|PGF|GLI3|SIX4|PKD1|IRX2|WNT7B|LRRK2|AGT|MYC|GPC3|WNT11|SOX9|DCHS1|GCNT4|SOX8|BCL2|NPNT|HES5|HES1|BMP2|BMP7|LIF
ACTIN FILAMENT BUNDLE	0.000148494	0.00112086	-0.594297	-1.85927	120	58	SYNPO2|SYNPO|FHOD1|PDLIM4|SH2B2|PXN|PGM5|RFLNB|ABLIM3|PDLIM7|SHROOM4|FLNB|SEPT9|SIPA1L3|CNN2|TLNRD1|FSCN1|FHL3|RFLNA|PLS3|BAG3|MYLK|SORBS1|MYH9|FBLIM1|ZYX|LIMA1|MICALL2|ACTN1|VANGL2|TPM4
REGULATION OF ANIMAL ORGAN MORPHOGENESIS	1.04827e-06	2.56715e-05	-0.517726	-1.86012	0	208	HGF|AJAP1|TBX2|ISL1|SIX1|TWIST1|SIX2|TGFBR2|RUNX2|FOXC1|RSPO2|GPC4|BMP4|NOTCH1|SNAI2|SEMA3C|TGFB1|MESP1|ROBO2|PAX2|ROR2|NKD1|TFAP2A|ETV5|DAB2|RXRA|GDNF|DMRT3|SIX4|TBX1|FZD4|CELSR2|AGT|MYC|GPC3|WNT11|SOX9|WNT5A|SOX8|CTHRC1|GPC6|BCL2|CELSR1|MED12|CELSR3|SULF2|ARHGEF19|RSPO3|ABL1|PRICKLE2|TNFRSF11B|WNT3A|HES1|BMP2|AR|BMPR2
NEURON PROJECTION TERMINUS	6.62097e-06	9.8254e-05	-0.539443	-1.86087	5	127	RGS10|MME|KCNA1|CPLX1|KCNA2|GPER1|DRD2|GRIK3|FLRT1|BSN|OPRD1|SYT7|P2RX3|TNN|NOS1|CALCA|PDYN|TANC1|LRRK2|GRIK5|TH|TBC1D24|AP3D1|GRIN1|PRRT2|PNOC|SLC18A1|OPRK1|ADRA2C|CHRM1|PTPRN2|PTPRN|KCNC4|KCNC1|UNC13A|CAD|MICAL1|SLC18A3|RAB3A|AAK1|SLC32A1|KCNAB2|FSTL3|ACTB|CRHR2|ACTG1|SEPT6|UCN|ATCAY|POLG|CNGB1|NTSR1|PACSIN1
MEMBRANE PROTEIN PROTEOLYSIS	0.000200678	0.00142668	-0.604848	-1.86115	160	52	RET|TIMP3|TGFB1|NGFR|TIMP2|ADAM19|P2RX7|RELA|SPPL2B|PACSIN3|TIMP1|TNFRSF1B|SNX33|ADRA2A|DAG1|SPPL3|MYH9|FURIN|BACE1|BACE2|MBTPS2
BONE MINERALIZATION	4.06211e-05	0.000398009	-0.563694	-1.86145	34	86	TWIST1|TMEM119|COL1A2|TGFB3|FGF23|PTGS2|RSPO2|DDR2|IGF1|BMP4|OSR1|TGFB1|GPNMB|ROR2|PTH1R|TFAP2A|LOX|ANKH|SBNO2|MGP|P2RX7|RFLNB|GPC3|WNT11|SOX9|FAM20C|ALOX15|FBN2|RFLNA|CYP27B1|MEF2C|BMP2|BMPR2|SMPD3|BMP7|CYR61|SMAD3|PTHLH|WNT10B|ACVR2B
NOTCH SIGNALING PATHWAY	1.0691e-06	2.56715e-05	-0.526193	-1.86191	0	169	TBX2|PEAR1|DLX2|DLX1|TMEM100|TGFBR2|HEYL|FOXC1|NOTCH1|NOTCH3|GAS2|SNAI2|MMP14|S1PR3|TGFB1|MESP1|HEY2|NEURL1|ROBO2|NOTCH2|ARRB1|CDK6|ZNF423|C8orf4|JAG2|ZMIZ1|HEY1|SNAI1|MYC|GDPD5|SOX9|CREBBP|HES2|PLXND1|EPN1|POSTN|DTX2|KRT19|FAM129B|MAML1|HES5|EP300|RFNG|ZBTB7A|DLL3|HES1|AAK1|BMP2|NOTCH2NL|BHLHE40|BMP7|MAML2|ASCL1|KCNA5|NEURL1B|SPEN|LLGL2|GMDS|TRAF7|BCL6|MAML3|MDK
REGULATION OF MYOBLAST DIFFERENTIATION	0.000376584	0.00239338	-0.637778	-1.86298	288	38	TBX3|BMP4|NOTCH1|CMTM5|TGFB1|MSTN|RIPOR2|CAPN3|ID3|RANBP3L|CDON|SOX9|SOX8|MEF2C|PPARD
REGULATION OF CHONDROCYTE DIFFERENTIATION	0.000286933	0.00191579	-0.624683	-1.86404	223	43	ACVRL1|SHOX2|SIX2|RUNX2|BMP4|SNAI2|CHADL|RARG|ADAMTS7|LOXL2|GLI2|WNT9A|GLI3|ANXA2|FGF18|RFLNB|SOX9|RELA|RFLNA|SOX6|SMAD3|PTHLH|GLG1|ZNF219|GDF5|ADAMTS12|MAF
REGULATION OF CELLULAR RESPONSE TO TRANSFORMING GROWTH FACTOR BETA STIMULUS	1.82489e-05	0.000214788	-0.555902	-1.86458	15	98	DLX1|ITGA8|TGFBR2|TGFB3|EMILIN1|CDKN2B|LTBP4|TGFB1|TGFB1I1|HIPK2|DAB2|LOX|ZNF703|PRDM16|BCL9L|FBN1|VASN|ONECUT2|SKI|TGFBR3|THBS1|PMEPA1|CREBBP|FOLR1|ITGA3|SOX11|FBN2|SMAD6|PEG10|NPNT|ADAMTSL2|EP300|ZBTB7A|BAMBI|SMAD3|LDLRAD4|SMAD7|CD109|CFLAR|GLG1|CHST11
RENAL TUBULE DEVELOPMENT	4.3226e-05	0.000419498	-0.568076	-1.86458	36	82	SIX1|SIX2|HEYL|BMP4|NOTCH1|OSR1|FOXD1|TGFB1|LAMA5|PAX2|WWTR1|KIF26B|IRX1|GDNF|PGF|GLI3|SIX4|PKD1|IRX2|WNT7B|AGT|MYC|GPC3|WNT11|SOX9|DCHS1|SOX8|BCL2|NPNT|MEF2C|HES5|HES1|BMP2
CONTRACTILE FIBER	1.06651e-06	2.56715e-05	-0.526467	-1.86641	0	173	LDB3|SYNPO2|HRC|SYNPO|FLNC|TTN|MMP2|AHNAK2|MYH8|PLEC|ANK1|TNNT3|CACNA1C|ALDOA|OBSCN|PDLIM1|RYR1|HDAC4|MYL1|CAPN3|PARVA|NOS1|ACTA2|MYOM1|PGM5|TNNI1|SCN5A|TNNC1|OBSL1|IGSF22|FLNB|SYNC|MYH3|MYOM2|TMOD1|SCN3B|PALLD|FHL3|ARHGEF25|BAG3|SVIL|FLNA|KRT19|FBXL22|MYOZ3|MYH7B|NPNT|JUP|DAG1|BIN1|FBXO32|KCNE1|NEB|ACTG1|PDE4DIP|MYLPF|SPTBN1|KCNA5|ANK2
REGULATION OF VASOCONSTRICTION	0.000346614	0.00223073	-0.639066	-1.86674	265	38	BDKRB2|PTGS2|EDN3|AVPR1A|DOCK5|HRH1|ICAM1|AGT|DBH|KCNMB2|ADRA2C|ADRA2B|ADRA2A|ECE1|PER2|BMPR2|KCNA5|OXTR|ARHGAP42
SENSORY PERCEPTION OF PAIN	4.10167e-05	0.000400601	-0.570705	-1.86743	34	80	NTRK1|TRPA1|TMEM100|MME|KCNA1|PRDM12|KCNA2|PTGS2|OPRD1|CXCL12|P2RX3|CHRNA4|GRIN2D|PHF24|SLC9A1|NLGN2|CACNB3|CALCA|P2RX7|GRIN1|OPRK1|ADRA2C|MAPK3|ZFHX2|CCL2|CHRNB2|SCN3B
NEPHRON MORPHOGENESIS	7.46965e-05	0.000656171	-0.585894	-1.86803	61	66	SIX1|SIX2|PDGFRB|BMP4|OSR1|FOXD1|TGFB1|LAMA5|PAX2|KIF26B|IRX1|GDNF|PGF|GLI3|SIX4|PKD1|IRX2|AGT|MYC|GPC3|WNT11|SOX9|DCHS1|SOX8|BCL2|NPNT|HES5|HES1|BMP2|BMP7|LIF
MESONEPHRIC TUBULE MORPHOGENESIS	0.000155813	0.00115611	-0.602238	-1.86897	125	55	SIX1|SIX2|BMP4|OSR1|FOXD1|TGFB1|LAMA5|PAX2|KIF26B|GDNF|PGF|GLI3|SIX4|AGT|MYC|GPC3|WNT11|SOX9|DCHS1|SOX8|BCL2|NPNT|HES1|BMP2
DEVELOPMENTAL GROWTH INVOLVED IN MORPHOGENESIS	1.04391e-06	2.56715e-05	-0.51905	-1.87115	0	219	TBX2|TNC|SIX1|TRPV2|TGFBR2|POU4F2|SEMA3G|POU4F3|BMP4|NOTCH1|TNR|SLIT3|FLRT1|PLXNA4|ITGA4|SEMA3C|TGFB1|ALCAM|LRP1|FN1|CXCL12|MESP1|SEMA5A|LPAR3|NKD1|RARG|L1CAM|KIF26B|MEGF8|SEMA6C|ULK1|SIX4|DSCAM|RAPH1|WNT7B|RNF157|WNT11|LIMK1|BCL11A|SEMA7A|CDH4|SOX9|SEMA6A|PTPRS|SEMA3E|PLXNA3|WNT5A|EFNA5|AUTS2|SEMA4D|MED12|POSTN|CRABP2|UNC13A|ABL1|EMX1|SEMA3F|SYT2|MAP1B|WNT3A|BMPR2|SLIT2|FSTL4|RTN4R|PTK7|FMN1|RAS…
AMINOGLYCAN CATABOLIC PROCESS	0.000164085	0.00120579	-0.606357	-1.87134	131	53	DCN|ACAN|CSPG4|HSPG2|BGN|LUM|PRELP|BCAN|GPC4|AGRN|TGFB1|SLC9A1|CEMIP|GPC3|SDC1|GPC6|GPC1|GPC5|IDUA|IDS|OGN|NCAN|GALNS|SGSH|GPC2
BLOOD VESSEL ENDOTHELIAL CELL MIGRATION	1.82713e-05	0.000214788	-0.558821	-1.87216	15	97	ACVRL1|MEOX2|PTGS2|ETS1|SRPX2|NOTCH1|TGFB1|RHOJ|NOS3|MMRN2|STAT5A|EPHB4|SH3BP1|FGF18|THBS1|PRKD1|PRKD2|STARD13|AMOTL1|HDAC7|ABL1|MECP2|MEF2C|JUP|RGCC|MYH9|SLIT2|EPHA2|KDR|EMP2|EFNB2|AMOT|VASH1|SCARB1|NR4A1|PLCG1|MAP2K3|ID1|CARD10|PTK2B|EFNA1
EMBRYONIC MORPHOGENESIS	1.00626e-06	2.56715e-05	-0.503226	-1.87408	0	461	TBX2|TLX2|SIX1|ALX4|TWIST1|SHOX2|DLX2|TBX3|SIX2|PDGFRA|COL5A1|ITGA8|TGFBR2|TGFB3|RUNX2|MMP2|COL8A1|FOXC1|TBX15|RSPO2|RET|PRRX1|POU4F3|INHBA|COL2A1|ALDH1A3|BMP4|SLITRK6|NOTCH1|OSR1|PRKACA|TENM4|MMP14|IGF2|ITGA4|TGFB1|COL6A1|FN1|MESP1|ALDH1A2|DLC1|TGFB1I1|DLX5|HIPK2|CACNA1C|LAMA5|PDZD7|PAX2|ROR2|OTX1|HMGA2|RARG|TFAP2A|MEGF8|GDF7|LAMB1|KDM6B|IRX1|DLX6|LRP5|GDNF|COL12A1|GLI2|JAG2|FRAS1|ARID1A|WNT9A|S…
NEGATIVE REGULATION OF CELL MATRIX ADHESION	0.000390093	0.00246898	-0.662507	-1.87503	291	32	AJAP1|ACVRL1|MMP14|LRP1|DLC1|THBS1|SEMA3E|ARHGAP6|POSTN|SRC|RCC2|BCL6|SERPINE1|NF2|PHLDB2|MAP4K4
EPITHELIAL TUBE MORPHOGENESIS	1.03018e-06	2.56715e-05	-0.51466	-1.87518	0	263	TBX2|TNC|ACVRL1|SIX1|TWIST1|TBX3|SIX2|TGFBR2|RSPO2|RET|BMP4|NOTCH1|OSR1|HHIP|RASIP1|PRKACA|MMP14|FOXD1|TGFB1|MESP1|DLC1|EDNRA|LAMA5|PAX2|RARG|ETV5|KIF26B|MEGF8|GDF7|IRX1|LRP5|GDNF|GLI2|ARID1A|PRKX|PGF|GLI3|SIX4|MET|PKD1|RARA|IRX2|AGT|MYC|SKI|GPC3|WNT11|SOX9|DCHS1|SEMA3E|WNT5A|SOX8|FOLR1|PLXND1|FOXN4|CTHRC1|PRKD2|DLG5|BCL2|CELSR1|STARD13|MED12|SOX11|SUFU|SCRIB|TSC2|PML|PLXNB2|ABL1|NPNT|MEF2C|WNT3A…
CHEMICAL SYNAPTIC TRANSMISSION POSTSYNAPTIC	1.48273e-05	0.000182483	-0.559195	-1.87562	12	98	P2RX5|IGSF9B|CHRND|DRD2|SLC17A7|RGS4|FAM196A|ADORA2A|P2RX3|P2RX2|CHRNA4|CHRNB4|SEZ6|GRIN2D|CBLN1|P2RX6|NLGN2|SHANK3|SHANK1|CUX2|CACNB3|P2RX7|DRD4|STX1B|LRRK2|GRIK5|GRIN1|DMPK|S1PR2|MAPK8IP2|CHRNB2|MECP2|MEF2C|CHRNB1|CHRNA7|GLRA3|C15orf59|SSH1|SHANK2|NTSR1
POSITIVE REGULATION OF PHOSPHATIDYLINOSITOL 3 KINASE SIGNALING	9.77371e-05	0.000801025	-0.5975	-1.87861	79	60	HGF|DCN|NTRK1|PDGFRA|GPER1|PDGFRB|IGF1|MAZ|ERBB3|IGF1R|UNC5B|NTF3|AGT|PDGFD|IRS2|SOX9|CBL|SEMA4D
AUTONOMIC NERVOUS SYSTEM DEVELOPMENT	0.000213499	0.00150384	-0.638199	-1.8809	164	40	TLX2|SIX1|SOX10|NTRK1|GFRA3|RET|PLXNA4|FN1|EDNRA|TFAP2A|ADARB1|GDNF|TBX1|PLXNA3|NAV2|SOX8|SOX11
POSITIVE REGULATION OF ION TRANSPORT	1.0528e-06	2.56715e-05	-0.525377	-1.88122	0	198	PIRT|HTR3A|TRPV2|SCN4B|KCNA1|P2RX5|GPER1|PDGFRB|EDN3|DRD2|CXCL12|ADORA2A|P2RX3|LPAR3|AVPR1A|P2RX2|CACNG2|WNK2|TRPC6|SLC9A1|GDNF|CD4|CAPN3|SHANK3|PLA2R1|CEMIP|NOS1|CACNB3|PRKCD|P2RX7|DRD4|ANXA2|STAC2|FABP3|STIM1|AGT|GRIN1|LRRC55|WNK1|SCN5A|G6PD|CACNG4|OPRK1|ERFE|KCNJ11|CHRM1|KCNH2|KCNC1|KCNJ2|CCL2|STAC3|RAB3B|CHRNB2|SCN3B|STXBP1|AMIGO1|AKAP6|ABL1|FLNA|ABCA7|MYLK|CRH|ADRA2A|HTT|KCNE1|UCN|ABCC8|MLLT…
REGULATION OF ENDOTHELIAL CELL MIGRATION	2.1966e-06	4.00382e-05	-0.543771	-1.88301	1	132	ACVRL1|DCN|ADGRA2|MEOX2|PTGS2|ETS1|SRPX2|BMP4|NOTCH1|TGFB1|RHOJ|SEMA5A|NOS3|MMRN2|STAT5A|SASH1|MET|ADAMTS9|SH3BP1|FGF18|AGT|THBS1|SERPINF1|ADGRB1|PRKD1|WNT5A|BCAR1|PRKD2|STARD13|AMOTL1|HDAC7|ABL1|MECP2|MEF2C|JUP|RGCC|BMPR2|SLIT2|EPHA2|KDR|EMP2|STC1|VASH1|SCARB1|NR2F2|DAB2IP|PLCG1|MAP2K3|FLT4|CARD10|PTK2B|EFNA1|ZNF580
POSITIVE REGULATION OF DNA BINDING	0.000130522	0.00100505	-0.610238	-1.88332	104	53	ISL1|TWIST1|POU4F2|FOXC1|IGF1|TGFB1|POU4F1|HIPK2|HMGA2|TRIM6|PLAUR|SKI|FAM129B|WNT3A|EP300|HES1
REGULATION OF KIDNEY DEVELOPMENT	0.000189017	0.0013564	-0.624199	-1.88349	148	46	SIX1|SIX2|PDGFRB|RET|BMP4|OSR1|FOXD1|TGFB1|PAX2|WWTR1|GDNF|PRKX|SIX4|AGT|MYC|PDGFD|SOX9|SOX8
REGULATION OF CALCIUM ION TRANSPORT	1.06351e-06	2.56715e-05	-0.530208	-1.8838	0	178	HRC|TRPV2|P2RX5|PTGS2|GPER1|PDGFRB|DYSF|DRD2|SELENON|PRKACA|RGS4|TGFB1|CORO1A|OPRD1|CXCL12|ADORA2A|P2RX3|LPAR3|CACNA1C|P2RX2|TRPC6|NOS3|GNAO1|SLC9A1|CD4|CAPN3|CEMIP|NOS1|CACNB3|P2RX7|DRD4|JPH3|ANXA2|STAC2|PDE4D|ICAM1|STIM1|AGT|GRIN1|UBASH3B|G6PD|CACNG1|DIAPH1|HOMER3|BCL2|PACSIN3|CCL2|STAC3|PRKCE|CRACR2B|CACNA1B|PML|AKAP6|ABL1|JPH4|MYLK|CRH|ADRA2A|BIN1|HTT|HPCA|UCN|NTSR1|STC1|TMEM38A|STC2|ANK2|CAC…
POSITIVE REGULATION OF CHEMOTAXIS	1.84857e-05	0.000214869	-0.56899	-1.88689	15	89	VEGFD|PDGFRB|DYSF|EDN3|TGFB1|LPAR1|CXCL12|MSTN|SEMA5A|GPSM3|MEGF8|RIPOR2|NTF3|PGF|CMKLR1|MET|CD74|DSCAM|FGF18|VEGFB|RARRES2|THBS1|WNK1|PDGFD|PRKD1|WNT5A|CAMK1D|MAPK3|PRKD2
SARCOPLASM	5.26722e-05	0.00049851	-0.588959	-1.88947	43	69	SGCD|HRC|FLNC|PLEC|ANK1|SRL|SLC2A4|RYR1|ITPR3|NOS1|ATP2A1|JPH3|FABP3|STIM1|THBS1|DMPK|ITPR2|SLC8A3|ATP2A3|AKAP6|JPH4|MEF2C
MAMMARY GLAND MORPHOGENESIS	0.00023846	0.00164502	-0.646894	-1.88961	182	38	TBX2|TBX3|TGFBR2|BMP4|TGFB1|STAT6|ETV5|LRP5|GLI2|IGFBP5|GLI3|WNT5A|SCRIB|PML|AR|EPHA2|SRC
NEGATIVE REGULATION OF EPITHELIAL CELL MIGRATION	0.000105382	0.000852257	-0.611415	-1.89235	84	54	ACVRL1|DCN|MEOX2|NOTCH1|TGFB1|MMRN2|PTPN23|ADAMTS9|EPPK1|THBS1|SERPINF1|ADGRB1|STARD13|EVL|MECP2|MEF2C|JUP|MCC|RGCC|PTPRR|SLIT2|STC1|VASH1|NR2F2|DAB2IP
ACTOMYOSIN STRUCTURE ORGANIZATION	1.07663e-06	2.56715e-05	-0.537803	-1.89251	0	158	LDB3|PDGFRA|TTN|FRMD3|TGFB3|PDGFRB|FHOD1|LPAR1|FHDC1|S100A10|TNNT3|DLC1|OBSCN|ARRB1|PXN|SLC9A1|FRMD6|CAPN3|ARHGAP28|PTGER4|EPB41L1|SIX4|MET|EPB41L3|ARAP1|MYOM1|PGM5|WNT11|LIMK1|OBSL1|IGSF22|TMEFF2|MYH3|CNN2|MYOM2|TMOD1|ARHGAP6|KCTD13|SH3PXD2B|ABL1|EVL|KRT19|SORBS1|MEF2C|WASF2|RGCC|MYH9|NEB|ACTG1|SRC|SORBS3|ZYX|RAPGEF3|PHACTR1|SMAD3|EPB41|ARHGEF5|EPB41L2|CFLAR|MYO18A|ELN|PTK2B|AKAP13|NF2|ACTC1|TES…
REGULATION OF MUSCLE CELL DIFFERENTIATION	3.32014e-06	5.60922e-05	-0.549996	-1.89266	2	124	SHOX2|CDH15|NFATC2|GPER1|IGF1|BMP4|NOTCH1|MMP14|RGS4|IGF2|TGFB1|MESP1|NFATC1|HEY2|HDAC4|RIPOR2|TBX1|MAMSTR|PPARA|CDON|FOXO4|TCF3|EHD2|DMPK|RBPMS2|G6PD|ADGRB1|BCL2|GDF15|AKAP6|ABL1|EHD1|MECP2|MEF2C|FAM129B|SOX6|WNT3A|MAML1|MEGF10|BMP2
POSITIVE REGULATION OF FIBROBLAST PROLIFERATION	0.000151896	0.00113497	-0.632828	-1.8957	118	44	PDGFRA|AQP1|PDGFRB|DDR2|IGF1|TGFB1|FN1|CDK6|ZMIZ1|ANXA2|CD74|AGT|MYC|PDGFD|WNT5A|S100A6
PROMOTER SPECIFIC CHROMATIN BINDING	0.000158838	0.00117125	-0.635473	-1.89624	123	43	ISL1|SOX10|POU4F2|FOXC1|TP53|HDAC4|PRDM1|POLR2A|GLI2|FOXO4|HSF1
POSITIVE REGULATION OF STRIATED MUSCLE CELL DIFFERENTIATION	0.000156276	0.00115675	-0.635661	-1.8968	121	43	SHOX2|NFATC2|IGF1|BMP4|MMP14|TGFB1|MESP1|RIPOR2|TBX1|MAMSTR|EHD2|ADGRB1|BCL2|GDF15|AKAP6|EHD1|MEF2C|FAM129B|WNT3A|MAML1
NEPHRON DEVELOPMENT	3.34031e-06	5.60922e-05	-0.554128	-1.89707	2	118	SIX1|SIX2|PDGFRA|NID1|HEYL|FOXC1|PDGFRB|RET|BMP4|NOTCH1|OSR1|NOTCH3|FOXD1|TGFB1|KIRREL3|LAMA5|PAX2|WWTR1|KIF26B|IRX1|GDNF|PGF|GLI3|SIX4|ENPEP|PKD1|ACTA2|IRX2|WNT7B|AGT|MYC|GPC3|PDGFD|WNT11|SOX9|DCHS1|SOX8|ITGA3|BCL2|SULF2|NPNT|MEF2C|HES5|HES1|BMP2|BMP7|LIF|EGR1|FMN1|NPHS1|EYA1|CFLAR
POSITIVE REGULATION OF AXONOGENESIS	2.44892e-05	0.000268212	-0.577539	-1.89868	20	83	SHOX2|TRPV2|POU4F2|PLXNA4|LRP1|FN1|CXCL12|SEMA5A|LPAR3|ROBO2|NGFR|L1CAM|MEGF8|DSCAM|PLXNB3|LIMK1|SEMA7A|CDH4|PLXNA3|EFNA5|PLXND1|SEMA4D|CRABP2|AMIGO1|PLXNB2|ARHGDIA|MAP1B|NEFL|WNT3A|BMPR2|SLIT2|PLXNA2|ADNP|NGF|ISLR2|PLXNA1|ANAPC2|STK11|PLXNB1|MAPT|MAP3K13
LIGAND GATED CATION CHANNEL ACTIVITY	2.45706e-05	0.000268212	-0.579475	-1.89915	20	81	KCNJ13|HTR3A|TRPA1|AQP1|P2RX5|KCNJ12|CHRND|GRIK3|ASIC1|P2RX3|P2RX2|CHRNA4|RYR1|CHRNB4|GRIN2D|HCN2|P2RX6|ITPR3|P2RX7|JPH3|GRIK5|GRIN1|KCNJ14|KCNJ11|ITPR2|KCNH2|KCNJ2|KCNK1|CHRNB2|GRIK4|JPH4|CHRNB1|CHRNA7|TPCN1
NEGATIVE REGULATION OF NOTCH SIGNALING PATHWAY	0.000208899	0.00147484	-0.656606	-1.89926	158	36	PEAR1|DLX2|DLX1|NOTCH3|MMP14|HEY2|NEURL1|ARRB1|C8orf4|HEY1|GDPD5
REGULATION OF CELL ADHESION	1.0046e-06	2.56715e-05	-0.509597	-1.90186	0	499	AJAP1|TNC|ACVRL1|COL1A1|TGFBI|EGFL6|NID1|TGFBR2|PAG1|ARHGDIB|DOCK8|EGFLAM|ETS1|COL8A1|RET|DDR2|EMILIN1|DYSF|IGF1|ZAP70|BMP4|NOTCH1|LAMA4|SNAI2|TNR|MMP14|PLXNA4|IGF2|ITGA4|PIEZO1|TGFB1|ERBB3|LRP1|PDE5A|CORO1A|FN1|RREB1|CXCL12|S100A10|EPHB3|COL16A1|SEMA5A|GPNMB|RUNX1|DLC1|RHOD|ADORA2A|LAMA5|ZFHX3|SERPINE2|KIF26B|LRRC32|LRFN3|DOCK5|ADAM19|ZNF703|CDK6|PEAK1|RIPOR2|MMRN2|ABI3BP|SLC9A1|PREX1|CD4|GLI2|F…
COLLAGEN CATABOLIC PROCESS	0.000242725	0.00165998	-0.680795	-1.9034	179	30	ADAMTS14|MMP2|COL19A1|MMP25|MMP14|COL13A1|CTSK|FAP|MMP28|VSIR|MMP17|COL15A1|MMP15|ADAMTS2|MRC2|CST3|FURIN|CTSD|ADAMTS3|MMP23B
VENTRICULAR SEPTUM DEVELOPMENT	5.4591e-05	0.000511917	-0.601143	-1.90361	44	63	TBX3|TGFBR2|HEYL|BMP4|NOTCH1|SLIT3|HEY2|ROBO2|PRDM1|NOS3|FGFRL1|HEY1|TGFBR3|WNT11|WNT5A|STRA6|SOX11|SMAD6|SUFU|ZFPM1|NPRL3|HES1|BMPR2|SLIT2|SALL4|CYR61|PTK7|FZD2|SMAD7|HEG1
CARDIAC VENTRICLE MORPHOGENESIS	7.54331e-05	0.000658854	-0.613497	-1.90391	60	55	ISL1|TGFBR2|HEYL|FOXC1|NOTCH1|SEMA3C|TGFB1|POU4F1|MESP1|HEY2|RXRA|HEY1|TNNI1|TGFBR3|TNNC1|PPP1R13L|SOX11
EMBRYONIC DIGIT MORPHOGENESIS	8.32856e-05	0.000711184	-0.61712	-1.90456	66	53	TBX2|ALX4|TWIST1|TBX3|BMP4|NOTCH1|OSR1|ROR2|GLI2|GLI3|CREBBP|WNT5A
CARDIAC CONDUCTION	2.21343e-06	4.00382e-05	-0.554737	-1.90897	1	124	HRC|SCN4B|KCNJ12|CACNA1G|SCN2B|NPR2|PRKACA|CACNA2D3|CACNA1C|CACNG5|CACNG2|RYR1|ATP2B3|SLC9A1|ITPR3|KCNK3|NOS1|ATP2A1|CACNB3|CACNA2D2|CACNA2D4|PDE4D|STIM1|AGT|KCNJ14|SCN5A|ATP1A3|DMPK|CACNG1|CACNG4|KCND1|KCNJ11|ITPR2|KCNH2|SLC8A3|KCNJ2|KCNK1|SCN3B|ATP2A3|FLNA|ATP2B2|JUP|BIN1|SLC8A2|KCNE1|KCNJ4|SPTBN4|SCN1B|KCNA5|CORIN|ANK2|CACNB1|KCND3|KCNQ1|DSG2|GJC1|ATP2B4|CACNA1D|HCN4|RYR2
NEGATIVE REGULATION OF CHEMOTAXIS	0.000104987	0.000851317	-0.630783	-1.90992	82	47	SEMA3G|NBL1|NOTCH1|SEMA3C|SEMA5A|ROBO2|MMP28|SEMA6C|PADI2|THBS1|SEMA7A|SEMA6A|SEMA3E|PLXNA3|WNT5A|SEMA4D|CCL2|SEMA3F|WNT3A|SLIT2
REGULATION OF NEUROLOGICAL SYSTEM PROCESS	3.36657e-06	5.60922e-05	-0.562032	-1.91159	2	111	HGF|SOX10|TMEM100|IGSF9B|TENM4|TNR|RGS4|OPRD1|P2RX3|CACNG5|AVPR1A|CHRNB4|GRIN2D|NOS3|CBLN1|SLC9A1|NLGN2|SHANK3|SHANK1|NPTX1|CUX2|CACNB3|SHISA6|STX1B|LRRK2|AGT|GRIN1|DMPK|CACNG4|OPRK1|S1PR2|ADRA2C|RNF10|HOMER3|ZFHX2|CHRNA7|DAG1|SHISA7|SRC|SSH1|SHANK2|NTSR1|S100B
METALLOENDOPEPTIDASE ACTIVITY	2.46541e-05	0.000268212	-0.585374	-1.91229	20	79	ADAMTS5|ADAM12|ADAMTS15|ADAMTS17|MME|ADAMTS14|ADAM11|MMP2|ADAMTS8|MMP25|MMEL1|MMP14|FAP|ADAMTS1|ADAMTS7|TRABD2B|ADAM19|ECEL1|MMP28|ADAMTS4|MMP17|ADAMTS9|MMP15|ADAMTS2|ADAM33|BMP1|TLL2|ECE1|PAPPA|ADAMTS13|MBTPS2|KEL|ADAMTS3
METANEPHROS DEVELOPMENT	2.36977e-05	0.000262477	-0.590708	-1.91345	19	74	SIX1|SIX2|PDGFRA|ITGA8|PDGFRB|RET|BMP4|OSR1|FOXD1|ROBO2|PAX2|WWTR1|KIF26B|IRX1|GDNF|ID3|FRAS1|GLI3|SIX4|FBN1|PKD1|IRX2|WNT7B|MYC|GPC3|SOX9|SOX8|DLG5|BCL2
POSITIVE REGULATION OF MUSCLE CELL DIFFERENTIATION	2.98686e-05	0.000314856	-0.595487	-1.91411	24	70	SHOX2|CDH15|NFATC2|GPER1|IGF1|BMP4|MMP14|TGFB1|MESP1|RIPOR2|TBX1|MAMSTR|CDON|TCF3|EHD2|ADGRB1|BCL2|GDF15|AKAP6|ABL1|EHD1|MEF2C|FAM129B|WNT3A|MAML1
NEGATIVE REGULATION OF OSTEOBLAST DIFFERENTIATION	0.00014073	0.00106753	-0.656053	-1.91637	107	38	TWIST1|TWIST2|FGF23|NOTCH1|TNN|HDAC4|CDK6|LRP5|LIMD1|ID3|IGFBP5|RANBP3L|SKI|GDF10|SEMA4D|SMAD6|SUFU|HDAC7
ANIMAL ORGAN FORMATION	8.02003e-05	0.000690626	-0.626731	-1.91678	63	50	ISL1|SIX1|TGFBR2|BMP4|NOTCH1|MESP1|ROBO2|PAX2|GDNF|GLI2|GLI3|WNT5A|FOLR1|MAPK3|MEF2C|WNT3A|HES1|BMP2|AR|BMP7
NEGATIVE REGULATION OF RESPONSE TO EXTERNAL STIMULUS	1.03937e-06	2.56715e-05	-0.530158	-1.9179	0	232	HGF|AJAP1|ISL1|TNFAIP6|PDGFRA|TRIM38|SEMA3G|NBL1|ETS1|GPER1|IGF1|ACP5|NOTCH1|GPR17|DRD2|SNAI2|TNR|SEMA3C|SEMA5A|FAP|ADORA2A|ROBO2|ADCY7|KANK2|SERPINE2|NOS3|RTN4RL1|MMP28|KREMEN1|NT5E|PTGER4|SEMA6C|PTGIS|CACNB3|PRKCD|ANXA2|PPARA|EPPK1|ABCD1|PADI2|GRIN1|PLAUR|METRNL|THBS1|PRKG1|SEMA7A|SERPINF1|UBASH3B|SEMA6A|PTPRS|SEMA3E|PLXNA3|WNT5A|MAPKBP1|PLAT|C1QTNF1|SEMA4D|TNFRSF1A|CCL2|TNFRSF1B|SIRPA|ABR|SEMA…
REGULATION OF EPITHELIAL TO MESENCHYMAL TRANSITION	2.26079e-05	0.000254089	-0.594474	-1.91824	18	72	ISL1|COL1A1|TWIST1|TGFBR2|TGFB3|FOXC1|BMP4|NOTCH1|TGFB1|TGFB1I1|WWTR1|DAB2|ZNF703|LOXL2|BCL9L|CRB2|VASN|TRIM62|SNAI1|DAG1|RGCC|BMP2|BAMBI|PHLDB1|BMP7|TCF7L2|SMAD3|LDLRAD4|USF3|SMAD7|DAB2IP|EFNA1|SFRP2
ENDODERM FORMATION	0.000116861	0.000918367	-0.653902	-1.91866	89	39	COL5A1|MMP2|COL8A1|INHBA|MMP14|ITGA4|COL6A1|FN1|MESP1|HMGA2|LAMB1|COL12A1|ITGA7|MMP15|COL5A2|ITGA5|LAMA3|COL4A2
PROTEOGLYCAN BIOSYNTHETIC PROCESS	3.26722e-05	0.000342051	-0.604487	-1.91876	26	64	DCN|ACAN|CSPG4|BGN|BCAN|IGF1|HS3ST2|CHST8|CYTL1|CHSY1|CHPF|HS6ST1|NDST1|CHST3|EXT1|NCAN|BMPR2|XYLT1|GAL3ST3|TCF7L2|HS3ST4|XYLT2|GLCE|UGDH|CHST11|CHST14|B3GAT1|VANGL2|DSEL|NDST3|CHPF2|GAL3ST4
HEPARIN BINDING	3.38108e-06	5.60922e-05	-0.566394	-1.91899	2	107	ADAMTS5|COL5A1|ADAMTS15|PRELP|CRISPLD2|ADAMTS8|RSPO2|BMP4|COL13A1|FN1|COL5A3|MSTN|GPNMB|ADAMTS1|PCOLCE|CFH|SERPINE2|RTN4RL1|ABI3BP|FGFRL1|PGF|CEL|FBN1|VEGFB|TGFBR3|THBS1|PTPRS|LAMC2|GREM2|NAV2|FBLN7|POSTN|RSPO3|TNXB|HIST1H1A|ANXA6|SERPINA5|SLIT2|LPL|BMP7|RTN4R|CYR61|ADAMTS3
CELLULAR RESPONSE TO AMINO ACID STIMULUS	3.76863e-05	0.000375268	-0.60741	-1.91918	30	62	SIX1|COL1A1|PDGFRA|COL1A2|COL3A1|MMP2|COL6A1|COL16A1|NEURL1|PDGFD|SOCS1|BCL11A|COL5A2|HSF1
REGULATION OF EMBRYONIC DEVELOPMENT	3.38108e-06	5.60922e-05	-0.566525	-1.91943	2	107	TBX2|SIX1|COL5A1|IGF1|NRK|BMP4|NOTCH1|OSR1|LAMA4|PRKACA|TENM4|MESP1|LAMA5|NKD1|GDNF|SCX|CRB2|SIX4|SNAI1|WNK1|COL5A2|WNT5A|BAG6|CELSR1|MYADM|SUFU|LAMA3|FAM129B|WNT3A|DAG1|TGIF2|HES1|AR|MAPK7|PHLDB1|BMP7|NOCT|PTK7|AMOT|FZD2|B4GALT5|SFRP2|PHLDA2|DLL1|GPR161|VANGL2
AMEBOIDAL TYPE CELL MIGRATION	1.01754e-06	2.56715e-05	-0.521633	-1.92086	0	331	ISL1|ACVRL1|TWIST1|DCN|ADGRA2|SOX10|MEOX2|TGFBR2|SEMA3G|ARHGDIB|PTGS2|PITX2|ETS1|RET|DDR2|SRPX2|BMP4|EDN3|NOTCH1|ITGA4|SEMA3C|TGFB1|RHOJ|FN1|RREB1|MESP1|SEMA5A|FAP|LAMA5|TNS1|KANK2|MEGF8|NOS3|PXN|DOCK5|MMRN2|LOXL2|GDNF|STAT5A|AGO2|CRB2|PRKX|CYGB|SEMA6C|PTPN23|EPHB4|SASH1|MET|TBX1|ADAMTS9|IQSEC1|SH3BP1|EPPK1|FGF18|TMEM201|AGT|THBS1|GPC3|WNT11|SEMA7A|SOX9|SERPINF1|SEMA6A|ADGRB1|SEMA3E|PRKD1|WNT5A|S…
BIOMINERAL TISSUE DEVELOPMENT	3.36254e-06	5.60922e-05	-0.564283	-1.92115	2	112	COL1A1|TWIST1|TMEM119|COL1A2|TGFB3|FGF23|PTGS2|RSPO2|DDR2|IGF1|BMP4|NOTCH1|OSR1|TGFB1|GPNMB|ROR2|PTH1R|TFAP2A|NOS3|LOX|ANKH|SBNO2|MGP|P2RX7|TBX1|ANXA2|FOXO1|PPARA|STIM1|NECTIN1|RFLNB|GPC3|WNT11|SOX9|FAM20C|ALOX15|FBN2|RFLNA|CYP27B1|MEF2C|ANXA6|BMP2|BMPR2|SMPD3|BMP7|CYR61|SMAD3|PTHLH|WNT10B|GAS6|ACVR2B
APPENDAGE MORPHOGENESIS	2.20916e-06	4.00382e-05	-0.558348	-1.92453	1	126	TBX2|ALX4|TWIST1|SHOX2|TBX3|RUNX2|RSPO2|PRRX1|COL2A1|BMP4|NOTCH1|OSR1|SEMA3C|ALDH1A2|DLX5|CACNA1C|ROR2|RARG|TFAP2A|MEGF8|DLX6|GLI2|FRAS1|WNT9A|GLI3|SKI|GPC3|RNF165|SOX9|AFF3|CREBBP|WNT5A|MYH3|SOX11|FBN2|CRABP2|GNAS|LRP4|ECE1|SP8|FREM2|BMP7|PLXNA2|SALL4|RECK|FMN1|IMPAD1|CHST11|SALL3|ZNF358|ZNF219|SFRP2|GDF5
PERIPHERAL NERVOUS SYSTEM DEVELOPMENT	3.50067e-05	0.000356718	-0.605037	-1.92502	28	65	ISL1|ISL2|SOX10|GFRA3|SH3TC2|PLXNA4|ERBB3|POU4F1|ADGRG6|RUNX1|GDNF|NTF3|ONECUT2|SKI|PMP22|ADGRB1|SOX8|ADGRB2|GPC1|RELA|MED12
DIGESTIVE TRACT MORPHOGENESIS	0.000114303	0.000903859	-0.666532	-1.92797	86	36	SHOX2|SOX10|SIX2|PDGFRA|BMP4|NOTCH1|EPHB3|GLI2|GLI3|TCF7|WNT11|RBPMS2|WNT5A|STRA6|BCL2|SOX11
EMBRYONIC ORGAN DEVELOPMENT	1.01723e-06	2.56715e-05	-0.523451	-1.92804	0	333	TBX2|SIX1|ALX4|TWIST1|SHOX2|DLX2|TBX3|SIX2|PDGFRA|PCDH12|ITGA8|TGFBR2|TGFB3|RUNX2|FOXC1|TBX15|PRRX1|POU4F3|COL2A1|NRK|ALDH1A3|BMP4|SLITRK6|NOTCH1|OSR1|MMP14|IGF2|TGFB1|MESP1|ALDH1A2|HEY2|DLX5|HIPK2|PDZD7|PAX2|ROR2|OTX1|RARG|TFAP2A|PRDM1|MEGF8|DLX6|GDNF|GLI2|ID3|ARID1A|WNT9A|CRB2|HEY1|PLCD3|SH2B3|GLI3|SIX4|TBX1|FBN1|PKD1|RARA|SNAI1|WNT7B|TSHZ1|TCF7|TH|RARRES2|WNT11|SOX9|RBPMS2|CASP8|COL5A2|HSF1|WN…
MUSCLE ORGAN MORPHOGENESIS	3.37996e-05	0.000347897	-0.606165	-1.92861	27	65	ISL1|SHOX2|COL3A1|TTN|FOXC1|TCF15|NOTCH1|TGFB1|POU4F1|HEY2|RXRA|ADARB1|TBX1|MYOM1|TNNI1|TGFBR3|TNNC1|OBSL1|IGSF22|WNT5A|MYOM2|MYLK|ZFPM1|BMP2|LIF|FZD2|SMAD7|HEG1|VANGL2|RYR2|ACTC1
SEMAPHORIN PLEXIN SIGNALING PATHWAY	9.86828e-05	0.000804463	-0.657359	-1.9288	75	39	SEMA3G|PLXNA4|SEMA3C|SEMA5A|GDNF|SEMA6C|MET|SH3BP1|PLXNB3|SEMA7A|SEMA6A|SEMA3E|PLXNA3|PLXND1|SEMA4D|PLXNB2|ARHGDIA|FLNA|SEMA3F
CARDIAC SEPTUM DEVELOPMENT	5.71738e-06	8.66561e-05	-0.576661	-1.92957	4	96	TBX2|ISL1|TBX3|TGFBR2|HEYL|BMP4|NOTCH1|SLIT3|SEMA3C|HEY2|ROBO2|NOTCH2|PRDM1|NOS3|PARVA|FGFRL1|HEY1|TBX1|RARA|TGFBR3|WNT11|WNT5A|PLXND1|STRA6|SOX11|SMAD6|SUFU|NDST1|ZFPM1|MAML1|NPRL3|HES1|BMPR2|SLIT2|BMP7|SALL4|CYR61|PTK7|ANK2|FZD2|SMAD7|HEG1
NEGATIVE REGULATION OF VASCULATURE DEVELOPMENT	8.05059e-06	0.000116088	-0.579718	-1.93022	6	92	DCN|MEOX2|HSPG2|NFATC2|FOXC1|EMILIN1|BMP4|NOTCH1|ISM1|NFATC1|HEY2|NGFR|TIE1|KIAA1024|E2F2|MMRN2|ADAMTS9|FOXO4|AGT|THBS1|SERPINF1|SEMA6A|ADGRB1|SEMA3E|EPN1|ADGRB2|STARD13|PML|CREB3L1|COL4A2|MECP2|FAM129B|SPINK5|RGCC|EPHA2|ABCC8|BMP7|AMOT|DNMT1|VASH1|DAB2IP|AGO1
POSITIVE REGULATION OF LEUKOCYTE MIGRATION	2.24669e-05	0.000253436	-0.595126	-1.93122	18	75	VEGFD|DOCK8|DYSF|EDN3|MMP14|ITGA4|TGFB1|CXCL12|MSTN|GPSM3|IL1R1|RIPOR2|PGF|CMKLR1|CD74|ICAM1|VEGFB|RARRES2|THBS1|WNK1|PDGFD|WNT5A|CAMK1D|MAPK3
I BAND	3.39452e-06	5.60922e-05	-0.572319	-1.93283	2	104	LDB3|SYNPO2|HRC|SYNPO|FLNC|TTN|AHNAK2|ANK1|CACNA1C|ALDOA|OBSCN|PDLIM1|RYR1|HDAC4|CAPN3|PARVA|NOS1|MYOM1|PGM5|SCN5A|OBSL1|IGSF22|FLNB|SYNC|MYOM2|SCN3B|PALLD|FHL3|BAG3|FLNA|KRT19|FBXL22|MYOZ3|JUP|BIN1|FBXO32|KCNE1|NEB
MUSCLE ORGAN DEVELOPMENT	1.01796e-06	2.56715e-05	-0.526475	-1.93794	0	328	TBX2|ISL1|SIX1|ALX4|TWIST1|SHOX2|DCN|SGCD|MEOX2|MSC|COL3A1|TTN|TGFBR2|HEYL|ITGA11|FOXC1|IGF1|TCF15|BMP4|COL19A1|CHRND|NOTCH1|SELENON|RGS4|COL6A3|TGFB1|ERBB3|KIAA1161|POU4F1|MSTN|HEY2|NEURL1|USP2|LAMA5|P2RX2|RYR1|HDAC4|ZFHX3|LOX|RXRA|ADARB1|RIPOR2|FOXK1|CAPN3|ID3|FGFRL1|BCL9L|CACNA1H|SCX|ITGA7|ACHE|SIX4|TBX1|EVC|KCNAB1|PPARA|MYOM1|CDON|FOXO4|TNNI1|SKI|TGFBR3|SMTN|VAX1|G6PD|ADGRB1|TNNC1|OBSL1|IGSF2…
CELL SUBSTRATE ADHESION	1.02606e-06	2.56715e-05	-0.530619	-1.93981	0	281	AJAP1|ACVRL1|COL1A1|NID2|EGFL6|NID1|COL3A1|ITGA8|EGFLAM|ITGA11|COL8A1|DDR2|ITGA1|EMILIN1|NOTCH1|MMP14|ITGA4|COL13A1|ITGA10|LRP1|CORO1A|FN1|COL5A3|RREB1|S100A10|EPHB3|COL16A1|DLC1|RHOD|TNN|LAMA5|L1CAM|SRCIN1|LAMB1|PXN|DOCK5|CDK6|PEAK1|MMRN2|ABI3BP|SLC9A1|PREX1|FBLN1|PARVA|ITGA7|PRKX|EMILIN3|PKD1|ADAMTS9|MERTK|TAOK2|FZD4|VWF|ONECUT2|SNED1|BCAM|THBS1|SEMA3E|EFNA5|MELTF|ALOX15|ITGA3|CAMSAP3|LAMC1|ANT…
CARDIAC SEPTUM MORPHOGENESIS	2.40957e-05	0.000265922	-0.608906	-1.9414	19	66	TBX2|ISL1|TBX3|TGFBR2|HEYL|BMP4|NOTCH1|SLIT3|SEMA3C|HEY2|ROBO2|NOTCH2|NOS3|PARVA|FGFRL1|HEY1|TBX1|RARA|TGFBR3|WNT11|WNT5A|SOX11|SMAD6|ZFPM1|HES1|BMPR2|SLIT2|BMP7|CYR61|FZD2|SMAD7
REGULATION OF MESENCHYMAL CELL PROLIFERATION	0.000116751	0.000918367	-0.690021	-1.94142	86	31	SIX1|SHOX2|TGFBR2|PRRX1|BMP4|LRP5|TBX1|MYC|WNT11|IRS2|SOX9|WNT5A
SYNCYTIUM FORMATION	9.70963e-05	0.000797912	-0.681978	-1.94157	72	33	ADAM12|NFATC2|SH3PXD2A|RIPOR2|CACNA1H|SBNO2|DYRK1B|NOS1|TANC1|CDON|EHD2|ADGRB1|GDF15|EHD1|TCTA|MYH9|RAPGEF3|MYOF|NPHS1|CD109|CFLAR|VASH2
CELLULAR RESPONSE TO ACID CHEMICAL	1.06848e-06	2.56715e-05	-0.549506	-1.94533	0	170	TNC|FZD10|SIX1|COL1A1|PDGFRA|COL1A2|COL3A1|AQP1|MMP2|RET|OSR1|PDK4|COL6A1|ALDH1A2|COL16A1|NEURL1|PAX2|AVPR1A|RARG|CPS1|ID3|WNT9A|WNT8B|PTGER4|TBX1|RARA|FZD4|WNT7B|PDGFD|WNT11|SOCS1|BCL11A|SOX9|SERPINF1|COL5A2|HSF1|WNT5A|FOLR1|CPT1A|PRKCE|PDK3|TNFSF4|WNT3A|ADCY6|PTGFR|RPTOR|SRC|DGAT2|KDR|PTK7|EGR1|DNMT1|WNT10B|ATP7A|SREBF1|E2F1|GCLM|PTK2B|YAP1|COL4A1|TEAD2|ABL2
RESPONSE TO MECHANICAL STIMULUS	1.07091e-06	2.56715e-05	-0.551886	-1.95011	0	166	TNC|COL1A1|DCN|NTRK1|TRPA1|COL3A1|TTN|TGFBR2|AQP1|KCNA1|PTGS2|ETS1|SLITRK6|PIEZO2|DRD2|MMP14|PIEZO1|TGFB1|CXCL12|P2RX3|PDZD7|HDAC4|SERPINE2|PHF24|SLC9A1|SHANK3|SCX|PTGER4|CACNB3|P2RX7|PKD1|AGT|NRXN2|THBS1|WNT11|SOX9|CASP8|MAPK3|STRA6|KCNC1|RELA|KCNJ2|CNN2|TNFRSF1A|POSTN|BAG3|JUP|DAG1|TLR5|HTT|ACTG1|BACE1|UCN|SRC|NEUROG1|PPL|CASP2|KCNA5|ASIC3|NFKB1
SMOOTH MUSCLE CELL DIFFERENTIATION	4.51127e-05	0.000433677	-0.637722	-1.95039	35	50	SIX1|ITGA8|TMEM204|NFATC2|GPER1|BMP4|NOTCH1|TGFB1|MESP1|NFATC1|HEY2|HEY1|FOXO4|MKL1|SOX9|RBPMS2|MECP2|NPNT|MEF2C|HES1
NEGATIVE REGULATION OF CELL ADHESION	1.05372e-06	2.56715e-05	-0.545745	-1.95279	0	196	AJAP1|TNC|ACVRL1|COL1A1|TGFBI|PAG1|ARHGDIB|BMP4|NOTCH1|SNAI2|TNR|MMP14|PLXNA4|TGFB1|ERBB3|LRP1|PDE5A|CXCL12|SEMA5A|GPNMB|RUNX1|DLC1|ADORA2A|SERPINE2|LRRC32|ZNF703|RIPOR2|FBLN1|VSIR|PRKCD|GLI3|CD74|DSCAM|FZD4|PPARA|HFE|PLXNB3|THBS1|WNK1|SOCS1|PRKG1|UBASH3B|SEMA6A|SEMA3E|PLXNA3|EFNA5|PLXND1|MELTF|DLG5|C1QTNF1|SEMA4D|MYADM|ARHGAP6|POSTN|MUC1|PLXNB2|ARHGDIA|ABL1|TNFSF4|RGCC|BMP2|MAPK7|TMEM131L|SRC|ZB…
SUBSTRATE ADHESION DEPENDENT CELL SPREADING	1.30337e-05	0.000168831	-0.604942	-1.95956	10	74	ITGA8|ITGA4|FN1|RREB1|S100A10|EPHB3|LAMA5|SRCIN1|LAMB1|DOCK5|PEAK1|PREX1|FBLN1|PARVA|MERTK|FZD4|EFNA5|MELTF|LAMC1|ANTXR1|AXL|MYADM|BVES|POSTN|HAS2|ABL1|FLNA|RADIL|SRC|UNC13D|TRIOBP|RCC2|KANK1|MICALL2|DOCK1|LIMS1|EFNA1|SRGAP2
NEGATIVE REGULATION OF CELL SUBSTRATE ADHESION	3.62375e-05	0.000363207	-0.63901	-1.96042	28	51	AJAP1|ACVRL1|COL1A1|NOTCH1|MMP14|LRP1|DLC1|FBLN1|FZD4|THBS1|SEMA3E|EFNA5|MELTF|ARHGAP6|POSTN|SRC|RCC2|LGALS1|KANK1|BCL6|SERPINE1|NF2|PHLDB2|MAP4K4
BLOOD VESSEL REMODELING	6.88732e-05	0.000621078	-0.6851	-1.96112	51	34	ACVRL1|BGN|FOXC1|SEMA3C|TGFB1|TMBIM1|NOS3|TGM2|AGT|DBH|AXL|RSPO3|ABR|MEF2C|CST3|BMPR2|LIF|ACVR2B|ATP7A|EPAS1|FLT4|NOL3
GLAND MORPHOGENESIS	5.72605e-06	8.66561e-05	-0.586846	-1.96119	4	95	HGF|TBX2|TNC|TBX3|TGFBR2|TGFB3|BMP4|NOTCH1|SNAI2|SEMA3C|TGFB1|LAMA5|STAT6|RARG|ETV5|GDF7|RXRA|LRP5|GLI2|IGFBP5|GLI3|TGM2|SOX9|WNT5A|PLXND1|BCL2|SULF2|SCRIB|PML|WNT3A|DAG1|AR|EPHA2|SRC|BMP7
REGULATION OF TRANSCRIPTION REGULATORY REGION DNA BINDING	3.67886e-05	0.000367526	-0.652133	-1.96778	28	46	TWIST1|POU4F2|FOXC1|IGF1|TGFB1|POU4F1|HEY2|HMGA2|HEY1|TRIM6|DOT1L|SOX11|FAM129B|WNT3A|EP300|ZBTB7A|PER2|LIF
CARDIAC VENTRICLE DEVELOPMENT	1.13303e-06	2.56715e-05	-0.583573	-1.9686	0	103	ISL1|TBX3|TGFBR2|HEYL|FOXC1|BMP4|NOTCH1|SLIT3|SEMA3C|TGFB1|POU4F1|MESP1|HEY2|ROBO2|PRDM1|NOS3|RXRA|FGFRL1|HEY1|TNNI1|TGFBR3|SCN5A|WNT11|TNNC1|WNT5A|PPP1R13L|STRA6|SOX11|SMAD6|SUFU|MEF2C|ZFPM1|NPRL3|HES1|BMPR2|SLIT2|SALL4|CYR61|PTK7|FZD2|SMAD7|HEG1
REGULATION OF MORPHOGENESIS OF A BRANCHING STRUCTURE	3.54174e-05	0.00035733	-0.650296	-1.969	27	47	HGF|SIX1|SHOX2|SIX2|BMP4|SNAI2|TGFB1|PAX2|ETV5|RXRA|GDNF|PGF|SIX4|LRRK2|AGT|BCL11A|SOX9|WNT5A|SOX8
HEART DEVELOPMENT	1.00577e-06	2.56715e-05	-0.528868	-1.97082	0	472	TBX2|ISL1|ACVRL1|SIX1|TWIST1|SHOX2|SGCD|TBX3|ACAN|PDGFRA|COL5A1|COL3A1|TMEM100|TTN|TGFBR2|POU4F2|HEYL|PITX2|FOXC1|GPER1|PDGFRB|EMILIN1|IGF1|COL2A1|BMP4|NOTCH1|OSR1|IRX4|TENM4|SNAI2|SLIT3|RGS4|SEMA3C|RBM20|RIPPLY3|TGFB1|ERBB3|POU4F1|ADGRG6|MESP1|ALDH1A2|DLC1|HEY2|ADAMTS1|EDNRA|CACNA1C|ROBO2|RYR1|NOTCH2|PRDM1|MEGF8|KDM6B|NOS3|LOX|RXRA|SLC9A1|GLI2|PARVA|ID3|FGFRL1|ZMIZ1|ARID1A|SHC1|SCX|HEY1|EPHB4|GA…
GASTRULATION	1.08682e-06	2.56715e-05	-0.564727	-1.97268	0	145	TLX2|SIX2|COL5A1|ITGA8|TGFBR2|MMP2|COL8A1|FOXC1|INHBA|BMP4|OSR1|PRKACA|TENM4|MMP14|ITGA4|COL6A1|FN1|MESP1|PAX2|HMGA2|MEGF8|LAMB1|KDM6B|LRP5|COL12A1|ARID1A|SCX|CRB2|ITGA7|WNT8B|SNAI1|EYA2|GPC3|WNK1|WNT11|MMP15|COL5A2|WNT5A|ITGA3|MYADM|ITGA5|LAMA3|COL4A2|EXT1|WNT3A|DAG1|TGIF2|BMPR2|ITGB4|MAPK7|PHLDB1|EPHA2|BMP7|SMAD3|ETS2|AMOT|UGDH|EYA1|ACVR2B
CARDIAC CHAMBER DEVELOPMENT	1.09207e-06	2.56715e-05	-0.566986	-1.97296	0	139	TBX2|ISL1|SHOX2|TBX3|TGFBR2|HEYL|FOXC1|BMP4|NOTCH1|SLIT3|SEMA3C|TGFB1|POU4F1|ADGRG6|MESP1|HEY2|ADAMTS1|ROBO2|NOTCH2|PRDM1|NOS3|RXRA|PARVA|FGFRL1|ARID1A|HEY1|TBX1|RARA|TNNI1|TGFBR3|SCN5A|WNT11|TNNC1|WNT5A|PLXND1|PPP1R13L|STRA6|SOX11|SMAD6|SUFU|NDST1|MEF2C|ZFPM1|MAML1|NPRL3|HES1|BMPR2|SLIT2|BMP7|SALL4|CYR61|PTK7|ANK2|FZD2|SMAD7|HEG1
EMBRYONIC ORGAN MORPHOGENESIS	1.04606e-06	2.56715e-05	-0.548318	-1.97319	0	213	TBX2|SIX1|ALX4|TWIST1|SHOX2|DLX2|TBX3|SIX2|PDGFRA|ITGA8|TGFBR2|TGFB3|RUNX2|TBX15|PRRX1|POU4F3|COL2A1|ALDH1A3|BMP4|SLITRK6|NOTCH1|OSR1|MMP14|MESP1|DLX5|HIPK2|PDZD7|PAX2|ROR2|OTX1|RARG|TFAP2A|MEGF8|DLX6|GLI2|ARID1A|WNT9A|CRB2|GLI3|SIX4|TBX1|FBN1|TSHZ1|TCF7|TH|WNT11|SOX9|RBPMS2|WNT5A|FOLR1|FOXN4|CTHRC1|MAPK3|AUTS2|MYO7A|STRA6|CELSR1|MED12|SOX11|FBN2|SUFU|NDST1|SCRIB|SIX3|GNAS|ABR|MEF2C|SATB2|WNT3A|H…
REGULATION OF MYOTUBE DIFFERENTIATION	5.91225e-05	0.000551029	-0.682304	-1.97359	44	36	SHOX2|NFATC2|NOTCH1|MMP14|HDAC4|RIPOR2|TBX1|MAMSTR|EHD2|DMPK|ADGRB1|BCL2|GDF15|EHD1|FAM129B|MAML1
ENDODERM DEVELOPMENT	1.84084e-05	0.000214788	-0.630846	-1.97362	14	58	COL5A1|MMP2|COL8A1|INHBA|BMP4|NOTCH1|MMP14|ITGA4|TGFB1|COL6A1|FN1|MESP1|HMGA2|LAMB1|COL12A1|ITGA7|MMP15|COL5A2|LAMC1|MED12|ITGA5|LAMA3|COL4A2|EXT1
REGULATION OF CELL SUBSTRATE ADHESION	1.06707e-06	2.56715e-05	-0.557583	-1.97584	0	172	AJAP1|ACVRL1|COL1A1|EGFL6|NID1|EGFLAM|COL8A1|DDR2|EMILIN1|NOTCH1|MMP14|LRP1|FN1|RREB1|S100A10|COL16A1|DLC1|RHOD|DOCK5|CDK6|PEAK1|MMRN2|ABI3BP|SLC9A1|PREX1|FBLN1|EMILIN3|FZD4|ONECUT2|THBS1|SEMA3E|EFNA5|MELTF|ALOX15|ITGA3|CAMSAP3|BCL2|MYADM|ITGA5|ARHGAP6|PRKCE|PTPRJ|POSTN|EMILIN2|HAS2|ABL1|FLNA|NPNT|JUP|DAG1|FBLN2|SRC|KDR|UNC13D|EMP2|TRIOBP|RCC2|LGALS1|CYR61|SMAD3|KANK1|FMN1|BCL6|MINK1|DOCK1|LIMS1|…
MESODERM MORPHOGENESIS	1.83626e-05	0.000214788	-0.630883	-1.97889	14	59	TLX2|TBX3|SIX2|ITGA8|FOXC1|INHBA|BMP4|PRKACA|MESP1|PAX2|HMGA2|KDM6B|SCX|CRB2|SNAI1|EYA2|WNT11|WNT5A|ITGA3|WNT3A|BMPR2|ITGB4|EPHA2|BMP7
POSITIVE REGULATION OF TRANSMEMBRANE RECEPTOR PROTEIN SERINE THREONINE KINASE SIGNALING PATHWAY	3.4763e-06	5.71346e-05	-0.599921	-1.98404	2	87	ACVRL1|ITGA8|TGFB3|INHBA|CDKN2B|BMP4|NOTCH1|FOXD1|TGFB1|BMP8B|MSTN|TGFB1I1|HIPK2|DAB2|GDF7|ZNF423|CRB2|INHBE|HFE|TGFBR3|THBS1|GPC3|RNF165|NEO1|GDF10|CREBBP|RBPMS|SOX11|GDF15|NPNT|HES5|EP300|ZC3H3|HES1|BMP2|BMPR2|UBE2O|BMP7|CYR61|GDF9|ACVR2B|INHA
APPENDAGE DEVELOPMENT	1.08254e-06	2.56715e-05	-0.566884	-1.98618	0	150	TBX2|ALX4|TWIST1|SHOX2|TBX3|MEOX2|RUNX2|KREMEN2|PITX2|RSPO2|PRRX1|COL2A1|BMP4|NOTCH1|OSR1|SEMA3C|ALDH1A2|DLX5|CACNA1C|ROR2|RARG|TFAP2A|MEGF8|DLX6|KREMEN1|GLI2|FRAS1|WNT9A|SCX|GLI3|RARA|SKI|GPC3|RNF165|SOX9|AFF3|CREBBP|WNT5A|MYH3|SOX11|FBN2|CRABP2|GNAS|LRP4|ECE1|SP8|BMPR2|ITGB4|FREM2|BMP7|PLXNA2|SALL4|RECK|FMN1|IMPAD1|NR2F2|CHST11|SALL3|ZNF358|ZNRF3|ZNF219|SFRP2
MUSCLE TISSUE DEVELOPMENT	1.01896e-06	2.56715e-05	-0.540487	-1.98771	0	321	TBX2|ISL1|SIX1|TWIST1|SHOX2|DCN|SGCD|TBX3|MEOX2|PDGFRA|MSC|COL3A1|ITGA8|TTN|TGFBR2|HEYL|FOXC1|PDGFRB|IGF1|BMP4|COL19A1|CHRND|NOTCH1|OSR1|SELENON|TENM4|RGS4|SEMA3C|TGFB1|ERBB3|KIAA1161|POU4F1|MESP1|ALDH1A2|MSTN|HEY2|NEURL1|P2RX2|RYR1|HDAC4|KDM6B|LOX|RXRA|RIPOR2|SLC9A1|BCL9L|ARID1A|IGFBP5|SCX|SIX4|TBX1|ADAMTS9|RARA|KCNAB1|PPARA|MYOM1|CDON|AGT|PGM5|TNNI1|SKI|TGFBR3|EYA2|SOX9|VAX1|G6PD|TNNC1|OBSL1|IG…
REGULATION OF CHEMOTAXIS	1.07923e-06	2.56715e-05	-0.566702	-1.99008	0	154	ADGRA2|VEGFD|PDGFRA|POU4F2|SEMA3G|NBL1|PDGFRB|DYSF|EDN3|NOTCH1|PLXNA4|SEMA3C|TGFB1|LPAR1|CXCL12|MSTN|SEMA5A|GPSM3|ROBO2|MEGF8|RIPOR2|MMP28|NTF3|SEMA6C|PGF|CMKLR1|MET|CD74|DSCAM|PADI2|FGF18|VEGFB|RARRES2|THBS1|WNK1|PDGFD|SEMA7A|SEMA6A|SEMA3E|PRKD1|PLXNA3|WNT5A|CAMK1D|MAPK3|PRKD2|SEMA4D|CCL2|ZSWIM4|SEMA3F|WNT3A|BMPR2|SLIT2|DAPK2|ZSWIM8|KDR|TMEM102|EFNB2|SMAD3
REGULATION OF AXON GUIDANCE	2.04952e-05	0.000234503	-0.667293	-1.99119	15	43	POU4F2|SEMA3G|PLXNA4|SEMA3C|CXCL12|SEMA5A|MEGF8|SEMA6C|DSCAM|SEMA7A|SEMA6A|SEMA3E|PLXNA3|WNT5A|SEMA4D|ZSWIM4|SEMA3F|WNT3A|BMPR2|SLIT2|ZSWIM8
CORONARY VASCULATURE DEVELOPMENT	2.05583e-05	0.000234503	-0.669928	-1.99149	15	42	SGCD|GPER1|PDGFRB|BMP4|NOTCH1|MESP1|HEY2|PRDM1|MEGF8|TBX1|VEGFB|TGFBR3|GPC3|PLXND1|SMAD6|SUFU|NDST1
NEURAL CREST CELL MIGRATION	1.36377e-05	0.000172275	-0.644509	-1.99478	10	54	ISL1|TWIST1|SOX10|SEMA3G|PITX2|RET|BMP4|EDN3|SEMA3C|FN1|SEMA5A|LAMA5|GDNF|SEMA6C|TBX1|SEMA7A|SEMA6A|SEMA3E|SOX8|FOLR1|SEMA4D|SEMA3F|ANXA6|NRTN
NERVE DEVELOPMENT	7.19801e-06	0.00010579	-0.623094	-1.99482	5	68	ISL1|SIX1|NTRK1|KCNA2|RET|POU4F3|DRGX|SLITRK6|PLXNA4|ITGA4|ERBB3|LPAR1|POU4F1|PAX2|TFAP2A|SERPINE2|ADARB1|NTF3|NPTX1|GLI3|SIX4|TBX1|RNF165|PLXNA3|NAV2|SULF2|CHRNB2|UNC13A|SEMA3F|DAG1|NRTN|HES1
NEGATIVE REGULATION OF INFLAMMATORY RESPONSE	3.51009e-06	5.73815e-05	-0.60892	-1.99565	2	81	HGF|ISL1|TNFAIP6|ETS1|GPER1|IGF1|ACP5|GPR17|ADORA2A|ADCY7|NT5E|PTGER4|PTGIS|PRKCD|PPARA|ABCD1|METRNL|SERPINF1|TNFRSF1A|TNFRSF1B|SIRPA|ABR|PPARD|LRFN5|MAPK7
ENDOPLASMIC RETICULUM LUMEN	1.03426e-06	2.56715e-05	-0.549539	-1.99616	0	249	COL22A1|TNC|ARSJ|COL1A1|ADAMTS5|HRC|COL5A1|COL1A2|COL3A1|COL8A2|FGF23|PTGS2|COL8A1|COL23A1|COL2A1|COL6A2|BMP4|COL19A1|COL18A1|SRL|COL6A3|COL13A1|COL6A1|FN1|COL5A3|COL16A1|IGFBP4|COL21A1|COL9A3|COL20A1|LAMB1|ADAMTS7|RCN3|ADAMTSL4|CD4|COL12A1|IGFBP5|TMEM132A|H6PD|SPON1|PLOD3|FBN1|WNT7B|ERAP2|KDELC2|PCSK9|FKBP14|PLAUR|THBS1|GPC3|PDGFD|COL15A1|COL9A2|COL5A2|FAM20C|WNT5A|MELTF|LAMC1|IGFBP7|PTPRN2|FOXR…
POSITIVE REGULATION OF OSSIFICATION	4.73953e-06	7.50713e-05	-0.618325	-2.00291	3	74	HGF|TMEM119|TGFB3|RUNX2|DDR2|IGF1|BMP4|OSR1|TGFB1|TFAP2A|LRP5|P2RX7|GLI3|WNT7B|PDLIM7|TOB2|PRKD1|FAM20C|WNT5A|CTHRC1|SOX11|FBN2|GNAS|NPNT|MEF2C|BMP2|BMPR2|BMP7|IFITM1|CYR61|SMAD3|WNT10B|ZHX3|ACVR2B
CARTILAGE DEVELOPMENT INVOLVED IN ENDOCHONDRAL BONE MORPHOGENESIS	2.49628e-05	0.000270608	-0.692467	-2.00298	18	36	COL1A1|SHOX2|TGFBR2|COL2A1|COL6A2|COL6A3|COL6A1|RARG|COL21A1|COL20A1|COL12A1|ANXA2|RARA|SOX9
COLLAGEN BIOSYNTHETIC PROCESS	2.9023e-05	0.000308067	-0.696098	-2.00313	21	35	COL1A1|COL5A1|TGFB3|PDGFRB|EMILIN1|BMP4|TGFB1|RCN3|SCX|CYGB|P3H3|TRAM2|P3H4|CREB3L1|PPARD|RGCC|UCN|ADAMTS3
CARDIAC CHAMBER MORPHOGENESIS	1.13151e-06	2.56715e-05	-0.593895	-2.00569	0	104	TBX2|ISL1|SHOX2|TBX3|TGFBR2|HEYL|FOXC1|BMP4|NOTCH1|SLIT3|SEMA3C|TGFB1|POU4F1|ADGRG6|MESP1|HEY2|ADAMTS1|ROBO2|NOTCH2|NOS3|RXRA|PARVA|FGFRL1|HEY1|TBX1|RARA|TNNI1|TGFBR3|WNT11|TNNC1|WNT5A|PPP1R13L|SOX11|SMAD6|MEF2C|ZFPM1|HES1|BMPR2|SLIT2
CELLULAR RESPONSE TO RETINOIC ACID	1.35344e-05	0.000172275	-0.642992	-2.00631	10	57	TNC|FZD10|COL1A1|AQP1|RET|OSR1|ALDH1A2|PAX2|RARG|WNT9A|WNT8B|TBX1|RARA|FZD4|WNT7B|WNT11|SOX9|SERPINF1|WNT5A
DIGESTIVE SYSTEM DEVELOPMENT	1.12843e-06	2.56715e-05	-0.592823	-2.00645	0	106	TBX2|ALX4|SHOX2|SOX10|SIX2|PDGFRA|COL3A1|TGFBR2|TGFB3|RET|BMP4|NOTCH1|IGF2|TGFB1|BARX1|CYP1A1|ALDH1A2|EPHB3|CCKBR|PRDM1|MEGF8|GLI2|CPS1|GLI3|PKD1|TCF7|RARRES2|WNT11|RBPMS2|DCHS1|CLMP|WNT5A|STRA6|BCL2|SOX11
REGULATION OF CARTILAGE DEVELOPMENT	1.22417e-05	0.000159927	-0.641573	-2.01242	9	59	ACVRL1|SHOX2|SIX2|RUNX2|BMP4|SNAI2|TGFB1|CHADL|CTSK|RARG|ADAMTS7|LOXL2|GLI2|WNT9A|SCX|GLI3|ANXA2|RARA|FGF18|RFLNB|WNT11|SOX9|WNT5A|RELA|BMP1|RFLNA|SOX6|BMP2|BMPR2|SMPD3|CYR61|SMAD3|PTHLH
RESPIRATORY SYSTEM DEVELOPMENT	1.07091e-06	2.56715e-05	-0.569566	-2.01259	0	166	TNC|SIX1|PDGFRA|MSC|MME|TGFBR2|SIM2|CRISPLD2|TGFB3|RSPO2|PDGFRB|ALDH1A3|BMP4|NOTCH1|HHIP|MMP14|ALDH1A2|DLX5|LAMA5|RARG|NOS3|RCN3|LOX|GLI2|FGFRL1|IGFBP5|CIC|GLI3|SIX4|PLOD3|PKD1|RARA|KCNAB1|WNT7B|FGF18|SKI|GPC3|WNT11|SOX9|WNT5A|TNS3|ADAMTS2|ITGA3|MAPK3|DLG5|BAG6|STRA6|CELSR1|SOX11|HS6ST1|CRH|ADAMTSL2|DAG1|EP300|RAB3A|HES1|BMPR2|FSTL3|SMPD3|LIF|ASCL1|PTK7|ASXL1|ACVR2B|HEG1|ATP7A|SREBF1|GLI1|FGF7|EP…
GOLGI LUMEN	7.29413e-06	0.00010669	-0.637066	-2.01288	5	62	DCN|ACAN|CSPG4|HSPG2|BGN|LUM|PRELP|FGF23|BCAN|GPC4|MMP14|AGRN|TGFB1|WNT7B|GPC3|SDC1|WNT5A|GPC6|GPC1|GPC5|MUC1|MUC12|WNT3A|DAG1|OGN|NCAN|FURIN|GPC2|GAS6|IMPAD1|SDC3|NGF
POSITIVE REGULATION OF VASCULATURE DEVELOPMENT	1.09648e-06	2.56715e-05	-0.580447	-2.01289	0	134	HGF|ISL1|ACVRL1|TWIST1|VEGFD|ADAM12|TMEM100|TGFBR2|AQP1|PTGS2|ETS1|GPER1|ANGPTL4|SRPX2|NOTCH1|RHOJ|SEMA5A|RUNX1|HIPK2|TIE1|HMGA2|NOS3|AGO2|PGF|PTGIS|SASH1|ADM2|STIM1|FGF18|VEGFB|THBS1|PDGFD|PRKD1|WNT5A|PRKD2|ITGA5|TMIGD2|HDAC7|ABL1|RRAS|CHRNA7|JUP|PAK4
EMBRYONIC CAMERA TYPE EYE DEVELOPMENT	2.11917e-05	0.00024083	-0.703923	-2.01501	15	34	TBX2|TWIST1|ALDH1A3|ALDH1A2|HIPK2|PAX2|RARG|TFAP2A|ARID1A|RARA|TH|WNT5A|PPP1R13L|STRA6|SOX11|SIX3
FORMATION OF PRIMARY GERM LAYER	1.14665e-06	2.56715e-05	-0.604773	-2.01864	0	94	TLX2|SIX2|COL5A1|ITGA8|MMP2|COL8A1|FOXC1|INHBA|BMP4|PRKACA|MMP14|ITGA4|COL6A1|FN1|MESP1|PAX2|HMGA2|LAMB1|KDM6B|COL12A1|ARID1A|SCX|CRB2|ITGA7|SNAI1|EYA2|WNT11|MMP15|COL5A2|WNT5A|ITGA3|ITGA5|LAMA3|COL4A2|WNT3A|BMPR2|ITGB4|EPHA2|BMP7
SKELETAL MUSCLE ORGAN DEVELOPMENT	1.08943e-06	2.56715e-05	-0.579153	-2.0191	0	142	SIX1|TWIST1|SHOX2|DCN|MEOX2|MSC|HEYL|COL19A1|CHRND|NOTCH1|SELENON|TGFB1|KIAA1161|MSTN|NEURL1|P2RX2|RYR1|HDAC4|RIPOR2|FGFRL1|BCL9L|SCX|SIX4|TBX1|KCNAB1|MYOM1|CDON|SKI|VAX1|SOX8|FLNB|YBX3|STRA6|BCL2|GPC1|BCL9|MEF2D|MYOM2|SOX11|STAC3|BVES|TLL2|SVIL|MEF2C|FAM129B|WNT3A|EP300|MEGF10|CNTFR|DMRTA2|KEL|MYLPF|S100B|EGR1|WNT10B|NPHS1|CFLAR|NR2F2
POSITIVE REGULATION OF OSTEOBLAST DIFFERENTIATION	1.11581e-05	0.000150931	-0.653265	-2.02188	8	54	HGF|TMEM119|RUNX2|DDR2|IGF1|BMP4|LRP5|GLI3|WNT7B|PDLIM7|PRKD1|FAM20C|CTHRC1|SOX11|FBN2|GNAS|NPNT|MEF2C|BMP2|BMPR2|BMP7|IFITM1|CYR61|WNT10B|ZHX3|ACVR2B
EPITHELIAL TO MESENCHYMAL TRANSITION	1.11832e-06	2.56715e-05	-0.59488	-2.02923	0	114	HGF|ISL1|COL1A1|TWIST1|TMEM100|TGFBR2|HEYL|TGFB3|FOXC1|BMP4|NOTCH1|SNAI2|TGFB1|HEY2|TGFB1I1|HMGA2|WWTR1|DAB2|ZNF703|LOXL2|BCL9L|CRB2|HEY1|VASN|TRIM62|S100A4|SNAI1|RFLNB|TGFBR3|WNT11|SOX9|WNT5A|DLG5|HAS2|DAG1|RGCC|BMP2|BAMBI|PHLDB1|BMP7|TCF7L2|SMAD3|LDLRAD4|USF3|SMAD7
NEURAL CREST CELL DIFFERENTIATION	1.16615e-06	2.56715e-05	-0.619055	-2.03517	0	83	ISL1|TWIST1|SOX10|SEMA3G|PITX2|FOXC1|RET|BMP4|EDN3|SNAI2|SEMA3C|FN1|ALDH1A2|SEMA5A|EDNRA|LAMA5|GDNF|SEMA6C|TBX1|SEMA7A|SOX9|SEMA6A|SEMA3E|SOX8|FOLR1|MAPK3|SEMA4D|SOX11|MEF2C|SEMA3F|ANXA6|NRTN|HES1
BRANCHING MORPHOGENESIS OF AN EPITHELIAL TUBE	1.10995e-06	2.56715e-05	-0.593772	-2.03823	0	121	TNC|SIX1|TBX3|SIX2|TGFBR2|RSPO2|BMP4|NOTCH1|HHIP|RASIP1|MMP14|FOXD1|TGFB1|EDNRA|LAMA5|PAX2|ETV5|GDF7|LRP5|GDNF|GLI2|PGF|GLI3|SIX4|MET|PKD1|AGT|MYC|GPC3|SOX9|DCHS1|SEMA3E|WNT5A|SOX8|PLXND1|DLG5|BCL2|CELSR1|PML|ABL1|NPNT|DAG1|BMP2|AR|SLIT2|EPHA2|SRC|BMP7
CRANIAL NERVE DEVELOPMENT	9.02556e-06	0.000127148	-0.68868	-2.03852	6	41	ISL1|SIX1|NTRK1|KCNA2|POU4F3|DRGX|SLITRK6|PLXNA4|ERBB3|LPAR1|POU4F1|PAX2|TFAP2A|ADARB1|GLI3|SIX4|TBX1|PLXNA3|NAV2
MESENCHYMAL CELL PROLIFERATION	1.29394e-05	0.000168322	-0.692145	-2.03989	9	40	SIX1|SHOX2|SIX2|TGFBR2|PRRX1|BMP4|OSR1|LRP5|TBX1|MYC|GPC3|WNT11|IRS2|SOX9|DCHS1|WNT5A
CHONDROCYTE DEVELOPMENT	1.02792e-05	0.000141547	-0.686373	-2.04038	7	42	SHOX2|ACAN|TGFBR2|RUNX2|COL6A2|COL6A3|COL6A1|RARG|COL21A1|COL20A1|COL12A1|FGF18|RFLNB|SOX9|CHSY1|SULF2|RFLNA|BMPR2|SMPD3|COL27A1|PTHLH|IMPAD1|CHST11|SFRP2|SCARA3|SERPINH1|VWA1|ECM1|COL14A1
REGULATION OF VASCULATURE DEVELOPMENT	1.03653e-06	2.56715e-05	-0.563533	-2.04325	0	241	HGF|ISL1|ACVRL1|TWIST1|DCN|ADGRA2|MEOX2|HSPG2|VEGFD|ADAM12|TMEM100|TGFBR2|AQP1|PTGS2|NFATC2|ETS1|FOXC1|GPER1|EMILIN1|ANGPTL4|SRPX2|BMP4|NOTCH1|RHOJ|ISM1|SEMA5A|NFATC1|GPNMB|RUNX1|HEY2|HIPK2|NGFR|TIE1|HMGA2|KIAA1024|NOS3|E2F2|MMRN2|AGO2|HEY1|PGF|PTGIS|SASH1|ADM2|ADAMTS9|STIM1|FGF18|FOXO4|AGT|VEGFB|THBS1|PDGFD|SERPINF1|SEMA6A|ADGRB1|SEMA3E|PRKD1|WNT5A|PLXND1|EPN1|PRKD2|ADGRB2|STARD13|ITGA5|TMIGD2|H…
NEURON PROJECTION EXTENSION INVOLVED IN NEURON PROJECTION GUIDANCE	1.17747e-05	0.000157873	-0.704219	-2.04718	8	37	SEMA3G|SLIT3|PLXNA4|SEMA3C|ALCAM|CXCL12|SEMA5A|MEGF8|SEMA6C|DSCAM|SEMA7A|SEMA6A|SEMA3E|PLXNA3|WNT5A|SEMA4D|SEMA3F|WNT3A|BMPR2|SLIT2
ENDOCHONDRAL BONE MORPHOGENESIS	3.67252e-06	5.97176e-05	-0.653352	-2.04937	2	59	COL1A1|SHOX2|TGFBR2|RUNX2|FOXC1|COL2A1|COL6A2|BMP4|MMP14|COL6A3|COL13A1|COL6A1|DLX5|RARG|COL21A1|COL20A1|COL12A1|SCX|ANXA2|RARA|FGF18|INPPL1|SOX9|MEF2D|GNAS|MEF2C|ANXA6|BMPR2|SMPD3
REGULATION OF EXTRACELLULAR MATRIX ORGANIZATION	1.05538e-05	0.000144677	-0.71217	-2.04938	7	35	ETS1|DDR2|EMILIN1|TCF15|NOTCH1|TGFB1|CHADL|LRP1|AEBP1|FAP|AGT|SOX9|MELTF|ANTXR1|TNFRSF1A|TNFRSF1B|FSCN1|HAS2|ABL1|DAG1|RGCC|CST3|PHLDB1
INTEGRIN BINDING	1.13612e-06	2.56715e-05	-0.610874	-2.05604	0	101	TGFBI|ADAMTS5|COL5A1|EGFL6|COL3A1|ADAM11|ADAMTS8|EMILIN1|IGF1|LTBP4|MMP14|S1PR3|IGF2|FN1|CXCL12|COL16A1|GPNMB|FAP|TNN|LAMA5|TIMP2|PXN|FBN1|VWF|ICAM1|ICAM5|THBS1|TLN1|SEMA7A|S1PR2|ITGA3|ICAM3|ITGA5|CD81|TNXB|MFGE8|NPNT|MYH9|ITGB4|ADAMTS13|SRC|KDR|EMP2|CYR61
CARDIOCYTE DIFFERENTIATION	1.1161e-06	2.56715e-05	-0.601943	-2.05696	0	116	TBX2|ISL1|TWIST1|SGCD|TBX3|PDGFRA|TTN|PITX2|GPER1|PDGFRB|IGF1|BMP4|NOTCH1|TENM4|RGS4|SEMA3C|TGFB1|MESP1|HEY2|KDM6B|RXRA|SLC9A1|ARID1A|ANXA2|RARA|PPARA|MYOM1|AGT|TGFBR3|G6PD|OBSL1|IGSF22|FOLR1|MAPK3|MYOM2|BVES|AKAP6|MEF2C|SOX6|WNT3A|MAML1|HES1|BMP2|NEB
FORELIMB MORPHOGENESIS	1.19708e-05	0.000159107	-0.722528	-2.05702	8	33	ALX4|TWIST1|SHOX2|TBX3|RUNX2|RSPO2|OSR1|ALDH1A2|CACNA1C|TFAP2A|WNT9A|RNF165
NEGATIVE REGULATION OF OSSIFICATION	2.46079e-06	4.41867e-05	-0.659641	-2.05826	1	57	TWIST1|TWIST2|FGF23|KREMEN2|NOTCH1|TGFB1|TNN|HDAC4|CDK6|LRP5|LIMD1|KREMEN1|ID3|IGFBP5|RANBP3L|CALCA|RFLNB|SKI|SOX9|GDF10|SEMA4D|BCL2|CHSY1|SMAD6|SUFU|HDAC7|RFLNA|LRP4|MEF2C
BLOOD VESSEL MORPHOGENESIS	1.00689e-06	2.56715e-05	-0.553986	-2.0616	0	449	HGF|TBX2|ISL1|ACVRL1|SIX1|TWIST1|DCN|SGCD|ADGRA2|TGFBI|MEOX2|CSPG4|HSPG2|VEGFD|ADAM12|PDGFRA|COL3A1|TMEM100|COL8A2|TGFBR2|AQP1|PTGS2|MMP2|ETS1|COL8A1|FOXC1|PDGFRB|PRRX1|COL23A1|EMILIN1|ANGPTL4|SRPX2|DYSF|BMP4|RAMP1|NOTCH1|COL18A1|NOTCH3|RASIP1|MMP14|TGFB1|RHOJ|ISM1|LRP1|FN1|FMNL3|EPHB3|SEMA5A|GPNMB|FAP|RUNX1|HEY2|HIPK2|EDNRA|LAMA5|NGFR|TIE1|HMGA2|KIAA1024|PRDM1|UNC5B|NOS3|LOX|E2F2|MMRN2|HIF3A|LOX…
REGULATION OF OSTEOBLAST DIFFERENTIATION	1.13612e-06	2.56715e-05	-0.614481	-2.06818	0	101	HGF|TWIST1|TWIST2|TMEM119|FGF23|RUNX2|DDR2|IGF1|BMP4|NOTCH1|PRKACA|SNAI2|TNN|HDAC4|CDK6|LRP5|LIMD1|ID3|IGFBP5|RANBP3L|GLI3|WNT7B|SKI|PDLIM7|PRKD1|FAM20C|GDF10|CTHRC1|SEMA4D|SOX11|FBN2|SMAD6|SUFU|HDAC7|GNAS|NPNT|MEF2C|BMP2|BMPR2|BMP7|IFITM1|NOCT|CYR61|SMAD3|WNT10B|ZHX3|ACVR2B|REST|GLI1|ID1|SFRP2
BONE MORPHOGENESIS	1.15357e-06	2.56715e-05	-0.62341	-2.0703	0	90	COL1A1|TWIST1|SHOX2|TGFBR2|TGFB3|RUNX2|PAPPA2|FOXC1|COL2A1|COL6A2|BMP4|ACP5|MMP14|COL6A3|COL13A1|TGFB1|COL6A1|DLX5|RARG|COL21A1|TFAP2A|COL20A1|MEGF8|LRP5|COL12A1|SCX|GLI3|ANXA2|RARA|FGF18|SKI|INPPL1|SOX9|CHSY1|MEF2D|GNAS|HAS2|MEF2C|SP5|ANXA6|FREM1|BMPR2|SMPD3
AMINOGLYCAN METABOLIC PROCESS	1.11127e-06	2.56715e-05	-0.603775	-2.07063	0	120	HGF|DCN|ACAN|CSPG4|HSPG2|BGN|SPOCK3|LUM|PRELP|BCAN|GALNT5|EGFLAM|FOXC1|PDGFRB|HS3ST2|GPC4|AGRN|TGFB1|CHST6|CEMIP|B4GALT1|GPC3|ST3GAL1|SDC1|GPC6|CHST1|GPC1|CHSY1|B3GNT9|CHPF|GPC5|HS6ST1|NDST1|SLC35D2|HAS2|CHST3|EXT1|OGN|NCAN|SMPD3|AP2A1|XYLT1|GAL3ST3|XYLT2|ST3GAL2|GLCE|GPC2|ST3GAL4|UGDH|NFKB1|IMPAD1|SDC3|CHST11|CHST14|B4GALT5|HYAL1
REGULATION OF OSSIFICATION	1.07729e-06	2.56715e-05	-0.59068	-2.07752	0	157	HGF|TWIST1|TWIST2|SIX2|TMEM119|TGFB3|FGF23|RUNX2|KREMEN2|DDR2|IGF1|BMP4|NOTCH1|OSR1|PRKACA|SNAI2|TGFB1|TNN|TFAP2A|HDAC4|ANKH|CDK6|LRP5|LIMD1|KREMEN1|ID3|IGFBP5|RANBP3L|PTGER4|CALCA|MGP|P2RX7|GLI3|WNT7B|RFLNB|SKI|SOX9|PDLIM7|TOB2|PRKD1|FAM20C|GDF10|WNT5A|CTHRC1|MAPK3|SEMA4D|BCL2|CHSY1|SOX11|FBN2|SMAD6|SUFU|HDAC7|RFLNA|CYP27B1|GNAS|LRP4|NPNT|MEF2C|BMP2|BMPR2|BMP7|IFITM1|NOCT|CYR61|SMAD3|WNT10B|ZHX3…
HEART MORPHOGENESIS	1.0469e-06	2.56715e-05	-0.578636	-2.081	0	211	TBX2|ISL1|ACVRL1|SIX1|TWIST1|SHOX2|TBX3|COL5A1|TMEM100|TTN|TGFBR2|HEYL|PITX2|FOXC1|COL2A1|BMP4|NOTCH1|SNAI2|SLIT3|SEMA3C|TGFB1|POU4F1|ADGRG6|MESP1|ALDH1A2|DLC1|HEY2|ADAMTS1|ROBO2|RYR1|NOTCH2|MEGF8|NOS3|RXRA|PARVA|FGFRL1|ZMIZ1|HEY1|EPHB4|GAA|TBX1|RARA|SNAI1|MYOM1|TH|TNNI1|TGFBR3|WNT11|SOX9|DCHS1|TNNC1|FLRT2|OBSL1|IGSF22|WNT5A|FOLR1|PLXND1|PPP1R13L|FOXN4|MYOM2|SOX11|SMAD6|SUFU|HAS2|MEF2C|ZFPM1|WNT3…
MUSCLE CELL DIFFERENTIATION	1.02583e-06	2.56715e-05	-0.569404	-2.08196	0	282	TBX2|SIX1|SHOX2|SGCD|LDB3|TBX3|ADAM12|PDGFRA|FLNC|ITGA8|TMEM204|TTN|CDH15|NFATC2|GPER1|PDGFRB|DYSF|IGF1|BMP4|NOTCH1|SELENON|MMP14|RGS4|IGF2|TGFB1|KIAA1161|TNNT3|MESP1|NFATC1|HEY2|OBSCN|AVPR1A|P2RX2|RYR1|HDAC4|KDM6B|LOX|RXRA|RIPOR2|SLC9A1|CAPN3|ARID1A|CACNA1H|IGFBP5|HEY1|DYRK1B|NOS1|CACNA2D2|SIX4|TBX1|RARA|MAMSTR|PPARA|MYOM1|TANC1|CDON|FOXO4|AGT|TCF3|MKL1|PGM5|SKI|EHD2|DMPK|SOX9|RBPMS2|G6PD|ADGRB1…
HEAD MORPHOGENESIS	7.883e-06	0.00011421	-0.720213	-2.08324	5	36	COL1A1|PDGFRA|CRISPLD2|TGFB3|MMP2|TGFB1|DLX5|SCX|ANKRD11|TBX1|SKI|STRA6|MYH3|RRAS|EP300|CLDN5
OSTEOBLAST DIFFERENTIATION	1.05928e-06	2.56715e-05	-0.587533	-2.09372	0	185	HGF|TNC|COL1A1|TWIST1|SHOX2|TWIST2|TMEM119|FGF23|RUNX2|ITGA11|RSPO2|DDR2|IGF1|BMP4|NOTCH1|PRKACA|SNAI2|IGF2|COL6A1|GPNMB|DLX5|FASN|TNN|PTH1R|RRBP1|HDAC4|WWTR1|LOX|CDK6|LRP5|LIMD1|GLI2|ID3|IGFBP5|RANBP3L|ACHE|GLI3|SNAI1|WNT7B|SKI|WNT11|TP53INP2|SEMA7A|PDLIM7|MYBBP1A|PRKD1|FAM20C|GDF10|SOX8|CTHRC1|SEMA4D|MEF2D|MRC2|SOX11|FBN2|SMAD6|SUFU|HDAC7|GNAS|CREB3L1|SH3PXD2B|NPNT|MEF2C|SATB2|WNT3A|BMP2|BMPR2|…
AORTA DEVELOPMENT	3.78314e-06	6.11907e-05	-0.68947	-2.09482	2	48	TBX2|ACVRL1|SIX1|COL3A1|LOXL1|PDGFRB|NOTCH1|LRP1|HEY2|ROBO2|PRDM1|LOX|HEY1|TBX1|ADAMTS9|PLXND1|SMAD6|SUFU|NDST1|MYLK|NPRL3|HES1
AMINOGLYCAN BIOSYNTHETIC PROCESS	1.13151e-06	2.56715e-05	-0.620292	-2.09484	0	104	DCN|ACAN|CSPG4|HSPG2|BGN|LUM|PRELP|BCAN|GALNT5|PDGFRB|HS3ST2|GPC4|AGRN|TGFB1|CHST6|CEMIP|B4GALT1|GPC3|ST3GAL1|SDC1|GPC6|CHST1|GPC1|CHSY1|B3GNT9|CHPF|GPC5|HS6ST1|NDST1|SLC35D2|HAS2|CHST3|EXT1|OGN|NCAN|SMPD3|AP2A1|XYLT1|XYLT2|ST3GAL2|GLCE|GPC2|ST3GAL4|UGDH|NFKB1|SDC3|CHST11|CHST14|B4GALT5|HYAL1
GROWTH FACTOR BINDING	1.12219e-06	2.56715e-05	-0.61683	-2.09797	0	111	ACVRL1|COL1A1|NTRK1|PDGFRA|COL5A1|COL1A2|COL3A1|TGFBR2|TGFB3|PDGFRB|SRPX2|COL2A1|OSMR|IGFBP6|LTBP4|LTBP3|ERBB3|COL6A1|IL10RA|IGFBP4|IL1R1|IGF1R|NGFR|KAZALD1|LRRC32|NKD2|FGFRL1|SHC1|IGFBP5|VASN|IGF2R|PXDN|TGFBR3|THBS1|SCN5A
BODY MORPHOGENESIS	2.51454e-06	4.44332e-05	-0.688382	-2.09845	1	49	COL1A1|PDGFRA|CRISPLD2|TGFB3|MMP2|TGFB1|DLX5|SCX|ANKRD11|TBX1|CDON|SKI|GPC3|GREM2|STRA6|MYH3|GNAS|RRAS|DAG1|EP300|PHLDB1|CLDN5|MAB21L2
MUSCLE FIBER DEVELOPMENT	2.48614e-06	4.41867e-05	-0.680847	-2.10123	1	53	SIX1|SHOX2|SGCD|FLNC|TTN|DYSF|BMP4|SELENON|KIAA1161|P2RX2|RYR1|HDAC4|LOX|RIPOR2|CACNA2D2|MYOM1|SKI|OBSL1|IGSF22|BCL2|MYOM2|STAC3|FAM129B|CHRNB1|NEB|KEL|MYOF
CRANIAL SKELETAL SYSTEM DEVELOPMENT	2.47322e-06	4.41867e-05	-0.677457	-2.1024	1	55	SIX1|TWIST1|DLX2|SIX2|PDGFRA|TGFBR2|TGFB3|RUNX2|TBX15|PRRX1|BMP4|MMP14|TGFB1|TFAP2A|MEGF8|GLI3|SIX4|TBX1|AUTS2|MED12|NDST1|GNAS|SH3PXD2B|MEF2C
CHONDROCYTE DIFFERENTIATION	1.13001e-06	2.56715e-05	-0.622025	-2.10303	0	105	ACVRL1|SHOX2|TGFBI|ACAN|SIX2|TGFBR2|RUNX2|COL2A1|COL6A2|BMP4|MUSTN1|OSR1|SNAI2|COL6A3|TGFB1|CHADL|COL6A1|CREB3L2|HMGA2|RARG|COL21A1|PTH1R|CYTL1|COL20A1|ADAMTS7|LOXL2|COL12A1|GLI2|WNT9A|SCX|GLI3|ANXA2|FGF18|RFLNB|SOX9|RELA|CHSY1|MEF2D|SULF2|RFLNA|MEF2C|SOX6|ANXA6|BMP2|BMPR2|SMPD3|COL27A1|SMAD3|PTHLH|WNT10B|IMPAD1|GLG1|CHST11|ZNF219|SFRP2|GDF5|SCARA3|ADAMTS12|MAF
CONNECTIVE TISSUE DEVELOPMENT	1.0443e-06	2.56715e-05	-0.587422	-2.11703	0	218	ACVRL1|COL1A1|SHOX2|DLX2|TGFBI|ACAN|SIX2|COL5A1|LUM|TGFBR2|POU4F2|RUNX2|RSPO2|PDGFRB|PRRX1|COL2A1|COL6A2|BMP4|NOTCH1|MUSTN1|OSR1|SNAI2|COL6A3|FOXD1|TGFB1|CHADL|COL6A1|CTSK|BMP8B|CREB3L2|ROR2|HMGA2|RARG|COL21A1|PTH1R|CYTL1|COL20A1|GDF7|ADAMTS7|LOX|LOXL2|LRP5|COL12A1|GLI2|WNT9A|SCX|DYRK1B|MGP|GLI3|ANXA2|PKD1|ACTA2|RARA|EVC|SNAI1|WNT7B|FGF18|SELENOM|RFLNB|ZNF516|PDGFD|WNT11|SOX9|WNT5A|SOX8|MAPK3|REL…
GLYCOSAMINOGLYCAN BINDING	1.08858e-06	2.56715e-05	-0.607574	-2.11955	0	143	DCN|ACAN|ADAMTS5|BGN|TNFAIP6|COL5A1|ADAMTS15|SPOCK3|HAPLN1|PRELP|TGFBR2|CRISPLD2|BCAN|EGFLAM|ADAMTS8|RSPO2|BMP4|LTBP4|AGRN|COL13A1|FN1|COL5A3|MSTN|SEMA5A|GPNMB|ADAMTS1|PCOLCE|CFH|SERPINE2|RTN4RL1|ABI3BP|HAPLN3|FGFRL1|CEMIP|PGF|CEL|FBN1|VEGFB|TGFBR3|THBS1|PTPRS|LAMC2|GREM2|HAPLN4|NAV2|FBLN7|SULF2|POSTN|RSPO3|TNXB|HIST1H1A|ANXA6|NCAN|SERPINA5|SLIT2|LPL|BMP7|RTN4R|CYR61|ADAMTS3
EMBRYONIC CRANIAL SKELETON MORPHOGENESIS	3.88181e-06	6.24562e-05	-0.721122	-2.12529	2	40	SIX1|TWIST1|DLX2|SIX2|PDGFRA|TGFBR2|TGFB3|RUNX2|TBX15|PRRX1|BMP4|MMP14|TFAP2A|SIX4|TBX1|AUTS2|MED12|NDST1|GNAS|MEF2C
ARTERY MORPHOGENESIS	1.25313e-06	2.56715e-05	-0.695004	-2.12558	0	50	TBX2|ACVRL1|SIX1|COL3A1|FOXC1|PDGFRB|PRRX1|BMP4|NOTCH1|NOTCH3|LRP1|HEY2|PRDM1|ZMIZ1|HEY1|TBX1|ADAMTS9|WNT11|FOLR1|STRA6|MYLK|NPRL3|HES1|BMPR2
CARTILAGE DEVELOPMENT	1.07091e-06	2.56715e-05	-0.602517	-2.12902	0	166	ACVRL1|COL1A1|SHOX2|DLX2|TGFBI|ACAN|SIX2|LUM|TGFBR2|RUNX2|RSPO2|PRRX1|COL2A1|COL6A2|BMP4|MUSTN1|OSR1|SNAI2|COL6A3|TGFB1|CHADL|COL6A1|CTSK|BMP8B|CREB3L2|ROR2|HMGA2|RARG|COL21A1|PTH1R|CYTL1|COL20A1|ADAMTS7|LOXL2|COL12A1|GLI2|WNT9A|SCX|MGP|GLI3|ANXA2|PKD1|RARA|EVC|SNAI1|WNT7B|FGF18|RFLNB|WNT11|SOX9|WNT5A|MAPK3|RELA|CHSY1|MEF2D|SULF2|BMP1|TIMP1|COL11A2|RFLNA|GNAS|MEF2C|SATB2|SOX6|HES5|ANXA6|BMP2|BMPR…
MUSCLE CELL DEVELOPMENT	1.09377e-06	2.56715e-05	-0.612922	-2.12988	0	137	SIX1|SHOX2|SGCD|LDB3|TBX3|PDGFRA|FLNC|TTN|NFATC2|PDGFRB|DYSF|IGF1|BMP4|NOTCH1|SELENON|RGS4|KIAA1161|TNNT3|HEY2|OBSCN|P2RX2|RYR1|HDAC4|LOX|RIPOR2|CAPN3|CACNA2D2|SIX4|PPARA|MYOM1|AGT|PGM5|SKI|G6PD|OBSL1|IGSF22|SDC1|BCL2|MYH3|MYOM2|TMOD1|STAC3|BVES|AKAP6|KRT19|MEF2C|FAM129B|CHRNB1|MAML1|BIN1|MEGF10|HES1|NEB|ACTG1|KEL|MYOF|LMNA|ANK2|WNT10B
BONE DEVELOPMENT	1.06707e-06	2.56715e-05	-0.603016	-2.13684	0	172	COL1A1|TWIST1|SHOX2|TMEM119|FLI1|TGFBR2|TGFB3|RUNX2|PAPPA2|PITX2|FOXC1|IGF1|COL2A1|COL6A2|LRRK1|NPR2|BMP4|ACP5|MMP14|COL6A3|COL13A1|TGFB1|COL6A1|PAPSS2|DLX5|RARG|RYR1|COL21A1|NOTCH2|TFAP2A|COL20A1|MEGF8|LOX|LRP5|COL12A1|SCX|RANBP3L|PTGER4|ANKRD11|GLI3|FBN1|ANXA2|LRRC17|RARA|FGF18|RFLNB|SKI|INPPL1|SOX9|ZNF385A|DCHS1|FAM20C|SEMA4D|CHSY1|MEF2D|SULF2|RFLNA|PLS3|SLC38A10|GNAS|HAS2|SH3PXD2B|MEF2C|ZFPM1…
FACE MORPHOGENESIS	1.34196e-06	2.59263e-05	-0.759482	-2.13685	0	31	COL1A1|PDGFRA|CRISPLD2|TGFB3|MMP2|TGFB1|DLX5|SCX|ANKRD11|TBX1|SKI|STRA6|MYH3|RRAS|EP300|CLDN5
REGULATION OF HEART MORPHOGENESIS	1.33009e-06	2.59263e-05	-0.750821	-2.13757	0	33	TBX2|ISL1|SIX1|TWIST1|TGFBR2|FOXC1|BMP4|NOTCH1|SEMA3C|MESP1|ROBO2
STRIATED MUSCLE CELL DIFFERENTIATION	1.04606e-06	2.56715e-05	-0.594182	-2.13824	0	213	SIX1|SHOX2|SGCD|LDB3|TBX3|ADAM12|PDGFRA|FLNC|TTN|NFATC2|PDGFRB|DYSF|IGF1|BMP4|NOTCH1|SELENON|MMP14|RGS4|IGF2|TGFB1|KIAA1161|TNNT3|MESP1|HEY2|OBSCN|AVPR1A|P2RX2|RYR1|HDAC4|KDM6B|LOX|RXRA|RIPOR2|SLC9A1|CAPN3|ARID1A|CACNA1H|IGFBP5|DYRK1B|NOS1|CACNA2D2|SIX4|TBX1|RARA|MAMSTR|PPARA|MYOM1|TANC1|CDON|AGT|PGM5|SKI|EHD2|DMPK|G6PD|ADGRB1|OBSL1|IGSF22|SDC1|BCL2|MYH3|BCL9|MYOM2|TMOD1|STAC3|BVES|GDF15|AKAP6|KR…
OSSIFICATION	1.01978e-06	2.56715e-05	-0.582337	-2.14024	0	316	HGF|TNC|COL1A1|TWIST1|SHOX2|TWIST2|SIX2|TMEM119|COL1A2|TGFB3|FGF23|RUNX2|KREMEN2|PTGS2|MMP2|ITGA11|FOXC1|RSPO2|DDR2|IGF1|COL2A1|NPR2|BMP4|ACP5|NOTCH1|OSR1|PRKACA|SNAI2|MMP14|IGF2|COL13A1|TGFB1|COL6A1|CTSK|BMP8B|GPNMB|DLX5|FASN|TNN|ROR2|KAZALD1|RYR1|PTH1R|RRBP1|TFAP2A|HDAC4|WWTR1|LOX|ANKH|CDK6|LRP5|LIMD1|KREMEN1|GLI2|ID3|IGFBP5|SCX|RANBP3L|SBNO2|PTGER4|ACHE|CALCA|MGP|OSTF1|P2RX7|GLI3|SNAI1|WNT7B|F…
MESENCHYMAL CELL DIFFERENTIATION	1.05818e-06	2.56715e-05	-0.603283	-2.15154	0	187	HGF|ISL1|COL1A1|TWIST1|SOX10|SIX2|TMEM100|TGFBR2|SEMA3G|HEYL|TGFB3|PITX2|FOXC1|RET|BMP4|EDN3|NOTCH1|OSR1|SNAI2|SEMA3C|TGFB1|FN1|ALDH1A2|SEMA5A|HEY2|TGFB1I1|EDNRA|LAMA5|PAX2|HMGA2|WWTR1|DAB2|ZNF703|LOXL2|GDNF|BCL9L|RANBP3L|CRB2|SEMA6C|HEY1|TBX1|VASN|TRIM62|S100A4|SNAI1|RFLNB|TGFBR3|WNT11|SEMA7A|SOX9|SEMA6A|SEMA3E|WNT5A|SOX8|FOLR1|MAPK3|DLG5|SEMA4D|BCL2|SOX11|HAS2|MEF2C|SEMA3F|DAG1|ANXA6|RGCC|NRTN|…
OUTFLOW TRACT MORPHOGENESIS	1.19967e-06	2.56715e-05	-0.674541	-2.15953	0	68	TBX2|ISL1|SIX1|TWIST1|TBX3|TGFBR2|HEYL|PITX2|FOXC1|BMP4|NOTCH1|SEMA3C|HEY2|ROBO2|RYR1|PARVA|TBX1|RARA|TGFBR3|WNT11|WNT5A|FOLR1|PLXND1|SOX11|SMAD6|MEF2C|ZFPM1|HES1|BMPR2|BMP7|CLDN5
MORPHOGENESIS OF A BRANCHING STRUCTURE	1.07663e-06	2.56715e-05	-0.614947	-2.16398	0	158	HGF|TNC|SIX1|SHOX2|DLX2|TBX3|SOX10|SIX2|TGFBR2|RSPO2|BMP4|NOTCH1|DRD2|HHIP|RASIP1|SNAI2|MMP14|FOXD1|SEMA3C|COL13A1|TGFB1|EDNRA|LAMA5|PAX2|ETV5|PRDM1|GDF7|RXRA|LRP5|GDNF|GLI2|PGF|GLI3|SIX4|MET|PKD1|TGM2|LRRK2|AGT|MYC|GPC3|BCL11A|SOX9|DCHS1|SEMA3E|WNT5A|SOX8|PLXND1|DLG5|BCL2|CELSR1|RSPO3|PML|ABL1|NPNT|DAG1|BMP2|AR|SLIT2|EPHA2|SRC|BMP7
SKELETAL SYSTEM MORPHOGENESIS	1.06283e-06	2.56715e-05	-0.609024	-2.16479	0	179	SIX1|COL1A1|ALX4|TWIST1|SHOX2|DLX2|ACAN|SIX2|PDGFRA|TGFBR2|TGFB3|RUNX2|PAPPA2|MMP2|FOXC1|TBX15|PRRX1|COL2A1|TCF15|COL6A2|BMP4|ACP5|OSR1|HHIP|MMP14|COL6A3|COL13A1|TGFB1|COL6A1|DLX5|ROR2|RARG|COL21A1|TFAP2A|COL20A1|MEGF8|LRP5|COL12A1|WNT9A|SCX|ANKRD11|MGP|P2RX7|GLI3|SIX4|TBX1|ANXA2|PKD1|RARA|FGF18|RFLNB|SKI|INPPL1|SOX9|AUTS2|CHSY1|MEF2D|MED12|SOX11|BMP1|FBN2|NDST1|RFLNA|GNAS|HAS2|SH3PXD2B|MEF2C|SAT…
POSITIVE REGULATION OF EPITHELIAL TO MESENCHYMAL TRANSITION	1.2849e-06	2.56727e-05	-0.729896	-2.16976	0	42	ISL1|COL1A1|TWIST1|TGFBR2|TGFB3|FOXC1|BMP4|NOTCH1|TGFB1|TGFB1I1|WWTR1|DAB2|ZNF703|LOXL2|BCL9L|CRB2|SNAI1
MYOTUBE DIFFERENTIATION	1.17802e-06	2.56715e-05	-0.667274	-2.17264	0	77	SIX1|SHOX2|ADAM12|NFATC2|IGF1|NOTCH1|SELENON|MMP14|KIAA1161|AVPR1A|P2RX2|RYR1|HDAC4|RIPOR2|CACNA1H|DYRK1B|NOS1|SIX4|TBX1|MAMSTR|TANC1|CDON|SKI|EHD2|DMPK|ADGRB1|BCL2|BCL9|STAC3|GDF15|EHD1|MEF2C|FAM129B|MAML1|MYH9|KEL|MYOF|WNT10B|NPHS1|CFLAR
ARTERY DEVELOPMENT	1.19218e-06	2.56715e-05	-0.678893	-2.18649	0	71	TBX2|ACVRL1|SIX1|COL3A1|LOXL1|FOXC1|PDGFRB|PRRX1|BMP4|NOTCH1|NOTCH3|LRP1|HEY2|ROBO2|PRDM1|LOX|ZMIZ1|HEY1|GLI3|TBX1|ADAMTS9|WNT11|FOLR1|PLXND1|STRA6|SMAD6|SUFU|NDST1|MYLK|NPRL3|HES1|BMPR2
SEMI LUNAR VALVE DEVELOPMENT	1.34196e-06	2.59263e-05	-0.777241	-2.18682	0	31	TWIST1|HEYL|EMILIN1|BMP4|NOTCH1|SNAI2|SLIT3|TGFB1|HEY2|ROBO2|NOTCH2|NOS3|HEY1|SNAI1|SOX9|STRA6|TNFRSF1A|SMAD6|TNFRSF1B|BMPR2|SLIT2
COLLAGEN BINDING	1.2304e-06	2.56715e-05	-0.700988	-2.18727	0	57	DCN|TGFBI|NID2|NID1|SPOCK3|LUM|ITGA11|DDR2|ITGA1|CHADL|ITGA10|CTSK|AEBP1|FN1|COL5A3|PODN|ADGRG6|PCOLCE|ABI3BP|ITGA9|ACHE|VWF|THBS1|ITGA3|ANTXR1|C1QTNF1|MRC2
COLLAGEN FIBRIL ORGANIZATION	1.26857e-06	2.56715e-05	-0.728523	-2.19828	0	46	COL1A1|ACAN|COL5A1|COL1A2|COL3A1|LUM|ADAMTS14|FOXC1|DDR2|EMILIN1|COL2A1|CHADL|AEBP1|COL5A3|LOX|LOXL2|COL12A1|SCX|PLOD3|ANXA2|COL5A2|P3H4|ADAMTS2|COL11A2|TNXB
ODONTOGENESIS OF DENTIN CONTAINING TOOTH	1.20478e-06	2.56715e-05	-0.693624	-2.21151	0	66	TNC|DLX2|DLX1|PDGFRA|LHX8|RUNX2|DLX3|FOXC1|RSPO2|BMP4|NFIC|LAMA5|GNAO1|GLI2|JAG2|SLC24A4|DMRT3|ANKRD11|GLI3|TBX1|FOXO1|PPARA|STIM1|NECTIN1|SCN5A|FAM20C|LRP4|TNFRSF11B|BMP2|ITGB4|BCL11B|SMPD3|BMP7
FACE DEVELOPMENT	1.26491e-06	2.56715e-05	-0.734096	-2.22273	0	47	COL1A1|PDGFRA|CRISPLD2|TGFB3|MMP2|ALDH1A3|TGFB1|ALDH1A2|DLX5|RARG|SCX|ANKRD11|TBX1|RARA|SKI|WNT5A|MAPK3|STRA6|MYH3|RRAS|EP300
EMBRYONIC SKELETAL SYSTEM MORPHOGENESIS	1.21008e-06	2.56715e-05	-0.700779	-2.22441	0	64	SIX1|ALX4|TWIST1|SHOX2|DLX2|SIX2|PDGFRA|TGFBR2|TGFB3|RUNX2|TBX15|PRRX1|COL2A1|BMP4|OSR1|MMP14|TFAP2A|MEGF8|WNT9A|GLI3|SIX4|TBX1|AUTS2|MED12|SOX11|NDST1|GNAS|MEF2C|SATB2
SKELETAL SYSTEM DEVELOPMENT	1.00967e-06	2.56715e-05	-0.59984	-2.22529	0	405	ACVRL1|SIX1|COL1A1|ALX4|TWIST1|SHOX2|DLX2|TGFBI|TBX3|ACAN|DLX1|SIX2|TMEM119|FLI1|PDGFRA|COL1A2|HAPLN1|COL3A1|LUM|PRELP|TGFBR2|NPR3|TGFB3|RUNX2|BCAN|PAPPA2|MMP2|PITX2|FOXC1|TBX15|RSPO2|PRRX1|IGF1|COL2A1|TCF15|COL6A2|LRRK1|NPR2|BMP4|ACP5|COL19A1|MUSTN1|OSR1|HHIP|SNAI2|MMP14|COL6A3|IGF2|COL13A1|TGFB1|CHADL|COL6A1|CTSK|BMP8B|PAPSS2|IGFBP4|DLX5|CREB3L2|ROR2|HMGA2|RARG|RYR1|COL21A1|NOTCH2|PTH1R|TFAP2A|…
EMBRYONIC SKELETAL SYSTEM DEVELOPMENT	1.15877e-06	2.56715e-05	-0.680743	-2.25133	0	87	SIX1|COL1A1|ALX4|TWIST1|SHOX2|DLX2|DLX1|SIX2|PDGFRA|TGFBR2|TGFB3|RUNX2|TBX15|PRRX1|COL2A1|BMP4|OSR1|MMP14|TFAP2A|MEGF8|WNT9A|SCX|GLI3|SIX4|TBX1|WNT11|WNT5A|AUTS2|MED12|SOX11|SULF2|KIAA1217|NDST1|GNAS|EXT1|MEF2C|SATB2
ENDOCARDIAL CUSHION MORPHOGENESIS	1.34847e-06	2.59263e-05	-0.807804	-2.25851	0	30	TBX2|ISL1|ACVRL1|TWIST1|TMEM100|TGFBR2|HEYL|NOTCH1|SNAI2|ROBO2|NOS3|HEY1|SNAI1|SOX9|DCHS1
MESENCHYME DEVELOPMENT	1.04115e-06	2.56715e-05	-0.626983	-2.26512	0	227	HGF|TBX2|ISL1|ACVRL1|SIX1|COL1A1|TWIST1|SOX10|SIX2|TMEM100|TGFBR2|SEMA3G|HEYL|TGFB3|PITX2|FOXC1|PDGFRB|RET|TCF15|BMP4|EDN3|NOTCH1|OSR1|SNAI2|FOXD1|SEMA3C|TGFB1|ERBB3|FN1|MESP1|ALDH1A2|MEOX1|SEMA5A|HEY2|TGFB1I1|EDNRA|LAMA5|ROBO2|PAX2|HMGA2|WWTR1|DAB2|NOS3|ZNF703|LOXL2|GDNF|AMH|BNC2|BCL9L|SCX|RANBP3L|CRB2|SEMA6C|HEY1|SIX4|TBX1|VASN|ACTA2|TRIM62|S100A4|SNAI1|MYC|RFLNB|TGFBR3|WNT11|SEMA7A|SOX9|SEMA6A…
ENDOCARDIAL CUSHION DEVELOPMENT	1.3083e-06	2.59263e-05	-0.785028	-2.28209	0	37	TBX2|ISL1|ACVRL1|TWIST1|TMEM100|TGFBR2|HEYL|BMP4|NOTCH1|SNAI2|ERBB3|ROBO2|NOS3|HEY1|SNAI1|SOX9|DCHS1
MESENCHYME MORPHOGENESIS	1.27644e-06	2.56715e-05	-0.763979	-2.28857	0	44	TBX2|ISL1|ACVRL1|TWIST1|TMEM100|TGFBR2|HEYL|FOXC1|NOTCH1|OSR1|SNAI2|ROBO2|NOS3|HEY1|ACTA2|SNAI1|MYC|WNT11|SOX9|DCHS1|WNT5A
HEART VALVE DEVELOPMENT	1.25313e-06	2.56715e-05	-0.749921	-2.29354	0	50	TWIST1|SHOX2|TGFBR2|HEYL|EMILIN1|BMP4|NOTCH1|SNAI2|SLIT3|TGFB1|HEY2|ROBO2|NOTCH2|PRDM1|NOS3|FGFRL1|SCX|HEY1|ADAMTS9|SNAI1|SOX9|DCHS1|STRA6|TNFRSF1A|SMAD6|TNFRSF1B|MEF2C|ZFPM1|BMP2|BMPR2|SLIT2
EXTRACELLULAR MATRIX STRUCTURAL CONSTITUENT CONFERRING TENSILE STRENGTH	1.31923e-06	2.59263e-05	-0.811298	-2.33463	0	35	COL1A1|COL5A1|COL1A2|COL3A1|COL8A2|COL8A1|COL23A1|COL2A1|COL6A2|COL19A1|COL18A1|COL6A3|COL13A1|COL6A1|COL5A3|COL16A1|COL21A1|COL9A3|COL12A1|COL15A1|COL9A2|COL5A2|COL4A6|COL11A2|COL4A2
EXTRACELLULAR MATRIX COMPONENT	1.27644e-06	2.56715e-05	-0.782404	-2.34377	0	44	TNC|COL1A1|ACAN|COL5A1|COL1A2|COL3A1|LUM|MFAP4|COL8A1|EMILIN1|COL2A1|TNR|COL5A3|LAMA5|LAMB1|COL12A1|FBLN1|FBN1|THSD4|COL15A1|LAMC2|COL5A2|LAMC1|COL4A6|FBN2|COL11A2|LAMA3|COL4A2
EXTRACELLULAR STRUCTURE ORGANIZATION	1.01876e-06	2.56715e-05	-0.637954	-2.34671	0	323	COL22A1|TNC|COL1A1|DCN|TGFBI|OLFML2A|ACAN|HSPG2|ADAMTS5|NID2|BGN|ADAM12|LAMC3|PDGFRA|COL5A1|COL1A2|EGFL6|NID1|HAPLN1|COL3A1|ITGA8|LUM|COL8A2|ADAMTS14|CRISPLD2|BCAN|LOXL1|EGFLAM|MMP2|ITGA11|MFAP4|ETS1|COL8A1|FOXC1|DDR2|ITGA1|COL23A1|EMILIN1|COL2A1|TCF15|COL6A2|COL19A1|NOTCH1|MMP25|COL18A1|LAMA4|GAS2|PRKACA|TNR|MMP14|SH3PXD2A|AGRN|COL6A3|ITGA4|COL13A1|TGFB1|CHADL|COL6A1|ITGA10|LRP1|CTSK|AEBP1|FN1|C…
ROOF OF MOUTH DEVELOPMENT	1.17003e-06	2.56715e-05	-0.717618	-2.35189	0	81	TBX2|ALX4|TWIST1|TBX3|MEOX2|PDGFRA|MSC|TGFBR2|TGFB3|PRRX1|INHBA|COL2A1|MMP25|OSR1|SNAI2|EPHB3|DLX5|TFAP2A|LRRC32|PRDM16|DLX6|JAG2|BNC2|FRAS1|GLI3|TBX1|SNAI1|TSHZ1|SKI|TGFBR3|WNT11|VAX1|WNT5A|SOX11|COL11A2|MEF2C|SATB2|WNT3A|NPRL3
EXTRACELLULAR MATRIX	1.01281e-06	2.56715e-05	-0.64463	-2.38412	0	370	COL22A1|TNC|COL1A1|DCN|TGFBI|OLFML2A|MXRA5|ACAN|CSPG4|HSPG2|ADAMTS5|NID2|BGN|LAMC3|COL5A1|ADAMTS15|COL1A2|EGFL6|NID1|HAPLN1|COL3A1|LUM|COL8A2|PRELP|CRISPLD2|TGFB3|HMCN1|BCAN|LOXL1|ADAM11|EGFLAM|MMP2|ADAMTS8|MFAP4|COL8A1|TRIL|COL23A1|EMILIN1|SRPX2|COL2A1|GPC4|COL6A2|COL19A1|MMP25|COL18A1|LAMA4|LTBP4|LTBP3|TNR|MMP14|AGRN|FLRT1|COL6A3|TIMP3|COL13A1|TGFB1|CHADL|COL6A1|RTN4RL2|AEBP1|FN1|COL5A3|PODN|CX…
ODONTOGENESIS	1.14348e-06	2.56715e-05	-0.715018	-2.39253	0	96	TNC|COL1A1|TWIST1|DLX2|DLX1|ADAMTS5|PDGFRA|COL1A2|LHX8|AQP1|TGFB3|RUNX2|DLX3|PITX2|FOXC1|RSPO2|INHBA|BMP4|OSR1|TGFB1|NFIC|LAMA5|SSUH2|TFAP2A|LAMB1|GNAO1|GLI2|JAG2|ID3|SLC24A4|DMRT3|ANKRD11|GLI3|TBX1|FOXO1|PPARA|STIM1|NECTIN1|SCN5A|FAM20C|SDC1
BASEMENT MEMBRANE	1.16615e-06	2.56715e-05	-0.734343	-2.41418	0	83	TNC|TGFBI|ACAN|HSPG2|NID2|LAMC3|COL5A1|EGFL6|NID1|COL8A2|HMCN1|LOXL1|EGFLAM|COL8A1|COL2A1|COL18A1|LAMA4|AGRN|TIMP3|FN1|ADAMTS1|LAMA5|LAMB1|MMRN2|LOXL2|FBLN1|FRAS1|ACHE|FBN1|ANXA2|HMCN2|COL15A1|SERPINF1|MEGF9|LAMC2|COL9A2|EFNA5|LAMC1|EFEMP2|COL4A6|TIMP1|LAMA3|COL4A2|NPNT|DAG1|FREM1|FREM2
COLLAGEN CONTAINING EXTRACELLULAR MATRIX	1.02345e-06	2.56715e-05	-0.667424	-2.44519	0	294	TNC|COL1A1|DCN|TGFBI|MXRA5|ACAN|CSPG4|HSPG2|ADAMTS5|NID2|BGN|LAMC3|COL5A1|ADAMTS15|COL1A2|EGFL6|NID1|HAPLN1|COL3A1|LUM|COL8A2|PRELP|TGFB3|HMCN1|LOXL1|ADAM11|EGFLAM|MMP2|ADAMTS8|MFAP4|COL8A1|COL23A1|EMILIN1|SRPX2|COL2A1|GPC4|COL6A2|COL19A1|COL18A1|LAMA4|LTBP4|LTBP3|TNR|AGRN|COL6A3|TIMP3|COL13A1|TGFB1|CHADL|COL6A1|AEBP1|FN1|COL5A3|PODN|CXCL12|S100A10|COL16A1|TGFB1I1|ADAMTS1|PCOLCE|LAMA5|TIMP2|KAZAL…
COLLAGEN TRIMER	1.21861e-06	2.56715e-05	-0.796606	-2.51079	0	61	COL22A1|COL1A1|DCN|C1QTNF7|COL5A1|COL1A2|COL3A1|LUM|COL8A2|COL8A1|COL23A1|EMILIN1|COL2A1|COL6A2|COL19A1|COL18A1|COL6A3|COL13A1|C1QL4|C1QL1|COL6A1|COL5A3|COL16A1|COL21A1|COL9A3|COL20A1|LOX|COL12A1|C1QTNF5|COL15A1|COL9A2|COL5A2|SFTPA2|CTHRC1|C1QTNF1|COL4A6|EMILIN2|COL11A2|COL4A2
EXTRACELLULAR MATRIX STRUCTURAL CONSTITUENT	1.1035e-06	2.56715e-05	-0.76525	-2.63982	0	127	COL22A1|TNC|COL1A1|DCN|TGFBI|MXRA5|ACAN|HSPG2|NID2|BGN|COL5A1|COL1A2|NID1|HAPLN1|COL3A1|LUM|COL8A2|PRELP|HMCN1|MFAP4|COL8A1|COL23A1|EMILIN1|SRPX2|COL2A1|COL6A2|COL19A1|COL18A1|LAMA4|LTBP4|AGRN|COL6A3|COL13A1|CHADL|COL6A1|AEBP1|FN1|COL5A3|PODN|COL16A1|PCOLCE|LAMA5|COL21A1|COL9A3|SRPX|LAMB1|MMRN2|ABI3BP|CD4|COL12A1|FBLN1|FRAS1|EMILIN3|MGP|SPON1|FBN1|VWF|PXDN|FBN3|THSD4|THBS1|HMCN2|COL15A1|LAMC2|COL…

## Sheet: 16p11dup_025
pathway	pval	padj	ES	NES	nMoreExtreme	size	leadingEdge
MITOCHONDRIAL GENE EXPRESSION	4.51612e-06	0.000237401	0.529665	2.29274	0	160	PPARGC1B|GADD45GIP1|MRPS18C|MRPS12|TRMT10C|MRPL20|MRPL12|MRPS11|MRPS21|TRNT1|MRPL52|MRPL27|MRPL34|MRPS34|MRPS6|TRMT61B|MRPS36|GARS|MRPL1|AURKAIP1|MRPS31|MPV17L2|MRPL36|MRPL46|MRPL55|MTERF1|FASTKD5|MRPS9|MRPL18|TRUB2|MTIF2|HSD17B10|UQCC1|TFB2M|MRPL57|C1QBP|MRPS18A|MRPL47|FASTKD2|TWNK|MRPL11|CHCHD1|MRPL22|MRPS16|COA3|MRPL23|MRPS15|MRPL13|PUS1|MRPL32|GATB|CDK5RAP1|TFAM|SUPV3L1|TRMT5|MRPS7|MRPL2|MRPS…
ORGANELLAR RIBOSOME	3.56584e-06	0.000235059	0.572355	2.25611	0	87	MRPS18C|MRPS12|MRPL20|MRPL12|MRPS11|MRPS21|MRPL52|MRPL27|MRPL34|MRPS34|MRPS6|MRPS36|MRPS31|NDUFAB1|MPV17L2|MRPL36|MRPL46|MRPL55|MRPS9|MRPL18|MRPL57|MRPS18A|MRPL47|MRPL11|CHCHD1|MRPL22|MRPS16|MRPL23|MRPS15|MRPL13|MRPL32|MRPS7|MRPL2|MTERF4|MRPL33|MRPL4|MRPL41|MRPS26|MRPL3|MALSU1|MRPS17|MRPS22|MRPL16|MRPL58|MRPL28|MRPS2|MRPS28|MTG1|MRPL50|MTG2|MRPL24|MRPL43|MRPL54|NDUFA7|MRPL15|MRPL21|DAP3|MRPS33
MITOCHONDRIAL TRANSLATIONAL TERMINATION	3.58984e-06	0.000235059	0.567539	2.24597	0	89	GADD45GIP1|MRPS18C|MRPS12|MRPL20|MRPL12|MRPS11|MRPS21|MRPL52|MRPL27|MRPL34|MRPS34|MRPS6|MRPS36|MRPL1|AURKAIP1|MRPS31|MRPL36|MRPL46|MRPL55|MRPS9|MRPL18|MRPL57|MRPS18A|MRPL47|MRPL11|CHCHD1|MRPL22|MRPS16|MRPL23|MRPS15|MRPL13|MRPL32|MRPS7|MRPL2|MRPS25|MRPL33|MRPL4|MRPL41|MRPS26|MRPL3|MRPS23|MRPS17|MRPS22|GFM2|MRPL16|MRPL58|MRPL28|MRPS2|PTCD3|MRPS28|MRPL50|MRPL24|MRPL43|MRPL54|MTRF1L|MRPL15|MRPL21|DAP…
MITOCHONDRIAL TRANSLATION	4.19245e-06	0.000237401	0.531116	2.24396	0	135	GADD45GIP1|MRPS18C|MRPS12|TRMT10C|MRPL20|MRPL12|MRPS11|MRPS21|MRPL52|MRPL27|MRPL34|MRPS34|MRPS6|MRPS36|GARS|MRPL1|AURKAIP1|MRPS31|MPV17L2|MRPL36|MRPL46|MRPL55|MRPS9|MRPL18|TRUB2|MTIF2|UQCC1|MRPL57|C1QBP|MRPS18A|MRPL47|FASTKD2|MRPL11|CHCHD1|MRPL22|MRPS16|COA3|MRPL23|MRPS15|MRPL13|MRPL32|GATB|CDK5RAP1|MRPS7|MRPL2|MRPS25|MTERF4|MTIF3|EARS2|MRPL33|MRPL4|MRPL41|MRPS26|MRPL3|FASTKD3|MRPS23|UQCC2|MALSU1…
ATP SYNTHESIS COUPLED ELECTRON TRANSPORT	3.47272e-06	0.000235059	0.562872	2.18671	0	80	DNAJC15|SNCA|BID|CYCS|UQCRHL|NDUFB1|NDUFB9|NDUFS6|NDUFC2|COX6C|NDUFB2|NDUFB7|NDUFA5|UQCRH|NDUFS5|NDUFA11|COX5B|UQCRB|NDUFA12|COA6|NDUFA13|NDUFAB1|NDUFB11|UQCC3|NDUFB6|UQCRQ|UQCR10|NDUFAF1|COX6A1|NDUFS7|NDUFA8|NDUFA3|DLD|NDUFC1|UQCR11|NDUFB8|NDUFB4|NDUFB10|CYC1|COX8A|NDUFA2|PARK7|NDUFV3|PINK1|NDUFA7|COX7B|SDHD|NDUFV2|NDUFA6|NDUFA1
MITOCHONDRIAL ELECTRON TRANSPORT NADH TO UBIQUINONE	1.20606e-05	0.000428712	0.628099	2.18233	3	45	DNAJC15|SNCA|NDUFB1|NDUFB9|NDUFS6|NDUFC2|NDUFB2|NDUFB7|NDUFA5|NDUFS5|NDUFA11|NDUFA12|NDUFA13|NDUFAB1|NDUFB11|NDUFB6|NDUFAF1|NDUFS7|NDUFA8|NDUFA3|DLD|NDUFC1|NDUFB8|NDUFB4|NDUFB10|NDUFA2|PARK7|NDUFV3|PINK1|NDUFA7|NDUFV2|NDUFA6|NDUFA1|NDUFS8
TRANSLATIONAL TERMINATION	3.76771e-06	0.000235059	0.529061	2.14483	0	103	GADD45GIP1|MRPS18C|MRPS12|MRPL20|MRPL12|MRPS11|MRPS21|MRPL52|MRPL27|MRPL34|MRPS34|MRPS6|MRPS36|MRPL1|AURKAIP1|MRPS31|ETF1|MRPL36|MRPL46|MRPL55|ABCE1|MRPS9|MRPL18|MRPL57|EIF5A|MRPS18A|MRPL47|MRPL11|CHCHD1|MRPL22|MRPS16|MRPL23|MRPS15|MRPL13|MRPL32|MRPS7|MRPL2|MRPS25|MRPL33|MRPL4|GLE1|MRPL41|MRPS26|MRPL3|MRPS23|MRPS17|MRPS22|OGFOD1|GFM2|MRPL16|MRPL58|MRPL28|MRPS2|PTCD3|MRPS28|MRPL50|MRPL24|GSPT2|MRP…
INNER MITOCHONDRIAL MEMBRANE PROTEIN COMPLEX	3.97597e-06	0.000235136	0.509462	2.11279	0	119	DNAJC15|SNCA|UQCRHL|TIMM23|WDR93|TIMM17A|NDUFB1|NDUFB9|NDUFS6|NDUFC2|NDUFB2|NDUFB7|NDUFA5|UQCRH|ATP5J2|NDUFS5|USMG5|NDUFA11|UQCRB|NDUFA12|NDUFA13|NDUFAB1|PAM16|AFG3L2|NDUFB11|UQCC3|C19orf70|NDUFB6|ATP5G1|TIMM21|GRPEL1|UQCRQ|UQCR10|TIMM22|DMAC1|SDHB|NDUFAF1|COX6A1|NDUFS7|NDUFA8|NDUFA3|TIMM17B|MINOS1|GRPEL2|NDUFC1|NDUFB8|ATP5E|NDUFB4|TIMM50|DNAJC19|NDUFB10|CHCHD3|CYC1|ATP5H|ROMO1|NDUFA2|TIMM10|ATP5…
MITOCHONDRIAL RESPIRATORY CHAIN COMPLEX I	3.01515e-05	0.00092173	0.60596	2.10541	9	45	SNCA|WDR93|NDUFB1|NDUFB9|NDUFS6|NDUFC2|NDUFB2|NDUFB7|NDUFA5|NDUFS5|NDUFA11|NDUFA12|NDUFA13|NDUFAB1|NDUFB11|NDUFB6|DMAC1|NDUFAF1|NDUFS7|NDUFA8|NDUFA3|NDUFC1|NDUFB8|NDUFB4|NDUFB10|NDUFA2|PARK7|NDUFV3|NDUFA7|NDUFV2|NDUFA6|NDUFA1|NDUFS8
MITOCHONDRIAL PROTEIN COMPLEX	5.77944e-06	0.000271812	0.456254	2.08347	0	246	DNAJC15|SNCA|UQCRHL|TIMM23|WDR93|TIMM17A|MRPS18C|MRPS12|TRMT10C|MRPL20|MRPL12|MRPS11|MRPS21|NDUFB1|NDUFB9|NDUFS6|MRPL52|NDUFC2|MTX2|MRPL27|NDUFB2|NDUFB7|MRPL34|MRPS34|MRPS6|NDUFA5|MRPS36|UQCRH|ATP5J2|DLAT|NDUFS5|USMG5|NDUFA11|UQCRB|NDUFA12|MRPS31|NDUFA13|NDUFAB1|PAM16|AFG3L2|NDUFB11|UQCC3|MPV17L2|MRPL36|MRPL46|MRPL55|C19orf70|MRPS9|MRPL18|NDUFB6|HSD17B10|ATP5G1|TIMM21|MRPL57|GRPEL1|MRPS18A|UQCRQ|…
REGULATION OF COAGULATION	4.91491e-05	0.00129525	0.582303	2.05853	15	49	PROCR|TLR4|ADAMTS18|HPSE|PDGFA|VTN|PDGFB|APOE|EDN1|F2RL1|PLAU|HS3ST5|TFPI|TEC|F7
RESPIRATORY ELECTRON TRANSPORT CHAIN	3.71782e-06	0.000235059	0.510636	2.05668	0	99	DNAJC15|SLC25A18|GPD1|SNCA|BID|CYCS|UQCRHL|NDUFB1|NDUFB9|NDUFS6|NDUFC2|COX6C|NDUFB2|NDUFB7|NDUFA5|UQCRH|NDUFS5|NDUFA11|COX5B|UQCRB|NDUFA12|COA6|SLC25A13|NDUFA13|NDUFAB1|NDUFB11|UQCC3|NDUFB6|UQCRQ|UQCR10|SDHB|NDUFAF1|COX6A1|NDUFS7|NDUFA8|NDUFA3|DLD|NDUFC1|UQCR11|NDUFB8|NDUFB4|D2HGDH|NDUFB10|CYC1|COX8A|NDUFA2|NDUFAF2|SLC25A12|PARK7|SLC25A22|NDUFV3|PINK1|NDUFA7|COX7B|SDHD|NDUFV2|NDUFA6|NDUFA1
MITOCHONDRIAL RESPIRATORY CHAIN COMPLEX ASSEMBLY	1.07695e-05	0.000396656	0.517732	2.04886	2	89	NDUFAF4|COX17|NDUFAF5|NDUFB1|NDUFB9|NDUFS6|NDUFC2|NDUFB2|NDUFB7|NDUFA5|NDUFS5|NDUFA11|UQCRB|NDUFA12|TMEM126B|NDUFA13|NDUFAB1|NDUFB11|UQCC3|NDUFB6|SCO1|UQCC1|NDUFAF7|TIMM21|COX16|UQCR10|SDHAF1|DMAC1|NDUFAF1|NDUFS7|PET100|COA3|NDUFA8|NDUFA3|NDUFC1|NDUFB8|TFAM|NDUFB4|PET117|COX20|NDUFB10|TIMMDC1|TTC19|FASTKD3|UQCC2|NDUFAF6|NDUFA2|NDUFAF2|ACAD9|NDUFV3|NDUFA7|COA5|COX19|NDUFV2|NDUFA6|NDUFA1|NDUFS8|BCS…
NADH DEHYDROGENASE ACTIVITY	9.39982e-05	0.00209746	0.605015	2.03806	31	39	WDR93|NDUFB1|NDUFB9|NDUFS6|NDUFC2|NDUFB2|NDUFB7|NDUFA5|NDUFS5|NDUFA12|NDUFA13|NDUFAB1|NDUFB6|NDUFS7|NDUFA8|NDUFA3|NDUFC1|NDUFB8|NDUFB4|NDUFB10|NDUFA2|NDUFAF2|NDUFV3|NDUFA7|NDUFV2|NDUFA6|NDUFA1|NDUFS8
RESPIRATORY CHAIN COMPLEX	2.32385e-05	0.000732373	0.540116	2.03738	6	68	SNCA|UQCRHL|WDR93|NDUFB1|NDUFB9|NDUFS6|NDUFC2|NDUFB2|NDUFB7|NDUFA5|UQCRH|NDUFS5|NDUFA11|UQCRB|NDUFA12|NDUFA13|NDUFAB1|NDUFB11|UQCC3|NDUFB6|UQCRQ|UQCR10|DMAC1|SDHB|NDUFAF1|COX6A1|NDUFS7|NDUFA8|NDUFA3|NDUFC1|NDUFB8|NDUFB4|NDUFB10|CYC1|COX8A|NDUFA2|PARK7|NDUFV3|NDUFA7|COX7B|SDHD|NDUFV2|NDUFA6|NDUFA1|NDUFS8|BCS1L
OXIDOREDUCTASE ACTIVITY ACTING ON NAD P H QUINONE OR SIMILAR COMPOUND AS ACCEPTOR	0.00010178	0.00222244	0.566482	2.01101	32	50	AKR1C3|NQO1|WDR93|CBR1|NDUFB1|NDUFB9|NDUFS6|NDUFC2|NQO2|NDUFB2|NDUFB7|NDUFA5|NDUFS5|NDUFA12|NDUFA13|NDUFAB1|NDUFB6|TP53I3|NDUFS7|NDUFA8|NDUFA3|NDUFC1|NDUFB8|NDUFB4|NDUFB10|NDUFA2|NDUFAF2|NDUFV3|CBR4|DHRS4|NDUFA7|NDUFV2|NDUFA6|NDUFA1|NDUFS8
PRERIBOSOME	4.09101e-05	0.00114736	0.519771	1.99606	11	75	LTV1|NOP56|PWP2|IMP3|MAK16|NOP58|RRP36|EBNA1BP2|RIOK1|RRP9|RRS1|RRP7A|UTP6|UTP14A|IMP4|DCAF13|WDR12||EIF6|WDR46|ZNF622|UTP4|UTP18|MPHOSPH10|SNU13|UTP3|ZNF593|FAM207A|DIEXF|RRP1|NOB1|BMS1|BTRC|WDR36|UTP20|RIOK2|PES1|PPAN|RRP15|FBLL1|BOP1|FBXW9|WDR3|BYSL|RPF1|TSR1|KRR1|HEATR1|WDR74|NSA2|NGDN|EMG1|FCF1|PDCD11
OXIDATIVE PHOSPHORYLATION	1.18968e-05	0.000428712	0.480639	1.99061	2	118	MLXIPL|DNAJC15|SNCA|BID|CYCS|UQCRHL|MSH2|NDUFB1|NDUFB9|NDUFS6|NDUFC2|COX6C|NDUFB2|NDUFB7|NDUFA5|UQCRH|ATP5J2|NDUFS5|ACTN3|NDUFA11|COX5B|UQCRB|NDUFA12|COA6|NDUFA13|NDUFAB1|NDUFB11|UQCC3|DNAJC30|NDUFB6|ATP5G1|UQCRQ|UQCR10|NDUFAF1|COX6A1|NDUFS7|NDUFA8|NDUFA3|DLD|NDUFC1|UQCR11|NDUFB8|ATP5E|NDUFB4|NDUFB10|CYC1|UQCC2|ATP5H|COX8A|NDUFA2|ATP5J|ATP5G3|PARK7|ATP5I|TEFM|NDUFV3|PINK1|ATP5O|NDUFA7|COX7B|COX7A…
RESPIRASOME	4.16726e-05	0.00115812	0.509842	1.98069	11	80	SNCA|CYCS|UQCRHL|WDR93|NDUFB1|NDUFB9|NDUFS6|NDUFC2|NDUFB2|NDUFB7|NDUFA5|UQCRH|NDUFS5|NDUFA11|UQCRB|NDUFA12|NDUFA13|NDUFAB1|NDUFB11|UQCC3|NDUFB6|UQCRQ|UQCR10|DMAC1|SDHB|NDUFAF1|COX6A1|NDUFS7|NDUFA8|NDUFA3|NDUFC1|UQCR11|NDUFB8|NDUFB4|NDUFB10|TTC19|CYC1|COX8A|NDUFA2|PARK7|NDUFV3|NDUFA7|COX7B|COX7A2|SDHD|NDUFV2|NDUFA6|NDUFA1|NDUFS8|BCS1L
ORGANELLAR LARGE RIBOSOMAL SUBUNIT	0.000165067	0.00321056	0.534117	1.94783	51	57	MRPL20|MRPL12|MRPL52|MRPL27|MRPL34|NDUFAB1|MPV17L2|MRPL36|MRPL46|MRPL55|MRPL18|MRPL57|MRPS18A|MRPL47|MRPL11|MRPL22|MRPL23|MRPL13|MRPL32|MRPL2|MTERF4|MRPL33|MRPL4|MRPL41|MRPL3|MALSU1|MRPL16|MRPL58|MRPL28|MRPL50|MRPL24|MRPL43|MRPL54|MRPL15|MRPL21
NADH DEHYDROGENASE COMPLEX ASSEMBLY	0.000197792	0.00370952	0.526139	1.92518	61	58	NDUFAF4|NDUFAF5|NDUFB1|NDUFB9|NDUFS6|NDUFC2|NDUFB2|NDUFB7|NDUFA5|NDUFS5|NDUFA11|NDUFA12|TMEM126B|NDUFA13|NDUFAB1|NDUFB11|NDUFB6|NDUFAF7|TIMM21|DMAC1|NDUFAF1|NDUFS7|NDUFA8|NDUFA3|NDUFC1|NDUFB8|NDUFB4|NDUFB10|TIMMDC1|NDUFAF6|NDUFA2|NDUFAF2|ACAD9|NDUFV3|NDUFA7|NDUFV2|NDUFA6|NDUFA1|NDUFS8|BCS1L|NDUFB3|NDUFAF8
RIBOSOME BIOGENESIS	6.31991e-06	0.00028	0.411164	1.90459	0	280	NWD2|PIH1D2|DDX28|MPHOSPH6|LTV1|NOP16|NOP56|PWP2|IMP3|CEBPZ|MRPL20|BRIX1|PAK1IP1|NOP58|RBFA|MRPS11|WDR43|NOP10|RRP36|EBNA1BP2|POP4|RIOK1|LYAR|NOLC1|DDX31|SHQ1|RRP9|TRMT61B|EXOSC5|RRS1|NSUN5P2|NSUN5|MDN1|MRPL1|NOP2|RRP7A|ISG20|DDX21|NOL8|ZNF658|UTP6|UTP14A|NOL11|MRM3|MPV17L2|MRPL36|IMP4|MRM2|ABCE1|MRPS9|MRTO4|DCAF13|WDR12||HEATR3|NPM3|TFB2M|PWP1|RPUSD2|EIF6|UTP15|RNASEL|LSM6|C1QBP|WDR46|ZNF622|BCC…
NEGATIVE REGULATION OF COAGULATION	0.00167002	0.0189617	0.589215	1.87021	593	30	PROCR|ADAMTS18|PDGFA|VTN|PDGFB|APOE|EDN1|PLAU|HS3ST5|TFPI
TRANSLATIONAL ELONGATION	3.30946e-05	0.000991866	0.432467	1.8195	7	131	DIO2|GADD45GIP1|MRPS18C|MRPS12|MRPL20|MRPL12|MRPS11|MRPS21|PSTK|MRPL52|DPH2|EEF1B2|MRPL27|MRPL34|MRPS34|MRPS6|MRPS36|MRPL1|DNAJC24|AURKAIP1|MRPS31|MRPL36|MRPL46|MRPL55|MRPS9|MRPL18|MRPL57|EIF5A|NEMF|MRPS18A|MRPL47|SELENOT|MRPL11|CHCHD1|MRPL22|MRPS16|MRPL23|EEFSEC|MRPS15|MRPL13|MRPL32|USP16|HBS1L|MRPS7|MRPL2|MRPS25|MRPL33|RPLP1|MRPL4|ABTB1|MRPL41|EIF4A3|DPH3|MRPS26|MRPL3|MRPS23|MRPS17|MRPS22|MRPL1…
POSITIVE REGULATION OF LYMPHOCYTE MEDIATED IMMUNITY	0.000949134	0.0123209	0.49623	1.80966	298	57	MICB|C3|CLCF1|HLA-C|FZD5|CD226|HPX||IL1R1|ZP3|MSH2|STX7|ULBP2|FAM49B|PVR|RASGRP1|TNFSF13|HSPD1|PRKCZ|ZBTB1|B2M|C20orf196|PAXIP1|AP1G1|FADD|MLH1
ELECTRON TRANSPORT CHAIN	3.54177e-05	0.00102143	0.415204	1.78592	7	153	DNAJC15|SLC25A18|GPD1|SNCA|NQO1|BID|CYCS|UQCRHL|WDR93|GLRX2|FDX2|TXNRD2|CYB5A|ME1|NDUFB1|NDUFB9|NDUFS6|NDUFC2|COX6C|NQO2|NDUFB2|NDUFB7|TXNRD1|CYBA|NDUFA5|UQCRH|PTGES2|NDUFS5|CYB561|AKR7A3|NDUFA11|COX5B|UQCRB|NDUFA12|COA6|SLC25A13|NDUFA13|NDUFAB1|NDUFB11|UQCC3|NDUFB6|TSTA3|XDH|UQCRQ|UQCR10|ALDH2|GLRX3|SDHB|NDUFAF1|COX6A1|IDH3B|NDUFS7|NDUFA8|NDUFA3|DLD|SRD5A1|NDUFC1|UQCR11|NDUFB8
INTERFERON GAMMA MEDIATED SIGNALING PATHWAY	0.00119293	0.0145266	0.482684	1.77793	370	60	IRF6|NLRC5|IRF4|PPARG|HLA-DQB1|IFI30|HLA-C|CD44|SOCS3|HPX|ICAM1|TRIM22|PTPN2|HLA-DRB1|MT2A
RESPONSE TO INTERFERON GAMMA	0.000168037	0.00321056	0.425294	1.76839	41	121	TLR4|IRF6|NLRC5|IRF4|IFITM1|PPARG|GCH1|HLA-DQB1|IFI30|HLA-C|EDN1|STXBP2|CD44|SLC30A8|SOCS3|SNCA|HPX|ICAM1|IFITM2|BST2|TRIM22|PTPN2|HLA-DRB1|MT2A
OXIDOREDUCTASE COMPLEX	0.0004677	0.00733209	0.44183	1.75849	128	92	GPD1|NOXO1|SNCA|UQCRHL|WDR93|NDUFB1|NDUFB9|NDUFS6|NDUFC2|PDHB|NDUFB2|NDUFB7|CYBA|NDUFA5|MRPS36|UQCRH|DLAT|NDUFS5|NDUFA11|UQCRB|NDUFA12|NDUFA13|NDUFAB1|NDUFB11|UQCC3|NDUFB6|GCSH|UQCRQ|UQCR10|DMAC1|SDHB|NDUFAF1|NDUFS7|NDUFA8|NDUFA3|PDHA1|DLD|NDUFC1|NDUFB8|NDUFB4
DNA TEMPLATED TRANSCRIPTION TERMINATION	0.000842981	0.0112532	0.458348	1.75557	247	74	CAVIN1|CD3EAP|ZMPSTE24|SLBP|SNRPF|CDK7|LSM10|POLR1B|POLR1C|TAF1D|POLR2L|POLR2K|CSTF3|POLR3K|MTERF1|SNRPG|TWISTNB|PCF11|XRN2|SNRPE|GTF2H1|ZNF473|CLP1|SNRPD3|UBTF|TTF1|CSTF2|CPSF4|SNRPB|DHX9|POLR2F|CPSF3|PRMT5|NUDT21|MAZ|SETX|CSTF2T
TRNA PROCESSING	0.000147414	0.00300051	0.417355	1.74987	35	128	RPP25|QTRT1|ZBTB8OS|PUSL1|TRMT10C|POP7|TRNT1|ALKBH8|POP4|TPRKB|LCMT2|TRMT6|SEPHS2|TRMT61B|KTI12|TRMO|TARBP1|ELAC1|POLR3K|LAGE3|TRMT61A|TRUB1|PUS7|RPP40|KIAA1456|METTL1|HSD17B10|DDX1|LSM6|RTCB|ELP6|FTSJ1|SSB|TYW5|RPP21|CLP1|PUS1|RPP38|CDK5RAP1|CSTF2|PUS3|PTCD1|TRMT5|DUS4L|CPSF4|THUMPD2|DPH3|POP5|ELP1|RPUSD4|OSGEP|CTU2|TYW1|AARS|TSEN2|URM1|SEPHS1|THUMPD1|METTL8|MOCS3|RPP30|POP1|TRMT1|THUMPD3|ELP5|T…
90S PRERIBOSOME	0.00555695	0.0444401	0.546323	1.74713	1965	31	PWP2|IMP3|RRP36|RRP7A|UTP6|IMP4|WDR12||UTP4|UTP18|MPHOSPH10|FAM207A|BMS1|BTRC|WDR36|UTP20|PES1|BOP1|FBXW9|WDR3|HEATR1
TRNA METABOLIC PROCESS	3.79716e-05	0.00107481	0.397501	1.74251	7	176	RPP25|QTRT1|ZBTB8OS|PUSL1|TRMT10C|RARS|POP7|EEF1E1|PSTK|TRNT1|ALKBH8|TARS|POP4|TPRKB|LCMT2|TRMT6|SEPHS2|TRMT61B|KTI12|TRMO|TARBP1|ELAC1|GARS|POLR3K|LAGE3|TRMT61A|TRUB1|PUS7|AIMP2|RPP40|KIAA1456|METTL1|HSD17B10|HARS2|DDX1|WARS|LSM6|RTCB|ELP6|FTSJ1|SSB|NARS|TYW5|RPP21|CLP1|PUS1|RPP38|GATB|CARS|CDK5RAP1|CSTF2|PUS3|PTCD1|TRMT5|DUS4L|IARS|EARS2|CPSF4|THUMPD2|DPH3|POP5|MARS2|FARSB|ELP1|RPUSD4|OSGEP|CTU…
TERMINATION OF RNA POLYMERASE I TRANSCRIPTION	0.00585091	0.0457449	0.544453	1.74115	2069	31	CAVIN1|CD3EAP|ZMPSTE24|CDK7|POLR1B|POLR1C|TAF1D|POLR2L|POLR2K|TWISTNB|GTF2H1|UBTF|TTF1|POLR2F
BLASTOCYST DEVELOPMENT	0.000909776	0.0119364	0.438727	1.72256	256	85	POU5F1|ST8SIA6|PLPP4|NECAB1|ELF3|AKAP3|ZP3|HOPX|CCDC24|SKIL|PALB2|NDEL1|RRP7A|SF3B6|PSMC3
RRNA METABOLIC PROCESS	3.64866e-05	0.00104243	0.384733	1.72226	6	208	PIH1D2|MPHOSPH6|NOP56|PWP2|IMP3|NOP58|RBFA|MRPS11|WDR43|NOP10|RRP36|EBNA1BP2|POP4|RIOK1|LYAR|NOLC1|SHQ1|RRP9|TRMT61B|EXOSC5|RRS1|NSUN5P2|NSUN5|MDN1|MRPL1|NOP2|RRP7A|ISG20|DDX21|NOL8|UTP6|UTP14A|NOL11|MRM3|IMP4|MRM2|MRPS9|MRTO4|DCAF13|NIFK|WDR12||NPM3|TFB2M|RPUSD2|UTP15|RNASEL|LSM6|WDR46|NVL|ESF1|XRN2|TSR3|UTP4|UTP18|MPHOSPH10|PA2G4|SNU13|UTP3|TEX10|NHP2|SENP3|EXOSC9|MTERF4|FAM207A|WDR75|MRM1|GTPB…
REGULATION OF CELL ADHESION MEDIATED BY INTEGRIN	0.00646748	0.0492381	0.521785	1.71604	2242	35	PODXL|PTPN6|TGFB2|TESC|DPP4|PLAU|CYP1B1|NCKAP1L|RAC3|FERMT3
SMALL SUBUNIT PROCESSOME	0.00559098	0.0444704	0.511761	1.7146	1913	38	NOP56|PWP2|IMP3|NOP58|RRP9|UTP6|UTP14A|IMP4|DCAF13||WDR46|UTP4|UTP18|MPHOSPH10|SNU13|UTP3|DIEXF|BTRC|WDR36|UTP20|FBLL1|WDR3|KRR1|HEATR1|NGDN|EMG1|FCF1|PDCD11
[truncated: 372 more rows]

## Sheet: 22q11del_025
pathway	pval	padj	ES	NES	nMoreExtreme	size	leadingEdge
[truncated: 89 more rows]

## Sheet: 22q13del_025
pathway	pval	padj	ES	NES	nMoreExtreme	size	leadingEdge
[truncated: 1,039 more rows]

## Sheet: IdiopathicASD_025
pathway	pval	padj	ES	NES	nMoreExtreme	size	leadingEdge
[truncated: 176 more rows]

[truncated: 48 more sheets: PCDH19_025, SHANK3_025, TS_025, 15q13_050, 16p11del_050, 16p11dup_050, 22q11del_050, 22q13del_050, IdiopathicASD_050, PCDH19_050, SHANK3_050, TS_050, 15q13_075, 16p11del_075, 16p11dup_075, 22q11del_075, 22q13del_075, IdiopathicASD_075, PCDH19_075, SHANK3_075 …]
