# Supplementary material for: Developmental convergence and divergence in human stem cell models of autism
Source: Nature. 2026 Jan 29;651(8106):707–19. doi: 10.1038/s41586-025-10047-5 (PMC12999519; doi:10.1038/s41586-025-10047-5)
Supplement: Supplementary file 3 — Supplementary Tables 1–15. [file 41586_2025_10047_MOESM3_ESM.zip › Supp_table_6_-_ICA_Gene_set_enrichment.xlsx]

## Sheet: IC1
pathway	pval	padj	log2err	ES	NES	size

## Sheet: IC2
pathway	pval	padj	log2err	ES	NES	size	leadingEdge
BLOOD MICROPARTICLE	6.13618e-05	0.0203905	0.538434	0.652709	2.06479	57	ACTA1|ACTC1|CP|AGT|POTEE|TMPRSS13|CFB|A2M|C3|HSPA1L|ITIH4|C4B|TGFB1|GSN|POTEF|CLU|HSPA1A|HPX|PROS1|STOM|HSPA6|VTN
MUSCLE CONTRACTION	0.000103072	0.0277708	0.538434	0.409895	1.61208	272	MYH14|KLHL41|MYH8|MYL1|GPER1|ACTA1|NEUROG1|ACTC1|CALCRL|AGT|KCNJ8|TNNC1|TNNT3|GDNF|HRC|DES|MYBPC1|CHRNB4|MYH3|CASQ2|SCN4B|PGAM2|HTR7|DSG2|CHRNE|CAV1|MYOM1|PDE5A|CHRNA3|P2RX6|MYLPF|EDNRB|DRD1|CHRNA1|ADRA2B|ADA|SCN1B|DSC2|ACTN3|KCNJ12|KCNA1|TPM2|CTNNA3|TACR1|EHD3|PKP2|ATP2A1|EDN3|CACNA1D
MUSCLE SYSTEM PROCESS	7.33035e-05	0.0227881	0.538434	0.395364	1.60457	348	MYH14|KLHL41|MYH8|MYL1|GPER1|SLN|ACTA1|NEUROG1|ACTC1|CALCRL|MSTN|AGT|KCNJ8|TNNC1|TNNT3|GDNF|HRC|DES|MYBPC1|CHRNB4|MYH3|CASQ2|SCN4B|PGAM2|HTR7|DSG2|HEY2|CHRNE|CAV1|MYOM1|PDE5A|TNFRSF1B|CHRNA3|P2RX6|MYLPF|EDNRB|DRD1|IGF1|CHRNA1|GSN|ADRA2B|ADA|SCN1B|DSC2|MYOZ1|ACTN3|KCNJ12|KCNA1|TPM2|CTNNA3|CFLAR|TACR1|EHD3|PKP2|ATP2A1|EDN3|CACNA1D|NOS3|DOCK5|TNNI3|NMU|AKAP6|MYL12A|GSTM2|TRPC3|ALDOA|ABAT
ION TRANSPORT	0.00014567	0.0372355	0.518848	0.300597	1.3333	1238	SLC15A4|KCNC3|GABRA4|GRIN3A|CCK|ABCC2|VAMP8|GABRB1|GPER1|SLN|SYT3|OPRK1|STEAP2|CP|KCNK5|CALCRL|AGT|KCNJ8|GDNF|NOS2|HRC|KCNK6|APLNR|MTTP|ITPR1|PDE2A|SLC6A5|CHRNB4|ATP10A|CA4|KCNF1|ITPR2|PRSS8|CASQ2|LRP2|KCNRG|KCNH8|SFRP4|SCN4B|PLSCR4|TESC|GPM6B|GJA4|SEC14L1|SLC40A1|CHRNE|CAV1|TMC6|GABRG2|NETO1|CHRNA4|CLDN4|SLC7A4|KEL|CPT1B|ATP10B|GCK|CHRNA3|SLC9A9|CRH|KCNJ9|CEMIP|P2RX6|FABP3|GRIA2|GRID2|SLC12A8|AB…
DOUBLE STRANDED DNA BINDING	7.79221e-05	0.0227881	0.538434	-0.317169	-1.39337	771	POU5F1|HMX1|BARX1|SIX2|DMBX1|ONECUT3|DLX5|KLF4|EN1|PHOX2A|ETV2|PRRX1|NR4A2|DRGX|EGR1|EGR3|PHOX2B|PAX8|MSH4|NDN|NFE2L3|FOXS1|DLX2|DLX1|SCRT2|SCX|NR5A2|OTX1|TBX2|HIST1H1A|ETV4|ARX|NFIA|VAX1|MAFA|DLX6|HIST1H1B|LHX6|E2F7|CDC45|NFIC|ATF5|HMGA2|NKX6-2|HR|ZFHX3|LMX1A|ZNF668|FOS|FOSB|SATB2|E2F8|TCF7L2|NPAS4|LMO2|TFCP2|NFATC1|FOXM1|ETV1|GADD45A|FOXD1|GLI2|MYPOP|BCOR|NFIB|ZFPM1|HNF4G|SOX4|ETV5|BCL11B|GLI3|…
CHROMATIN ORGANIZATION	5.67395e-05	0.019994	0.557332	-0.322976	-1.41196	698	HIST1H3D|H2BFS|NEK11|HIST2H3A|HIST2H3C|HIST1H2AG|EYA2|HIST1H2AL|HIST1H1A|SOX15|PRDM16|HIST1H3H|HIST1H1B|HIST1H2AC|HIST1H2BH|HIST1H2AD|CDC45|HMGA2|HR|HIST1H2BO|HIST1H2AK|HIST1H2BF|DYDC2|NPM2|HIST1H2BE|HIST1H3G|MKI67|SATB2|CHD5|HJURP|HIST1H3J|HIST1H4H|PRKD1|HIST2H2AB|HIST1H3I|PTMA|HIST1H2BL|CENPA|BCOR|KCNQ1OT1|ZFPM1|HIST2H2BF|HIST1H2BJ|HIST1H3F|ANP32B|HIST1H4A|HIST2H2BE|HIST1H3A|HIST1H2AM|HIST1H4L|…
REGULATORY REGION NUCLEIC ACID BINDING	7.26388e-05	0.0227881	0.538434	-0.322537	-1.41521	743	ZNF835|POU5F1|HMX1|BARX1|SIX2|DMBX1|ONECUT3|DLX5|KLF4|EN1|PHOX2A|ETV2|PRRX1|NR4A2|DRGX|EGR1|EGR3|PHOX2B|PAX8|NDN|NFE2L3|FOXS1|DLX2|DLX1|SCRT2|SCX|NR5A2|OTX1|TBX2|ETV4|ARX|NFIA|VAX1|MAFA|DLX6|LHX6|E2F7|NFIC|ATF5|HMGA2|NKX6-2|HR|ZFHX3|LMX1A|ZNF668|FOS|FOSB|SATB2|E2F8|TCF7L2|NPAS4|LMO2|TFCP2|NFATC1|FOXM1|ETV1|GADD45A|FOXD1|GLI2|MYPOP|BCOR|NFIB|ZFPM1|HNF4G|SOX4|ETV5|BCL11B|GLI3|MAFB|GLI1|YY2|BCL11A|S…
SEQUENCE SPECIFIC DOUBLE STRANDED DNA BINDING	0.000123059	0.0322836	0.518848	-0.32777	-1.42967	687	POU5F1|HMX1|BARX1|SIX2|DMBX1|ONECUT3|DLX5|KLF4|EN1|PHOX2A|ETV2|PRRX1|NR4A2|DRGX|EGR1|EGR3|PHOX2B|PAX8|NDN|NFE2L3|FOXS1|DLX2|DLX1|SCRT2|SCX|NR5A2|OTX1|TBX2|ETV4|ARX|NFIA|VAX1|MAFA|DLX6|LHX6|E2F7|CDC45|NFIC|ATF5|HMGA2|NKX6-2|HR|ZFHX3|LMX1A|ZNF668|FOS|FOSB|SATB2|E2F8|TCF7L2|NPAS4|LMO2|TFCP2|NFATC1|FOXM1|ETV1|GADD45A|FOXD1|GLI2|MYPOP|BCOR|NFIB|ZFPM1|HNF4G|SOX4|ETV5|BCL11B|GLI3|MAFB|GLI1|YY2|BCL11A|SS…
NEGATIVE REGULATION OF BIOSYNTHETIC PROCESS	1.04574e-07	0.000260626	0.704976	-0.316514	-1.43843	1305	ZNF835|POU5F1|HMX1|SIX2|DMBX1|KLF4|EN1|HIST1H3D|PRRX1|INPP5D|NR4A2|CALCA|EGR1|ZNF177|NFIX|TSHZ3|ACADL|NANOS3|NFE2L3|PRICKLE1|FOXS1|NPAS1|BMP6|ITGB3|HIST2H3A|HIST2H3C|DLX2|TRIM22|DLX1|SCRT2|OLIG2|WNT10B|SCX|TBX2|HIST1H1A|SOX15|PRDM16|ARX|NFIA|BCL3|HIST1H3H|VAX1|TRIB3|EIF4EBP3|HIST1H1B|SFRP1|PARP9|ID1|E2F7|ZFP36L2|BEND6|CDC45|NFIC|ATF5|HMGA2|NKX6-2|HR|ZFHX3|GCHFR|BMP2|SIM2|HIST1H3G|ZNF668|PDGFA|FOS…
NEGATIVE REGULATION OF RNA BIOSYNTHETIC PROCESS	1.9914e-06	0.00124077	0.627257	-0.323641	-1.45105	1043	ZNF835|POU5F1|HMX1|SIX2|DMBX1|KLF4|EN1|HIST1H3D|PRRX1|NR4A2|CALCA|EGR1|ZNF177|NFIX|TSHZ3|NFE2L3|PRICKLE1|FOXS1|NPAS1|BMP6|HIST2H3A|HIST2H3C|DLX2|TRIM22|DLX1|SCRT2|OLIG2|WNT10B|SCX|TBX2|HIST1H1A|SOX15|PRDM16|ARX|NFIA|BCL3|HIST1H3H|VAX1|TRIB3|HIST1H1B|SFRP1|PARP9|ID1|E2F7|BEND6|CDC45|NFIC|ATF5|HMGA2|NKX6-2|HR|ZFHX3|BMP2|SIM2|HIST1H3G|ZNF668|FOSB|SATB2|E2F8|TCF7L2|TLE4|CCND1|HIST1H3J|FZD1|LMO1|BIRC5…
CELL SUBSTRATE JUNCTION	0.000176755	0.041954	0.518848	-0.35619	-1.48657	382	ANXA1|PROCR|FLRT2|ARHGAP22|EPPK1|TNC|SPRY4|ITGB3|PDLIM1|GJA1|ICAM1|PARVB|FZD2|FAP|FBLIM1|CNN2|TNS2|FZD1|CYBA|CAT|AHNAK|ITGA6|CAPN5|TGFB1I1|RPL12|EPHA2|ARHGAP31|AKAP12|RPL9|CSPG4|MARCKS|VIM|TRIP6|RPLP1|HSPA5|NPM1|RPS3|LIMD1|HSPB1|PAK4|CD9|RPS3A|PCBP2|RND3|FHL2|RPL13A|LPP|CDH13|ITGB4|RPL23|ZNF185|ACTN2|RPL22|RPL6|RPL4|PALLD|RPL7A|RPS8|RPL5|TRIOBP|ARHGAP24|LMO7|DDR2|RPL8|TPM4|SYNE2|CD44|SLC9A3R2|ANX…
CHROMATIN	7.1945e-07	0.000652018	0.659444	-0.374459	-1.59464	502	DLX5|KLF4|EN1|HIST1H3D|PHOX2A|PHOX2B|H2BFS|HIST2H3A|HIST2H3C|HIST1H2AG|SCRT2|HIST1H2AL|HIST1H1A|HIST1H3H|HIST1H1B|HIST1H2AC|HIST1H2BH|HIST1H2AD|HMGA2|HR|HIST1H2BO|HIST1H2AK|HIST1H2BF|NPM2|HIST1H2BE|HIST1H3G|TCF7L2|CHD5|HIST1H3J|NFATC1|HIST1H4H|HIST2H2AB|HIST1H3I|HIC1|KLF2|HIST1H2BL|CENPA|HIST2H2BF|HIST1H2BJ|HIST1H3F|ENC1|HIST1H4A|HIST2H2BE|HIST1H3A|HIST1H2AM|HIST1H4L|HIST1H2BC|YY2|PCGF2|HIST1H2BD…
CONNECTIVE TISSUE DEVELOPMENT	0.000150479	0.0375032	0.518848	-0.413771	-1.62616	216	MATN3|SIX2|GDF7|COL20A1|MATN1|PRRX1|COL21A1|EGR1|COL2A1|COL11A1|BMP8B|COL12A1|BMP6|DLX2|FBXW4|TGFBI|PDGFD|SCIN|WNT10B|SCX|COL11A2|CHADL|FGF18|HMGA2|BMP2|SATB2|FOXD1|FGF2|GLI2|NFIB|GLI3|BMP7|HYAL1|RSPO2|SOX8|WNT9A|CYTL1|ANXA2|BMPR2|CYR61|ADAMTS12|PTHLH|BMP3|ID2|TIMP1|CHSY1|SNAI1|GPLD1|C2orf82|ID4|BMPR1B|CD44|SOX9|ANXA6|GDF5|LRP5|COL1A1|MKKS|ATP7A|ACAN|ZNF219|CHST11
DNA CONFORMATION CHANGE	5.22295e-05	0.0192843	0.557332	-0.402642	-1.62733	262	ANXA1|HIST1H3D|H2BFS|HIST2H3A|HIST2H3C|HIST1H1A|HIST1H3H|TTN|HIST1H1B|HIST1H2BH|CDC45|HMGA2|HIST1H2BO|HIST1H2BF|HIST1H2BE|HIST1H3G|CHD5|HJURP|HIST1H3J|HIST1H4H|HIST1H3I|HIST1H2BL|CENPA|HIST2H2BF|PIF1|HIST1H2BJ|HIST1H3F|ANP32B|HIST1H4A|HIST2H2BE|HIST1H3A|HIST1H4L|HIST1H2BC|NUSAP1|NCAPG|TOP2A|HIST1H2BD|H3F3A|HIST2H3D|HIST1H2BG|HIST1H4K|TOP1MT|CDK1|NPM1|HIST1H2BK|RAD51|HIST1H4E|SMC4|KNL1|CHD3|H2AFX|…
PROTEIN HETERODIMERIZATION ACTIVITY	1.95231e-06	0.00124077	0.627257	-0.389727	-1.62772	416	KHDRBS2|DMBX1|CRLF1|HIST1H3D|NR4A2|NPAS1|BMP6|H2BFS|HIST2H3A|HIST2H3C|BOK|HIST1H2AG|KCNH5|ADRA1A|HIST1H2AL|SCX|SOX15|HIST1H3H|MAFA|HIST1H2AC|HIST1H2BH|HIST1H2AD|HIST1H2BO|HIST1H2AK|BMP2|HIST1H2BF|SIM2|FZD4|HIST1H2BE|HIST1H3G|FOS|PDGFA|EPAS1|TENM1|NPAS4|HIST1H3J|ABTB2|NEFL|HIST1H4H|CYBA|HIST2H2AB|HIST1H3I|GADD45A|KCNH1|HIST1H2BL|CENPA|HIST2H2BF|TPM1|SOX4|HIST1H2BJ|HIST1H3F|SCUBE1|MAFB|HIST1H4A|HIS…
RIBOSOME	4.77754e-05	0.0183182	0.557332	-0.433991	-1.70952	217	MRPL21|RPL12|RPS26|RPL10|RPL28|RPS6|RPL9|RPL23A|RPLP1|MTERF4|RPS3|MRPS21|FMR1|RPS3A|RPL13A|NSUN4|RPL27A|RPL14|RPL15|RPL23|RPL22|RPL6|RPL36A|RPL4|RPL18A|RPL39|RPL7A|RPS8|RPS25|RPL5|RPL17|RPL26|RPL8|EEF2|MRPL45|RPS23|RPL32|RPL29|RPS19|RPS7|RPL27|EIF2AK2|RPL18|RPL37A|RPS20|RPL19|RPL24|RPS5|RPL22L1|RPL38|RPLP0|RPS24|MRPS6|RPL35|RPS2|MRPL10|RPL35A|RPL11|RPL13|RPS11|SF1|RPS13|RPL36|RPL3|RPSA|RRBP1|RPL3…
PROTEIN LOCALIZATION TO ENDOPLASMIC RETICULUM	8.00065e-05	0.0227881	0.538434	-0.466623	-1.74198	139	RPL12|RPS26|RPL10|RPL28|RPS6|RPL9|RPL23A|RPLP1|HSPA5|RPS3|RPS3A|RPL13A|RPL27A|RPL14|RPL15|RPL23|INSIG1|RPL22|RPL6|RPL36A|RPL4|RPL18A|RPL39|RPL7A|RPS8|RPS25|RPL5|RPL17|RPL26|RPL8|RPS23|RPL32|RPL29|RPS19|RPS7|RPL27|RPL18|RPL37A|RPS20|RPL19|TRAM1|RPL24|TRAM2|RPS5|RPL38|KDELR1|SRP72|RPLP0|RPS24|SPCS2|RPL35|RPS2|RPL35A|RPL11|RPL13|RPS11|TRAM1L1|RPS13|RPL36|RPL3|RPSA|RPL31|RPS15A|RPS9|SEC62|GRIK5|RPS27…
NUCLEAR CHROMATIN	2.95917e-07	0.000421428	0.674963	-0.426189	-1.76208	332	DLX5|KLF4|EN1|HIST1H3D|PHOX2A|PHOX2B|HIST1H2AG|SCRT2|HIST1H2AL|HIST1H1A|HIST1H3H|HIST1H1B|HIST1H2AC|HIST1H2AD|HIST1H2AK|NPM2|HIST1H3G|TCF7L2|CHD5|HIST1H3J|NFATC1|HIST1H4H|HIST2H2AB|HIST1H3I|KLF2|CENPA|HIST1H3F|ENC1|HIST1H4A|HIST1H3A|HIST1H2AM|HIST1H4L|YY2|PCGF2|H3F3A|HIST1H4K|HIST1H2AH|HIST1H2AE|RAD51|HIST1H4E|JUNB|HIST1H2AI|NCOR2|POLR3G|MEF2B|HIST2H2AC|ZBTB7A|ING3|CHD3|H2AFX|HIST1H2AB|ANP32E|GAB…
VIRAL GENE EXPRESSION	6.41461e-06	0.00336565	0.610527	-0.465345	-1.79579	185	HMGA2|RPL12|RPS26|RPL10|MDFIC|RPL28|RPS6|RPL9|RPL23A|ZFP36|RPLP1|RPS3|RPS3A|REST|PCBP2|EIF3L|RPL13A|RPL27A|RPL14|RPL15|RPL23|RPL22|RPL6|RPL36A|RPL4|RPL18A|RPL39|RPL7A|RPS8|RPS25|RPL5|RPL17|RPL26|RPL8|RPS23|RPL32|RPL29|RPS19|RPS7|RPL27|RPL18|RPL37A|RPS20|RPL19|RPL24|EIF3A|RPS5|RPL38|POLR2A|RPLP0|RPS24|RPL35|RPS2|TFAP4|RPL35A|RPL11|RPL13|RPS11|RPS13|RPL36|RPL3|RPSA|RPL31|POM121C|RPS15A|RPS9|RPS27A|…
CHROMATIN ASSEMBLY OR DISASSEMBLY	1.78941e-05	0.00801684	0.57561	-0.477449	-1.80825	160	HIST1H3D|H2BFS|HIST2H3A|HIST2H3C|HIST1H1A|HIST1H3H|HIST1H1B|HIST1H2BH|HMGA2|HIST1H2BO|HIST1H2BF|HIST1H2BE|HIST1H3G|HJURP|HIST1H3J|HIST1H4H|HIST1H3I|HIST1H2BL|CENPA|HIST2H2BF|HIST1H2BJ|HIST1H3F|ANP32B|HIST1H4A|HIST2H2BE|HIST1H3A|HIST1H4L|HIST1H2BC|HIST1H2BD|H3F3A|HIST2H3D|HIST1H2BG|HIST1H4K|NPM1|HIST1H2BK|HIST1H4E|KNL1|CHD3|H2AFX|MIS18BP1|SOX9|HIST1H2BI|HIST1H4B|HIST1H4I|HIST1H2BN|HIST1H4J|SMARCE1…
CHROMATIN ORGANIZATION INVOLVED IN REGULATION OF TRANSCRIPTION	7.72364e-05	0.0227881	0.538434	-0.499765	-1.8236	111	HIST1H3D|HIST2H3A|HIST2H3C|HIST1H1A|HIST1H3H|HIST1H1B|CDC45|HIST1H3G|HIST1H3J|HIST1H4H|HIST1H3I|KCNQ1OT1|HIST1H3F|HIST1H4A|HIST1H3A|HIST1H4L|PCGF2|H3F3A|HIST2H3D|HIST1H4K|HIST1H4E|BMI1|HMGB1|HIST1H4B|HIST1H4I|HIST1H4J|CHRAC1|PHF2|ATAD2|MIER1|MBD3|ASF1A|PCGF1|MECP2|MORF4L1|HIST1H1E|HIST2H4A|KIAA1551|HIST2H4B|HIST1H1T|ARID1A|H3F3B|FAM208A|PABPC1L|SIRT1|HIST1H1C|PPM1D|DNMT3A|HIST1H4D|MPHOSPH8|CTBP1|…
DNA PACKAGING	3.23442e-06	0.0018967	0.627257	-0.48008	-1.83097	171	HIST1H3D|H2BFS|HIST2H3A|HIST2H3C|HIST1H1A|HIST1H3H|TTN|HIST1H1B|HIST1H2BH|HMGA2|HIST1H2BO|HIST1H2BF|HIST1H2BE|HIST1H3G|CHD5|HJURP|HIST1H3J|HIST1H4H|HIST1H3I|HIST1H2BL|CENPA|HIST2H2BF|HIST1H2BJ|HIST1H3F|ANP32B|HIST1H4A|HIST2H2BE|HIST1H3A|HIST1H4L|HIST1H2BC|NUSAP1|NCAPG|TOP2A|HIST1H2BD|H3F3A|HIST2H3D|HIST1H2BG|HIST1H4K|CDK1|NPM1|HIST1H2BK|HIST1H4E|SMC4|KNL1|H2AFX|MIS18BP1|SOX9|HIST1H2BI|HIST1H4B|HI…
RIBOSOMAL SUBUNIT	8.94901e-07	0.000700754	0.659444	-0.485933	-1.85949	181	MRPL21|RPL12|RPS26|RPL10|RPL28|RPS6|RPL9|RPL23A|RPLP1|MTERF4|RPS3|MRPS21|RPS3A|RPL13A|NSUN4|RPL27A|RPL14|RPL15|RPL23|RPL22|RPL6|RPL36A|RPL4|RPL18A|RPL39|RPL7A|RPS8|RPS25|RPL5|RPL17|RPL26|RPL8|MRPL45|RPS23|RPL32|RPL29|RPS19|RPS7|RPL27|RPL18|RPL37A|RPS20|RPL19|RPL24|RPS5|RPL22L1|RPL38|RPLP0|RPS24|MRPS6|RPL35|RPS2|MRPL10|RPL35A|RPL11|RPL13|RPS11|RPS13|RPL36|RPL3|RPSA|RPL31|RPS15A|RPS9|RACK1|MRPS26|M…
NEGATIVE REGULATION OF GENE EXPRESSION EPIGENETIC	2.39444e-05	0.00994592	0.57561	-0.505945	-1.85971	118	HIST1H3D|HIST2H3A|HIST2H3C|HIST1H1A|HIST1H3H|HIST1H1B|CDC45|HIST1H3G|HIST1H3J|HIST1H4H|HIST1H3I|KCNQ1OT1|HIST1H3F|HIST1H4A|HIST1H3A|HIST1H4L|PCGF2|H3F3A|HIST2H3D|HIST1H4K|HIST1H4E|BMI1|HMGB1|HIST1H4B|HIST1H4I|HIST1H4J|LHX2|CHRAC1|PHF2|SUZ12|ATAD2|MIER1|MBD3|ASF1A|PCGF1|MECP2|MORF4L1|HIST1H1E|HIST2H4A|KIAA1551|HIST2H4B|HIST1H1T|ARID1A|H2AFY2|H3F3B|FAM208A|SIRT1|EPC1|HIST1H1C|PPM1D|DNMT3A|HIST1H4D|…
NUCLEOSOME ORGANIZATION	5.72612e-06	0.00317132	0.610527	-0.497243	-1.86658	149	HIST1H3D|H2BFS|HIST2H3A|HIST2H3C|HIST1H1A|HIST1H3H|HIST1H1B|HIST1H2BH|HIST1H2BO|HIST1H2BF|HIST1H2BE|HIST1H3G|CHD5|HJURP|HIST1H3J|HIST1H4H|HIST1H3I|PTMA|HIST1H2BL|CENPA|HIST2H2BF|HIST1H2BJ|HIST1H3F|ANP32B|HIST1H4A|HIST2H2BE|HIST1H3A|HIST1H4L|HIST1H2BC|HIST1H2BD|H3F3A|HIST2H3D|HIST1H2BG|HIST1H4K|NPM1|HIST1H2BK|HIST1H4E|KNL1|H2AFX|ANP32E|MIS18BP1|SOX9|HIST1H2BI|HIST1H4B|HIST1H4I|HIST1H2BN|HIST1H4J|S…
NUCLEAR TRANSCRIBED MRNA CATABOLIC PROCESS	6.10236e-07	0.000608344	0.659444	-0.481071	-1.87819	201	NANOS3|ZFP36L2|RPL12|UPF3A|RPS26|RPL10|RPL28|RPS6|RPL9|ZFP36L1|RPL23A|ZFP36|RPLP1|RPS3|RPS3A|RPL13A|RPL27A|RPL14|NANOS1|RPL15|RPL23|RPL22|RPL6|RPL36A|RPL4|RPL18A|RPL39|RPL7A|RPS8|RPS25|RPL5|RPL17|CNOT6|CNOT3|UPF3B|RPL26|RPL8|RPS23|RPL32|RPL29|EIF3E|RPS19|PABPC1|RPS7|RPL27|RPL18|RPL37A|RPS20|RPL19|RPL24|RPS5|RPL38|RPLP0|RPS24|TOB1|RPL35|RPS2|RPL35A|RPL11|RPL13|RPS11|TNRC6B|RPS13|RPL36|RPL3|RPSA|RP…
CHROMATIN ASSEMBLY	9.05461e-06	0.00451327	0.593325	-0.505271	-1.87844	136	HIST1H3D|H2BFS|HIST2H3A|HIST2H3C|HIST1H1A|HIST1H3H|HIST1H1B|HIST1H2BH|HMGA2|HIST1H2BO|HIST1H2BF|HIST1H2BE|HIST1H3G|HJURP|HIST1H3J|HIST1H4H|HIST1H3I|HIST1H2BL|CENPA|HIST2H2BF|HIST1H2BJ|HIST1H3F|ANP32B|HIST1H4A|HIST2H2BE|HIST1H3A|HIST1H4L|HIST1H2BC|HIST1H2BD|H3F3A|HIST2H3D|HIST1H2BG|HIST1H4K|NPM1|HIST1H2BK|HIST1H4E|KNL1|H2AFX|MIS18BP1|SOX9|HIST1H2BI|HIST1H4B|HIST1H4I|HIST1H2BN|HIST1H4J|NAP1L2|CHAF1…
LARGE RIBOSOMAL SUBUNIT	2.5665e-05	0.0102342	0.57561	-0.514464	-1.88189	114	MRPL21|RPL12|RPL10|RPL28|RPL9|RPL23A|RPLP1|MTERF4|RPL13A|NSUN4|RPL27A|RPL14|RPL15|RPL23|RPL22|RPL6|RPL36A|RPL4|RPL18A|RPL39|RPL7A|RPL5|RPL17|RPL26|RPL8|MRPL45|RPL32|RPL29|RPL27|RPL18|RPL37A|RPL19|RPL24|RPL22L1|RPL38|RPLP0|RPL35|MRPL10|RPL35A|RPL11|RPL13|RPL36|RPL3|RPL31|MRPL48|MRPL34|RPL41|RPL7|MRPL17|RPL34|MRPL37
COLLAGEN TRIMER	0.000197214	0.0446824	0.518848	-0.581469	-1.89785	61	COL20A1|COL9A2|COL21A1|COL2A1|COL11A1|GLDN|COL12A1|C1QL1|CCBE1|C1QL4|COL11A2|COL9A1|COL22A1|COL8A1|COL23A1|COL3A1|EMID1|COL28A1|COL18A1|COL15A1|COL4A6
STRUCTURAL CONSTITUENT OF RIBOSOME	9.13813e-07	0.000700754	0.659444	-0.510322	-1.91447	152	MRPL21|RPL12|RPS26|RPL10|RPL28|RPS6|RPL9|RPL23A|RPLP1|RPS3|MRPS21|RPS3A|RPL13A|RPL27A|RPL14|RPL15|RPL23|RPL22|RPL6|RPL36A|RPL4|RPL18A|RPL39|RPL7A|RPS8|RPL5|RPL17|RPL26|RPL8|RPS23|RPL32|RPL29|RPS19|RPS7|RPL27|RPL18|RPL37A|RPS20|RPL19|RPL24|RPS5|RPL22L1|RPL38|RPLP0|RPS24|MRPS6|RPL35|RPS2|MRPL10|RPL35A|RPL11|RPL13|RPS11|RPS13|RPL36|RPL3|RPSA|RPL31|RPS15A|RPS9|MRPL34|RPS27A|RPL41|RPL7|MRPL17|RPS4X|RP…
PROTEIN DNA COMPLEX	5.07601e-07	0.000562253	0.659444	-0.508047	-1.9367	169	HIST1H3D|NUPR1|H2BFS|HIST2H3A|HIST2H3C|HIST1H2AG|HIST1H2AL|HIST1H1A|HIST1H3H|HIST1H1B|HIST1H2AC|HIST1H2BH|HIST1H2AD|CDC45|HMGA2|HIST1H2BO|HIST1H2AK|HIST1H2BF|HIST1H2BE|HIST1H3G|FOS|TCF7L2|HIST1H3J|HIST1H4H|HIST2H2AB|HIST1H3I|HIST1H2BL|CENPA|HIST2H2BF|HIST1H2BJ|HIST1H3F|HIST1H4A|HIST2H2BE|HIST1H3A|HIST1H2AM|HIST1H4L|HIST1H2BC|HIST1H2BD|H3F3A|HIST2H3D|HIST1H2BG|HIST1H4K|HIST1H2AH|HIST1H2AE|NPM1|HIS…
CYTOPLASMIC TRANSLATION	1.35999e-05	0.00645606	0.593325	-0.556588	-1.96565	93	|EIF3C|EIF3CL|RPS26|AARS|RPL9|RPLP1|LIN28A|FMR1|EIF3L|RPL13A|RPL15|RPL6|RPL36A|RPL18A|RPL39|RPL17|RPL26|RPL8|EEF2|RPS23|RPL32|RPL29|EIF3E|RPL18|RPL19|RPL24|EIF3A|YBX3|RPL38|RPLP0|RPL35A|RPL11|RPL36|RPL31
NUCLEOSOMAL DNA BINDING	0.000101245	0.0277708	0.538434	-0.633878	-1.98146	48	HIST1H3D|HIST2H3A|HIST2H3C|HIST1H1A|HIST1H3H|HIST1H1B|HMGA2|HIST1H3G|HIST1H3J|HIST1H3I|CENPA|HIST1H3F|HIST1H3A|H3F3A|HIST2H3D
NUCLEAR NUCLEOSOME	0.000166469	0.0404763	0.518848	-0.703659	-1.99599	29	HIST1H3D|HIST1H3H|HIST1H3G|HIST1H3J|HIST1H4H|HIST1H3I|CENPA|HIST1H3F|HIST1H4A|HIST1H3A|HIST1H4L|H3F3A|HIST1H4K|HIST1H4E|HIST1H4B|HIST1H4I|HIST1H4J
ESTABLISHMENT OF PROTEIN LOCALIZATION TO ENDOPLASMIC RETICULUM	1.70631e-06	0.00121501	0.643552	-0.545765	-2.00165	115	RPL12|RPS26|RPL10|RPL28|RPS6|RPL9|RPL23A|RPLP1|HSPA5|RPS3|RPS3A|RPL13A|RPL27A|RPL14|RPL15|RPL23|RPL22|RPL6|RPL36A|RPL4|RPL18A|RPL39|RPL7A|RPS8|RPS25|RPL5|RPL17|RPL26|RPL8|RPS23|RPL32|RPL29|RPS19|RPS7|RPL27|RPL18|RPL37A|RPS20|RPL19|TRAM1|RPL24|TRAM2|RPS5|RPL38|SRP72|RPLP0|RPS24|SPCS2|RPL35|RPS2|RPL35A|RPL11|RPL13|RPS11|TRAM1L1|RPS13|RPL36|RPL3|RPSA|RPL31|RPS15A|RPS9|SEC62|RPS27A|RPL41|RPL7|SPCS3|C…
RESPONSE TO INTERLEUKIN 7	0.000183144	0.0424596	0.518848	-0.691055	-2.0168	32	HIST1H3D|HIST2H3A|HIST2H3C|SOCS1|HIST1H3H|HIST1H3G|HIST1H3J|HIST1H3I|HIST1H3F|HIST1H3A|HIST2H3D
CHROMATIN SILENCING AT RDNA	5.8163e-05	0.019994	0.557332	-0.670952	-2.02564	38	HIST1H3D|HIST2H3A|HIST2H3C|HIST1H3H|HIST1H3G|HIST1H3J|HIST1H4H|HIST1H3I|HIST1H3F|HIST1H4A|HIST1H3A|HIST1H4L|H3F3A|HIST2H3D|HIST1H4K|HIST1H4E|HIST1H4B|HIST1H4I|HIST1H4J
COTRANSLATIONAL PROTEIN TARGETING TO MEMBRANE	4.37925e-07	0.00054571	0.674963	-0.572533	-2.0538	102	RPL12|RPS26|RPL10|RPL28|RPS6|RPL9|RPL23A|RPLP1|RPS3|RPS3A|RPL13A|RPL27A|RPL14|RPL15|RPL23|RPL22|RPL6|RPL36A|RPL4|RPL18A|RPL39|RPL7A|RPS8|RPS25|RPL5|RPL17|RPL26|RPL8|RPS23|RPL32|RPL29|RPS19|RPS7|RPL27|RPL18|RPL37A|RPS20|RPL19|TRAM1|RPL24|TRAM2|RPS5|RPL38|SRP72|RPLP0|RPS24|RPL35|RPS2|RPL35A|RPL11|RPL13|RPS11|TRAM1L1|RPS13|RPL36|RPL3|RPSA|RPL31|RPS15A|RPS9|SEC62|RPS27A|RPL41|RPL7|RPS4X|RPS15|RPL34
TRANSLATIONAL INITIATION	1.35089e-09	9.52177e-06	0.788187	-0.535656	-2.06773	184	|EIF3C|EIF3CL|EIF4EBP3|EIF4E1B|RPL12|RPS26|RPL10|RPL28|RPS6|RPL9|RPL23A|RPLP1|NPM1|EIF1|RPS3|HSPB1|FMR1|RPS3A|EIF3L|RPL13A|RPL27A|RPL14|RPL15|RPL23|RPL22|RPL6|RPL36A|RPL4|RPL18A|RPL39|RPL7A|RPS8|RPS25|RPL5|RPL17|RPL26|RPL8|RPS23|RPL32|RPL29|EIF3E|RPS19|PABPC1|RPS7|RPL27|EIF2AK2|RPL18|RPL37A|RPS20|RPL19|RPL24|EIF3A|RPS5|RPL38|RPLP0|RPS24|RPL35|RPS2|EIF4A2|RPL35A|RPL11|RPL13|RPS11|RPS13|RPL36|RPL3|…
NUCLEAR TRANSCRIBED MRNA CATABOLIC PROCESS NONSENSE MEDIATED DECAY	2.03276e-07	0.000337743	0.690132	-0.564306	-2.07691	119	RPL12|UPF3A|RPS26|RPL10|RPL28|RPS6|RPL9|RPL23A|RPLP1|RPS3|RPS3A|RPL13A|RPL27A|RPL14|RPL15|RPL23|RPL22|RPL6|RPL36A|RPL4|RPL18A|RPL39|RPL7A|RPS8|RPS25|RPL5|RPL17|UPF3B|RPL26|RPL8|RPS23|RPL32|RPL29|EIF3E|RPS19|PABPC1|RPS7|RPL27|RPL18|RPL37A|RPS20|RPL19|RPL24|RPS5|RPL38|RPLP0|RPS24|RPL35|RPS2|RPL35A|RPL11|RPL13|RPS11|RPS13|RPL36|RPL3|RPSA|RPL31|RPS15A|RPS9|RPS27A|RPL41|RPL7|RPS4X|RPS15|RPL34
INTERLEUKIN 7 MEDIATED SIGNALING PATHWAY	1.84961e-05	0.00801684	0.57561	-0.79344	-2.12989	23	HIST1H3D|HIST2H3A|HIST2H3C|SOCS1|HIST1H3H|HIST1H3G|HIST1H3J|HIST1H3I|HIST1H3F|HIST1H3A|HIST2H3D
CYTOSOLIC RIBOSOME	2.06173e-08	6.85114e-05	0.733762	-0.60369	-2.16522	103	RPL12|RPS26|RPL10|RPL28|RPS6|RPL9|RPL23A|RPLP1|RPS3|RPS3A|RPL13A|RPL27A|RPL14|RPL15|RPL23|RPL22|RPL6|RPL36A|RPL4|RPL18A|RPL39|RPL7A|RPS8|RPS25|RPL5|RPL17|RPL26|RPL8|RPS23|RPL32|RPL29|RPS19|RPS7|RPL27|EIF2AK2|RPL18|RPL37A|RPS20|RPL19|RPL24|RPS5|RPL22L1|RPL38|RPLP0|RPS24|RPL35|RPS2|RPL35A|RPL11|RPL13|RPS11|RPS13|RPL36|RPL3|RPSA|RPL31|RPS15A|RPS9|RACK1|RPS27A|RPL41|RPL7|RPS4X|RPS15|RPL34
CYTOSOLIC LARGE RIBOSOMAL SUBUNIT	1.36694e-07	0.00027254	0.690132	-0.690881	-2.24234	57	RPL12|RPL10|RPL28|RPL9|RPL23A|RPLP1|RPL13A|RPL27A|RPL14|RPL15|RPL23|RPL22|RPL6|RPL36A|RPL4|RPL18A|RPL39|RPL7A|RPL5|RPL17|RPL26|RPL8|RPL32|RPL29|RPL27|RPL18|RPL37A|RPL19|RPL24|RPL22L1|RPL38|RPLP0|RPL35|RPL35A|RPL11|RPL13|RPL36|RPL3|RPL31|RPL41|RPL7
DNA PACKAGING COMPLEX	1.91028e-09	9.52177e-06	0.774939	-0.643368	-2.2794	92	HIST1H3D|H2BFS|HIST2H3A|HIST2H3C|HIST1H2AG|HIST1H2AL|HIST1H1A|HIST1H3H|HIST1H1B|HIST1H2AC|HIST1H2BH|HIST1H2AD|HIST1H2BO|HIST1H2AK|HIST1H2BF|HIST1H2BE|HIST1H3G|HIST1H3J|HIST1H4H|HIST2H2AB|HIST1H3I|HIST1H2BL|CENPA|HIST2H2BF|HIST1H2BJ|HIST1H3F|HIST1H4A|HIST2H2BE|HIST1H3A|HIST1H2AM|HIST1H4L|HIST1H2BC|NCAPG|HIST1H2BD|H3F3A|HIST2H3D|HIST1H2BG|HIST1H4K|HIST1H2AH|HIST1H2AE|HIST1H2BK|HIST1H4E|HIST1H2AI|SM…

## Sheet: IC3
pathway	pval	padj	log2err	ES	NES	size	leadingEdge
GAMMA AMINOBUTYRIC ACID SIGNALING PATHWAY	4.27682e-05	0.0426152	0.557332	0.887749	2.18508	21	GABRA2|GABRG1|GABRA4|GABRB1|GABRG2|GABRE|GABRB2|GABRA1
GABA RECEPTOR ACTIVITY	1.57791e-05	0.0389014	0.57561	0.895892	2.10173	17	GABRA2|GABRG1|GABRA4|GABRB1|GABRG2|GABRE|GABRB2|GABRA1
GABA RECEPTOR COMPLEX	2.34134e-05	0.0389014	0.57561	0.903954	2.05808	15	GABRA2|GABRG1|GABRA4|GABRB1|GABRG2|GABRE|GABRB2|GABRA1
CRANIAL NERVE FORMATION	6.37412e-05	0.0488797	0.538434	0.981468	1.78764	5	PAX2|TFAP2A|PHOX2A
NERVOUS SYSTEM PROCESS	1.29278e-06	0.0128878	0.643552	0.450141	1.76335	748	CHL1|GABRA2|GABRG1|GABRA4|CSMD1|SHISA6|GRIN3A|GRM7|POU3F4|GABRB1|PAX3|PHOX2B|TLX3|PAX2|TFAP2A|IRX5|POU4F1|LMX1A|POU6F2|POU4F2|SORCS3|EPAS1|CHRNA2|GTF2A1L|P2RX3|PNOC|NCAM2|SLC26A4|AVPR1A|USH1G|EDN1|EN1|DBH|SCN7A|USH2A|CABP1|DNAH11|NXNL2|FOXB1|EYS|RAG1|GABRG2|CACNA2D4|CHRM5|NR2E1|P2RX2|OR2L13|TBR1|SLC6A3|RTP5|COL18A1|CRX|GRM5|CHRNA4|FZD9|CCK|HRH2|CLIC5|IGDCC3|GRIN1|GABRE|KCNK2|CHRNA5|PPP1R1B|DLL4|D…
AXON DEVELOPMENT	5.12972e-05	0.0426152	0.557332	0.460218	1.73973	475	CHL1|CNTN4|CNTN6|SLITRK4|SLITRK2|PHOX2B|PAX2|POU4F1|LMX1A|LRRC4C|POU4F2|GDF7|NKX6-1|FOXG1|NCAM2|PRKCQ|FEZF2|FOXB1|NR4A2|ANOS1|NR2E1|TBR1|LGI1|CCK|LHX4|TSPAN2|TSPO|CRABP2|WNT3A|GRIN1|CHODL|NOG|NRTN|WNT5A|DRGX|ARX|CXCR4|EMB|DSCAM|TRPC5|PLP1|EPHB3|GBX2|PIK3CD|SLITRK1|ROBO3|FLRT2|SEMA3G
NEURON PROJECTION	2.19693e-05	0.0389014	0.57561	0.38541	1.55634	1143	CHL1|CNTN4|GABRA2|CNTN6|GABRG1|GABRA4|SHISA6|UNC13C|GRIN3A|GRM7|CNTNAP4|GABRB1|SLC5A7|IRX3|HTR1A|LAMP5|GLDN|KLHL1|POU4F1|SYT2|CHRNA2|P2RX3|PNOC|KCNJ2|NCAM2|USH1G|SLC30A3|SCN7A|USH2A|CHRM2|LRRTM1|SLC18A2|CDH8|GABRG2|CHRM5|LGI3|SLC6A3|PDYN|TACR3|RASGRP2|GRM5|CHRNA4|KLC3|CCK|HRH2|CERKL|PROM1|SLC6A11|GRIN1|CNIH3|GABRE|KCNK2|NRTN|CHRNA5|FBXO2|PPP1R1B|KNDC1|GPER1|HTR2A|HTR1B|EPS8L2|EMB|GABRB2|CYGB|HPCA…
INTRINSIC COMPONENT OF PLASMA MEMBRANE	4.91704e-05	0.0426152	0.557332	0.37313	1.50274	1136	GABRA2|PTPRT|CNTN6|FOLH1|GABRG1|GABRA4|SHISA6|GRIN3A|GRM7|CNTNAP4|SLC6A5|GABRB1|PRND|PCDH7|PRLHR|HTR1A|LRRC4C|SORCS3|PLPP4|SLCO1A2|CHRNA2|KCNJ16|FGFR3|P2RX3|KCNJ2|LYPD3|SLC26A4|IFNLR1|SLC39A12|PTGFR|FZD10|AVPR1A|ESYT3|MET|SLC30A3|KCNK9|SCN7A|CHRM2|PCDHB7|LRRTM1|SLC18A2|FXYD1|GABRG2|GP1BB|CHRM5|P2RX2|TACR1|TIE1|PKHD1|PTH2R|ADGRG2|IL17RA|TSPAN15|NPR3|PCDHB1|SLC6A3|PCDHGA9|PCDH18|PLAUR|TACR3|PCDHGA6…
NEURON PART	2.73365e-05	0.0389311	0.57561	0.355107	1.45383	1521	CHL1|CNTN4|GABRA2|CNTN6|GABRG1|GABRA4|SHISA6|UNC13C|GRIN3A|GRM7|CNTNAP4|SLC6A5|GABRB1|SLC5A7|IRX3|ARHGEF9|HTR1A|LAMP5|GLDN|KLHL1|POU4F1|LRRC4C|SYT2|SORCS3|CHRNA2|P2RX3|PNOC|KCNJ2|NCAM2|USH1G|SLC30A3|SCN7A|USH2A|CHRM2|CABP1|LRRTM1|SLC18A2|CDH8|GABRG2|CHRM5|P2RX2|PPFIA4|LGI3|SLC6A3|PDYN|TACR3|RASGRP2|GRM5|CHRNA4|KLC3|NGB|CCK|HRH2|CERKL|PROM1|SLC6A11|WNT3A|GRIN1|ATP2B3|ENC1|EGLN1|CNIH3|GABRE|KCNK2|G…
CARDIOVASCULAR SYSTEM DEVELOPMENT	1.42563e-05	0.0389014	0.593325	-0.389404	-1.58666	553	COL3A1|HTATIP2|COL1A2|PRDM1|TWIST1|BMPER|COL1A1|TBX3|ANGPT2|COL8A1|SRPX2|ISL1|DCN|FGF8|KLF4|ETS1|ITGB3|PRKD1|SPINK5|CAV1|ANGPT1|HGF|TBX2|ANXA1|MEOX2|TMEM100|PDGFRA|RHOJ|SEMA3E|ELK3|FAP|TNNI3|PTN|TMEM204|WNT11|SCG2|ITGB8|STRA6|ACTA2|ADGRG1|SHH|CNMD|E2F7|IMMP2L|NRP2|NFATC2|NEDD4|TNMD|FZD5|TGFBI|NDP|PRKCA|SGCD|APOLD1|RSPO3|STARD13|FOXC1|COL5A1|PTGS2|RLN2|NPR1|SEMA6A|SIX1|ADGRA2|TNFAIP2|TERT|THBS4|IL…
RESPONSE TO WOUNDING	4.95002e-05	0.0426152	0.557332	-0.397169	-1.5979	486	POU5F1|COL3A1|A2M|CD109|SPP1|TFPI2|COL1A2|CPQ|AJAP1|COL1A1|POSTN|IGF1|TNC|ISL1|DCN|DGKB|PROCR|KLF4|ETS1|MMRN1|ITGB3|ADRA2B|F2RL2|CAV1|ANXA1|HIST1H3E|PLAT|PDGFRA|ITGB4|ITPR2|ELK3|FAP|CD44|LGALS1|SOX15|CELSR1|TNR|INHBB|LARGE1|F2RL1|TRPC3|SHH|GLI1|TRIM72|PEAR1|PRKCA|GRIN2A|COL5A1|NTRK1|SLC7A11|CCM2L|FLRT3|MYLK|C1QTNF1|TIMP1|THBS1|MATN2|SULF2|TGFB3|DRD2|P2RY1|EPHA4|FGF10|DGKA|HIST1H3D|CFLAR|WNT4|KREM…
EXTRACELLULAR MATRIX	4.1325e-05	0.0426152	0.557332	-0.428018	-1.65547	368	BGN|COL3A1|A2M|TFPI2|COL1A2|RELN|COL12A1|COL1A1|COL14A1|MGP|POSTN|LUM|TNC|COL8A1|SRPX2|DCN|MMRN1|COL6A2|OLFML2A|COL21A1|MFAP4|ANXA1|FGL2|P3H2|COL4A6|TNN|SERPINB9|MXRA5|GDF15|LGALS1|PTN|LGALS3|COL4A5|WNT11|TNR|SRPX|GPC4|TGM2|TGFB1I1|EMILIN2|THSD4|NTN4|S100A10|LTBP3|SHH|KAZALD1|GDF10|NID1|LAMB1|TGFBI|NDP|SERPINB1|COL13A1|COL5A1|COL16A1|MMP28|CLU|THBS4|FLRT3|COL2A1|LRRC17|GPC3|EFNA5|HSP90B1|TIMP1|LA…
COLLAGEN CONTAINING EXTRACELLULAR MATRIX	1.53517e-05	0.0389014	0.57561	-0.460164	-1.76258	293	BGN|COL3A1|A2M|COL1A2|COL12A1|COL1A1|COL14A1|MGP|POSTN|LUM|TNC|COL8A1|SRPX2|DCN|MMRN1|COL6A2|COL21A1|MFAP4|ANXA1|FGL2|P3H2|COL4A6|SERPINB9|MXRA5|GDF15|LGALS1|PTN|LGALS3|COL4A5|TNR|SRPX|GPC4|TGM2|TGFB1I1|EMILIN2|THSD4|NTN4|S100A10|LTBP3|SHH|KAZALD1|GDF10|NID1|LAMB1|TGFBI|NDP|SERPINB1|COL13A1|COL5A1|COL16A1|MMP28|CLU|THBS4|COL2A1|GPC3|EFNA5|HSP90B1|TIMP1|LAMC1|TIMP3|PRELP|EGFLAM|THBS1|ICAM1|MATN2|A…

## Sheet: IC4
pathway	pval	padj	log2err	ES	NES	size

## Sheet: IC5
pathway	pval	padj	log2err	ES	NES	size	leadingEdge
DNA PACKAGING COMPLEX	1.95082e-05	0.0388954	0.57561	0.580086	2.01026	92	HIST1H1A|H1F0|HIST1H3A|HIST2H4B|HIST2H4A|HIST2H3D|HIST1H3E|HIST3H2BB|HIST2H2BF|HIST1H2AD|HIST1H1D|HIST1H3D|HIST1H4B|HIST1H2BN|HIST1H4A|HIST1H4F|IRF4|HIST2H2BE|HIST1H2BH|HIST1H2BL|HIST2H2AB|HIST1H4H|HIST1H2BE|HIST1H2BM|H2AFJ|HIST2H2AC|SOS2|HIST1H1T|HIST2H3A|HIST1H2BJ|HIST1H2AB|HIST1H2BD|HIST2H3C|HIST1H2AK|HIST3H2A|NCAPG|NCAPD3|HIST1H2BC|HIST1H3H|H3F3A|HIST1H2AM|H1FX|HIST1H4L
CHROMOSOME	2.6308e-05	0.0437107	0.57561	0.325231	1.429	964	HIST1H1A|TTN|SOX10|HSPA2|THRB|REC8|H1F0|AURKC|HMGN5|MEF2B|DMC1|EN1|HIST1H3A|MB21D1|HIST2H4B|SKA3|FOXD3|HIST2H4A|HIST2H3D|INO80B|IKZF1|HIST1H3E|CENPI|MUC1|HIST3H2BB|PRR14|HIST2H2BF|IL33|MCM8|MSH4|SYCP2|HIST1H2AD|SLFN11|CHEK2|POLD4|GINS1|ZBTB18|HIST1H1D|PIWIL2|HIST1H3D|NEK2|RAD9A|HIST1H4B|HIST1H2BN|TONSL|HIST1H4A|HIST1H4F|HEY2|HUS1|IRF4|RECQL4|LRWD1|KIF22|CHRAC1|USP51|HIST2H2BE|HIST1H2BH|INO80E|SNA…
MULTICELLULAR ORGANISMAL HOMEOSTASIS	6.2322e-06	0.0155322	0.610527	-0.510932	-1.99234	351	POTEF|POTEE|POTEJ|POTEI|ITGB3|TLR4|CTGF|COL2A1|RBP4|EPAS1|FOXC1|CTSH|PHOX2B|BMP6|ADRB1|CARTPT|GJA1|PTH2R|MET|NR4A3|LRRK1|IRX3|MC4R|ADCYAP1|PCDH15|CD36|WWTR1|TPP1|PTH1R|PDK4|GATM|SLC22A5|DBH|CIB2|FOXO1|ACADL|B2M|SLC40A1|HYAL2|KDM3A|PER2|MAK|TFRC|CSF1|CEBPB|IL20RB|SOX9|CNR1|ESRRG|PRKCA|EBF2|SCNN1G|ADCY5|AMPD3|RAB11FIP2|RPE65|GNAS|ACTG1
ANATOMICAL STRUCTURE HOMEOSTASIS	1.1347e-06	0.0037706	0.643552	-0.524476	-2.04174	354	POTEF|POTEE|POTEJ|POTEI|ITGB3|TLR4|CTGF|COL2A1|RBP4|MSTN|EPAS1|HTR1B|FOXC1|CTSH|LOX|CARTPT|PKIB|CALB1|LRRK1|MC4R|ATP2B2|PCDH15|WWTR1|TPP1|DMD|PTH1R
TISSUE HOMEOSTASIS	5.44076e-08	0.000354031	0.719513	-0.688115	-2.49086	154	POTEF|POTEE|POTEJ|POTEI|ITGB3|TLR4|CTGF|COL2A1|RBP4|EPAS1|FOXC1|CTSH|CARTPT|LRRK1|MC4R|PCDH15|WWTR1|TPP1|PTH1R
RETINA HOMEOSTASIS	7.10263e-08	0.000354031	0.704976	-0.857264	-2.64154	46	POTEF|POTEE|POTEJ|POTEI

## Sheet: IC6
pathway	pval	padj	log2err	ES	NES	size	leadingEdge
AXONEME PART	1.3278e-05	0.00181327	0.593325	0.735143	2.06566	31	DNAH11|CCDC114|WDR66|MAATS1|SPAG17|DNAI1|DRC1|CCDC65|HYDIN|DNAH9|CFAP61|DYNLRB2|DNAH7|WDR78|CFAP206|CFAP100|DNAH6
CILIUM MOVEMENT	2.17733e-05	0.00285602	0.57561	0.636917	2.00257	55	DNAH11|CCDC114|TTLL6|WDR66|MAATS1|SPAG17|DNAI1|NME5|DRC1|CCDC65|HYDIN|CFAP53|ROPN1L|RSPH9|CFAP61|DNAH7|WDR78|CFAP206|CFAP100|ARMC4|CFAP43|CCDC151|RFX3|LRRC6|KIF27|CCDC40|GAS8|CFAP221|DNAAF5|DNAH5|NA
AXONEME ASSEMBLY	0.000103917	0.011384	0.538434	0.61838	1.92605	53	LRRC61|CCDC114|SPAG17|DNAI1|DRC1|CCDC65|CFAP74|CFAP157|HYDIN|RSPH1|C11orf63|RSPH9|DNAH7|CFAP206|CFAP100|ARMC4|ZMYND10|SPAG1|CFAP43|CCDC151|LRRC6|CCDC40|GAS8|DNAAF5|TTC26|DNAH5|NA|BBS2|DCX|CC2D2A|CCDC103|DNAAF3|SPAG16|CFAP44
CELL SURFACE RECEPTOR SIGNALING PATHWAY INVOLVED IN HEART DEVELOPMENT	0.000368495	0.0338686	0.498493	0.724048	1.90073	24	WNT5A|MSX1|BMP4|DKK1|MSX2|WNT3A
AXONEMAL DYNEIN COMPLEX ASSEMBLY	0.000433366	0.0382321	0.498493	0.707349	1.89736	26	LRRC61|CCDC114|DNAI1|DRC1|CCDC65|DNAH7|CFAP100|ARMC4|ZMYND10|SPAG1|CCDC151|LRRC6|CCDC40|DNAAF5|DNAH5|NA
RETROGRADE TRANS SYNAPTIC SIGNALING	0.000134481	0.013965	0.518848	0.876393	1.85874	10	SYT4|CNR1|PLCB1|NOS1|GUCY1A3
POSITIVE REGULATION OF REPRODUCTIVE PROCESS	0.000278955	0.0264848	0.498493	0.590765	1.85349	54	INHBA|SRY|WNT5A|MSX1|APELA|MSX2|OXTR|PDE5A|EDNRB|PLCB1|CFAP69|SOX9|PDE3A|WNT4|POMZP3|PIWIL2
HEPARAN SULFATE GLUCOSAMINE 3 SULFOTRANSFERASE 1 ACTIVITY	0.000370315	0.0338686	0.498493	0.923958	1.78276	6	HS3ST4|HS3ST5|HS3ST2|HS3ST1
TIGHT JUNCTION	0.000606809	0.0495139	0.477271	0.48242	1.6823	105	CLDN5|CLDN4|MARVELD2|CLDN19|IGSF5|FRMPD2|SYNPO|EPPK1|AMOT|CLDN6|CGN|EPCAM|SHROOM2|MXRA8|CGNL1|CLDN3|CLDN15|OCLN|LIN7B|RAP2C|NHS|CLMP|CYTH1|MICALL2|MPP7|ANK3|CCDC85C|PRKCI|CLDN12|NPHP4|LSR|SYMPK|MARVELD3|MPP5|EPB41L4B|DDX58
CELL CELL ADHESION VIA PLASMA MEMBRANE ADHESION MOLECULES	7.53735e-05	0.00863676	0.538434	0.420973	1.60556	221	PCDHGB4|PCDHGB5|CLDN5|PTPRT|CLDN4|FXYD5|PCDHGA8|PCDH9|PCDHGA6|PCDH15|PCDHB5|PCDHA11|PCDHGA9|VCAM1|CDH22|CLDN19|PCDHGA7|CNTN6|PCDHA10|PCDHA3|PCDHA2|CNTN4|CLSTN2|SCARF2|PCDH20|MDGA1|CX3CL1|LRRC4B|CDH9|CNTN2|PCDHA9|PCDH10|PCDHGA1|NTNG1|FAT2|ARVCF|CLDN6|CDH1|LRFN5|HMCN1|EPCAM|DSCAM|CDHR1|SPARCL1|CDHR2|PCDHGA10|ANXA3|MPZ|CDH20|L1CAM|TENM4|MBP|CLDN3|LRRC4C|PCDHA7|CLDN15|CBLN1|PCDHB10|PCDHGA11|PLXNB2|CR…
CILIUM	0.000140824	0.0143253	0.518848	0.355863	1.47259	475	CERKL|AGBL2|PCDH15|DNAH11|C11orf70|ABCA4|CCDC114|MERTK|CNGB1|UBXN10|TTLL6|SLC9B1|WDR66|DRD2|MAATS1|CAV1|SPAG17|DNAI1|IQCA1|NME5|TMEM80|MYO7A|TTLL9|DRC1|RAB27A|CCDC65|GUCA1B|PEX6|CFAP74|PDGFRA|CFAP157|HYDIN|CDHR1|DZIP1|AK7|CFAP69|MXRA8|DNAH9|SPAG4|RSPH1|CFAP53|ROPN1L|RPGR|RSPH9|SSTR3|FAM183A|CFAP61|DRD1|RILPL2|SPATA4|DZIP1L|TTLL4|DYNLRB2|DNAH7|TCTN1|C10orf107|WDR78|BBS5|CFAP206|CEP126|CFAP100|CFAP…
POSITIVE REGULATION OF GENE EXPRESSION	0.000248768	0.0243134	0.498493	-0.3903	-1.38044	1591	ACTC1|ACTA1|TTN|MUSK|MYOM1|IGF2|SIX1|PITX2|FGF7|ERBB3|NR5A2|TEAD4|PEG3|CAVIN4|MAFA|FOXD3|SOHLH2|COL1A1|PRRX1|MET|CD36|RBM24|NKX6-1|FGFR4|KLF5|NPNT|RAX|ALDH1A2|ISL1|TBX1|LHX8|E2F8|HEYL|LHX4|VSIR|DCN|MEF2C|ESRRB|LHX6|POU3F1|ITGA8|FOXD1|C1orf61|CYP26B1|CDH13|ASCL2|AMH|WNT11|PARP9|LUM|PHOX2B|MLIP|SIX2|LMO7|LMNA|FOXC1|ARX|EN1|KLF4|FZD4|PAX7|GLI1|PRDX6|OSR1|VDR|DDN|FEZF2|KLF2|RIT2|FOXO6|CYTL1|FN1|PLAGL…
ADENYL NUCLEOTIDE BINDING	0.000449625	0.0388664	0.498493	-0.396499	-1.39818	1378	MYH8|ACTC1|CKM|MYH3|ACTA1|TTN|MUSK|ATP2A1|SRPK3|NRK|NMRK2|MYLK4|ERBB3|ABCC9|MYH7|ALPK3|ALPK2|RYR1|MET|FGFR4|POPDC3|P2RX2|IP6K3|HCN1|IRAK3|MYH7B|EHD2|DNAJA4|TGFBR2|ABCA12|ENPP1|HSPA12B|ACOT12|TDRD12|ACOT11|DGKG|KIF24|NLRP2|TEX14|DMC1|P2RX5|HIPK3|ACADL|MYO3B|PRKCQ|ACSBG1|MYLK3|HSPA6|NAV3|ACTA2|MAPK15|ATP2C2|DMPK|NLRC5|STK32A|CLCN5|TRPM4|ATP8A2|KCNJ11|PHKG1|KIFC1|BAG2|PLK5|P2RX7|EHD4|ATP2B1|STK31|ST…
DRUG BINDING	0.000117191	0.0125621	0.538434	-0.401819	-1.41695	1486	MYH8|ACTC1|CKM|MYH3|ACTA1|CHRNA1|CHRND|TTN|MUSK|ATP2A1|SRPK3|NRK|NMRK2|MYLK4|ERBB3|ABCC9|MYH7|GADL1|ALPK3|ALPK2|RYR1|MET|FGFR4|PYGM|P2RX2|IP6K3|IRAK3|CYP1B1|MYH7B|EHD2|DNAJA4|TGFBR2|NGB|ABCA12|ENPP1|HSPA12B|ACOT12|TDRD12|HTR2B|CHRNB1|VDR|DGKG|KIF24|NLRP2|TEX14|DMC1|P2RX5|GAD2|HIPK3|GRIN3A|MYO3B|GAD1|MT3|PRKCQ|ACSBG1|MYLK3|ETNPPL|HSPA6|HTR2A|NAV3|NOX4|ACTA2|MAPK15|ATP2C2|DMPK|NLRC5|STK32A|PPARG|CL…
REGULATION OF MEMBRANE POTENTIAL	0.00054264	0.0450798	0.477271	-0.499066	-1.64671	366	CASQ2|CHRNA1|CHRND|ACTN2|SCN4A|KCNQ1|CD36|GABRA2|SCN7A|GABRG1|POPDC3|P2RX2|GJD2|HTR3A|HCN1|DCN|MEF2C|PIEZO1|FAM19A4|GABRA5|KCNN2|DMD|PMAIP1|CHRNB1|UCP2|BIN1|P2RX5|KCNJ2|KCNQ3|GRIN3A|FZD9|SLC29A1|ADRB1|KCNH1|SLC17A7|DSP|GABRE|DMPK|CHRM1|KCNE1|PTPN3|FXYD1|HEBP2|CTNNA3|TRPM4|KCNJ11|GRIN1|P2RX7|RYR2|GOT1|KCNK2|KCNJ10|GABRA4|PPP1R9A|ATP2A2|GABRQ|CACNA2D1|KCNJ5|KCNT1|KCNJ3|GABRG3|ATP1A1|BVES|GPR88|NRCA…
DEVELOPMENTAL GROWTH	9.50564e-05	0.0105291	0.538434	-0.488147	-1.65932	553	CHRNA1|CHRND|MUSK|MYOZ1|DYSF|IGF2|NRK|SIX1|ENO3|FGF7|COL6A3|ACTN3|COL14A1|COL21A1|COL20A1|SEMA3G|COBL|NKX6-1|TLL2|RSPO2|TRPV2|MEF2C|TMEM38B|TGFBR2|COL12A1|WNT11|FOXC1|ARX|MUSTN1|EN1|POSTN|PAX7|GLI1|KLF2|FN1|FGF10|MATN2|FZD9|NPY1R|RGS2|MT3|SEMA3D|MSTN|ADRB1|YBX3|ZFPM2|GHR|GSN|FOXS1|CDKN1C|SIX4|MATN3|SOX10|TP73|CDKN1A|SEMA3A|FGF9|ATP8A2|TBX2|PHLDA2|KCNK2|WNT7B|SYT17|LHX2|GPR21|CXCL12|ASPM|CDK1|SFRP…
CARDIAC MYOFIBRIL	0.000603449	0.0495139	0.477271	-0.981989	-1.66758	4	DES|CRYAB|MYH7B
ATPASE ACTIVITY	0.000297372	0.027967	0.498493	-0.508657	-1.68811	398	MYH8|ACTC1|TNNT3|MYH3|ATP2A1|TNNT1|ABCC9|MYH7
CALCIUM ION BINDING	7.43745e-05	0.00862139	0.538434	-0.501073	-1.69468	530	MYL1|MYLPF|TNNT3|CASQ2|TTN|ATP2A1|TNNC1|DYSF|CDH15|ACTN2|HRC|TNNT1|ITGB1BP2|ACTN3|MGP|COL20A1|RYR1|NPNT|S100A4|TLL2|MYL9|EHD2|LOXL2|ENPP1|PCDHB1|CDH13|DLK1|PCDHGB6|ADGRE5|DGKG|CDH19|PCDH7|PLCD4|NELL1|NID1|MATN2|EGF|ESYT3|LPCAT2|RASEF|ADGRV1|GSN|MYL12A|PADI2|STAB1|GCH1|MATN3|PCDH12|EFHD1|CASQ1|DCHS2|CALB1|RASGRP2|SCIN|TRPM4|SCUBE1|AOAH|ANXA11|DOC2A|GRIN1|CDH8|EHD4|RYR2|PCDHGA2|PCDH8|RASGRP3|SYT17|…
PROTEIN CONTAINING COMPLEX BINDING	5.6368e-07	0.000108064	0.659444	-0.487886	-1.69594	901	MYH8|MYBPC1|MYH3|TTN|NEB|TNNC1|MYOM1|TPM2|IGF2|ACTN2|NEXN|MYOM2|ITGB1BP2|ACTN3|COL5A3|COL14A1|MYH7|CRYAB|CD36|NPNT|TMOD1|SPTB|IGSF22|TNN|MYH7B|WIPF3|COL3A1|DCN|FAP|GPNMB|TPM1|SVIL|ADGRG6|ENPP1|CDH13|LUM|SIX2|FLNC|GFAP|FZD4|ITGA1|BIN1|FN1|KRT19|NID1|ADM2|MADCAM1|YBX3|CFL2|HLA-DMA|IRS4|ITGB4|ABI3BP|HTR2A|TRADD|GSN|CDKN1C|ITGA5|STAB1|PDGFA|ITGB3|NCOA1|JAM3|ICAM1|CDKN1A|SCIN|CTNNA3|ZC3H12A|ANXA11|GRI…
POLYMERIC CYTOSKELETAL FIBER	4.16046e-05	0.00505801	0.557332	-0.505202	-1.70229	502	ACTC1|DES|ACTA1|TPM2|DYSF|CAPN6|ACTN2|ACTN3|KRT17|COBL|TMOD1|SYNC|WIPF3|PRPH|TPM1|SVIL|TUBA8|LMNA|TUBB6|GFAP|KIF24|SPTBN5|KRT19|MT3|MAP6D1|TUBA4A|RASSF5|NAV3|DSP|PDLIM4|SKA1|SKA3|KIFC1|BAG2|EML5|STMN1|MYO1B|SPAG6|PALLD|SMTNL2|KIF26A|SYNM|ASPM|CDK1|KIF22|RGS14|ARHGEF2|MYO1C|KIF20A|BIRC5|NES|SLC1A4|SAXO2|FAM83H|KNSTRN|KIF23|KIF18B|DCXR|NRP1|KIF2C|MAPRE1|KIF1B|PPL|CORO1A|MAP4|KLHL21|SMTN|PAK1|PLK1|S…
TRANSPORTER COMPLEX	0.000488517	0.0412714	0.477271	-0.537584	-1.7163	271	CASQ2|CHRNA1|CHRND|ATP2A1|CACNG1|STAC3|ABCC9|SCN4A|CACNG6|KCNQ1|RYR1|GABRA2|SCN7A|GABRG1|CACNA2D4|HTR3A|HCN1|GABRA5|ANO1|CHRNB1|SCNN1G|ANO2|KCNJ2|KCNQ3|GRIN3A|CACNB1|KCNS3|KCNH1|TRPC3|MCU|GABRE|CLIC2|KCNAB1|KCNE1|FXYD1|CACNG8|KCNC3|TRPM4|KCNJ11|GRIN1|RYR2|KCNK2|GABRA4|GABRQ|CACNA2D1|KCNJ5|DLG2|KCNJ3|OLFM2|GABRG3|SHISA8|ATP1A1
ANIMAL ORGAN MORPHOGENESIS	3.42046e-07	6.686e-05	0.674963	-0.4977	-1.7219	814	ACTC1|MYBPC1|ACTA1|TTN|TNNC1|MYOM1|TNNI1|IGF2|SIX1|MYOM2|PITX2|FGF7|COL6A3|ALDH1A3|NR5A2|MGP|COL14A1|MYH7|COL21A1|TBX15|COL20A1|COL1A2|COL1A1|PRRX1|RYR1|NKX6-1|NPNT|ALDH1A2|ISL1|IGSF22|TBX1|LHX8|HEYL|RSPO2|HCN1|LHX4|MMP2|COL3A1|DCN|MEF2C|ACAN|ELN|TPM1|ITGA8|TGFBR2|ADGRG6|TSPAN12|FOXD1|COL12A1|CYP26B1|WNT11|SP5|SIX2|FOXC1|HTR2B|GPC3|FZD4|PAX7|GLI1|OSR1|VDR|SHOX2|FGF10|TGFB3|NTN4|COL8A1|MATN2|NPY1R…
CIRCULATORY SYSTEM DEVELOPMENT	2.37849e-07	4.839e-05	0.690132	-0.501707	-1.73998	851	ACTC1|MYBPC1|TTN|NEB|TNNC1|MYOM1|TNNI1|DYSF|ACTN2|SIX1|MYOM2|PITX2|ERBB3|MYH7|ALPK3|COL15A1|COL1A2|COL1A1|PRRX1|KCNQ1|RYR1|RBM24|KLF5|ALDH1A2|ISL1|IGSF22|TBX1|POPDC3|E2F8|HEYL|PDLIM3|CYP1B1|MMP2|RAMP1|COL3A1|DCN|MEF2C|LOXL2|FAP|SGCG|ACAN|ELN|GPNMB|SERPINF1|EDNRA|SGCD|TPM1|TGFBR2|ADGRG6|TSPAN12|CDH13|FGF19|WNT11|LMNA|FOXC1|HTR2B|KLF4|GPC3|TNFRSF1B|FZD4|GLI1|OSR1|CSPG4|SHOX2|RIPPLY3|KLF2|PLCE1|FN1|…
CYTOSKELETAL PART	1.2975e-10	4.17251e-08	0.826657	-0.496717	-1.74988	1342	MYH8|MYL1|MYLPF|ACTC1|TNNT3|MYBPC1|MYH3|DES|ACTA1|TTN|TNNC1|CCDC141|MYOM1|TNNI1|TPM2|DYSF|CAPN6|ACTN2|AFAP1L1|MYOM2|TNNT1|ACTN3|SYNPO2|MYH7|KRT17|PKHD1|CRYAB|PGM5|COBL|TMOD1|SPTB|SYNC|IGSF22|MYL9|MYH7B|WIPF3|PRPH|CAP2|CCDC69|TPM1|SVIL|SEPT4|TUBA8|LMNA|TUBB6|GFAP|GLI1|KIF24|SPTBN5|KRT19|PSEN2|MYO3B|MT3|PRKCQ|MAP6D1|TUBA4A|RASSF5|HSPA6|NAV3|DSP|FAM107A|NOX4|GSN|PLEKHG6|MYL12A|MAPK15|NLRC5|RFLNB|PLA…
TROPONIN COMPLEX	1.09826e-05	0.00158675	0.593325	-0.993645	-1.75668	5	TNNT3|TNNC1|TNNI1|TNNT1
REGULATION OF BLOOD CIRCULATION	0.000275898	0.0264464	0.498493	-0.566261	-1.77076	227	CASQ2|DES|ATP2A1|CACNG1|HRC|ABCC9|MYH7|CACNG6|KCNQ1|RYR1|EDN3|CACNA2D4|TMEM38B|TPM1|KCNN2|DMD|BIN1|KCNJ2|RGS2|ADRA2C|ADRB1|CACNB1|HTR2A|DSP|TMEM38A|TACR3|HRH1|DMPK|CLIC2|KCNE1|GCH1|CHRM2|ICAM1|CASQ1|FXYD1|CACNG8|SEMA3A|CTNNA3|TRPM4|TBX2|KCNJ11|ZC3H12A|ATP2B1|RYR2|HBEGF|TNNI3K|ADRA2A|ATP2A2|FOXN4|CACNA2D1|KCNJ5|KCNJ3|CTGF
SARCOPLASMIC RETICULUM LUMEN	0.000275027	0.0264464	0.498493	-0.965417	-1.79962	7	CASQ2|SRL|HRC
REGULATION OF SYSTEM PROCESS	6.11272e-06	0.000937503	0.610527	-0.538945	-1.80531	458	TNNT3|CASQ2|DES|SLN|ATP2A1|TNNC1|TNNI1|CACNG1|HRC|TNNT1|ACTN3|ABCC9|MYH7|SCN4A|CACNG6|KCNQ1|RYR1|NPNT|EDN3|CACNA2D4|MYL9|C1QTNF3|TMEM38B|TPM1|FAM19A4|KCNN2|LMCD1|PHOX2B|MLIP|LMNA|DMD|KLF4|TNFRSF1B|BIN1|PLCE1|FGF10|KCNJ2|RGS2|ADRA2C|MSTN|ADRB1|CACNB1|HTR2A|NPTXR|DSP|FBXO32|TRPC3|TMEM38A|TACR3|HRH1|DMPK|CLIC2|KCNE1|GCH1|CHRM2|ICAM1|CASQ1|SOX10|FXYD1|CACNG8|SEMA3A|CTNNA3|TRPM4|TBX2|KCNJ11|ZC3H12A|GR…
ORGANELLE ASSEMBLY	2.89847e-08	7.40893e-06	0.733762	-0.52548	-1.8108	749	ACTC1|TNNT3|CASQ2|MYBPC1|MYH3|ACTA1|KLHL41|TTN|NEB|MYOZ1|MYOM1|LDB3|ACTN2|MYOM2|TNNT1|SYNPO2|PKHD1|PGM5|TMOD1|IGSF22|MEF2C|CCDC69|TPM1|KIF24|GMNC|TEKT3|KRT19|MYLK3|TUBA4A|CFL2
STRIATED MUSCLE MYOSIN THICK FILAMENT ASSEMBLY	3.29687e-06	0.000538795	0.627257	-0.98459	-1.83536	7	MYBPC1|TTN|MYOM1|MYOM2|IGSF22
SKELETAL MUSCLE TISSUE GROWTH	0.000237084	0.0234009	0.518848	-0.954351	-1.83595	8	CHRNA1|CHRND|ACTN3|TLL2|MSTN
CELLULAR COMPONENT MORPHOGENESIS	1e-10	3.323e-08		-0.530102	-1.84733	987	ACTC1|TNNT3|CASQ2|MYBPC1|MYH3|ACTA1|KLHL41|TTN|NEB|MYOZ1|MYOM1|LDB3|CDH15|ACTN2|NRK|NEXN|MYOM2|TNNT1|COL6A3|COL14A1|COL21A1|COL20A1|SEMA3G|PGM5|LAMA2|COBL|MET|NKX6-1|COL25A1|TMOD1|SPTB|ISL1|IGSF22|ISL2|TNN|LHX4|TRPV2|MEF2C|CAP2|PALMD|TPM1|ITGA8|DRGX|ARHGAP15|FOXD1|COL12A1|CDH13|PHOX2B|ARX|FZD4|POSTN|VDR|CHODL|SHOX2|FEZF2|ITGA1|SLITRK2|KLF2|CDH19|SPTBN5|FN1|ITGA7|KRT19|NTN4|PARVB|MATN2|VAX1|MT3|SE…
CYTOSKELETON ORGANIZATION	1e-10	3.323e-08		-0.532418	-1.86697	1123	ACTC1|TNNT3|CASQ2|MYBPC1|MYH3|DES|ACTA1|KLHL41|TTN|NEB|MYOZ1|MYOM1|TPM2|LDB3|CAPN6|ACTN2|NRK|NEXN|MYOM2|FGF7|TNNT1|SYNPO2|KRT17|PKHD1|CRYAB|PGM5|COBL|MET|TMOD1|SPTB|IGSF22|PDLIM3|EHD2|WIPF3|ARHGAP10|MEF2C|CAP2|CCDC69|ELN|TPM1|SVIL|WNT11|PTGER4|TUBA8|LMNA|BAIAP2L1|IQCJ-SCHIP1|DMD|TUBB6|GFAP|PACSIN3|KIF24|BIN1|SPTBN5|PLCE1|FGF10|KRT19|TGFB3|PARVB|MAP6D1|MYLK3|KANK4|TUBA4A|CFL2|NAV3|LPAR1|DSP|FAM107…
CALMODULIN BINDING	0.000448297	0.0388664	0.498493	-0.61167	-1.87717	170	MYH8|MYH3|TTN|MYH7|USP6|KCNQ1|RYR1|ARPP21|SNTB1|KCNN2|RIT2|KCNQ3|PDE1C|RGS2|MAP6D1|KCNH1|NGFR|TRPM4|PHKG1|GRIN1|ATP2B1|RYR2|MYO1B|ASPM|FAS|MYO1C|KCNQ5|MYO10|CAMK4|MYO5C|RYR3|RGS16|CNN3|PDE1A
ANATOMICAL STRUCTURE FORMATION INVOLVED IN MORPHOGENESIS	3.93361e-10	1.22544e-07	0.814036	-0.542783	-1.88089	831	ACTC1|TNNT3|CASQ2|MYBPC1|MYH3|ACTA1|KLHL41|TTN|NEB|MYOZ1|MYOM1|LDB3|DYSF|ACTN2|SIX1|MYOM2|TNNT1|ALDH1A3|COL15A1|PGM5|COL1A1|COBL|CD36|KLF5|TMOD1|ALDH1A2|ISL1|IGSF22|TBX1|E2F8|HEYL|CYP1B1|MMP2|EHD2|RAMP1|DCN|MEF2C|LOXL2|FAP|GPNMB|SERPINF1|EDNRA|TPM1|ITGA8|TGFBR2|CD109|ADGRG6|TSPAN12|FOXD1|COL12A1|CDH13|WNT11|SIX2|FOXC1|KLF4|OSR1|CSPG4|KLF2|FN1|ITGA7|FGF10|KRT19|ADM2|COL8A1|HIF3A|EGF|HOPX|PTF1A|MYL…
MESENCHYME DEVELOPMENT	6.84865e-05	0.00803225	0.538434	-0.602056	-1.88203	226	ACTC1|ACTA1|SIX1|PITX2|ERBB3|SEMA3G|COL1A1|RBM24|S100A4|ALDH1A2|ISL1|EDN3|TBX1|HEYL|MEF2C|LOXL2|EDNRA|TGFBR2|FOXD1|FGF19|AMH|WNT11|PHOX2B|SIX2|FOXC1|HTR2B|OSR1|FN1|FGF10|TGFB3|SEMA3D|ZFPM2|ACTA2|RFLNB|SIX4|SOX10|SOX11|SEMA3A|FGF9|TBX2|GBX2|SOX8|GLIPR2
HEART DEVELOPMENT	2.29697e-07	4.77052e-05	0.690132	-0.566881	-1.90422	472	ACTC1|MYBPC1|TTN|NEB|TNNC1|MYOM1|TNNI1|ACTN2|SIX1|MYOM2|PITX2|ERBB3|MYH7|ALPK3|RYR1|RBM24|ALDH1A2|ISL1|IGSF22|TBX1|POPDC3|HEYL|PDLIM3|COL3A1|MEF2C|SGCG|ACAN|ELN|EDNRA|SGCD|TPM1|TGFBR2|ADGRG6|FGF19|WNT11|LMNA|FOXC1|HTR2B|GPC3|TNFRSF1B|GLI1|OSR1|SHOX2|RIPPLY3|PLCE1|NPY1R|RGS2|MYLK3|ZFPM2|DSP|NOX4|PRDM1|COL2A1|FHL2|KCNAB1|RBM20|ID3|SOX11|PPARG|TP73|CDKN1A|FGF9|NPY5R|TBX2|SCUBE1|EMILIN1|RYR2|KCNK2|FH…
TRANSITION BETWEEN FAST AND SLOW FIBER	1.30706e-05	0.00180974	0.593325	-0.971361	-1.90553	9	TNNC1|TNNI1|TNNT1|ACTN3|MYH7
TISSUE MORPHOGENESIS	5.21091e-08	1.26701e-05	0.719513	-0.563136	-1.90795	542	ACTC1|MYBPC1|ACTA1|TTN|TNNC1|MYOM1|TNNI1|SIX1|MYOM2|FGF7|COL6A3|ALDH1A3|COL14A1|MYH7|COL21A1|KRT17|COL20A1|LGR5|COBL|MET|NPNT|ALDH1A2|ISL1|IGSF22|TBX1|HEYL|RSPO2|COL3A1|MEF2C|EDNRA|TPM1|ITGA8|TGFBR2|FOXD1|COL12A1|WNT11|SIX2|FOXC1|KLF4|GPC3|FZD4|PAX7|OSR1|VDR|SHOX2|FGF10|NTN4|MATN2|EGF|ZFPM2|CA9|SIX3|ITGB4|CHRD|ETV5|CITED1|DSP|ACTA2|ITGA5|SIX4|PDGFA|ITGB3|MATN3|SOX10|SOX11|SEMA3A|COL4A1|TBX2|GBX2|…
MYOSIN FILAMENT ORGANIZATION	7.61877e-06	0.00111693	0.610527	-0.973579	-1.90988	9	MYBPC1|TTN|MYOM1|MYOM2|IGSF22
REGULATION OF SKELETAL MUSCLE CONTRACTION	0.000348634	0.0324816	0.498493	-0.932148	-1.92878	13	CASQ2|ATP2A1|ACTN3|MYH7|SCN4A|DMD|KCNJ2|DMPK|CASQ1
CARDIAC MUSCLE FIBER DEVELOPMENT	0.000396376	0.0355988	0.498493	-0.941121	-1.93411	12	MYBPC1|TTN|MYOM1|MYOM2|IGSF22|SGCD
MUSCLE ALPHA ACTININ BINDING	7.07391e-06	0.00106596	0.610527	-0.975106	-1.93558	10	MYBPC1|TTN|MYOM1|LDB3|MYOM2|SYNPO2|IGSF22
REGULATION OF SKELETAL MUSCLE ADAPTATION	0.000610915	0.0495139	0.477271	-0.923574	-1.93699	14	TNNC1|TNNI1|TNNT1|ACTN3|MYH7
MUSCLE MYOSIN COMPLEX	1.82049e-06	0.000312904	0.643552	-0.979341	-1.94399	10	MYH8|MYL1|MYLPF|MYH3|MYOM1|MYH7|MYL9
MICROFILAMENT MOTOR ACTIVITY	0.000391224	0.0354556	0.498493	-0.895885	-1.97223	18	MYH8|MYH3|MYH7
SKELETAL MUSCLE CELL DIFFERENTIATION	0.000456151	0.0388664	0.498493	-0.755037	-1.975	56	KLHL41|SIX1|RBM24|KLF5|TBX1|HEYL|MEF2C|NUPR1|CYP26B1|PHOX2B|PAX7|VAX1|MSTN|EGR1|DMRTA2|SIX4|SOX11|SOX8|PAX5|FOS|MAFF
CIRCULATORY SYSTEM PROCESS	8.77884e-08	1.98901e-05	0.704976	-0.594143	-1.97919	407	MYL1|ACTC1|TNNT3|CASQ2|DES|TTN|ATP2A1|TNNC1|CACNG1|HRC|TNNT1|ABCC9|MYH7|COL1A2|CACNG6|KCNQ1|RYR1|PTGS1|EDN3|CACNA2D4|P2RX2|SGCG|TMEM38B|ELN|EDNRA|SGCD|TPM1|KCNN2|MME|FOXC1|HTR2B|DMD|POSTN|ITGA1|BIN1|KCNJ2|ADM2|NPY1R|RGS2|ADRA2C|MYLK3|ADRB1|CACNB1|HTR2A|DSP|NOX4|ACTA2|TMEM38A|TACR3|MEOX2|HRH1|DMPK|CLIC2|KCNE1|GCH1|CHRM2|ICAM1|CASQ1|PPARG|FXYD1|CACNG8|SEMA3A|CTNNA3|TRPM4|TBX2|KCNJ11|ZC3H12A|ATP2B1|…
HEART MORPHOGENESIS	5.31924e-06	0.000828554	0.610527	-0.638463	-1.98607	212	ACTC1|MYBPC1|TTN|TNNC1|MYOM1|TNNI1|SIX1|MYOM2|PITX2|MYH7|RYR1|ALDH1A2|ISL1|IGSF22|TBX1|HEYL|MEF2C|ELN|TPM1|TGFBR2|ADGRG6|WNT11|FOXC1|HTR2B|SHOX2|NPY1R|ZFPM2|DSP|COL2A1|FHL2|SOX11|NPY5R|TBX2
SKELETAL MYOFIBRIL ASSEMBLY	8.7436e-07	0.000161417	0.659444	-0.976301	-1.98946	11	ACTC1|MYBPC1|ACTA1|TTN|MYOM1|MYOM2|IGSF22
REGULATION OF ATPASE ACTIVITY	0.000153382	0.0152906	0.518848	-0.744294	-1.9915	64	TNNT3|SLN|TNNC1|TPM2|TPM1|FGF10
PSEUDOPODIUM	0.00014875	0.0149786	0.518848	-0.923271	-2.00142	16	KLHL41|MYOZ1|LDB3|ACTN2|ACTN3
MYOSIN FILAMENT	5.88249e-07	0.000110646	0.659444	-0.976281	-2.00637	12	MYH8|MYBPC1|MYH3|MYOM1|MYOM2|MYH7|MYH7B
NUCLEOSIDE TRIPHOSPHATE METABOLIC PROCESS	0.000138449	0.0142289	0.518848	-0.786925	-2.0213	52	MYH8|MYH3|MYH7|ENPP1
MYOSIN II COMPLEX	1.10763e-06	0.000200763	0.643552	-0.965133	-2.02415	14	MYH8|MYL1|MYLPF|MYH3|MYOM1|MYH7|MYL9
ALPHA ACTININ BINDING	0.000110086	0.0119288	0.538434	-0.909566	-2.0348	20	MYBPC1|TTN|MYOM1|LDB3|MYOM2|SYNPO2|IGSF22|KCNN2
PROTEIN SERINE THREONINE PHOSPHATASE ACTIVITY	0.00012453	0.0132068	0.518848	-0.751512	-2.03677	67	MYH8|MYH3
MYOTUBE CELL DEVELOPMENT	0.000525094	0.0439887	0.477271	-0.847497	-2.03677	29	ACTA1|KLHL41|STAC3|SIX1|RYR1|P2RX2|SHOX2
SARCOPLASMIC RETICULUM CALCIUM ION TRANSPORT	0.000428896	0.0381755	0.498493	-0.850818	-2.04475	29	CASQ2|SLN|CACNG1|HRC|RYR1|TMEM38B|DMD|TMEM38A|CLIC2|CASQ1|RYR2
CALCIUM DEPENDENT PROTEIN BINDING	8.25917e-05	0.00935633	0.538434	-0.804091	-2.04792	50	TNNT3|CASQ2|TNNC1|S100A4|A2M
EXTRACELLULAR MATRIX STRUCTURAL CONSTITUENT CONFERRING TENSILE STRENGTH	0.000453743	0.0388664	0.498493	-0.830427	-2.05522	35	COL19A1|COL6A3|COL5A3|COL14A1|COL21A1|COL15A1|COL1A2|COL1A1|COL25A1|COL3A1|COL12A1|COL9A3|COL28A1|COL8A1|COL2A1|COL4A1|COL5A1|COL16A1|COL13A1|COL4A2|COL6A2
CARDIAC MYOFIBRIL ASSEMBLY	1.12412e-05	0.00160091	0.593325	-0.932307	-2.05752	19	ACTC1|MYBPC1|TTN|NEB|MYOM1|MYOM2|IGSF22
CYTOSKELETAL PROTEIN BINDING	1e-10	3.323e-08		-0.594522	-2.05885	825	MYH8|ACTC1|TNNT3|MYBPC1|MYH3|DES|ACTA1|TTN|NEB|TNNC1|MYOZ1|MYOM1|TNNI1|TPM2|LDB3|DYSF|CAPN6|CDH15|ACTN2|NEXN|MYOM2|TNNT1|ACTN3|AGBL1|SYNPO2|MYH7|CRYAB|COBL|S100A4|TMOD1|SPTB|IGSF22|MYL9|PDLIM3|MYH7B|WIPF3|FABP3|CAP2|CCDC69|TPM1|SVIL|SNTB1|KCNN2|CDH13|FLNC|BAIAP2L1|DMD|GLI1|PACSIN3|KIF24|BIN1|CDH19|SPTBN5|PARVB|RGS2|MYO3B|RPH3AL|MAP6D1|CFL2|NAV3|FAM107A|GSN|KCNE1|RFLNB|PDLIM4|PTPN3|PPARG|SSH3|SKA1…
ACTIN FILAMENT ORGANIZATION	1.41588e-08	3.81485e-06	0.74774	-0.630115	-2.05918	332	ACTC1|MYBPC1|ACTA1|TTN|NEB|MYOM1|TPM2|ACTN2|MYOM2|SYNPO2|COBL|MET|TMOD1|SPTB|IGSF22|PDLIM3|WIPF3|CAP2|ELN|TPM1|WNT11|PTGER4|BAIAP2L1|BIN1|SPTBN5|TGFB3|KANK4|CFL2|LPAR1|FAM107A|NOX4|GSN|RFLNB|ICAM1|SSH3|SCIN|DIAPH3|STMN1|FHOD3|ALOX15|MYO1B|ALDOA|PPP1R9A|CXCL12|ARHGAP18|CDC42EP2|ARHGEF2|MYO1C|CTGF|RND3
ACTOMYOSIN	2.91179e-05	0.00367438	0.57561	-0.772119	-2.06595	64	ACTC1|ACTA1|SYNPO2|MYH7|PGM5|MYL9|TPM1|FAM107A|NOX4|PDLIM4|FBLIM1
SKELETAL MUSCLE ADAPTATION	4.93133e-05	0.00585243	0.557332	-0.90805	-2.0663	22	ACTA1|TNNC1|MYOZ1|TNNI1|TNNT1|ACTN3|MYH7
MUSCLE ADAPTATION	8.73274e-05	0.00978165	0.538434	-0.721116	-2.06696	92	ACTA1|TNNC1|MYOZ1|TNNI1|TNNT1|ACTN3|MYH7|MEF2C|LMCD1|MLIP|LMNA|KLF4|TNFRSF1B|RGS2|MSTN|FBXO32|TRPC3|GATM|GSN|IL15|CASQ1
CARDIOCYTE DIFFERENTIATION	2.36785e-05	0.0030263	0.57561	-0.704515	-2.0684	116	ACTC1|MYBPC1|TTN|NEB|MYOM1|ACTN2|MYOM2|PITX2|ALPK3|ISL1|IGSF22|MEF2C|SGCD|LMNA|RGS2|MYLK3|NOX4|FHL2
ACTIN FILAMENT	3.42146e-05	0.00426356	0.557332	-0.747995	-2.08384	83	ACTC1|ACTA1|TPM2|ACTN2|ACTN3|COBL|TMOD1|WIPF3|TPM1|SPTBN5
ACTININ BINDING	0.000126252	0.0132485	0.518848	-0.881528	-2.08539	27	MYBPC1|TTN|MYOM1|LDB3|MYOM2|SYNPO2|IGSF22|KCNN2
CARDIAC MUSCLE CELL DIFFERENTIATION	1.88491e-05	0.00250542	0.57561	-0.733511	-2.1014	91	ACTC1|MYBPC1|TTN|NEB|MYOM1|ACTN2|MYOM2|ALPK3|IGSF22|MEF2C|SGCD|LMNA|RGS2|MYLK3|NOX4|FHL2
STRIATED MUSCLE ADAPTATION	4.26857e-05	0.00512691	0.557332	-0.834042	-2.10597	40	ACTA1|TNNC1|MYOZ1|TNNI1|TNNT1|ACTN3|MYH7|MEF2C|MLIP|LMNA|MSTN|TRPC3|GSN|IL15
STRUCTURAL CONSTITUENT OF CYTOSKELETON	4.08024e-05	0.00502172	0.557332	-0.764407	-2.10684	71	DES|ACTA1|KRT17|SPTB|TPM1|TUBA8|DMD|TUBB6|GFAP|KRT19|TUBA4A|DSP
M BAND	1.57129e-06	0.000279717	0.643552	-0.943591	-2.11092	20	MYBPC1|KLHL41|TTN|MYOM1|CMYA5|MYOM2|CRYAB|LRRC39|IGSF22
CARDIAC CELL DEVELOPMENT	1.24845e-05	0.00175293	0.593325	-0.7929	-2.12547	65	ACTC1|MYBPC1|TTN|NEB|MYOM1|ACTN2|MYOM2|ALPK3|IGSF22|SGCD|LMNA|RGS2|MYLK3
SARCOLEMMA	1.5104e-05	0.00203476	0.593325	-0.71263	-2.12749	126	DES|TRIM72|DYSF|CACNG1|STAC3|COL6A3|ABCC9|CAVIN4|PGM5|LAMA2|CACNG6|RYR1|SYNC|POPDC3|SGCG|SGCD|SNTB1|MLIP|FLNC|DMD|BIN1|KRT19|SSPN|TGFB3|KCNJ2|STBD1|CACNB1|AHNAK|STAC|CASQ1|FXYD1|CACNG8|KCNJ11|RYR2|RTN2|SYNM|CACNA2D1|KCNJ5|KCNJ3|AHNAK2|ATP1A1|COL6A2|ANK1|BVES
MYOSIN BINDING	3.74997e-06	0.000602959	0.627257	-0.825817	-2.13396	53	MYH8|ACTC1|ACTA1|MYL9|DMD|SPTBN5
ATP METABOLIC PROCESS	2.33837e-05	0.0030263	0.57561	-0.85303	-2.14473	39	MYH8|MYH3|MYH7|ENPP1
NEUROMUSCULAR JUNCTION	7.16414e-06	0.00106596	0.610527	-0.779408	-2.15258	73	DES|CHRNA1|CHRND|MUSK|CDH15|LAMA2|SYNC|POSTN|CHRNB1|SERPINE2
A BAND	3.21737e-07	6.41478e-05	0.674963	-0.927222	-2.15658	25	MYBPC1|KLHL41|TTN|MYOM1|CMYA5|MYOM2|CRYAB|LRRC39|IGSF22
CARDIAC MUSCLE TISSUE DEVELOPMENT	2.08246e-07	4.41702e-05	0.690132	-0.706458	-2.16542	169	ACTC1|MYBPC1|TTN|NEB|TNNC1|MYOM1|TNNI1|ACTN2|MYOM2|ERBB3|MYH7|ALPK3|ALDH1A2|ISL1|IGSF22|MEF2C|SGCG|SGCD|TPM1|TGFBR2|LMNA|FOXC1|GLI1|RGS2|MYLK3|ZFPM2|DSP|NOX4|FHL2|TP73|FGF9|TBX2|RYR2|KCNK2|FHOD3
STRUCTURAL MOLECULE ACTIVITY	1e-10	3.323e-08		-0.6357	-2.16643	588	MYH8|MYL1|MYLPF|MYBPC1|DES|ACTA1|TTN|NEB|MYOM1|TPM2|ACTN2|COL19A1|NEXN|OGN|MYOM2|FGL2|COL6A3|ACTN3|COL5A3|MGP|COL14A1|COL21A1|KRT17|CRYAB|COL15A1|COL1A2|PGM5|COL1A1|LAMA2|JPH1|COL25A1|NPNT|SPTB|SYNC|IGSF22|MYL9|PDLIM3|COL3A1|DCN|PRPH|ACAN|ELN|TPM1|SNTB1|CILP|COL12A1|SEPT4|LUM|TUBA8|LMNA|MAL|RPS26|DMD|TUBB6|GFAP|POSTN|COL9A3|FN1|COL28A1|GRIP2|KRT19|NID1|COL8A1|MATN2|TUBA4A|SRPX|ABI3BP|DSP|LAMC1|LA…
REGULATION OF MUSCLE SYSTEM PROCESS	5.92841e-08	1.37443e-05	0.719513	-0.69931	-2.17649	187	TNNT3|CASQ2|SLN|ATP2A1|TNNC1|TNNI1|HRC|TNNT1|ACTN3|MYH7|SCN4A|KCNQ1|NPNT|MYL9|TMEM38B|TPM1|LMCD1|MLIP|LMNA|DMD|KLF4|TNFRSF1B|BIN1|PLCE1|KCNJ2|RGS2|ADRA2C|MSTN|DSP|FBXO32|TRPC3|TMEM38A|TACR3|DMPK|CLIC2|CHRM2|CASQ1|CTNNA3|TRPM4|ZC3H12A|RYR2|TNNI3K|FOXO1|PRKG1|ADRA2A|ATP2A2
MYOTUBE DIFFERENTIATION	4.93832e-06	0.00078143	0.610527	-0.790852	-2.17739	77	ACTA1|KLHL41|TRIM72|STAC3|SIX1|RYR1|RBM24|TBX1|P2RX2|EHD2|MEF2C|CYP26B1|SHOX2|KCNH1|PLPP7|NFATC2|ADAM12|DMPK|SIX4
REGULATION OF STRIATED MUSCLE CONTRACTION	2.28117e-06	0.000385441	0.627257	-0.791575	-2.18087	75	TNNT3|CASQ2|ATP2A1|TNNI1|HRC|ACTN3|MYH7|SCN4A|KCNQ1|TMEM38B|DMD|BIN1|KCNJ2|RGS2|DSP|TMEM38A|DMPK|CLIC2|CASQ1|CTNNA3|TRPM4|ZC3H12A|RYR2|TNNI3K
SARCOPLASM	2.85965e-06	0.000475131	0.627257	-0.799348	-2.18113	69	CASQ2|KLHL41|SRL|SLN|ATP2A1|HRC|CMYA5|JPH1|RYR1|MEF2C|FABP3|TMEM38B|SGCD|FLNC|AGL|TMEM38A|GSN|DMPK|P3H2|CASQ1
HEART PROCESS	2.75986e-09	7.74248e-07	0.774939	-0.69344	-2.18913	235	MYL1|ACTC1|TNNT3|CASQ2|DES|TTN|ATP2A1|TNNC1|CACNG1|HRC|TNNT1|ABCC9|MYH7|CACNG6|KCNQ1|RYR1|EDN3|CACNA2D4|SGCG|TMEM38B|SGCD|TPM1|KCNN2|DMD|BIN1|KCNJ2|RGS2|ADRB1|CACNB1|DSP|NOX4|TMEM38A|TACR3|DMPK|CLIC2|KCNE1|GCH1|CHRM2|CASQ1|FXYD1|CACNG8|SEMA3A|CTNNA3|TRPM4|TBX2|KCNJ11|ZC3H12A|ATP2B1|RYR2|HBEGF|TNNI3K|ATP2A2|FOXN4|CACNA2D1|KCNJ5|KCNJ3|WWTR1|CTGF
MYOFILAMENT	1e-10	3.323e-08		-0.971601	-2.19787	21	TNNT3|MYBPC1|ACTA1|TTN|TNNC1|MYOM1|TNNI1|TPM2|MYOM2|TNNT1|TMOD1|IGSF22|TPM1
REGULATION OF MUSCLE CONTRACTION	1.71049e-06	0.000299155	0.643552	-0.736708	-2.19937	126	TNNT3|CASQ2|ATP2A1|TNNC1|TNNI1|HRC|TNNT1|ACTN3|MYH7|SCN4A|KCNQ1|NPNT|MYL9|TMEM38B|TPM1|DMD|BIN1|PLCE1|KCNJ2|RGS2|ADRA2C|DSP|TMEM38A|TACR3|DMPK|CLIC2|CHRM2|CASQ1|CTNNA3|TRPM4|ZC3H12A|RYR2|TNNI3K|PRKG1|ADRA2A|ATP2A2
CARDIAC MUSCLE TISSUE MORPHOGENESIS	5.51453e-08	1.30891e-05	0.719513	-0.869597	-2.22527	51	ACTC1|MYBPC1|TTN|TNNC1|MYOM1|TNNI1|MYOM2|MYH7|ISL1|IGSF22|TPM1|FOXC1
ACTIN BINDING	1e-10	3.323e-08		-0.683776	-2.23625	343	MYH8|TNNT3|MYBPC1|MYH3|TTN|NEB|TNNC1|MYOZ1|MYOM1|TNNI1|TPM2|ACTN2|NEXN|MYOM2|ACTN3|SYNPO2|MYH7|COBL|S100A4|TMOD1|SPTB|IGSF22|MYH7B|WIPF3|CAP2|TPM1|SVIL|SNTB1|FLNC|BAIAP2L1|DMD|BIN1|SPTBN5|PARVB|MYO3B
MUSCLE FIBER DEVELOPMENT	2.74122e-08	7.19138e-06	0.733762	-0.872257	-2.25396	53	MYBPC1|ACTA1|KLHL41|TTN|NEB|MYOM1|DYSF|STAC3|SIX1|MYOM2|RYR1|IGSF22|P2RX2|SGCD|FLNC|DMD|CHRNB1|SHOX2
SUPRAMOLECULAR FIBER ORGANIZATION	1e-10	3.323e-08		-0.665034	-2.25832	560	ACTC1|TNNT3|CASQ2|MYBPC1|MYH3|DES|ACTA1|KLHL41|TTN|NEB|MYOZ1|MYOM1|TPM2|LDB3|ACTN2|MYOM2|TNNT1|SYNPO2|COL5A3|COL14A1|CRYAB|COL1A2|PGM5|COL1A1|COBL|MET|CD36|TMOD1|SPTB|IGSF22|PDLIM3|CYP1B1|WIPF3|COL3A1|MEF2C|LOXL2|ACAN|CAP2|ELN|TPM1|COL12A1|WNT11|LUM|PTGER4|FOXC1|BAIAP2L1|GFAP|KIF24|BIN1|SPTBN5|KRT19|TGFB3|MAP6D1|MYLK3|KANK4|CFL2|MMP11|NAV3|LPAR1|DSP|FAM107A|NOX4|GSN|COL2A1|RFLNB|SIX4|ICAM1|CASQ1|…
SARCOMERE ORGANIZATION	2.79596e-09	7.74248e-07	0.774939	-0.927765	-2.26179	34	TNNT3|CASQ2|MYBPC1|MYH3|KLHL41|TTN|MYOZ1|MYOM1|LDB3|ACTN2|MYOM2|TNNT1|IGSF22|MEF2C|TPM1|KRT19|MYLK3|CFL2
MUSCLE ORGAN MORPHOGENESIS	4.25102e-08	1.05946e-05	0.719513	-0.846493	-2.26913	65	ACTC1|MYBPC1|TTN|TNNC1|MYOM1|TNNI1|MYOM2|MYH7|ISL1|IGSF22|TBX1|COL3A1|TPM1|FOXC1|PAX7|SHOX2|ZFPM2|DSP
SKELETAL MUSCLE CONTRACTION	7.55586e-10	2.28256e-07	0.801216	-0.933008	-2.27457	34	MYH8|TNNT3|CASQ2|MYH3|CHRNA1|CHRND|ATP2A1|TNNC1|STAC3|TNNT1|ACTN3|MYH7|SCN4A|DMD|CHRNB1|KCNJ2
CARDIAC MUSCLE CONTRACTION	1.06528e-07	2.30864e-05	0.704976	-0.78097	-2.28756	109	MYL1|ACTC1|TNNT3|CASQ2|TTN|TNNC1|HRC|TNNT1|MYH7|KCNQ1|TMEM38B|SGCD|TPM1|KCNN2|DMD|BIN1|KCNJ2|RGS2|DSP|TMEM38A|CLIC2|KCNE1|CTNNA3|TRPM4|ZC3H12A|RYR2|TNNI3K|ATP2A2|CACNA2D1|KCNJ5|KCNJ3|CTGF
MYOSIN COMPLEX	9.35315e-08	2.07204e-05	0.704976	-0.891458	-2.29151	44	MYH8|MYL1|MYLPF|MYBPC1|MYH3|MYOM1|MYOM2|MYH7|MYL9|MYH7B
ACTIN FILAMENT BASED PROCESS	1e-10	3.323e-08		-0.672391	-2.29437	626	MYH8|MYL1|ACTC1|TNNT3|CASQ2|MYBPC1|MYH3|DES|ACTA1|KLHL41|TTN|NEB|TNNC1|MYOZ1|MYOM1|TNNI1|TPM2|LDB3|ACTN2|NRK|MYOM2|FGF7|TNNT1|ACTN3|SYNPO2|MYH7|PGM5|COBL|KCNQ1|MET|TMOD1|SPTB|IGSF22|PDLIM3|EHD2|WIPF3|MEF2C|CAP2|ELN|SGCD|TPM1|KCNN2|WNT11|PTGER4|BAIAP2L1|DMD|BIN1|SPTBN5|FGF10|KRT19|TGFB3|KCNJ2|PARVB|MYLK3|KANK4|CFL2|LPAR1|DSP|FAM107A|NOX4|GSN|KCNE1|FZD10|RFLNB|SIX4|PDGFA|PDLIM4|JAM3|ICAM1|CASQ1|SSH…
MUSCLE FILAMENT SLIDING	1e-10	3.323e-08		-0.973743	-2.30354	27	MYH8|MYL1|ACTC1|TNNT3|MYBPC1|MYH3|DES|ACTA1|TTN|NEB|TNNC1|TNNI1|TPM2|ACTN2|TNNT1|ACTN3|MYH7|TMOD1|TPM1|DMD
STRUCTURAL CONSTITUENT OF MUSCLE	1e-10	3.323e-08		-0.947529	-2.30997	34	MYH8|MYL1|MYLPF|MYBPC1|TTN|NEB|MYOM1|TPM2|ACTN2|NEXN|MYOM2|ACTN3|JPH1|IGSF22|MYL9|PDLIM3|TPM1|DMD|KRT19
MULTICELLULAR ORGANISMAL MOVEMENT	8.15607e-10	2.39141e-07	0.801216	-0.915474	-2.35324	44	MYH8|TNNT3|CASQ2|MYH3|CHRNA1|CHRND|ATP2A1|TNNC1|STAC3|TNNT1|ACTN3|MYH7|SCN4A|DMD|CHRNB1|KCNJ2
MYOFIBRIL ASSEMBLY	1e-10	3.323e-08		-0.925614	-2.3802	48	ACTC1|TNNT3|CASQ2|MYBPC1|MYH3|ACTA1|KLHL41|TTN|NEB|MYOZ1|MYOM1|LDB3|ACTN2|MYOM2|TNNT1|PGM5|TMOD1|IGSF22|MEF2C|TPM1
ACTIN FILAMENT BINDING	1e-10	3.323e-08		-0.793939	-2.41043	154	MYH8|MYBPC1|MYH3|TTN|NEB|TNNC1|MYOM1|TPM2|ACTN2|NEXN|MYOM2|MYH7|TMOD1|SPTB|IGSF22|MYH7B|WIPF3|TPM1|SVIL|FLNC|BIN1
SUPRAMOLECULAR COMPLEX	1e-10	3.323e-08		-0.70455	-2.4114	675	MYH8|MYL1|MYLPF|ACTC1|TNNT3|CASQ2|MYBPC1|MYH3|DES|ACTA1|KLHL41|TTN|NEB|TNNC1|MYOZ1|MYOM1|TNNI1|TPM2|LDB3|DYSF|CAPN6|ACTN2|NEXN|HRC|CMYA5|MYOM2|TNNT1|ITGB1BP2|COL6A3|ACTN3|ABCC9|SYNPO2|COL5A3|MYH7|KRT17|CAVIN4|CRYAB|COL1A2|FBXL22|PGM5|COL1A1|COBL|JPH1|RYR1|NPNT|LRRC39|TMOD1|SYNC|IGSF22|MYL9|PDLIM3|MYH7B|MMP2|WIPF3|COL3A1|DCN|PRPH|ELN|TPM1|SVIL|KCNN2|LUM|TUBA8|LMNA|FLNC|DMD|TUBB6|GFAP|PDLIM1|KIF24|…
SKELETAL MUSCLE ORGAN DEVELOPMENT	1e-10	3.323e-08		-0.808649	-2.41638	142	MYLPF|ACTA1|KLHL41|CHRNA1|CHRND|SRPK3|MYOZ1|MYOM1|COL19A1|STAC3|SIX1|MSC|MYOM2|ACTN3|RYR1|RBM24|KLF5|TBX1|POPDC3|P2RX2|HEYL|TLL2|DCN|MEF2C|ELN|SVIL|NUPR1|CYP26B1|PHOX2B|PAX7|SHOX2|VAX1|MSTN|YBX3|CFL2|EGR1|DMRTA2|MEOX2|KCNAB1|SIX4|CASQ1|SOX11|ZBTB18
ACTIN CYTOSKELETON	1e-10	3.323e-08		-0.726236	-2.41742	411	MYH8|MYL1|MYLPF|ACTC1|TNNT3|MYBPC1|MYH3|ACTA1|TTN|NEB|TNNC1|MYOZ1|MYOM1|TNNI1|TPM2|ACTN2|AFAP1L1|MYOM2|TNNT1|ACTN3|SYNPO2|MYH7|CRYAB|PGM5|COBL|FILIP1|TMOD1|SPTB|IGSF22|MYL9|PDLIM3|MYH7B|WIPF3|CAP2|TPM1|SVIL|BAIAP2L1|BIN1|SPTBN5|KRT19|PARVB|MYO3B|MYLK3|CFL2|FAM107A|NOX4|ACTA2|GSN|MYL12A|AHNAK|RFLNB|PDLIM4
MUSCLE CELL DIFFERENTIATION	1e-10	3.323e-08		-0.756754	-2.42616	280	ACTC1|TNNT3|CASQ2|MYBPC1|MYH3|ACTA1|KLHL41|TTN|NEB|TRIM72|MYOZ1|MYOM1|LDB3|DYSF|CDH15|IGF2|ACTN2|STAC3|SIX1|MYOM2|TNNT1|ALPK3|PGM5|RYR1|RBM24|NPNT|TMOD1|IGSF22|TBX1|POPDC3|P2RX2|EHD2|MEF2C|SGCD|TPM1|ITGA8|CYP26B1|LMNA|FLNC|DMD|CHRNB1|SHOX2|BIN1|FGF10|KRT19|RGS2|MYLK3|CFL2|KCNH1|PLPP7|NOX4|NFATC2|FHL2|ADAM12|DMPK|SIX4|CASQ1
MUSCLE CELL DEVELOPMENT	1e-10	3.323e-08		-0.823535	-2.45691	136	ACTC1|TNNT3|CASQ2|MYBPC1|MYH3|ACTA1|KLHL41|TTN|NEB|MYOZ1|MYOM1|LDB3|DYSF|ACTN2|STAC3|SIX1|MYOM2|TNNT1|ALPK3|PGM5|RYR1|TMOD1|IGSF22|P2RX2|MEF2C|SGCD|TPM1|LMNA|FLNC|DMD|CHRNB1|SHOX2|BIN1|KRT19|RGS2|MYLK3|CFL2
STRIATED MUSCLE CELL DIFFERENTIATION	1e-10	3.323e-08		-0.791593	-2.46092	211	ACTC1|TNNT3|CASQ2|MYBPC1|MYH3|ACTA1|KLHL41|TTN|NEB|TRIM72|MYOZ1|MYOM1|LDB3|DYSF|IGF2|ACTN2|STAC3|SIX1|MYOM2|TNNT1|ALPK3|PGM5|RYR1|RBM24|TMOD1|IGSF22|TBX1|POPDC3|P2RX2|EHD2|MEF2C|SGCD|TPM1|CYP26B1|LMNA|FLNC|DMD|CHRNB1|SHOX2|KRT19|RGS2|MYLK3|CFL2|KCNH1|PLPP7|NOX4|NFATC2|FHL2|ADAM12|DMPK|SIX4|CASQ1
MUSCLE TISSUE DEVELOPMENT	1e-10	3.323e-08		-0.757709	-2.47158	320	MYLPF|ACTC1|MYBPC1|ACTA1|KLHL41|CHRNA1|CHRND|TTN|NEB|TNNC1|SRPK3|MYOZ1|MYOM1|TNNI1|ACTN2|COL19A1|STAC3|SIX1|MSC|MYOM2|ACTN3|ERBB3|MYH7|ALPK3|PGM5|RYR1|RBM24|KLF5|ALDH1A2|ISL1|IGSF22|TBX1|POPDC3|P2RX2|HEYL|TLL2|COL3A1|DCN|MEF2C|SGCG|ELN|SGCD|TPM1|SVIL|ITGA8|TGFBR2|NUPR1|CYP26B1|PHOX2B|LMNA|FOXC1|PAX7|GLI1|OSR1|SHOX2|RGS2|VAX1|MYLK3|MSTN|YBX3|CFL2|ZFPM2|EGR1|DMRTA2|DSP|NOX4|MEOX2|FHL2|KCNAB1|SIX4|C…
I BAND	1e-10	3.323e-08		-0.851133	-2.47522	103	ACTC1|CASQ2|MYBPC1|DES|TTN|NEB|MYOZ1|MYOM1|LDB3|ACTN2|NEXN|HRC|MYOM2|ITGB1BP2|SYNPO2|MYH7|CAVIN4|CRYAB|FBXL22|PGM5|JPH1|RYR1|SYNC|IGSF22|MYL9|PDLIM3|KCNN2|FLNC|DMD|PDLIM1|BIN1|KRT19|PSEN2|PARVB|CFL2|FBXO32|FHL2|KCNE1|CASQ1|HSPB1|RYR2|FHOD3|ALDOA|PALLD
CELLULAR COMPONENT ASSEMBLY INVOLVED IN MORPHOGENESIS	1e-10	3.323e-08		-0.895814	-2.48331	80	ACTC1|TNNT3|CASQ2|MYBPC1|MYH3|ACTA1|KLHL41|TTN|NEB|MYOZ1|MYOM1|LDB3|ACTN2|MYOM2|TNNT1|PGM5|TMOD1|IGSF22|MEF2C|TPM1
ACTOMYOSIN STRUCTURE ORGANIZATION	1e-10	3.323e-08		-0.824976	-2.50831	157	ACTC1|TNNT3|CASQ2|MYBPC1|MYH3|ACTA1|KLHL41|TTN|NEB|MYOZ1|MYOM1|LDB3|ACTN2|MYOM2|TNNT1|PGM5|MET|TMOD1|IGSF22|MEF2C|ELN|TPM1|WNT11|PTGER4|KRT19|TGFB3|MYLK3|CFL2|LPAR1|NOX4
MUSCLE STRUCTURE DEVELOPMENT	1e-10	3.323e-08		-0.743467	-2.51104	518	MYLPF|ACTC1|TNNT3|CASQ2|MYBPC1|MYH3|ACTA1|KLHL41|CHRNA1|CHRND|TTN|NEB|TNNC1|TRIM72|SRPK3|MYOZ1|MYOM1|TNNI1|LDB3|DYSF|CDH15|IGF2|ACTN2|COL19A1|NMRK2|STAC3|SIX1|MSC|MYOM2|TNNT1|ITGB1BP2|COL6A3|ACTN3|ERBB3|TEAD4|MYH7|ALPK3|CAVIN4|CRYAB|PGM5|LAMA2|JPH1|RYR1|RBM24|KLF5|NPNT|TMOD1|ISL1|IGSF22|TBX1|POPDC3|P2RX2|LGALS1|HEYL|TLL2|EHD2|COL3A1|DCN|MEF2C|SGCG|ELN|SGCD|TPM1|SVIL|ITGA8|TGFBR2|NUPR1|CYP26B1|PHO…
STRIATED MUSCLE CONTRACTION	1e-10	3.323e-08		-0.843434	-2.51755	137	MYH8|MYL1|ACTC1|TNNT3|CASQ2|MYH3|KLHL41|CHRNA1|CHRND|TTN|ATP2A1|TNNC1|TNNI1|STAC3|HRC|TNNT1|PGAM2|ACTN3|MYH7|SCN4A|KCNQ1|TMEM38B|SGCD|TPM1|KCNN2|DMD|CHRNB1|BIN1|ARG2|KCNJ2|RGS2|DSP|TMEM38A|DMPK|CLIC2|KCNE1|CASQ1|CTNNA3|TRPM4|ATP8A2|ZC3H12A
MUSCLE ORGAN DEVELOPMENT	1e-10	3.323e-08		-0.774675	-2.53079	326	MYLPF|ACTC1|MYBPC1|MYH3|ACTA1|KLHL41|CHRNA1|CHRND|TTN|NEB|TNNC1|TRIM72|SRPK3|MYOZ1|MYOM1|TNNI1|COL19A1|STAC3|SIX1|MSC|MYOM2|ITGB1BP2|COL6A3|ACTN3|ERBB3|TEAD4|MYH7|CAVIN4|CRYAB|LAMA2|JPH1|RYR1|RBM24|KLF5|ISL1|IGSF22|TBX1|POPDC3|P2RX2|HEYL|TLL2|COL3A1|DCN|MEF2C|SGCG|ELN|SGCD|TPM1|SVIL|TGFBR2|NUPR1|CYP26B1|PHOX2B|FOXC1|DMD|PAX7|GLI1|CHODL|SHOX2|ITGA7|RGS2|VAX1|MSTN|YBX3|CFL2|ZFPM2|EGR1|DMRTA2|DSP|ME…
ACTIN MEDIATED CELL CONTRACTION	1e-10	3.323e-08		-0.88629	-2.54041	92	MYH8|MYL1|ACTC1|TNNT3|MYBPC1|MYH3|DES|ACTA1|TTN|NEB|TNNC1|TNNI1|TPM2|ACTN2|TNNT1|ACTN3|MYH7|KCNQ1|TMOD1|SGCD|TPM1|KCNN2|DMD|BIN1|KCNJ2
ACTIN FILAMENT BASED MOVEMENT	1e-10	3.323e-08		-0.869701	-2.55326	113	MYH8|MYL1|ACTC1|TNNT3|MYBPC1|MYH3|DES|ACTA1|TTN|NEB|TNNC1|TNNI1|TPM2|ACTN2|TNNT1|ACTN3|MYH7|KCNQ1|TMOD1|WIPF3|SGCD|TPM1|KCNN2|DMD|BIN1|KCNJ2
MUSCLE CONTRACTION	1e-10	3.323e-08		-0.814219	-2.59998	272	MYH8|MYL1|MYLPF|ACTC1|TNNT3|CASQ2|MYBPC1|MYH3|DES|ACTA1|KLHL41|CHRNA1|CHRND|TTN|NEB|ATP2A1|TNNC1|TRIM72|MYOM1|TNNI1|TPM2|DYSF|ACTN2|STAC3|HRC|MYOM2|TNNT1|PGAM2|ACTN3|MYH7|SCN4A|CRYAB|KCNQ1|RYR1|NPNT|TMOD1|SCN7A|IGSF22|EDN3|P2RX2|MYL9|TMEM38B|EDNRA|SGCD|TPM1|SNTB1|KCNN2|HTR2B|DMD|CHRNB1|ITGA1|BIN1|ARG2|PLCE1|SSPN|KCNJ2|RGS2|ADRA2C|HTR2A|DSP|ACTA2|TMEM38A|TACR3|MYL12A|DMPK|CLIC2|KCNE1|STAC|CHRM2|CA…
MUSCLE SYSTEM PROCESS	1e-10	3.323e-08		-0.794161	-2.60481	348	MYH8|MYL1|MYLPF|ACTC1|TNNT3|CASQ2|MYBPC1|MYH3|DES|ACTA1|KLHL41|CHRNA1|CHRND|TTN|NEB|SLN|ATP2A1|TNNC1|TRIM72|MYOZ1|MYOM1|TNNI1|TPM2|DYSF|ACTN2|STAC3|HRC|MYOM2|TNNT1|PGAM2|ACTN3|MYH7|SCN4A|CRYAB|KCNQ1|RYR1|NPNT|TMOD1|SCN7A|IGSF22|EDN3|P2RX2|MYL9|MEF2C|TMEM38B|EDNRA|SGCD|TPM1|SNTB1|KCNN2|LMCD1|MLIP|LMNA|HTR2B|DMD|KLF4|TNFRSF1B|CHRNB1|ITGA1|BIN1|ARG2|PLCE1|SSPN|KCNJ2|RGS2|ADRA2C|MSTN|HTR2A|DSP|FBXO32…
CONTRACTILE FIBER	1e-10	3.323e-08		-0.874248	-2.67921	171	MYH8|MYL1|MYLPF|ACTC1|TNNT3|CASQ2|MYBPC1|MYH3|DES|ACTA1|KLHL41|TTN|NEB|TNNC1|MYOZ1|MYOM1|TNNI1|TPM2|LDB3|ACTN2|NEXN|HRC|CMYA5|MYOM2|TNNT1|ITGB1BP2|ABCC9|SYNPO2|MYH7|CAVIN4|CRYAB|FBXL22|PGM5|JPH1|RYR1|NPNT|LRRC39|TMOD1|SYNC|IGSF22|MYL9|PDLIM3|MYH7B|MMP2|TPM1|SVIL|KCNN2|FLNC|DMD|PDLIM1|BIN1|KRT19|PSEN2|PARVB

## Sheet: IC7
pathway	pval	padj	log2err	ES	NES	size	leadingEdge
COLLAGEN CONTAINING EXTRACELLULAR MATRIX	2.1591e-08	0.000215241	0.733762	0.467474	1.91281	293	COL8A1|SPARCL1|ACAN|CTSF|FREM1|HAPLN1|GREM1|ANXA1|MMP28|LAMA2|COL20A1|MMRN2|COL9A1|COL21A1|COL8A2|ABI3BP|NPNT|SHH|CSPG4|FGFR2|COL11A2|SRPX|EFEMP2|FBLN2|NPPA|FGL2|CDH13|ITIH5|SERPINB1|A2M|ELN|COL5A3|COL28A1|COL9A3|WNT2B|FMOD|S100A6|CCDC80|ZP3|ANXA2|SMOC2|MATN1|FN1|MFAP4|COL14A1|EFNA5|F7|ADAMTS8|TNC|ITGA6|TGFB1|ICAM1|SRPX2|COL9A2|COL11A1|PLSCR1|SSC5D|COL27A1|MMRN1|COL24A1|COL15A1|COL6A2|ADAMTS4|ITI…
EXTRACELLULAR MATRIX	3.27021e-07	0.00163004	0.674963	0.421094	1.75592	368	COL8A1|SPARCL1|ACAN|CTSF|FREM1|HAPLN1|GREM1|ANXA1|TGFBR3|MMP28|LAMA2|TNFRSF11B|OLFML2A|COL20A1|MMRN2|COL9A1|COL21A1|COL8A2|ABI3BP|NPNT|DGCR6|SHH|CSPG4|FGFR2|COL11A2|SRPX|EFEMP2|FBLN2|NPPA|FGL2|CDH13|HAPLN4|CRISPLD2|ITIH5|SERPINB1|A2M|ELN|COL5A3|COL28A1|COL9A3|WNT2B|FMOD|LRRTM1|WNT11|S100A6|CCDC80|ZP3|ANXA2|SMOC2|MATN1|FN1|MFAP4|COL14A1|EFNA5|F7|ADAMTS8|TNC|ITGA6|TGFB1|ICAM1|SRPX2|COL9A2|COL11A1|P…

## Sheet: IC8
pathway	pval	padj	log2err	ES	NES	size

## Sheet: IC9
pathway	pval	padj	log2err	ES	NES	size	leadingEdge
MHC CLASS II PROTEIN COMPLEX	8.36932e-07	0.00254673	0.659444	0.968242	1.89903	7	HLA-DRB1|HLA-DQB1|HLA-DMB|HLA-DOA|CD74|HLA-DPB1
POSITIVE REGULATION OF DEVELOPMENTAL PROCESS	3.67313e-05	0.0228859	0.557332	-0.285785	-1.32132	1092	TBX1|SOX10|FOXG1|SIX1|NR2E1|SHH|FLT1|GSX2|AGT|TRIM58|GPER1|NFATC2|NTRK1|ERBB3|TRPC6|TGFBR2|FEZF1|BRINP3|IL6R|CA2|NPNT|GDNF|CEBPD|TGFB1|RBM24|RANBP3L|DCN|APLNR|CHODL|NTRK3|RAB7B|FOXC1|TGFB2|NOG|RAG1|FN1|EGF|FGF7|TNFSF4|KDR|LMNA|S100A10|TMIGD2|GPC1|CYR61|SOX15|BEND6|DOCK5|FOXD1|OPRM1|NTN1|SFRP2|CD36|SIX4|SHTN1|DUSP10|SRPX2|SOX8|ZBTB7B|EOMES|BRINP1|RASGRP1|ITPKB|ADCYAP1|TNFRSF12A|NGFR|RASSF10|IL4R|T…
LOCOMOTION	2.69213e-06	0.00383398	0.627257	-0.287538	-1.34431	1370	TBX1|SOX10|FOXG1|SIX1|NR2E1|SHH|FLT1|SEMA3G|GSX2|AGT|GFRA3|PITX2|GPER1|NFATC2|NTRK1|ERBB3|ENPEP|CD44|LHX2|TGFBR2|FEZF1|IL6R|GDNF|NEXN|TGFB1|DRGX|LRRK2|DCN|NTRK3|CDH1|LAMA2|FOXC1|ITGA11|TGFB2|FGFR4|NOG|RAB13|BVES|LHX4|SOX1|FN1|EGF|SPTB|FGF7|F11R|COL3A1|KDR|LMNA|ITGB3|ZNF502|GPC1|GRIN2A|CYR61|SST|PRKG1|F10|ENAH|DOCK5|JPH3|FOXD1|NTN1|SFRP2|SIX4|SHTN1|DUSP10|ATP2B4|POSTN|SRPX2|SRGAP2B|SOX8|TBR1|ISL2|…
CIRCULATORY SYSTEM DEVELOPMENT	7.70007e-05	0.0333748	0.538434	-0.298048	-1.35173	851	TBX1|SIX1|NR2E1|SHH|FLT1|AGT|SPINK5|PITX2|CFC1B|GPER1|NFATC2|ERBB3|POPDC3|ENPEP|TGFBR2|IL6R|ACAN|PLCE1|TGFB1|RBM24|DCN|APLNR|NTRK3|ACTA2|COL4A1|FOXC1|TGFB2|COL15A1|ACTN2|CFC1|NOG|BVES|COL8A1|CITED1|NPY2R|FN1|EGF|COL3A1|KDR|LMNA|TMIGD2|ITGB3|ADGRG6|CYR61|ADRA1A|SALL1|KCNJ8|SFRP2|MEF2D|PRRX1|PTPN14|SRPX2|NFATC1|COL2A1|EOMES|TNFRSF12A|NGFR|RYR2|VANGL2|CDKN1A|FZD8|RGCC|RBM20|WNT4|COL1A1|RNF207|PDLIM3…
CELL MOTILITY	3.75865e-06	0.00461619	0.627257	-0.292881	-1.35812	1177	TBX1|SOX10|FOXG1|SIX1|NR2E1|SHH|FLT1|SEMA3G|GSX2|AGT|GFRA3|PITX2|GPER1|NFATC2|ERBB3|ENPEP|CD44|TGFBR2|FEZF1|IL6R|GDNF|NEXN|TGFB1|DRGX|LRRK2|DCN|NTRK3|CDH1|LAMA2|FOXC1|ITGA11|TGFB2|FGFR4|NOG|RAB13|BVES|SOX1|FN1|EGF|FGF7|F11R|COL3A1|KDR|LMNA|ITGB3|GPC1|CYR61|SST|PRKG1|F10|DOCK5|NTN1|SFRP2|SIX4|SHTN1|DUSP10|ATP2B4|POSTN|SRPX2|SRGAP2B|SOX8|TNFRSF12A|CHRD|TACR1|VANGL2|ATP1B2|IGFBP3|RGCC|WNT4|MEGF10|PI…
ANATOMICAL STRUCTURE FORMATION INVOLVED IN MORPHOGENESIS	2.29057e-05	0.0163105	0.57561	-0.302813	-1.37222	831	TBX1|SIX1|WDR72|NR2E1|SHH|FLT1|TMOD1|AGT|SPINK5|CASQ1|NFATC2|SLC24A4|ENPEP|LHX2|TGFBR2|GDNF|TGFB1|DCN|APLNR|TLX2|COL4A1|FOXC1|TGFB2|COL15A1|ACTN2|NOG|COL8A1|SLC40A1|FN1|EGF|LDB3|KDR|TMIGD2|ITGB3|GPC1|ADGRG6|CYR61|FOXD1|SALL1|SFRP2|CD36|SIX4|HES2|PTPN14|SRPX2|SOX8|COL2A1|EOMES|TBR1|KCNH1|TNFRSF12A|NGFR|IL4R|CHRD|VANGL2|TMOD2|FZD8|AR|RGCC|WNT4|COL1A1|HTRA1|KNDC1|PDGFA|PROX1|TPM1|SH3PXD2A|ADAMTS9|MY…
POSITIVE REGULATION OF CELL DIFFERENTIATION	4.56631e-05	0.0252898	0.557332	-0.304652	-1.38372	790	TBX1|SOX10|FOXG1|SHH|GSX2|AGT|TRIM58|GPER1|NFATC2|NTRK1|TRPC6|TGFBR2|FEZF1|BRINP3|IL6R|CA2|NPNT|GDNF|CEBPD|TGFB1|RBM24|RANBP3L|CHODL|NTRK3|RAB7B|FOXC1|TGFB2|RAG1|FN1|TNFSF4|KDR|S100A10|GPC1|CYR61|BEND6|DOCK5|OPRM1|NTN1|SFRP2|CD36|SHTN1|DUSP10|SOX8|ZBTB7B|EOMES|BRINP1|RASGRP1|ITPKB|ADCYAP1|TNFRSF12A|NGFR|RASSF10|IL4R|TRIM67|SCN1B|IGFBP3|AR|RGCC|WNT4|COL1A1|IL1RAPL1|GFAP|WNT5B|NLGN1|PROX1|CASP8|ADA…
CARDIOVASCULAR SYSTEM DEVELOPMENT	6.98829e-05	0.0331744	0.538434	-0.325403	-1.4307	553	TBX1|SIX1|NR2E1|SHH|FLT1|AGT|SPINK5|GPER1|NFATC2|ENPEP|TGFBR2|IL6R|TGFB1|DCN|APLNR|ACTA2|COL4A1|FOXC1|TGFB2|COL15A1|NOG|COL8A1|CITED1|FN1|EGF|COL3A1|KDR|TMIGD2|ITGB3|CYR61|SFRP2|PRRX1|PTPN14|SRPX2|NFATC1|TNFRSF12A|NGFR|FZD8|RGCC|WNT4|COL1A1|PDGFA|PROX1|ADAMTS9|CRB2|ITGB8|ADGRA2|MCAM|PPARG|DAG1|COL4A2|STRA6|FZD4|PRKCA|ADAM12|SPARC|FOXO4|DLL1|SEMA3C|SEMA4A|HSPB1|S1PR1|AMOTL2|TSPAN12|ACVR1|EYA1|FGF9…
STRUCTURAL MOLECULE ACTIVITY	5.09414e-05	0.0267282	0.557332	-0.321462	-1.43202	588	HAPLN1|AMBN|JPH1|PRELP|ACAN|NPNT|MPZ|COL5A3|NEXN|LRRK2|DCN|FGL2|COL4A1|LAMA2|COL15A1|ACTN2|BVES|COL8A1|LTBP2|NES|FN1|SPTB|OGN|SPON1|COL3A1|LMNA|COL19A1|CYR61|NID2|PDE4DIP|POSTN|SRPX2|COL2A1|NID1|PLP1|COL1A1|PDLIM3|GFAP|TPM1|LAMC1|MYOM2|MAP1A|ANK1|COL21A1|MYH8|ANOS1|PKP2|TFPI2|ACTA1|DAG1|COL4A2|EPB41L2|SYNM|SPARC|RPS27|AKAP5|CRYAB|VTN|SNTB1|FMOD|ACTN3|MRPL24|LAMC2|SYNC|LAMTOR2|NEB|EMILIN3|COL1A2|T…
MORPHOGEN ACTIVITY	0.000116241	0.0445696	0.538434	-0.997231	-1.47627	2	SHH
MUSCLE ORGAN DEVELOPMENT	2.60774e-05	0.017331	0.57561	-0.373619	-1.57261	326	TBX1|SIX1|SHH|MYH14|CASQ1|JPH1|ERBB3|POPDC3|TGFBR2|MSC|TGFB1|RBM24|DCN|CHODL|SVIL|LAMA2|FOXC1|ITGA11|TGFB2|NOG|BVES|COL3A1|COL19A1|GPC1|SOX15|KIAA1161|MEF2D|SIX4|SOX8|EOMES|RYR2|VANGL2|STAC3|MEGF10|PROX1|TPM1|USP2|CHRNA1|FGFRL1|MYOM2|NEUROG1|PKP2|CFL2|VAX1|ACTA1|ITGB1BP2|BTG2|STRA6|BCL9|FOXO4|DLL1|CRYAB|S1PR1|MTM1|ITGA7|CAVIN4|FGF9|NEURL1|ACTN3|NEB|NOTCH1|KCNK2|SRPK3|MYH7|PPP3CA|SPEG|NR2F2|RB1|SG…
EXTRACELLULAR MATRIX	4.16749e-06	0.00461619	0.610527	-0.376601	-1.59478	368	SHH|HAPLN1|OLFML2A|AGT|A2M|BCAN|PRELP|ACAN|NPNT|COL5A3|TGFB1|DCN|FGL2|COL4A1|LAMA2|TGFB2|COL15A1|COL8A1|EGFLAM|COL20A1|HPSE2|LTBP2|FN1|OGN|SPON1|COL3A1|S100A10|COL19A1|CTSC|S100A4|GPC1|CTSF|CYR61|NID2|NTN1|SFRP2|ELFN1|POSTN|SRPX2|COL2A1|NID1|ADAMTSL4|WNT4|COL1A1|HTRA1|ADAMTS5|WNT5B|ADAMTS9|LAMC1|COL21A1|ANOS1|CLU|TFPI2|DAG1|COL4A2|SPARC|HAPLN2|VTN|MMP28|ADAM11|HDGF|FMOD|FGF9|IGFALS|FREM3|LAMC2|ND…
MUSCLE TISSUE DEVELOPMENT	1.05722e-05	0.00958125	0.593325	-0.385013	-1.61459	320	TBX1|SIX1|SHH|MYH14|AGT|CASQ1|ERBB3|POPDC3|TGFBR2|MSC|TGFB1|RBM24|DCN|SVIL|FOXC1|TGFB2|ACTN2|NOG|BVES|COL3A1|LMNA|COL19A1|GPC1|SOX15|ADRA1A|KIAA1161|MEF2D|SIX4|SOX8|EOMES|RYR2|STAC3|MEGF10|C3orf58|PROX1|TPM1|ADAMTS9|SGCZ|CHRNA1|MYOM2|PKP2|CFL2|VAX1|ACTA1|BTG2|STRA6|BCL9|DLL1|SEMA3C|S1PR1|MTM1|ACVR1|EYA1|FGF9|NEURL1|ACTN3|NEB|NOTCH1|NEBL|KCNK2|PDLIM5|CACYBP|SRPK3|MYH7|PPP3CA|SOX9|NR2F2|SLC8A1|RB1|…
MUSCLE STRUCTURE DEVELOPMENT	5.28286e-08	0.000526649	0.719513	-0.371778	-1.63333	518	TBX1|SIX1|SHH|MYH14|TMOD1|AGT|CASQ1|GPER1|NFATC2|JPH1|ERBB3|POPDC3|TGFBR2|MSC|NPNT|TGFB1|RBM24|RANBP3L|DCN|CHODL|SVIL|LAMA2|FOXC1|ITGA11|TGFB2|ACTN2|NOG|BVES|COL3A1|LDB3|LMNA|COL19A1|GPC1|SOX15|ADRA1A|KIAA1161|MEF2D|SIX4|SOX8|NFATC1|EOMES|KCNH1|IL4R|RYR2|VANGL2|TMOD2|STAC3|IGFBP3|WNT4|MEGF10|PROX1|TPM1|SGCZ|USP2|CHRNA1|FGFRL1|MYOM2|NEUROG1|PKP2|CFL2|AVPR1A|VAX1|ACTA1|ITGB1BP2|BTG2|STRA6|BCL9|ADAM…
EXTRACELLULAR STRUCTURE ORGANIZATION	1.58282e-06	0.00262985	0.643552	-0.393639	-1.65541	322	NR2E1|HAPLN1|OLFML2A|AGT|SPINK5|A2M|CD44|BCAN|ACAN|NPNT|COL5A3|TGFB1|DCN|COL4A1|CDH1|LAMA2|FOXC1|ITGA11|TGFB2|COL15A1|FGFR4|COL8A1|EGFLAM|HPSE2|FN1|F11R|COL3A1|CTSK|KDR|COL19A1|ITGB3|CYR61|NID2|LOXL4|SFRP2|CD36|POSTN|COL2A1|NID1|ADAMTSL4|RGCC|COL1A1|HTRA1|ADAMTS5|PDGFA|GFAP|SH3PXD2A|ADAMTS9|LAMC1|DPP4|ITGB8|JAM2|GAS2|ITGA2|DAG1|COL4A2|ADAM12|SPARC|HAPLN2|ITGA10|VTN|MMP28|ITGA7|CAPN2|FMOD|B4GALT1|…
MUSCLE CELL DIFFERENTIATION	5.09623e-06	0.00508044	0.610527	-0.403328	-1.66729	280	TBX1|SIX1|SHH|TMOD1|AGT|CASQ1|GPER1|NFATC2|POPDC3|NPNT|TGFB1|RBM24|ACTN2|BVES|LDB3|LMNA|ADRA1A|KIAA1161|SIX4|NFATC1|KCNH1|IL4R|TMOD2|STAC3|WNT4|MEGF10|PROX1|TPM1|SGCZ|MYOM2|CFL2|AVPR1A|ACTA1|BCL9|ADAM12|FOXO4|DLL1|ACVR1|CAPN2|FGF9|DMPK|MYOF|RBM38|NEB|ZEB1|PLEKHO1|NOTCH1|NEBL|BHLHE41|PDLIM5|CACYBP|PPP3CA|SMYD3|SPEG|SOX9|SLC8A1|RB1|SGCB|KLHL41|MAPK12|TBX3|HEY1|BDNF|DMD|ADGRB1|RARA|SOX6|XK|MEF2C|PLP…
COLLAGEN CONTAINING EXTRACELLULAR MATRIX	1.27732e-06	0.00254673	0.643552	-0.408935	-1.70467	293	SHH|HAPLN1|AGT|A2M|PRELP|ACAN|NPNT|COL5A3|TGFB1|DCN|FGL2|COL4A1|LAMA2|TGFB2|COL15A1|COL8A1|EGFLAM|COL20A1|LTBP2|FN1|OGN|SPON1|COL3A1|S100A10|COL19A1|CTSC|S100A4|GPC1|CTSF|CYR61|NID2|NTN1|SFRP2|POSTN|SRPX2|COL2A1|NID1|ADAMTSL4|COL1A1|HTRA1|ADAMTS5|WNT5B|ADAMTS9|LAMC1|COL21A1|CLU|DAG1|COL4A2|SPARC|VTN|MMP28|ADAM11|HDGF|FMOD|FGF9|FREM3|LAMC2|EMILIN3|COL1A2|SFRP1|THBS3|LAMB3|THBS2|COL5A2|HSPG2|VCAN|I…
CONTRACTILE FIBER	7.66204e-05	0.0333748	0.538434	-0.433008	-1.70832	171	TMOD1|CASQ1|JPH1|NPNT|ABCC9|NEXN|ACTA2|SVIL|ACTN2|LDB3|ADRA1A|KCNJ8|PDE4DIP|ATP2B4|NOS1AP|PSEN2|PPP2R5A|PDLIM1|FBXO32|RYR2|TMOD2|CMYA5|PDLIM3|TPM1|MYOM2|ANK1|MYH8|CFL2|ACTA1|ITGB1BP2|DAG1|SYNM|CRYAB|HSPB1|MTM1|CAVIN4|SYNC|NEB|LRRC39|CACNA1D|NEBL|KCNN2|MYH7|MMP2|FBXL22|PPP3CA|SLC8A1|FERMT2|KLHL41|MYH15|PPP1R12B|DMD|KAT2B|HDAC4|CDK5R1|TPM3|SQSTM1
STRIATED MUSCLE CELL DIFFERENTIATION	1.40211e-05	0.010752	0.593325	-0.42574	-1.71254	211	TBX1|SIX1|SHH|TMOD1|AGT|CASQ1|NFATC2|POPDC3|TGFB1|RBM24|ACTN2|BVES|LDB3|LMNA|ADRA1A|KIAA1161|SIX4|KCNH1|IL4R|TMOD2|STAC3|PROX1|TPM1|MYOM2|CFL2|AVPR1A|ACTA1|BCL9|ADAM12|DLL1|ACVR1|CAPN2|DMPK|MYOF|RBM38|NEB|PLEKHO1|NOTCH1|NEBL|BHLHE41|PDLIM5|CACYBP|PPP3CA|SMYD3|SLC8A1|RB1|SGCB|KLHL41|TBX3|BDNF|DMD|ADGRB1|RARA|SOX6|XK|MEF2C|PLPP7|HDAC4|RGS2|WDR1|HDAC9
ESTABLISHMENT OF PROTEIN LOCALIZATION TO ENDOPLASMIC RETICULUM	6.26408e-05	0.0312233	0.538434	-0.479828	-1.78291	115	RN7SL3|RYR2|RPS27|TRAM2|RPL17|RPS28|RPL26|RPS17|SRP9|RPS2|RPS12|RPS27A|RPL13|CHMP4B|RPL11|RPL23|RPL35|RPL34|RPL3|RPS25|HSPA5|TRAM1|RPL36A|RPL28|RPL12|RPS15|RPL36|RPLP2|SEC63|RPS8|RPS6|SRP68|RPS15A|RPS18|RPL27A|RPS19|RPL9|SPCS1|RPS4X|RPS21|RPL8|RPL22|RPL38|RPL15|RPL23A|RPL32|RPS24|RPS13|SRP14|RPL37|RAB10|RPL31|RPL4|RPL7A|RAB3GAP2|RPL19|SRP19|RPS20|RPL41|RPL7|RPL5|RN7SL2|RPS3A|RPS26|RPL39|RPL18A|RP…
COTRANSLATIONAL PROTEIN TARGETING TO MEMBRANE	9.24429e-05	0.0368625	0.538434	-0.491114	-1.80318	102	RN7SL3|RPS27|TRAM2|SSR1|SSR2|RPL17|RPS28|RPL26|RPS17|SRP9|RPS2|RPS12|RPS27A|RPL13|RPL11|RPL23|RPL35|RPL34|RPL3|RPS25|TRAM1|RPL36A|RPL28|RPL12|RPS15|RPL36|RPLP2|SEC63|RPS8|RPS6|SRP68|RPS15A|RPS18|RPL27A|RPS19|RPL9|RPS4X|RPS21|RPL8|RPL22|RPL38|RPL15|RPL23A|RPL32|RPS24|RPS13|SRP14|RPL37|RPL31|RPL4|RPL7A|RPL19|SRP19|RPS20|RPL41|RPL7|RPL5|RN7SL2|RPS3A|RPS26|RPL39|RPL18A|RPS7|RPL30|RPL29
URETERIC BUD FORMATION	4.13815e-05	0.0242666	0.557332	-0.97257	-1.82042	5	SIX1|GDNF|NOG|SIX4
PROTEIN LOCALIZATION TO ENDOPLASMIC RETICULUM	1.33359e-05	0.010752	0.593325	-0.474355	-1.82199	139	SEC16B|LRRK2|RN7SL3|PDIA2|RYR2|RPS27|BCAP29|TRAM2|RPL17|RPS28|RPL26|RPS17|SRP9|RPS2|RPS12|GRIK5|RPS27A|RPL13|CHMP4B|RPL11|RPL23|RPL35|RPL34|RPL3|RPS25|HSPA5|TRAM1|RPL36A|RPL28|RPL12|RPS15|RPL36|RPLP2|SEC63|RPS8|RPS6|SRP68|KDELR3|RPS15A|RPS18|ANK2|RPL27A|MIA3|RPS19|RPL9|KDELR2|SPCS1|RPS4X|GPAA1|RPS21|RPL8|RPL22|RPL38|RPL15|RPL23A|RPL32|RPS24|RPS13|SRP14|RPL37|RAB10|RPL31|RPL4|RPL7A|RAB3GAP2|RPL19|…
REGULATION OF CARDIAC EPITHELIAL TO MESENCHYMAL TRANSITION	8.62202e-05	0.0358137	0.538434	-0.899377	-1.88917	8	TGFBR2|TGFB2|NOG|ACVR1|NOTCH1
EXTRACELLULAR MATRIX STRUCTURAL CONSTITUENT	4.98532e-07	0.00248493	0.659444	-0.532689	-2.013	126	HAPLN1|AMBN|PRELP|ACAN|NPNT|COL5A3|DCN|FGL2|COL4A1|LAMA2|COL15A1|COL8A1|LTBP2|FN1|OGN|SPON1|COL3A1|COL19A1|CYR61|NID2|POSTN|SRPX2|COL2A1|NID1|COL1A1|LAMC1|COL21A1|ANOS1|TFPI2|COL4A2|SPARC|VTN|FMOD|LAMC2|EMILIN3|COL1A2|THBS3|LAMB3|THBS2|COL5A2|HSPG2|VCAN|COL11A2|CHADL|ZP3|IGFBP7|COL12A1|SRPX
GROWTH FACTOR BINDING	1.04913e-06	0.00254673	0.643552	-0.544819	-2.01871	111	FLT1|NTRK1|ERBB3|A2M|TGFBR2|IL6R|NTRK3|COL4A1|FGFR4|LTBP2|COL3A1|KDR|ITGB3|GPC1|CYR61|CD36|SRPX2|COL2A1|NGFR|IGFBP3|COL1A1|HTRA1|PDGFA|FGFRL1|IGF2R|ACVR1|IGFALS|S100A13|SHC1|COL1A2|VASN|IGFBP4|FURIN|ITGA6|FLT4|RHBDF1|IGFBP7|FGFR3|TWSG1|HAX1|IL6ST|CD109|LTBP3|LTBP1|CTGF

## Sheet: IC10
pathway	pval	padj	log2err	ES	NES	size	leadingEdge
KERATINIZATION	4.58372e-06	0.0456951	0.610527	-0.756552	-2.1214	30	SPINK5|TCHH|KRT18|KRT17|PRSS8|KRT8|DSP|ABCA12|PERP|PPL|TGM1|KRT19

[truncated: 26 more sheets: IC11, IC12, IC13, IC14, IC15, IC16, IC17, IC18, IC19, IC20, IC21, IC22, IC23, IC24, IC25, IC26, IC27, IC28, IC29, IC30 …]
