# Supplementary material for: Developmental convergence and divergence in human stem cell models of autism
Source: Nature. 2026 Jan 29;651(8106):707–19. doi: 10.1038/s41586-025-10047-5 (PMC12999519; doi:10.1038/s41586-025-10047-5)
Supplement: Supplementary file 3 — Supplementary Tables 1–15. [file 41586_2025_10047_MOESM3_ESM.zip › Supp_table_7_-_WGCNA_-_modules.xlsx]

## Sheet: Sheet1
ensembl_gene_id	hgnc_symbol	module	kMEM0	kMEM1	kMEM2	kMEM3	kMEM4	kMEM5	kMEM6	kMEM7	kMEM8	kMEM9	kMEM10	kMEM11	kMEM12	kMEM13	kMEM14	kMEM15	kMEM16	kMEM17	kMEM18	kMEM19	kMEM20	kMEM21	kMEM22
ENSG00000260949		M0	-0.00545679	-0.18507	-0.295962	-0.124504	0.27837	0.032051	0.103123	-0.427416	-0.218334	-0.376675	0.40152	0.0256901	0.0968948	0.195371	0.318407	-0.2389	-0.261753	-0.126412	0.0210653	0.120036	0.262987	0.416215	-0.308301
ENSG00000184661	CDCA2	M1	-0.288739	0.916556	-0.0523994	-0.190675	-0.436559	0.234378	0.0886619	0.400681	0.580078	0.208259	-0.522239	-0.00142668	-0.633791	-0.2422	-0.595527	0.266796	0.442185	-0.0168858	0.372597	-0.430166	-0.33076	-0.316709	0.402535
ENSG00000009954	BAZ1B	M1	-0.165888	0.587664	-0.124778	-0.162354	-0.0425917	0.0777536	0.0543092	0.0486331	0.240333	-0.139648	-0.229765	-0.0400461	-0.401476	0.169083	-0.372185	0.0621508	-0.0971513	-0.136716	0.530759	-0.294596	-0.154704	0.181489	0.106761
ENSG00000131386	GALNT15	M0	0.188767	-0.2869	-0.37754	0.0638624	0.0481405	0.186291	0.0423827	-0.477242	-0.25642	-0.259048	0.500816	-0.227086	0.0303641	-0.191584	0.588186	-0.0505959	-0.191776	-0.0677993	-0.376564	0.40236	0.226854	0.212977	-0.466277
ENSG00000136999	NOV	M1	0.304094	0.253684	0.0457278	0.299145	-0.344503	0.00211768	-0.257668	0.0964576	-0.158426	0.250793	-0.208019	-0.196731	0.0984345	-0.10354	-0.00208217	0.349984	-0.00108511	0.238075	-0.104494	0.204532	-0.319683	-0.0942956	-0.109676
ENSG00000134291	TMEM106C	M0	-0.205751	0.198364	-0.0127362	-0.155517	0.0298566	-0.126614	0.19763	-0.0779109	0.141412	-0.0768711	0.0453163	0.00370666	-0.00182408	0.0353424	-0.0995289	-0.0940786	0.15156	-0.433161	0.227935	-0.134891	0.151428	0.00646374	0.13241
ENSG00000091986	CCDC80	M22	-0.332972	0.415066	0.351709	-0.165928	-0.292755	-0.115403	0.128861	0.65352	0.530265	0.443028	-0.583862	0.207533	-0.254388	-0.133934	-0.641574	0.140191	0.505119	0.0809065	0.147092	-0.489605	-0.235688	-0.561176	0.661115
ENSG00000161904	LEMD2	M12	0.0697432	0.000734052	0.336828	0.0941906	0.122525	-0.349281	-0.115144	0.138454	-0.0536945	0.131204	-0.161479	0.0560782	0.20187	0.38745	-0.157429	0.0302283	0.0894809	0.00680995	0.251217	-0.0560914	-0.11415	0.107554	0.0924992
ENSG00000198015	MRPL42	M2	0.199481	-0.353447	0.513692	0.243077	0.29014	-0.517316	-0.300298	0.0863123	-0.369701	0.00798878	-0.0198039	0.0595004	0.389678	0.435766	0.138913	-0.0714825	-0.146444	0.0054197	0.150684	0.218203	-0.0642677	0.0919968	-0.0753703
ENSG00000204267	TAP2	M0	-0.307512	-0.231052	-0.0462816	-0.281238	0.226862	-0.00117167	0.193009	0.11991	0.204647	-0.0237591	0.0227332	0.388461	-0.0739119	0.0512532	-0.0416927	-0.205149	0.0264247	0.114808	-0.0238677	-0.233599	0.0940688	-0.127078	0.234792
ENSG00000149541	B3GAT3	M0	-0.22747	-0.470148	-0.145597	-0.207209	0.344348	-0.117745	0.285862	-0.20498	-0.015212	-0.218456	0.31491	0.230343	0.295604	0.0405135	0.106019	-0.350348	-0.179166	-0.192539	-0.0982556	-0.110457	0.397375	0.0945521	0.0839812
ENSG00000136381	IREB2	M0	-0.126479	-0.16832	-0.329893	-0.249364	0.231472	0.137555	0.207792	-0.300695	0.0274464	-0.384887	0.329215	0.0711665	-0.0405684	0.0320029	0.130444	-0.345724	-0.123913	0.079173	-0.125426	-0.0689347	0.288066	0.251381	-0.13352
ENSG00000174292	TNK1	M17	0.323659	0.0101577	0.203739	0.381801	-0.125218	-0.0281321	-0.397467	0.218745	-0.120424	0.167789	-0.266551	-0.00949656	0.0457113	0.0286165	0.0134914	0.324565	-0.0547158	0.583818	0.036707	0.209326	-0.386045	-0.03545	-0.0850578
ENSG00000131584	ACAP3	M14	0.409108	-0.312607	-0.1555	0.248095	0.0590754	-0.180735	-0.117317	-0.517928	-0.522412	-0.166563	0.546188	-0.471871	0.269308	0.0524882	0.733612	0.00718476	-0.155742	-0.270942	-0.365051	0.625267	0.257325	0.333313	-0.638577
ENSG00000237457	LINC01351	M0	0.31603	-0.174085	0.164994	0.388728	-0.0104041	-0.171879	-0.364537	-0.0101862	-0.361359	0.0976217	-0.0491509	-0.0920461	0.308771	0.135239	0.222673	0.129084	-0.184949	0.0919602	-0.00554058	0.355054	-0.170757	0.0264225	-0.212817
ENSG00000235436	DPY19L2P4	M0	0.308439	-0.365783	0.0106132	0.249483	0.084118	-0.0817987	-0.181647	-0.24132	-0.333676	-0.0438202	0.230711	-0.136519	0.30712	0.0543096	0.379935	0.0579541	-0.327335	0.0818356	-0.270592	0.355047	0.0121823	0.212687	-0.317844
ENSG00000079332	SAR1A	M0	-0.335906	-0.297029	0.377043	-0.273752	0.569746	-0.513125	0.237695	0.12128	0.153936	-0.209836	-0.0019453	0.424078	0.223684	0.505316	-0.208066	-0.472133	-0.00398428	-0.123483	0.360097	-0.324201	0.215013	0.0783045	0.326696
ENSG00000039523	RIPOR1	M5	-0.112557	0.302803	-0.158691	-0.114883	-0.329732	0.515563	0.0299587	0.239249	0.289925	0.191381	-0.20498	0.0392691	-0.440153	-0.396343	-0.170241	0.178789	0.377096	0.283184	-0.162638	-0.150253	-0.191935	-0.331538	0.178312
ENSG00000198354	DCAF12L2	M0	0.296883	-0.0929793	0.166421	0.326225	-0.0926961	-0.0332628	-0.33211	0.0617233	-0.196498	0.234251	-0.140226	-0.0789979	0.218089	0.0753279	0.0500304	0.244819	-0.0551199	0.103545	0.0459558	0.17537	-0.270322	0.0274743	-0.140816
ENSG00000111676	ATN1	M1	0.0301951	0.143241	0.12507	0.103184	-0.368409	0.353023	-0.100437	0.216003	0.0506304	0.366318	-0.223446	-0.0458166	-0.0883676	-0.31667	-0.127477	0.225691	0.328733	-0.0272672	-0.155474	-0.00609176	-0.202229	-0.365277	0.115912
ENSG00000157214	STEAP2	M17	0.289245	0.0608811	0.267382	0.377942	-0.0364108	-0.262991	-0.475724	0.253506	-0.221313	0.168652	-0.350742	-0.000391162	0.248862	0.251308	-0.119778	0.243499	-0.149562	0.373	0.173008	0.138899	-0.429887	0.0391352	0.00330182
ENSG00000272398	CD24	M0	0.193377	-0.388442	-0.206106	0.0849947	0.338333	-0.0889925	-0.0587387	-0.49441	-0.337168	-0.457153	0.516443	-0.169958	0.142383	0.181872	0.64663	-0.226533	-0.382507	-0.0736573	-0.110039	0.447301	0.224768	0.410562	-0.516307
ENSG00000227486		M0	0.322437	0.0464117	-0.402859	0.238486	-0.219372	0.323027	-0.187996	-0.309681	-0.23633	-0.0534371	0.190218	-0.376512	-0.0491292	-0.275576	0.305483	0.244653	-0.216715	0.0990186	-0.32563	0.337856	-0.0723915	0.197183	-0.403313
ENSG00000168778	TCTN2	M3	0.628404	0.255115	0.205211	0.758162	-0.565324	0.139892	-0.664476	0.235168	-0.296096	0.546397	-0.463459	-0.411972	0.0963099	-0.193176	-0.0273588	0.801301	-0.0514087	0.254876	-0.000670141	0.398305	-0.637589	-0.094423	-0.209672
ENSG00000266338	NBPF15	M0	0.0532076	-0.285178	-0.310047	-0.0673786	0.12849	0.0481001	0.0949339	-0.445991	-0.164236	-0.323602	0.460516	-0.198052	0.138565	-0.105456	0.352171	-0.141531	-0.259019	-0.213004	-0.345475	0.161363	0.310339	0.267379	-0.323427
ENSG00000171033	PKIA	M14	0.632885	-0.522968	-0.0693272	0.544638	0.0511281	-0.104211	-0.4245	-0.51703	-0.783079	-0.0968393	0.452223	-0.485259	0.542978	0.0590082	0.858568	0.131105	-0.408262	-0.119054	-0.401446	0.861651	0.0216093	0.326605	-0.748883
ENSG00000101337	TM9SF4	M0	-0.348576	0.147941	0.0826252	-0.224356	-0.128187	0.251077	0.159605	0.470654	0.435509	0.195598	-0.370138	0.448708	-0.267334	-0.272061	-0.500151	-0.0404752	0.301672	0.407535	0.0398966	-0.453942	-0.141625	-0.464236	0.551756
ENSG00000160194	NDUFV3	M0	0.229904	-0.0296312	0.308568	0.255704	0.0033507	-0.198277	-0.287199	0.0999947	-0.136605	0.180603	-0.200934	-0.20434	0.203747	0.185311	-0.0418284	0.215923	-0.109296	-0.0451368	0.161248	0.0753774	-0.27108	0.1142	-0.0679453
ENSG00000106571	GLI3	M1	-0.0565729	0.832934	-0.221623	0.0100635	-0.611657	0.545744	-0.0339708	0.264184	0.423712	0.285319	-0.424187	-0.225622	-0.657035	-0.444712	-0.432371	0.480142	0.385216	0.0358415	0.138958	-0.238459	-0.340454	-0.237256	0.165971
ENSG00000198105	ZNF248	M0	0.00169487	-0.181094	0.0513377	-0.0330804	0.0216642	-0.0278488	0.117152	-0.0613355	-0.0610622	-0.0301034	0.162354	-0.00317396	0.0258495	-0.0901261	0.173515	-0.108517	0.0611387	-0.0410174	-0.250367	0.147993	0.193417	-0.130756	-0.0634231
ENSG00000072657	TRHDE	M10	-0.0703566	-0.736806	-0.369709	-0.216762	0.684594	-0.0990928	0.336555	-0.68075	-0.273586	-0.715631	0.799016	0.154697	0.274366	0.272148	0.598314	-0.621775	-0.561351	-0.083693	-0.142162	0.201271	0.67945	0.524776	-0.405266
ENSG00000007372	PAX6	M15	0.553876	0.26051	0.449069	0.725707	-0.575667	-0.0544145	-0.692056	0.409731	-0.291876	0.735581	-0.576808	-0.316394	0.154789	-0.0759964	-0.052418	0.826249	0.228553	0.156094	0.112052	0.364202	-0.742477	-0.263845	-0.0837074
ENSG00000161179	YDJC	M0	-0.247638	-0.0331629	0.160785	-0.201506	0.132059	-0.0823614	0.191094	0.182507	0.201267	0.0574275	-0.0685358	0.328499	-0.0242368	0.159085	-0.148807	-0.134808	0.303558	-0.00342126	0.209447	-0.23531	0.0639042	-0.109642	0.245694
ENSG00000180730	SHISA2	M1	0.395572	0.341447	-0.149992	0.312894	-0.442107	0.353415	-0.316755	-0.0282759	-0.129751	0.180367	-0.0864006	-0.428944	-0.203103	-0.235023	0.194278	0.51664	0.125459	0.17677	-0.187249	0.339713	-0.361896	-0.0182086	-0.341735
ENSG00000103528	SYT17	M9	0.332983	0.180476	0.526337	0.514712	-0.4048	0.00728335	-0.520324	0.566296	-0.0122937	0.63403	-0.646719	-0.0505935	0.0604134	-0.102763	-0.316823	0.594522	0.213931	0.408603	0.110057	0.0616363	-0.647331	-0.377742	0.216538
ENSG00000223508	RPL23AP53	M0	0.0551904	-0.361892	-0.105227	0.0321492	0.176533	-0.0695431	0.0327153	-0.228028	-0.186329	-0.226011	0.277565	-0.0474498	0.238242	-0.0332601	0.280662	-0.163588	-0.338553	-0.0946298	-0.235185	0.196444	0.204977	0.104592	-0.167095
ENSG00000137101	CD72	M0	0.189623	0.179432	-0.0123525	0.21733	-0.489612	0.107957	-0.184908	0.172511	-0.00459697	0.339352	-0.163019	-0.207372	-0.0126624	-0.447257	-0.0382173	0.343396	0.170388	0.191524	-0.420477	0.127661	-0.195659	-0.297658	0.0263178
ENSG00000172748	ZNF596	M0	-0.0724005	-0.54529	-0.0830638	-0.146287	0.480406	-0.173847	0.172754	-0.377923	-0.159219	-0.39636	0.477627	0.014325	0.23949	0.193104	0.367842	-0.416182	-0.260814	-0.306073	-0.148181	0.106182	0.400627	0.311744	-0.20469
ENSG00000235944	ZNF815P	M0	0.315451	-0.585565	-0.112145	0.239051	0.362583	-0.0688012	-0.209531	-0.387619	-0.458271	-0.28481	0.378256	-0.0725133	0.348057	0.224069	0.505427	-0.134695	-0.51364	0.146248	-0.186339	0.392305	0.107032	0.399138	-0.452542
ENSG00000130299	GTPBP3	M0	-0.312451	-0.157845	-0.249384	-0.384161	0.284456	-0.0129842	0.396696	-0.175933	0.164614	-0.401845	0.270219	0.222657	-0.0799096	0.0139644	0.0467452	-0.450574	-0.116413	0.0120482	-0.0330201	-0.18198	0.372513	0.00951521	0.0602755
ENSG00000114270	COL7A1	M2	-0.0219281	-0.285479	0.385544	0.0446051	0.22179	-0.458823	-0.0111557	0.15881	-0.029913	0.0619768	-0.0542039	0.23253	0.201784	0.300981	-0.0264113	-0.0821117	-0.0146329	0.0412049	0.15628	-0.0297694	0.0377468	-0.018334	0.130015
ENSG00000100425	BRD1	M0	0.328859	0.183377	-0.326357	0.192793	-0.313303	0.180992	-0.17431	-0.338426	-0.322774	-0.0446072	0.175748	-0.523767	0.134999	-0.186038	0.219618	0.223655	-0.251881	-0.182321	-0.296588	0.290737	-0.0543397	0.264208	-0.400416
ENSG00000138468	SENP7	M14	0.342258	-0.440802	-0.186294	0.193551	0.19573	-0.159242	-0.0690184	-0.581734	-0.489465	-0.233162	0.59938	-0.36392	0.326824	0.112749	0.751825	-0.131574	-0.17993	-0.338027	-0.339286	0.580877	0.284798	0.385049	-0.62673
ENSG00000170653	ATF7	M5	-0.424776	0.444684	-0.218913	-0.369776	-0.35912	0.635565	0.304408	0.287261	0.587685	0.17117	-0.238433	0.164116	-0.617857	-0.570103	-0.39899	0.0465497	0.452394	0.0276501	-0.0699007	-0.433557	-0.043429	-0.491068	0.417323
ENSG00000111678	C12orf57	M0	0.284838	-0.0326722	0.203036	0.297451	-0.0303849	0.00324299	-0.260498	-0.0648039	-0.252692	0.180552	-0.0427656	-0.169327	0.208634	0.175448	0.123343	0.185071	0.0691985	-0.176053	0.118259	0.232525	-0.181845	0.119625	-0.210684
ENSG00000068781	STON1-GTF2A1L	M0	-0.0480471	0.119783	0.173389	-0.0427164	-0.0493219	-0.123938	0.0113612	0.156769	0.0379643	0.136136	-0.145912	0.129041	0.0227809	0.095025	-0.161611	0.0265917	0.182346	0.00178564	0.161802	-0.103715	-0.078112	-0.0750704	0.155891
ENSG00000160233	LRRC3	M0	0.0655729	-0.113566	-0.0774325	0.101959	-0.109962	0.236397	-0.0585327	-0.0339203	-0.0997014	0.127212	0.00509245	0.0405694	0.172936	-0.151197	0.0494897	0.0572974	-0.0485578	0.0445558	-0.133056	0.0777041	-0.0223595	-0.104298	-0.0273594
ENSG00000163508	EOMES	M15	0.608521	0.418521	0.131399	0.701906	-0.654263	0.0763245	-0.61419	0.209523	-0.26492	0.518364	-0.401836	-0.48263	0.00144992	-0.187188	0.0824907	0.866371	0.177878	0.204466	0.0141046	0.464429	-0.62783	-0.104918	-0.278545
ENSG00000117118	SDHB	M0	0.14937	-0.0853952	0.193392	0.202562	0.0171394	-0.0424988	-0.239654	0.0905376	-0.110474	0.103593	-0.174243	-0.0925817	0.219098	0.0577358	-0.0453999	0.12372	-0.0480922	0.0392308	0.0243701	0.0795918	-0.269281	-0.00381276	0.0196547
ENSG00000099860	GADD45B	M11	-0.557771	-0.14889	0.499169	-0.436043	0.321624	-0.410355	0.275767	0.484376	0.371048	0.0986346	-0.237216	0.667985	0.0521546	0.273897	-0.406886	-0.425169	0.346483	0.0259481	0.248879	-0.516412	0.0888065	-0.376488	0.674444
ENSG00000168546	GFRA2	M20	-0.364567	-0.509901	-0.388656	-0.525144	0.552414	-0.0667262	0.675192	-0.53846	0.03183	-0.604253	0.770624	0.232806	0.0420731	0.0915104	0.369759	-0.715177	-0.183854	-0.278069	-0.238258	-0.0635116	0.90344	0.266235	-0.126184
ENSG00000272842		M0	-0.196006	0.265234	0.362314	-0.0397002	-0.0814237	-0.143872	-0.160735	0.510964	0.212865	0.292114	-0.523961	0.242229	-0.0492104	0.128281	-0.477159	0.132561	0.142407	0.0927897	0.368966	-0.337614	-0.383433	-0.238962	0.453668
ENSG00000205544	TMEM256	M7	-0.0850052	0.0694911	0.647291	0.133686	-0.215264	-0.381839	-0.251026	0.745911	0.148763	0.578542	-0.618406	0.277465	0.140546	0.0500842	-0.394288	0.199423	0.527097	0.207882	0.0867217	-0.186148	-0.432256	-0.60492	0.527837
ENSG00000111247	RAD51AP1	M1	-0.192138	0.902682	-0.0090137	-0.124003	-0.397597	0.130208	0.0885788	0.320911	0.461716	0.15188	-0.453871	-0.0779047	-0.535519	-0.145517	-0.511116	0.254695	0.389345	-0.056501	0.408528	-0.312957	-0.271032	-0.232457	0.305715
ENSG00000228828	TLK2P2	M0	-0.00806305	-0.0702996	0.0561029	0.0129612	-0.0311966	0.0485619	-0.0607035	-0.0224646	-0.0207279	0.00637158	0.0155987	-0.0147357	0.00930033	-0.0785448	0.128121	-0.0163384	0.0642895	-0.127591	-0.0744707	0.110281	-0.0637563	-0.100498	-0.05739
ENSG00000137145	DENND4C	M1	0.237793	0.506026	0.483168	0.386024	-0.674063	-0.0329667	-0.478225	0.681405	0.0482932	0.78025	-0.715671	-0.127923	-0.0845937	-0.19543	-0.339809	0.656128	0.579958	0.246513	0.0100925	0.0487978	-0.681733	-0.579449	0.252197
ENSG00000236333	TRHDE-AS1	M10	-0.159123	-0.743489	-0.256141	-0.31009	0.766517	-0.184976	0.41128	-0.590585	-0.195988	-0.694373	0.744227	0.266371	0.268585	0.358151	0.469515	-0.717915	-0.486069	-0.0905039	-0.0744863	0.0818756	0.714953	0.485804	-0.27157
ENSG00000153130	SCOC	M12	0.331955	-0.392139	0.599024	0.415693	0.034402	-0.517867	-0.381841	0.187581	-0.43062	0.364254	-0.1519	-0.000712015	0.680909	0.257319	0.145227	0.134962	0.0216024	0.0302953	-0.0204167	0.311219	-0.215664	-0.115736	-0.0155754
ENSG00000187838	PLSCR3	M10	0.225472	-0.199465	-0.544129	0.0930596	0.0680957	0.287697	0.0337974	-0.599311	-0.242109	-0.411553	0.505294	-0.334793	0.0238296	-0.203396	0.491946	-0.0890938	-0.411392	-0.0899542	-0.341822	0.341457	0.246438	0.387871	-0.528714
ENSG00000179813	FAM216B	M0	0.042174	0.331195	0.1075	0.101854	-0.325754	0.13059	-0.211022	0.277586	0.135945	0.345599	-0.350364	-0.0537169	-0.0949837	-0.153591	-0.28902	0.301058	0.261193	0.105342	-0.0264398	-0.150534	-0.37958	-0.170727	0.174663
ENSG00000128228	SDF2L1	M0	-0.191003	-0.00666255	-0.0960385	-0.193992	0.281861	0.0732414	0.204511	-0.071889	0.175373	-0.258157	0.0248413	0.270524	-0.0913515	0.174186	-0.153892	-0.152496	-0.262317	0.120627	0.317953	-0.240264	0.0862455	0.189985	0.0972987
ENSG00000102349	KLF8	M0	0.652234	-0.338006	0.0745663	0.595291	-0.0952149	-0.0624343	-0.510851	-0.168683	-0.562053	0.0560783	0.117785	-0.401205	0.317981	-0.00656805	0.531718	0.29527	-0.319749	0.284686	-0.362297	0.677974	-0.212183	0.133986	-0.544841
ENSG00000107140	TESK1	M0	0.252353	-0.509158	-0.172176	0.167627	0.26294	0.0814314	-0.0519813	-0.48555	-0.430991	-0.304481	0.45146	-0.116553	0.411582	0.0186196	0.472603	-0.147999	-0.53716	-0.125739	-0.232679	0.384906	0.236439	0.30716	-0.42368
ENSG00000206418	RAB12	M0	0.299429	0.124729	0.374644	0.420941	-0.3647	-0.0429064	-0.44108	0.414419	-0.108399	0.393832	-0.500042	-0.139515	0.184964	-0.0959268	-0.189585	0.444518	0.119332	0.277235	-0.0226098	0.128683	-0.542073	-0.317644	0.109329
ENSG00000281189	GHET1	M10	0.0364841	-0.282208	-0.255325	-0.0771506	0.280288	0.00608473	0.136676	-0.468183	-0.223065	-0.370938	0.465196	-0.151544	0.121092	0.0614736	0.346957	-0.25461	-0.291408	-0.232796	-0.156239	0.166723	0.346974	0.344025	-0.349392
ENSG00000175390	EIF3F	M16	-0.277672	0.296823	0.0864762	-0.201073	-0.525636	0.311937	0.1387	0.385269	0.3774	0.476598	-0.271075	0.04033	-0.268549	-0.643914	-0.312873	0.147485	0.672331	-0.109325	-0.328026	-0.287153	-0.0972422	-0.697065	0.428028
ENSG00000253457	SMIM18	M14	0.536444	-0.390696	-0.272178	0.434889	0.0278768	-0.00207293	-0.275843	-0.568675	-0.622968	-0.189659	0.511395	-0.452813	0.334235	-0.0118853	0.804734	0.0999736	-0.403282	-0.105811	-0.376375	0.756386	0.131732	0.365464	-0.723925
ENSG00000185658	BRWD1	M2	0.177907	0.066147	0.838177	0.316493	-0.0910625	-0.641098	-0.432572	0.615294	-0.0881813	0.479816	-0.557885	0.110302	0.316963	0.365533	-0.298794	0.250046	0.335781	0.210718	0.296663	-0.00113958	-0.475562	-0.271873	0.289813
ENSG00000205730	ITPRIPL2	M8	-0.679769	0.367045	-0.230104	-0.632944	0.0408022	0.195657	0.700203	0.170228	0.782255	-0.181415	-0.0651088	0.421083	-0.60028	-0.186745	-0.467263	-0.293746	0.3463	-0.00123578	0.238138	-0.657274	0.298975	-0.236074	0.5267
ENSG00000250264		M0	-0.0263605	-0.137509	0.199552	-0.0594669	0.172139	-0.210124	0.10792	0.0899569	-0.040269	-0.0634104	-0.00867196	0.161951	0.0841717	0.195542	-0.051509	-0.153016	0.0151189	0.149694	0.0976407	-0.0360432	0.079262	-0.0459334	0.106781
ENSG00000171467	ZNF318	M10	-0.111932	-0.00165058	-0.489317	-0.23058	0.0441219	0.495105	0.208673	-0.37223	0.0649282	-0.294893	0.329925	-0.0301551	-0.165374	-0.259221	0.122624	-0.173084	-0.178391	-0.0597853	-0.192133	-0.041275	0.210727	0.178734	-0.170917
ENSG00000197265	GTF2E2	M0	-0.31636	-0.138159	-0.278504	-0.341607	-0.0184227	0.103922	0.409648	-0.0846866	0.188396	-0.110251	0.232686	0.193027	-0.064283	-0.354794	0.0148217	-0.257125	0.0781485	-0.0697059	-0.35829	-0.172121	0.389721	-0.275418	0.152155
ENSG00000127054	INTS11	M7	-0.0550488	0.33084	0.474773	0.0881903	-0.346967	-0.0295342	-0.196052	0.594993	0.177214	0.580182	-0.59456	0.148679	-0.0734859	0.00115252	-0.463851	0.331061	0.498602	0.0870227	0.22693	-0.229025	-0.427737	-0.447333	0.417916
ENSG00000155660	PDIA4	M8	-0.393798	0.592431	0.264378	-0.214547	-0.29039	-0.00227929	0.145624	0.650373	0.634085	0.400036	-0.645171	0.307311	-0.367812	-0.125654	-0.749967	0.175196	0.523812	0.104017	0.382682	-0.585512	-0.297945	-0.534412	0.693894
ENSG00000111110	PPM1H	M0	-0.636237	-0.464887	-0.015236	-0.644388	0.693467	-0.216901	0.596165	-0.0413442	0.314195	-0.521069	0.263093	0.709762	0.0496625	0.24862	-0.184179	-0.773955	-0.248742	0.115975	0.113248	-0.514632	0.546223	0.0288476	0.41605
ENSG00000144401	METTL21A	M0	0.486511	0.343403	0.320885	0.558966	-0.36422	-0.0916782	-0.584066	0.270835	-0.223657	0.34954	-0.403809	-0.297954	0.0458209	0.0388408	-0.00819366	0.584782	0.109056	0.258274	0.187805	0.330165	-0.5936	-0.029819	-0.147928
ENSG00000170989	S1PR1	M15	0.428401	0.382329	0.373336	0.576104	-0.665057	0.074843	-0.629146	0.461727	-0.169685	0.781453	-0.630826	-0.264313	0.0958398	-0.176898	-0.156529	0.778842	0.36871	0.165413	0.0271452	0.220908	-0.76227	-0.343091	0.0283831
ENSG00000125818	PSMF1	M0	-0.225425	-0.100778	-0.0597258	-0.255902	0.191359	0.0499275	0.186075	-0.0780378	0.092603	-0.097452	0.12944	0.0733175	-0.141119	0.100454	0.0410968	-0.168589	0.000843952	-0.235481	0.0977147	-0.139744	0.170874	0.0427638	0.0307847
ENSG00000142207	URB1	M22	-0.724955	0.0860905	0.154547	-0.609506	0.339906	-0.179606	0.473515	0.387653	0.615355	-0.139227	-0.233454	0.696053	-0.195792	0.227527	-0.618075	-0.447165	0.236885	0.0531056	0.417582	-0.77992	0.157868	-0.207188	0.72998
ENSG00000101146	RAE1	M2	-0.086945	-0.232091	0.523119	0.0113887	0.267437	-0.444347	-0.049595	0.271619	-0.0580989	0.095194	-0.157224	0.398328	0.307673	0.401353	-0.0819675	-0.183037	0.193673	0.0747619	0.264854	-0.0442766	-0.045389	-0.155455	0.25065
ENSG00000251661		M0	0.115376	0.129749	-0.0254322	0.145874	-0.237949	-0.016409	-0.139787	0.140878	0.023459	0.211169	-0.166524	-0.0959803	-0.0403099	-0.0605268	-0.11915	0.208873	0.0864303	0.152718	-0.0836733	-0.00949435	-0.12224	-0.0493516	0.00188446
ENSG00000142089	IFITM3	M0	-0.315663	0.252067	-0.168657	-0.294856	0.00149336	0.179131	0.220696	0.133791	0.434177	-0.0602575	-0.118886	0.163541	-0.39541	-0.0709413	-0.220755	-0.0594512	0.167111	0.0397353	0.0791099	-0.319647	-0.029824	-0.0784054	0.228874
ENSG00000002586	CD99	M1	-0.0339656	0.46163	0.00244079	0.0508452	-0.567008	0.229856	-0.0603296	0.331772	0.235517	0.457818	-0.39593	-0.129501	-0.131247	-0.440539	-0.394138	0.379717	0.325292	-0.0236536	-0.143172	-0.194736	-0.267863	-0.408851	0.291426
ENSG00000162992	NEUROD1	M1	-0.0772861	0.19135	-0.353503	-0.16124	-0.158587	0.0801386	0.215478	-0.207711	0.0516779	-0.139582	0.269652	-0.181732	-0.238934	-0.197277	0.205084	0.0384046	0.0868156	-0.142329	-0.162651	0.0697073	0.247752	0.0495682	-0.149884
ENSG00000144278	GALNT13	M0	0.296977	-0.199574	0.154406	0.364695	0.0795029	-0.127586	-0.398937	-0.0113159	-0.320218	0.0139485	-0.065718	0.0402059	0.253406	0.223111	0.224234	0.18303	-0.208509	0.211097	0.210609	0.305875	-0.283547	0.14181	-0.201544
ENSG00000238184	CD81-AS1	M0	0.0318714	-0.205136	0.0739993	0.0547983	0.208851	-0.100526	-0.136873	-0.036642	-0.0792864	-0.0734431	-0.00831818	-0.0178712	0.149816	0.10946	0.0482786	-0.0955803	-0.232204	-0.0613	0.0373903	0.0184636	-0.0671534	0.085963	-0.0181698
ENSG00000018610	CXorf56	M0	-0.122815	-0.06487	0.0653491	-0.134737	0.0959207	-0.0427897	0.121055	0.0136034	0.133832	-0.0143111	0.0585705	0.142819	-0.0380027	0.0062476	-0.0238371	-0.122076	0.0652159	0.0769329	-0.0341388	-0.115749	0.107612	-0.0316757	0.0816147
ENSG00000196951	SCOC-AS1	M0	-0.21532	-0.237353	-0.287804	-0.317918	0.411668	0.0653912	0.321455	-0.351534	0.0276664	-0.436074	0.403353	0.103991	-0.0403745	0.141904	0.154843	-0.414748	-0.260001	-0.163754	-0.0363221	-0.112811	0.373423	0.336408	-0.0714994
ENSG00000110651	CD81	M0	-0.306194	0.246593	0.0203301	-0.21285	-0.321882	0.226702	0.271053	0.370198	0.447398	0.287125	-0.300873	0.160367	-0.234756	-0.410872	-0.371784	0.104993	0.419509	0.0677427	-0.0999181	-0.340639	-0.0619265	-0.540747	0.440761
ENSG00000242441	GTF2A1L	M0	0.0914405	0.228634	-0.088665	0.0777933	-0.301018	0.131415	-0.150886	0.0100341	-0.00925754	0.146269	-0.103567	-0.161032	-0.0757071	-0.263413	-0.0242581	0.231232	0.0690535	-0.020203	-0.0825825	0.0323744	-0.19698	-0.0514819	-0.0420542
ENSG00000115232	ITGA4	M6	-0.642931	-0.148738	-0.535236	-0.747759	0.44	0.122282	0.901607	-0.372107	0.42667	-0.623963	0.566496	0.369947	-0.313603	-0.05414	0.0152604	-0.723127	-0.0437269	-0.195012	-0.0715026	-0.410319	0.857334	0.140182	0.149455
ENSG00000100023	PPIL2	M13	0.236144	-0.0145454	0.128456	0.208184	0.260473	-0.221628	-0.186638	-0.118846	-0.203409	-0.105374	0.000384449	-0.114983	0.136134	0.532211	0.0516692	0.0426525	-0.214299	-0.077593	0.390948	0.133412	-0.0825175	0.468064	-0.225072
ENSG00000117598	PLPPR5	M0	0.6264	-0.0518345	0.0175039	0.597988	-0.265117	-0.0252638	-0.487406	-0.0953665	-0.546548	0.25014	-0.0355943	-0.394691	0.365773	0.0244109	0.329318	0.389011	-0.156579	0.18061	-0.21468	0.580041	-0.281987	0.0935054	-0.439747
ENSG00000146215	CRIP3	M0	0.269114	0.0773507	0.273011	0.383258	-0.170367	-0.0129042	-0.430349	0.290692	-0.0868587	0.212413	-0.371151	0.0387325	0.0986682	-0.0241123	-0.135484	0.315309	-0.0974863	0.4863	0.0942403	0.118182	-0.444295	-0.133908	0.0478496
ENSG00000073910	FRY	M14	0.338104	-0.458473	-0.428926	0.147251	0.0996104	0.292166	-0.0371283	-0.646646	-0.431451	-0.268422	0.660055	-0.320682	0.106942	-0.139382	0.792247	-0.0488656	-0.342987	-0.129178	-0.491911	0.580467	0.285966	0.349418	-0.680065
ENSG00000117115	PADI2	M0	-0.225843	-0.332279	0.00733876	-0.225874	0.138817	0.0162475	0.255134	-0.0219735	0.0356967	-0.00862478	0.174658	0.127622	0.080706	-0.104659	0.046804	-0.22186	0.0210459	-0.180144	-0.202942	-0.112949	0.329444	-0.160882	0.145102
ENSG00000132326	PER2	M0	-0.134643	0.266204	0.153198	-0.0381138	-0.335839	0.153936	-0.00854423	0.381324	0.200664	0.355784	-0.368381	0.090282	-0.0750035	-0.285008	-0.36716	0.139446	0.314007	0.117484	-0.0579552	-0.223882	-0.207514	-0.439618	0.364538
ENSG00000136718	IMP4	M2	-0.223517	-0.116166	0.535636	-0.099367	0.217726	-0.251137	-0.0742309	0.464972	0.159847	0.219209	-0.337272	0.482905	0.129042	0.241857	-0.322786	-0.119249	0.21453	0.190463	0.312637	-0.289287	-0.192228	-0.271563	0.453219
ENSG00000249896	LINC02495	M0	0.470469	-0.314902	0.0376029	0.466318	-0.104973	-0.0438592	-0.439653	-0.113763	-0.452219	0.136245	0.0916062	-0.26161	0.301023	-0.0369458	0.448635	0.278884	-0.207639	0.144193	-0.2928	0.511447	-0.207702	0.0778021	-0.37605
ENSG00000272812		M0	0.119721	-0.25766	0.188018	0.12075	-0.0846185	-0.118899	-0.136352	0.00646514	-0.287515	0.161271	0.0547929	-0.0571634	0.354581	-0.131879	0.161832	0.0331936	-0.043054	-0.121705	-0.262384	0.183928	-0.00237976	-0.145071	-0.0704982
ENSG00000260572		M0	-0.0877414	-0.000851436	-0.209139	-0.148962	0.181109	-0.0644162	0.164676	-0.297258	-0.0699084	-0.205425	0.293203	-0.0182283	0.0101947	0.207918	0.193768	-0.165888	-0.0900074	-0.267705	0.106411	0.0286254	0.233009	0.287335	-0.159513
ENSG00000143420	ENSA	M0	0.440924	-0.133745	0.293541	0.433757	0.018427	-0.260315	-0.483281	-0.00308486	-0.466998	0.101637	-0.106655	-0.222812	0.365693	0.286641	0.193607	0.189613	-0.191106	0.0465269	0.0711938	0.39064	-0.299277	0.119914	-0.276632
ENSG00000231952	DPY19L1P2	M0	0.279437	0.122556	-0.0161342	0.306521	-0.145778	0.0104672	-0.203079	-0.0621736	-0.198425	0.0819063	-0.0671599	-0.168964	0.115616	0.0374197	0.00763393	0.252948	-0.149255	0.0434257	0.103666	0.170307	-0.134372	0.193711	-0.174771
ENSG00000152284	TCF7L1	M1	-0.316999	0.572847	-0.376316	-0.333439	-0.388068	0.560343	0.304293	0.0719463	0.518698	0.0437241	-0.0696261	-0.0607963	-0.693865	-0.488684	-0.220063	0.0905241	0.397404	-0.110589	-0.0993785	-0.286424	0.0294692	-0.271775	0.154385
ENSG00000133104	SPART	M1	0.0176679	0.202884	-0.348931	-0.0532439	0.126146	0.0868206	0.147481	-0.390392	0.0768392	-0.322254	0.248397	-0.226518	-0.172622	0.142483	0.0786575	-0.00686394	-0.22968	-0.268793	0.246906	-0.0186649	0.161064	0.54712	-0.272546
ENSG00000125895	TMEM74B	M0	0.480314	-0.403624	0.0250485	0.424735	-0.172873	-0.00276895	-0.380298	-0.169204	-0.526914	0.246548	0.171232	-0.324591	0.378531	-0.181713	0.522462	0.231831	-0.172212	0.0692292	-0.52948	0.565627	-0.113522	-0.0326374	-0.409476
ENSG00000244257	PKD1P1	M7	0.0121023	0.0278122	0.390886	0.11384	-0.281418	-0.0526292	-0.167736	0.487768	0.0509055	0.463031	-0.388651	0.140118	0.0454185	-0.164664	-0.194531	0.181056	0.393809	0.245325	-0.100896	-0.0403492	-0.297326	-0.515784	0.309901
ENSG00000170006	TMEM154	M11	-0.389784	0.0606917	0.149238	-0.335939	0.358323	-0.124258	0.274892	0.206494	0.398245	-0.221402	-0.190158	0.538662	-0.153799	0.287576	-0.427068	-0.290079	-0.0474031	0.266415	0.505593	-0.479653	0.0204491	-0.0112552	0.424297
ENSG00000118260	CREB1	M0	0.519928	0.339011	0.0315684	0.472173	-0.275889	-0.122778	-0.459488	-0.100564	-0.307017	0.0749084	-0.0978501	-0.546926	0.0435835	0.0805853	0.144947	0.421001	-0.135476	-0.0262992	0.102195	0.383119	-0.341708	0.305262	-0.411164
ENSG00000256116		M0	0.274697	-0.227156	-0.0618413	0.248385	-0.0714058	0.0304577	-0.185555	-0.12659	-0.317343	0.112307	0.141072	-0.191697	0.226055	-0.0552468	0.263403	0.134827	-0.0581356	0.013787	-0.285948	0.302557	0.0435147	0.0469437	-0.257093
ENSG00000110011	DNAJC4	M0	0.320691	-0.131084	0.110336	0.306963	-0.25067	-0.0352732	-0.295825	0.0444274	-0.304966	0.346688	-0.0483022	-0.288232	0.22716	-0.169714	0.146544	0.208649	0.154296	-0.0180192	-0.372181	0.266856	-0.141635	-0.117395	-0.169059
ENSG00000198176	TFDP1	M1	0.124546	0.390191	-0.229671	0.109356	-0.0292504	0.173758	-0.0644727	-0.226226	-0.0141479	-0.16119	-0.0482935	-0.234799	-0.100963	0.158497	-0.13423	0.212445	-0.274484	-0.170658	0.477333	-0.0363376	-0.129825	0.463001	-0.191493
ENSG00000183889		M0	0.128853	-0.178439	-0.0093057	0.0844706	0.0761708	-0.0258741	-0.0660062	-0.169301	-0.189035	-0.0857596	0.191949	-0.112779	0.0846059	0.0489229	0.31005	-0.0358257	-0.0657087	-0.104835	-0.0736979	0.254085	0.0342414	0.0743081	-0.205472
ENSG00000144485	HES6	M0	0.290338	0.442226	0.0145226	0.305558	-0.360923	-0.0895905	-0.216418	-0.0385587	-0.1696	0.189739	-0.142348	-0.403905	0.0731304	-0.0250795	-0.0384496	0.340845	0.11191	-0.186603	0.129826	0.191181	-0.184675	0.118637	-0.181343
ENSG00000142751	GPN2	M12	-0.0200244	-0.359963	0.44431	0.0294665	0.332702	-0.284976	-0.0359328	0.159537	-0.0925548	0.100551	-0.0765625	0.305867	0.34301	0.389353	-0.0952509	-0.159693	-0.0216404	0.0540128	0.161666	-0.0739918	0.0186658	0.0294189	0.167131
ENSG00000213553	RPLP0P6	M16	-0.242572	0.49382	0.213559	-0.085522	-0.443123	0.132039	0.0457497	0.518727	0.411602	0.499331	-0.469522	0.139976	-0.307168	-0.286651	-0.462283	0.23907	0.770224	-0.0644299	0.142777	-0.325946	-0.240228	-0.557023	0.486079
ENSG00000127870	RNF6	M2	0.0169489	-0.507431	0.312826	0.0340036	0.351903	-0.321323	-0.0541993	0.052828	-0.177477	-0.0192373	0.0847488	0.256126	0.423792	0.296699	0.127529	-0.230101	-0.0362864	0.111645	-0.0964387	0.0594623	0.0434454	0.021861	0.0321646
ENSG00000183298	RPSAP19	M0	0.0327958	0.17538	0.18375	0.127508	-0.2967	0.116909	-0.0674651	0.194099	0.0950161	0.341318	-0.192933	-0.00438016	0.00557378	-0.194625	-0.0976264	0.245387	0.300618	-0.0692677	0.0432612	0.00147388	-0.144299	-0.22338	0.127529
ENSG00000188021	UBQLN2	M5	0.110617	0.00178255	-0.466451	0.0516531	-0.291642	0.558991	0.0228867	-0.265742	-0.121665	-0.0388225	0.182746	-0.181568	-0.0557279	-0.501786	0.199919	0.0882086	-0.220831	0.0337832	-0.401355	0.194014	0.0766648	-0.0953349	-0.228662
ENSG00000230105		M0	0.0709117	-0.253935	-0.205218	0.00636712	0.232117	-0.10837	0.0067114	-0.349536	-0.21987	-0.287021	0.317826	-0.0281888	0.223783	0.132112	0.267899	-0.22416	-0.27882	-0.10723	-0.0952593	0.151061	0.194694	0.294843	-0.254029
ENSG00000176533	GNG7	M0	-0.52131	-0.0745952	-0.383438	-0.569741	0.366463	0.132279	0.600859	-0.21073	0.378288	-0.484385	0.298003	0.313042	-0.252327	-0.0232807	-0.100785	-0.508744	-0.0833442	-0.153844	0.0795231	-0.399935	0.478764	0.0899134	0.185699
ENSG00000274225		M0	0.350671	-0.31075	-0.0926848	0.303157	-0.00110156	0.0219312	-0.195183	-0.289659	-0.372293	-0.0485816	0.2579	-0.242955	0.27038	-0.0409503	0.407336	0.124051	-0.258101	0.043245	-0.257347	0.412814	0.0436573	0.207585	-0.393765
ENSG00000118733	OLFM3	M20	-0.194147	-0.355345	-0.554924	-0.355624	0.426717	0.163551	0.479431	-0.630696	0.0183993	-0.6296	0.695947	-0.0148042	-0.0849568	-0.0140653	0.416201	-0.524786	-0.383196	-0.226058	-0.192578	0.057421	0.660777	0.373463	-0.314003
ENSG00000134440	NARS	M2	-0.06946	0.0333196	0.74929	0.117975	0.143525	-0.5708	-0.228544	0.617006	0.130359	0.328622	-0.573789	0.357715	0.142922	0.500036	-0.448524	0.0735466	0.230935	0.20932	0.530936	-0.25204	-0.387228	-0.199533	0.46247
ENSG00000184939	ZFP90	M14	0.575914	-0.320457	-0.369804	0.404826	-0.0712781	0.109447	-0.239885	-0.62279	-0.58392	-0.196956	0.542121	-0.585501	0.247619	-0.159409	0.779608	0.165718	-0.433703	-0.072406	-0.471544	0.72014	0.131491	0.415889	-0.784085
ENSG00000188452	CERKL	M0	-0.0443519	-0.195015	-0.352343	-0.128071	-0.111829	0.248936	0.214899	-0.236037	-0.0329366	-0.0671093	0.373721	-0.0851224	-0.0856529	-0.395246	0.317524	-0.0531386	-0.00134707	0.00776362	-0.478921	0.132606	0.328456	-0.0840316	-0.135589
ENSG00000147050	KDM6A	M0	0.323923	0.320077	0.0646438	0.370879	-0.440297	0.22836	-0.391044	0.230986	-0.02382	0.322631	-0.332228	-0.264913	-0.152925	-0.248539	-0.0774554	0.473871	0.142874	0.241608	-0.0749814	0.185622	-0.417248	-0.21831	-0.0795691
ENSG00000149761	NUDT22	M0	0.272996	-0.197416	0.085379	0.255655	0.165213	-0.150758	-0.15274	-0.188161	-0.304297	-0.035073	0.0984848	-0.148522	0.235647	0.310865	0.22873	0.105399	-0.219474	-0.010823	0.137378	0.269544	-0.0239364	0.321148	-0.267063
ENSG00000164944	VIRMA	M0	-0.318412	0.340716	0.147506	-0.223222	-0.0744836	0.220458	0.0955949	0.359912	0.48137	0.224631	-0.361755	0.298314	-0.415766	0.00472037	-0.485447	0.0493431	0.431613	0.07484	0.356657	-0.465661	-0.186394	-0.197521	0.398226
ENSG00000075223	SEMA3C	M6	-0.643599	-0.170291	-0.329165	-0.735201	0.506734	-0.000280548	0.876262	-0.306012	0.392129	-0.565883	0.50239	0.416964	-0.218214	0.103664	-0.0394946	-0.741847	-0.00366171	-0.30156	0.0624902	-0.428517	0.812552	0.119689	0.201338
ENSG00000280145		M0	0.0676974	0.011141	-0.137986	0.0464793	0.0636892	-0.0268734	-0.0576114	-0.0686516	-0.0807132	-0.054939	0.0362066	0.0553768	-0.0072171	0.135945	0.0487789	0.00664028	-0.0858344	0.1663	0.0824069	0.0337141	-0.0214943	0.180498	-0.0873921
ENSG00000134121	CHL1	M0	0.11693	-0.0859367	-0.133344	0.0502385	0.00182166	0.0570073	-0.0408817	-0.2025	-0.166556	-0.085067	0.20811	-0.134889	0.0658396	-0.0700822	0.242984	-0.00554605	-0.137194	-0.0263689	-0.23617	0.203121	0.0777677	0.126281	-0.233795
ENSG00000260398		M14	0.330329	-0.26678	-0.35467	0.20995	0.0439499	0.209208	-0.105935	-0.572879	-0.420061	-0.251162	0.480837	-0.392656	0.163883	-0.047481	0.574516	0.0156328	-0.342878	-0.244745	-0.292787	0.478572	0.197443	0.388704	-0.596729
ENSG00000278878		M0	0.00989266	0.00309808	-0.225309	-0.0345381	3.57686e-05	0.217785	0.0321712	-0.160056	0.00313103	-0.13611	0.122459	-0.116911	-0.0558251	-0.116077	0.044093	-0.0259262	-0.185466	-0.06952	-0.115904	-0.00846923	0.0638266	0.114737	-0.110253
ENSG00000196091	MYBPC1	M1	0.14795	0.311006	0.129464	0.203511	-0.359607	0.112246	-0.0746321	0.244981	0.0854444	0.330601	-0.276909	-0.221125	-0.205607	-0.146863	-0.0994855	0.363168	0.356711	0.00493504	0.0329599	0.103508	-0.219038	-0.264624	0.0435815
ENSG00000204568	MRPS18B	M0	-0.305098	-0.0748898	-0.111129	-0.31582	-0.0958336	0.237047	0.313815	0.0584673	0.166163	0.0196851	0.10751	0.202057	-0.0698295	-0.37772	-0.0520587	-0.222509	0.237644	0.00142817	-0.329059	-0.17251	0.25262	-0.374443	0.227528
ENSG00000104518	GSDMD	M1	-0.104854	0.434531	-0.049651	-0.0914745	-0.284383	0.326968	0.0410731	0.295312	0.387349	0.238883	-0.328365	0.0753175	-0.494491	-0.201455	-0.387441	0.207475	0.283249	0.263668	0.123938	-0.285312	-0.203178	-0.186601	0.248131
ENSG00000103187	COTL1	M0	-0.385892	-0.184669	0.259918	-0.296191	0.452827	-0.414129	0.228881	0.14455	0.110264	-0.219395	-0.0538724	0.532977	0.224723	0.377029	-0.208268	-0.468349	-0.0901792	0.0253724	0.382046	-0.297514	0.154182	-0.0709143	0.382501
ENSG00000143013	LMO4	M20	-0.499978	-0.299615	-0.30026	-0.665708	0.437074	0.0281529	0.731819	-0.352443	0.265639	-0.486086	0.578904	0.24426	-0.17563	0.0282167	0.123221	-0.634523	0.0223231	-0.341195	-0.154476	-0.289921	0.768393	0.141689	0.054622
ENSG00000163590	PPM1L	M0	-0.0561396	-0.0251333	-0.510058	-0.183013	-0.0968095	0.199675	0.215231	-0.426139	-0.103014	-0.266797	0.487195	-0.180298	-0.0364444	-0.343827	0.40595	-0.153726	-0.0825055	-0.217956	-0.372212	0.198329	0.375211	0.0668936	-0.265617
ENSG00000149781	FERMT3	M0	-0.0520986	-0.0768337	0.0337435	-0.0516918	0.291177	-0.170884	0.0476638	-0.0252359	0.0269231	-0.143049	0.0266571	0.126496	0.0239358	0.384547	-0.0421751	-0.115642	-0.0396133	-0.036083	0.2223	-0.0956896	0.0418045	0.274885	0.0271325
ENSG00000103932	RPAP1	M0	-0.301236	0.451469	0.226026	-0.215236	-0.150558	-0.0190664	0.104893	0.466718	0.427976	0.228879	-0.430902	0.198298	-0.424879	0.0347301	-0.487486	0.0440181	0.371809	0.0241281	0.33247	-0.388489	-0.179093	-0.354619	0.454866
ENSG00000243244	STON1	M1	-0.177098	0.722037	0.246157	-0.0269451	-0.643616	0.170902	-0.0727666	0.653973	0.487496	0.614746	-0.651998	-0.00445026	-0.454873	-0.425195	-0.604055	0.418954	0.710691	0.0464673	0.103389	-0.353704	-0.412143	-0.645842	0.527475
ENSG00000083799	CYLD	M0	0.375152	-0.698462	0.0531425	0.305563	0.312617	-0.209933	-0.2165	-0.371103	-0.57177	-0.14929	0.425521	-0.0413246	0.594436	0.221709	0.587185	-0.132436	-0.348558	0.0699744	-0.323124	0.509342	0.156243	0.301714	-0.442377
ENSG00000156103	MMP16	M6	-0.482628	-0.115965	-0.445174	-0.635251	0.478871	0.0762561	0.770229	-0.497316	0.274801	-0.676789	0.610178	0.207498	-0.218491	0.0566146	0.128299	-0.635191	-0.167104	-0.340213	0.0605265	-0.251273	0.758707	0.300287	-0.0201566
ENSG00000204569	PPP1R10	M21	0.286832	-0.198255	-0.100192	0.191659	0.309578	0.132896	-0.185334	-0.354876	-0.332082	-0.287283	0.228983	-0.12125	0.148311	0.344773	0.203163	-0.0483375	-0.432029	0.0296622	0.131746	0.207714	0.0263228	0.584758	-0.398514
ENSG00000155085	AK9	M19	0.644223	-0.290639	0.0762724	0.600405	-0.0668716	-0.18473	-0.508736	-0.292501	-0.688152	0.0895899	0.184893	-0.487532	0.506484	0.105635	0.525572	0.262725	-0.287775	-0.0722088	-0.307228	0.66737	-0.156255	0.28074	-0.567804
ENSG00000162989	KCNJ3	M0	0.4434	-0.26328	-0.30459	0.361209	-0.0472009	0.219669	-0.255876	-0.370965	-0.373786	-0.107644	0.26629	-0.233828	0.172972	-0.0964575	0.478226	0.213704	-0.367796	0.227048	-0.276236	0.462586	-0.0687977	0.285841	-0.526615
ENSG00000136710	CCDC115	M12	0.419471	-0.305581	0.483768	0.406612	0.0574374	-0.424654	-0.386012	0.0691979	-0.525663	0.255458	-0.0541625	-0.0847733	0.604727	0.295897	0.205727	0.116167	-0.0231296	0.0918796	-0.0418315	0.392864	-0.179104	0.0340029	-0.179381
ENSG00000196369	SRGAP2B	M22	-0.522904	0.170437	0.228479	-0.36275	-0.00217881	-0.134687	0.3094	0.449731	0.490816	0.144986	-0.333435	0.494362	-0.138574	-0.055718	-0.559692	-0.14786	0.308578	0.0276305	0.273187	-0.571664	0.0460035	-0.458241	0.657824
ENSG00000133027	PEMT	M0	0.346862	-0.0362627	0.239049	0.463743	-0.133249	-0.00161127	-0.443975	0.170086	-0.206695	0.262197	-0.317788	-0.15105	0.147747	0.0789605	-0.0394492	0.332195	-0.159177	0.148484	0.179674	0.194389	-0.386836	-0.00109354	-0.0649695
ENSG00000196683	TOMM7	M2	-0.100802	-0.317725	0.306264	-0.0423013	-0.016244	-0.141722	0.00972805	0.335858	0.00565996	0.231837	-0.154376	0.271093	0.22523	-0.124517	-0.124141	-0.0812107	0.230503	0.223763	-0.34852	-0.0999434	-0.0344577	-0.443614	0.300677
ENSG00000188786	MTF1	M7	0.0383327	0.391867	0.523527	0.200302	-0.347821	-0.140799	-0.359117	0.669171	0.130706	0.493014	-0.685725	0.071	-0.054815	0.0534133	-0.484012	0.351696	0.446056	0.205818	0.246558	-0.169101	-0.569236	-0.430737	0.392788
ENSG00000235720	GABPAP	M0	0.152588	0.0933475	-0.10977	0.111345	-0.139179	0.104057	-0.165178	-0.0703104	-0.111162	0.0320593	-0.00084457	-0.14766	0.0702599	-0.123141	0.0818738	0.169081	-0.0363177	0.080096	-0.169043	0.141164	-0.142485	0.0492511	-0.149761
ENSG00000089693	MLF2	M0	-0.0961779	-0.113606	0.15897	-0.0716356	0.13288	0.0597982	0.0328288	0.016915	-0.00355823	0.0331367	-0.00641952	0.131447	0.1573	0.0819131	-0.0239903	-0.0911331	0.0630227	-0.181823	0.104917	-0.0539877	-0.0201842	-0.0444486	0.0831128
ENSG00000164627	KIF6	M2	0.101368	-0.262897	0.331618	0.160329	0.193924	-0.261394	-0.173111	0.172871	-0.063877	0.0678826	-0.130578	0.0914993	0.188116	0.251828	-0.0265978	0.0178735	-0.0162278	0.117722	0.120134	0.0263511	-0.147269	0.0296978	0.0787249
ENSG00000207751	MIR130B	M0	0.263321	0.420712	0.0921761	0.322677	-0.42244	0.124337	-0.344514	0.254159	-0.0509201	0.391092	-0.389252	-0.199544	-0.114289	-0.121936	-0.152411	0.460622	0.167771	0.157359	0.100217	0.125942	-0.422925	-0.168942	-0.00672978
ENSG00000107562	CXCL12	M6	-0.735395	0.0999268	-0.410348	-0.778971	0.308539	0.142986	0.838271	-0.109394	0.678269	-0.450632	0.266944	0.484519	-0.538283	-0.0801065	-0.198675	-0.555922	0.139671	-0.0880947	0.123771	-0.567017	0.557607	-0.0526957	0.353741
ENSG00000100027	YPEL1	M14	0.498174	-0.241202	-0.218646	0.385833	0.00208634	0.0582702	-0.248876	-0.524321	-0.576138	-0.242562	0.440169	-0.424645	0.267734	-0.0558344	0.652492	0.042502	-0.376653	-0.0350315	-0.28156	0.666634	0.113361	0.323606	-0.670588
ENSG00000172780	RAB43	M0	0.103433	0.011758	-0.181677	0.0793778	-0.0586585	0.0809761	-0.0186581	-0.110128	-0.0597025	-0.0754218	0.0387057	-0.196732	0.0307358	-0.0481868	0.0357871	0.113801	-0.217715	-0.00749121	-0.13579	0.053093	-0.0182875	0.131089	-0.148813
ENSG00000109270	LAMTOR3	M2	0.0539719	-0.348609	0.582977	0.100204	0.110937	-0.392572	-0.211625	0.275326	-0.191145	0.299913	-0.170633	0.144351	0.501643	0.20015	-0.0861719	-0.0607554	0.113892	0.00639323	-0.0481616	-0.0181756	-0.134694	-0.184859	0.221809
ENSG00000216866	RPS2P55	M0	-0.0856046	-0.0303294	0.169045	-0.0420827	0.0567211	-0.0973795	0.00253922	0.148014	0.0864113	0.0408015	-0.0796691	0.0483786	0.00347204	0.04186	-0.11458	-0.0624974	0.0775551	-0.0560907	0.038026	-0.107105	0.000252236	-0.0937818	0.177359
ENSG00000007968	E2F2	M1	0.0497005	0.780063	-0.284557	0.0442782	-0.40729	0.254603	-0.0304204	-0.0343652	0.161786	0.0244149	-0.220439	-0.354145	-0.389144	-0.159045	-0.255061	0.338953	0.0946251	-0.186945	0.29146	-0.0886798	-0.210361	0.110452	-0.0642382
ENSG00000131650	KREMEN2	M0	-0.3479	0.0636456	-0.133852	-0.312163	-0.0637156	0.173596	0.297072	0.176008	0.346584	-0.0246139	-0.0760431	0.285187	-0.205862	-0.317615	-0.247698	-0.129726	0.0358023	0.252614	-0.143441	-0.31993	0.1165	-0.304343	0.346872
ENSG00000139239		M0	-0.233884	0.0503101	0.0583347	-0.203339	-0.124106	0.0013756	0.18592	0.152222	0.215775	0.108279	-0.0379373	0.0916124	-0.0828844	-0.210217	-0.1111	-0.0932481	0.383262	-0.12618	-0.081673	-0.188092	0.0707072	-0.290363	0.226719
ENSG00000253553		M0	-0.225463	0.100215	-0.294667	-0.268584	0.0397859	0.119214	0.290168	-0.15098	0.200928	-0.221822	0.183331	-0.0209567	-0.262009	-0.0417479	0.0168497	-0.16016	-0.00196056	-0.15177	-0.0681307	-0.133376	0.234642	0.0460878	-0.0109274
ENSG00000171786	NHLH1	M1	-0.0227292	0.444664	-0.381348	-0.0966622	-0.345515	0.243748	0.115564	-0.164282	0.108997	-0.0360237	0.131669	-0.307984	-0.381489	-0.2902	0.0957651	0.183917	0.171833	-0.208284	-0.113995	0.0595335	0.0907039	0.0159554	-0.172275
ENSG00000185737	NRG3	M3	0.647472	-0.305999	-0.0256917	0.615465	-0.223607	0.0938222	-0.55572	-0.248403	-0.623405	0.162813	0.160793	-0.498039	0.342261	-0.12758	0.560441	0.360072	-0.220816	0.0341638	-0.38782	0.694045	-0.199826	0.120384	-0.58336
ENSG00000100376	FAM118A	M0	0.268276	-0.210812	-0.189386	0.169743	0.0396684	0.164988	-0.0590792	-0.324479	-0.227146	-0.0868925	0.297034	-0.213434	0.164353	-0.0324747	0.328437	0.019164	-0.152582	-0.023881	-0.244343	0.273374	0.116478	0.23616	-0.365518
ENSG00000204272	NBDY	M0	0.193015	-0.474886	0.0243933	0.178879	0.0669193	0.090179	-0.124989	-0.171842	-0.316501	0.0363274	0.200548	-0.0250793	0.351221	-0.156941	0.272984	-0.0682826	-0.227997	0.0178864	-0.362862	0.259806	0.106466	-0.0744426	-0.180904
ENSG00000198736	MSRB1	M4	-0.323795	-0.124654	-0.00617338	-0.317462	0.5646	-0.214649	0.269285	-0.0990192	0.198901	-0.390012	0.114292	0.315674	-0.0318423	0.531371	-0.163677	-0.399629	-0.128884	-0.0677143	0.476413	-0.341928	0.236125	0.401758	0.138755
ENSG00000149743	TRPT1	M15	0.385472	0.435799	0.200472	0.479127	-0.68175	0.10588	-0.45754	0.314767	-0.0931742	0.617794	-0.432848	-0.370873	-0.0441829	-0.29985	-0.0505284	0.683025	0.382538	0.108564	-0.0478193	0.263163	-0.515135	-0.315084	-0.0464635
ENSG00000233276	GPX1	M2	0.255536	0.096999	0.776298	0.436987	-0.103209	-0.316779	-0.524571	0.617585	-0.0784387	0.497016	-0.645696	0.0957013	0.186662	0.325663	-0.310598	0.391234	0.240332	0.34073	0.414515	0.0369417	-0.621025	-0.230787	0.252672
ENSG00000239922		M3	0.709272	0.0603174	0.279086	0.837428	-0.431116	0.0807044	-0.732955	0.145556	-0.451258	0.510449	-0.347579	-0.417024	0.214648	-0.0352927	0.175395	0.758831	-0.0786381	0.211523	0.0198257	0.55239	-0.609883	0.00439254	-0.328259
ENSG00000279923		M0	-0.0981027	-0.223803	-0.0399964	-0.0729873	0.115299	0.0843054	0.0394669	-0.0495673	0.0174001	-0.0664608	0.0852403	0.161408	0.134883	-0.0473289	0.075106	-0.164753	-0.0647403	0.0121336	-0.0597155	-0.0237036	0.0325789	-0.0449701	0.0448004
ENSG00000110987	BCL7A	M0	0.379428	0.358477	0.366198	0.410814	-0.372277	-0.251974	-0.420938	0.138629	-0.2738	0.366473	-0.234004	-0.391749	0.16996	0.0651313	0.0452262	0.416225	0.265076	-0.218205	0.137146	0.322702	-0.341807	-0.0480458	-0.150754
ENSG00000204271	SPIN3	M12	0.382186	-0.371487	0.441255	0.390396	0.136551	-0.303259	-0.430297	0.0906608	-0.427406	0.171493	-0.103255	-0.0131762	0.460102	0.337271	0.186107	0.0958105	-0.14011	0.205139	0.047673	0.329024	-0.247761	0.0532921	-0.18213
ENSG00000134294	SLC38A2	M4	-0.124917	-0.221081	-0.347639	-0.28138	0.552669	-0.0502386	0.327635	-0.576173	-0.0368792	-0.685562	0.582532	-0.0217035	-0.0239887	0.354713	0.346685	-0.485431	-0.3019	-0.28124	0.0923573	0.0406003	0.468193	0.641382	-0.342049
ENSG00000180354	MTURN	M19	0.747522	-0.39505	-0.0383325	0.636727	-0.110065	-0.12792	-0.426007	-0.438844	-0.768943	0.0198411	0.382568	-0.576766	0.485531	-0.0141635	0.787048	0.253187	-0.254163	-0.0344528	-0.453903	0.895772	0.00475917	0.253825	-0.750693
ENSG00000123146	ADGRE5	M0	-0.12833	0.0830772	0.229793	-0.0251915	-0.1416	-0.070172	0.0762149	0.389798	0.223238	0.296267	-0.312693	0.160044	-0.0415947	-0.0913542	-0.335039	0.0742545	0.417015	0.145474	-0.0364036	-0.230609	-0.0867388	-0.348879	0.371715
ENSG00000240682	ISY1	M0	-0.185766	0.0617212	0.118754	-0.122387	-0.032794	-0.0971315	0.0415525	0.164517	0.17085	0.0711746	-0.122656	0.124865	0.0678693	-0.029686	-0.170267	-0.0421014	0.245477	-0.0857004	0.0308844	-0.204532	-0.0848965	-0.161797	0.212416
ENSG00000221883	ARIH2OS	M0	0.172923	0.178902	0.313596	0.239943	-0.383439	-0.0408917	-0.281429	0.258091	-0.0767373	0.41458	-0.285809	-0.264126	0.0395679	-0.200612	-0.0630877	0.327491	0.188863	-0.164944	-0.111851	0.135802	-0.341465	-0.31494	0.0528954
ENSG00000258441	LINC00641	M10	0.0794321	-0.27057	-0.505454	-0.0946079	0.187508	0.32895	0.175674	-0.631229	-0.169931	-0.404923	0.648729	-0.251112	-0.0862199	-0.141819	0.56706	-0.193324	-0.354967	-0.278224	-0.282527	0.301483	0.417722	0.393082	-0.481525
ENSG00000178149	DALRD3	M0	0.491846	0.158149	0.573296	0.658556	-0.578686	-0.137153	-0.664491	0.541047	-0.197331	0.785002	-0.602801	-0.268827	0.173043	-0.156581	-0.120847	0.715295	0.418697	0.179092	-0.0450128	0.279009	-0.686646	-0.422009	0.0538626
ENSG00000077327	SPAG6	M0	0.461376	0.35546	0.249313	0.603152	-0.676679	0.0632421	-0.543847	0.394244	-0.12122	0.690771	-0.531748	-0.36993	0.057259	-0.287297	-0.146743	0.77043	0.247404	0.184849	-0.121109	0.234175	-0.612747	-0.296928	-0.0010005
ENSG00000143171	RXRG	M20	-0.461238	-0.318315	-0.463249	-0.613339	0.398784	0.118462	0.806686	-0.463649	0.200453	-0.529272	0.680134	0.216508	-0.13354	-0.0966079	0.224908	-0.659311	-0.039482	-0.324905	-0.261067	-0.179991	0.882805	0.126906	-0.0219916
ENSG00000028528	SNX1	M0	-0.437085	-0.0919561	-0.439869	-0.565184	0.367497	0.0992799	0.596572	-0.39732	0.277746	-0.467501	0.482039	0.180118	-0.229962	0.0810869	0.0675407	-0.481973	-0.00247021	-0.339473	0.0469323	-0.296206	0.586418	0.317601	-0.00494034
ENSG00000183513	COA5	M0	0.580858	-0.0426771	-0.0910892	0.476734	-0.0400416	-0.0525477	-0.417451	-0.387424	-0.542608	-0.064737	0.159944	-0.496078	0.237855	0.183952	0.354087	0.238262	-0.331702	-0.0761125	0.0268098	0.493822	-0.112225	0.526618	-0.591389
ENSG00000251660		M0	0.1766	-0.174478	0.0353435	0.189554	0.031689	-0.169598	-0.18184	-0.0610881	-0.232006	0.0020198	0.0761067	-0.109697	0.23099	0.0587219	0.234199	0.033766	0.0410799	-0.0240697	-0.11046	0.241737	-0.0315007	0.0574625	-0.151457
ENSG00000153147	SMARCA5	M0	0.141429	0.419165	0.283111	0.243995	-0.125773	-0.0625099	-0.377286	0.327253	0.00505726	0.159988	-0.509027	-0.0196616	-0.0961823	0.213926	-0.382969	0.356052	-0.109916	0.211126	0.516806	-0.0942511	-0.519687	0.0606344	0.130055
ENSG00000054523	KIF1B	M5	-0.190284	0.227672	-0.104423	-0.135747	-0.331302	0.402618	0.0821616	0.140848	0.189277	0.218493	-0.133965	0.0343391	-0.149351	-0.430603	-0.158797	0.0797611	0.320216	-0.116906	-0.131012	-0.143606	-0.0811555	-0.372409	0.229986
ENSG00000154813	DPH3	M0	0.1818	-0.482935	-0.263688	0.0611827	0.334684	-0.0778644	0.110292	-0.613383	-0.344983	-0.40122	0.586369	-0.277139	0.271383	0.197274	0.564732	-0.199665	-0.449718	-0.321528	-0.175634	0.346056	0.405513	0.516491	-0.515741
ENSG00000166148	AVPR1A	M0	-0.250858	0.143546	-0.170799	-0.273169	0.0101952	-0.0258754	0.32954	-0.0645102	0.241894	-0.199055	0.083254	0.158433	-0.110064	-0.13355	-0.096781	-0.164101	-0.022034	-0.00683863	0.0443823	-0.176282	0.207318	-0.096018	0.138137
ENSG00000169241	SLC50A1	M0	-0.481583	-0.209134	-0.277665	-0.55003	0.541228	-0.0292033	0.546636	-0.23232	0.293993	-0.588077	0.337788	0.456686	-0.0911922	0.161231	-0.0868975	-0.609038	-0.374729	0.0431328	0.181054	-0.390677	0.506082	0.219891	0.174274
ENSG00000176826	FKBP9P1	M0	-0.450208	0.28842	-0.139997	-0.442146	-0.172973	0.0561676	0.444905	0.139522	0.466752	0.0212538	-0.0258207	0.141763	-0.359892	-0.277408	-0.204767	-0.13056	0.412957	-0.235588	-0.081816	-0.33779	0.157912	-0.359499	0.349412
ENSG00000139793	MBNL2	M0	-0.0910616	-0.187258	-0.154236	-0.13987	-0.225427	0.226622	0.273931	-0.0842325	0.0722807	0.142577	0.240279	-0.0726071	0.021752	-0.487318	0.224565	-0.0390279	0.329792	-0.153304	-0.6151	0.0668711	0.242249	-0.339855	-0.00772028
ENSG00000165487	MICU2	M0	0.232881	-0.0899626	-0.446967	0.0960055	0.0647357	0.00419081	0.0538901	-0.60221	-0.276474	-0.379652	0.507267	-0.39352	0.0967592	-0.0372844	0.472176	-0.0398901	-0.349171	-0.311509	-0.164256	0.34938	0.299097	0.475516	-0.522419
ENSG00000130349	C6orf203	M0	0.492238	-0.0381883	-0.0933344	0.349207	-0.0671908	0.0126838	-0.318957	-0.396537	-0.493792	-0.0170159	0.225583	-0.567613	0.269216	0.162951	0.365032	0.21982	-0.195388	-0.28253	-0.0906285	0.43257	-0.0626056	0.443937	-0.576705
ENSG00000089177	KIF16B	M1	0.0412929	0.367429	-0.18505	-0.0254577	-0.397192	0.167403	0.037108	0.0630137	0.151185	0.154164	-0.063202	-0.251504	-0.247326	-0.329761	-0.111226	0.218433	0.278151	-0.0172259	-0.237244	-0.0441471	-0.0251464	-0.16216	0.011783
ENSG00000159263	SIM2	M6	-0.27856	-0.0920868	-0.391539	-0.390444	0.0984235	0.233052	0.484803	-0.313526	0.22879	-0.331551	0.412111	0.00808326	-0.224183	-0.239627	0.187413	-0.281898	0.0201336	-0.202226	-0.230238	-0.104389	0.414698	0.0462401	-0.0786166
ENSG00000092096	SLC22A17	M0	0.644	-0.4561	0.166151	0.624044	-0.126635	-0.106186	-0.524194	-0.188413	-0.678528	0.228666	0.116604	-0.403277	0.580527	-0.0442554	0.528178	0.273965	-0.240829	0.0220974	-0.405636	0.678116	-0.197148	0.0491459	-0.481322
ENSG00000151164	RAD9B	M0	-0.110681	0.18273	0.0817514	-0.104347	-0.0358032	-0.0971473	0.0863763	0.135365	0.105541	0.148207	-0.123184	0.0563585	-0.0319436	0.106104	-0.123124	-0.0170207	0.251262	-0.123003	0.0933059	-0.106077	-0.057457	-0.0984393	0.14984
ENSG00000230797	YY2	M0	-0.0668263	0.108943	-0.185779	-0.0871114	0.0604364	0.224205	0.104207	-0.0439443	0.104653	-0.104996	-0.00178227	0.125304	-0.18815	0.00377642	-0.175267	0.000827871	-0.154576	0.202655	0.12387	-0.163989	0.0713905	0.157438	0.0569462
ENSG00000012174	MBTPS2	M5	-0.169778	0.126348	-0.550131	-0.248685	-0.173136	0.622092	0.301289	-0.197429	0.246169	-0.118833	0.162641	0.0049878	-0.380636	-0.42542	-0.0382752	-0.00732653	0.0238155	0.111077	-0.244608	-0.176948	0.174426	0.0130749	-0.0122793
ENSG00000117318	ID3	M8	-0.643233	0.0894997	-0.0153419	-0.56169	0.269578	-0.0574309	0.542383	0.133719	0.622093	-0.227265	-0.0342739	0.496652	-0.225046	0.0113339	-0.400563	-0.444471	0.136611	-0.0546082	0.235699	-0.612778	0.248057	-0.141364	0.526556
ENSG00000135686	KLHL36	M0	0.0859296	-0.419175	-0.00876495	0.0447951	0.0174559	0.00114139	0.0464286	-0.157107	-0.122202	0.0484592	0.281021	-0.0859914	0.222624	-0.246053	0.272995	-0.0811118	0.0306172	-0.0637725	-0.494622	0.171723	0.238037	-0.104627	-0.0981939
ENSG00000145604	SKP2	M1	-0.208214	0.816089	-0.274954	-0.162224	-0.340899	0.299409	0.149274	0.0726256	0.448475	0.0174514	-0.242988	-0.145722	-0.574533	-0.166547	-0.369914	0.244175	0.274545	-0.216019	0.395178	-0.305906	-0.156631	0.0165088	0.137786
ENSG00000221963	APOL6	M1	-0.0750809	0.254554	0.0432423	-0.00915145	-0.121258	0.126939	-0.0255144	0.229133	0.225991	0.146021	-0.272919	0.104081	-0.193297	-0.0486826	-0.241612	0.241617	0.0404288	0.253978	0.219358	-0.181524	-0.222943	-0.0889278	0.208856
ENSG00000261796	ISY1-RAB43	M0	0.053402	0.224768	0.0295576	0.0508477	-0.101842	0.0200277	-0.0529503	0.0767492	0.108269	0.0790792	-0.135176	-0.079078	-0.113674	-0.065581	-0.101115	0.103462	0.0530516	0.0535775	0.039643	-0.0239554	-0.14105	-0.0248251	0.0486661
ENSG00000102409	BEX4	M0	0.599814	-0.416568	0.113953	0.523272	0.095221	-0.272665	-0.473487	-0.273668	-0.654816	0.0216601	0.189256	-0.283652	0.589658	0.233752	0.482853	0.145398	-0.45159	0.159772	-0.17119	0.590597	-0.124772	0.322427	-0.515899
ENSG00000162073	PAQR4	M0	0.246945	-0.0562224	0.026317	0.248171	0.113715	-0.0858389	-0.185189	-0.243678	-0.310076	-0.0521366	0.0607293	-0.239783	0.242773	0.269239	0.0879467	0.134105	-0.331126	-0.26893	0.233893	0.166664	-0.0200571	0.399261	-0.266246
ENSG00000147533	GOLGA7	M0	-0.0611855	-0.233027	0.024367	-0.0526153	-0.0245002	0.25421	-0.000186547	0.0188034	-0.037276	0.185246	0.0607013	0.0942999	0.0907733	-0.174269	0.120485	0.00937205	0.110043	-0.112047	-0.189163	0.0251925	-0.0131702	-0.203303	0.0428311
ENSG00000104687	GSR	M0	0.0296202	0.312334	0.418805	0.180008	-0.33833	-0.00856323	-0.237239	0.573872	0.19022	0.456541	-0.60295	0.149383	-0.0346176	-0.124342	-0.473914	0.390205	0.260483	0.324869	0.232497	-0.200524	-0.481545	-0.450391	0.409889
ENSG00000182272	B4GALNT4	M0	0.270671	-0.0903648	-0.384403	0.087269	-0.118729	0.0955532	0.0310194	-0.553748	-0.378059	-0.138863	0.467798	-0.49905	0.190776	-0.14701	0.490367	0.019615	-0.233074	-0.387709	-0.435934	0.393825	0.242116	0.277738	-0.516065
ENSG00000178425	NT5DC1	M8	-0.359083	0.602128	0.259843	-0.251132	-0.246018	0.0700331	0.0877096	0.652001	0.601421	0.316037	-0.603681	0.301859	-0.481376	-0.0729516	-0.694175	0.11341	0.559641	0.254993	0.327562	-0.554291	-0.325229	-0.4616	0.621307
ENSG00000168300	PCMTD1	M0	0.458395	-0.260207	-0.0354045	0.318908	-0.188675	0.00435305	-0.24819	-0.240273	-0.483855	0.0956937	0.282022	-0.463642	0.263665	-0.159691	0.57721	0.142819	0.0460858	-0.0599438	-0.583239	0.594583	0.00503939	0.00763579	-0.487383
ENSG00000127564	PKMYT1	M1	-0.35348	0.593148	-0.173792	-0.305435	-0.019199	0.1316	0.209755	0.123152	0.43606	-0.150266	-0.254596	0.169419	-0.490589	0.0864291	-0.446935	-0.0138072	0.068741	-0.0697441	0.544961	-0.440015	-0.0929242	0.0385058	0.264167
ENSG00000189308	LIN54	M0	-0.215713	0.188765	0.168097	-0.171738	0.125792	-0.205452	0.108137	0.108659	0.106741	-0.0341683	-0.153075	0.151778	0.0946906	0.252118	-0.320352	-0.125231	-0.0154128	-0.294502	0.425409	-0.278892	0.020963	0.0170092	0.26037
ENSG00000013374	NUB1	M2	0.0218683	-0.20057	0.58754	0.1035	0.0857817	-0.374648	-0.188259	0.360862	-0.01968	0.259121	-0.265499	0.162386	0.307094	0.208742	-0.144518	-0.0161114	0.226583	0.0632889	0.0583737	-0.0461177	-0.21327	-0.246106	0.251155
ENSG00000117600	PLPPR4	M0	0.585079	-0.410004	-0.087945	0.483708	-0.0113835	0.0058332	-0.367123	-0.381425	-0.636722	-0.064557	0.358901	-0.290338	0.413645	-0.00798302	0.674271	0.140392	-0.309641	0.236017	-0.386555	0.711493	-0.0075999	0.235881	-0.618597
ENSG00000159335	PTMS	M5	0.422525	0.111141	-0.293391	0.353281	-0.27978	0.259097	-0.217766	-0.356968	-0.366962	-0.10571	0.187613	-0.494152	0.0935165	-0.30412	0.306523	0.245556	-0.354865	-0.0882288	-0.221862	0.461957	-0.0260149	0.149668	-0.453669
ENSG00000274340		M0	0.0147617	0.006377	-0.246073	-0.00213331	-0.0768864	0.149553	0.0225926	-0.110738	-0.0375951	-0.0602249	0.101094	-0.016924	-0.00550069	-0.146259	0.051601	0.0641964	-0.115839	0.113464	-0.105697	0.00535466	0.0755336	0.094882	-0.0940073
ENSG00000255568	BRWD1-AS2	M0	0.144124	-0.0301623	-0.0842345	0.125637	0.0869676	0.0810438	-0.0667986	-0.187833	-0.115906	-0.100584	0.101329	-0.0782488	0.0399115	0.126975	0.0944614	0.0334146	-0.177305	-0.0229841	0.0628874	0.0995838	0.0106466	0.265052	-0.211095
ENSG00000133401	PDZD2	M0	-0.547944	-0.194036	-0.165408	-0.57069	0.417973	0.106948	0.611436	-0.0399078	0.425956	-0.376826	0.197283	0.552773	-0.261526	0.0147701	-0.160174	-0.560687	-0.0482736	0.138809	0.075469	-0.435979	0.448411	-0.103455	0.309359
ENSG00000155229	MMS19	M11	-0.290058	-0.0687399	0.152429	-0.251075	0.023498	0.0230755	0.142776	0.365599	0.28761	0.131608	-0.156742	0.372712	-0.17425	-0.120799	-0.209748	-0.139375	0.356674	0.2867	-0.0953994	-0.267271	0.0163933	-0.408645	0.364552
ENSG00000187189	TSPYL4	M19	0.694513	-0.359478	0.0887199	0.658135	-0.0467305	-0.051308	-0.554635	-0.306439	-0.76701	0.115533	0.155043	-0.423075	0.588584	0.149394	0.534711	0.277321	-0.346573	-0.0211961	-0.193549	0.713347	-0.189508	0.30079	-0.595196
ENSG00000159685	CHCHD6	M3	0.758347	-0.103806	0.329299	0.790502	-0.374133	-0.146834	-0.710539	0.0869629	-0.640609	0.437445	-0.190107	-0.453181	0.437788	-0.0368982	0.344753	0.58014	-0.085303	0.259861	-0.256232	0.688473	-0.488225	-0.0648694	-0.407041
ENSG00000162738	VANGL2	M1	-0.0887068	0.577442	0.233889	0.0619576	-0.519572	0.153757	-0.226733	0.590892	0.277444	0.517019	-0.650358	0.0371524	-0.248263	-0.280328	-0.563621	0.353701	0.422701	0.153935	0.108388	-0.277295	-0.488262	-0.521298	0.453493
ENSG00000273000		M0	-0.220795	-0.0348656	0.118934	-0.173357	0.195512	-0.222445	0.104036	0.160819	0.148091	-0.0656618	-0.107007	0.264244	0.00924106	0.195567	-0.201281	-0.20207	0.0219593	0.0763221	0.20269	-0.241183	0.0554524	-0.0655688	0.268978
ENSG00000090273	NUDC	M0	-0.0393179	-0.134613	0.179627	0.018922	0.126177	-0.00277722	-0.0671393	0.0955783	-0.0894491	0.0227226	-0.100109	0.22796	0.280828	0.13389	-0.106786	-0.0215853	-0.106014	0.014777	0.139377	-0.0668801	-0.116644	-0.0407435	0.113015
ENSG00000204084	INPP5B	M0	-0.289333	0.238233	0.321888	-0.185772	0.00156503	-0.198153	0.0998139	0.415499	0.297908	0.222125	-0.374671	0.295338	-0.0957421	0.195962	-0.46349	0.000661403	0.300071	-0.0586096	0.375138	-0.402132	-0.11428	-0.207511	0.428534
ENSG00000162374	ELAVL4	M14	0.387213	-0.376731	-0.278218	0.268616	0.0366064	-0.0224781	-0.203026	-0.558071	-0.524218	-0.191602	0.563265	-0.444035	0.250319	-0.039111	0.862252	0.0589723	-0.249358	-0.249338	-0.401262	0.680959	0.152753	0.315003	-0.697463
ENSG00000138101	DTNB	M0	0.0323755	-0.417266	-0.086812	0.00938584	0.0636851	0.134603	-0.01353	-0.147572	-0.133262	-0.0770562	0.223733	0.000287392	0.180683	-0.285671	0.252977	-0.154474	-0.196515	0.0196353	-0.470722	0.136653	0.121523	-0.129328	-0.117899
ENSG00000127993	RBM48	M0	0.108281	-0.0836075	0.0471008	0.0806208	-0.0236553	-0.0231756	-0.11201	-0.0408978	-0.146188	0.0893294	0.0658294	-0.0473751	0.110071	0.00828175	0.152696	0.0596546	-0.00358823	-0.0723741	-0.049505	0.114429	-0.0577741	0.053802	-0.129212
ENSG00000183091	NEB	M1	-0.0499424	0.351501	-0.117266	-0.0243021	-0.280323	0.215924	0.122944	0.109565	0.269526	0.0961128	-0.120127	-0.0967873	-0.378078	-0.219867	-0.102091	0.188001	0.273973	0.0501455	-0.0253247	-0.0512497	-0.0478985	-0.164276	0.0550386
ENSG00000272578		M13	-0.0355532	-0.202235	0.211601	-0.00930951	0.316187	-0.302573	-0.0238864	0.0536596	-0.00821788	-0.110481	-0.00846421	0.237001	0.136949	0.316568	0.0083739	-0.166608	-0.148396	0.165645	0.151226	-0.0276296	-0.00375411	0.107368	0.0503037
ENSG00000168081	PNOC	M3	0.608538	-0.251463	0.0681662	0.626897	-0.164511	-0.0817545	-0.463488	-0.164553	-0.573194	0.174859	0.0907304	-0.348984	0.382985	-0.0107138	0.466681	0.332422	-0.218997	0.12141	-0.218094	0.652242	-0.159139	0.112813	-0.474854
ENSG00000156650	KAT6B	M9	0.191301	0.420763	0.290979	0.308366	-0.436417	0.168202	-0.360729	0.404073	0.0336972	0.57983	-0.551039	-0.101787	-0.123791	-0.0595529	-0.344171	0.567631	0.343618	0.0719948	0.288576	-0.0486555	-0.533613	-0.216112	0.155526
ENSG00000155026	RSPH10B	M0	0.453886	0.0411095	0.385449	0.52335	-0.26039	-0.0582396	-0.5155	0.265871	-0.253045	0.422819	-0.36911	-0.226808	0.222532	0.041814	-0.102455	0.490145	0.0214952	0.262784	-0.00131959	0.215601	-0.472156	-0.0670525	-0.0621988
ENSG00000189241	TSPYL1	M12	0.392926	-0.473993	0.277246	0.428234	0.149537	-0.206245	-0.398555	-0.114125	-0.495604	0.0972329	0.0491618	-0.0543387	0.618954	0.237862	0.293243	0.114478	-0.32281	0.0206009	-0.0268461	0.360725	-0.180722	0.169965	-0.265568
ENSG00000181404	WASHC1	M0	0.194596	-0.100982	0.145056	0.173161	-0.0238428	-0.049856	-0.208352	0.0152442	-0.163703	0.150719	-0.0437104	-0.0173847	0.182572	0.0641748	0.0232711	0.123256	-0.0416597	0.111151	-0.0468115	0.0812505	-0.1232	0.0719106	-0.0720464
ENSG00000228315	GUSBP11	M0	0.0994166	-0.506263	-0.144765	0.0153432	0.403913	-0.174951	0.127108	-0.437548	-0.27534	-0.352739	0.468581	0.0230202	0.286942	0.267463	0.405261	-0.261339	-0.408389	-0.120787	-0.0903797	0.210813	0.348496	0.42268	-0.352095
ENSG00000165507	C10orf10	M0	-0.43519	-0.101335	0.14532	-0.399837	0.166627	-0.0623632	0.3411	0.214252	0.351586	-0.0268166	0.00713081	0.421718	-0.120818	-0.0382284	-0.171013	-0.325096	0.30367	0.0472294	-0.0228815	-0.332625	0.212771	-0.325863	0.404155
ENSG00000178057	NDUFAF3	M9	0.293972	0.261577	0.421591	0.390439	-0.437872	-0.00726753	-0.33947	0.384579	-0.0514871	0.609748	-0.426354	-0.162689	0.0119863	-0.0771051	-0.148924	0.487142	0.472472	0.0720627	0.0570422	0.151709	-0.403923	-0.311331	0.0625226
ENSG00000237021		M0	-0.0289797	-0.318452	-0.135397	-0.0950081	0.375325	-0.111008	0.157182	-0.333281	-0.168132	-0.304561	0.372425	0.109484	0.273944	0.235353	0.284189	-0.285644	-0.230041	-0.0833474	0.0435127	0.107274	0.313113	0.343092	-0.197804
ENSG00000111817	DSE	M0	-0.508438	0.00514376	-0.0812099	-0.511871	0.485023	-0.162936	0.544539	-0.0323904	0.451112	-0.429588	0.0821055	0.446856	-0.188394	0.276584	-0.342191	-0.554466	-0.0480531	0.022443	0.320891	-0.533287	0.376409	0.135349	0.341778
ENSG00000040341	STAU2	M12	0.362064	-0.532775	-0.0261365	0.253336	0.285633	-0.22584	-0.21507	-0.468062	-0.611988	-0.213237	0.44988	-0.236227	0.49918	0.308695	0.58379	-0.112069	-0.416675	-0.24696	-0.163352	0.500517	0.195093	0.410171	-0.550349
ENSG00000164120	HPGD	M17	-0.0174046	0.0418554	-0.00455835	0.0344874	-0.0420881	0.0757685	-0.0053162	0.161589	0.0713242	0.0659418	-0.154258	0.201712	-0.0655719	-0.0234858	-0.119162	0.13387	-0.091927	0.399221	0.111522	-0.0714218	-0.0901617	-0.070793	0.127064
ENSG00000241131	LINC02032	M3	0.69564	-0.0597969	0.123154	0.764406	-0.289762	0.0068583	-0.651182	0.00879583	-0.516011	0.291303	-0.167126	-0.428539	0.233396	-0.0456576	0.298771	0.56686	-0.279401	0.277719	-0.0811367	0.61401	-0.431846	0.095082	-0.412938
ENSG00000111237	VPS29	M10	0.00563422	-0.193132	-0.492067	-0.138792	0.373223	0.0707206	0.22878	-0.663396	-0.143477	-0.571168	0.574781	-0.138265	0.0189045	0.177573	0.39805	-0.287213	-0.479256	-0.367037	0.0688679	0.139602	0.400726	0.613783	-0.422034
ENSG00000107551	RASSF4	M0	-0.220486	-0.181501	0.0714657	-0.21917	0.182637	-0.201524	0.195819	-0.0232672	0.113188	0.00309727	0.114602	0.176507	0.0849086	0.118566	0.0254967	-0.237714	0.231648	-0.190609	0.006238	-0.152281	0.175594	-0.0243811	0.125201
ENSG00000227518		M0	0.115817	-0.103894	-0.124708	0.118036	-0.134685	0.0927211	-0.0107972	-0.116491	-0.164084	0.0788258	0.149838	-0.10072	0.083791	-0.170881	0.274589	0.060641	0.0919519	-0.0871186	-0.212974	0.238753	0.0872911	-0.0771962	-0.168272
ENSG00000225548	LINC01980	M0	-0.0459168	0.257952	-0.115914	-0.0580158	-0.133193	0.0365309	0.0256763	0.0682141	0.163592	-0.016914	-0.109662	-0.0835842	-0.212113	-0.189669	-0.184459	0.0841064	-0.0450794	0.138223	-0.0143874	-0.139463	-0.0555668	-0.0179319	0.10825
ENSG00000156735	BAG4	M11	-0.534686	-0.118027	0.472659	-0.406537	0.311279	-0.310272	0.233734	0.522105	0.37332	0.103963	-0.320398	0.665649	0.0365714	0.256965	-0.484784	-0.352287	0.309365	0.053614	0.33181	-0.547016	-0.000784959	-0.372314	0.69981
ENSG00000178409	BEND3	M0	0.244098	0.306545	-0.0712273	0.273193	-0.0893048	0.0134875	-0.340434	0.00658809	-0.186703	-0.0617897	-0.228706	-0.128544	-0.0384501	0.192614	-0.119138	0.261713	-0.262102	0.219127	0.36264	0.0844405	-0.321501	0.266963	-0.145372
ENSG00000198746	GPATCH3	M4	-0.236043	-0.325047	-0.1871	-0.315695	0.632136	-0.239821	0.267924	-0.341272	-0.029892	-0.594736	0.360797	0.272032	0.111077	0.443788	0.0678596	-0.526883	-0.469771	-0.022126	0.220299	-0.182627	0.374715	0.509378	-0.0497916
ENSG00000109501	WFS1	M0	-0.360139	-0.198831	-0.0107846	-0.332622	0.349653	-0.00971566	0.235152	-0.00671393	0.161668	-0.161522	0.072646	0.428325	0.12967	0.180901	-0.194745	-0.334355	-0.0914634	-0.0438594	0.205598	-0.372714	0.183622	0.076866	0.288169
ENSG00000261342		M0	0.196502	-0.180936	-0.148866	0.149242	0.158974	-0.0346293	-0.207153	-0.319339	-0.343616	-0.224719	0.226296	-0.22637	0.274286	0.129995	0.287374	-0.0395085	-0.379922	-0.144794	-0.019658	0.257665	0.00428839	0.380932	-0.331353
ENSG00000260261		M0	0.112523	0.0458328	0.179734	0.163519	-0.15799	-0.0838367	-0.19758	0.258773	-0.0142691	0.207831	-0.246751	-0.0173317	0.0163528	-0.0529322	-0.0859124	0.20412	0.18374	0.268057	-0.0215361	0.0392589	-0.269199	-0.179304	0.0661374
ENSG00000144867	SRPRB	M0	-0.352848	-0.315587	0.297293	-0.309997	0.38314	-0.253683	0.269973	0.21328	0.159387	-0.00220093	-0.0657728	0.456754	0.1568	0.239639	-0.27105	-0.366167	0.0327727	0.0264802	0.17419	-0.383403	0.174685	-0.118173	0.417121
ENSG00000176490	DIRAS1	M19	0.678205	-0.251509	-0.094795	0.608507	-0.174078	-0.0122482	-0.477885	-0.428711	-0.681257	0.0261607	0.307211	-0.638043	0.371402	-0.0910692	0.736542	0.359663	-0.336125	-0.162631	-0.415695	0.832157	-0.115432	0.252576	-0.727221
ENSG00000261019		M0	0.210452	-0.202521	-0.24841	0.12398	0.114671	0.102747	-0.104022	-0.310296	-0.199686	-0.229671	0.262862	-0.0883911	0.115776	-0.00861216	0.344118	0.00759662	-0.295164	0.21205	-0.16049	0.26506	0.0293281	0.283561	-0.350173
ENSG00000116132	PRRX1	M6	-0.573954	-0.0195581	-0.28987	-0.56346	0.296878	0.0234086	0.753278	-0.163969	0.491858	-0.399483	0.264455	0.384836	-0.226203	-0.0302642	-0.142414	-0.49363	0.0298012	-0.202415	0.168407	-0.437902	0.547865	-0.00284872	0.270818
ENSG00000180488	MIGA1	M0	0.00233185	-0.18451	0.376136	0.119332	-0.173451	-0.258958	-0.137292	0.321353	-0.0620117	0.401594	-0.213097	0.11922	0.38883	-0.147855	-0.100901	0.0713157	0.245259	0.056075	-0.19784	-0.0208903	-0.12752	-0.383498	0.280009
ENSG00000141873	SLC39A3	M12	0.160566	-0.492318	0.366775	0.217842	0.391285	-0.353612	-0.217636	-0.00287255	-0.323155	-0.0317092	0.0163049	0.192804	0.537198	0.444785	0.138713	-0.117526	-0.277475	0.0667737	0.16652	0.164393	-0.0520143	0.186462	-0.0369295
ENSG00000147465	STAR	M0	-0.276608	-0.00262246	0.0163818	-0.218062	0.167477	-0.183349	0.215253	0.0870919	0.22694	-0.0701689	-0.0317064	0.356809	-0.0683478	0.167487	-0.0908076	-0.201817	0.114896	0.00693223	0.266895	-0.193265	0.0969129	-0.0746329	0.214707
ENSG00000016082	ISL1	M20	-0.334117	-0.409734	-0.490944	-0.484717	0.440964	0.114863	0.675908	-0.552473	0.0813267	-0.607158	0.732913	0.176879	-0.0930641	-0.00262275	0.346121	-0.590037	-0.225764	-0.244539	-0.219113	-0.0741243	0.842384	0.271794	-0.171811
ENSG00000160190	SLC37A1	M19	0.774763	-0.282893	-0.119237	0.684722	-0.0989249	0.0485353	-0.542407	-0.384698	-0.680559	0.00813574	0.251114	-0.511709	0.315513	0.0314526	0.677321	0.41377	-0.43421	0.219491	-0.304409	0.806166	-0.188996	0.387496	-0.740559
ENSG00000124486	USP9X	M0	-0.0255399	0.275082	0.2023	0.0877218	-0.259226	0.0642472	-0.207007	0.47133	0.20499	0.32531	-0.480799	0.157753	-0.208585	-0.129165	-0.342036	0.218286	0.219826	0.370691	0.0911904	-0.149558	-0.38752	-0.387416	0.315337
ENSG00000177479	ARIH2	M13	0.0503706	-0.214365	0.543798	0.138941	0.387493	-0.619773	-0.261721	0.22006	-0.179899	0.00541574	-0.210275	0.275511	0.396329	0.663561	-0.121173	-0.0923409	-0.106382	0.083275	0.463962	-0.0427565	-0.208902	0.191926	0.145385
ENSG00000154917	RAB6B	M14	0.16809	-0.625972	-0.344307	0.0155446	0.175263	0.156296	0.134907	-0.565756	-0.369743	-0.293175	0.722572	-0.196627	0.192584	-0.203565	0.769602	-0.250948	-0.218414	-0.151672	-0.591775	0.498524	0.512618	0.157999	-0.512527
ENSG00000244627		M0	0.374955	0.14747	-0.294024	0.26089	-0.312634	0.236701	-0.217437	-0.19741	-0.181783	-0.0129908	0.0701761	-0.511053	-0.0983769	-0.296439	0.180579	0.29086	-0.220429	0.0798819	-0.34803	0.283935	-0.126333	0.149957	-0.358884
ENSG00000169989	TIGD4	M0	0.381188	0.335518	0.0526646	0.4534	-0.43137	0.12564	-0.401168	0.170967	-0.138117	0.418213	-0.3401	-0.352393	-0.108109	-0.131603	-0.110814	0.567849	0.0610219	0.0834614	0.113871	0.174724	-0.40215	-0.013295	-0.104225
ENSG00000175324	LSM1	M4	-0.00615655	-0.331587	-0.0108896	-0.0688776	0.377055	-0.114015	0.066757	-0.226101	-0.0979635	-0.260913	0.2552	-0.0176438	0.132758	0.24024	0.166728	-0.235403	-0.232135	-0.092639	0.00168603	0.029319	0.183275	0.332716	-0.117688
ENSG00000088035	ALG6	M4	-0.488482	-0.00753068	-0.18407	-0.51034	0.500331	-0.0572689	0.454634	-0.192659	0.381094	-0.563703	0.205223	0.356834	-0.246587	0.258272	-0.175962	-0.542161	-0.186875	-0.159017	0.39054	-0.422907	0.359367	0.244306	0.184801
ENSG00000153132	CLGN	M3	0.665151	0.172423	0.272864	0.676505	-0.338701	-0.23778	-0.67008	0.114491	-0.42841	0.305574	-0.269686	-0.392669	0.228551	0.0694655	0.155296	0.574216	-0.125927	0.326609	-0.00490774	0.50473	-0.531087	0.0971579	-0.31606
ENSG00000259663		M20	-0.383977	-0.362311	-0.516398	-0.52963	0.455935	0.0888807	0.702254	-0.537418	0.128618	-0.600574	0.721007	0.196449	-0.123639	0.0199193	0.328113	-0.592354	-0.18692	-0.263248	-0.179577	-0.111321	0.839914	0.277064	-0.141259
ENSG00000160199	PKNOX1	M15	0.332424	0.373402	0.321362	0.453224	-0.440573	0.0866051	-0.45928	0.384213	-0.0527586	0.524426	-0.542647	-0.211818	-0.0791224	-0.0577093	-0.203585	0.609599	0.235294	0.142064	0.204226	0.138745	-0.588558	-0.207269	0.042555
ENSG00000282572		M0	0.209666	0.227922	0.116555	0.295276	-0.408201	0.191469	-0.357645	0.333524	-0.0111943	0.385754	-0.394374	-0.011296	-0.0426073	-0.240711	-0.16683	0.420859	0.109296	0.438572	-0.0764678	0.0615181	-0.460477	-0.285642	0.106152
ENSG00000155561	NUP205	M18	-0.235584	0.539073	0.389685	-0.116735	-0.0639428	-0.0156958	-0.0340703	0.498612	0.364708	0.1943	-0.553225	0.280479	-0.311891	0.207317	-0.593477	0.098076	0.31869	0.0993774	0.632819	-0.394653	-0.335992	-0.206291	0.439388
ENSG00000166405	RIC3	M3	0.704747	-0.182099	0.278507	0.689734	-0.239582	-0.041404	-0.699697	0.0271654	-0.570477	0.363608	-0.107917	-0.37405	0.34153	0.0381601	0.406568	0.47743	-0.0651902	0.257135	-0.168951	0.640798	-0.4844	0.035842	-0.44332
ENSG00000122674	CCZ1	M0	0.361942	-0.167637	0.0616562	0.297486	0.105421	-0.0439125	-0.229814	-0.237242	-0.348697	-0.0866785	0.173562	-0.299773	0.200558	0.177128	0.307845	0.13611	-0.250795	-0.0946083	0.0198364	0.336901	-0.0279468	0.35125	-0.380969
ENSG00000145022	TCTA	M10	-0.128121	-0.210342	-0.491487	-0.255802	0.367636	0.0982063	0.259885	-0.566216	0.00246751	-0.546322	0.533916	-0.0997326	-0.10759	0.0863462	0.357808	-0.318069	-0.357118	-0.318923	0.0372411	0.0249738	0.397364	0.519579	-0.308848
ENSG00000164494	PDSS2	M0	-0.208856	-0.0298705	0.0283547	-0.177316	0.20425	-0.0731494	0.146965	0.0547796	0.141866	-0.0893545	-0.0643297	0.253341	0.0916161	0.158712	-0.240166	-0.189845	-0.0774529	0.0328794	0.252566	-0.28532	0.0535448	0.0681146	0.220222
ENSG00000225695	HNRNPA1P35	M1	-0.026113	0.217694	0.0485631	0.0102488	-0.325711	0.119553	-0.0125164	0.167088	0.0839285	0.248584	-0.160586	-0.0144695	-0.010098	-0.213542	-0.104291	0.174649	0.313094	5.29102e-05	-0.0770395	-0.0482945	-0.124198	-0.271633	0.111663
ENSG00000155744	FAM126B	M0	0.151706	-0.505727	0.152377	0.0878048	0.167175	-0.15543	-0.0719436	-0.185436	-0.355185	-0.000570728	0.302027	-0.0438296	0.390703	0.0554117	0.384465	-0.153959	-0.149578	-0.104721	-0.283145	0.281739	0.178272	0.0401427	-0.209263
ENSG00000129691	ASH2L	M4	-0.233994	-0.186608	-0.0341812	-0.31055	0.586897	-0.410866	0.287334	-0.254623	0.0773558	-0.552666	0.285948	0.144077	0.0498586	0.499148	0.0236577	-0.538461	-0.228551	-0.190081	0.323409	-0.181258	0.379111	0.417192	-0.0125345
ENSG00000067560	RHOA	M8	-0.71991	0.374245	-0.0744762	-0.617599	0.00234131	0.117733	0.571276	0.344277	0.771161	-0.0502165	-0.210798	0.44489	-0.503501	-0.172098	-0.539371	-0.303511	0.504734	-0.0734185	0.216382	-0.674476	0.182887	-0.425186	0.644615
ENSG00000138674	SEC31A	M7	-0.530862	0.12256	0.240334	-0.442559	-0.119803	0.0853319	0.374575	0.525645	0.548936	0.304863	-0.309097	0.467289	-0.241898	-0.254086	-0.52475	-0.180783	0.58419	0.0852646	-0.0527997	-0.566599	0.0658794	-0.646039	0.689491
ENSG00000144034	TPRKB	M4	0.203896	-0.189038	-0.18913	0.068185	0.270559	-0.278933	-0.0439107	-0.451972	-0.31586	-0.422303	0.365812	-0.291387	0.250685	0.252771	0.361622	-0.167993	-0.427294	-0.214184	-0.0283171	0.27846	0.189538	0.490072	-0.408514
ENSG00000187260	WDR86	M20	-0.358457	-0.333166	-0.324401	-0.476271	0.302624	0.146343	0.549006	-0.367765	0.0815943	-0.398167	0.554133	0.163558	-0.0294194	-0.109901	0.271078	-0.53514	-0.0134273	-0.294759	-0.309714	-0.0796434	0.629874	0.0290643	-0.0521371
ENSG00000179859		M9	0.368566	0.155736	0.325213	0.496878	-0.518182	-0.0516692	-0.461639	0.333739	-0.262648	0.601848	-0.424578	-0.1774	0.224981	-0.187595	-0.110723	0.542655	0.210535	0.147056	-0.0835296	0.224767	-0.459031	-0.32669	0.014897
ENSG00000143409	MINDY1	M0	0.543115	-0.153436	-0.18625	0.449122	-0.217792	0.0781523	-0.339193	-0.389911	-0.514629	-0.0179706	0.2495	-0.553666	0.310678	-0.208013	0.442943	0.242562	-0.391937	-0.0717831	-0.4121	0.545977	-0.0429375	0.223804	-0.549466
ENSG00000131797	CLUHP3	M21	0.362631	-0.415522	-0.0633322	0.329106	0.325463	-0.143229	-0.241796	-0.35499	-0.426457	-0.266721	0.267834	-0.0661467	0.292142	0.340499	0.408053	-0.00889895	-0.46493	0.138191	0.0721267	0.376467	0.0273953	0.505474	-0.464343
ENSG00000160188	RSPH1	M3	0.505572	0.0152171	0.266512	0.630955	-0.393765	0.00583248	-0.546494	0.24747	-0.272821	0.494371	-0.371703	-0.253585	0.202915	-0.160829	-0.025843	0.584766	-0.0125485	0.296624	-0.127693	0.296394	-0.490042	-0.140547	-0.0932922
ENSG00000275383		M0	0.327481	-0.0772336	-0.0499118	0.326352	-0.184047	0.0471739	-0.247924	-0.179438	-0.366337	0.10266	0.133734	-0.328528	0.0893083	-0.12975	0.38899	0.187068	-0.111395	-0.182883	-0.199837	0.442863	-0.0317323	0.0392051	-0.347834
ENSG00000115446	UNC50	M12	0.272058	-0.183864	0.286929	0.299007	0.0543581	-0.277243	-0.282089	0.0605677	-0.300524	0.177641	-0.0832141	-0.0907526	0.394106	0.238285	0.0368098	0.108884	-0.0471602	0.0185305	0.0203132	0.170836	-0.131668	0.128665	-0.0680463
ENSG00000256546		M0	-0.440667	-0.283054	-0.238176	-0.489261	0.486852	-0.0603827	0.50173	-0.225113	0.228601	-0.483336	0.363666	0.343489	-0.0820035	0.127864	0.000185276	-0.594351	-0.248262	-0.0827965	0.0300051	-0.301908	0.538424	0.18276	0.132867
ENSG00000213923	CSNK1E	M1	0.464438	0.140215	0.0502267	0.473128	-0.621305	0.192822	-0.485334	0.0326836	-0.315818	0.41635	-0.0721424	-0.509095	0.0861473	-0.508088	0.335562	0.546705	0.142362	-0.0230225	-0.464788	0.521306	-0.352766	-0.320369	-0.291386
ENSG00000107014	RLN2	M0	0.409973	0.211356	0.156775	0.497401	-0.486155	0.0547453	-0.491437	0.278874	-0.245221	0.524509	-0.381277	-0.216876	0.115006	-0.177096	-0.0026347	0.606252	0.0843266	0.269356	-0.110616	0.293949	-0.509153	-0.243932	-0.0897964
ENSG00000180817	PPA1	M16	-0.0775508	0.039469	0.336034	0.0149462	-0.121594	-0.115463	-0.0422373	0.298261	0.0377074	0.3273	-0.188391	0.225633	0.0724557	0.0210696	-0.0672498	0.0946603	0.501859	0.0394946	0.11683	-0.0164814	-0.125457	-0.34835	0.215353
ENSG00000166402	TUB	M2	0.471314	0.123615	0.438134	0.569556	-0.533986	-0.0967139	-0.560422	0.393013	-0.294964	0.668932	-0.417131	-0.315418	0.249225	-0.189425	0.0507891	0.528107	0.389361	0.122817	-0.250341	0.397792	-0.522212	-0.439969	-0.0478299
ENSG00000143457	GOLPH3L	M0	-0.40102	0.130513	0.00387275	-0.333117	-0.0516057	0.246571	0.192969	0.325068	0.428784	0.0863756	-0.266912	0.348793	-0.27506	-0.243205	-0.427892	-0.109168	0.15745	0.180454	0.000549799	-0.466815	-0.083994	-0.365902	0.451074
ENSG00000156966	B3GNT7	M17	0.13039	-0.0447323	0.18964	0.188084	0.0380415	-0.0623419	-0.233441	0.22686	-0.0445965	0.0116781	-0.236143	0.216441	0.092484	0.0823572	-0.11642	0.0933364	-0.199376	0.612654	0.170819	0.0230025	-0.250491	-0.0316208	0.105466
ENSG00000143198	MGST3	M0	-0.042134	-0.248863	0.0114203	-0.0936254	0.0791769	0.039066	0.0512266	-0.108387	-0.059679	-0.00902836	0.136224	-0.000220882	0.157936	-0.0601297	0.133412	-0.0836318	-0.0222871	-0.261624	-0.153252	0.0236929	0.0671484	-0.0755005	-0.0459209
ENSG00000170043	TRAPPC1	M10	0.0512886	-0.376542	-0.49375	-0.0814318	0.182729	0.366686	0.194145	-0.540557	-0.214056	-0.375384	0.549559	-0.0507769	0.106375	-0.202166	0.438347	-0.227048	-0.442589	-0.0540511	-0.339995	0.237147	0.373468	0.253672	-0.374661
ENSG00000090621	PABPC4	M5	-0.425817	0.251063	-0.332031	-0.411434	-0.0276704	0.423946	0.37133	0.0368696	0.486567	-0.184877	-0.00997363	0.206038	-0.52848	-0.252957	-0.231146	-0.139931	0.198422	0.0263276	0.0683111	-0.378837	0.142708	-0.142086	0.257525
ENSG00000270112		M0	-0.298709	-0.379949	-0.0609492	-0.337957	0.464743	-0.24183	0.382213	-0.227225	0.0226318	-0.31659	0.330281	0.308766	0.17319	0.215066	0.0837163	-0.500215	-0.1552	-0.116691	0.0391692	-0.181037	0.413319	0.174381	0.0698846
ENSG00000242474		M0	0.172992	-0.251839	0.0438633	0.11527	0.282864	-0.324278	-0.0952234	-0.230863	-0.311498	-0.197142	0.213409	-0.0752327	0.276617	0.348644	0.300065	-0.14425	-0.262457	-0.0305415	0.0577445	0.241223	0.0864136	0.33736	-0.268932
ENSG00000101638	ST8SIA5	M0	-0.36687	-0.431679	-0.21626	-0.384641	0.514051	-0.0764392	0.509959	-0.293738	0.119783	-0.470425	0.423534	0.419617	0.0804018	0.103742	0.0751709	-0.573391	-0.27201	-0.0879824	0.0255726	-0.215569	0.559651	0.189028	0.0844172
ENSG00000119013	NDUFB3	M0	-0.0898695	-0.196831	-0.108262	-0.146886	0.324966	-0.130452	0.270638	-0.263042	-0.00464721	-0.321064	0.318559	0.00583298	0.0399489	0.138848	0.176306	-0.279865	-0.210494	-0.161411	0.0311919	0.0351031	0.368302	0.210654	-0.0760574
ENSG00000170049	KCNAB3	M5	-0.221427	0.434339	-0.491993	-0.246287	-0.237886	0.388886	0.322922	-0.170592	0.32359	-0.0996284	0.103645	-0.097675	-0.445996	-0.324021	-0.0878769	0.0814249	0.131208	-0.291259	0.043245	-0.187828	0.141741	-0.00481981	0.000303269
ENSG00000115216	NRBP1	M2	0.126076	0.0157643	0.677965	0.242392	0.145892	-0.451995	-0.305266	0.481979	-0.044389	0.242897	-0.509797	0.276644	0.246062	0.52498	-0.396526	0.104683	0.0793854	0.36116	0.450675	-0.118148	-0.389284	-0.0520212	0.287965
ENSG00000240859		M0	-0.229579	-0.300573	-0.164361	-0.30285	0.391643	-0.0346472	0.248899	-0.187246	-0.0211151	-0.327473	0.288455	0.221344	0.0920369	0.17703	0.102739	-0.429146	-0.160046	-0.068296	-0.020043	-0.105795	0.331465	0.141675	0.0296186
ENSG00000159788	RGS12	M10	-0.232503	-0.148121	-0.562371	-0.431005	0.42158	0.0704203	0.490554	-0.651421	-0.000426208	-0.703118	0.675034	-0.0296569	-0.133182	0.079717	0.330959	-0.52809	-0.339994	-0.307952	-0.0570131	-0.0201742	0.621972	0.482744	-0.312541
ENSG00000125249	RAP2A	M10	-0.0181586	-0.084435	-0.386724	-0.21884	0.0413807	0.12263	0.295805	-0.51269	-0.0859857	-0.290833	0.54367	-0.275811	0.000678605	-0.174926	0.359603	-0.189146	-0.108821	-0.395155	-0.330999	0.125692	0.402545	0.241995	-0.320185
ENSG00000136758	YME1L1	M1	-0.283861	0.296475	-0.305494	-0.262513	-0.0531804	0.341274	0.283853	-0.0538492	0.359936	-0.154528	-0.000391406	0.0634721	-0.391965	-0.199759	-0.177815	-0.0720856	0.0061383	-0.0468355	0.119993	-0.274529	0.0705762	0.0133026	0.122837
ENSG00000163605	PPP4R2	M9	0.379064	0.332096	0.461412	0.505687	-0.647892	-0.114404	-0.471963	0.499557	-0.10554	0.752123	-0.528122	-0.284491	0.0934871	-0.198944	-0.106675	0.667049	0.58966	0.0728747	-0.0784017	0.247271	-0.560997	-0.461228	0.0562725
ENSG00000166747	AP1G1	M13	-0.158924	-0.22519	0.127622	-0.133386	0.518519	-0.140157	0.0688054	-0.022211	0.0371562	-0.239731	0.0108232	0.286869	0.0726466	0.527064	-0.134142	-0.310944	-0.220763	-0.00568448	0.374949	-0.208365	0.10825	0.28539	0.0830783
ENSG00000115942	ORC2	M0	-0.179247	0.266914	-0.213847	-0.182806	0.0992572	0.125077	0.141672	-0.0269555	0.232184	-0.287059	-0.0531958	0.123685	-0.333172	0.111	-0.201879	-0.0266943	-0.210172	0.0725084	0.341104	-0.24075	0.00367222	0.193096	0.0361298
ENSG00000112559	MDFI	M20	-0.479585	-0.118469	-0.467238	-0.637614	0.397999	0.00820244	0.743422	-0.426628	0.315186	-0.599627	0.575529	0.211487	-0.2009	-0.00103613	0.0960114	-0.643116	-0.0543472	-0.24407	-0.134944	-0.276633	0.751553	0.218783	0.00644852
ENSG00000177706	FAM20C	M0	0.588576	-0.197534	-0.452591	0.407532	-0.160449	0.336695	-0.243396	-0.608738	-0.519161	-0.173697	0.458622	-0.620052	0.141295	-0.267405	0.655613	0.220923	-0.412472	0.00617429	-0.51284	0.650567	0.0495687	0.391537	-0.767418
ENSG00000179085	DPM3	M0	0.228215	-0.132246	0.37769	0.280805	-0.0328559	-0.324734	-0.341616	0.238864	-0.204295	0.270102	-0.264198	-0.0582372	0.336565	0.168492	-0.132685	0.152136	-0.062639	0.0841972	0.0366855	0.0569029	-0.253956	-0.0459545	0.0759353
ENSG00000007168	PAFAH1B1	M12	0.362334	-0.491587	-0.0795082	0.190775	0.410398	-0.356748	-0.132654	-0.499728	-0.617016	-0.345723	0.483791	-0.210695	0.490462	0.489481	0.555589	-0.211464	-0.424029	-0.0812851	-0.128405	0.466257	0.244055	0.580215	-0.537438
ENSG00000177990	DPY19L2	M0	0.401769	0.0269931	-0.0262748	0.349117	-0.17944	0.0434	-0.351774	-0.0585347	-0.301219	0.11688	-0.0362349	-0.20869	0.0688784	-0.010528	0.139293	0.324999	-0.172142	0.267913	-0.11782	0.302795	-0.22652	0.137097	-0.281819
ENSG00000170037	CNTROB	M0	0.169798	0.108827	-0.144052	0.137756	-0.182358	-0.128942	-0.0880375	-0.232928	-0.263845	-0.0519465	0.162028	-0.265037	0.2474	-0.143139	0.165324	0.07149	-0.0971149	-0.243196	-0.16757	0.218869	0.0708483	0.0678944	-0.219404
ENSG00000136960	ENPP2	M0	-0.556347	0.0226649	0.0182751	-0.471368	0.223666	-0.151387	0.469313	0.197628	0.427743	-0.00888387	-0.0625139	0.50548	-0.143767	0.136231	-0.355718	-0.3765	0.254276	-0.11992	0.266055	-0.520017	0.285939	-0.14923	0.507769
ENSG00000255423	EBLN2	M0	0.0799655	0.0501232	-0.0460306	0.0434079	-0.0865223	0.128899	-0.0700187	-0.0430362	-0.0327991	0.0205542	0.056418	-0.152789	-0.0553083	-0.0857636	0.156756	0.0903716	0.127979	-0.0950926	-0.111135	0.141248	-0.0392674	-0.0440956	-0.115931
ENSG00000172986	GXYLT2	M0	-0.204357	-0.0760927	-0.711726	-0.354256	0.134998	0.359442	0.534827	-0.526359	0.177279	-0.486789	0.561407	-0.097421	-0.2918	-0.235669	0.274306	-0.270151	-0.146557	-0.161354	-0.294331	-0.0471562	0.549026	0.279887	-0.25048
ENSG00000168502	MTCL1	M0	0.024587	0.125873	-0.077036	0.0680944	-0.0846866	-0.0876374	-0.018022	0.0104541	0.0469247	0.00186138	-0.0473463	-0.17403	-0.110264	-0.064526	0.022397	0.0811686	-0.0173623	-0.0635799	0.0025119	0.0743859	-0.0403626	-0.00963633	0.0181962
ENSG00000142676	RPL11	M16	-0.264342	0.301322	0.158731	-0.20185	-0.251902	-0.0705703	0.142763	0.377436	0.373768	0.280892	-0.220391	0.130271	-0.20361	-0.180404	-0.231173	0.0654566	0.789268	-0.0354718	-0.043465	-0.245595	-0.0787524	-0.439937	0.356004
ENSG00000106591	MRPL32	M2	-0.13664	-0.167369	0.394123	-0.152892	0.113	-0.347715	0.105054	0.222972	0.0301857	0.165115	-0.00485876	0.238009	0.150838	0.180147	0.0495482	-0.20709	0.432445	-0.0433222	-0.0523248	-0.0233961	0.0774092	-0.279318	0.172911
ENSG00000213339	QTRT1	M13	-0.0242873	-0.214798	0.229566	-0.0419045	0.536565	-0.478032	-0.011548	-0.0331041	-0.10939	-0.290174	-0.00296221	0.194334	0.183711	0.661574	-0.110741	-0.261292	-0.290664	0.0480776	0.512022	-0.134285	0.0601373	0.414982	0.0333426
ENSG00000256646		M13	0.184957	-0.12135	0.102181	0.145092	0.224313	-0.205802	-0.17652	-0.119578	-0.176215	-0.145047	0.0387514	-0.108213	0.138625	0.344569	0.110825	-0.0443056	-0.163875	0.0194187	0.168768	0.116932	-0.0799908	0.299646	-0.212128
ENSG00000078246	TULP3	M1	-0.00507165	0.625382	0.0864785	0.0840067	-0.565961	0.213359	-0.13324	0.396287	0.253957	0.443165	-0.489258	-0.145934	-0.252514	-0.336095	-0.437155	0.407899	0.424446	-0.0257802	0.0378667	-0.180157	-0.395812	-0.415622	0.260533
ENSG00000079150	FKBP7	M20	-0.260117	-0.277057	-0.611704	-0.405436	0.338006	0.109536	0.595245	-0.661624	0.0434777	-0.632905	0.751149	0.0141286	-0.0190632	-0.103242	0.394756	-0.540611	-0.252415	-0.297389	-0.265894	0.00670787	0.767949	0.345137	-0.269528
ENSG00000136197	C7orf25	M0	0.156783	-0.280918	0.00752477	0.135993	0.186142	-0.236778	-0.0552227	-0.196085	-0.263502	-0.126358	0.190198	0.0294389	0.304491	0.199113	0.203796	-0.0724793	-0.248854	0.0616108	-0.00221736	0.186726	0.117285	0.225665	-0.189925
ENSG00000147364	FBXO25	M12	0.383508	-0.443817	0.16501	0.375325	0.071417	-0.138036	-0.307441	-0.144994	-0.416563	0.0730713	0.177819	-0.112784	0.477207	0.0624719	0.424499	0.0838761	-0.0764281	0.0784341	-0.223097	0.449774	-0.0272706	0.0867232	-0.292412
ENSG00000106588	PSMA2	M0	-0.37912	0.0840261	0.288482	-0.323125	0.214752	-0.239829	0.20103	0.226491	0.328743	-0.0782549	-0.110225	0.338968	-0.144773	0.209354	-0.197343	-0.274541	0.281475	-0.0434447	0.311605	-0.284204	0.0413338	-0.151296	0.339802
ENSG00000172936	MYD88	M0	-0.448952	0.0714947	-0.408918	-0.540881	0.214684	0.248357	0.582072	-0.257073	0.340857	-0.38037	0.357621	0.273572	-0.361305	-0.0629374	0.0278251	-0.407384	0.0843935	-0.105355	0.0267926	-0.268741	0.464739	0.0953269	0.065438
ENSG00000277287		M0	-0.325769	0.289392	0.394489	-0.140755	-0.160692	-0.0932426	0.0896432	0.503182	0.388823	0.354756	-0.42355	0.270646	-0.220591	-0.0112407	-0.433234	0.0937835	0.432695	-0.094695	0.304889	-0.358842	-0.145181	-0.422114	0.50358
ENSG00000135333	EPHA7	M8	-0.653198	0.351614	-0.0606773	-0.644675	0.226191	0.0363182	0.511591	0.204888	0.658867	-0.248313	-0.148635	0.488076	-0.471273	0.104886	-0.59008	-0.363016	0.134514	0.0304305	0.404836	-0.730024	0.168335	-0.0811336	0.543218
ENSG00000259445		M0	-0.119449	-0.0194808	0.0428761	-0.0396562	0.00427967	-0.134011	0.00562855	0.187685	0.110043	0.0223791	-0.135845	0.14165	0.0246689	-0.0214381	-0.119825	0.00195566	-0.00234584	0.180874	-0.0421429	-0.106756	-0.0661321	-0.149642	0.205074
ENSG00000111696	NT5DC3	M8	-0.796627	0.0547196	0.0303037	-0.661806	0.370663	-0.0913405	0.538124	0.284088	0.633849	-0.22736	-0.158543	0.720133	-0.246722	0.169392	-0.532479	-0.492922	0.154581	-0.04208	0.446303	-0.74457	0.221537	-0.227384	0.678895
ENSG00000197121	PGAP1	M0	-0.557179	-0.276736	-0.298183	-0.661761	0.549369	-0.0359815	0.590696	-0.275365	0.231726	-0.579683	0.455529	0.381687	-0.105482	0.147029	0.0277044	-0.734788	-0.111051	-0.195954	-0.00579395	-0.35806	0.609062	0.148521	0.142408
ENSG00000232586	KIAA1614-AS1	M0	0.172478	-0.0444664	-0.323232	0.118442	0.00232926	0.219199	-0.0748457	-0.304705	-0.12015	-0.142887	0.184779	-0.251723	0.0030583	-0.0933298	0.215224	0.077495	-0.306324	-0.0211536	-0.0923059	0.167768	-0.00702878	0.293362	-0.297517
ENSG00000279432		M0	-0.156601	0.213375	0.0680308	-0.0864727	-0.279893	0.150467	-0.0456625	0.237752	0.184389	0.242713	-0.213324	0.0603404	-0.175517	-0.248416	-0.142306	0.134083	0.27324	-0.0133533	-0.0533274	-0.138539	-0.210142	-0.340898	0.210221
ENSG00000135823	STX6	M0	-0.0950828	-0.0521039	-0.0111102	-0.167724	0.152229	-0.0697307	0.0775141	-0.111318	-0.0120668	-0.204827	0.119348	0.00763126	-0.00219658	0.081823	0.0413391	-0.200484	-0.115202	-0.108291	-0.0637551	-0.0253867	0.0917584	0.0696894	-0.0638152
ENSG00000153214	TMEM87B	M0	-0.235282	-0.146221	-0.13062	-0.229901	0.0631307	0.112625	0.22433	0.0425489	0.139818	-0.0161405	0.0925122	0.348209	-0.0369855	-0.171718	-0.0506497	-0.215394	0.117612	0.207677	-0.155986	-0.178105	0.204269	-0.176692	0.180202
ENSG00000118600	TMEM5	M0	0.0629528	-0.0200827	-0.121363	0.0116652	0.26285	0.00858322	-0.00470671	-0.270623	-0.0472057	-0.244937	0.147545	-0.117283	-0.0145705	0.263941	0.0602245	-0.0410585	-0.257757	-0.128405	0.235769	-0.0180783	0.0277701	0.475038	-0.16829
ENSG00000148734	NPFFR1	M0	0.404359	-0.0732515	-0.0198678	0.386689	-0.206739	0.109016	-0.352142	-0.0565961	-0.352761	0.157834	-0.0239387	-0.163731	0.195166	-0.119914	0.207118	0.23798	-0.116378	0.330177	-0.223877	0.364131	-0.21383	-0.023298	-0.268219
ENSG00000183496	MEX3B	M10	-0.136812	-0.210998	-0.352706	-0.31508	0.263611	-0.0395279	0.397235	-0.590819	-0.116648	-0.416209	0.673201	-0.14461	0.0555868	0.0420732	0.490456	-0.395605	-0.103912	-0.537843	-0.210692	0.153728	0.576519	0.334901	-0.333586
ENSG00000226383	LINC01876	M0	0.0738062	0.251631	-0.20335	0.0761133	-0.341061	0.323653	-0.0558155	0.0564351	0.0986506	0.189434	-0.0458488	-0.135042	-0.254099	-0.379546	0.00751339	0.235913	0.228277	0.10455	-0.200906	0.0713057	-0.0742247	-0.169366	-0.00819202
ENSG00000138363	ATIC	M5	-0.436179	0.0624298	-0.292645	-0.431582	0.0382231	0.445887	0.386896	-0.0382807	0.3967	-0.221222	0.143235	0.215696	-0.374474	-0.301434	-0.110578	-0.242887	0.101064	-0.058154	-0.0784372	-0.319078	0.245487	-0.163034	0.197216
ENSG00000175727	MLXIP	M5	-0.352714	-0.0976203	-0.553032	-0.447501	0.161603	0.481441	0.457898	-0.400023	0.15943	-0.43048	0.472156	0.130291	-0.214668	-0.274773	0.161512	-0.364508	-0.126025	-0.173295	-0.268668	-0.148475	0.466668	0.111604	-0.0475026
ENSG00000106628	POLD2	M15	0.406449	0.627801	0.173218	0.480141	-0.563111	0.00729382	-0.489193	0.250143	-0.132137	0.458338	-0.485171	-0.344961	-0.0219478	-0.0411687	-0.188361	0.658949	0.254119	0.0715983	0.302049	0.191983	-0.581195	-0.0928384	-0.0885916
ENSG00000134343	ANO3	M11	-0.621081	-0.174617	-0.108942	-0.625134	0.482147	-0.157779	0.574435	0.0112627	0.386383	-0.37834	0.14036	0.534918	-0.0698785	0.232159	-0.271176	-0.635325	0.0345559	-0.0652832	0.169302	-0.539028	0.439478	-0.00641414	0.391953
ENSG00000135835	KIAA1614	M6	-0.463501	0.322926	-0.45075	-0.549247	0.139471	0.205955	0.53444	-0.225831	0.44376	-0.385383	0.201799	0.0909212	-0.483674	-0.0144861	-0.156646	-0.319272	0.0241173	-0.256369	0.18533	-0.398981	0.356433	0.176857	0.0761649
ENSG00000243155		M0	-0.12503	-0.0678055	-0.463655	-0.201725	0.141044	0.30107	0.176208	-0.293925	0.0966155	-0.285599	0.280155	0.00843629	-0.243154	-0.109516	0.131946	-0.210851	-0.265071	-0.0339989	-0.136552	-0.049491	0.243622	0.220645	-0.136963
ENSG00000151067	CACNA1C	M10	-0.0639331	-0.5024	-0.581012	-0.248294	0.464005	0.103226	0.429709	-0.80436	-0.177011	-0.67865	0.834237	-0.0861146	0.107729	0.0335454	0.561575	-0.511515	-0.508114	-0.306261	-0.284911	0.181468	0.714534	0.528683	-0.469496
ENSG00000162601	MYSM1	M11	-0.491867	-0.255152	0.132635	-0.475176	0.466061	-0.130094	0.330529	0.148635	0.364419	-0.236203	0.0570221	0.558582	-0.133257	0.198486	-0.171011	-0.485749	0.0927768	0.122205	0.180666	-0.419536	0.218996	-0.0992414	0.371334
ENSG00000106344	RBM28	M13	-0.174341	0.118769	0.423907	-0.0824716	0.331923	-0.395249	-0.0414216	0.228758	0.152349	-0.0933899	-0.276473	0.246137	-0.0147494	0.586765	-0.317552	-0.0910227	-0.082422	-0.122498	0.687517	-0.27282	-0.184164	0.176552	0.234005
ENSG00000260577		M0	-0.346503	-0.0136877	-0.27845	-0.399475	0.123668	0.189145	0.444358	-0.120852	0.315476	-0.256073	0.191548	0.244294	-0.189429	-0.133878	-0.140248	-0.291841	-0.0578365	-0.00733325	-0.10836	-0.302778	0.344216	0.0212014	0.169909
ENSG00000184792	OSBP2	M3	0.618571	-0.00985341	-0.164902	0.538879	-0.444195	0.199019	-0.452161	-0.259455	-0.468906	0.220959	0.111804	-0.615106	0.210744	-0.306098	0.447371	0.513529	-0.173031	0.0329229	-0.474585	0.586464	-0.258639	0.115342	-0.554411
ENSG00000062038	CDH3	M11	-0.280461	-0.356043	-0.0315205	-0.274935	0.321768	-0.0156726	0.275648	-0.0190473	0.179727	-0.286139	0.189301	0.437273	0.0376963	-0.0356241	0.0460599	-0.357662	-0.0651858	0.325996	-0.16536	-0.160691	0.256423	-0.0871546	0.169056
ENSG00000214050	FBXO16	M0	0.432542	0.206002	0.48848	0.594291	-0.444891	-0.0137249	-0.590652	0.463513	-0.172526	0.647372	-0.582147	-0.271119	0.107353	-0.0605944	-0.181097	0.683122	0.183168	0.151119	0.139564	0.203361	-0.635688	-0.267203	0.0577277
ENSG00000085982	USP40	M0	-0.134535	0.090174	-0.293162	-0.179813	0.171849	0.0702809	0.21899	-0.243062	0.125697	-0.200541	0.164914	0.0394233	-0.207444	0.168092	-0.0415472	-0.107304	-0.154975	-0.101408	0.177865	-0.158003	0.196602	0.352714	-0.0716169
ENSG00000162614	NEXN	M8	-0.350409	0.365272	0.132244	-0.250003	-0.132058	0.0485568	0.206227	0.420973	0.531829	0.172047	-0.403027	0.244011	-0.355434	-0.0371878	-0.506184	0.0455878	0.441221	0.0397409	0.259465	-0.45931	-0.164082	-0.313769	0.47038
ENSG00000237441	RGL2	M0	0.274867	-0.324322	-0.130352	0.184707	0.18901	-0.124498	-0.147494	-0.332094	-0.321363	-0.180151	0.28521	-0.194019	0.236447	0.0993765	0.313425	-0.0442607	-0.352547	-0.0733265	-0.143873	0.267355	0.0995702	0.376179	-0.352351
ENSG00000099260	PALMD	M0	0.411545	0.313627	-0.083507	0.384176	-0.476783	0.307532	-0.373192	0.0356441	-0.111434	0.334922	-0.195871	-0.375393	-0.0883371	-0.255824	-0.0183284	0.524321	0.12014	0.236361	-0.221318	0.20157	-0.370232	-0.00291439	-0.214696
ENSG00000180233	ZNRF2	M17	-0.0387932	0.147818	-0.0652242	-0.0410491	-0.0472537	0.0338238	0.0285506	0.137848	0.163917	-0.0767059	-0.13091	0.124905	-0.142723	-0.0584598	-0.149414	0.0500494	-0.0431929	0.394588	0.127637	-0.1159	-0.106963	-0.0617225	0.124876
ENSG00000100320	RBFOX2	M10	-0.0781229	-0.590161	-0.564612	-0.29407	0.556728	0.0854855	0.427598	-0.840233	-0.229151	-0.757203	0.923768	-0.0703474	0.11165	0.0682901	0.683352	-0.599271	-0.519676	-0.321475	-0.330765	0.250529	0.756618	0.532696	-0.528899
ENSG00000235859		M0	0.224809	0.174339	-0.0164004	0.213726	-0.202817	0.143948	-0.256481	0.114247	-0.038684	0.102424	-0.180849	-0.150559	-0.0584367	-0.11768	-0.0150424	0.262494	-0.0159118	0.299996	-0.0591401	0.126315	-0.307577	-0.0342327	-0.0589226
ENSG00000165678	GHITM	M0	-0.27274	-0.32533	0.242123	-0.198128	0.0757763	0.0409422	0.17018	0.236827	0.112441	0.160292	-0.0182844	0.373031	0.154212	-0.165561	-0.085908	-0.19059	0.194872	0.0277293	-0.186033	-0.187114	0.141589	-0.382302	0.362196
ENSG00000106635	BCL7B	M0	0.349636	-0.00262467	-0.0726344	0.302247	-0.00444614	0.102029	-0.265806	-0.250383	-0.32516	-0.0463822	0.113736	-0.227961	0.1219	0.10683	0.232868	0.206704	-0.204388	-0.0563116	0.0797517	0.308664	-0.11862	0.346577	-0.386734
ENSG00000188266	HYKK	M8	-0.42418	0.227441	-0.174095	-0.410384	0.0527941	0.206385	0.374278	0.0818662	0.454643	-0.118198	-0.0118849	0.331953	-0.402495	-0.0963059	-0.232057	-0.167411	0.220481	0.0814558	0.120527	-0.388653	0.149207	-0.130986	0.294236
ENSG00000281593		M0	0.00202987	0.149005	-0.09903	0.029981	-0.0300096	0.0782127	-0.0960773	0.0384719	0.0694185	-0.021914	-0.102141	-0.0970383	-0.160498	-0.0155938	-0.0960571	0.0912243	-0.0730782	0.0222808	0.0626838	-0.0564936	-0.119725	0.0677467	0.0266096
ENSG00000115750	TAF1B	M1	-0.31919	0.282826	-0.310587	-0.358383	0.0432223	0.283364	0.304107	-0.0967825	0.350553	-0.225397	0.048433	0.0782961	-0.353642	-0.0537452	-0.194833	-0.107058	-0.0400186	-0.142035	0.161069	-0.326825	0.132898	0.106666	0.101569
ENSG00000060718	COL11A1	M1	0.228916	0.703049	0.104018	0.295645	-0.780981	0.274291	-0.290465	0.407754	0.142811	0.651286	-0.558617	-0.348062	-0.291221	-0.395323	-0.339073	0.704682	0.474396	0.0519058	-0.0621803	0.00708173	-0.542968	-0.389845	0.113797
ENSG00000178467	P4HTM	M0	0.600986	0.114367	0.452364	0.730269	-0.521265	-0.119728	-0.729191	0.435077	-0.36943	0.741726	-0.533836	-0.257466	0.301079	-0.0261203	-0.0238447	0.69614	0.25235	0.296388	-0.119832	0.386194	-0.690423	-0.269384	-0.0853638
ENSG00000174776	WDR49	M15	0.551657	0.273939	0.294959	0.718305	-0.680056	0.0584149	-0.72718	0.391579	-0.26477	0.784469	-0.567226	-0.401127	0.174431	-0.229492	-0.0661502	0.848853	0.212411	0.151236	-0.111927	0.324532	-0.735913	-0.26088	-0.0742434
ENSG00000172731	LRRC20	M3	0.620018	0.0736163	0.0618258	0.598225	-0.400371	0.114656	-0.463631	-0.095148	-0.476266	0.242722	-0.0173659	-0.462289	0.162699	-0.200639	0.333718	0.502456	-0.0849887	0.125147	-0.229398	0.594768	-0.266166	-0.0184814	-0.441484
ENSG00000186918	ZNF395	M1	0.195087	0.65952	0.0052576	0.248296	-0.782745	0.327387	-0.241527	0.330403	0.12674	0.578901	-0.4499	-0.3171	-0.314935	-0.48163	-0.248873	0.639969	0.422942	0.125954	-0.0862944	0.0368076	-0.447527	-0.388205	0.075018
ENSG00000198793	MTOR	M13	0.0698749	-0.0185215	0.440972	0.113716	0.398719	-0.482412	-0.227176	0.191238	-0.106884	-0.097255	-0.277067	0.193397	0.208998	0.683403	-0.296655	-0.0499906	-0.289516	0.166626	0.61746	-0.150269	-0.224628	0.324833	0.12283
ENSG00000185880	TRIM69	M0	0.373176	-0.266715	-0.158077	0.241534	0.0210899	0.115934	-0.207079	-0.393266	-0.439433	-0.064437	0.278263	-0.413174	0.240898	-0.0597878	0.434987	0.10339	-0.33983	-0.172907	-0.295593	0.406969	0.0103852	0.28498	-0.474011
ENSG00000112320	SOBP	M0	0.0549175	-0.627934	-0.122001	0.0122324	0.359206	0.091242	0.0255954	-0.329898	-0.277146	-0.263274	0.336647	-0.00673504	0.290399	0.0528401	0.265214	-0.291233	-0.44071	-0.0930206	-0.187959	0.116346	0.282673	0.222526	-0.207233
ENSG00000139269	INHBE	M0	-0.551069	0.012527	-0.207774	-0.577238	0.276258	-0.0538751	0.577494	-0.00662142	0.421821	-0.323124	0.19248	0.373729	-0.303857	0.0353233	-0.153982	-0.418072	0.0898427	-0.00859819	0.0767484	-0.436085	0.424585	0.0214058	0.308935
ENSG00000178252	WDR6	M3	0.683938	0.0847729	0.399039	0.684461	-0.166111	-0.274241	-0.678003	0.079395	-0.541158	0.338045	-0.270849	-0.375361	0.373815	0.354038	0.10661	0.480953	-0.103359	0.145276	0.177168	0.470278	-0.500683	0.241245	-0.332338
ENSG00000228801		M0	0.253135	-0.240326	-0.399274	0.15212	0.00254079	0.141102	-0.108683	-0.422086	-0.377813	-0.249785	0.322048	-0.258127	0.226769	-0.113338	0.338371	0.0112117	-0.532662	-0.00626124	-0.286589	0.285872	0.117497	0.317093	-0.410249
ENSG00000133739	LRRCC1	M0	-0.314882	0.255075	-0.0549697	-0.303859	0.128506	-0.0452225	0.285986	-0.00629564	0.298593	-0.158242	-0.0233337	0.214666	-0.247963	0.107222	-0.25579	-0.143257	0.018139	-0.169938	0.422578	-0.35341	0.115307	0.10151	0.214353
ENSG00000166848	TERF2IP	M19	0.791796	-0.253111	0.0434486	0.71277	-0.353877	0.00042119	-0.588983	-0.297931	-0.780418	0.216364	0.210361	-0.70442	0.467424	-0.23207	0.703074	0.433031	-0.21847	-0.059918	-0.575697	0.903553	-0.207115	0.0620478	-0.691772
ENSG00000197461	PDGFA	M11	-0.575881	-0.0863422	0.233883	-0.463061	0.335861	-0.138934	0.362249	0.44405	0.542866	-0.0719486	-0.251475	0.801836	-0.156357	0.144631	-0.529491	-0.41257	0.165748	0.442563	0.286964	-0.64036	0.0809916	-0.302736	0.682069
ENSG00000125967	NECAB3	M1	0.158103	0.427586	0.0805107	0.229302	-0.569365	0.111153	-0.232785	0.32728	0.0962078	0.424439	-0.331233	-0.236508	-0.179145	-0.359937	-0.0703869	0.441152	0.470193	0.185074	-0.195876	0.118317	-0.356517	-0.39559	0.077086
ENSG00000143889	HNRNPLL	M15	0.415276	0.472142	0.28886	0.510947	-0.697012	0.050863	-0.520198	0.38024	-0.12522	0.607194	-0.492	-0.347365	0.0386118	-0.377428	-0.138729	0.682707	0.308744	0.187271	-0.0804732	0.257237	-0.590437	-0.366573	0.0251734
ENSG00000065427	KARS	M16	-0.139217	0.169914	0.616782	0.0190533	-0.334914	-0.176029	-0.106476	0.663927	0.240476	0.631604	-0.499525	0.193334	-0.0129415	-0.126039	-0.296704	0.22891	0.832547	0.0200955	0.0169043	-0.159048	-0.339435	-0.705006	0.47183
ENSG00000253368	TRNP1	M20	-0.575802	-0.39694	-0.354082	-0.655814	0.627054	-0.0123945	0.745933	-0.403233	0.223611	-0.584312	0.573288	0.437449	-0.0666341	0.191337	0.0985835	-0.778253	-0.164285	-0.284513	0.0452806	-0.336114	0.797324	0.22187	0.102502
ENSG00000163512	AZI2	M0	-0.316472	-0.330967	0.214762	-0.299775	0.322157	-0.226332	0.225067	0.101804	0.127663	-0.0449683	0.085993	0.328511	0.150945	0.172469	-0.0476757	-0.35473	0.09528	-0.0798871	-0.07501	-0.231157	0.208294	-0.0943227	0.266024
ENSG00000107020	PLGRKT	M0	0.320069	0.325034	0.104987	0.380523	-0.395492	-0.102313	-0.30725	0.198231	-0.0838227	0.317164	-0.304589	-0.326719	-0.0296336	-0.077535	-0.0498084	0.47164	0.0986196	0.0731971	0.0676519	0.203971	-0.31971	-0.0888172	-0.0499482
ENSG00000279943		M0	0.235807	0.203754	0.322447	0.334986	-0.225082	-0.0788583	-0.306581	0.295189	-0.0465543	0.359988	-0.326035	0.000470238	0.0289618	0.0133065	-0.143723	0.378049	0.190655	0.312161	0.216652	0.0807503	-0.321415	-0.11717	0.0594144
ENSG00000165349	SLC7A3	M2	0.16904	0.155764	0.53612	0.323176	-0.00392139	-0.236491	-0.374616	0.428843	-0.0460539	0.289159	-0.516184	0.169282	0.115044	0.326947	-0.353359	0.218749	-0.0315228	0.292803	0.483982	-0.0518562	-0.42026	-0.0611923	0.213949
ENSG00000144152	FBLN7	M22	-0.400886	0.365578	0.196256	-0.22737	-0.186218	-0.00192207	0.142684	0.537434	0.466638	0.270054	-0.524192	0.324078	-0.203375	-0.167835	-0.646139	0.0147029	0.283466	0.0529443	0.281389	-0.522867	-0.176337	-0.475401	0.644055
ENSG00000120539	MASTL	M1	0.0015823	0.536628	0.347675	0.0919519	-0.189406	-0.188321	-0.186985	0.375587	0.0895743	0.229019	-0.485045	0.0433403	-0.107255	0.16448	-0.399994	0.192617	0.192868	0.0499778	0.510868	-0.124156	-0.368039	-0.149458	0.252629
ENSG00000164144	ARFIP1	M0	-0.15057	-0.0437454	-0.169888	-0.218149	0.352582	-0.0677686	0.232752	-0.297818	0.0870679	-0.379372	0.292264	0.0592441	-0.114514	0.290071	0.0948677	-0.27323	-0.154267	-0.18031	0.241841	-0.0986672	0.28123	0.444625	-0.105327
ENSG00000103051	COG4	M0	-0.00568271	0.285609	0.243912	0.0840648	-0.194305	-0.0691125	-0.113418	0.247997	0.145049	0.36367	-0.297471	-0.0326551	-0.139918	0.0327817	-0.182727	0.258662	0.340606	-0.132336	0.233794	-0.0893968	-0.24862	-0.146435	0.147604
ENSG00000204220	PFDN6	M4	-0.266972	-0.270089	0.154975	-0.223273	0.512953	-0.166483	0.172335	0.0339702	0.146859	-0.219844	0.0589124	0.371519	-0.0683015	0.384419	-0.0434116	-0.336061	-0.0346713	-0.052976	0.360656	-0.199605	0.139398	0.136535	0.169671
ENSG00000279289		M0	0.245232	0.185986	-0.084075	0.224188	-0.202061	0.139852	-0.14339	-0.0725831	-0.0489979	0.104271	-0.00607699	-0.247896	-0.101447	-0.0813411	0.0470331	0.261783	0.100524	0.0973997	-0.0361454	0.147641	-0.0909331	0.141541	-0.173175
ENSG00000163608	NEPRO	M16	-0.0308392	0.278625	0.345704	0.0739362	-0.55951	-0.0394817	-0.169103	0.51914	0.139806	0.611399	-0.388095	-0.0582062	-0.0568943	-0.381237	-0.173879	0.303708	0.718068	0.0180805	-0.307887	-0.0193041	-0.306467	-0.6853	0.303719
ENSG00000279312		M0	-0.100324	0.490458	0.340858	0.0396508	-0.334857	-0.105948	-0.157196	0.523725	0.297701	0.434868	-0.562282	0.043014	-0.170905	-0.0815621	-0.509754	0.277896	0.411987	0.0601046	0.209708	-0.283612	-0.404813	-0.317867	0.427263
ENSG00000146670	CDCA5	M1	-0.178449	0.874055	0.0688755	-0.067903	-0.323722	0.0571393	-0.0283173	0.355976	0.427524	0.16927	-0.524182	-0.027277	-0.454355	-0.0149591	-0.546977	0.286599	0.351834	-0.0703738	0.556308	-0.332794	-0.381097	-0.143578	0.327931
ENSG00000233426	EIF3FP3	M0	-0.202091	0.241154	0.110008	-0.0767354	-0.329463	-0.00608167	0.0108754	0.355651	0.241666	0.294893	-0.272507	0.0488754	-0.0968586	-0.293371	-0.27449	0.11015	0.371203	-0.10613	-0.123431	-0.192429	-0.136451	-0.453252	0.367991
ENSG00000158246	FAM46B	M0	-0.73772	0.02045	0.0319981	-0.648068	0.419034	-0.168178	0.537835	0.234002	0.599245	-0.280466	-0.0401897	0.737235	-0.274911	0.219268	-0.385511	-0.5663	0.163525	0.0937761	0.357517	-0.629384	0.288579	-0.147504	0.574453
ENSG00000188760	TMEM198	M0	0.540406	-0.00126765	-0.109124	0.507182	-0.300579	0.189427	-0.457153	-0.241542	-0.485573	0.162879	0.069547	-0.443649	0.18664	-0.168554	0.380106	0.445969	-0.298843	0.0550227	-0.179941	0.53858	-0.259669	0.196802	-0.470067
ENSG00000230629	RPS23P8	M0	-0.0297576	-0.26747	-0.12931	-0.0405878	-0.00637261	-0.0324688	0.0524956	-0.0522108	-0.102945	-0.0300887	0.140302	0.0568254	0.283535	-0.192584	0.129666	-0.111801	-0.0414923	0.0911284	-0.345458	0.0546095	0.131429	-0.102763	0.0198908
ENSG00000239789	MRPS17	M21	-0.210968	0.0743407	-0.379633	-0.344797	0.361122	0.00542078	0.301507	-0.439392	0.0911133	-0.582776	0.3533	-0.0888318	-0.192367	0.238072	0.0725177	-0.328202	-0.284964	-0.320396	0.20364	-0.149336	0.301695	0.51793	-0.178453
ENSG00000233723	LINC01122	M14	0.587133	-0.14045	-0.236406	0.453589	-0.167628	0.165106	-0.374577	-0.484088	-0.533482	-0.0558499	0.331339	-0.582653	0.229495	-0.0903928	0.643431	0.308852	-0.335157	-0.0931104	-0.360399	0.673158	-0.112001	0.356989	-0.715436
ENSG00000249773		M0	0.206684	-0.271696	-0.212342	0.133874	0.056383	0.0955841	-0.077371	-0.346191	-0.266871	-0.192075	0.338578	-0.24619	0.173669	-0.108361	0.353704	-0.0570476	-0.286217	-0.145919	-0.260212	0.296437	0.203667	0.196017	-0.32353
ENSG00000146729	NIPSNAP2	M0	-0.125565	0.284565	0.464166	0.00911308	-0.220495	-0.0997227	-0.0683286	0.499892	0.306455	0.415115	-0.477135	0.130666	-0.0681626	-0.0798349	-0.37861	0.170617	0.529826	0.0165262	0.229948	-0.228355	-0.32097	-0.455609	0.417391
ENSG00000188827	SLX4	M0	-0.39446	-0.0578093	-0.187583	-0.386665	0.405239	0.0056986	0.377018	-0.203176	0.251332	-0.461911	0.190359	0.223003	-0.110516	0.139191	-0.111697	-0.489408	-0.331862	-0.212467	0.266668	-0.302527	0.338936	0.171746	0.144446
ENSG00000123989	CHPF	M0	-0.0906488	0.0483697	0.14698	-0.0177066	-0.337909	0.261979	0.0222882	0.365431	0.19225	0.422952	-0.329647	0.141352	0.0111473	-0.431875	-0.353592	0.171733	0.166768	0.267577	-0.241157	-0.223046	-0.170058	-0.509369	0.377773
ENSG00000235863	B3GALT4	M3	0.704533	-0.205315	0.142031	0.685397	-0.190227	-0.125908	-0.602995	-0.0927737	-0.673443	0.266277	-0.037042	-0.462794	0.46052	0.0767617	0.378196	0.396695	-0.239762	0.098947	-0.247197	0.642051	-0.30442	0.137353	-0.505279
ENSG00000169427	KCNK9	M10	0.186517	-0.434145	-0.40832	0.0149615	0.206904	0.105331	0.101774	-0.649781	-0.342505	-0.384185	0.698653	-0.265495	0.153736	-0.0986229	0.697444	-0.222181	-0.330079	-0.26752	-0.410902	0.448616	0.439847	0.385875	-0.564501
ENSG00000163463	KRTCAP2	M2	0.132473	0.129218	0.528556	0.226097	-0.0732387	-0.315431	-0.308975	0.412752	0.0262106	0.335705	-0.44392	-0.0371469	0.0667843	0.21102	-0.26189	0.250588	0.15101	0.087494	0.251859	-0.0463694	-0.389953	-0.147001	0.19902
ENSG00000227057	WDR46	M4	-0.514966	-0.255282	-0.0572005	-0.563419	0.737713	-0.22308	0.503246	-0.202475	0.26238	-0.562714	0.296215	0.453127	-0.0756877	0.510587	-0.0805905	-0.650703	-0.101033	-0.283571	0.44333	-0.421007	0.452506	0.353809	0.1727
ENSG00000169972	PUSL1	M0	-0.305725	-0.283881	0.283759	-0.230833	0.431582	-0.196475	0.14749	0.210196	0.131903	-0.0962542	-0.0880432	0.486449	0.10347	0.312746	-0.287141	-0.34753	-0.0357279	0.114741	0.217395	-0.360689	0.116223	0.00432222	0.34046
ENSG00000170852	KBTBD2	M0	-0.296154	0.250456	-0.203364	-0.328687	-0.294398	0.401723	0.334483	0.0894431	0.356552	0.107484	0.0308229	0.0471533	-0.455677	-0.493732	-0.138617	-0.0524671	0.374223	-0.0430187	-0.309545	-0.225281	0.189848	-0.387343	0.218676
ENSG00000104343	UBE2W	M2	0.234	0.15208	0.641205	0.334593	-0.293664	-0.422876	-0.398337	0.50112	-0.0973764	0.580376	-0.454853	-0.105531	0.186415	0.148407	-0.103987	0.353335	0.536988	0.0360025	0.075715	0.142368	-0.433025	-0.344893	0.150162
ENSG00000171914	TLN2	M0	-0.449763	-0.0855992	-0.269168	-0.505043	0.349607	0.194949	0.455916	-0.0919842	0.425615	-0.412484	0.136562	0.401411	-0.282223	0.00963245	-0.197747	-0.401012	-0.16118	0.146565	0.147329	-0.447594	0.26118	0.0676556	0.226123
ENSG00000269973		M0	-0.130544	-0.0821848	-0.46516	-0.240045	0.236382	0.13767	0.246722	-0.431603	-0.0327004	-0.40784	0.398992	-0.0147975	-0.0137975	0.0634779	0.167927	-0.266235	-0.281013	-0.207279	-0.0544348	-0.053564	0.349382	0.35659	-0.209777
ENSG00000147488	ST18	M9	0.186665	0.553019	0.00453543	0.179559	-0.521444	0.155442	-0.203639	0.149993	-0.0479729	0.404846	-0.238763	-0.29821	-0.208094	-0.154046	-0.00688636	0.473443	0.447681	-0.12089	0.0422454	0.169552	-0.322496	-0.178776	-0.078271
ENSG00000261799		M5	0.0624112	0.269111	-0.655236	-0.0459794	-0.275625	0.723276	0.109176	-0.364229	0.0492799	-0.146212	0.208077	-0.347276	-0.339199	-0.452118	0.096285	0.138484	-0.1132	-0.106439	-0.232148	0.0439199	0.0745626	0.186485	-0.281472
ENSG00000140990	NDUFB10	M12	0.294848	-0.126922	0.364016	0.33198	-0.0246563	-0.262145	-0.345005	0.0742548	-0.258047	0.206967	-0.137561	-0.227291	0.330772	0.217838	0.155392	0.206379	0.0366408	-0.181009	0.0247767	0.291996	-0.288907	-0.0401786	-0.143346
ENSG00000119900	OGFRL1	M0	-0.312289	0.0313525	0.388587	-0.15686	0.0777527	-0.354019	0.17605	0.466345	0.29164	0.198106	-0.311186	0.492987	0.0806757	0.191006	-0.440772	-0.131837	0.33218	0.149551	0.328959	-0.379901	0.0399161	-0.322537	0.555808
ENSG00000088854	C20orf194	M19	0.683834	-0.197514	-0.202535	0.534866	-0.0818074	0.0642372	-0.431976	-0.508015	-0.650788	-0.0438999	0.330086	-0.721262	0.21939	0.0692295	0.658607	0.320797	-0.36591	-0.179989	-0.29491	0.723739	-0.0843336	0.509729	-0.796768
ENSG00000168566	SNRNP48	M22	-0.466962	0.210604	0.312027	-0.322491	-0.0267344	-0.163254	0.196835	0.557598	0.450484	0.172946	-0.427056	0.524223	-0.105765	-0.0080479	-0.55532	-0.146048	0.399064	0.212068	0.257257	-0.514816	-0.118367	-0.521453	0.663413
ENSG00000143149	ALDH9A1	M22	-0.496048	0.274242	0.174623	-0.392207	0.0930752	0.0758519	0.189764	0.412029	0.549887	0.0517668	-0.387081	0.451796	-0.373731	0.048982	-0.61126	-0.121294	0.236343	0.107757	0.401112	-0.644983	-0.146501	-0.235802	0.56775
ENSG00000233830	EIF4HP1	M0	0.0620311	0.1357	0.143708	0.0933141	-0.101514	-0.0763927	-0.154593	0.205559	-0.0178608	0.223281	-0.231743	-0.0506131	0.00375	0.0647394	-0.0664665	0.117726	0.164652	0.0472195	0.0811041	0.0429964	-0.229447	-0.152629	0.0719679
ENSG00000135469	COQ10A	M3	0.632654	0.111595	0.320346	0.643803	-0.190001	-0.17097	-0.64972	0.119123	-0.44729	0.243182	-0.31015	-0.39182	0.249716	0.220856	0.047054	0.492104	-0.209339	0.222558	0.137867	0.410381	-0.522816	0.200484	-0.294708
ENSG00000172673	THEMIS	M0	-0.042564	0.104066	0.227151	-0.0263292	-0.00993193	-0.229805	-0.0211354	0.226911	0.0817757	0.108376	-0.1429	0.0656248	-0.0523498	0.121694	-0.085623	0.00817012	0.237471	0.100979	0.0951807	-0.0485827	-0.0942388	-0.128025	0.143095
ENSG00000080561	MID2	M0	0.0566143	-0.247254	0.0232498	0.0912505	-0.0919512	0.110679	-0.0578481	0.0434106	-0.0340626	0.13907	-0.0291076	0.0203932	0.167999	-0.278062	0.0036269	0.0168775	-0.150553	0.114886	-0.310355	0.0337383	-0.0126112	-0.197465	0.0689947
ENSG00000134762	DSC3	M1	0.187859	0.624883	0.230099	0.331507	-0.692702	0.181733	-0.287415	0.564481	0.213687	0.619528	-0.641725	-0.128447	-0.295437	-0.352569	-0.344745	0.66493	0.473838	0.35435	0.0846743	0.0112763	-0.585864	-0.503484	0.223743
ENSG00000233237	LINC00472	M0	0.338996	0.379353	0.0495126	0.375055	-0.399689	0.0328194	-0.300657	0.0821044	-0.0724161	0.273494	-0.201656	-0.387684	-0.0570158	-0.139089	-0.0324366	0.472156	0.243963	0.0459773	-0.00433045	0.199905	-0.274126	0.0264092	-0.121143
ENSG00000170634	ACYP2	M0	0.205989	0.00787852	-0.00749227	0.253697	-0.171979	0.157144	-0.233953	-0.0136085	-0.113476	0.15771	-0.0595057	-0.156819	-0.0113206	-0.128259	0.0943057	0.269927	-0.0539992	0.0342657	-0.0382296	0.161624	-0.173405	0.058481	-0.110273
ENSG00000101608	MYL12A	M8	-0.657454	0.138135	-0.380133	-0.697896	0.258055	0.170636	0.767561	-0.0807949	0.654493	-0.453039	0.218655	0.31353	-0.510771	-0.0936056	-0.248343	-0.497189	0.138576	-0.112514	0.0485293	-0.545425	0.516041	-0.00153289	0.336433
ENSG00000181085	MAPK15	M15	0.581711	0.506308	0.254952	0.693354	-0.748201	0.10258	-0.64821	0.373742	-0.170897	0.668811	-0.556282	-0.515217	-0.0808043	-0.2698	-0.0735782	0.879722	0.293183	0.20249	-0.0525484	0.357348	-0.729433	-0.242686	-0.140901
ENSG00000268043	NBPF12	M3	0.578818	-0.172779	0.130398	0.539044	-0.0735634	-0.2188	-0.477893	-0.157621	-0.528849	0.152198	0.0358284	-0.381212	0.44203	0.202858	0.297986	0.319279	-0.187181	-0.0282845	-0.116869	0.488396	-0.203854	0.296141	-0.438386
ENSG00000163462	TRIM46	M19	0.764261	-0.169635	0.0233513	0.703892	-0.229757	0.097203	-0.64465	-0.245563	-0.661745	0.171222	0.0606133	-0.57812	0.262807	-0.0117372	0.513342	0.504143	-0.380465	0.0946576	-0.230191	0.737629	-0.350633	0.256197	-0.671292
ENSG00000186073	C15orf41	M0	-0.495796	-0.0310631	-0.16467	-0.505125	0.312945	-0.0456604	0.497267	-0.130338	0.329054	-0.275981	0.228617	0.243096	-0.196934	0.0689449	-0.0769551	-0.477595	0.122604	-0.373138	0.116634	-0.342556	0.434193	0.00952282	0.19477
ENSG00000279673		M0	-0.263053	-0.447102	-0.169765	-0.295765	0.483885	-0.223261	0.366715	-0.379475	-0.0118477	-0.436516	0.485209	0.196894	0.189082	0.220775	0.277137	-0.557653	-0.254579	-0.32986	-0.00483614	-0.0363535	0.530974	0.270361	-0.0874913
ENSG00000136527	TRA2B	M13	-0.243113	-0.10224	0.294743	-0.211659	0.658251	-0.464713	0.0915811	-0.00389782	0.0647146	-0.338856	-0.0205881	0.366855	0.137507	0.794039	-0.19602	-0.378051	-0.209503	-0.126727	0.699703	-0.28542	0.0602507	0.429951	0.153746
ENSG00000068878	PSME4	M8	-0.645247	0.189536	-0.112285	-0.608887	0.24742	0.240796	0.477202	0.188828	0.627746	-0.247557	-0.0863039	0.501095	-0.493429	0.0501744	-0.438051	-0.360405	0.165105	0.0901352	0.296979	-0.642495	0.162276	-0.10019	0.468667
ENSG00000139410	SDSL	M0	-0.0389001	-0.0931018	0.164236	0.0238818	0.194447	-0.2084	-0.0823119	0.194757	0.0442189	0.0714543	-0.188791	0.232534	0.0483344	0.290995	-0.240385	-0.0244972	-0.0743258	0.172428	0.272606	-0.207801	-0.0747751	0.118925	0.199932
ENSG00000178665	ZNF713	M14	0.536491	-0.333061	-0.29902	0.337715	0.1613	0.0346475	-0.179042	-0.680578	-0.595993	-0.352428	0.573563	-0.48332	0.306822	0.117799	0.721287	0.0236662	-0.537598	-0.139414	-0.25481	0.658214	0.208785	0.606935	-0.797207
ENSG00000113384	GOLPH3	M0	-0.437395	0.0270624	-0.0551712	-0.396136	-0.0210612	0.201865	0.317888	0.245147	0.423613	0.0548745	-0.129495	0.284481	-0.221642	-0.301297	-0.365889	-0.208224	0.162897	0.0243612	-0.160818	-0.469431	0.0778322	-0.38237	0.466176
ENSG00000106049	HIBADH	M8	-0.40741	0.469205	0.134423	-0.265838	-0.225777	0.0775252	0.174968	0.579366	0.613238	0.240691	-0.531548	0.310316	-0.366905	-0.215161	-0.715895	0.051026	0.377619	0.224901	0.190208	-0.598457	-0.203192	-0.444098	0.680119
ENSG00000100314	CABP7	M1	0.301451	0.612889	0.0389377	0.352451	-0.539206	0.13902	-0.344034	0.200756	0.0199943	0.337752	-0.390125	-0.405593	-0.239351	-0.22983	-0.176421	0.591046	0.196841	0.0701693	0.103649	0.131594	-0.462563	-0.070048	-0.085573
ENSG00000185485	SDHAP1	M0	-0.208955	-0.184056	-0.0689486	-0.217522	0.144513	0.0213162	0.208172	0.0195545	0.107749	-0.0955824	0.0853994	0.236405	0.0248361	0.006839	-0.0298831	-0.19072	0.0553715	0.0576666	-0.0271314	-0.163166	0.153816	-0.041883	0.122439
ENSG00000187118	CMC1	M16	-0.193929	0.398307	0.205567	-0.079876	-0.211546	0.0300322	0.0432342	0.460796	0.332953	0.291917	-0.419209	0.262609	-0.294531	-0.00238588	-0.38931	0.191176	0.427157	0.189333	0.270358	-0.279936	-0.251048	-0.333828	0.366637
ENSG00000100319	ZMAT5	M9	0.183685	0.156375	0.584426	0.310789	-0.258404	-0.225134	-0.333494	0.419487	-0.0772211	0.584142	-0.434742	-0.012426	0.160442	0.0887006	-0.220985	0.340104	0.398053	-0.0181494	0.207628	0.0371579	-0.358745	-0.284168	0.191017
ENSG00000178033	FAM26E	M0	-0.435186	-0.0219629	-0.145028	-0.436128	0.403764	-0.159434	0.399286	-0.0720987	0.291427	-0.346969	0.0798521	0.313589	-0.0914751	0.236683	-0.258625	-0.488892	-0.193611	-0.105262	0.240581	-0.428334	0.318911	0.149472	0.27026
ENSG00000104427	ZC2HC1A	M14	0.33305	-0.549009	-0.231568	0.149002	0.18998	-0.0379947	-0.00960557	-0.59502	-0.501276	-0.262008	0.640492	-0.323384	0.327179	-0.00265754	0.741152	-0.141225	-0.362881	-0.20278	-0.432225	0.546132	0.345828	0.334006	-0.586223
ENSG00000184731	FAM110C	M0	0.0505619	-0.162298	0.349963	0.169648	0.0418991	-0.146329	-0.244675	0.352078	-0.00546148	0.222328	-0.353032	0.181893	0.224369	0.055682	-0.270887	0.114462	-0.0904909	0.331864	0.0338385	-0.126431	-0.293337	-0.154441	0.274334
ENSG00000156983	BRPF1	M0	-0.0714934	0.274858	0.0562077	-0.101299	0.0120452	-0.148865	-0.0392916	0.0391444	-0.00319763	-0.0364851	-0.0717959	0.00164865	0.0729718	0.23714	-0.171885	-0.0178292	0.0746041	-0.182304	0.184491	-0.145494	-0.0785302	0.151212	0.0713707
ENSG00000272871		M0	-0.0140387	-0.0737356	-0.335767	-0.0747903	0.218185	0.115191	0.139923	-0.299339	0.0419741	-0.307375	0.272709	-0.0429639	-0.10706	0.0630379	0.142093	-0.165565	-0.201102	-0.0165555	0.0141097	0.012099	0.23096	0.352151	-0.177677
ENSG00000204842	ATXN2	M0	-0.328748	-0.0407892	0.196854	-0.208862	-0.0701238	0.171689	0.122926	0.380991	0.27806	0.206766	-0.243568	0.311975	-0.105087	-0.230408	-0.327902	-0.109617	0.264901	0.0160439	-0.0678615	-0.338575	-0.038838	-0.499522	0.478031
ENSG00000223855		M11	-0.212803	0.00451272	0.289146	-0.115293	0.229315	-0.162218	0.0342818	0.313882	0.216345	0.039575	-0.270652	0.394638	-0.0650458	0.250488	-0.301176	-0.106394	0.0823383	0.261044	0.335915	-0.293151	-0.132394	-0.0883694	0.346771
ENSG00000101290	CDS2	M3	0.704875	-0.242524	0.276745	0.671443	-0.166137	-0.251587	-0.661736	-0.0570815	-0.667095	0.329557	-0.0376624	-0.484623	0.457338	0.186183	0.426756	0.442889	-0.136396	0.0537116	-0.175016	0.648372	-0.350749	0.165364	-0.481064
ENSG00000180190	TDRP	M0	0.493899	-0.0149766	0.0171019	0.542815	-0.54948	0.326486	-0.512505	0.142514	-0.282933	0.507998	-0.216204	-0.299998	0.0937975	-0.424869	0.200718	0.622679	0.129082	0.356383	-0.436189	0.42337	-0.45115	-0.29989	-0.234925
ENSG00000118680	MYL12B	M0	0.262271	-0.382683	-0.260924	0.138115	0.181929	0.0659189	0.0272853	-0.507743	-0.320317	-0.351157	0.465812	-0.348257	0.220197	-0.0130201	0.521192	-0.0853254	-0.333134	-0.138421	-0.369591	0.40211	0.217049	0.32055	-0.481704
ENSG00000011007	ELOA	M2	0.175944	-0.0997022	0.620524	0.301165	-0.179381	-0.100264	-0.420901	0.483111	-0.154359	0.55593	-0.435802	0.125965	0.276164	0.0897405	-0.134057	0.271451	0.326997	0.162207	0.0135137	0.0753964	-0.471945	-0.386125	0.175696
ENSG00000089597	GANAB	M8	-0.53529	0.56794	0.116738	-0.3791	-0.167794	0.143933	0.275206	0.584271	0.726795	0.219272	-0.551016	0.379327	-0.512008	-0.102042	-0.781085	0.00385251	0.511904	0.107594	0.384596	-0.705708	-0.168892	-0.423533	0.724171
ENSG00000253919	THAP12P7	M0	0.211938	-0.00794025	-0.109124	0.196209	-0.121384	0.0356564	-0.0981545	-0.225507	-0.197975	-0.00808164	0.124224	-0.233874	0.190378	-0.124663	0.20019	0.159904	-0.158667	-0.167355	-0.0710979	0.226117	-0.0104379	0.117855	-0.266355
ENSG00000111679	PTPN6	M4	-0.148483	-0.222775	0.0137819	-0.174877	0.455841	-0.139873	0.159111	-0.0432352	0.0841907	-0.354512	0.132971	0.382353	-0.00747052	0.30357	-0.00412803	-0.318065	-0.257451	0.349877	0.202331	-0.119356	0.180419	0.216417	0.0800391
ENSG00000175395	ZNF25	M19	0.589543	-0.331662	0.0645051	0.52663	-0.193263	-0.113871	-0.438903	-0.285218	-0.613132	0.190124	0.242138	-0.493056	0.436791	-0.0974495	0.651428	0.279355	-0.0885998	-0.162551	-0.435545	0.725012	-0.105474	0.0710124	-0.578218
ENSG00000120217	CD274	M0	0.0683664	-0.0421367	0.210439	0.0989772	-0.066781	-0.0946889	-0.0649322	0.162102	-0.0600895	0.219325	-0.122638	0.0597752	0.117854	0.0450154	-0.0455748	0.14661	0.113337	0.0460043	0.0172706	0.01648	-0.0967171	-0.128267	0.0974284
ENSG00000146285	SCML4	M0	0.193828	-0.345974	-0.078749	0.217461	0.180657	-0.192038	-0.0577852	-0.253929	-0.302941	-0.15128	0.241194	-0.0885895	0.32718	0.164116	0.302692	-0.0922163	-0.29753	-0.0690014	-0.0712529	0.277528	0.177864	0.24086	-0.254815
ENSG00000258101		M0	-0.0576243	-0.0494921	0.22609	0.00137108	-0.00253799	-0.140855	-0.00615858	0.170058	-0.0527417	0.18137	-0.135409	0.190717	0.248031	0.0822899	-0.157842	0.00606553	0.0538466	0.0131545	0.117958	-0.114439	-0.0534279	-0.115517	0.186447
ENSG00000167553	TUBA1C	M22	-0.301171	0.514095	0.277396	-0.162199	-0.14986	-0.0910399	0.0563556	0.490615	0.429445	0.246157	-0.480336	0.280133	-0.268962	-0.0145749	-0.569954	0.0753962	0.39765	0.0408627	0.45908	-0.428749	-0.205848	-0.343181	0.531552
ENSG00000101940	WDR13	M0	0.397174	0.0946494	-0.101299	0.292815	-0.436707	-0.000222276	-0.305984	-0.127019	-0.346148	0.255368	0.0750327	-0.511142	0.155504	-0.298117	0.318332	0.302833	0.10121	-0.104491	-0.497357	0.425685	-0.153095	-0.0872554	-0.35013
ENSG00000163607	GTPBP8	M0	-0.405833	-0.0683241	-0.385823	-0.526763	0.31464	0.0359279	0.521535	-0.335913	0.215616	-0.492358	0.454436	0.132064	-0.200416	0.0249368	0.0979109	-0.515442	-0.0544802	-0.233846	-0.1155	-0.214928	0.53512	0.175829	-0.000899574
ENSG00000258677		M0	0.18608	0.049249	0.0559341	0.211227	-0.152698	0.0897782	-0.209208	0.084855	-0.0926253	0.149791	-0.107138	-0.0969574	-0.0514053	-0.107356	0.0961107	0.261692	0.00431147	0.160239	-0.0363312	0.188286	-0.216929	-0.0782726	-0.0889666
ENSG00000236810	ELOA-AS1	M0	0.272179	0.01753	-0.118135	0.210523	-0.0764405	0.0729788	-0.268918	-0.143498	-0.294766	0.0296873	0.0328772	-0.239117	0.132276	0.030724	0.149295	0.174747	-0.182628	0.0316536	-0.0557623	0.232337	-0.133057	0.1951	-0.259158
ENSG00000131378	RFTN1	M3	0.848195	-0.20317	0.128704	0.875019	-0.326717	-0.0326112	-0.67949	-0.13516	-0.710912	0.318122	-0.00713323	-0.527801	0.417938	-0.0664914	0.524762	0.60571	-0.262201	0.218927	-0.239246	0.831733	-0.345024	0.126276	-0.593087
ENSG00000005007	UPF1	M0	-0.32328	0.310938	0.183081	-0.221524	-0.0554899	-0.0748417	0.114426	0.357929	0.298096	0.0992355	-0.41063	0.178742	-0.0516665	0.0488864	-0.57098	-0.0324231	0.0596998	-0.097325	0.30888	-0.471925	-0.158242	-0.221873	0.478766
ENSG00000134755	DSC2	M18	0.14247	0.176268	0.524888	0.29171	-0.150074	-0.143188	-0.338564	0.556232	0.0934676	0.402606	-0.589913	0.149156	-0.0266545	0.143319	-0.345921	0.356976	0.127011	0.480291	0.328699	-0.0663864	-0.496679	-0.259842	0.279452
ENSG00000134574	DDB2	M0	-0.22635	0.426841	0.400058	-0.0236514	-0.320837	-0.0973173	-0.03569	0.606529	0.399265	0.421383	-0.525915	0.183553	-0.221424	-0.206434	-0.455068	0.204113	0.474341	0.0639088	0.190841	-0.271324	-0.291734	-0.557398	0.528749
ENSG00000123933	MXD4	M0	0.293913	-0.148281	-0.297142	0.103423	0.189838	0.00957435	-0.0197874	-0.586863	-0.341746	-0.313516	0.48351	-0.422507	0.137562	0.219139	0.465628	-0.0310687	-0.277075	-0.352574	-0.0920801	0.338017	0.204974	0.594806	-0.583947
ENSG00000167552	TUBA1A	M14	0.701136	-0.211774	-0.100696	0.565519	-0.127276	-0.0608221	-0.457795	-0.492708	-0.756922	-0.0338536	0.381091	-0.695465	0.4056	-0.0069698	0.783632	0.246336	-0.28973	-0.208695	-0.392357	0.873171	-0.0427939	0.311169	-0.78459
ENSG00000198964	SGMS1	M0	-0.0744544	-0.0287322	0.227432	-0.00874518	0.0055828	-0.15801	0.0515611	0.216693	0.144474	0.14923	-0.158711	0.144727	0.0508133	0.0046064	-0.172602	0.0509012	0.173862	0.0771401	0.0676165	-0.13648	-0.0481327	-0.180572	0.226409
ENSG00000247516	MIR4458HG	M0	0.0738727	-0.111617	0.164849	0.0777745	-0.0892782	-0.164164	-0.0479112	0.0654195	-0.149281	0.189193	-0.0171477	-0.0963259	0.205727	0.0354384	0.0889048	0.0617041	0.149503	-0.198564	-0.120329	0.107855	-0.0130936	-0.12107	-0.00455384
ENSG00000272086		M0	0.579195	0.0262897	0.157544	0.605073	-0.294879	-0.102823	-0.538063	0.0411073	-0.396414	0.241193	-0.177091	-0.461674	0.270865	-0.0567496	0.201204	0.480264	-0.20381	0.14267	-0.146207	0.485846	-0.386262	0.0193009	-0.319401
ENSG00000169992	NLGN2	M5	-0.0384289	0.0831237	-0.516714	-0.0587958	-0.30972	0.752969	0.0874324	-0.159508	0.0975438	-0.0125153	0.110341	-0.0670007	-0.293242	-0.60277	0.0609627	0.100319	-0.0609882	0.0937458	-0.348213	0.0073306	0.0298707	-0.164836	-0.0770365
ENSG00000185499	MUC1	M0	0.344776	0.246669	0.270167	0.458517	-0.377951	-0.0365582	-0.472193	0.377899	-0.0415573	0.420629	-0.466002	-0.228538	-0.0563036	-0.0852899	-0.146592	0.541079	0.0412273	0.350902	0.0163367	0.154745	-0.534145	-0.176667	0.0274184
ENSG00000175893	ZDHHC21	M13	0.166782	-0.124767	0.279359	0.144681	0.26902	-0.513173	-0.175	0.011348	-0.180649	-0.0513568	-0.0255789	-0.040031	0.273252	0.545075	0.0835125	-0.0123356	-0.0292545	0.00166196	0.260485	0.112554	-0.100285	0.307588	-0.0985515
ENSG00000166881	NEMP1	M1	-0.0833633	0.822082	0.27141	0.0614593	-0.360886	0.00512036	-0.16449	0.582172	0.396709	0.357267	-0.719627	0.0369509	-0.424624	0.0338738	-0.664964	0.397987	0.403982	0.152433	0.574631	-0.33854	-0.533598	-0.250267	0.422958
ENSG00000170122	FOXD4	M0	0.199259	-0.291499	-0.274984	0.0647411	0.282747	0.0884119	-0.0468863	-0.4583	-0.294476	-0.331394	0.392172	-0.14368	0.107356	0.195452	0.372906	-0.0764688	-0.439697	-0.023456	-0.0609173	0.225595	0.160137	0.524951	-0.432727
ENSG00000100426	ZBED4	M0	0.20045	0.029602	-0.537129	0.0534454	0.0641535	0.211847	-0.0275777	-0.596741	-0.233795	-0.377566	0.434612	-0.443301	-0.0414883	-0.0315866	0.380099	0.00587994	-0.410573	-0.285917	-0.154441	0.27168	0.177796	0.566659	-0.538564
ENSG00000144048	DUSP11	M5	-0.131087	-0.0124371	-0.166283	-0.14498	-0.0407944	0.31854	0.125259	-0.0533108	0.116809	-0.0403679	0.0740429	0.105281	-0.173465	-0.220601	-0.00656726	-0.0818468	0.00538252	-0.0208402	-0.0834925	-0.0945425	0.0617929	-0.0816741	0.0319666
ENSG00000101298	SNPH	M14	0.395366	-0.638574	-0.301662	0.262057	0.249732	0.00522106	-0.163047	-0.637705	-0.566068	-0.26803	0.621905	-0.320906	0.395553	0.0844686	0.804514	-0.0888588	-0.467538	-0.182718	-0.435947	0.61114	0.253638	0.451909	-0.684009
ENSG00000035499	DEPDC1B	M1	0.0757153	0.921434	0.0821857	0.17426	-0.644036	0.11922	-0.241929	0.398332	0.249746	0.40589	-0.590682	-0.267213	-0.390195	-0.238432	-0.440498	0.556418	0.38008	0.0111781	0.289093	-0.11377	-0.528438	-0.274804	0.183737
ENSG00000169255	B3GALNT1	M0	0.24208	-0.48524	-0.12068	0.141582	0.172982	0.034584	0.0046883	-0.330672	-0.347402	-0.0693553	0.33821	-0.118809	0.268338	0.0605906	0.425476	-0.0231689	-0.274828	0.00967808	-0.300464	0.313247	0.17682	0.234813	-0.354698
ENSG00000134317	GRHL1	M12	0.252429	-0.40203	0.307731	0.279347	0.291114	-0.268055	-0.316842	0.0559352	-0.284125	0.00566716	-0.035561	0.13079	0.346497	0.376971	0.168589	0.0345774	-0.232437	0.312702	0.0899451	0.209035	-0.178017	0.172471	-0.0960737
ENSG00000226200	SGMS1-AS1	M13	0.343362	-0.0965985	0.0823976	0.340521	0.0758072	-0.141211	-0.273063	-0.0429421	-0.213603	0.0628983	-0.0363275	-0.160069	0.101675	0.303463	0.120094	0.197004	-0.109453	0.147286	0.141406	0.215155	-0.169122	0.31829	-0.253114
ENSG00000111087	GLI1	M11	-0.376354	0.159151	0.176538	-0.275566	0.251077	-0.198606	0.201521	0.275202	0.404216	-0.170405	-0.2237	0.540253	-0.193498	0.252856	-0.377923	-0.222187	0.0876362	0.292794	0.499925	-0.414002	-0.0384815	-0.0537421	0.431843
ENSG00000227232	WASH7P	M0	0.307246	-0.0410273	0.0887893	0.258399	-0.169872	-0.0117608	-0.241809	-0.0475663	-0.260178	0.169454	-0.0197898	-0.200834	0.211811	-0.0287221	0.147684	0.224947	0.00397717	0.0151875	-0.0969666	0.233988	-0.183874	0.0405672	-0.202475
ENSG00000166147	FBN1	M8	-0.280141	0.186152	-0.228553	-0.261831	-0.0430011	0.254825	0.387823	0.0547373	0.511129	-0.0942185	-0.0543074	0.121363	-0.380932	-0.255493	-0.290392	-0.0755156	0.0826569	0.121069	-0.00771075	-0.375902	0.102637	-0.0851466	0.235639
ENSG00000148600	CDHR1	M0	0.556963	-0.0311716	0.021714	0.547627	-0.333031	0.0751419	-0.533288	-0.0940731	-0.505268	0.210286	0.0220848	-0.33457	0.244949	-0.206617	0.442822	0.371164	-0.140403	0.229098	-0.262248	0.639531	-0.289657	-0.0468099	-0.43517
ENSG00000137460	FHDC1	M20	-0.388547	-0.480701	-0.530292	-0.574177	0.625689	0.0827346	0.680134	-0.606565	0.0737399	-0.765903	0.791116	0.223132	-0.0967802	0.0879228	0.344954	-0.751981	-0.379495	-0.182129	-0.207615	-0.11064	0.868264	0.385868	-0.172107
ENSG00000115808	STRN	M8	-0.490256	0.343464	0.0376686	-0.441998	-0.0308988	0.0392761	0.284241	0.343772	0.538695	-0.00179098	-0.281948	0.28219	-0.310441	-0.102709	-0.534645	-0.190942	0.320858	-0.0303834	0.193866	-0.551246	-0.00820819	-0.316802	0.529586
ENSG00000092199	HNRNPC	M7	-0.155197	0.260835	0.695504	0.0415708	-0.292642	-0.214368	-0.212557	0.785759	0.243882	0.667864	-0.671162	0.240317	-0.0259835	0.0119156	-0.500501	0.242791	0.721999	0.025214	0.182427	-0.278962	-0.454242	-0.656074	0.565777
ENSG00000100031	GGT1	M0	0.257244	0.179631	0.209777	0.295201	-0.146983	0.023332	-0.316201	0.172225	-0.100467	0.204326	-0.308135	-0.0875253	-0.0187341	0.0827167	-0.168866	0.365964	-0.124822	0.221745	0.25986	0.0570623	-0.365248	0.0838102	0.00415947
ENSG00000104714	ERICH1	M0	0.159331	-0.304924	-0.30406	-0.0211778	0.195465	0.162939	0.0358217	-0.378409	-0.269134	-0.27271	0.406089	-0.202408	0.0300532	0.0284317	0.40486	-0.122604	-0.261832	-0.0284293	-0.334958	0.249848	0.191824	0.269144	-0.386756
ENSG00000139618	BRCA2	M1	-0.197223	0.791749	0.0937529	-0.0987387	-0.178397	-0.0831497	0.0345621	0.32289	0.392997	0.0710393	-0.471718	0.0558093	-0.432734	0.144346	-0.565235	0.178287	0.229902	-0.0341286	0.666624	-0.363408	-0.258515	-0.0370538	0.322093
ENSG00000184164	CRELD2	M0	0.0865261	-0.220414	-0.0806932	0.0686492	0.30311	-0.210898	0.00457247	-0.300231	-0.169989	-0.214825	0.233058	-0.101051	0.213476	0.268118	0.172392	-0.119008	-0.323058	-0.254279	0.100325	0.103717	0.168033	0.394371	-0.192117
ENSG00000132825	PPP1R3D	M6	-0.460989	-0.258565	-0.22784	-0.510571	0.320531	-0.0479193	0.601666	-0.211668	0.23943	-0.327236	0.386911	0.285778	0.0229323	-0.0257607	0.00649203	-0.554586	0.00799467	-0.282649	-0.0887112	-0.293385	0.617358	0.00557468	0.18403
ENSG00000114554	PLXNA1	M3	0.840721	-0.0187262	0.206651	0.858617	-0.296281	-0.120703	-0.789978	-0.0270111	-0.668851	0.294143	-0.165116	-0.534759	0.344247	0.116798	0.373374	0.591293	-0.201717	0.256049	-0.0553718	0.738207	-0.495765	0.182177	-0.546786
ENSG00000196227	FAM217B	M0	-0.258901	-0.0931328	-0.511467	-0.401211	0.159097	0.193028	0.45343	-0.468966	0.0413465	-0.406969	0.531841	0.00348331	-0.0370872	-0.123493	0.238036	-0.354217	-0.112799	-0.386195	-0.179244	-0.0603884	0.519686	0.202068	-0.157911
ENSG00000214198	TTC41P	M0	0.192032	0.0714976	0.209313	0.312055	-0.190459	0.0309927	-0.280546	0.224804	-0.0483401	0.291273	-0.289904	-0.0249088	0.0348073	-0.0596051	-0.144336	0.310295	0.00234809	0.18442	0.0888535	0.0575776	-0.280839	-0.118869	0.0752203
ENSG00000154814	OXNAD1	M2	0.222598	-0.0558385	0.544498	0.362069	-0.121138	-0.307032	-0.446903	0.475683	-0.132655	0.485284	-0.449971	0.0436409	0.279311	0.172421	-0.154575	0.276933	0.223261	0.182814	0.124352	0.0948374	-0.431091	-0.237806	0.180455
ENSG00000134765	DSC1	M0	-0.266285	-0.22278	-0.04554	-0.276983	0.281828	-0.0952551	0.271019	-0.0273584	0.141154	-0.175989	0.123901	0.35452	0.0805849	0.108132	-0.0655239	-0.283935	-0.106763	0.12377	0.0520921	-0.252821	0.214875	0.0628473	0.187171
ENSG00000198010	DLGAP2	M0	0.303811	-0.309407	-0.0221348	0.272881	0.111939	0.038763	-0.257613	-0.164588	-0.374249	-0.0395091	0.16945	-0.0471386	0.233958	0.112064	0.378159	0.058189	-0.145697	0.171555	-0.135842	0.381288	-0.0615577	0.178004	-0.341553
ENSG00000204954	C12orf73	M0	0.381265	-0.223593	0.202687	0.373477	-0.0920722	-0.0585651	-0.295599	-0.0665177	-0.380056	0.19275	0.0682024	-0.231407	0.222402	-0.00267077	0.308927	0.184439	0.0264907	0.000270642	-0.234304	0.415968	-0.0869104	0.0216903	-0.271694
ENSG00000072274	TFRC	M2	0.201266	0.0722744	0.608671	0.336343	-0.23322	-0.351024	-0.396066	0.548882	-0.0688454	0.556043	-0.500918	0.0639762	0.174011	0.133235	-0.182534	0.329724	0.285933	0.316347	0.110254	0.0802613	-0.470333	-0.331823	0.218789
ENSG00000279519		M21	0.0300359	-0.168743	-0.481295	-0.0883321	0.1698	0.33436	0.179257	-0.453591	-0.0976719	-0.369652	0.416068	-0.0586951	0.036426	-0.0637538	0.241816	-0.184598	-0.333741	-0.0191551	-0.15477	0.0911967	0.311446	0.375937	-0.285285
ENSG00000183087	GAS6	M0	0.266537	0.214283	0.227851	0.392173	-0.504947	-0.0387447	-0.351876	0.312463	-0.0437901	0.524007	-0.392132	-0.284403	0.112805	-0.284719	-0.184813	0.498844	0.202542	0.0150259	-0.187023	0.0805659	-0.38744	-0.276061	0.0934444
ENSG00000123329	ARHGAP9	M0	0.0863435	-0.0559158	0.0565084	0.114042	0.203237	-0.00274262	-0.108012	-0.0450508	-0.048862	-0.127951	-0.037325	0.0229575	-0.0218944	0.277638	-0.0198091	0.064908	-0.194162	0.135878	0.294196	0.0181637	-0.0951548	0.315987	-0.0764771
ENSG00000103194	USP10	M0	0.0261241	0.376198	0.287752	0.143832	-0.367456	0.106666	-0.281691	0.478616	0.065166	0.423089	-0.51885	0.0517828	-0.0912256	-0.0836531	-0.320865	0.326552	0.351869	0.116294	0.191687	-0.0886681	-0.47841	-0.383237	0.247901
ENSG00000163075	CFAP221	M3	0.507748	-0.163687	0.474622	0.648313	-0.205249	-0.221186	-0.573526	0.290902	-0.367943	0.470163	-0.366986	-0.152082	0.411937	0.0639158	-0.0261553	0.44307	-0.0775366	0.243292	-0.00544576	0.304923	-0.427468	-0.106581	-0.0512548
ENSG00000137824	RMDN3	M0	-0.19333	-0.0241324	0.262244	-0.168532	0.227714	-0.405635	0.0996571	0.204617	0.114617	-0.0281776	-0.151688	0.156863	0.114123	0.296116	-0.297825	-0.222963	-0.031077	-0.0719877	0.195345	-0.286951	0.0339552	0.0133571	0.311536
ENSG00000168356	SCN11A	M0	0.503529	-0.0281595	-0.22349	0.407746	-0.122499	0.0757297	-0.316823	-0.359139	-0.441501	-0.0342337	0.178577	-0.454105	0.143016	0.0261339	0.396227	0.310208	-0.308228	-0.0254582	-0.0892472	0.478394	-0.135707	0.401583	-0.543974
ENSG00000001617	SEMA3F	M5	0.0785244	0.276606	-0.213947	0.0129434	-0.389188	0.267692	-0.00177896	0.0418007	0.108055	0.134017	-0.0846426	-0.205302	-0.221479	-0.4214	-0.0583466	0.223388	0.0683496	0.199774	-0.303523	0.00805908	-0.120806	-0.177316	-0.0451901
ENSG00000152518	ZFP36L2	M8	-0.790418	0.324973	-0.11853	-0.694129	0.0467865	0.27294	0.596897	0.378818	0.860612	-0.00739871	-0.245759	0.60902	-0.603166	-0.203697	-0.660126	-0.301934	0.408412	0.0842519	0.252137	-0.835294	0.165571	-0.397762	0.749902
ENSG00000156869	FRRS1	M8	-0.37268	0.476218	-0.260086	-0.384618	-0.0901722	0.137783	0.365376	0.102613	0.510969	-0.113927	-0.10193	0.106153	-0.511687	-0.1171	-0.347831	-0.0869554	0.193821	0.0187845	0.186978	-0.416422	0.120611	-0.0188254	0.265575
ENSG00000213949	ITGA1	M6	-0.69764	0.115327	-0.172805	-0.6657	0.294473	-0.0324968	0.801919	0.0504106	0.637757	-0.34785	0.0916959	0.483611	-0.347085	0.0106719	-0.381249	-0.518123	0.162529	-0.113877	0.225171	-0.614536	0.522703	-0.132955	0.483311
ENSG00000166598	HSP90B1	M8	-0.457281	0.490207	0.136348	-0.310019	-0.340283	0.172215	0.273185	0.571309	0.656304	0.359985	-0.497012	0.336255	-0.371693	-0.355548	-0.638533	0.089871	0.533611	0.104625	0.137366	-0.560974	-0.172802	-0.653186	0.683335
ENSG00000071051	NCK2	M0	-0.192744	-0.071664	-0.69138	-0.354174	0.0826989	0.289683	0.444547	-0.582029	0.0470887	-0.478521	0.612915	-0.157098	-0.146404	-0.322625	0.343965	-0.298367	-0.208208	-0.323001	-0.435776	0.0318419	0.536643	0.217227	-0.265541
ENSG00000159445	THEM4	M0	-0.295397	-0.437692	-0.47545	-0.458991	0.632411	0.0361278	0.484079	-0.526559	0.0192374	-0.714408	0.607383	0.186458	-0.0189844	0.203289	0.224922	-0.628817	-0.533862	-0.0778958	-0.0943165	-0.144517	0.624305	0.474395	-0.152905
ENSG00000279873		M0	-0.263687	0.305915	-0.0140358	-0.248731	-0.0652038	0.0144467	0.200026	0.14016	0.278538	0.0459736	-0.154665	0.161179	-0.117381	0.0261881	-0.301993	-0.0327382	0.271403	-0.0936391	0.208752	-0.317756	-0.0121056	-0.0638688	0.238218
ENSG00000184497	TMEM255B	M0	0.285307	-0.0355959	-0.0472307	0.243855	-0.119307	0.10265	-0.187968	-0.117322	-0.2211	0.111772	0.0462024	-0.197847	0.170645	-0.0985377	0.185252	0.205329	-0.106792	0.111704	-0.154373	0.256439	-0.123356	0.127954	-0.234792
ENSG00000227827		M0	-0.0872999	-0.027762	0.196429	-0.0589429	0.0320122	-0.235289	-0.0711193	0.121637	-0.0126731	0.10608	-0.0933429	0.0677424	0.122549	0.146417	-0.117256	-0.0587949	0.0766912	-0.168439	0.045619	-0.119101	-0.0574147	-0.0322064	0.119346
ENSG00000164818	DNAAF5	M8	-0.491222	0.402198	0.00981804	-0.383865	0.0911212	0.157138	0.274381	0.362745	0.610075	-0.053854	-0.405054	0.442476	-0.442306	0.107887	-0.694796	-0.107728	0.093282	0.202475	0.515618	-0.698707	-0.112959	-0.067512	0.558764
ENSG00000131375	CAPN7	M3	0.540568	-0.0152284	0.212187	0.583592	-0.32682	0.104965	-0.572036	0.139662	-0.361139	0.445849	-0.250642	-0.247652	0.245866	-0.050928	0.0686477	0.519294	-0.0488319	0.305568	-0.181094	0.345312	-0.47125	0.0236672	-0.221932
ENSG00000105792	CFAP69	M3	0.592826	-0.071391	0.448032	0.663191	-0.163214	-0.299614	-0.645015	0.234026	-0.46152	0.396202	-0.346228	-0.250379	0.460317	0.238545	0.00159084	0.47298	-0.112229	0.25674	0.0193882	0.357111	-0.506593	0.0812853	-0.152717
ENSG00000213842	SUGT1P2	M0	-0.00722912	0.126183	-0.132077	0.00883155	-0.10983	0.230258	-0.0111182	-0.0052256	0.0572998	0.0439404	-0.0525103	-0.00633936	-0.0876016	-0.112999	-0.0653109	0.0759404	0.0247024	0.0252902	0.010606	-0.0324459	-0.0586188	-0.0364736	0.0213782
ENSG00000182973	CNOT10	M1	0.191078	0.405835	0.0481292	0.184777	-0.155096	0.0764456	-0.259789	0.0552661	0.0347585	0.127027	-0.250164	-0.262581	-0.194334	0.133382	-0.181478	0.360209	0.047102	-0.0478799	0.337345	-0.0360264	-0.369262	0.272911	-0.0926736
ENSG00000177606	JUN	M0	-0.0146377	-0.524801	-0.0639362	-0.0551497	0.124868	-0.0989386	0.109074	-0.217459	-0.13769	-0.00209891	0.413051	0.0561435	0.288082	-0.121621	0.436062	-0.184284	0.0321896	-0.123262	-0.460788	0.197551	0.304183	-0.0597604	-0.115765
ENSG00000075651	PLD1	M0	-0.329892	0.441323	-0.311868	-0.346826	-0.292452	0.307135	0.458945	0.0575759	0.50686	0.0315498	-0.0323483	-0.0243155	-0.43858	-0.386743	-0.2902	0.0323321	0.38041	-0.172064	-0.0759796	-0.347519	0.172338	-0.235456	0.241326
ENSG00000163053	SLC16A14	M12	0.444301	-0.279962	0.577639	0.528589	-0.117538	-0.400604	-0.524679	0.247964	-0.466171	0.431101	-0.252701	-0.112052	0.593073	0.0999519	0.0614646	0.249075	-0.00244731	0.129945	-0.12514	0.326956	-0.330943	-0.162769	-0.0389935
ENSG00000159873	CCDC117	M22	-0.340542	0.308082	0.344831	-0.137528	-0.21945	-0.0862936	0.0650837	0.643582	0.447912	0.346838	-0.602228	0.363912	-0.132771	-0.118451	-0.635022	0.103386	0.375652	0.15398	0.267145	-0.483437	-0.295879	-0.5606	0.663575
ENSG00000278962		M1	-0.283577	0.426615	-0.00224607	-0.159892	-0.355025	0.166303	0.166354	0.316113	0.410605	0.220388	-0.327266	0.095234	-0.340922	-0.384373	-0.427842	0.10083	0.307061	0.013217	0.0873422	-0.343455	-0.0535593	-0.436263	0.409403
ENSG00000144161	ZC3H8	M0	0.226774	-0.366371	-0.0670886	0.175075	0.211458	-0.0983713	-0.0891255	-0.38704	-0.374656	-0.19631	0.396973	-0.155783	0.321372	0.158318	0.51593	-0.152343	-0.17189	-0.179884	-0.116243	0.419356	0.179789	0.272132	-0.435281
ENSG00000188191	PRKAR1B	M0	0.252353	-0.480617	-0.315542	0.134213	0.12502	0.201795	-0.0630855	-0.466271	-0.418551	-0.246162	0.43379	-0.182821	0.308804	-0.134372	0.499932	-0.107392	-0.385365	-0.0449077	-0.444731	0.374032	0.171212	0.204391	-0.454978
ENSG00000173535	TNFRSF10C	M7	-0.249091	0.190549	0.413631	-0.0751196	-0.231866	-0.0847083	0.00456986	0.667586	0.348783	0.478427	-0.540537	0.305953	-0.113861	-0.149679	-0.49519	0.158285	0.342246	0.236731	0.0726096	-0.345988	-0.266955	-0.573806	0.612917
ENSG00000152620	NADK2	M22	-0.410454	0.0655024	0.229144	-0.283426	-0.014418	-0.180027	0.211621	0.427548	0.359058	0.160704	-0.30201	0.389885	0.00289769	-0.109206	-0.487854	-0.189494	0.308019	0.0865783	0.0231562	-0.471026	0.0146653	-0.429525	0.602579
ENSG00000115970	THADA	M0	0.276656	0.355383	0.305322	0.338919	-0.142137	-0.214907	-0.419465	0.267036	-0.0303522	0.253224	-0.396368	-0.200263	-0.0631357	0.267415	-0.195175	0.38824	0.163673	0.0976308	0.371533	0.0619388	-0.451114	0.127855	-0.0360431
ENSG00000071073	MGAT4A	M14	0.406135	-0.692829	-0.0694614	0.319903	0.247719	-0.165365	-0.238758	-0.468335	-0.650852	-0.165149	0.500116	-0.139923	0.580399	0.0955514	0.729093	-0.115936	-0.40512	-0.0128291	-0.36007	0.621074	0.172543	0.279062	-0.522833
ENSG00000164031	DNAJB14	M11	-0.374321	-0.113632	0.412801	-0.282974	0.260394	-0.417684	0.145507	0.411649	0.25773	0.0772029	-0.230603	0.535776	0.143578	0.29984	-0.345512	-0.303992	0.306485	0.100901	0.242993	-0.406724	0.01189	-0.251762	0.513428
ENSG00000090020	SLC9A1	M0	-0.641393	0.0158818	-0.264982	-0.598831	0.361759	0.20734	0.539955	-0.0502161	0.486517	-0.391776	0.122606	0.472238	-0.298012	0.0334778	-0.275162	-0.499135	-0.0852494	-0.12344	0.214323	-0.546973	0.334543	0.0361523	0.364382
ENSG00000100983	GSS	M18	-0.112563	0.287007	0.172931	-0.0295522	0.121372	-0.125143	-0.0407682	0.175142	0.22014	-0.0774226	-0.261999	0.182319	-0.182025	0.25909	-0.286526	-0.00450882	-0.00670907	0.136465	0.576568	-0.211522	-0.19649	0.0803559	0.205095
ENSG00000184908	CLCNKB	M0	0.173101	0.349111	0.225767	0.228726	-0.544674	0.0900937	-0.276954	0.458515	0.116183	0.550079	-0.457774	-0.154148	-0.101532	-0.317374	-0.231511	0.478808	0.420642	0.225157	-0.207327	0.00420711	-0.453334	-0.446649	0.16954
ENSG00000278934		M0	-0.380752	-0.326483	-0.24689	-0.436951	0.479653	-0.121122	0.52819	-0.281685	0.208676	-0.435563	0.435973	0.308256	-0.0761886	0.16979	0.136757	-0.55321	-0.0156601	-0.134793	0.0310637	-0.204333	0.56869	0.187172	0.0417844
ENSG00000121440	PDZRN3	M6	-0.551717	-0.128416	-0.500785	-0.655321	0.226786	0.127437	0.8173	-0.332915	0.347616	-0.41471	0.49962	0.215819	-0.199116	-0.237677	0.0339758	-0.579758	0.0451457	-0.315557	-0.259742	-0.331288	0.755003	-0.0269576	0.155935
ENSG00000106100	NOD1	M8	-0.465946	0.46397	-0.0397977	-0.428935	-0.0462507	-0.0501469	0.389534	0.266663	0.587299	-0.0418237	-0.211185	0.280936	-0.419327	0.0036711	-0.448353	-0.135195	0.41771	0.00536666	0.281296	-0.49331	0.054421	-0.183747	0.431719
ENSG00000215784	FAM72D	M1	-0.146369	0.731224	0.147225	-0.0223223	-0.659399	0.135509	-0.0600514	0.561598	0.396941	0.538609	-0.591897	-0.0586674	-0.380467	-0.447899	-0.513202	0.392708	0.614024	0.0170661	0.00877892	-0.262189	-0.391117	-0.634274	0.430506
ENSG00000164171	ITGA2	M15	0.472572	0.527224	0.0835837	0.528421	-0.681163	0.235852	-0.516577	0.31513	-0.084998	0.526425	-0.496438	-0.411667	-0.179795	-0.266757	-0.109799	0.820346	0.234676	0.291633	-0.0318585	0.251983	-0.651041	-0.199284	-0.119001
ENSG00000197150	ABCB8	M4	-0.0816453	-0.244591	-0.393519	-0.210538	0.361428	0.134905	0.208802	-0.426207	-0.0579033	-0.466274	0.366455	0.0114859	0.0171128	0.0953497	0.117164	-0.329744	-0.517146	-0.11365	-0.00604155	-0.0623157	0.314271	0.398096	-0.182607
ENSG00000149823	VPS51	M0	0.187783	0.260893	0.00440134	0.149643	-0.385989	0.0479243	-0.147482	0.0467562	-0.0591022	0.245715	-0.0467245	-0.316398	-0.0611078	-0.211509	0.126533	0.250423	0.417979	-0.101368	-0.24071	0.211256	-0.132785	-0.170681	-0.115489
ENSG00000116095	PLEKHA3	M3	0.55477	0.17443	0.276734	0.643608	-0.479122	0.108065	-0.597537	0.208577	-0.31854	0.479482	-0.371923	-0.330762	0.133023	-0.110028	0.0197328	0.645246	0.115961	0.287254	0.0118219	0.36215	-0.548512	-0.0890872	-0.196695
ENSG00000057757	PITHD1	M12	0.232701	-0.685832	0.370294	0.296744	0.316258	-0.326016	-0.297961	0.0199735	-0.443315	0.0426983	0.0452496	0.186257	0.649101	0.288059	0.243819	-0.09584	-0.279543	0.188118	-0.101193	0.263916	-0.0624643	0.031325	-0.0844966
ENSG00000186416	NKRF	M0	-0.205624	-0.340714	-0.294184	-0.265168	0.222782	0.0866341	0.258638	-0.282747	-0.0176143	-0.239351	0.359704	0.0804115	0.0566227	-0.113409	0.206108	-0.352766	-0.207428	-0.255087	-0.292435	-0.023735	0.361538	0.0319951	-0.065571
ENSG00000185344	ATP6V0A2	M1	0.0424301	0.347814	0.0831065	0.0718949	0.113125	-0.146903	-0.0914907	0.00229164	0.0219666	-0.177858	-0.154479	-0.0812751	-0.170835	0.351873	-0.149236	0.0909517	-0.0476587	-0.094904	0.56563	-0.0437413	-0.165614	0.318623	-0.0528922
ENSG00000104969	SGTA	M0	0.115009	-0.340794	0.121683	0.145208	0.146084	-0.117576	-0.173242	-0.0335172	-0.322815	0.0539013	0.0398172	0.0503506	0.454649	0.196957	0.0958888	-0.0669484	-0.227619	-0.093183	-0.0718158	0.114239	-0.0195312	0.0715706	-0.0595687
ENSG00000091622	PITPNM3	M17	-0.120335	-0.43605	0.216474	-0.0918125	0.262351	-0.20703	0.0425143	0.192396	-0.045996	0.0281867	-0.0290643	0.315007	0.280964	0.0946697	-0.0372704	-0.257139	-0.115912	0.207373	-0.178922	-0.0918667	0.0722733	-0.171068	0.247463
ENSG00000158669	GPAT4	M13	0.0352235	-0.551596	0.08816	-0.043627	0.623555	-0.440056	0.0208732	-0.329255	-0.321329	-0.426726	0.410405	0.12358	0.395652	0.540889	0.405845	-0.407346	-0.297492	-0.0939822	0.0683384	0.219404	0.276764	0.395147	-0.240457
ENSG00000106052	TAX1BP1	M12	0.22303	-0.345461	0.262387	0.239519	0.049687	-0.146595	-0.191323	0.0433407	-0.202098	0.126513	0.0257721	-0.0497894	0.283041	0.0428008	0.132844	0.0391394	-0.0325197	0.116031	-0.203111	0.187401	-0.0194069	0.00273402	-0.0918997
ENSG00000116544	DLGAP3	M14	0.470666	-0.399998	-0.315457	0.356911	0.0107894	0.0683946	-0.270925	-0.528238	-0.588992	-0.231359	0.486895	-0.428754	0.289856	-0.131811	0.761709	0.0679793	-0.448666	-0.0206078	-0.433352	0.696369	0.103865	0.28381	-0.673963
ENSG00000077721	UBE2A	M0	-0.454732	-0.114764	-0.439691	-0.511396	0.278967	0.191614	0.487892	-0.253499	0.287367	-0.406276	0.276405	0.173994	-0.191716	-0.0665138	-0.0791256	-0.436183	-0.203633	-0.21275	-0.0611297	-0.381381	0.397057	0.115201	0.126938
ENSG00000153234	NR4A2	M6	-0.512436	-0.050894	-0.459733	-0.593127	0.135317	0.249122	0.668142	-0.302782	0.330132	-0.317245	0.428788	0.178324	-0.216455	-0.25175	-0.00386164	-0.444058	0.115548	-0.388916	-0.210138	-0.350101	0.601914	-0.0117428	0.112434
ENSG00000120647	CCDC77	M1	-0.100366	0.518201	0.0416589	-0.0840436	-0.17387	-0.0431378	0.0431627	0.0977021	0.183638	-0.00823595	-0.170624	-0.11794	-0.229031	-0.0152587	-0.230641	0.0644675	0.199196	-0.246597	0.26799	-0.12275	-0.0964824	-0.0561243	0.0918731
ENSG00000182858	ALG12	M0	-0.0830846	0.0364813	-0.187253	-0.097125	-0.0260777	0.0331186	0.0662408	-0.0426799	0.017268	-0.0420762	0.0639792	0.0202335	-0.0191934	-0.111915	-0.0576841	-0.0980794	-0.0373269	-0.0122044	-0.175387	-0.0824531	0.113945	0.0153597	0.0512724
ENSG00000173530	TNFRSF10D	M0	-0.540779	0.383639	0.244373	-0.395173	-0.148025	0.0361487	0.292443	0.602777	0.705484	0.285902	-0.461259	0.437999	-0.459055	-0.17504	-0.626673	0.0124375	0.469692	0.163334	0.190463	-0.62679	-0.117422	-0.504773	0.727796
ENSG00000004534	RBM6	M2	0.289793	0.00953734	0.593413	0.373944	-0.0652619	-0.495903	-0.47055	0.362937	-0.19967	0.359883	-0.372149	-0.0974594	0.305427	0.305369	-0.0524579	0.262942	0.188492	0.0685306	0.120371	0.18623	-0.442821	-0.125236	0.0529329
ENSG00000130382	MLLT1	M3	0.763435	0.0575408	0.0975447	0.762678	-0.359718	0.0187495	-0.712907	-0.110208	-0.602902	0.2995	-0.143929	-0.597055	0.381161	0.0190503	0.25496	0.622914	-0.282615	0.0411489	-0.107382	0.575466	-0.499906	0.260748	-0.504454
ENSG00000138738	PRDM5	M7	0.15425	0.583099	0.330813	0.284118	-0.504607	-0.0449807	-0.400634	0.638563	0.163784	0.571135	-0.676543	-0.0530169	-0.280489	-0.0702693	-0.380215	0.52806	0.464264	0.347451	0.208096	-0.0387615	-0.612528	-0.399062	0.263432
ENSG00000198858	R3HDM4	M0	0.236013	-0.433013	0.152587	0.180884	0.310221	-0.204003	-0.186576	-0.163363	-0.338785	-0.203196	0.217262	-0.027138	0.255427	0.284478	0.355183	-0.15839	-0.26385	0.0988511	-0.0634358	0.326535	0.0664423	0.215386	-0.282543
ENSG00000145476	CYP4V2	M0	0.365379	0.0369468	-0.140056	0.283555	-0.0262676	0.0943921	-0.256545	-0.22529	-0.283214	-0.00867112	0.0971776	-0.171381	0.100323	0.0890776	0.179391	0.193038	-0.219194	0.200454	0.0565062	0.253256	-0.103954	0.349917	-0.340653
ENSG00000162300	ZFPL1	M9	-0.0547182	0.0826751	0.288312	0.0596247	-0.453892	0.0478116	-0.0516166	0.460229	0.112199	0.589308	-0.317483	0.100888	0.0927404	-0.428263	-0.23033	0.226447	0.473778	0.0628451	-0.332949	-0.0883237	-0.167691	-0.666732	0.348244
ENSG00000169251	NMD3	M0	-0.185109	-0.281035	0.116394	-0.148767	-0.0740529	0.0170048	0.126483	0.248841	0.090497	0.245093	-0.0127905	0.303692	0.140999	-0.25546	-0.0380827	-0.107619	0.323062	0.223616	-0.414839	-0.116451	0.100273	-0.442259	0.299714
ENSG00000134108	ARL8B	M0	-0.32607	-0.327652	-0.0737654	-0.414154	0.329334	-0.159571	0.386879	-0.148614	0.11036	-0.252637	0.300557	0.220425	0.100362	0.0406356	0.0452405	-0.466086	-0.0909019	-0.103022	-0.160234	-0.210592	0.409957	0.0125709	0.162466
ENSG00000064042	LIMCH1	M6	-0.603048	-0.147655	-0.296804	-0.592651	0.304305	0.0578055	0.66473	-0.151039	0.368785	-0.255992	0.275049	0.460225	-0.116198	-0.0075827	-0.095611	-0.512003	0.136137	-0.289342	0.0647664	-0.434776	0.519095	-0.0653162	0.288517
ENSG00000072315	TRPC5	M3	0.791489	0.0171649	0.0931847	0.799724	-0.423414	0.0393686	-0.669796	-0.0634681	-0.598104	0.336284	-0.10087	-0.588032	0.249289	-0.122048	0.440784	0.634472	-0.117611	0.182533	-0.232344	0.77461	-0.433523	0.0461637	-0.542981
ENSG00000253284		M0	0.179857	0.059418	0.309453	0.239228	-0.146667	0.0711872	-0.271004	0.288228	0.0260267	0.329456	-0.323379	-0.00213443	0.0433371	0.0235136	-0.143602	0.322036	0.169289	0.218725	0.0901169	0.020354	-0.379189	-0.11772	0.105279
ENSG00000281571		M0	-0.102486	0.0150762	0.27602	0.0190798	-0.117938	-0.11406	-0.100696	0.402818	0.103314	0.349508	-0.357363	0.196215	0.0581708	0.00710071	-0.302539	0.147753	0.20173	0.0997037	0.0756263	-0.205104	-0.203695	-0.284055	0.310616
ENSG00000167216	KATNAL2	M0	-0.0123745	0.143507	0.298021	0.0958398	-0.143737	-0.0331756	-0.124496	0.356046	0.181349	0.309233	-0.351378	0.109453	-0.183506	-0.0168983	-0.30357	0.198541	0.238688	0.106745	0.159697	-0.158448	-0.238237	-0.229635	0.2583
ENSG00000272419		M4	-0.388108	-0.287594	-0.028309	-0.363856	0.448299	-0.0760467	0.299203	0.0615777	0.216617	-0.297619	-0.00905884	0.439411	-0.00546514	0.169628	-0.299809	-0.444772	-0.29228	0.119915	0.179516	-0.43392	0.209622	0.0365892	0.341586
ENSG00000052126	PLEKHA5	M0	0.316437	-0.0935776	-0.129748	0.234896	-0.0208372	0.205869	-0.243682	-0.216469	-0.152972	-0.0339492	0.130485	-0.329135	-0.0779914	-0.00907246	0.271392	0.265114	-0.246619	0.044554	-0.146841	0.247413	-0.150485	0.298781	-0.367026
ENSG00000166986	MARS	M0	0.310704	-0.252019	0.120604	0.258224	0.354559	-0.380697	-0.180276	-0.291876	-0.419013	-0.278685	0.224571	-0.115332	0.345791	0.528696	0.270524	-0.0322435	-0.393085	0.0111576	0.199321	0.292318	0.0815808	0.5626	-0.356561
ENSG00000231125		M0	-0.0374073	-0.160063	0.272421	0.0341915	0.0227513	-0.340652	-0.0775504	0.177254	-0.0355793	0.0991662	-0.10038	0.101742	0.280388	0.0711898	-0.0091614	-0.0324634	0.16205	-0.0108973	-0.0348034	-0.0150662	-0.0696586	-0.197437	0.139455
ENSG00000156261	CCT8	M0	-0.238507	0.155867	0.176997	-0.243405	-0.0805929	-0.00675863	0.152702	0.250012	0.19287	0.103816	-0.137127	0.17084	-0.158152	-0.103087	-0.173281	-0.131397	0.443266	-5.64502e-05	0.00550674	-0.171531	-0.0116077	-0.354782	0.286351
ENSG00000147536	GINS4	M1	-0.186715	0.683129	-0.0170514	-0.120124	-0.0225256	-0.0170611	0.0440601	0.150978	0.344752	-0.116342	-0.330572	0.0460885	-0.396523	0.234323	-0.443324	0.126086	0.0467772	-0.056231	0.751348	-0.334869	-0.218613	0.191469	0.197904
ENSG00000267040		M0	-0.342421	0.128383	-0.219263	-0.342745	0.0456399	0.036329	0.349433	-0.0405253	0.311083	-0.211891	0.106661	0.136994	-0.277464	-0.0816896	-0.0903478	-0.238743	0.128454	-0.113278	0.0657293	-0.260317	0.25519	-0.068942	0.148444
ENSG00000180964	TCEAL8	M0	0.0303785	-0.237424	-0.136983	-0.0499643	0.07321	-0.0666275	0.093423	-0.234944	-0.10503	-0.0664132	0.27607	-0.0565911	0.160457	-0.0794942	0.238466	-0.133026	-0.0703773	-0.0316147	-0.249667	0.109114	0.225774	0.0751997	-0.133987
ENSG00000267787		M0	0.035033	-0.115423	-0.0055511	0.0255057	0.0975067	-0.102532	-0.0351047	-0.0353507	-0.179555	-0.0805538	0.0659294	0.0468274	0.156753	0.093513	0.131059	-0.0833294	-0.160986	0.090654	-0.0625021	0.139384	0.0223005	-0.00276037	-0.0582404
ENSG00000188177	ZC3H6	M0	0.0407752	-0.0420051	0.0540756	0.110154	-0.42577	0.252057	-0.104159	0.226795	-0.000871947	0.429023	-0.142562	-0.0908733	0.0260246	-0.51751	-0.00600058	0.222807	0.254078	0.0238312	-0.45058	0.0766429	-0.09608	-0.546974	0.0968
ENSG00000139083	ETV6	M5	-0.483073	0.41123	-0.441156	-0.491806	-0.0673351	0.436434	0.513343	-0.0691186	0.502815	-0.201404	0.0196956	0.119244	-0.525965	-0.250884	-0.338091	-0.170536	0.0890898	-0.199227	0.137107	-0.469335	0.248471	-0.0545484	0.250967
ENSG00000163634	THOC7	M0	0.00981571	-0.0797182	-0.436479	-0.095507	0.167182	0.134712	0.185503	-0.415454	-0.0284239	-0.426433	0.360203	-0.178691	-0.152937	-0.0434026	0.278636	-0.0894653	-0.34425	-0.0779855	-0.0332035	0.110488	0.247451	0.349353	-0.297309
ENSG00000134109	EDEM1	M0	0.0589233	0.408557	0.0682509	0.0977596	-0.486671	0.126291	-0.155028	0.342792	0.153715	0.406797	-0.38649	-0.10459	-0.108528	-0.32473	-0.329188	0.367696	0.288969	0.198538	-0.131048	-0.0971195	-0.311412	-0.345842	0.224081
ENSG00000132819	RBM38	M8	-0.176811	0.631557	0.266985	-0.0597656	-0.445044	0.0412741	-0.103442	0.631963	0.45385	0.440534	-0.610412	0.12789	-0.347632	-0.197393	-0.551316	0.306555	0.604284	0.223757	0.15109	-0.338172	-0.445654	-0.513134	0.497092
ENSG00000102678	FGF9	M0	0.169138	-0.293465	-0.073997	0.128835	0.279112	-0.287196	-0.0147915	-0.35111	-0.303159	-0.276322	0.335148	-0.129843	0.280975	0.276509	0.415967	-0.134293	-0.268446	-0.186398	0.0546549	0.315052	0.185882	0.415795	-0.324961
ENSG00000167632	TRAPPC9	M0	0.284829	-0.0981129	-0.229096	0.220327	-0.325104	0.437564	-0.177391	-0.186745	-0.30424	0.145537	0.131415	-0.338082	0.111465	-0.439217	0.279352	0.204434	-0.0465711	-0.010329	-0.476004	0.336536	-0.0332726	-0.114269	-0.278223
ENSG00000129195	PIMREG	M1	-0.178407	0.932381	0.116387	-0.0669675	-0.48949	0.0799221	-0.00962039	0.462042	0.47586	0.343784	-0.586362	-0.0638199	-0.510196	-0.158888	-0.580845	0.358072	0.556699	-0.0742389	0.412638	-0.343341	-0.393042	-0.325342	0.382853
ENSG00000120833	SOCS2	M4	-0.250939	-0.194511	-0.102117	-0.290667	0.552851	-0.286454	0.311648	-0.229031	0.073807	-0.458083	0.288403	0.263592	0.01742	0.417968	0.101584	-0.476391	-0.0878686	-0.143662	0.282087	-0.107834	0.338293	0.321001	0.00425109
ENSG00000125870	SNRPB2	M10	-0.00294091	-0.267438	-0.119632	-0.139734	0.270985	0.035935	0.116373	-0.367478	-0.147569	-0.252751	0.404929	-0.198523	0.042433	0.116888	0.362303	-0.242605	-0.13956	-0.37105	-0.123872	0.145903	0.279754	0.247747	-0.28879
ENSG00000149809	TM7SF2	M3	0.709135	-0.185807	0.0847634	0.706954	-0.0615715	-0.0475008	-0.68262	-0.204054	-0.654505	0.119959	-0.0102539	-0.405196	0.394629	0.225273	0.383834	0.458022	-0.400654	0.144376	0.061265	0.595806	-0.404212	0.418992	-0.563783
ENSG00000163867	ZMYM6	M0	0.207529	-0.0889686	0.180213	0.255616	-0.100144	-0.0365845	-0.271477	0.084133	-0.210456	0.205929	-0.0820314	-0.0647747	0.262812	-0.0635544	0.0683369	0.232066	-0.0712995	0.0541392	-0.0849553	0.168748	-0.195576	-0.0367641	-0.0567235
ENSG00000134698	AGO4	M10	0.248976	-0.394843	-0.396308	0.0652869	0.256822	0.0917611	0.0159982	-0.652778	-0.370634	-0.442465	0.634034	-0.280317	0.177774	0.0234537	0.619178	-0.196829	-0.380094	-0.172611	-0.284166	0.414445	0.344666	0.484876	-0.605101
ENSG00000073614	KDM5A	M1	0.121621	0.546344	0.0852218	0.17889	-0.486877	0.303498	-0.174295	0.268884	0.172681	0.410538	-0.359562	-0.215727	-0.29501	-0.234822	-0.273632	0.473747	0.49229	-0.0251005	0.104368	-0.045329	-0.350124	-0.172719	0.0829599
ENSG00000102096	PIM2	M11	-0.00994973	-0.0312244	0.432911	0.125198	-0.0512577	-0.193137	-0.256788	0.529457	0.0589349	0.313818	-0.463892	0.399777	0.20603	0.0545822	-0.373711	0.0791085	0.0334264	0.6237	0.0970692	-0.180734	-0.320623	-0.333004	0.416755
ENSG00000128311	TST	M0	0.222463	0.591119	0.214934	0.321757	-0.485625	0.0940563	-0.411657	0.401603	0.105364	0.463186	-0.554404	-0.247656	-0.203695	-0.0659201	-0.370067	0.552834	0.33109	0.137052	0.2207	-0.0460308	-0.544413	-0.105089	0.118359
ENSG00000184076	UQCR10	M12	0.0570554	-0.302182	0.44479	0.153283	0.241837	-0.434316	-0.0916903	0.156096	-0.148849	0.126534	-0.12666	0.152565	0.468736	0.361206	-0.0654135	-0.0821446	-0.0224144	-0.00856905	0.204066	0.0112745	-0.0187543	-0.0428481	0.132529
ENSG00000172943	PHF8	M1	0.257296	0.345366	0.0846984	0.337636	-0.624018	0.355811	-0.386939	0.308227	-0.121184	0.521894	-0.419127	-0.198163	0.00760526	-0.426407	-0.222869	0.536639	0.157776	0.159616	-0.177498	0.0882843	-0.465524	-0.371907	0.0459654
ENSG00000128309	MPST	M16	0.0270693	0.58779	0.0909948	0.0690136	-0.586095	0.0968825	-0.125382	0.335806	0.166673	0.435601	-0.34563	-0.16819	-0.238809	-0.309523	-0.263064	0.373528	0.605199	-0.0021464	-0.0736872	-0.0662932	-0.269242	-0.387831	0.171784
ENSG00000160785	SLC25A44	M4	-0.136131	-0.457825	0.156603	-0.13887	0.470811	-0.206046	0.0676148	-0.0826231	-0.0607118	-0.246907	0.164473	0.269043	0.201562	0.303162	0.0979596	-0.364026	-0.272133	-0.0345141	0.0346329	-0.039393	0.161974	0.111662	-0.00744294
ENSG00000078043	PIAS2	M17	-0.254922	0.239758	0.18301	-0.14369	-0.104747	-0.103712	0.128611	0.395086	0.4149	0.111515	-0.359707	0.218593	-0.187313	-0.0636128	-0.462927	0.0695874	0.20266	0.199622	0.186824	-0.384499	-0.138477	-0.257145	0.424393
ENSG00000275481		M17	0.0576171	-0.0833626	-0.070982	0.0422614	0.0387136	0.0640762	-0.0454809	0.0500601	0.0482773	-0.0017539	-0.029037	0.0331954	-0.100057	-0.0480505	-0.0609402	-0.00963268	0.0164454	0.285625	-0.0765002	-0.0523673	-0.0110704	0.0197058	-0.0025457
ENSG00000109654	TRIM2	M12	0.149694	-0.0292556	0.434085	0.195486	0.00534225	-0.432293	-0.175996	0.125989	-0.22468	0.281235	-0.103408	-0.0561927	0.283487	0.326272	0.0558726	0.0761464	0.227673	-0.242717	0.21101	0.166792	-0.0710255	-0.019861	0.0052925
ENSG00000133101	CCNA1	M3	0.693772	0.211997	0.174258	0.7917	-0.685267	0.16516	-0.721691	0.178828	-0.39783	0.585104	-0.34175	-0.508593	0.110193	-0.34818	0.225855	0.818623	0.126318	0.204911	-0.246314	0.60555	-0.632903	-0.23231	-0.339475
ENSG00000183431	SF3A3	M13	-0.18695	0.248899	0.48047	-0.0803946	0.246289	-0.348112	-0.0168072	0.346188	0.185963	-0.0314158	-0.382269	0.25351	-0.0338201	0.460896	-0.469955	-0.0853599	0.0313368	-0.0344485	0.711563	-0.327774	-0.180237	0.037472	0.36853
ENSG00000246985	SOCS2-AS1	M4	-0.188677	-0.177919	-0.162181	-0.234343	0.329148	0.0291726	0.225885	-0.168128	0.110712	-0.331722	0.200639	0.153961	-0.0776449	0.0947904	0.0150552	-0.31341	-0.163616	-0.0833506	0.0540406	-0.154921	0.210556	0.155891	0.00388486
ENSG00000241014		M0	-0.0479059	-0.112569	-0.0410182	-0.0273652	-0.0534774	0.139879	0.0327264	0.110964	0.053499	0.130288	-0.0598191	0.099376	-0.034966	-0.125266	-0.107386	0.0532066	0.113339	0.150264	-0.133432	-0.116341	0.0371124	-0.129418	0.0940513
ENSG00000132964	CDK8	M3	0.60114	-0.357359	0.0807421	0.577051	-0.038914	-0.0475174	-0.501389	-0.251503	-0.671891	0.024837	0.144269	-0.348073	0.459166	0.000659875	0.508772	0.200619	-0.411005	0.153579	-0.252682	0.660831	-0.158828	0.16858	-0.51818
ENSG00000243749	TMEM35B	M8	-0.351018	0.31128	0.216763	-0.222036	-0.0193755	-0.162752	0.173687	0.514723	0.490294	0.142469	-0.455182	0.376247	-0.213096	0.0635559	-0.594925	0.0135457	0.290957	0.268257	0.385279	-0.504677	-0.14887	-0.278196	0.585302
ENSG00000273437		M0	-0.0150516	-0.144547	0.0242406	-0.015623	0.10442	-0.0868886	0.0613814	-0.0289447	-0.122675	-0.0741387	0.0278672	0.115968	0.223779	0.0469972	-3.6059e-06	-0.124251	-0.24366	0.090073	-0.0141307	0.0174798	0.069975	-0.0263434	0.0280956
ENSG00000271741		M0	0.123859	-0.139103	0.0846136	0.126257	-0.0702731	-0.0252549	-0.138785	0.0400541	-0.161759	0.0976476	-0.00694132	0.0127962	0.156842	-0.0104229	0.123183	0.0688099	-0.000292694	0.1277	-0.164036	0.151995	-0.0889468	-0.0917051	-0.0504148
ENSG00000235508	RPS2P7	M0	-0.0690223	-0.056565	-0.00922682	-0.0519206	0.0523757	-0.0194915	0.0656337	-0.0427362	0.0618133	0.00561986	0.0725281	-0.0270732	-0.0429434	0.0387677	-0.0192975	-0.0690839	0.0104787	-0.181813	-0.0247931	-0.0843951	0.120694	0.0695322	0.0229267
ENSG00000092445	TYRO3	M7	0.147678	0.32754	0.615811	0.348898	-0.350985	-0.21733	-0.459567	0.754454	0.12118	0.606001	-0.787844	0.0822554	-0.00037246	0.027108	-0.508344	0.502776	0.355396	0.35457	0.246448	-0.111481	-0.661388	-0.460157	0.41567
ENSG00000241860		M9	0.0561186	0.310876	0.368771	0.212662	-0.313041	0.0328427	-0.288521	0.545312	0.190447	0.424428	-0.571821	0.139131	-0.112197	-0.0590734	-0.412544	0.380917	0.306936	0.381503	0.189525	-0.154504	-0.471093	-0.336002	0.345236
ENSG00000223612		M0	0.48862	-0.137589	0.186819	0.523863	-0.147017	-0.0600216	-0.521806	-0.0220283	-0.474762	0.232407	-0.0771622	-0.195461	0.364332	0.0365837	0.262422	0.327293	-0.243403	0.129898	-0.0539836	0.453906	-0.3266	0.082456	-0.308686
ENSG00000166501	PRKCB	M4	-0.220658	-0.535226	-0.144102	-0.308984	0.417503	-0.164512	0.249358	-0.250808	-0.0981589	-0.317052	0.451358	0.24174	0.185122	0.0766889	0.313817	-0.52245	-0.124931	-0.119597	-0.256234	0.0140271	0.445215	0.0505744	-0.0296987
ENSG00000102178	UBL4A	M0	-0.00828496	-0.0807935	-0.40353	-0.125581	0.0770776	0.116482	0.173521	-0.43154	-0.0953487	-0.270433	0.4497	-0.14783	-0.0795597	-0.0250718	0.43963	-0.125357	-0.0263222	-0.268796	-0.202685	0.218681	0.293832	0.221536	-0.381981
ENSG00000177156	TALDO1	M18	-0.0330362	0.159302	-0.0732273	-0.0499427	0.319854	-0.0451004	0.0264477	-0.136896	0.060411	-0.359578	-0.0145593	0.0314929	-0.173793	0.447758	-0.140174	-0.0531312	-0.348021	-0.045909	0.573999	-0.148718	-0.0319342	0.46992	-0.0715503
ENSG00000259479	SORD2P	M6	-0.572206	0.148586	-0.307581	-0.583661	0.148033	0.139906	0.589146	-0.087785	0.498962	-0.327929	0.181237	0.284555	-0.345661	-0.165431	-0.175688	-0.387346	0.117227	-0.194895	0.0606524	-0.434261	0.401949	-0.102833	0.281911
ENSG00000279457		M0	0.467582	-0.152715	0.105999	0.441117	-0.155452	-0.0716416	-0.399596	-0.118042	-0.436978	0.190084	-0.0174294	-0.347872	0.379201	0.0367465	0.227256	0.33176	-0.25128	-0.0397189	-0.161185	0.3669	-0.269229	0.166625	-0.337378
ENSG00000128408	RIBC2	M9	0.246717	0.330993	0.174857	0.339151	-0.457724	0.0405952	-0.297925	0.236719	-0.0967262	0.469723	-0.362136	-0.308196	0.0175168	-0.148053	-0.180813	0.492472	0.144912	-0.127522	-0.00512702	0.0946952	-0.341144	-0.177887	0.0128705
ENSG00000276216		M4	0.0938307	-0.322619	0.0647983	0.0567311	0.4507	-0.290087	-0.0782987	-0.266025	-0.233911	-0.371788	0.212645	0.0358094	0.313507	0.415756	0.228974	-0.209018	-0.50899	-0.00569722	0.129372	0.158123	0.0577115	0.421999	-0.214086
ENSG00000153814	JAZF1	M12	0.386643	-0.252283	0.180368	0.385134	-0.169353	-0.124803	-0.370155	-0.0476392	-0.434457	0.273466	0.0526919	-0.301527	0.369478	-0.077401	0.384085	0.141699	0.0471453	-0.136226	-0.355409	0.485742	-0.115156	-0.137129	-0.278766
ENSG00000065609	SNAP91	M14	0.556447	-0.432208	-0.300721	0.419454	-0.00140229	0.101695	-0.302177	-0.601395	-0.644102	-0.159845	0.556809	-0.47368	0.298857	-0.0720057	0.916819	0.126574	-0.342204	-0.10753	-0.47514	0.81684	0.0842305	0.337301	-0.798772
ENSG00000125107	CNOT1	M7	-0.334191	0.651487	0.353427	-0.15289	-0.191624	-0.0058984	0.00295185	0.716708	0.601015	0.299811	-0.743422	0.354952	-0.46184	0.0831186	-0.80279	0.170991	0.466705	0.274337	0.606659	-0.575696	-0.420483	-0.393253	0.664587
ENSG00000070501	POLB	M14	0.308798	-0.591657	-0.241649	0.178641	0.199346	0.0663848	-0.0588182	-0.615147	-0.505238	-0.321675	0.63927	-0.311119	0.351825	-0.072528	0.767415	-0.133461	-0.395602	-0.251483	-0.466461	0.556595	0.308771	0.339588	-0.635671
ENSG00000234545	FAM133B	M1	-0.0330959	0.476244	0.305917	-0.00592152	-0.234087	-0.121217	-0.111413	0.339701	0.188548	0.243305	-0.356281	-0.0746131	-0.193426	0.0507832	-0.2869	0.199215	0.347534	-0.0770243	0.273191	-0.126207	-0.306464	-0.191736	0.213584
ENSG00000176731	C8orf59	M9	0.293775	0.0252415	0.141309	0.372879	-0.45608	0.0196347	-0.32836	0.2142	-0.175164	0.466261	-0.243214	-0.214695	0.167346	-0.268922	0.0670057	0.424203	0.278883	0.151321	-0.295836	0.241731	-0.330148	-0.347339	-0.0329698
ENSG00000204065	TCEAL5	M19	0.700701	-0.271187	0.0445308	0.626809	-0.0712127	-0.0559102	-0.520984	-0.324572	-0.711338	0.0810501	0.164281	-0.427799	0.495242	0.105195	0.525353	0.320625	-0.39024	0.0423887	-0.198767	0.717791	-0.189535	0.28764	-0.610722
ENSG00000150867	PIP4K2A	M0	-0.484334	0.00244647	-0.469174	-0.547054	0.318797	0.0182462	0.540951	-0.24094	0.301893	-0.523474	0.35172	0.238119	-0.299833	-0.00433067	0.0265524	-0.4951	-0.112648	-0.172328	0.0434106	-0.27914	0.501528	0.107407	0.10852
ENSG00000143727	ACP1	M0	0.166816	0.0983504	0.35849	0.254743	-0.0296911	-0.350029	-0.170018	0.135179	-0.145538	0.18987	-0.228635	-0.0550892	0.280319	0.272424	-0.138972	0.132975	0.0394641	-0.148919	0.386428	0.0594211	-0.158148	0.0489616	0.0602191
ENSG00000164161	HHIP	M8	-0.488231	0.154628	-0.148345	-0.415127	0.162606	0.00365559	0.509827	0.0720453	0.442336	-0.205159	0.0291939	0.450633	-0.248039	0.0208557	-0.22389	-0.310735	0.112584	0.0581659	0.273914	-0.382301	0.286096	-0.0975113	0.356525
ENSG00000184014	DENND5A	M7	0.0376812	0.402272	0.426081	0.190149	-0.402517	-0.123612	-0.331194	0.620438	0.120238	0.573147	-0.628029	0.0822961	-0.100861	-0.042541	-0.41704	0.386751	0.434022	0.260464	0.177813	-0.132876	-0.513885	-0.451662	0.376113
ENSG00000213199	ASIC3	M0	-0.0605486	-0.270281	-0.324387	-0.147514	0.0549352	0.191268	0.177548	-0.296941	-0.0920172	-0.16735	0.34569	-0.0518582	0.0992032	-0.181526	0.230587	-0.204314	-0.16108	-0.145734	-0.385172	0.0615236	0.30347	0.0414996	-0.178579
ENSG00000165175	MID1IP1	M11	-0.32131	0.170955	0.307078	-0.220625	0.123607	-0.334715	0.0391961	0.389503	0.279248	0.0479919	-0.336619	0.341054	-0.0837362	0.240089	-0.450668	-0.119102	0.124128	0.0890531	0.406275	-0.417869	-0.111344	-0.14123	0.446247
ENSG00000152684	PELO	M0	-0.146299	-0.368648	0.0976987	-0.103432	0.107979	-0.149321	0.143514	0.0883487	-0.050401	0.089935	0.0535084	0.320634	0.32905	-0.0130281	-0.0326361	-0.188352	-0.0609759	0.161517	-0.226355	-0.1132	0.179481	-0.172538	0.194145
ENSG00000282164	PEG13	M14	0.243174	-0.488194	-0.28364	0.0984732	0.102307	0.0325649	0.012921	-0.500229	-0.374587	-0.185047	0.583834	-0.297709	0.239873	-0.141928	0.681049	-0.115969	-0.219649	-0.22359	-0.514693	0.481865	0.324159	0.207789	-0.489404
ENSG00000169714	CNBP	M7	-0.0313263	0.508077	0.578173	0.139167	-0.453001	-0.0728278	-0.282949	0.747166	0.192024	0.64167	-0.757043	0.0996419	-0.0652289	-0.0764569	-0.561148	0.387084	0.658279	0.123288	0.253933	-0.212103	-0.581915	-0.613534	0.489923
ENSG00000084774	CAD	M8	-0.494831	0.380983	0.140367	-0.34525	-0.0413717	0.13542	0.243086	0.516181	0.637172	0.0706872	-0.430214	0.490051	-0.518678	-0.118049	-0.649853	-0.0801714	0.295932	0.264833	0.379543	-0.606248	-0.0861138	-0.417121	0.644507
ENSG00000175197	DDIT3	M7	-0.415182	-0.111065	0.465764	-0.289485	0.214449	-0.348256	0.190881	0.541963	0.334039	0.194138	-0.318702	0.616748	-0.00173342	0.237163	-0.438036	-0.221896	0.304146	0.237012	0.218734	-0.463038	-0.0105289	-0.343212	0.635861
ENSG00000104689	TNFRSF10A	M7	-0.214381	0.296047	0.409417	-0.00831237	-0.272253	-0.0270843	-0.101815	0.680843	0.331713	0.476277	-0.61078	0.326178	-0.142024	-0.146753	-0.530627	0.200572	0.351302	0.269349	0.173898	-0.328118	-0.381701	-0.569083	0.591843
ENSG00000139116	KIF21A	M0	0.16064	0.111258	0.362483	0.233264	0.00926212	-0.279165	-0.299816	0.148262	-0.153491	0.174002	-0.201065	-0.065035	0.123577	0.305796	-0.0212891	0.0881594	0.104457	-0.119616	0.319506	0.130927	-0.222587	0.0283657	-0.00251738
ENSG00000005448	WDR54	M9	0.185211	0.519149	0.481263	0.34142	-0.721168	-0.00555344	-0.392759	0.687802	0.0581813	0.850862	-0.713349	-0.115216	-0.0515209	-0.268833	-0.391231	0.628292	0.602867	0.187756	0.050674	-0.00101663	-0.604598	-0.63626	0.3282
ENSG00000181029	TRAPPC5	M13	0.0499103	-0.293064	0.432334	0.0832969	0.287002	-0.484496	-0.170973	0.198014	-0.161574	0.0604686	-0.152909	0.260176	0.406173	0.451696	-0.0546729	-0.0574749	-0.0828845	0.218575	0.18138	-0.0234445	-0.166673	0.0496665	0.118958
ENSG00000221926	TRIM16	M0	-0.189103	-0.239135	-0.140273	-0.247391	0.0682965	0.0774558	0.238684	-0.113829	0.0334502	-0.0475708	0.254317	0.151832	0.0553536	-0.169153	0.105442	-0.261696	0.17202	-0.0599848	-0.365172	-0.0945737	0.287861	-0.08957	0.0428937
ENSG00000159733	ZFYVE28	M0	0.321068	-0.190995	0.06405	0.31219	-0.174178	0.0206365	-0.242624	-0.0309952	-0.278307	0.165841	0.00464876	-0.204826	0.222724	-0.15299	0.226425	0.250682	-0.126459	0.165178	-0.297173	0.315072	-0.1487	-0.0594362	-0.193351
ENSG00000100842	EFS	M1	0.153398	0.717	-0.305314	0.148971	-0.609119	0.288094	-0.0815878	-0.0160386	0.114498	0.196188	-0.156882	-0.448496	-0.33541	-0.375425	-0.0889056	0.474737	0.268992	-0.153881	-0.0165829	0.0730878	-0.214453	-0.0496085	-0.135293
ENSG00000224790		M0	0.337525	-0.251119	-0.134687	0.294467	0.0317546	0.0574064	-0.204413	-0.291848	-0.339082	-0.0535674	0.258786	-0.175229	0.140881	0.0270072	0.454199	0.140776	-0.181162	0.0443671	-0.108363	0.409733	0.00672716	0.243431	-0.434791
ENSG00000159267	HLCS	M0	0.392962	0.285844	0.428098	0.526581	-0.218621	-0.184181	-0.603401	0.43145	-0.113219	0.420024	-0.602342	-0.122731	0.0942202	0.240011	-0.312941	0.554848	0.0288881	0.330228	0.426262	0.0564509	-0.662545	0.0319748	0.0740873
ENSG00000080345	RIF1	M18	-0.0305891	0.329917	0.34561	0.0810503	0.160339	-0.388646	-0.149949	0.291086	0.0643434	0.0372787	-0.388041	0.26257	-0.0170844	0.604824	-0.36461	0.0651654	0.0547755	0.137718	0.784124	-0.17648	-0.253274	0.163338	0.1918
ENSG00000158467	AHCYL2	M9	0.176717	0.411842	0.420987	0.358652	-0.659762	0.160786	-0.390222	0.654712	0.117469	0.753092	-0.726914	-0.0573947	-0.0558019	-0.373833	-0.445428	0.587317	0.479601	0.319162	-0.0246938	-0.0527458	-0.6259	-0.647609	0.362321
ENSG00000178026	LRRC75B	M0	0.269084	-0.180967	-0.370568	0.125134	-0.0251292	0.0928843	0.00808708	-0.503864	-0.364347	-0.184431	0.496492	-0.338941	0.160253	-0.109303	0.567792	-0.0283658	-0.167251	-0.176123	-0.384277	0.439478	0.246546	0.2856	-0.532603
ENSG00000183090	FREM3	M0	0.277469	-0.362849	-0.0726333	0.237206	0.26513	-0.237876	-0.138739	-0.312237	-0.413702	-0.270645	0.283579	-0.0636465	0.393921	0.238051	0.361097	-0.134347	-0.452453	0.129976	-0.0670039	0.357748	0.121369	0.356137	-0.340122
ENSG00000137154	RPS6	M1	-0.347944	0.755532	-0.126309	-0.308585	-0.448898	0.307274	0.234347	0.329854	0.596464	0.196247	-0.31768	-0.0227625	-0.672053	-0.387327	-0.435144	0.157161	0.705841	-0.0920579	0.0912022	-0.400474	-0.134359	-0.385524	0.365897
ENSG00000133740	E2F5	M16	-0.228032	0.596568	0.160241	-0.152806	-0.292548	-0.0537393	0.0738375	0.434706	0.413991	0.344122	-0.442673	0.106886	-0.355308	0.000700334	-0.506766	0.184024	0.577132	-0.0141883	0.306306	-0.38077	-0.206871	-0.275863	0.402716
ENSG00000164163	ABCE1	M11	-0.766	-0.0828953	0.159564	-0.690535	0.508619	-0.207367	0.538309	0.246051	0.524582	-0.236282	-0.0453549	0.735895	-0.20672	0.352974	-0.438006	-0.605202	0.236678	-0.0993215	0.423992	-0.690676	0.336005	-0.138722	0.606704
ENSG00000100219	XBP1	M7	-0.534138	0.139916	0.453888	-0.325026	0.0491104	-0.189702	0.237817	0.691244	0.563156	0.301779	-0.519842	0.617879	-0.175061	0.097029	-0.649614	-0.140831	0.471368	0.190869	0.331809	-0.610763	-0.101054	-0.544275	0.805325
ENSG00000232956	SNHG15	M2	-0.00929926	-0.228556	0.388274	0.0734859	0.156253	-0.287043	-0.0656876	0.275565	-0.0692061	0.157784	-0.125272	0.263523	0.179176	0.267172	0.0156734	-0.0413504	0.230852	0.20758	0.0481066	0.0486592	-0.0563031	-0.191335	0.14216
ENSG00000173137	ADCK5	M0	-0.444006	-0.0803026	-0.433903	-0.545119	0.470387	-0.0373436	0.536225	-0.317906	0.27685	-0.556902	0.387842	0.293829	-0.211696	0.248725	0.0193355	-0.506749	-0.207949	-0.0975719	0.165204	-0.324614	0.478215	0.367238	0.0478594
ENSG00000280018		M0	0.177929	0.118061	-0.36592	0.0763298	-0.0693694	0.238573	-0.0543098	-0.27547	-0.188652	-0.0944495	0.130297	-0.16296	0.00320786	-0.0300466	0.0559052	0.0999896	-0.24549	0.0257863	-0.0145494	0.085711	0.0105868	0.311515	-0.263109
ENSG00000100028	SNRPD3	M18	-0.37629	0.00491459	0.0665747	-0.369137	0.512857	-0.199403	0.298494	-0.0791646	0.218097	-0.395887	0.0703515	0.323727	-0.00153969	0.446963	-0.197119	-0.42318	-0.0795581	-0.215652	0.584316	-0.34614	0.181836	0.233315	0.200093
ENSG00000244480		M0	0.241086	-0.081912	-0.388053	0.117099	-0.0592277	0.255669	0.026819	-0.437411	-0.256486	-0.17123	0.382572	-0.353634	-0.00897398	-0.1492	0.371437	0.0747918	-0.21401	-0.10312	-0.297097	0.29668	0.219584	0.300533	-0.437754
ENSG00000179941	BBS10	M15	0.569086	0.248265	0.107571	0.595796	-0.534634	0.115859	-0.519802	0.0895713	-0.350799	0.47249	-0.201851	-0.468352	0.148176	-0.215414	0.161671	0.63423	0.177289	0.104702	-0.183972	0.462602	-0.434434	-0.0688636	-0.287495
ENSG00000006625	GGCT	M11	-0.560978	0.00975362	0.0462742	-0.483584	0.53177	-0.283521	0.432307	0.101257	0.374981	-0.401919	-0.0622299	0.56213	-0.0970914	0.454909	-0.429621	-0.504205	-0.104017	-0.0605164	0.645744	-0.570742	0.27256	0.126082	0.434647
ENSG00000125775	SDCBP2	M9	0.0658445	-0.0873588	0.189787	0.157089	-0.335725	0.042406	-0.147827	0.297738	-0.0274263	0.528169	-0.231064	0.0172105	0.114838	-0.267913	-0.0283596	0.296508	0.317856	0.0931651	-0.323005	0.0546442	-0.202747	-0.415472	0.128298
ENSG00000197747	S100A10	M6	-0.699894	-0.228614	-0.394922	-0.770097	0.437565	0.0921937	0.863132	-0.194234	0.483933	-0.508337	0.446536	0.466285	-0.291013	-0.0768205	-0.0352674	-0.673191	0.0029432	-0.100585	-0.136346	-0.46102	0.745945	-0.0337767	0.282192
ENSG00000138867	GUCD1	M1	-0.385805	0.483664	-0.142704	-0.383922	0.0610844	0.012015	0.356903	0.0135546	0.416478	-0.15476	-0.0667331	0.10632	-0.312415	0.0967141	-0.352519	-0.136844	0.229986	-0.288007	0.387942	-0.41142	0.111412	0.0760598	0.268529
ENSG00000251136		M4	0.119874	-0.451243	-0.13306	0.0356468	0.43575	-0.0888924	-0.00467087	-0.371755	-0.217395	-0.384964	0.378859	-0.11031	0.184018	0.269126	0.356842	-0.19494	-0.426939	-0.0178617	-0.053309	0.167544	0.194665	0.477778	-0.325475
ENSG00000109911	ELP4	M7	0.163968	0.319823	0.721295	0.358425	-0.381042	-0.22298	-0.482461	0.790594	0.0762938	0.760474	-0.817614	0.0177924	0.0140056	0.0834521	-0.527393	0.532896	0.47309	0.222217	0.272606	-0.133503	-0.686537	-0.461245	0.427964
ENSG00000176971	FIBIN	M6	-0.53902	-0.0439726	-0.323044	-0.559649	0.299758	0.0357443	0.673759	-0.137947	0.453514	-0.329102	0.219379	0.336129	-0.250868	0.0300022	-0.164766	-0.427762	0.0587976	-0.136247	0.0907222	-0.450797	0.471961	0.0562973	0.264052
ENSG00000008869	HEATR5B	M0	0.286734	-0.632005	0.122404	0.203521	0.260976	-0.245772	-0.196733	-0.268288	-0.50355	-0.0965225	0.374899	-0.093931	0.518754	0.184707	0.585104	-0.136688	-0.144572	-0.0704187	-0.327291	0.46698	0.135137	0.143993	-0.399843
ENSG00000104691	UBXN8	M22	-0.614981	0.124485	0.223396	-0.4994	0.189044	-0.158553	0.360683	0.434617	0.567745	0.0682751	-0.244407	0.603965	-0.295081	0.172264	-0.461781	-0.267925	0.395404	0.0699744	0.359735	-0.613172	0.0651921	-0.282162	0.626578
ENSG00000163191	S100A11	M6	-0.756016	-0.071632	-0.272601	-0.718214	0.354484	0.0671419	0.759682	0.0314201	0.676383	-0.378418	0.175135	0.633891	-0.384031	-0.0591958	-0.250269	-0.563606	0.0597553	0.109575	0.0828358	-0.605413	0.508776	-0.149416	0.458713
ENSG00000196295		M0	0.0405807	-0.370537	-0.0898646	-0.0458993	0.241449	-0.193629	0.0983688	-0.291891	-0.205793	-0.209052	0.429236	-0.12293	0.132923	0.0767542	0.434666	-0.213878	-0.0817554	-0.210796	-0.277648	0.233415	0.345906	0.165032	-0.275183
ENSG00000134490	TMEM241	M0	-0.0980321	-0.314594	-0.256476	-0.245196	0.220943	0.0873027	0.297283	-0.309522	-0.0565275	-0.274179	0.451647	0.0987377	-0.0286995	-0.0294427	0.369366	-0.297616	-0.114579	0.0247094	-0.276576	0.105421	0.403696	0.102288	-0.189886
ENSG00000071894	CPSF1	M1	-0.228739	0.506902	0.16743	-0.167501	-0.197131	-0.131461	0.0145787	0.37539	0.304863	0.190485	-0.43422	0.121143	-0.107555	0.0299018	-0.501519	0.098487	0.314463	-0.0559235	0.36165	-0.387373	-0.286363	-0.226387	0.39704
ENSG00000074211	PPP2R2C	M3	0.648337	-0.322214	-0.0371334	0.649393	-0.0486308	-0.084513	-0.519719	-0.260847	-0.586992	-0.00507286	0.161578	-0.424948	0.343567	0.0500951	0.609822	0.316125	-0.369084	0.155909	-0.227772	0.739893	-0.197313	0.255864	-0.60869
ENSG00000100991	TRPC4AP	M0	0.126137	-0.121567	0.111394	0.150253	-0.0433805	-0.138574	-0.117448	0.0872947	-0.0615875	0.0369463	-0.00795117	0.0401651	0.12918	-0.104951	0.129353	-0.0139902	0.0702772	0.256264	-0.237802	0.181601	-0.0462666	-0.160749	-0.00950237
ENSG00000214967	NPIPA7	M0	0.12391	-0.173976	-0.296385	0.0589498	0.0659286	0.142242	-0.00881992	-0.288946	-0.179741	-0.206779	0.284524	-0.0620078	0.0752395	-0.0990729	0.267411	-0.0834877	-0.254863	0.0618851	-0.170782	0.189469	0.140061	0.180153	-0.239229
ENSG00000257935	LHX5-AS1	M3	0.690314	-0.0647381	0.3652	0.80567	-0.341249	-0.144402	-0.709952	0.179041	-0.474887	0.491454	-0.30333	-0.396688	0.303298	0.0300601	0.224663	0.630343	-0.0744623	0.181966	-0.0441856	0.576904	-0.525442	-0.0583257	-0.313994
ENSG00000145358	DDIT4L	M15	0.661177	0.332553	0.220877	0.762001	-0.711771	0.11836	-0.692244	0.318244	-0.263322	0.676428	-0.471067	-0.484188	0.0210322	-0.263665	0.0567447	0.909117	0.224602	0.325309	-0.112494	0.464098	-0.68201	-0.221094	-0.224235
ENSG00000089116	LHX5	M3	0.730927	0.023718	0.314277	0.843538	-0.444439	-0.0196266	-0.760804	0.176661	-0.485469	0.54464	-0.33129	-0.45425	0.24382	-0.0609678	0.239801	0.752658	-0.0436474	0.210983	-0.0669713	0.610399	-0.616121	-0.05623	-0.345063
ENSG00000035115	SH3YL1	M0	-0.283859	-0.0298358	-0.268	-0.369975	0.0498077	0.0547262	0.369195	-0.117887	0.203041	-0.109039	0.188669	0.109402	-0.0495497	-0.183298	-0.0604833	-0.268841	0.0432897	-0.121451	-0.245958	-0.235344	0.312898	-0.0600377	0.136598
ENSG00000130475	FCHO1	M3	0.750703	0.107557	0.300883	0.812697	-0.470616	-0.115464	-0.826596	0.142959	-0.576348	0.507681	-0.322225	-0.538122	0.361036	-0.0316689	0.251804	0.659282	-0.0321825	0.108298	-0.140744	0.640098	-0.64483	-0.0401862	-0.383112
ENSG00000164032	H2AFZ	M2	0.0665967	0.289262	0.321886	0.167021	0.0775085	-0.334769	-0.165072	0.11141	-0.0445246	0.0698003	-0.267255	0.00642164	0.107297	0.452125	-0.200553	0.130418	0.0325318	-0.186852	0.661839	-0.0312021	-0.209334	0.185849	0.0482528
ENSG00000109758	HGFAC	M0	0.15501	-0.118039	-0.192746	0.0386662	0.240276	-0.00622387	-0.0273797	-0.419787	-0.192278	-0.298885	0.337233	-0.170132	0.0197161	0.23777	0.285395	-0.0703535	-0.271239	-0.117012	0.0613529	0.174081	0.134596	0.529539	-0.404284
ENSG00000185187	SIGIRR	M0	-0.377035	0.118552	-0.242397	-0.400313	-0.0439053	0.24142	0.371975	0.0238875	0.38183	-0.112848	0.134193	0.183116	-0.382928	-0.325362	-0.00635027	-0.169569	0.241353	-0.0183661	-0.210922	-0.205784	0.207444	-0.231063	0.178541
ENSG00000149923	PPP4C	M0	0.0656853	0.0162243	-0.00769692	0.0076144	0.35851	-0.258323	-0.0371002	-0.195058	-0.132716	-0.32727	0.0646678	-0.0520226	0.191879	0.580349	-0.0822066	-0.101907	-0.32749	-0.141543	0.415414	-0.0889368	0.0114206	0.601329	-0.140058
ENSG00000135899	SP110	M1	-0.10232	0.423737	-0.0101017	-0.0100052	-0.445383	0.350749	-0.0426089	0.326116	0.323921	0.390247	-0.37238	0.0337434	-0.321639	-0.404913	-0.373661	0.335395	0.308129	0.0760618	0.0161787	-0.241933	-0.286693	-0.365	0.304013
ENSG00000088832	FKBP1A	M10	-0.173212	-0.278483	-0.504753	-0.28632	0.491506	0.24535	0.357742	-0.572517	0.00242786	-0.584005	0.563904	0.0273635	-0.174393	0.15033	0.287929	-0.383606	-0.425678	-0.223186	0.0891646	-0.021768	0.515863	0.531604	-0.27791
ENSG00000141646	SMAD4	M7	-0.111992	0.56943	0.323517	-0.0265813	-0.318929	-0.122197	-0.107012	0.515651	0.272124	0.346996	-0.531654	0.020569	-0.200359	0.00692777	-0.526383	0.261814	0.488248	0.0180379	0.242527	-0.298717	-0.375403	-0.31869	0.388292
ENSG00000106105	GARS	M0	-0.318917	-0.467931	-0.105026	-0.366789	0.650079	-0.135551	0.345704	-0.227754	0.0643254	-0.54182	0.369785	0.347278	-0.0124182	0.374047	0.117562	-0.561274	-0.309646	-0.0161994	0.108759	-0.182081	0.446736	0.319925	0.00826489
ENSG00000129151	BBOX1	M0	-0.272743	-0.0261742	-0.192377	-0.315057	0.202969	0.0449877	0.344111	-0.0666862	0.259849	-0.198946	0.147033	0.197033	-0.179888	0.0481577	-0.0590255	-0.218849	-0.0539069	0.0772151	-0.0148603	-0.246122	0.201191	0.115426	0.141016
ENSG00000003756	RBM5	M12	0.271565	-0.342764	0.0293609	0.19274	0.190208	-0.130314	-0.1626	-0.29472	-0.344268	-0.0743047	0.294353	-0.167403	0.288636	0.256782	0.391152	-0.0372736	-0.0880711	-0.13499	-0.12226	0.322049	0.0720072	0.331661	-0.400216
ENSG00000185519	FAM131C	M0	-0.10108	-0.156226	-0.165397	-0.130527	-0.0605419	0.171319	0.0944628	0.0200548	0.0030449	0.0139198	0.109245	0.210268	0.0244089	-0.299507	0.108847	-0.101225	0.069149	0.298816	-0.330745	-0.000407742	0.08968	-0.257671	0.0788761
ENSG00000182508	LHFPL1	M0	-0.230041	-0.0513938	-0.266467	-0.235929	0.218252	0.0939826	0.21474	-0.0709598	0.178465	-0.292472	0.123885	0.202364	-0.20851	-0.0292684	-0.0731429	-0.242408	-0.267368	0.148529	0.0375579	-0.205815	0.236203	0.116454	0.110281
ENSG00000147164	SNX12	M0	-0.494075	-0.0579282	-0.0214611	-0.439685	0.0169802	0.0556168	0.314228	0.209655	0.326885	0.0536329	-0.0167819	0.402612	-0.189397	-0.224229	-0.171688	-0.270443	0.313352	-0.00323392	-0.13458	-0.362865	0.181167	-0.409345	0.422472
ENSG00000078814	MYH7B	M1	-0.000535356	0.291659	0.11774	0.0889076	-0.446425	0.148097	-0.111483	0.341115	0.161544	0.443555	-0.339834	-0.101937	-0.134532	-0.342728	-0.189868	0.327813	0.42688	0.0109304	-0.115526	-0.0486946	-0.293671	-0.433469	0.192368
ENSG00000205763	RP9P	M0	0.393312	-0.27334	-0.143275	0.368144	-0.216617	0.0911	-0.244109	-0.21641	-0.413541	0.202563	0.175271	-0.318752	0.26844	-0.195303	0.435496	0.253247	-0.0650753	0.00924798	-0.397752	0.465033	-0.0373797	0.0169459	-0.392885
ENSG00000101843	PSMD10	M0	0.136432	-0.0153515	0.101211	0.144314	-0.201834	0.0491437	-0.127696	0.074349	-0.141324	0.247422	-0.0697243	-0.0624144	0.148971	-0.210561	0.010915	0.115522	0.0722471	0.065514	-0.171538	0.118695	-0.0559393	-0.185503	0.0291599
ENSG00000236296	GUSBP5	M0	-0.381027	-0.0732381	-0.507006	-0.455915	0.204951	0.282064	0.522853	-0.330816	0.312344	-0.372368	0.400863	0.208985	-0.258752	-0.113131	0.0918624	-0.315451	-0.115084	-0.134124	-0.110074	-0.23922	0.437681	0.168169	-0.0123672
ENSG00000068308	OTUD5	M0	0.290621	-0.326665	0.105405	0.226887	0.180915	-0.0931198	-0.290855	-0.134587	-0.30471	-0.0223531	0.113229	-0.141697	0.318319	0.14206	0.213217	0.0287477	-0.246993	0.10736	-0.122165	0.215255	-0.0917582	0.246828	-0.229045
ENSG00000234684	SDCBP2-AS1	M0	0.508243	0.0191227	-0.0801264	0.439614	-0.00903431	0.0956715	-0.374888	-0.2489	-0.36761	-0.038508	0.0422136	-0.395883	0.0379913	0.224149	0.250366	0.339654	-0.330278	0.0740897	0.118219	0.391837	-0.238524	0.477035	-0.487605
ENSG00000070018	LRP6	M1	0.028827	0.678671	0.061748	0.116358	-0.555815	0.306326	-0.139628	0.372305	0.255961	0.432454	-0.477933	-0.149026	-0.371288	-0.276317	-0.362119	0.476508	0.547031	-0.0272729	0.124327	-0.106422	-0.422448	-0.334509	0.181278
ENSG00000267699		M0	0.323143	-0.171901	0.107612	0.320686	-0.0759925	-0.076481	-0.371181	0.0237244	-0.322054	0.169011	-0.0635267	-0.111642	0.278756	0.0546518	0.167287	0.229217	-0.213325	0.20588	-0.152693	0.272914	-0.228302	0.0614503	-0.189962
ENSG00000108557	RAI1	M0	0.340137	-0.0592803	-0.31628	0.203221	-0.0621907	0.28076	-0.132629	-0.513367	-0.341908	-0.229531	0.382641	-0.441048	0.0833503	-0.0645008	0.44009	0.0988455	-0.321967	-0.147696	-0.144408	0.389688	0.0978234	0.421167	-0.560619
ENSG00000170473	PYM1	M4	-0.166925	-0.163896	0.0447736	-0.158308	0.461131	-0.174029	0.0555049	0.0132239	0.0576571	-0.339098	0.0253068	0.335333	0.0194017	0.403791	-0.13184	-0.306984	-0.282272	0.246726	0.341562	-0.215939	0.0958073	0.262962	0.134446
ENSG00000255639		M0	-0.0795818	0.0927549	-0.0258018	-0.0504214	-0.122143	0.155449	0.0246098	0.0368394	0.0939426	0.080979	-0.0342767	-0.0105118	-0.120157	-0.166926	-0.0120816	0.048049	0.0647127	-0.109413	0.0180476	-0.0257269	-0.0663133	-0.128736	0.0429394
ENSG00000164162	ANAPC10	M0	-0.159543	-0.247552	-0.133203	-0.204907	0.158182	-0.0192523	0.274393	-0.132082	0.0610717	-0.16579	0.274878	0.133683	0.0499893	-0.117395	0.210249	-0.284544	0.0724663	-0.0513509	-0.246989	0.0208103	0.294666	-0.0546656	0.00508278
ENSG00000141642	ELAC1	M0	0.368386	-0.167965	-0.0863262	0.275082	0.18198	-0.0355225	-0.207889	-0.356731	-0.411336	-0.18476	0.231583	-0.251224	0.210533	0.321395	0.292732	0.0524829	-0.364521	0.0137255	0.0674358	0.313218	-0.00229445	0.548614	-0.45483
ENSG00000274322		M0	0.27704	-0.261894	0.119597	0.31927	-0.126291	-0.116936	-0.316117	0.0484276	-0.350595	0.261293	-0.0293125	-0.0901923	0.380913	-0.0181044	0.22191	0.194374	-0.0109225	0.0373042	-0.26264	0.306434	-0.141666	-0.0960125	-0.13331
ENSG00000129810	SGO1	M1	-0.239618	0.894909	-0.176636	-0.171677	-0.503917	0.331041	0.102246	0.29262	0.517039	0.179597	-0.411795	-0.104284	-0.654737	-0.363271	-0.477887	0.277961	0.391228	-0.0556255	0.217088	-0.336978	-0.257793	-0.306231	0.302372
ENSG00000130035	GALNT8	M14	0.457783	-0.410241	-0.13779	0.356443	-0.0744343	0.0318295	-0.22339	-0.455478	-0.565631	-0.0193487	0.462687	-0.447982	0.32838	-0.187756	0.73388	0.156803	-0.252811	-0.219478	-0.483244	0.681205	0.129166	0.164409	-0.613804
ENSG00000213719	CLIC1	M16	-0.222939	0.540008	0.0381933	-0.194694	-0.389125	0.200269	0.15189	0.351918	0.44547	0.334577	-0.308248	-0.0023369	-0.402769	-0.28144	-0.349471	0.233497	0.586347	-0.0422556	0.0311461	-0.289724	-0.174266	-0.38014	0.347895
ENSG00000272695	GAS6-AS2	M0	-0.0965214	-0.126574	0.0771344	-0.0404458	0.00579266	-0.116782	-0.00566438	0.108361	0.0480338	0.115662	-0.0629205	0.0220975	0.136858	-0.119413	-0.096373	-0.0434182	0.0950643	-0.127192	-0.0966308	-0.130362	-8.02388e-05	-0.16114	0.186654
ENSG00000100030	MAPK1	M2	0.116922	0.115857	0.79343	0.255509	-0.157704	-0.46312	-0.340832	0.63108	-0.0459468	0.570549	-0.606202	0.0983206	0.228101	0.273893	-0.36283	0.261916	0.412131	0.106973	0.298287	-0.052017	-0.451031	-0.401932	0.373685
ENSG00000166794	PPIB	M0	-0.356547	0.0284584	-0.280803	-0.379435	0.131291	0.206746	0.515558	-0.142306	0.344815	-0.156021	0.213528	0.180666	-0.230058	-0.0663363	-0.064113	-0.226511	0.184829	-0.224365	0.0222357	-0.273067	0.369303	-0.00522026	0.130118
ENSG00000072310	SREBF1	M1	0.321618	0.581794	-0.0462972	0.324753	-0.604999	0.27453	-0.396482	0.209526	-0.0575023	0.321333	-0.360215	-0.350695	-0.251927	-0.283071	-0.0786037	0.564225	0.186583	0.290854	-0.034846	0.201885	-0.509613	-0.194523	-0.121433
ENSG00000106638	TBL2	M0	-0.22226	0.34569	0.0772176	-0.110555	-0.135369	0.010737	0.0895647	0.357015	0.357029	0.258502	-0.425502	0.182177	-0.197712	0.00419697	-0.568649	0.122479	0.248302	0.101493	0.326846	-0.461046	-0.176227	-0.153337	0.422088
ENSG00000253719	ATXN7L3B	M19	0.681274	-0.245351	-0.0610949	0.605965	0.000609535	-0.172094	-0.462158	-0.463383	-0.740457	-0.0474763	0.281852	-0.506061	0.53987	0.236736	0.589261	0.265738	-0.352912	-0.110591	-0.13063	0.707006	-0.0850094	0.500111	-0.71115
ENSG00000111254	AKAP3	M0	0.376924	-0.266225	0.180598	0.370408	0.124091	-0.14533	-0.424046	0.00226349	-0.347249	0.0432949	-0.0839577	-0.13732	0.2231	0.272603	0.138308	0.142233	-0.319728	0.230664	0.0282825	0.257263	-0.262654	0.228417	-0.244813
ENSG00000041357	PSMA4	M13	-0.312727	-0.189089	0.120268	-0.337321	0.701725	-0.452565	0.267877	-0.145725	0.107902	-0.480751	0.201032	0.347401	0.0396883	0.663924	-0.0575865	-0.521343	-0.134494	-0.149821	0.534123	-0.255987	0.310911	0.421849	0.089716
ENSG00000243317	C7orf73	M0	0.292661	0.0344072	0.120913	0.341687	-0.183657	-0.188654	-0.319191	0.0192525	-0.230877	0.184963	-0.0666639	-0.234135	0.124499	0.021115	0.123142	0.230776	0.000523212	-0.0378763	-0.0567695	0.257059	-0.148494	0.0658141	-0.155121
ENSG00000157734	SNX22	M10	-0.124155	-0.412654	-0.617126	-0.321144	0.337463	0.185224	0.457166	-0.704764	-0.116641	-0.568965	0.825292	-0.0943145	-0.0400713	-0.0715504	0.597367	-0.432602	-0.256673	-0.348301	-0.363942	0.189061	0.713406	0.373292	-0.444529
ENSG00000104435	STMN2	M14	0.272325	-0.610392	-0.404221	0.114284	0.223899	0.0995806	0.0194507	-0.721957	-0.50764	-0.384001	0.786553	-0.341579	0.257863	-0.0925315	0.929465	-0.205337	-0.364413	-0.272988	-0.539676	0.637684	0.433037	0.355019	-0.704074
ENSG00000146122	DAAM2	M6	-0.784212	0.186819	-0.382834	-0.734842	0.186228	0.136336	0.803701	-0.00907931	0.715981	-0.283539	0.134195	0.431824	-0.495169	-0.134235	-0.332193	-0.429615	0.234114	-0.263699	0.164125	-0.661075	0.495202	-0.121848	0.454791
ENSG00000065357	DGKA	M0	-0.263305	-0.333832	-0.0877071	-0.258971	0.412761	-0.118436	0.387602	-0.0690573	0.151521	-0.332234	0.186504	0.372468	0.0557692	0.131013	-0.0411319	-0.412464	-0.191309	0.186647	0.0100287	-0.209807	0.360747	0.0667203	0.158528
ENSG00000164707	SLC13A4	M15	0.508197	0.404422	0.147151	0.563657	-0.637749	0.159915	-0.593057	0.27846	-0.120514	0.532479	-0.417401	-0.438029	-0.0748517	-0.316906	-0.0660279	0.727789	0.204407	0.244405	-0.158901	0.283542	-0.607617	-0.164096	-0.126127
ENSG00000137880	GCHFR	M0	0.116307	0.0195069	0.332824	0.24409	-0.123819	-0.0666931	-0.262977	0.406567	-0.0262299	0.371444	-0.450568	0.211031	0.166455	0.0672582	-0.286957	0.252218	-0.0532588	0.466638	0.122549	-0.0770252	-0.384883	-0.220306	0.254505
ENSG00000172995	ARPP21	M3	0.608919	0.111134	-0.193955	0.571093	-0.43291	0.247984	-0.423185	-0.211935	-0.369245	0.235513	0.0681971	-0.5493	0.0504056	-0.269995	0.454055	0.53205	0.016548	0.110081	-0.298538	0.623472	-0.266294	0.0997433	-0.54285
ENSG00000105298	CACTIN	M18	-0.205035	0.260266	0.26947	-0.121223	0.137191	-0.268654	-0.038695	0.356419	0.276534	0.0369246	-0.403396	0.256821	-0.105152	0.360054	-0.503067	0.0121012	-0.0039722	0.105286	0.548543	-0.418374	-0.253303	0.0489837	0.375415
ENSG00000139180	NDUFA9	M0	-0.355166	-0.117391	0.00387706	-0.365433	0.194607	0.0337741	0.409338	-0.0182787	0.295495	-0.140198	0.227051	0.211842	-0.265689	-0.0987123	0.0639197	-0.319963	0.257546	-0.143928	-0.0432851	-0.147219	0.368777	-0.181329	0.176319
ENSG00000228232	GAPDHP1	M0	0.0483877	0.328228	-0.0424922	0.060672	-0.367483	0.198974	-0.0881856	0.154227	0.0925323	0.289426	-0.161282	-0.107158	-0.220944	-0.232107	-0.0457309	0.256918	0.306112	0.0499418	-0.0670385	0.0388504	-0.176463	-0.204702	0.0301063
ENSG00000180440	SERTM1	M0	-0.452439	-0.264554	-0.220354	-0.506774	0.591794	-0.152846	0.505252	-0.257931	0.222647	-0.525616	0.345761	0.372427	-0.0454301	0.30694	-0.0426776	-0.626323	-0.244154	-0.0870732	0.141688	-0.360771	0.497636	0.291337	0.122631
ENSG00000166140	ZFYVE19	M10	-0.318861	-0.383688	-0.199945	-0.384808	0.491783	-0.132385	0.45093	-0.339076	0.0206168	-0.380158	0.454292	0.285772	0.170967	0.24226	0.142132	-0.557511	-0.167927	-0.28762	-0.00813216	-0.16323	0.564391	0.239484	0.0192427
ENSG00000198160	MIER1	M7	-0.118499	0.276612	0.520775	0.0175768	-0.316443	-0.110622	-0.116056	0.686365	0.267378	0.575989	-0.60551	0.176517	-0.065966	-0.0529482	-0.481396	0.254736	0.573183	0.129626	0.08428	-0.272875	-0.420252	-0.580229	0.495016
ENSG00000131370	SH3BP5	M0	0.506556	-0.406981	-0.167815	0.396561	0.129302	-0.0476906	-0.229564	-0.495242	-0.535291	-0.244284	0.4189	-0.386484	0.367804	0.081075	0.596906	0.00646195	-0.472542	-0.000731795	-0.291281	0.593626	0.120115	0.39748	-0.6234
ENSG00000124574	ABCC10	M4	0.0583786	-0.572666	-0.305454	-0.0648391	0.569547	-0.0880878	0.134551	-0.586723	-0.273162	-0.540222	0.577926	0.0600556	0.310232	0.31818	0.433832	-0.376632	-0.614916	-0.0538712	-0.0306985	0.169271	0.418132	0.577253	-0.370645
ENSG00000165272	AQP3	M0	-0.343301	0.16691	-0.0878799	-0.318746	-0.0339621	0.134615	0.301174	0.218948	0.414522	0.0266734	-0.126716	0.398968	-0.226553	-0.146598	-0.304763	-0.0847622	0.193855	0.355209	0.0715421	-0.378143	0.0515106	-0.213302	0.371246
ENSG00000139219	COL2A1	M8	-0.234851	0.668493	-0.144796	-0.210368	-0.382339	0.264051	0.266047	0.225806	0.508675	0.0979717	-0.258197	-0.0832057	-0.52981	-0.271204	-0.383061	0.193291	0.472002	-0.0655927	0.125686	-0.312443	-0.0738144	-0.234391	0.260523
ENSG00000187566	NHLRC1	M0	0.0479181	-0.278346	-0.115911	-0.00275329	0.114636	-0.0135523	0.0149573	-0.223089	-0.181584	-0.0428629	0.25348	-0.0431466	0.158097	0.0501628	0.28023	-0.0837897	-0.146546	-0.192014	-0.195196	0.160373	0.143163	0.155413	-0.1951
ENSG00000233864	TTTY15	M0	0.267146	-0.12263	0.333871	0.312253	-0.0353493	-0.278715	-0.317795	0.193609	-0.234071	0.210287	-0.177217	-0.131655	0.261537	0.156318	0.00701099	0.160585	-0.0718214	0.0844413	-0.0931292	0.172082	-0.210421	-0.00711941	-0.0177933
ENSG00000140598	EFL1	M3	0.544431	0.363138	0.323322	0.640225	-0.393821	-0.0755804	-0.678567	0.216537	-0.272049	0.401464	-0.43676	-0.384071	0.0235028	0.0550228	-0.0100564	0.681187	0.0186434	0.121909	0.2432	0.359323	-0.660026	0.0352261	-0.225143
ENSG00000170175	CHRNB1	M0	0.404965	-0.0520384	-0.0585582	0.405677	-0.259325	0.106348	-0.290481	-0.0784176	-0.260194	0.100233	-0.0193669	-0.432401	0.110024	-0.200136	0.231382	0.328903	-0.156079	0.0808415	-0.303508	0.367483	-0.197522	0.0246849	-0.309153
ENSG00000164946	FREM1	M6	-0.772939	0.0961845	-0.189756	-0.663115	0.290826	0.0668028	0.649009	0.0786806	0.644729	-0.241026	0.0112759	0.613654	-0.285236	0.0534952	-0.405433	-0.450755	0.164674	-0.178894	0.357736	-0.691414	0.34935	-0.113577	0.536253
ENSG00000260329		M0	0.13995	-0.0723124	-0.366489	0.00991292	-0.0165292	0.181027	0.0622792	-0.346892	-0.197416	-0.210659	0.310058	-0.188186	0.00144438	-0.171449	0.260481	-0.0150752	-0.258345	0.0197564	-0.286962	0.203592	0.167178	0.228493	-0.323906
ENSG00000137364	TPMT	M11	-0.44118	-0.273465	0.0591279	-0.417	0.532673	-0.275289	0.384899	0.0199564	0.249462	-0.385613	0.0988577	0.471052	0.0940857	0.296939	-0.221788	-0.531594	-0.145118	0.0154538	0.207115	-0.415853	0.290405	0.0726176	0.339541
ENSG00000095637	SORBS1	M20	-0.475913	-0.383218	-0.490841	-0.643392	0.519456	0.110717	0.780833	-0.545439	0.18354	-0.672815	0.748482	0.229649	-0.127994	-0.0176107	0.299763	-0.747969	-0.1619	-0.345445	-0.241014	-0.156015	0.882305	0.223302	-0.0812204
ENSG00000213722	DDAH2	M14	0.416165	-0.0262489	-0.0674014	0.309753	-0.260744	0.00634825	-0.238202	-0.33223	-0.434933	0.102837	0.278288	-0.573175	0.261335	-0.188794	0.526249	0.202506	-0.000200209	-0.401082	-0.410836	0.554749	-0.00694993	0.08639	-0.490167
ENSG00000134508	CABLES1	M0	-0.145709	-0.101099	0.0703785	-0.10728	0.286955	-0.0234446	0.128364	-0.00704715	0.145114	-0.175534	-0.0358931	0.228776	-0.000756955	0.149628	-0.170946	-0.149706	-0.206007	0.0780409	0.239015	-0.208434	0.0383734	0.164403	0.165771
ENSG00000124615	MOCS1	M11	-0.476036	-0.09696	0.246938	-0.396559	0.452116	-0.254696	0.26235	0.255038	0.281118	-0.133596	-0.150843	0.604251	-0.0138831	0.405793	-0.43135	-0.402168	-0.015826	0.0375744	0.474322	-0.539882	0.115071	-0.0116334	0.490772
ENSG00000010219	DYRK4	M9	0.0291818	0.0372128	0.363499	0.106278	-0.323126	-0.147275	-0.110618	0.384534	-0.0182103	0.546703	-0.255346	0.0394034	0.129691	-0.214592	-0.10642	0.150813	0.528403	0.0151017	-0.264295	0.0336693	-0.136809	-0.537739	0.233166
ENSG00000281880		M15	0.329911	0.227414	0.309765	0.478908	-0.46202	-0.0504698	-0.451896	0.407926	-0.117015	0.611877	-0.471345	-0.113102	0.0577417	-0.0985008	-0.123489	0.6086	0.25629	0.247214	0.0462661	0.178554	-0.530011	-0.274022	0.0724769
ENSG00000049449	RCN1	M9	0.0582581	0.406105	0.436503	0.243626	-0.393482	-0.226508	-0.236391	0.619229	0.161497	0.624063	-0.653364	0.0118802	-0.00669239	0.042957	-0.463551	0.447636	0.497143	0.133766	0.250483	-0.158855	-0.471963	-0.383952	0.405418
ENSG00000166006	KCNC2	M3	0.723962	-0.164456	0.177473	0.788895	-0.317774	-0.0459317	-0.660598	0.00650916	-0.579429	0.370918	-0.15551	-0.370581	0.367454	-0.0688316	0.329706	0.564182	-0.14919	0.294991	-0.195124	0.653408	-0.430827	0.00246747	-0.399368
ENSG00000132970	WASF3	M7	0.0736907	0.353827	0.391646	0.269635	-0.476021	0.00934987	-0.370703	0.663973	0.0895112	0.595337	-0.712921	0.115164	-0.00313374	-0.187384	-0.483557	0.468622	0.271285	0.376086	0.166991	-0.130684	-0.586081	-0.545675	0.425799
ENSG00000124493	GRM4	M0	-0.648816	-0.433546	-0.0593686	-0.657628	0.613198	-0.20592	0.616731	-0.0220286	0.334228	-0.480463	0.29944	0.702898	-0.0367461	0.169862	-0.0885408	-0.774866	-0.123403	0.130129	0.0272173	-0.444317	0.576917	-0.0516807	0.380743
ENSG00000171462	DLK2	M10	-0.0302592	-0.384571	-0.461378	-0.208921	0.403382	0.0788368	0.285809	-0.661192	-0.20983	-0.567209	0.685094	-0.0881993	0.0405682	0.130115	0.508655	-0.401065	-0.467231	-0.240589	-0.188785	0.187459	0.556342	0.49315	-0.451721
ENSG00000184787	UBE2G2	M0	-0.391285	0.186981	-0.143349	-0.456082	0.176154	-0.0768698	0.380361	-0.0412984	0.313474	-0.325754	0.126597	0.0941951	-0.247683	0.0970141	-0.179943	-0.328259	0.0935008	-0.190532	0.107455	-0.344986	0.289291	0.0603017	0.175152
ENSG00000267697	LUZP6	M0	0.00799511	-0.241513	0.0929113	-0.00204462	0.247827	-0.209821	-0.0398304	-0.0417992	-0.16251	-0.132077	0.101906	0.18581	0.229988	0.190236	0.0868502	-0.168735	-0.2502	0.228425	0.0574686	0.0535619	0.0712472	0.111431	0.00407288
ENSG00000105887	MTPN	M4	-0.26164	-0.636011	0.0519678	-0.298629	0.400805	-0.0190597	0.24835	-0.125606	-0.0605299	-0.207693	0.34465	0.386877	0.296218	0.0133227	0.174518	-0.498444	-0.118431	0.0578362	-0.286082	-0.0858197	0.394403	-0.076408	0.106822
ENSG00000092847	AGO1	M1	0.188865	0.783996	0.0413079	0.28014	-0.616489	0.29069	-0.373882	0.343382	0.117881	0.435	-0.575467	-0.272157	-0.334122	-0.209492	-0.416252	0.631753	0.286931	0.0988893	0.269057	-0.070914	-0.588931	-0.1528	0.094536
ENSG00000103037	SETD6	M0	0.203663	0.0112104	0.20318	0.243548	-0.0444023	-0.214103	-0.235854	0.230498	-0.131325	0.169813	-0.215188	0.0336089	0.112696	0.156176	-0.0636113	0.209978	0.0484682	0.277129	0.0601211	0.0904392	-0.242699	-0.00395118	0.0128958
ENSG00000224660	SH3BP5-AS1	M0	0.393841	-0.12149	0.0559437	0.380571	-0.0919593	0.081193	-0.361638	-0.0780579	-0.222385	0.142738	0.027117	-0.207209	0.0396753	0.0418178	0.255273	0.294991	-0.0805522	0.186541	-0.0778779	0.315881	-0.231949	0.169367	-0.333901
ENSG00000280279		M0	0.0331952	0.134776	-0.160279	0.0524873	-0.15864	0.393258	-0.05007	-0.0112597	0.100475	0.0372033	-0.0495589	-0.0277266	-0.252168	-0.222123	-0.0218446	0.128318	0.0978159	0.0622113	0.00235825	0.0073653	-0.0910399	-0.0715381	-0.0354886
ENSG00000072135	PTPN18	M1	-0.263358	0.300038	0.00355176	-0.204685	-0.23974	0.0894662	0.14811	0.300335	0.311849	0.149249	-0.228474	0.226603	-0.256868	-0.282108	-0.31591	0.0436104	0.248076	0.191626	0.0278519	-0.284905	-0.0474161	-0.390845	0.364541
ENSG00000121211	MND1	M1	-0.369146	0.691127	-0.0849801	-0.321673	-0.225173	0.138106	0.247647	0.24772	0.46121	0.0630055	-0.292581	0.0940072	-0.471239	-0.10219	-0.475938	0.015334	0.41076	-0.165805	0.350897	-0.424993	-0.0720501	-0.199879	0.366721
ENSG00000145451	GLRA3	M0	-0.0397493	-0.41682	-0.200201	-0.126823	0.350741	0.00652865	0.184682	-0.321458	-0.124191	-0.327272	0.372453	0.16703	0.195463	0.109893	0.236126	-0.327365	-0.353267	0.102609	-0.0864099	0.0537353	0.325548	0.270519	-0.141779
ENSG00000176871	WSB2	M14	0.281145	-0.474079	-0.331169	0.166716	0.0248273	0.181398	-0.0183656	-0.568359	-0.441468	-0.225428	0.64823	-0.314588	0.207368	-0.267448	0.833961	-0.0742359	-0.212815	-0.215924	-0.582851	0.637988	0.334845	0.128151	-0.594975
ENSG00000104129	DNAJC17	M0	0.110845	-0.320543	-0.191372	0.0306789	0.334816	-0.0888011	0.0691424	-0.435444	-0.207184	-0.336652	0.414407	-0.0756808	0.128594	0.236775	0.363868	-0.184122	-0.268557	-0.196116	0.0554752	0.194919	0.273506	0.473551	-0.346539
ENSG00000272884		M0	0.0367451	-0.1007	0.285179	0.04522	-0.0751893	-0.287369	-0.124407	0.248546	-0.102599	0.231103	-0.161182	0.0815933	0.237996	0.0218692	-0.0412391	0.0783299	0.063382	0.187426	-0.137029	0.0286485	-0.157188	-0.217622	0.122987
ENSG00000181284	TMEM102	M17	-0.00838947	-0.229083	0.0726192	-0.00819065	0.12565	-0.0813887	0.0207526	0.0929532	-0.0124482	-0.060889	0.00089422	0.171406	0.116482	-0.00815583	-0.0540137	-0.100443	-0.12533	0.36389	-0.172571	-0.0483702	0.0503929	-0.0476822	0.10029
ENSG00000161958	FGF11	M9	0.164855	0.0923593	0.0127011	0.227227	-0.575505	0.22861	-0.173392	0.255445	0.0137365	0.499278	-0.21233	-0.187231	-0.0840124	-0.625961	-0.023884	0.395132	0.230051	0.25185	-0.456969	0.131568	-0.202569	-0.490236	0.0785477
ENSG00000227986	TRIM60P18	M0	0.028445	-0.124708	-0.228902	-0.0132218	0.0762873	0.033356	0.0928911	-0.224001	-0.114214	-0.152215	0.225402	-0.0416842	0.0333037	0.0351627	0.235634	-0.059992	-0.166524	-0.00955211	-0.0609493	0.120657	0.154521	0.178422	-0.18571
ENSG00000269900	RMRP	M2	-0.0748245	0.0882564	0.283679	-0.037203	0.0304302	-0.0713448	-0.0557808	0.295582	0.175422	0.186396	-0.264239	0.131947	-0.169952	0.22024	-0.174186	0.0469439	0.352237	0.0838612	0.209588	-0.137693	-0.221699	-0.132393	0.180336
ENSG00000122591	FAM126A	M11	-0.572565	0.0743259	0.0391693	-0.584861	0.389817	-0.313194	0.443008	0.0811774	0.361484	-0.300847	0.0670768	0.437184	-0.17795	0.356512	-0.224726	-0.491965	0.17753	-0.208888	0.371399	-0.452247	0.313873	-0.0208504	0.35491
ENSG00000152291	TGOLN2	M0	-0.230461	-0.0852355	0.0574313	-0.182685	0.131848	0.206631	0.105605	0.131469	0.162922	-0.0837422	-0.10052	0.284809	-0.0210894	-0.0259635	-0.230854	-0.226496	0.059416	0.0942482	0.0402997	-0.23675	0.016453	-0.174548	0.25574
ENSG00000272476		M0	-0.0956705	-0.142496	0.0278208	-0.100013	0.109663	-0.0148377	0.142997	-0.103697	-0.0683885	-0.00884119	0.109518	0.104303	0.22489	0.0557063	0.061844	-0.103617	0.032945	-0.207583	0.028462	-0.00792958	0.122443	0.0200534	0.02097
ENSG00000234444	ZNF736	M0	-0.0290384	0.0923412	-0.123952	-0.0945787	0.113964	-0.0848869	0.20103	-0.147462	0.013834	-0.200003	0.142479	-0.0689166	-0.108825	0.147895	0.0261828	-0.102447	-0.127586	-0.0799188	0.142153	-0.0199364	0.194548	0.218666	-0.0801855
ENSG00000025796	SEC63	M0	-0.381595	0.0440894	-0.356816	-0.487475	0.0775458	0.234972	0.51719	-0.189425	0.307803	-0.28035	0.287579	0.0776065	-0.275982	-0.145062	-0.0224436	-0.338026	0.184041	-0.210731	-0.128637	-0.267337	0.419436	-0.0125757	0.0702355
ENSG00000204104	TRAF3IP1	M0	0.520865	0.0705435	0.0369788	0.496505	-0.155232	0.0920092	-0.456304	-0.141755	-0.372339	0.0827409	-0.102664	-0.482023	0.187379	0.0649561	0.0908103	0.404541	-0.394973	0.01939	0.0270318	0.3154	-0.347241	0.33799	-0.367625
ENSG00000280136		M5	0.0488163	0.0494556	-0.201149	0.093139	-0.258837	0.252761	-0.0633259	0.0101243	-0.0254369	0.0895422	-0.0115685	-0.0712899	-0.0172864	-0.337758	0.0646992	0.14534	0.0258294	0.0816829	-0.251568	0.0924904	-0.0669888	-0.166845	-0.018477
ENSG00000184481	FOXO4	M0	-0.35819	0.0697876	-0.433483	-0.44449	0.00195117	0.21807	0.471069	-0.232167	0.340718	-0.301801	0.347161	0.0260161	-0.317854	-0.318879	0.0907806	-0.309683	0.188825	-0.177375	-0.33333	-0.182656	0.418298	-0.07938	0.0167675
ENSG00000114374	USP9Y	M0	0.173645	-0.155043	0.255722	0.159097	0.123541	-0.378073	-0.192075	0.0973477	-0.219054	0.00597078	-0.0636065	-0.062138	0.238562	0.242361	0.0172574	-0.0326682	-0.168988	0.095514	-0.0466594	0.118879	-0.0742053	0.0859716	-0.0230258
ENSG00000157992	KRTCAP3	M17	-0.0290659	-0.150625	-0.0351005	-0.00194877	0.206109	-0.0013169	-0.0172519	0.0438958	0.0730652	-0.17943	-0.0136489	0.214779	0.026094	0.0883691	-0.0352201	-0.0630526	-0.242321	0.399348	0.0360588	-0.0619977	-0.0177842	0.0624781	0.0644792
ENSG00000276259		M0	0.200652	-0.13813	-0.398864	0.0891936	-0.000506541	0.171476	0.0048595	-0.389624	-0.25069	-0.213324	0.357147	-0.211515	0.073027	-0.0952441	0.322951	0.0114229	-0.279393	-0.0153995	-0.269843	0.245831	0.209398	0.315734	-0.371777
ENSG00000160200	CBS	M18	0.137302	0.308236	0.206326	0.215225	-0.0487983	-0.0998284	-0.256964	0.276016	0.0182718	0.101294	-0.388759	0.0178465	-0.196128	0.315985	-0.231914	0.314579	-0.0415595	0.265779	0.499981	-0.0157914	-0.365743	0.0968951	0.0324144
ENSG00000261366	MANEA-AS1	M0	0.0433303	0.242912	0.220575	0.147252	-0.305594	-0.0971097	-0.196541	0.36865	0.0109404	0.413604	-0.373836	-0.00530205	0.0838764	-0.136367	-0.256902	0.269491	0.243771	0.0930577	0.0260286	-0.0665683	-0.291145	-0.295698	0.218835
ENSG00000172469	MANEA	M7	-0.114833	0.442724	0.618177	0.144619	-0.435668	-0.208397	-0.262657	0.82228	0.282331	0.723039	-0.824838	0.21557	-0.0118954	-0.0420078	-0.658608	0.385778	0.604238	0.119793	0.333339	-0.343432	-0.572512	-0.616915	0.643998
ENSG00000111445	RFC5	M1	-0.0701564	0.723217	0.148171	0.0579934	-0.25486	-0.0550571	-0.140927	0.316528	0.251809	0.204597	-0.511474	-0.0310664	-0.247793	0.116943	-0.5065	0.316912	0.21656	-0.0880342	0.625199	-0.269029	-0.384893	-0.0117417	0.269085
ENSG00000189180	ZNF33A	M0	0.428501	-0.180475	-0.122963	0.368373	0.0900722	0.0335764	-0.348626	-0.320286	-0.367463	-0.237505	0.188641	-0.337234	0.128158	0.104792	0.458859	0.163018	-0.502433	0.0993271	-0.0297231	0.477063	-0.173466	0.390956	-0.519065
ENSG00000249550	LINC01234	M0	-0.0870409	-0.108362	-0.0595284	-0.0751493	0.293847	-0.109915	0.0306312	-0.0135514	0.0552053	-0.236722	0.0645222	0.216534	-0.0393186	0.211007	0.00106419	-0.189804	-0.217314	0.159927	0.138839	-0.0614455	0.059178	0.153969	0.0452598
ENSG00000260238	PMF1-BGLAP	M0	0.169182	-0.0951688	-0.0355923	0.102076	0.0894502	-0.0173431	-0.144608	-0.1644	-0.200137	-0.0143233	0.120528	-0.115692	0.121113	0.126863	0.125303	-0.00430351	-0.0491148	-0.101125	-0.0251189	0.120214	-0.00817749	0.256766	-0.18546
ENSG00000168152	THAP9	M9	0.161056	0.356762	0.568028	0.304599	-0.27054	-0.304189	-0.473836	0.590961	-0.0301451	0.483976	-0.645331	0.0172674	0.0798978	0.213484	-0.355551	0.335896	0.350876	0.172771	0.303651	-0.0186734	-0.580921	-0.313873	0.257039
ENSG00000089692	LAG3	M0	0.371961	0.0705739	-0.156695	0.289589	-0.0120458	0.0495305	-0.279587	-0.224622	-0.312333	-0.0989946	0.0632128	-0.40458	-0.00574134	0.0948663	0.174642	0.183555	-0.318477	0.0486071	0.0160278	0.300487	-0.122097	0.374166	-0.375885
ENSG00000159450	TCHH	M12	0.121608	-0.315878	0.300344	0.183093	0.209968	-0.378685	-0.150656	0.0250115	-0.187958	-0.0220738	0.0299302	0.0640527	0.295753	0.313995	0.154938	-0.0558448	-0.130962	-0.0204089	0.0640217	0.165706	0.0016552	0.0529573	-0.0774244
ENSG00000225544		M0	0.0391103	-0.247936	0.211661	0.0850528	0.158236	-0.259629	-0.017121	0.0481305	-0.0757757	-0.00747844	0.00294553	0.127248	0.219044	0.169441	0.0349404	-0.0678174	-0.0938489	0.110179	0.0231552	0.0397332	0.0393595	-0.0216053	0.0552532
ENSG00000142784	WDTC1	M5	-0.012057	0.0372725	-0.381219	-0.0492432	-0.159746	0.321722	0.0582707	-0.143355	0.00244987	-0.109971	0.124367	-0.0973399	-0.0365105	-0.385978	0.0232093	-0.0507403	-0.148107	0.0952295	-0.374512	-0.000768724	0.107891	-0.0515678	-0.0511112
ENSG00000143183	TMCO1	M2	0.133838	-0.208301	0.488798	0.174943	0.0936741	-0.425298	-0.237162	0.212898	-0.169589	0.266032	-0.177662	0.0795882	0.354769	0.285292	-0.0737663	0.0389523	0.0178625	0.00827905	0.10093	0.0311913	-0.157744	-0.0559421	0.101092
ENSG00000148730	EIF4EBP2	M5	-0.148214	0.400906	-0.563433	-0.217955	-0.104663	0.479699	0.230081	-0.294244	0.21108	-0.298953	0.138058	-0.213697	-0.436485	-0.243369	-0.0861657	-0.0461886	-0.155475	-0.228836	0.0940371	-0.14323	0.165584	0.217468	-0.110732
ENSG00000142657	PGD	M0	0.601641	-0.192007	0.0120115	0.500448	0.166017	-0.214515	-0.484815	-0.396534	-0.671581	-0.185007	0.221022	-0.444805	0.464636	0.423175	0.447339	0.164478	-0.39401	-0.0720589	0.0841029	0.553026	-0.14775	0.622196	-0.636076
ENSG00000138002	IFT172	M0	0.393988	-0.135206	0.0135635	0.32218	0.0902829	-0.0777945	-0.342269	-0.2523	-0.336238	-0.0221835	0.120441	-0.3169	0.16987	0.246817	0.261856	0.176561	-0.299549	-0.0743317	0.0165762	0.303221	-0.140417	0.46223	-0.411565
ENSG00000277067		M0	0.218327	0.0865369	-0.0811816	0.167448	-0.0416834	0.086509	-0.161095	-0.0770948	-0.109512	0.0481646	-0.00941152	-0.12948	-0.0855895	0.0880883	0.103983	0.16571	-0.0701848	0.160208	0.0778334	0.156303	-0.132486	0.157332	-0.202504
ENSG00000251022	THAP9-AS1	M7	-0.24676	0.00262745	0.362638	-0.125395	-0.0503934	-0.169122	0.0560223	0.463784	0.239279	0.308044	-0.277858	0.285074	-0.055964	0.0110468	-0.234836	-0.00806882	0.431202	0.0711179	-0.0114994	-0.223938	-0.0967318	-0.437367	0.414001
ENSG00000122512	PMS2	M11	-0.281449	-0.242064	0.325107	-0.216396	0.282362	-0.269597	0.136951	0.247137	0.1686	0.0166775	-0.0946664	0.335547	0.106452	0.212398	-0.202517	-0.283672	0.135277	-0.000213141	0.130931	-0.283618	0.068264	-0.144111	0.357264
ENSG00000104290	FZD3	M3	0.603303	0.222776	0.467963	0.734109	-0.479949	-0.0292623	-0.824603	0.368922	-0.334326	0.696444	-0.561156	-0.32411	0.191651	0.0332003	-0.0165762	0.766345	0.156789	0.200887	0.12495	0.374865	-0.820345	-0.102362	-0.140696
ENSG00000160783	PMF1	M1	0.00826523	0.393887	0.211519	0.0266658	0.0171797	-0.190754	-0.118614	0.151908	0.115909	-0.0548497	-0.281555	-0.0691847	-0.113954	0.274425	-0.275278	0.0731432	-0.0167797	-0.0598983	0.427896	-0.116371	-0.238737	0.0808607	0.0793943
ENSG00000197362	ZNF786	M0	0.215772	-0.0759473	-0.406634	0.079889	0.107867	0.026858	-0.0378232	-0.487318	-0.331952	-0.401696	0.379642	-0.3015	0.141606	0.0450056	0.34127	-0.0574194	-0.466518	-0.0184237	-0.178827	0.273705	0.16313	0.46553	-0.444352
ENSG00000130303	BST2	M17	-0.0476209	0.289036	0.16061	0.0666076	-0.168248	-0.0105616	-0.177125	0.500743	0.262877	0.212623	-0.486094	0.327645	-0.18948	-0.0410083	-0.407202	0.224491	0.14025	0.715717	0.192566	-0.233593	-0.398321	-0.251783	0.350364
ENSG00000168135	KCNJ4	M1	0.164184	0.44903	0.249263	0.287216	-0.77749	0.223562	-0.355399	0.552005	0.0729267	0.743177	-0.573973	-0.16327	-0.0915195	-0.564782	-0.317702	0.579885	0.488596	0.179113	-0.296593	0.011282	-0.536916	-0.673302	0.279807
ENSG00000226471		M0	-0.117858	-0.0105287	0.152024	-0.0843168	0.120638	-0.10307	0.0249685	0.149737	0.0913434	-0.0305513	-0.089048	0.153911	-0.00793283	0.0744759	-0.0909546	-0.0642126	-0.0618603	0.0768945	0.131327	-0.122647	-0.0357976	-0.0603782	0.162088
ENSG00000125851	PCSK2	M19	0.475225	-0.135967	-0.247094	0.387419	-0.193416	0.194288	-0.238999	-0.402011	-0.436133	-0.0202294	0.347727	-0.524959	0.0517913	-0.157854	0.69355	0.313291	-0.125206	-0.156851	-0.348939	0.683767	-0.000203782	0.176694	-0.642338
ENSG00000137135	ARHGEF39	M1	-0.39722	0.704583	0.155938	-0.263964	-0.213599	-0.0668226	0.190751	0.501602	0.559741	0.16282	-0.514419	0.300266	-0.464061	0.0054335	-0.643371	0.0642475	0.446377	0.0908835	0.478411	-0.505806	-0.195876	-0.34022	0.541489
ENSG00000223486		M0	-0.403165	-0.0143617	-0.0838176	-0.356989	0.331997	-0.256489	0.345931	-0.0284696	0.220971	-0.26698	0.078423	0.318438	-0.0310514	0.287002	-0.21808	-0.390744	-0.174772	-0.165708	0.290938	-0.366547	0.303491	0.150785	0.234923
ENSG00000087586	AURKA	M1	-0.273036	0.81766	0.143481	-0.144683	-0.433042	0.0815616	0.0431214	0.534763	0.538855	0.308525	-0.585478	0.115249	-0.511663	-0.209538	-0.594935	0.234312	0.542292	0.079062	0.335157	-0.38909	-0.349993	-0.465554	0.480769
ENSG00000256073	URB1-AS1	M0	0.0591374	-0.419549	-0.0514602	0.0192438	0.321538	-0.265805	-0.0570943	-0.247226	-0.278957	-0.216092	0.264754	-0.0342848	0.392298	0.264753	0.285214	-0.233977	-0.271557	-0.251112	-0.0706295	0.155351	0.16926	0.276551	-0.191117
ENSG00000242252	BGLAP	M0	-0.0609013	0.0669336	-0.00481484	-0.0345524	-0.0691282	0.105136	-0.0314166	0.0754714	0.115818	0.0879241	-0.0900015	0.0194551	-0.101276	-0.108665	-0.0989264	0.0579891	0.00525733	0.0960442	-0.0602091	-0.11185	-0.0791914	-0.056496	0.077267
ENSG00000132975	GPR12	M0	0.477617	-0.0792433	0.0664065	0.474385	-0.290303	0.0241952	-0.407741	0.00458631	-0.367445	0.290207	-0.0324012	-0.247737	0.207615	-0.17017	0.319726	0.347551	0.0565434	0.24974	-0.340254	0.50355	-0.229146	-0.0801872	-0.279536
ENSG00000100201	DDX17	M13	0.302431	-0.0150489	0.211932	0.265474	0.15061	-0.318242	-0.33163	-0.049737	-0.308528	0.000672439	-0.0652585	-0.18763	0.205283	0.502183	0.075456	0.109187	-0.107056	-0.100048	0.216355	0.191532	-0.205723	0.360663	-0.255663
ENSG00000172939	OXSR1	M0	0.278797	0.183083	-0.163756	0.267848	-0.38384	0.253678	-0.25995	0.0504454	-0.148775	0.146692	-0.120509	-0.280922	-0.0631037	-0.285876	0.092326	0.356233	-0.106124	0.255237	-0.271654	0.240837	-0.261638	-0.106854	-0.18875
ENSG00000163492	CCDC141	M17	0.283722	0.187217	0.161955	0.302438	-0.141181	-0.0221829	-0.301191	0.181539	0.00283348	0.0593449	-0.251587	-0.145489	-0.0905946	0.0450157	-0.0624457	0.288414	-0.028499	0.400418	0.0565464	0.144282	-0.334503	0.00412094	-0.0672617
ENSG00000221818	EBF2	M6	-0.488845	0.240906	-0.389549	-0.54267	0.0573003	0.127914	0.56034	-0.207055	0.379032	-0.237159	0.266025	0.0938759	-0.344702	-0.111827	-0.0669996	-0.296734	0.199127	-0.419074	0.0431395	-0.337877	0.419121	0.0712295	0.136988
ENSG00000160781	PAQR6	M0	0.0899781	-0.264813	-0.211968	0.00297505	0.208812	-0.0144471	0.00862068	-0.274076	-0.15288	-0.231023	0.286339	-0.0535672	0.060189	0.0534597	0.220679	-0.107674	-0.391097	0.0289551	-0.166508	0.106871	0.176333	0.301984	-0.20845
ENSG00000196367	TRRAP	M5	-0.206052	0.335833	-0.289003	-0.216303	-0.203686	0.642565	0.106496	0.117172	0.353205	0.0407612	-0.200383	0.106641	-0.429404	-0.304696	-0.393897	0.0960443	0.102454	0.17662	0.0650778	-0.379647	-0.136142	-0.0859246	0.212032
ENSG00000169418	NPR1	M11	-0.139082	-0.101089	0.0850372	-0.0844697	0.333603	-0.117658	0.0498332	0.111012	0.137013	-0.199424	-0.0844085	0.382927	-0.033461	0.271397	-0.164433	-0.173435	-0.28792	0.319558	0.321267	-0.167512	0.0174582	0.0712892	0.180974
ENSG00000272636	DOC2B	M20	-0.250313	-0.34117	-0.484824	-0.43142	0.354487	0.128032	0.524168	-0.559501	-0.0148314	-0.511371	0.668461	0.0213874	-0.0368896	-0.0582757	0.37127	-0.550397	-0.264011	-0.299134	-0.338537	0.0104129	0.671059	0.25379	-0.227656
ENSG00000224358		M0	0.107931	0.112393	-0.21627	0.0876494	-0.123048	0.127371	-0.114507	-0.0988896	-0.103003	-0.0133549	0.0381301	-0.107082	-0.158268	-0.0352771	0.0794984	0.145437	-0.0947673	0.083251	-0.0854496	0.0972238	-0.0691474	0.129699	-0.184399
ENSG00000002746	HECW1	M14	0.61035	-0.0588267	-0.373727	0.459198	-0.208739	0.240851	-0.332498	-0.564905	-0.535748	-0.0942571	0.444169	-0.621234	0.06802	-0.156433	0.783006	0.32751	-0.241762	-0.102875	-0.371824	0.783372	-0.0169471	0.380616	-0.819486
ENSG00000143179	UCK2	M1	-0.11419	0.351977	0.121859	-0.0619454	-0.106669	0.00990281	-0.077411	0.219018	0.100334	0.0413643	-0.309995	0.035397	-0.099843	0.0222224	-0.384209	0.0574938	0.0260804	-0.0369844	0.243145	-0.229354	-0.214555	-0.118183	0.216238
ENSG00000204147	ASAH2B	M0	-0.0479107	-0.271598	0.149261	-0.106465	0.172887	-0.189907	0.0135425	0.0267076	-0.10541	-0.0556708	0.142299	0.125371	0.0946012	0.0497828	0.181882	-0.189906	0.0702104	0.115663	-0.161857	0.0755066	0.115726	-0.0587486	0.0209545
ENSG00000100038	TOP3B	M0	-0.0686114	0.242835	0.191705	-0.00471637	-0.0275924	-0.190087	-0.0510197	0.188629	0.165863	0.105212	-0.201319	-0.0182587	-0.164593	0.206689	-0.0824606	0.126518	0.234442	-0.208249	0.296173	-0.0516839	-0.16712	-0.0706929	0.0704959
ENSG00000104312	RIPK2	M22	-0.555636	-0.0614078	0.192297	-0.443793	0.181657	0.00368477	0.30065	0.414287	0.453479	0.028496	-0.204254	0.528516	-0.153746	0.0165371	-0.422699	-0.314407	0.341451	0.0905491	0.126915	-0.54372	0.0932103	-0.403234	0.594211
ENSG00000270277		M5	-0.140749	0.238001	-0.420578	-0.166805	-0.204732	0.395135	0.187776	-0.0834441	0.236469	-0.00169022	0.0563822	-0.0463069	-0.318321	-0.324494	-0.117423	0.0619473	0.112886	-0.0519749	-0.0992831	-0.182587	0.108044	3.47368e-05	0.0423428
ENSG00000267784		M0	0.236291	-0.158639	-0.182601	0.210447	-0.0684121	0.110219	-0.118774	-0.226731	-0.178243	0.0280285	0.214627	-0.177122	0.128256	-0.125514	0.324135	0.126714	-0.0964296	-0.0237745	-0.253546	0.283129	0.0330328	0.157908	-0.280033
ENSG00000270956		M5	-0.26064	0.0496178	-0.374877	-0.249914	-0.0271602	0.217059	0.274016	-0.0764023	0.232736	-0.123471	0.118672	0.125804	-0.228018	-0.223427	-0.08914	-0.0944052	-0.00920964	0.0107608	-0.161731	-0.215991	0.230936	-0.0401281	0.130025
ENSG00000107159	CA9	M0	-0.171868	0.310361	-0.272168	-0.234541	-0.305722	0.420182	0.252633	0.0479233	0.307596	0.121409	0.0234905	0.022743	-0.454141	-0.415264	-0.083965	0.0698943	0.360811	0.131713	-0.216282	-0.15291	0.0818944	-0.258366	0.0885684
ENSG00000241975	ELOCP19	M0	0.262502	-0.110546	0.119056	0.246437	0.0107586	-0.17355	-0.294996	0.0161218	-0.248562	0.0509686	-0.0534072	-0.130912	0.225451	0.120229	0.101897	0.0836145	-0.177578	0.143453	-0.105935	0.224672	-0.173459	0.0739686	-0.133198
ENSG00000065243	PKN2	M1	0.0282883	0.573679	0.367018	0.121287	-0.217948	0.041757	-0.278347	0.499252	0.263523	0.371362	-0.614343	-0.00190614	-0.324574	0.173954	-0.522922	0.355632	0.383969	0.150178	0.469735	-0.254905	-0.540723	-0.0856839	0.287372
ENSG00000116014	KISS1R	M0	0.0872047	-0.0138098	0.000675612	0.0878911	-0.105501	0.107298	-0.0438063	-0.0151683	-0.0724265	0.00838057	-0.0239927	-0.1	0.0860337	-0.180639	-0.0159319	0.0384628	-0.10864	0.121282	-0.0940814	0.0443387	-0.0472426	-0.0649635	-0.0284499
ENSG00000279303		M0	0.171169	-0.19752	0.0967546	0.174199	0.0905075	-0.0462117	-0.154083	-0.0420649	-0.184122	0.0131002	0.00726557	-0.043004	0.110054	0.0617527	0.164794	0.0610169	-0.16733	0.0874711	-0.0233892	0.197638	-0.115186	0.0356405	-0.112696
ENSG00000155657	TTN	M0	-0.0376419	0.165215	-0.198384	-0.0246331	-0.0789061	0.289464	0.0428734	0.0316963	0.236557	-0.10164	-0.0847492	0.0509473	-0.282431	-0.138007	-0.108105	0.102826	-0.11703	0.319229	-0.00732796	-0.114015	-0.102392	0.000403124	0.0172001
ENSG00000101745	ANKRD12	M12	0.616839	-0.391739	0.3053	0.590319	-0.0471342	-0.349918	-0.569714	-0.0459739	-0.629239	0.257366	0.0166031	-0.341307	0.523028	0.179464	0.401339	0.27392	-0.184904	0.129643	-0.244921	0.588356	-0.243715	0.097384	-0.414815
ENSG00000150712	MTMR12	M11	-0.370222	-0.177048	0.163447	-0.293469	0.238648	-0.0314375	0.170156	0.257636	0.235095	-0.0194015	-0.121722	0.506347	0.0325636	0.15681	-0.228187	-0.247208	0.121074	0.189366	0.148168	-0.348699	0.0117416	-0.178227	0.381396
ENSG00000148604	RGR	M15	0.24184	0.480076	-0.0136413	0.319421	-0.59138	0.268543	-0.261565	0.206769	0.0559445	0.470123	-0.318476	-0.33934	-0.26916	-0.307815	-0.0431684	0.637429	0.357682	-0.0413773	-0.0328622	0.172095	-0.401399	-0.236127	-0.0547149
ENSG00000063978	RNF4	M13	-0.115762	-0.0709749	0.442917	-0.0935619	0.446018	-0.424845	-0.0116885	0.169253	0.037404	-0.139153	-0.112509	0.319919	0.105232	0.603456	-0.189313	-0.245636	0.00824477	0.108248	0.472617	-0.185445	-0.0200178	0.189795	0.192697
ENSG00000102172	SMS	M15	0.480735	0.365921	0.082936	0.527598	-0.692722	0.24271	-0.518148	0.273083	-0.191809	0.610345	-0.394511	-0.352917	-0.0449145	-0.351155	0.0128205	0.767601	0.202496	0.291481	-0.181862	0.330748	-0.565935	-0.271233	-0.129889
ENSG00000162613	FUBP1	M9	0.253842	0.523926	0.262316	0.321068	-0.522419	-0.0394251	-0.354757	0.300886	-0.0271145	0.441233	-0.377117	-0.347951	-0.128093	-0.142862	-0.116392	0.504103	0.367512	-0.0341406	0.0645934	0.158803	-0.411367	-0.235642	-0.0260758
ENSG00000159884	CCDC107	M0	0.426474	-0.0923718	0.0238581	0.387822	-0.180173	0.0427779	-0.340209	-0.164999	-0.359905	0.204355	0.0880872	-0.316465	0.181451	-0.0806449	0.340523	0.300261	-0.108389	0.0141391	-0.20153	0.42814	-0.156994	0.105241	-0.391206
ENSG00000174403	C20orf166-AS1	M0	0.0216506	0.153928	-0.143908	0.0181576	-0.367658	0.164846	0.0259554	0.0715355	0.0928435	0.238323	-0.053774	-0.0874281	-0.159616	-0.365475	0.0412899	0.234515	0.22503	0.0862659	-0.279972	0.0402464	-0.0689394	-0.236361	0.0135958
ENSG00000206341	HLA-H	M0	0.134262	-0.109968	0.251919	0.225312	-0.116532	-0.254889	-0.1975	0.227849	-0.163464	0.271998	-0.184421	0.0493199	0.290911	-0.0291666	-0.0290155	0.161984	0.0855448	0.147624	-0.133522	0.112063	-0.166585	-0.222806	0.079852
ENSG00000204623	ZNRD1ASP	M0	-0.134523	0.0524173	0.0987337	-0.144318	-0.0227254	-0.0530788	0.147034	0.194571	0.193535	0.112029	-0.0825023	0.0858886	-0.165484	-0.0642631	-0.210756	-0.0506241	0.199259	0.0256919	0.000257943	-0.193255	0.108612	-0.135543	0.221373
ENSG00000133111	RFXAP	M0	-0.162736	-0.147086	-0.338826	-0.282598	0.428832	0.0152985	0.336678	-0.47649	-0.0471409	-0.579696	0.443367	0.0431646	-0.0275576	0.211296	0.127515	-0.438447	-0.426571	-0.228319	0.105571	-0.0760326	0.444257	0.495256	-0.169677
ENSG00000101363	MANBAL	M2	0.0702087	0.119233	0.531395	0.254962	-0.153323	-0.281322	-0.294834	0.546166	0.0537213	0.386146	-0.551775	0.0752409	0.142674	0.11453	-0.330875	0.232354	0.264533	0.143471	0.265318	-0.0603876	-0.421036	-0.364297	0.32374
ENSG00000164164	OTUD4	M7	-0.241007	0.373038	0.276162	-0.0942531	-0.297956	0.0917286	-0.0325081	0.661799	0.427964	0.371157	-0.581176	0.301864	-0.281641	-0.193882	-0.570444	0.178908	0.500897	0.377607	0.113721	-0.393032	-0.34155	-0.559943	0.556766
ENSG00000075426	FOSL2	M0	-0.280496	0.251056	0.160966	-0.155298	-0.18139	-0.0180685	0.127133	0.482244	0.444946	0.272053	-0.407191	0.25257	-0.224502	-0.142672	-0.455903	0.126456	0.263531	0.221959	0.0774577	-0.393713	-0.199782	-0.372502	0.499804
ENSG00000105810	CDK6	M6	-0.752758	-0.0123841	-0.178475	-0.737161	0.40852	-0.0866257	0.777708	-0.0815251	0.507338	-0.416273	0.22889	0.480379	-0.212117	0.0854387	-0.287069	-0.667747	0.054815	-0.33821	0.253591	-0.600626	0.614163	-0.015384	0.44418
ENSG00000107719	PALD1	M8	-0.434393	0.50227	0.100056	-0.306128	-0.159918	0.131521	0.226915	0.45632	0.610273	0.108033	-0.442439	0.336254	-0.445871	-0.215121	-0.621256	0.0110692	0.324723	0.140797	0.310504	-0.542381	-0.150856	-0.409657	0.588751
ENSG00000100196	KDELR3	M8	-0.528919	0.470944	-0.176285	-0.484368	-0.169107	0.291612	0.468935	0.295997	0.735541	0.0422572	-0.239928	0.303639	-0.574818	-0.307522	-0.557843	-0.0724234	0.358078	0.0895987	0.104402	-0.620157	0.0491169	-0.344169	0.528083
ENSG00000189091	SF3B3	M2	-0.18359	0.359473	0.574418	-0.0375263	0.0557921	-0.286145	-0.130457	0.581653	0.256514	0.234689	-0.605943	0.342807	-0.101025	0.413942	-0.588733	0.0661061	0.34405	0.159279	0.717713	-0.37421	-0.372728	-0.213103	0.477984
ENSG00000163785	RYK	M1	-0.0977686	0.791853	0.235619	0.00605736	-0.469499	-0.0269628	-0.122457	0.506805	0.4208	0.43793	-0.60378	-0.126714	-0.393149	-0.0999178	-0.54875	0.400183	0.578906	-0.103571	0.304333	-0.312996	-0.462209	-0.301404	0.366583
ENSG00000103489	XYLT1	M0	-0.284629	0.380862	0.22872	-0.129818	-0.36305	0.161281	0.0643537	0.563689	0.390114	0.460009	-0.564455	0.23731	-0.259518	-0.275375	-0.624661	0.227104	0.422812	0.0714616	0.165823	-0.445038	-0.262595	-0.567987	0.580906
ENSG00000011009	LYPLA2	M21	-0.028346	-0.249435	-0.193355	-0.1565	0.554493	-0.0961955	0.189732	-0.50292	-0.107119	-0.549332	0.4883	-0.0735962	0.00247863	0.412977	0.338568	-0.333505	-0.400623	-0.329833	0.20182	0.0970598	0.373745	0.635672	-0.34133
ENSG00000122642	FKBP9	M0	-0.539966	0.382147	-0.277176	-0.533749	-0.247839	0.312213	0.555095	0.077625	0.62916	0.00734837	0.0478351	0.127712	-0.560734	-0.520605	-0.199417	-0.123638	0.512053	-0.262099	-0.123497	-0.394446	0.25745	-0.429083	0.355646
ENSG00000120693	SMAD9	M6	-0.420881	0.168434	-0.259724	-0.462625	-0.0746237	0.068332	0.510131	-0.127111	0.283778	-0.089969	0.203119	0.0834716	-0.135883	-0.286014	-0.110791	-0.30126	0.222866	-0.364831	-0.171973	-0.294949	0.408142	-0.179209	0.197501
ENSG00000119866	BCL11A	M5	0.200922	0.195391	-0.561749	0.068963	-0.245235	0.425352	0.0532004	-0.471355	-0.116513	-0.183237	0.314924	-0.48854	-0.208198	-0.371992	0.299862	0.157855	-0.129439	-0.242307	-0.31045	0.261649	0.115269	0.227772	-0.463697
ENSG00000066379	ZNRD1	M0	-0.250117	0.0840206	0.316915	-0.175388	0.0729814	-0.35679	0.06702	0.283226	0.153894	0.126671	-0.192114	0.145246	0.0570349	0.207491	-0.236425	-0.140149	0.373257	-0.254697	0.12838	-0.228199	-0.0154401	-0.206939	0.300143
ENSG00000237505	PKN2-AS1	M0	-0.200748	0.147014	0.23213	-0.0961603	-0.114951	-0.0681129	-0.0221213	0.489522	0.28107	0.327106	-0.409867	0.364512	-0.148687	-0.0239209	-0.451369	0.0975508	0.308138	0.314527	0.158861	-0.360398	-0.190077	-0.323177	0.47053
ENSG00000178127	NDUFV2	M0	-0.230215	-0.256476	-0.214735	-0.247995	0.246795	0.11944	0.276542	-0.183022	0.0892667	-0.344776	0.232621	0.145212	0.0074514	-0.061596	0.0613676	-0.342723	-0.221532	0.0314552	-0.105372	-0.115976	0.293925	0.0246488	0.0553777
ENSG00000168952	STXBP6	M0	-0.413298	-0.065708	-0.171736	-0.406317	0.261212	0.0861642	0.536946	-0.1645	0.271745	-0.302095	0.217095	0.258421	-0.158135	0.0412453	-0.134182	-0.369007	-0.132001	-0.203511	0.139621	-0.318528	0.456608	0.0494127	0.161804
ENSG00000133134	BEX2	M19	0.652687	-0.328449	-0.0422517	0.563289	-0.0340651	-0.150835	-0.460271	-0.398925	-0.665384	0.00463313	0.292829	-0.485023	0.450203	0.0834609	0.636095	0.247409	-0.39831	-0.0232648	-0.288603	0.721813	-0.0943941	0.358191	-0.648149
ENSG00000136213	CHST12	M0	0.262843	-0.138089	0.318538	0.291313	-0.0443338	-0.217457	-0.372684	0.128689	-0.249605	0.137015	-0.130108	-0.0718708	0.314243	0.109218	0.0267772	0.186278	-0.0783888	0.165173	-0.0353335	0.149166	-0.249646	-0.0212594	-0.0507416
ENSG00000142627	EPHA2	M7	0.130615	0.490719	0.432349	0.294516	-0.613018	-0.0302641	-0.392343	0.688637	0.1701	0.657634	-0.704762	-0.0761167	-0.0672109	-0.277167	-0.426757	0.561431	0.453266	0.294515	-0.0380111	-0.0702406	-0.632637	-0.562778	0.362979
ENSG00000132361	CLUH	M11	-0.250825	0.158733	0.372515	-0.137896	0.0770223	-0.0437081	-0.00377986	0.487522	0.301339	0.14849	-0.473556	0.454512	-0.0564759	0.192346	-0.537421	0.0132042	0.116099	0.336513	0.396586	-0.431974	-0.272033	-0.228799	0.516621
ENSG00000100034	PPM1F	M0	-0.558265	-0.302164	-0.276745	-0.673161	0.763291	-0.147955	0.698468	-0.388947	0.296926	-0.739474	0.542513	0.40648	-0.112444	0.375136	0.0235159	-0.818396	-0.226327	-0.224649	0.208484	-0.393778	0.732133	0.401209	0.0954886
ENSG00000186076		M0	-0.331062	-0.336569	-0.109513	-0.316625	0.387008	-0.0661141	0.324617	-0.0828901	0.0373993	-0.257643	0.195021	0.369966	0.0644502	0.181385	-0.0230784	-0.412906	-0.262705	0.000500634	0.0998846	-0.225667	0.350284	0.0729864	0.158138
ENSG00000130227	XPO7	M11	-0.364965	-0.048604	0.321353	-0.224381	0.0838903	0.0412498	0.0901129	0.501655	0.325266	0.15288	-0.369185	0.503398	-0.0763531	-0.00545801	-0.478074	-0.178503	0.223784	0.276039	0.141477	-0.437172	-0.0759725	-0.449264	0.569617
ENSG00000077063	CTTNBP2	M0	0.225188	-0.0356135	-0.424189	0.0538735	0.0135879	0.302111	-0.00919104	-0.492374	-0.193105	-0.296419	0.455218	-0.365379	-0.153851	-0.0879493	0.518981	0.0405828	-0.114608	-0.174813	-0.224495	0.36839	0.153602	0.36027	-0.551018
ENSG00000205413	SAMD9	M0	-0.0384227	0.124121	-0.0882409	0.0150088	-0.102322	0.0918504	0.112839	0.0492302	0.140092	0.13133	-0.0837173	0.0104496	-0.140695	-0.0455761	-0.102038	0.222619	0.0455256	-0.0214881	0.145747	-0.0897433	-0.0047332	0.0196914	0.0724982
ENSG00000006116	CACNG3	M0	0.265248	0.0276979	0.099149	0.250904	-0.155623	0.0551313	-0.223301	0.0426243	-0.20874	0.217208	-0.092964	-0.199276	0.054466	-0.0673896	0.0975501	0.201825	-0.0634062	0.0714703	-0.103385	0.246522	-0.188303	-0.0343415	-0.108588
ENSG00000234685	NUS1P2	M0	0.0212929	-0.130347	-0.0601068	0.00451064	0.034931	-0.0432343	0.0203006	-0.0425371	-0.0709122	0.0551563	0.0502279	0.103395	0.132312	0.0382683	0.0146026	-0.000883452	0.029986	0.102436	-0.124551	-0.0189319	0.0565464	0.0108602	-0.030419
ENSG00000262619	LINC00621	M0	0.177985	-0.0600145	-0.228338	0.108897	-0.0464188	0.113626	-0.143009	-0.214018	-0.180003	-0.083772	0.134631	-0.188526	0.123191	-0.0816448	0.206925	0.031098	-0.204717	-0.00295723	-0.218501	0.185768	-0.0109325	0.131226	-0.242667
ENSG00000230832		M0	-0.0600531	-0.0730497	0.207623	-0.0252298	0.0807039	-0.149182	-0.0281756	0.124416	-0.0499237	0.0497672	-0.0495178	0.153526	0.134281	0.11859	-0.032944	-0.101013	0.0359311	0.057355	0.0444942	-0.0125315	0.0121896	-0.0853018	0.109298
ENSG00000175782	SLC35E3	M0	0.153406	0.00951518	0.247775	0.200406	0.0800331	-0.227061	-0.268853	0.0379513	-0.133594	0.0286065	-0.116506	-0.157533	0.0962306	0.2501	0.0353211	0.153412	-0.134109	-0.108896	0.226985	0.115065	-0.212219	0.185576	-0.0722005
ENSG00000182916	TCEAL7	M19	0.62382	-0.291093	0.162268	0.621829	-0.145992	-0.147458	-0.53029	-0.150881	-0.635342	0.244827	0.0570515	-0.31256	0.535399	0.0197314	0.468251	0.309054	-0.208398	0.140985	-0.22428	0.652818	-0.227722	0.106502	-0.425668
ENSG00000123999	INHA	M0	0.271323	0.188531	0.0722133	0.347245	-0.280513	0.0370803	-0.337098	0.149948	-0.151392	0.279447	-0.321394	-0.106169	0.14748	-0.054419	-0.169477	0.414665	-0.173163	0.230954	0.120101	0.0725907	-0.370069	-0.0128607	-0.023803
ENSG00000137343	ATAT1	M14	0.596372	-0.223433	-0.33052	0.465504	-0.278372	0.364724	-0.317377	-0.487203	-0.602334	-0.0263546	0.378215	-0.581431	0.250622	-0.368289	0.649497	0.24806	-0.337442	-0.0550839	-0.586621	0.729439	0.015078	0.142733	-0.699706
ENSG00000173376	NDNF	M9	0.250426	0.503232	0.0611951	0.340456	-0.521511	0.000205845	-0.332459	0.325519	-0.0393783	0.464286	-0.430673	-0.183467	-0.137469	-0.131674	-0.194494	0.515617	0.232735	0.22522	0.0883719	0.11434	-0.404396	-0.192881	0.0453022
ENSG00000196277	GRM7	M19	0.58935	-0.229953	-0.171585	0.530241	-0.024494	-0.0410361	-0.345	-0.457855	-0.562753	-0.155217	0.325407	-0.466104	0.290349	0.0174801	0.61214	0.218032	-0.522648	0.0465568	-0.208352	0.695147	0.00594354	0.411362	-0.682221
ENSG00000269068		M0	-0.0081549	-0.308752	0.127358	0.0429172	-0.0373612	-0.0304696	-0.0632813	0.13403	-0.115409	0.190021	-0.0350282	0.225779	0.285096	-0.102463	0.00958655	-0.0535529	0.0257305	0.165975	-0.27279	0.0202074	-0.0228977	-0.258812	0.12069
ENSG00000124006	OBSL1	M1	0.344107	0.563072	0.103563	0.449375	-0.813532	0.200357	-0.414554	0.38951	-0.0122079	0.692481	-0.561828	-0.383967	-0.106553	-0.422778	-0.273757	0.75841	0.275734	0.18698	-0.095061	0.10221	-0.572785	-0.354985	0.0557768
ENSG00000013288	MAN2B2	M0	-0.222649	-0.272804	-0.212397	-0.278834	0.352901	-0.1018	0.311317	-0.296297	0.0722186	-0.302219	0.351035	0.0560042	0.0685689	0.132432	0.180672	-0.312904	-0.236285	-0.320883	-0.0294845	-0.0928586	0.361967	0.23536	-0.051242
ENSG00000116741	RGS2	M12	0.106955	-0.516699	0.374231	0.194358	0.223398	-0.29368	-0.186913	0.0646369	-0.292786	0.0816818	-0.00895956	0.168539	0.504878	0.205313	0.145987	-0.125702	-0.0762653	0.0806975	-0.043855	0.16827	-0.0270436	-0.104595	0.0214868
ENSG00000106615	RHEB	M7	-0.270838	-0.0998635	0.490622	-0.129138	-0.0978547	-0.158317	0.0442031	0.55646	0.170022	0.436329	-0.362844	0.38996	0.136172	-0.0951394	-0.306315	-0.0351705	0.451874	0.0226449	0.003388	-0.249824	-0.11483	-0.654083	0.54901
ENSG00000166886	NAB2	M9	0.21813	0.268817	0.0929552	0.26614	-0.404908	-0.0846498	-0.181343	0.119547	-0.0998883	0.394563	-0.159118	-0.283281	0.121451	-0.129294	0.0463242	0.386327	0.421743	-0.20088	-0.127736	0.219517	-0.204173	-0.162788	-0.0668453
ENSG00000281026	N4BP2L2-IT2	M0	0.073555	-0.0987286	0.253093	0.119703	-0.117677	0.00767268	-0.127858	0.252514	-0.0551571	0.323348	-0.191414	0.156917	0.138065	-0.0206206	-0.0847761	0.139558	0.252893	0.186314	-0.0897925	0.00433012	-0.145941	-0.234031	0.114607
ENSG00000265257		M11	-0.19566	-0.044608	0.396281	-0.0957263	0.18149	-0.23947	-0.027319	0.339671	0.172304	0.115369	-0.29327	0.304969	0.0407653	0.291664	-0.267513	-0.0797235	0.180527	0.0736059	0.334792	-0.263391	-0.173885	-0.140928	0.302974
ENSG00000244754	N4BP2L2	M2	-0.032012	0.0529593	0.60532	0.03361	0.125904	-0.566451	-0.0757764	0.366504	0.0714409	0.208134	-0.299936	0.117953	0.117384	0.417401	-0.249452	-0.0265285	0.386903	-0.0742449	0.360817	-0.132043	-0.131607	-0.111535	0.276007
ENSG00000158113	LRRC43	M0	0.451843	0.050425	0.210632	0.539663	-0.510097	0.173402	-0.512385	0.265403	-0.262591	0.570362	-0.341882	-0.234091	0.201392	-0.314971	-0.00116503	0.565581	0.146141	0.260686	-0.30438	0.301346	-0.476087	-0.305838	-0.082838
ENSG00000266053	NDUFV2-AS1	M0	0.197501	-0.0945925	-0.238176	0.158311	0.0579644	0.0815321	-0.136248	-0.289843	-0.238767	-0.1837	0.169452	-0.186169	0.136444	0.0408195	0.217419	0.0382642	-0.36262	0.0273185	-0.0946685	0.218355	0.0209535	0.286021	-0.295117
ENSG00000273284		M7	-0.108558	0.177682	0.313208	0.0366341	-0.248437	-0.117421	-0.127454	0.537455	0.157252	0.393505	-0.475051	0.162565	0.025657	-0.160159	-0.382233	0.161546	0.32033	0.193956	0.00397327	-0.187502	-0.303368	-0.494442	0.426108
ENSG00000224086		M10	-0.0494702	-0.268936	-0.479148	-0.209076	0.410189	0.0666331	0.249666	-0.689666	-0.121312	-0.623045	0.66351	-0.147343	-0.0158123	0.134383	0.474611	-0.360247	-0.494282	-0.352529	-0.054876	0.141734	0.479653	0.58173	-0.440205
ENSG00000183579	ZNRF3	M22	-0.4091	0.532839	0.411567	-0.244029	-0.176632	-0.16927	0.12627	0.673075	0.523053	0.31954	-0.668969	0.324065	-0.238419	0.0108558	-0.838469	0.0376346	0.40741	0.0760966	0.420716	-0.63122	-0.261918	-0.44839	0.760889
ENSG00000120832	MTERF2	M0	0.378003	-0.11094	-0.185745	0.293899	-0.0345195	-0.0430082	-0.183642	-0.360725	-0.300915	-0.0476536	0.286563	-0.378435	0.122711	-0.0111258	0.418378	0.166826	-0.0837945	-0.103567	-0.196695	0.415609	0.0454053	0.315351	-0.462155
ENSG00000077942	FBLN1	M1	0.384551	0.337631	-0.457287	0.302117	-0.490282	0.440404	-0.105357	-0.278075	-0.135156	0.005032	0.143313	-0.516174	-0.190427	-0.455131	0.277176	0.417221	0.00933041	0.0796802	-0.322485	0.387763	-0.0631694	0.0800755	-0.447762
ENSG00000260077		M0	-0.0465136	-0.209951	-0.237263	-0.106802	0.224861	0.0936841	0.0906007	-0.231059	-0.0311132	-0.314954	0.23052	0.0658736	0.0322273	0.0548781	0.155526	-0.189131	-0.269179	0.0901965	-0.0748149	-0.0110226	0.12418	0.206379	-0.170348
ENSG00000166979	EVA1C	M0	-0.41818	-0.220855	-0.00914562	-0.390046	0.259135	-0.152444	0.334037	0.0994997	0.184736	-0.125762	0.0580116	0.441538	0.0503024	0.0343121	-0.175511	-0.408622	0.0131405	0.0403657	-0.0182998	-0.333269	0.286303	-0.174096	0.358915
ENSG00000164181	ELOVL7	M17	0.144035	0.158998	0.0848815	0.183056	-0.0781745	0.0712792	-0.258436	0.244676	0.0547056	0.0745047	-0.307381	0.0701112	-0.113711	0.0351434	-0.188593	0.25219	-0.0908541	0.522995	0.122025	-0.0295486	-0.362231	-0.0108827	0.0720496
ENSG00000228463		M0	0.209588	-0.187874	-0.0226738	0.190422	-0.0369982	0.0416437	-0.113477	-0.166906	-0.231914	0.0189475	0.116228	-0.129037	0.258552	-0.0258185	0.275627	0.1172	-0.208071	0.0335262	-0.13468	0.270344	-0.0344774	0.104477	-0.223977
ENSG00000151135	TMEM263	M0	-0.143207	-0.0511796	-0.0635654	-0.128395	-0.214033	0.117402	0.170292	0.0856901	0.0982815	0.249411	-0.0126435	0.0554054	0.156762	-0.370193	-0.122795	-0.0210377	0.226015	-0.0692244	-0.382338	-0.151473	0.0694927	-0.338598	0.227774
ENSG00000237094		M0	0.0357773	0.215203	0.0813408	0.115524	-0.198793	0.224503	-0.171565	0.248181	0.122282	0.169352	-0.297237	0.0637407	-0.180583	-0.112792	-0.187547	0.218157	-0.0128961	0.304985	0.100082	-0.0492956	-0.287488	-0.157693	0.134329
ENSG00000056998	GYG2	M0	0.234729	0.0361195	0.258981	0.36247	-0.137214	-0.0661065	-0.437858	0.311995	-0.106763	0.331675	-0.431274	0.000588019	0.132883	0.0879714	-0.178599	0.31975	-0.0705934	0.271398	0.173461	0.0470877	-0.482058	-0.0833456	0.105675
ENSG00000235023		M0	0.318397	0.0669866	0.0784632	0.329523	-0.296641	0.0919146	-0.313737	0.0619545	-0.186119	0.274131	-0.14338	-0.216364	0.0629184	-0.143072	0.0839674	0.356987	0.0465665	0.122696	-0.165956	0.235953	-0.303405	-0.0874466	-0.176084
ENSG00000120913	PDLIM2	M8	-0.447855	0.384256	0.237994	-0.377139	-0.10647	-0.107056	0.270494	0.518948	0.611846	0.158617	-0.372502	0.326002	-0.435579	-0.0699824	-0.513806	-0.0506201	0.537923	0.143368	0.192661	-0.50538	-0.0782019	-0.415557	0.561366
ENSG00000125656	CLPP	M0	-0.186957	-0.115639	0.0257122	-0.165444	-0.0591381	0.123174	0.123154	0.117986	0.0755343	0.130641	-0.0326555	0.246905	0.114795	-0.197708	-0.111615	-0.10244	0.112756	0.0856595	-0.189827	-0.176006	0.0477363	-0.281973	0.243764
ENSG00000166888	STAT6	M6	-0.635792	-0.0475138	-0.447972	-0.704388	0.355702	0.0920516	0.773092	-0.207698	0.512022	-0.47932	0.368497	0.34142	-0.34326	-0.0718786	-0.130379	-0.560766	-0.0221364	-0.180633	-0.0638552	-0.493933	0.636396	0.0861998	0.261297
ENSG00000206503	HLA-A	M0	-0.0649381	0.0780354	0.0815645	0.0656294	-0.192735	-0.0979981	-0.0692998	0.289283	0.0797351	0.260742	-0.244665	0.110213	0.0753252	-0.155516	-0.201658	0.15105	0.119383	0.112727	-0.0750547	-0.0960656	-0.129669	-0.284621	0.25012
ENSG00000177225	GATD1	M13	0.0938038	0.178018	0.280048	0.133148	0.0487748	-0.336514	-0.168959	0.160038	0.0153665	0.0838417	-0.23407	-0.0555921	-0.0221394	0.359817	-0.190798	0.142568	0.0576657	-0.0393029	0.454075	-0.0796567	-0.184761	0.176896	0.0490841
ENSG00000259040	BLOC1S5-TXNDC5	M0	0.116253	-0.0538538	-0.141638	0.164101	-0.202667	0.250392	-0.152723	-0.0164008	-0.0394305	0.159663	0.0140298	-0.0938147	-0.0539908	-0.283736	0.172444	0.225524	0.0718398	0.0297236	-0.221326	0.172713	-0.123815	-0.0863237	-0.128123
ENSG00000101945	SUV39H1	M1	-0.338257	0.384456	0.176043	-0.204317	0.0384544	-0.0371648	0.0826521	0.32834	0.377057	0.0668863	-0.418946	0.249574	-0.201227	0.133576	-0.596193	-0.0589697	0.115758	-0.0949441	0.573147	-0.497344	-0.160209	-0.11999	0.456107
ENSG00000129474	AJUBA	M1	0.0838239	0.715099	0.0891548	0.163156	-0.451234	0.0567357	-0.231211	0.373951	0.290364	0.301847	-0.501765	-0.214874	-0.390409	-0.0927783	-0.386153	0.472294	0.344755	0.17227	0.222462	-0.133714	-0.483664	-0.0923721	0.157167
ENSG00000250575		M1	-0.174266	0.226791	-0.000652843	-0.107141	-0.190258	0.196634	0.033262	0.226253	0.236676	0.102934	-0.224305	0.123586	-0.225493	-0.141923	-0.252838	0.0715489	0.142556	0.0807618	0.0668636	-0.207518	-0.155878	-0.213874	0.233465
ENSG00000147457	CHMP7	M4	-0.194923	-0.491935	-0.174473	-0.276147	0.614689	-0.180385	0.23866	-0.391976	-0.0617191	-0.588739	0.438803	0.213731	0.222954	0.328231	0.211164	-0.540721	-0.407238	-0.0685324	0.0503933	-0.0681843	0.403351	0.379239	-0.126802
ENSG00000182983	ZNF662	M0	-0.197302	-0.0864647	-0.255316	-0.230904	0.0903707	0.126614	0.23452	-0.175184	0.0735028	-0.121159	0.176037	0.00813139	-0.0184714	-0.00381191	0.0572577	-0.138238	0.0265735	-0.346356	-0.0292177	-0.121046	0.210522	0.0576594	-0.0320908
ENSG00000188428	BLOC1S5	M1	-0.000218742	0.58749	-0.226789	-0.0070567	-0.465827	0.416544	0.0445868	0.0630397	0.194046	0.156175	-0.197215	-0.228927	-0.341949	-0.334903	-0.208137	0.348923	0.174102	-0.0462268	0.0302225	-0.0882791	-0.177634	-0.153723	0.0040523
ENSG00000065802	ASB1	M7	0.134026	0.441192	0.468389	0.299413	-0.511572	-0.114705	-0.383116	0.676062	0.0925055	0.665486	-0.719426	-0.0685769	-0.00421754	-0.0808516	-0.440367	0.501104	0.565826	0.21996	0.100704	-0.076352	-0.605401	-0.504006	0.354902
ENSG00000149084	HSD17B12	M0	-0.267405	-0.225373	0.154708	-0.226845	0.0957757	-0.17008	0.232223	0.197118	0.0658686	0.0788011	0.0195934	0.372442	0.214587	-0.0224226	-0.0422346	-0.264213	0.265734	0.096159	-0.087711	-0.134955	0.197242	-0.325825	0.324957
ENSG00000131791	PRKAB2	M7	-0.577139	0.0580355	0.391285	-0.440792	0.0684166	-0.260262	0.297812	0.611411	0.54098	0.180695	-0.352361	0.613873	-0.148465	-0.035467	-0.528558	-0.321263	0.492911	0.184752	0.0598448	-0.559607	0.0392571	-0.629962	0.766325
ENSG00000196935	SRGAP1	M10	-0.107017	-0.125529	-0.60093	-0.208119	0.143865	0.421727	0.263282	-0.572428	-0.0499372	-0.460923	0.513746	-0.0866719	-0.0865351	-0.196978	0.321978	-0.271379	-0.324831	-0.278899	-0.168651	0.0613507	0.381015	0.290637	-0.310423
ENSG00000272888	LINC01578	M7	-0.0350538	0.285093	0.647918	0.112968	-0.319759	-0.222916	-0.267941	0.740696	0.176757	0.651298	-0.674324	0.156883	-0.014486	0.0375775	-0.481105	0.29758	0.573549	0.233008	0.163741	-0.211726	-0.493746	-0.557698	0.511902
ENSG00000100325	ASCC2	M8	-0.636464	0.085083	-0.117473	-0.689388	0.435864	-0.0186115	0.602795	-0.0198196	0.526816	-0.420193	0.132138	0.416618	-0.354498	0.190916	-0.318838	-0.540704	0.0254595	-0.145284	0.300377	-0.595704	0.387868	0.0939412	0.3757
ENSG00000139597	N4BP2L1	M0	-0.161275	0.0368713	0.152791	-0.0848857	-0.358908	-0.0377239	0.162066	0.299346	0.159909	0.382859	-0.153967	0.0921494	0.0853553	-0.411846	-0.185276	0.044837	0.463778	-0.072721	-0.322605	-0.136421	0.0565992	-0.585769	0.337724
ENSG00000144649	FAM198A	M0	-0.0987206	0.0600522	-0.359487	-0.17626	-0.00221983	0.177704	0.160959	-0.18291	0.109716	-0.227497	0.222891	-0.0795475	-0.244525	-0.223349	0.127901	-0.0747888	-0.152276	0.0137976	-0.162971	0.0121688	0.188853	0.0726787	-0.087228
ENSG00000125386	FAM193A	M5	-0.165251	0.200228	-0.215664	-0.126041	-0.298433	0.509096	0.020651	0.17459	0.215677	0.148722	-0.202731	0.0604315	-0.32862	-0.40936	-0.212309	0.103136	0.0612739	0.116386	-0.165907	-0.188134	-0.147762	-0.305502	0.185392
ENSG00000112561	TFEB	M0	-0.455997	-0.112546	0.119946	-0.390212	0.100304	-0.107135	0.30335	0.224972	0.260021	0.0607513	-0.0395721	0.448492	-0.0246411	-0.0717101	-0.217669	-0.31276	0.228291	-0.0079163	-0.0682152	-0.359465	0.192054	-0.352623	0.433588
ENSG00000124802	EEF1E1	M4	-0.140425	-0.287947	0.279419	-0.125235	0.522224	-0.414498	0.095459	0.0459512	-0.0183458	-0.228317	0.0352486	0.283964	0.151193	0.538865	-0.0436628	-0.342473	-0.138843	0.0179922	0.37075	-0.126682	0.132876	0.191067	0.149495
ENSG00000173575	CHD2	M2	0.126399	0.00673783	0.678039	0.247737	-0.15106	-0.199922	-0.383198	0.61764	0.0465193	0.571562	-0.55058	0.1445	0.087715	0.127423	-0.317365	0.297056	0.351622	0.289456	0.0811527	-0.0774417	-0.498762	-0.383227	0.314598
ENSG00000103196	CRISPLD2	M6	-0.629158	-0.102707	-0.243949	-0.680343	0.398368	0.00446981	0.798821	-0.168801	0.421389	-0.45211	0.317873	0.432354	-0.195013	-0.00965706	-0.168831	-0.623404	-0.0132721	-0.148414	0.0533454	-0.470755	0.632888	0.00905526	0.311685
ENSG00000187792	ZNF70	M5	-0.106382	0.354475	-0.342331	-0.111854	-0.309018	0.484238	0.0928362	-0.00207155	0.223478	0.11206	-0.090208	-0.0567708	-0.366149	-0.344249	-0.217886	0.158477	0.128444	-0.0188992	-0.0503545	-0.219872	-0.0428909	-0.0497348	0.0613765
ENSG00000246339	EXTL3-AS1	M0	0.172841	-0.005444	0.0101547	0.202638	-0.167743	0.0492385	-0.166205	0.0294853	-0.17054	0.18477	-0.0449328	-0.0991293	0.0112129	-0.0493516	0.076658	0.22492	-0.000420874	0.0435635	-0.0361654	0.155405	-0.093621	-0.0245144	-0.0915377
ENSG00000181061	HIGD1A	M3	0.570684	0.195888	0.482867	0.713924	-0.541109	-0.0896549	-0.638125	0.356368	-0.333878	0.67544	-0.469409	-0.333439	0.233063	-0.0827586	0.0258254	0.718226	0.222021	0.159086	0.032883	0.430186	-0.58384	-0.252436	-0.0943324
ENSG00000012232	EXTL3	M15	0.402202	0.311388	0.446477	0.566898	-0.568884	0.0980974	-0.5963	0.487609	-0.134035	0.702463	-0.660659	-0.263645	0.117697	-0.187058	-0.281976	0.733341	0.2076	0.124047	0.0738	0.151672	-0.713988	-0.372772	0.109458
ENSG00000109881	CCDC34	M1	0.174974	0.40531	0.145186	0.250112	-0.274388	-0.0605946	-0.265556	0.137237	-0.058881	0.12289	-0.301126	-0.155249	0.0366538	-0.016737	-0.152712	0.277379	0.0567289	-0.0218105	0.286448	0.0741507	-0.33198	-0.0634187	0.0127787
ENSG00000239264	TXNDC5	M8	-0.690098	0.423024	0.04515	-0.538033	0.0464802	0.0165575	0.446111	0.448937	0.790535	0.0396091	-0.375283	0.541147	-0.455968	-0.00453113	-0.668271	-0.183554	0.454854	0.0400557	0.440816	-0.765538	-0.0089867	-0.359457	0.705819
ENSG00000164823	OSGIN2	M7	-0.104029	0.103399	0.7018	0.116435	-0.312336	-0.277308	-0.24504	0.849263	0.210939	0.701915	-0.69839	0.310847	0.0647081	-0.0712887	-0.472446	0.274002	0.578193	0.301911	0.0445691	-0.241342	-0.482728	-0.737519	0.610889
ENSG00000259132		M18	-0.17395	0.18746	0.108369	-0.132303	0.0763258	-0.155343	0.00684355	0.221209	0.150131	-0.029608	-0.21425	0.198154	-0.049429	0.191509	-0.292063	-0.0952937	0.075293	0.0729339	0.226722	-0.236009	-0.102061	-0.0698022	0.236623
ENSG00000092036	HAUS4	M22	-0.430803	0.560967	0.279795	-0.287563	-0.260284	-0.029334	0.149399	0.615545	0.559802	0.304987	-0.558316	0.328649	-0.346335	-0.170353	-0.682379	0.00890714	0.60199	0.0691523	0.307346	-0.538636	-0.216387	-0.560041	0.682036
ENSG00000250479	CHCHD10	M22	-0.346786	0.175004	0.320298	-0.19817	-0.210145	0.010391	0.0683269	0.639972	0.445312	0.360373	-0.478755	0.399191	-0.230887	-0.245784	-0.472295	0.0348988	0.519878	0.329548	0.0698642	-0.40925	-0.229935	-0.665445	0.620076
ENSG00000116685	KIAA2013	M22	-0.367858	0.0928181	0.221754	-0.281689	0.0391774	-0.136637	0.220847	0.383284	0.315398	0.149746	-0.27007	0.366684	0.00504947	0.0364358	-0.456632	-0.199433	0.273563	0.0993959	0.149162	-0.446832	0.0309114	-0.32563	0.51576
ENSG00000283341		M0	-0.00458006	-0.00288053	-0.135541	-0.0227489	-0.0290111	0.0777988	0.00555422	-0.0702139	-0.0906846	0.0196014	0.064529	0.060736	0.0354819	-0.05232	0.0119885	0.0127663	-0.0525653	-0.0283824	-0.0822925	-0.00992361	0.0592384	0.0326912	-0.0237812
ENSG00000099953	MMP11	M8	-0.449022	0.357541	-0.270827	-0.458032	0.0523452	0.152452	0.421195	0.0281044	0.488879	-0.203356	0.00351915	0.265275	-0.487799	-0.0403591	-0.224077	-0.176138	0.22448	-0.0175901	0.244045	-0.391269	0.150808	-0.0636357	0.23984
ENSG00000246250		M3	0.792609	-0.0872281	-0.0125859	0.774787	-0.319061	0.0903238	-0.654142	-0.177848	-0.588033	0.207017	-0.0177749	-0.596423	0.214975	-0.11617	0.432325	0.560278	-0.27522	0.222484	-0.284172	0.716115	-0.380814	0.189435	-0.60469
ENSG00000165097	KDM1B	M0	-0.056393	-0.0912307	-0.299878	-0.104953	0.0287652	0.16674	0.22003	-0.250107	0.0682165	-0.189567	0.301395	-0.0885305	-0.171178	-0.191771	0.23261	-0.0158875	0.0148912	-0.191347	-0.168411	0.0715868	0.259643	0.0924334	-0.148304
ENSG00000184281	TSSC4	M12	0.0627352	-0.246721	0.331058	0.0803344	0.319215	-0.296881	-0.14643	0.0708161	-0.0943099	0.0245247	-0.0458891	0.164797	0.209661	0.495381	0.0155366	-0.0386778	0.00696734	0.0891876	0.256897	-0.005026	-0.0833204	0.20806	0.00865669
ENSG00000146733	PSPH	M1	-0.000283685	0.44793	-0.0526372	0.0278505	-0.133204	0.14068	-0.0609758	0.112503	0.0980344	0.0262663	-0.281075	-0.0436723	-0.256874	0.100619	-0.316519	0.234288	-0.0602783	0.100996	0.412324	-0.165482	-0.223076	0.107682	0.058673
ENSG00000114993	RTKN	M4	-0.0509088	-0.340408	-0.398365	-0.159922	0.523328	0.0468821	0.297989	-0.517686	-0.0155174	-0.629447	0.498496	0.0298841	-0.0210107	0.268563	0.282166	-0.355608	-0.486287	-0.0168668	0.110843	0.0141735	0.44146	0.606919	-0.301578
ENSG00000172059	KLF11	M0	-0.517137	-0.333919	-0.252749	-0.611489	0.529997	-0.044271	0.572482	-0.225323	0.274011	-0.475438	0.459218	0.431747	-0.0790347	0.0999204	0.0953577	-0.688548	-0.0438893	-0.0687431	-0.139289	-0.299246	0.581242	0.0739208	0.171251
ENSG00000122965	RBM19	M18	-0.250376	0.294065	0.127665	-0.21398	0.314952	-0.224219	0.122091	0.145294	0.304274	-0.216926	-0.190953	0.2417	-0.286892	0.422159	-0.39212	-0.137715	-0.0445613	-0.0110644	0.679083	-0.37862	-0.0216829	0.259259	0.257673
ENSG00000153162	BMP6	M0	0.00784413	0.173364	0.243445	0.137344	-0.192092	0.0554564	-0.131746	0.350032	0.125392	0.324912	-0.417155	0.180474	0.0507287	-0.0189942	-0.372455	0.307835	0.152081	0.191833	0.183107	-0.195529	-0.334328	-0.185804	0.297271
ENSG00000124356	STAMBP	M2	-0.177744	-0.154462	0.579291	-0.0888645	0.301148	-0.491572	0.0304374	0.349009	0.104018	0.117339	-0.225569	0.314792	0.127161	0.446324	-0.195458	-0.18686	0.244596	-0.0326131	0.399457	-0.188554	-0.0426674	-0.119954	0.32085
ENSG00000276077		M0	0.200258	0.115315	-0.118852	0.142837	-0.0193566	0.0828189	-0.12149	-0.10339	-0.103677	-0.00377369	0.00712817	-0.12383	-0.114106	0.125396	0.0837389	0.127382	-0.116124	0.150984	0.108598	0.133306	-0.0836782	0.206026	-0.212198
ENSG00000181031	RPH3AL	M0	-0.229577	0.114665	-0.243836	-0.250625	-0.107408	0.290292	0.246531	0.0206622	0.275163	-0.0345292	0.00970544	0.0967741	-0.315785	-0.275822	-0.096609	-0.0434605	0.0979011	0.0721941	-0.0594812	-0.211033	0.098318	-0.172755	0.138021
ENSG00000169314	C22orf15	M0	0.199632	0.271132	0.263766	0.264846	-0.253604	-0.0528544	-0.329137	0.286948	0.00277757	0.354917	-0.409135	-0.199982	0.039322	0.0166262	-0.298014	0.376384	0.0995561	-0.0395693	0.157575	-0.0500802	-0.4169	-0.0546014	0.101506
ENSG00000115053	NCL	M1	-0.147394	0.36669	0.251319	-0.0505388	-0.0695626	0.0230842	-0.0779623	0.351175	0.222773	0.176887	-0.40537	0.231482	-0.162748	0.178554	-0.366779	0.142172	0.261673	0.0708538	0.487295	-0.25659	-0.345834	-0.150679	0.283696
ENSG00000101187	SLCO4A1	M0	-0.460644	-0.250536	-0.162139	-0.509178	0.4399	-0.169844	0.48064	-0.189568	0.195871	-0.484614	0.380381	0.365022	-0.0856762	0.0746523	0.102142	-0.588352	-0.115072	-0.0678773	0.00403609	-0.208718	0.51771	0.0262562	0.130298
ENSG00000049167	ERCC8	M4	-0.0977782	-0.0407012	-0.413263	-0.225322	0.42973	0.0440536	0.234472	-0.555661	-0.0182946	-0.63535	0.462075	-0.122493	-0.14051	0.291494	0.260861	-0.331863	-0.444803	-0.239946	0.180717	0.015685	0.348638	0.633061	-0.337687
ENSG00000169629	RGPD8	M2	0.110846	-0.219886	0.462051	0.163173	-0.0234911	-0.157286	-0.225383	0.341541	-0.100385	0.321887	-0.248994	0.0600476	0.221544	0.0488292	-0.117651	0.0407643	0.105894	0.118965	-0.188931	0.0330021	-0.204899	-0.298892	0.179523
ENSG00000180921	FAM83H	M0	0.236685	0.139899	0.393652	0.307337	-0.0817414	-0.126015	-0.365995	0.415026	-0.0288602	0.213496	-0.47698	0.104851	-0.00603952	0.192733	-0.307722	0.284451	-0.0968176	0.643215	0.313374	-0.0217355	-0.451354	-0.0782471	0.148035
ENSG00000225725	FAM66E	M0	0.26008	0.0338432	-0.001406	0.289604	-0.261951	0.22514	-0.302884	-0.00227614	-0.181462	0.247426	-0.0753185	-0.189186	-0.0112112	-0.137584	0.101236	0.315767	-0.00397346	0.0139433	-0.0575111	0.211435	-0.211334	-0.0396699	-0.189279
ENSG00000179051	RCC2	M1	-0.473679	0.391136	-0.503286	-0.543863	0.173051	0.166783	0.51452	-0.268308	0.426002	-0.489759	0.246666	0.0891018	-0.516438	0.0189199	-0.113163	-0.328429	-0.000790073	-0.321628	0.245435	-0.364934	0.353759	0.25689	0.0491381
ENSG00000172461	FUT9	M3	0.726229	0.165964	0.320866	0.854208	-0.543698	0.0687195	-0.789623	0.229099	-0.455997	0.601365	-0.448035	-0.42554	0.216234	-0.079488	0.134404	0.850995	0.0277883	0.247653	0.0323587	0.562927	-0.721661	-0.101724	-0.305775
ENSG00000230658	KLHL7-AS1	M0	0.15176	0.118392	0.0553119	0.229301	-0.358795	-0.0962797	-0.172682	0.210734	-0.0574954	0.375849	-0.22863	-0.102206	0.074147	-0.216462	-0.0134626	0.330108	0.192709	0.0912129	-0.167609	0.122749	-0.245691	-0.260981	0.0311597
ENSG00000259404	EFTUD1P1	M15	0.682525	0.176717	0.229348	0.765908	-0.526671	0.0291098	-0.692085	0.118368	-0.443419	0.480968	-0.312453	-0.525036	0.236472	-0.108231	0.205305	0.766407	0.0432054	0.111467	-0.0733097	0.571296	-0.599005	-0.0461612	-0.354505
ENSG00000181072	CHRM2	M0	0.402545	0.0214971	-0.140491	0.374582	-0.173842	0.111218	-0.270102	-0.199528	-0.304689	0.0943163	0.0759983	-0.307169	0.0748889	-0.00770503	0.278238	0.262514	-0.162884	0.0922198	-0.133303	0.391899	-0.11019	0.215246	-0.381361
ENSG00000116017	ARID3A	M8	-0.788968	-0.0120333	-0.127331	-0.771505	0.376611	0.0327156	0.6798	0.180415	0.674886	-0.364939	0.0551785	0.714346	-0.39065	0.00994061	-0.419963	-0.581818	0.0944825	0.190305	0.169038	-0.717797	0.412659	-0.196744	0.597026
ENSG00000055332	EIF2AK2	M1	-0.262016	0.652299	0.0964825	-0.131523	-0.361275	0.207579	0.0185329	0.548796	0.551154	0.34889	-0.604912	0.135272	-0.527511	-0.164487	-0.622831	0.312548	0.461931	0.157107	0.352422	-0.472834	-0.395551	-0.380059	0.493149
ENSG00000086232	EIF2AK1	M0	0.199683	0.164662	0.160428	0.253601	-0.300941	0.330722	-0.281234	0.238286	-0.024248	0.31971	-0.339573	-0.0261121	-0.00587659	-0.192216	-0.208136	0.365794	0.0789731	0.237513	0.062249	0.0189232	-0.405659	-0.2157	0.0829255
ENSG00000277991		M0	0.253596	0.0210733	0.0362872	0.201265	0.0649488	-0.0687954	-0.210288	-0.0683414	-0.178934	0.0153493	-0.0163916	-0.110359	0.0204018	0.238867	0.107234	0.106652	-0.114321	0.16523	0.147449	0.180431	-0.135055	0.220267	-0.210256
ENSG00000203499	IQANK1	M0	0.453193	0.325711	-0.0633547	0.511045	-0.516712	0.264261	-0.496951	0.142192	-0.137668	0.282285	-0.330665	-0.42461	-0.0958826	-0.318365	-0.0223251	0.628302	-0.111601	0.342999	-0.131976	0.268484	-0.523742	-0.0639085	-0.184752
ENSG00000215301	DDX3X	M0	0.275678	-0.082183	0.198737	0.306119	0.0936345	0.0169961	-0.33797	0.00418042	-0.236053	0.119596	-0.0977414	-0.0235052	0.140284	0.28063	0.0635435	0.204015	-0.129627	0.0658144	0.237145	0.184516	-0.262413	0.228287	-0.166046
ENSG00000140259	MFAP1	M0	0.279994	-0.0594181	0.16305	0.249896	0.167105	-0.232596	-0.275759	-0.126728	-0.30302	-0.0225446	0.0385507	-0.143372	0.264064	0.389891	0.119663	0.0632168	-0.203525	-0.0896959	0.239943	0.19728	-0.113872	0.391044	-0.247084
ENSG00000124688	MAD2L1BP	M12	0.495942	-0.292815	0.143405	0.468164	0.233279	-0.299582	-0.430758	-0.2665	-0.583145	-0.0687353	0.152864	-0.242507	0.499395	0.502621	0.371702	0.11273	-0.297651	-0.0426102	0.127395	0.467562	-0.105766	0.541241	-0.474219
ENSG00000273590	SMIM11B	M0	0.165218	0.0130904	-0.0724202	0.117288	-0.151874	0.103754	-0.0670554	-0.138464	-0.116123	0.05493	0.0993593	-0.260775	0.0621328	-0.191555	0.118889	0.0654417	0.00768867	-0.188767	-0.192023	0.155186	0.0388549	-0.00211389	-0.15882
ENSG00000156671	SAMD8	M22	-0.623073	-0.0398612	0.2969	-0.495241	0.0264848	-0.13789	0.340471	0.532141	0.501442	0.224121	-0.288826	0.572921	-0.0561326	-0.158338	-0.491294	-0.283946	0.404988	0.0567292	-0.0535726	-0.602825	0.054159	-0.627399	0.773593
ENSG00000039068	CDH1	M11	-0.540873	-0.132991	-0.0627987	-0.550676	0.453328	-0.0599628	0.56142	0.0679974	0.4272	-0.418771	0.149947	0.687862	-0.21262	0.147294	-0.189206	-0.540236	-0.0393179	0.379619	0.143055	-0.423935	0.396758	-0.0590906	0.385988
ENSG00000273071		M0	-0.153474	-0.105772	-0.112965	-0.23517	0.225613	0.0207784	0.183615	-0.163991	0.0338849	-0.227908	0.193046	0.0598281	-0.0553964	0.0831335	0.0594736	-0.246798	-0.144967	-0.0881072	0.00198973	-0.0805077	0.201831	0.102393	-0.00883547
ENSG00000067048	DDX3Y	M0	-0.037778	-0.114574	0.16195	0.0165189	0.096468	-0.262223	-0.103453	0.158724	-0.0514093	0.0290091	-0.0884736	0.133389	0.133551	0.136963	-0.0448723	-0.0910477	-0.0626105	0.11944	-0.0343247	-0.0370906	-0.0485439	-0.0296638	0.119691
ENSG00000117308	GALE	M21	0.0545925	-0.420339	-0.0357901	-0.0171886	0.607663	-0.273417	0.131121	-0.411953	-0.274473	-0.440883	0.368885	0.134902	0.335763	0.549876	0.210066	-0.364647	-0.515396	-0.109543	0.31009	0.0906755	0.360363	0.609841	-0.230937
ENSG00000215032	GNL3LP1	M0	0.0556552	0.0336527	0.079061	0.0951631	-0.108349	-0.0539283	-0.0769398	0.121013	0.0472622	0.179256	-0.115836	-0.0648501	-0.0671604	-0.0415307	0.00297938	0.128458	0.207173	0.0249985	-0.0304506	0.0414599	-0.111734	-0.12073	0.0189103
ENSG00000169372	CRADD	M0	-0.0142686	0.028908	0.0457795	-0.00720202	-0.139829	0.0320546	-0.0481229	0.116811	-0.0211696	0.141677	-0.0165258	0.0178527	-0.00506759	-0.193097	0.0668114	-0.0459977	0.233807	0.0399948	-0.197701	0.0898488	-0.0171878	-0.256893	0.0696755
ENSG00000131778	CHD1L	M8	-0.573948	0.443432	-0.245607	-0.566246	0.0966778	0.144953	0.488194	0.0380129	0.61573	-0.291751	-0.0341347	0.245394	-0.575753	-0.0454555	-0.420172	-0.292981	0.133411	-0.165572	0.298028	-0.559612	0.214211	-0.0481025	0.347171
ENSG00000197020	ZNF100	M1	0.161168	0.46106	0.0514353	0.132126	-0.208561	-0.0769554	-0.209993	0.0566252	-0.0623478	0.0424935	-0.169582	-0.26034	-0.104238	0.045146	-0.0322505	0.239676	0.0804364	-0.0677748	0.220855	0.125305	-0.263323	0.0677498	-0.103816
ENSG00000096080	MRPS18A	M4	-0.193099	0.0304229	-0.190564	-0.236043	0.448346	-0.0417144	0.212043	-0.208699	0.161802	-0.471193	0.127121	0.153716	-0.154074	0.397264	-0.125138	-0.30559	-0.31978	0.0367485	0.441662	-0.247035	0.188672	0.461106	-0.0112863
ENSG00000138750	NUP54	M1	0.0935453	0.398559	0.256741	0.155661	-0.257108	-0.0593313	-0.281879	0.355641	0.0283735	0.215942	-0.424998	-0.0210578	-0.100462	0.0205204	-0.264688	0.282739	0.145537	0.191033	0.207791	-0.0231373	-0.429437	-0.143322	0.151992
ENSG00000242687		M5	0.247872	0.200225	-0.514778	0.154786	-0.300785	0.419795	-0.11004	-0.313413	-0.167883	-0.0680854	0.181422	-0.291993	-0.124684	-0.362318	0.281108	0.233915	-0.130838	0.0839879	-0.225531	0.300312	-0.0406839	0.13863	-0.352987
ENSG00000136717	BIN1	M0	-0.223267	-0.398354	-0.0857963	-0.296291	0.158822	-0.00557734	0.406903	-0.181873	0.0130377	-0.0851369	0.403719	0.169054	0.146797	-0.121616	0.273371	-0.375542	0.146695	-0.190331	-0.393424	0.0147113	0.487942	-0.141266	0.022272
ENSG00000198742	SMURF1	M0	-0.18358	-0.32546	-0.378432	-0.287719	0.399128	0.0842709	0.240639	-0.417117	-0.0907504	-0.527222	0.471758	0.0139791	0.0453041	0.0446387	0.236375	-0.458279	-0.450183	-0.209922	-0.176275	-0.0251749	0.435248	0.311758	-0.177991
ENSG00000106305	AIMP2	M18	-0.0870861	0.0663656	0.234331	0.00135549	0.232691	-0.169489	-0.0949437	0.201337	0.0702407	-0.0839387	-0.235098	0.213325	-0.0194309	0.431588	-0.190377	-0.00695357	0.0220928	0.100853	0.4928	-0.156589	-0.178663	0.114529	0.164714
ENSG00000139190	VAMP1	M22	-0.281749	0.0198269	0.288983	-0.151289	-0.0810439	-0.14042	0.0939465	0.467891	0.310449	0.30805	-0.312684	0.444753	0.0304912	-0.0906927	-0.292349	-0.00318302	0.380272	0.231706	0.0694929	-0.29489	-0.148517	-0.466716	0.496434
ENSG00000233608	TWIST2	M6	-0.55376	0.0552732	-0.352717	-0.543729	0.173475	0.101901	0.704236	-0.143333	0.473235	-0.328889	0.26277	0.257963	-0.296259	-0.141316	-0.0827807	-0.424151	0.155533	-0.317627	0.0359566	-0.373594	0.525345	-0.0887114	0.241116
ENSG00000262119		M2	0.232464	0.0296165	0.483424	0.424424	-0.0568357	-0.231544	-0.469648	0.398892	-0.15432	0.368272	-0.480439	0.0933571	0.206695	0.300882	-0.202686	0.31302	0.089949	0.192627	0.382196	0.0715678	-0.474811	-0.0798348	0.132945
ENSG00000139910	NOVA1	M3	0.671607	-0.164496	0.321253	0.747887	-0.0995422	-0.136513	-0.680397	0.0526316	-0.589086	0.241081	-0.221902	-0.292377	0.415062	0.242394	0.191509	0.420321	-0.272335	0.237887	0.0960468	0.53238	-0.445697	0.164849	-0.35308
ENSG00000270028		M0	0.333653	-0.202142	-0.203168	0.2799	-0.241014	0.173496	-0.202295	-0.225619	-0.350718	0.0969895	0.209275	-0.335812	0.241186	-0.36654	0.383904	0.22967	-0.146616	0.0152937	-0.556225	0.40679	-0.0119277	-0.0302447	-0.336867
ENSG00000119242	CCDC92	M10	0.26846	-0.295706	-0.548873	0.073055	0.037766	0.261291	0.0598415	-0.721376	-0.363869	-0.382912	0.706522	-0.49308	0.0923857	-0.26089	0.737953	-0.0596331	-0.355238	-0.313688	-0.494119	0.514482	0.361585	0.383122	-0.655824
ENSG00000177409	SAMD9L	M0	-0.0618903	0.193754	-0.130883	-0.0660004	-0.193391	0.264566	0.085225	0.134294	0.177724	0.156976	-0.159872	0.0603397	-0.232164	-0.20192	-0.210782	0.162713	0.118926	0.195415	-0.0178218	-0.158992	-0.0611029	-0.157581	0.149661
ENSG00000138316	ADAMTS14	M0	-0.492516	0.210287	0.017677	-0.427578	0.112269	-0.151799	0.526477	0.196869	0.452676	-0.141708	-0.0759412	0.348337	-0.208128	0.00329597	-0.380624	-0.340818	0.204838	-0.00200413	0.170563	-0.434434	0.3124	-0.244358	0.464786
ENSG00000102174	PHEX	M3	0.526523	0.132518	0.274492	0.601057	-0.317224	-0.0159073	-0.607989	0.184484	-0.317289	0.441592	-0.349517	-0.357403	0.200566	0.0571253	0.0238432	0.584579	0.0234552	0.06788	0.0549929	0.338673	-0.55145	0.0450195	-0.189354
ENSG00000197302	ZNF720	M0	0.280428	-0.435448	-0.448072	0.155201	0.186145	0.0753011	0.00411586	-0.674824	-0.464373	-0.404466	0.64195	-0.302762	0.2421	-0.0510805	0.663288	-0.142626	-0.50955	-0.166963	-0.331141	0.48893	0.370377	0.451828	-0.629474
ENSG00000269938		M0	0.171876	-0.283176	-0.309452	0.0912754	0.0873867	0.106471	-0.0591647	-0.338409	-0.328363	-0.209569	0.307878	-0.114031	0.211419	-0.0320293	0.325996	-0.0595899	-0.387966	0.0421503	-0.23284	0.242161	0.15627	0.242038	-0.329812
ENSG00000260633		M0	0.122168	0.122124	0.226733	0.195482	-0.425892	-0.0678612	-0.22879	0.304483	-0.0893369	0.458571	-0.232614	-0.0953015	0.127081	-0.262854	-0.0202951	0.269872	0.390205	-0.0139394	-0.247288	0.142376	-0.240439	-0.401048	0.110182
ENSG00000250091	DNAH10OS	M0	0.42544	-0.0487932	-0.399636	0.28303	-0.260968	0.272538	-0.205098	-0.484625	-0.410318	-0.0800477	0.38991	-0.609876	0.104131	-0.353639	0.60727	0.217431	-0.189451	-0.168934	-0.501345	0.577361	0.0165127	0.178864	-0.616254
ENSG00000172426	RSPH9	M3	0.703074	0.0479811	0.310079	0.819019	-0.504979	-0.0347234	-0.77003	0.24967	-0.448489	0.648181	-0.386651	-0.412878	0.270882	-0.0805623	0.154252	0.715881	0.0857263	0.266406	-0.159406	0.529631	-0.610394	-0.122002	-0.266515
ENSG00000269997		M0	0.203834	-0.149679	-0.217617	0.126902	-0.049017	0.151832	-0.0320671	-0.335421	-0.198599	-0.0769849	0.30009	-0.270686	0.0560556	-0.118108	0.361496	0.0967415	-0.131491	-0.139059	-0.245255	0.272098	0.133953	0.196387	-0.357202
ENSG00000179195	ZNF664	M0	0.354224	0.240778	-0.0708262	0.273649	-0.172157	-0.0136347	-0.208699	-0.269627	-0.266229	0.015723	0.133309	-0.517445	0.018432	0.0709189	0.28367	0.301902	-0.032689	-0.343593	0.0593763	0.360889	-0.100557	0.343002	-0.419492
ENSG00000143891	GALM	M1	0.0157531	0.695302	-0.0394799	0.0704178	-0.536656	0.278439	-0.160487	0.312054	0.286282	0.366117	-0.464032	-0.194573	-0.375178	-0.277682	-0.447967	0.463147	0.312665	0.0702133	0.105684	-0.233859	-0.433063	-0.201437	0.189273
ENSG00000164733	CTSB	M0	-0.475415	0.0176456	0.15483	-0.371285	0.0849693	-0.120732	0.385544	0.311102	0.447274	0.123855	-0.199926	0.391006	-0.0426791	-0.0339502	-0.445302	-0.19293	0.284675	-0.0861005	0.07251	-0.516192	0.114059	-0.316457	0.56625
ENSG00000114019	AMOTL2	M0	0.0677267	-0.0740328	0.0158298	0.0280633	0.177546	-0.185287	-0.0134463	-0.166638	-0.0721524	-0.263234	0.233563	-0.112212	-0.00620993	0.185878	0.305122	-0.117678	-0.0417803	-0.0645892	0.0217196	0.210261	0.100442	0.224562	-0.216121
ENSG00000236993	GAPDHP21	M0	0.374048	-0.172876	-0.091714	0.327286	0.0478247	0.0366516	-0.295865	-0.175686	-0.299829	-0.0412562	0.100739	-0.208808	0.136111	0.0578425	0.230329	0.134571	-0.282166	0.192771	-0.10272	0.295342	-0.0872224	0.28336	-0.306815
ENSG00000065320	NTN1	M4	-0.0648914	-0.254082	-0.228941	-0.118509	0.466875	-0.119228	0.154079	-0.336213	-0.0614474	-0.499296	0.362499	0.235783	0.0621935	0.325046	0.214083	-0.384009	-0.318401	0.123547	0.162155	0.0415277	0.317127	0.395593	-0.185048
ENSG00000244607	CCDC13	M3	0.507316	0.0849096	0.448807	0.629358	-0.42473	-0.145307	-0.607006	0.346199	-0.278017	0.599276	-0.455232	-0.318352	0.262238	-0.0513212	-0.0552643	0.615624	0.177777	0.0926156	-0.0262505	0.302664	-0.576574	-0.211581	-0.0543711
ENSG00000155749	ALS2CR12	M0	0.059727	-0.207156	-0.142539	-0.0397022	0.250899	-0.0233772	0.0415828	-0.381769	-0.186717	-0.256662	0.365552	-0.0894062	0.106949	0.175736	0.27059	-0.17292	-0.181505	-0.285565	-0.00308864	0.112098	0.21207	0.414114	-0.308532
ENSG00000104695	PPP2CB	M0	-0.217676	-0.230388	0.25276	-0.117661	-0.0695486	-0.0641963	0.0976253	0.373758	0.0942635	0.304953	-0.19201	0.36314	0.176691	-0.176027	-0.184991	-0.0781378	0.256764	0.178745	-0.190188	-0.176988	-0.00594817	-0.520279	0.455993
ENSG00000179387	ELMOD2	M0	0.207635	0.087581	0.0403098	0.163405	0.208316	-0.243845	-0.18635	-0.157105	-0.136387	-0.231202	0.0394271	-0.21226	0.041291	0.366906	0.0862464	0.0825958	-0.266291	-0.0503219	0.338147	0.11084	-0.122085	0.488378	-0.242858
ENSG00000152133	GPATCH11	M0	-0.387396	-0.11384	-0.179655	-0.368595	0.0510863	0.102171	0.378286	-0.0808505	0.141321	-0.0778252	0.174882	0.20144	0.064599	-0.164315	-0.0305355	-0.3092	0.0269111	-0.3545	-0.119046	-0.220608	0.334681	-0.185966	0.196849
ENSG00000262966		M0	0.050108	-0.144048	-0.0304094	0.0586486	-0.134406	0.045161	-0.0110974	-0.0426113	-0.101019	0.151214	0.137893	-0.0174871	0.105504	-0.209995	0.242069	0.0554658	0.0867048	-0.0231984	-0.369404	0.185136	0.0806788	-0.169176	-0.0662798
ENSG00000183386	FHL3	M6	-0.672122	-0.0877302	-0.469072	-0.6993	0.252608	0.241738	0.756024	-0.165771	0.516784	-0.427201	0.336258	0.406017	-0.359685	-0.273907	-0.0733415	-0.575056	0.0669246	-0.109605	-0.146105	-0.446241	0.576765	-0.142969	0.289659
ENSG00000241852	C8orf58	M0	-0.0258374	0.228664	-0.277785	-0.10797	0.028987	0.052701	0.0319139	-0.155727	0.114982	-0.221258	0.103196	-0.168457	-0.296341	0.0578305	0.0278792	-0.0295049	-0.0807676	-0.0161249	0.0326873	-0.0278925	0.0401419	0.264482	-0.148186
ENSG00000166091	CMTM5	M6	-0.474113	0.00900558	-0.34912	-0.520514	0.0299817	0.302473	0.583278	-0.0850481	0.424376	-0.140431	0.254108	0.184395	-0.369922	-0.316889	-0.0531231	-0.287078	0.252508	-0.287092	-0.191015	-0.333999	0.461316	-0.1799	0.199585
ENSG00000099203	TMED1	M0	-0.0921705	0.241918	0.255275	0.0119767	-0.0410356	-0.237864	-0.076305	0.379753	0.208244	0.190086	-0.430978	0.18957	0.0026242	0.172078	-0.512414	0.0531985	0.108384	0.193962	0.308949	-0.337297	-0.245743	-0.0942937	0.372477
ENSG00000204060	FOXO6	M1	0.174661	0.113979	-0.00269497	0.20143	-0.472512	0.301716	-0.206605	0.109433	-0.0721293	0.354509	-0.0937622	-0.188537	-0.0536419	-0.42502	0.129684	0.348863	0.260849	0.103558	-0.350639	0.221725	-0.214797	-0.340675	-0.0781634
ENSG00000120675	DNAJC15	M0	-0.0866259	-0.187939	0.0495978	-0.107855	0.200887	0.0102316	0.132065	-0.00325541	0.0785424	-0.0340595	0.0902445	0.266784	-0.0395703	0.130213	0.0518977	-0.141398	0.0661599	0.170012	0.118222	-0.0688786	0.12718	0.0133668	0.0427193
ENSG00000102710	SUPT20H	M1	-0.0508284	0.530852	0.0204113	-0.0169334	-0.398878	0.253525	-0.049869	0.225101	0.322052	0.239245	-0.277382	-0.150903	-0.412788	-0.270867	-0.193258	0.283446	0.409102	-0.00436602	0.059984	-0.116064	-0.290976	-0.232614	0.124524
ENSG00000141994	DUS3L	M18	-0.398021	0.203736	0.197747	-0.338653	0.381094	-0.234349	0.188988	0.206236	0.360183	-0.179179	-0.231676	0.442144	-0.213126	0.505567	-0.462512	-0.268836	-0.0570702	0.0132171	0.705757	-0.500122	-0.0300845	0.158503	0.382
ENSG00000197653	DNAH10	M0	-0.125011	-0.330554	0.189886	-0.0738168	0.242082	-0.20135	0.0881021	0.0815327	-0.021636	0.0474185	0.0393147	0.307129	0.208482	0.204543	-0.0670605	-0.14498	-0.0391405	0.0683276	0.0174186	-0.128581	0.152124	-0.00915682	0.145525
ENSG00000279765		M7	0.011662	0.25886	0.681754	0.178932	-0.370988	-0.181254	-0.330037	0.750605	0.1922	0.689832	-0.693336	0.151488	0.0078111	-0.0217346	-0.466767	0.381159	0.539976	0.21645	0.126076	-0.17713	-0.576058	-0.591993	0.470501
ENSG00000168026	TTC21A	M0	0.443655	-0.0571561	0.332547	0.535561	-0.303822	0.0340091	-0.53117	0.25214	-0.229365	0.463546	-0.352921	-0.223551	0.250788	-0.0774757	-0.0118631	0.514718	0.0606105	0.172435	-0.0854037	0.246704	-0.501845	-0.128298	-0.0846238
ENSG00000152894	PTPRK	M1	0.281882	0.562819	-0.13905	0.25539	-0.527881	0.29472	-0.270042	0.0316083	0.0522994	0.194265	-0.160205	-0.468361	-0.360363	-0.349421	0.042581	0.49737	0.260932	0.0565496	-0.0886846	0.210886	-0.33669	-0.0369819	-0.215169
ENSG00000183145	RIPPLY3	M1	0.0966544	0.213868	0.0210223	0.178562	-0.453328	0.275575	-0.13399	0.233892	0.0838458	0.398822	-0.278156	-0.185011	-0.142907	-0.364788	-0.190538	0.371509	0.236985	0.0111248	-0.1731	-0.0480862	-0.217453	-0.306632	0.101728
ENSG00000079805	DNM2	M11	-0.528289	0.226875	0.416399	-0.421846	0.269402	-0.32811	0.260697	0.451366	0.533018	0.0355549	-0.363139	0.492456	-0.161152	0.387328	-0.621246	-0.242463	0.345872	-0.064983	0.594415	-0.668542	-0.039253	-0.144852	0.631776
ENSG00000215039	CD27-AS1	M10	-0.148022	-0.408862	-0.368896	-0.281646	0.28633	0.103251	0.351209	-0.463519	-0.104172	-0.360397	0.569625	0.0549398	0.100868	-0.0866957	0.391411	-0.416016	-0.214393	-0.203681	-0.388193	0.0912249	0.494119	0.194194	-0.214783
ENSG00000179242	CDH4	M15	0.321468	0.334334	0.264631	0.487441	-0.592462	0.099527	-0.495103	0.408422	-0.137203	0.620029	-0.564845	-0.236547	0.0612143	-0.242714	-0.259358	0.653211	0.17051	0.120614	0.0208739	0.120248	-0.582377	-0.335127	0.112917
ENSG00000171476	HOPX	M0	-0.0506806	0.0434544	0.302278	0.051551	-0.120994	0.0590771	-0.121044	0.363028	0.151904	0.339188	-0.353833	0.213671	-0.0148169	-0.072715	-0.313574	0.188914	0.194808	0.241869	0.0951472	-0.193584	-0.254268	-0.301281	0.3241
ENSG00000173230	GOLGB1	M2	0.348496	0.00994278	0.498912	0.416118	0.0820084	-0.30474	-0.439233	0.321155	-0.139371	0.203395	-0.39629	0.040782	0.149597	0.423371	-0.17241	0.275021	-0.0727504	0.446284	0.351183	0.106797	-0.455216	0.11215	0.00787405
ENSG00000010610	CD4	M0	-0.27582	0.244211	-0.0907851	-0.20541	-0.200334	0.166402	0.346197	0.195226	0.37644	0.107763	-0.122122	0.136322	-0.252699	-0.339605	-0.314624	-0.0452539	0.304858	0.0166755	-0.0803946	-0.290953	0.164618	-0.314024	0.337413
ENSG00000174197	MGA	M2	0.336081	0.0240576	0.656723	0.449989	-0.0437321	-0.382811	-0.562398	0.506086	-0.146061	0.404463	-0.5165	0.0599837	0.147581	0.371182	-0.212968	0.363168	0.0954267	0.386277	0.314664	0.0973612	-0.533494	-0.0702119	0.113787
ENSG00000126016	AMOT	M5	-0.173889	0.0154341	-0.546964	-0.30849	0.0899065	0.317645	0.368135	-0.385055	0.127097	-0.318547	0.37853	0.0220969	-0.151554	-0.210066	0.10104	-0.260433	-0.151969	-0.0402322	-0.20868	-0.0898715	0.403679	0.170415	-0.106872
ENSG00000067836	ROGDI	M0	0.362674	-0.326768	-0.132621	0.216687	0.230867	-0.0991366	-0.181579	-0.44762	-0.428046	-0.252952	0.423048	-0.258879	0.22021	0.223848	0.556092	-0.037066	-0.311658	-0.0901146	-0.16072	0.469669	0.105619	0.426981	-0.535197
ENSG00000235205	TATDN2P3	M1	-0.208248	0.215381	0.0578873	-0.151711	-0.127692	0.0833826	0.170279	0.265687	0.349379	0.14516	-0.17967	0.178135	-0.339682	-0.170515	-0.239534	0.075579	0.269918	0.171916	0.044023	-0.229939	-0.0366635	-0.247259	0.282457
ENSG00000102683	SGCG	M8	-0.578121	0.134101	-0.0163104	-0.489855	0.132245	-0.123839	0.515786	0.274574	0.568418	-0.0254271	-0.107486	0.488275	-0.362221	-0.0212737	-0.375689	-0.240899	0.31566	0.0555956	0.190655	-0.537175	0.230004	-0.232898	0.546969
ENSG00000134115	CNTN6	M0	-0.319976	-0.0564453	-0.32201	-0.391621	0.248999	0.149947	0.400683	-0.269926	0.183859	-0.32637	0.328174	0.217273	-0.158246	0.0357159	0.0674277	-0.373585	-0.0570505	-0.129813	0.0236841	-0.183251	0.372938	0.16278	-0.0156983
ENSG00000102038	SMARCA1	M0	0.0321188	-0.0332503	-0.0816146	-0.0279256	0.0761604	0.0080417	0.00089627	-0.14334	-0.00412435	-0.0984433	0.0868933	-0.0809231	0.0301048	-0.0156174	-0.00112618	-0.0670476	-0.137461	-0.0519326	-0.000856648	-0.023657	0.0507585	0.162104	-0.0508058
ENSG00000082781	ITGB5	M22	-0.256952	0.408454	0.253147	-0.117614	-0.179325	-0.120442	0.0629005	0.487592	0.410151	0.288124	-0.487886	0.105795	-0.239928	0.0163305	-0.552362	0.13404	0.299954	-0.0673698	0.313849	-0.424466	-0.226876	-0.266195	0.489498
ENSG00000165511	C10orf25	M0	0.237072	-0.170787	-0.0844586	0.190527	-0.0185516	-0.0253574	-0.032441	-0.270548	-0.29121	0.00723675	0.207856	-0.283834	0.215209	-0.0516202	0.260003	0.0899265	-0.212515	-0.229939	-0.11114	0.269421	0.129449	0.205787	-0.293705
ENSG00000142192	APP	M0	0.240709	-0.409612	-0.126148	0.201793	-0.0872588	0.167705	-0.129916	-0.106124	-0.250866	0.0447707	0.174331	-0.15765	0.173431	-0.243424	0.370612	0.120068	-0.188504	0.224878	-0.5246	0.324141	0.00932149	-0.110369	-0.238613
ENSG00000166681	BEX3	M0	0.284566	-0.264447	0.00833916	0.237736	0.128203	-0.139233	-0.20439	-0.226776	-0.349881	-0.01473	0.135607	-0.126594	0.310904	0.188246	0.262757	0.0493803	-0.330508	-0.00728124	0.00810189	0.283435	-0.0167847	0.257651	-0.276521
ENSG00000165512	ZNF22	M0	0.0273969	0.136658	0.187232	0.0438839	-0.150984	-0.166508	-0.0521669	0.0745292	-0.0899203	0.257788	-0.0619731	-0.194607	0.0801425	0.0782424	0.0286026	0.112367	0.396438	-0.430692	-0.000721437	0.0721645	-0.0397621	-0.0931014	-0.0213422
ENSG00000100336	APOL4	M0	0.525643	0.0177232	0.0487879	0.545416	-0.191663	-0.020411	-0.472772	-0.0181926	-0.298651	0.198069	-0.145462	-0.341301	0.145931	0.0198499	0.132353	0.46619	-0.163197	0.253331	-0.0327641	0.350286	-0.383308	0.209369	-0.301702
ENSG00000205213	LGR4	M4	-0.470975	-0.291029	0.0892439	-0.418653	0.577701	-0.436279	0.378402	0.0750551	0.252712	-0.336138	0.108259	0.595486	0.0650346	0.38936	-0.130788	-0.613717	-0.0353263	0.0943238	0.273982	-0.349143	0.34726	0.0387809	0.363907
ENSG00000125652	ALKBH7	M9	0.328497	0.150297	0.533183	0.494208	-0.487592	-0.128779	-0.585201	0.588132	-0.147607	0.746055	-0.625558	-0.125884	0.185173	-0.0572859	-0.211631	0.564609	0.429097	0.200107	-0.0272893	0.142614	-0.648871	-0.431545	0.1696
ENSG00000122952	ZWINT	M1	-0.310735	0.767855	-0.131865	-0.275354	-0.0748211	0.0842897	0.22985	0.118903	0.521707	-0.127477	-0.264658	0.0324556	-0.599118	0.0690307	-0.469589	0.0460169	0.179754	-0.147416	0.640181	-0.427986	-0.0978913	0.0948431	0.249908
ENSG00000212123	PRR22	M0	-0.24905	-0.00336941	-0.136003	-0.227735	0.362747	-0.10946	0.190971	-0.189735	0.166403	-0.386933	0.14409	0.194736	-0.10541	0.302702	-0.0331215	-0.299462	-0.243837	-0.179808	0.399982	-0.206612	0.177417	0.345775	0.0224636
ENSG00000186501	TMEM222	M0	-0.133089	-0.508057	0.0232403	-0.147025	0.412758	-0.129586	0.161151	-0.183773	-0.112695	-0.162437	0.330102	0.28033	0.255161	0.20435	0.236318	-0.387625	-0.0547635	-0.0778507	-0.0870402	0.0252341	0.33341	0.12983	-0.0231267
ENSG00000163803	PLB1	M0	0.134991	-0.335782	-0.166842	0.0681893	0.272765	-0.00550886	0.0514053	-0.386581	-0.189184	-0.270979	0.364631	-0.0056599	0.137795	0.121884	0.334575	-0.156731	-0.325087	0.0597158	-0.11234	0.206928	0.217249	0.359353	-0.304837
ENSG00000178882	RFLNA	M6	-0.415685	-0.204042	-0.46473	-0.546248	0.288477	0.223578	0.679094	-0.392403	0.232235	-0.439752	0.464535	0.187895	-0.105089	-0.133127	0.0408492	-0.512335	-0.0616385	-0.242922	-0.210474	-0.283028	0.601468	0.0979697	0.0334319
ENSG00000101844	ATG4A	M0	-0.310704	-0.238857	-0.368792	-0.39516	0.211087	0.169308	0.447678	-0.328213	0.142329	-0.246122	0.437682	0.120562	-0.0906853	-0.153638	0.181026	-0.369884	-0.0533863	-0.246401	-0.248505	-0.135082	0.510475	0.0935011	-0.00390201
ENSG00000162688	AGL	M0	0.0974605	0.311238	0.0439498	0.105793	-0.0940749	0.0100107	-0.154199	0.0727015	0.0854265	-0.00514425	-0.207541	-0.162948	-0.097442	0.156375	-0.148888	0.202911	0.100483	0.0365731	0.264281	-0.0410886	-0.252872	0.160988	-0.0388936
ENSG00000125650	PSPN	M0	0.0468848	0.0850788	0.0911947	0.0849493	-0.356962	0.203296	-0.112181	0.205289	-0.0346722	0.377571	-0.198366	0.000762476	0.0284332	-0.305743	-0.0960967	0.206843	0.303239	0.0507577	-0.206147	0.00352279	-0.168665	-0.357439	0.0927713
ENSG00000019991	HGF	M6	-0.620325	-0.013024	-0.509405	-0.696427	0.289252	0.242118	0.839613	-0.314928	0.49443	-0.508578	0.43676	0.308001	-0.371529	-0.164113	-0.0343326	-0.566673	0.0654481	-0.276143	-0.00911535	-0.420883	0.6695	0.0245201	0.163422
ENSG00000110756	HPS5	M4	-0.304285	-0.53779	0.0913222	-0.356241	0.494555	-0.167965	0.363135	-0.126172	-0.00201536	-0.201477	0.343191	0.315448	0.202083	0.247055	0.12313	-0.526789	0.00982461	-0.292417	-0.10336	-0.150695	0.453604	0.0590012	0.0981291
ENSG00000133863	TEX15	M1	0.0526689	0.420851	-0.124787	0.0363173	-0.108394	0.139391	-0.102481	0.0600978	0.0912193	-0.0532848	-0.206887	-0.0525858	-0.259511	0.0918512	-0.211529	0.209984	-0.127676	0.175086	0.254915	-0.0852558	-0.23508	0.144597	-0.0247157
ENSG00000139211	AMIGO2	M0	-0.501893	-0.490938	-0.130536	-0.554324	0.661854	-0.139382	0.569562	-0.234249	0.22077	-0.508889	0.420958	0.533728	0.0826954	0.255182	0.0583788	-0.71651	-0.185364	-0.0669061	0.0761805	-0.321693	0.559767	0.142742	0.176699
ENSG00000180867	PDIA3P1	M5	-0.112872	-0.106808	-0.458869	-0.186469	0.0361069	0.260602	0.288233	-0.382776	0.0554359	-0.287787	0.355896	-0.0248356	-0.000985675	-0.27017	0.125756	-0.195538	-0.294624	-0.100642	-0.232143	-0.0483031	0.335481	0.163413	-0.135407
ENSG00000237188		M10	-0.239204	-0.295188	-0.47729	-0.363096	0.358079	0.0887387	0.401051	-0.508441	0.0674055	-0.510356	0.553787	0.0496443	0.072011	-0.0568063	0.276048	-0.451401	-0.282466	-0.184571	-0.223039	-0.0674585	0.486496	0.291334	-0.17055
ENSG00000177426	TGIF1	M7	0.0313702	0.579096	0.180443	0.115726	-0.450839	0.0574254	-0.145347	0.485563	0.35323	0.341043	-0.521409	-0.154734	-0.376838	-0.214224	-0.451917	0.424707	0.400545	0.206427	0.0728759	-0.197558	-0.400306	-0.308548	0.282719
ENSG00000162543	UBXN10	M3	0.724962	-0.0269236	0.362558	0.8513	-0.352637	-0.149006	-0.788508	0.213083	-0.491358	0.538573	-0.384274	-0.34928	0.375878	0.0668995	0.0872338	0.678051	-0.106436	0.320113	0.000241406	0.486903	-0.607658	0.0437606	-0.255089
ENSG00000101670	LIPG	M0	-0.377264	0.137929	0.592242	-0.181019	0.152486	-0.5528	0.0777032	0.598458	0.298057	0.222077	-0.485821	0.520892	0.0889087	0.353484	-0.597671	-0.198471	0.308986	0.0527055	0.519397	-0.47617	-0.091069	-0.35632	0.666745
ENSG00000235217	TSPY26P	M0	0.12735	0.147255	-0.071871	0.14942	-0.0453866	-0.0425387	-0.160783	0.020935	-0.0291653	-0.000915198	-0.106787	-0.0656878	-0.0976816	0.068981	-0.00926702	0.162669	-0.00415141	0.126184	0.149994	0.0602464	-0.175463	0.147564	-0.0963758
ENSG00000214110	LDHAP4	M8	-0.219644	0.0667774	-0.12091	-0.23912	-0.179414	0.242416	0.24903	0.124745	0.271622	0.0922135	-0.00259364	0.162225	-0.247037	-0.36796	-0.0650767	-0.0095424	0.213269	0.147232	-0.274536	-0.170783	0.0604099	-0.312518	0.178317
ENSG00000103994	ZNF106	M8	-0.305573	0.66172	0.0326895	-0.208984	-0.309174	0.133121	0.185366	0.393761	0.5922	0.170076	-0.435169	0.0210522	-0.518271	-0.184399	-0.534023	0.17792	0.516417	-0.038516	0.283285	-0.432872	-0.200489	-0.283382	0.42886
ENSG00000114742	WDR48	M3	0.723622	-0.133112	0.372952	0.675317	-0.143252	-0.361023	-0.697774	-0.0156381	-0.678675	0.239653	-0.0699515	-0.484312	0.498186	0.255123	0.392416	0.39707	-0.0788061	0.0617142	-0.101557	0.663564	-0.407458	0.16411	-0.483055
ENSG00000121210	TMEM131L	M6	-0.494872	-0.0336196	-0.559655	-0.638013	0.257586	0.391495	0.680157	-0.435627	0.308861	-0.501434	0.505929	0.137442	-0.380037	-0.120322	0.0922535	-0.473372	-0.0160447	-0.405338	-0.0590556	-0.293461	0.608929	0.181827	-0.0183129
ENSG00000269053		M2	-0.135653	-0.1756	0.457319	-0.0656428	0.130635	-0.391008	-0.0314273	0.301596	-0.061728	0.223853	-0.198644	0.256127	0.286303	0.279531	-0.170059	-0.115764	0.236968	-0.0788107	0.0807899	-0.133944	-0.0664304	-0.213538	0.317339
ENSG00000141971	MVB12A	M16	-0.237316	0.521773	0.20934	-0.10085	-0.45477	0.160896	-0.0247342	0.605284	0.465347	0.479161	-0.587739	0.152024	-0.320771	-0.311096	-0.579524	0.281357	0.608165	0.112938	0.0831314	-0.412094	-0.392065	-0.58647	0.534784
ENSG00000197122	SRC	M0	0.488722	0.202769	0.122247	0.510909	-0.492944	0.197626	-0.483232	0.107032	-0.30833	0.300054	-0.21157	-0.419322	0.0735934	-0.27586	0.164022	0.514448	0.0702971	0.174713	-0.198846	0.450304	-0.415035	-0.178567	-0.258815
ENSG00000101188	NTSR1	M9	0.0647357	0.523563	0.117523	0.184194	-0.488848	0.0449947	-0.166223	0.302883	0.0600648	0.445488	-0.442322	-0.143397	-0.101277	-0.16747	-0.307589	0.404801	0.343349	-0.0622371	0.161433	-0.0461925	-0.351709	-0.302257	0.165193
ENSG00000126003	PLAGL2	M5	-0.171603	0.433312	-0.306267	-0.115713	-0.241202	0.597645	0.0399689	0.0849085	0.324126	-0.0139061	-0.219569	-0.000160643	-0.500848	-0.275948	-0.286961	0.153765	0.0878265	0.0394567	0.147347	-0.250446	-0.185269	-0.0751781	0.108614
ENSG00000177076	ACER2	M0	0.149545	0.303473	0.168679	0.233995	-0.380124	0.0452338	-0.27889	0.296862	-0.0369028	0.395279	-0.332719	-0.0611734	-0.0193846	-0.140842	-0.175094	0.366358	0.194002	0.142378	0.0679173	0.0350326	-0.335681	-0.187943	0.0968061
ENSG00000204947	ZNF425	M0	0.291932	-0.27519	-0.159783	0.185827	0.158276	0.0496149	-0.26132	-0.282879	-0.330881	-0.152664	0.171657	-0.0985419	0.227416	0.168822	0.225733	0.0114571	-0.416143	0.175947	-0.0882624	0.203389	-0.0702925	0.411966	-0.340247
ENSG00000240137	ERICH6-AS1	M0	0.311937	-0.12665	0.0825326	0.312391	-0.0808137	-0.0974309	-0.298621	0.0592488	-0.260255	0.143328	-0.0850802	-0.162176	0.150058	0.0523097	0.0965105	0.218098	-0.203997	0.180133	-0.146565	0.219753	-0.172613	0.0647257	-0.155339
ENSG00000128165	ADM2	M1	0.0409656	0.34427	0.031345	0.0718556	-0.153817	-0.011223	-0.136111	0.197781	0.135739	0.0513582	-0.250624	-0.103443	-0.213662	-0.0269005	-0.241771	0.194139	0.00614752	0.210711	0.0804755	-0.0942272	-0.221536	0.027875	0.104051
ENSG00000113805	CNTN3	M0	-0.126613	-0.171639	-0.356883	-0.193397	0.089863	0.150531	0.241019	-0.225139	0.0751939	-0.169495	0.280535	0.0267407	-0.0502462	-0.110722	0.0939322	-0.195655	-0.116845	0.0245258	-0.271288	-0.100945	0.293792	0.150354	-0.0671966
ENSG00000176834	VSIG10	M17	-0.327678	0.399394	0.112793	-0.265007	0.0278354	-0.0053584	0.137168	0.36103	0.425957	-0.00356523	-0.329197	0.429402	-0.340353	0.137765	-0.446411	-0.0932387	0.228334	0.294047	0.446813	-0.410694	-0.127316	-0.162829	0.421966
ENSG00000142632	ARHGEF19	M0	0.147246	0.172702	-0.261546	0.0357346	-0.0594019	0.0768928	0.0709233	-0.244251	-0.0774098	-0.20303	0.218405	-0.246101	-0.153688	-0.0149435	0.21914	0.0509786	-0.016746	0.0444688	-0.166575	0.204674	0.120715	0.217492	-0.310104
ENSG00000271851		M21	0.0902232	0.141548	-0.335207	-0.012004	0.051332	0.076634	0.0346678	-0.363419	-0.0600313	-0.310588	0.218646	-0.303391	-0.109935	0.00327488	0.14534	0.00200559	-0.360874	-0.13064	0.0471785	0.0854271	0.0937635	0.42574	-0.2967
ENSG00000075884	ARHGAP15	M1	0.404879	0.266208	-0.313682	0.293958	-0.326279	0.340083	-0.188812	-0.233589	-0.116201	-0.0471505	0.118718	-0.484849	-0.235813	-0.304832	0.294415	0.354708	-0.0902677	0.15846	-0.239474	0.401569	-0.134512	0.133811	-0.439448
ENSG00000181789	COPG1	M0	-0.238385	-0.194573	0.128006	-0.204467	0.153908	0.108014	0.252036	0.107921	0.249644	0.0825119	0.0177436	0.28603	-0.0162162	-0.0812671	-0.123011	-0.17663	0.198388	-0.00057191	-0.0268586	-0.233862	0.157629	-0.184114	0.254204
ENSG00000170310	STX8	M0	-0.283371	0.0495217	-0.277644	-0.316862	-0.0252584	0.118587	0.350029	-0.131924	0.212685	-0.114045	0.239888	0.0795702	-0.22104	-0.219561	0.108638	-0.184856	0.243628	-0.210085	-0.18719	-0.0902581	0.310215	-0.107458	0.0450271
ENSG00000261441		M2	-0.0857842	-0.148355	0.411348	-0.0106416	0.20842	-0.333808	-0.10678	0.221796	-0.0706324	0.112255	-0.18584	0.286013	0.253549	0.36327	-0.149838	-0.0588164	0.0330658	0.00699404	0.293328	-0.118444	-0.133801	-0.0234705	0.229384
ENSG00000101346	POFUT1	M1	-0.311467	0.621945	-0.11002	-0.23117	-0.109707	0.145492	0.204214	0.209787	0.536518	-0.0442072	-0.336116	0.0971414	-0.488826	-0.00572843	-0.504742	0.096529	0.187498	0.00450271	0.444638	-0.455098	-0.166993	-0.00733499	0.323301
ENSG00000134769	DTNA	M3	0.805362	-0.00905973	0.298038	0.839791	-0.552082	0.100586	-0.758111	0.141412	-0.524834	0.557487	-0.254397	-0.528326	0.269824	-0.243398	0.313795	0.733548	0.011967	0.306474	-0.339226	0.691668	-0.587042	-0.145024	-0.405128
ENSG00000261643		M0	0.223564	0.0494676	-0.0877076	0.223423	-0.0951871	0.217232	-0.22455	-0.0995331	-0.122722	-0.0491007	-0.0355003	-0.195237	-0.0239824	-0.0940363	0.0425894	0.203014	-0.262781	0.121113	-0.00973841	0.139431	-0.194776	0.179746	-0.176544
ENSG00000163956	LRPAP1	M2	0.250358	0.0464795	0.799234	0.414749	-0.114873	-0.444176	-0.468597	0.590332	-0.138981	0.566321	-0.61408	0.109945	0.331058	0.340988	-0.335383	0.333577	0.257359	0.180603	0.314868	0.0316859	-0.522234	-0.264612	0.275268
ENSG00000185808	PIGP	M4	-0.00487248	-0.461501	-0.0240762	-0.0680938	0.48717	-0.332187	0.107003	-0.285698	-0.152614	-0.403015	0.379599	0.0464545	0.192422	0.296684	0.28552	-0.366563	-0.353244	0.00980773	-0.0271446	0.101114	0.344788	0.360128	-0.179395
ENSG00000184083	FAM120C	M0	-0.297224	0.327059	-0.0822693	-0.293967	0.0620464	0.0258399	0.198537	0.103509	0.328285	-0.0689469	-0.181323	0.168196	-0.237989	0.0837603	-0.460091	-0.138476	0.0305925	-0.0422392	0.354146	-0.469705	0.0033011	0.0718816	0.293768
ENSG00000259705		M0	0.491971	-0.0995783	0.0518374	0.510062	-0.155743	0.081436	-0.407147	-0.0604982	-0.352153	0.172303	-0.0913721	-0.287014	0.244823	-0.043302	0.132382	0.404201	-0.331336	0.210403	-0.0692163	0.337382	-0.275938	0.180968	-0.282958
ENSG00000089220	PEBP1	M14	0.491322	-0.500981	-0.00928468	0.406694	0.133143	-0.0785294	-0.308688	-0.456932	-0.67631	-0.113269	0.426768	-0.311303	0.5084	0.107214	0.684511	0.0281452	-0.366966	-0.128945	-0.261623	0.656845	0.0824236	0.327406	-0.594677
ENSG00000184900	SUMO3	M0	0.350145	-0.165356	0.262138	0.357889	-0.0315692	-0.09332	-0.309889	-0.0121563	-0.356711	0.213806	-0.0564186	-0.151095	0.343162	0.158271	0.1613	0.229051	-0.0514368	-0.0479817	0.0473032	0.314126	-0.186202	0.00846424	-0.206835
ENSG00000114745	GORASP1	M12	-0.0377628	-0.293228	0.271003	-0.00260891	0.308582	-0.344378	0.0367455	0.0314684	-0.0283897	0.039013	0.0624891	0.221265	0.226043	0.326333	0.0470716	-0.137895	0.0281652	-0.0564779	0.172913	-0.0274359	0.107165	0.0909164	0.0693829
ENSG00000185989	RASA3	M0	-0.445415	-0.0172401	0.153885	-0.378762	0.202394	-0.228162	0.342049	0.16068	0.275866	0.0246851	-0.047979	0.390135	-0.00573022	0.208283	-0.26874	-0.362617	0.260827	-0.261763	0.24649	-0.392668	0.226741	-0.152009	0.40151
ENSG00000048740	CELF2	M0	0.2991	0.0691303	-0.197978	0.232207	-0.251294	0.236541	-0.182688	-0.295664	-0.24024	0.0599552	0.222773	-0.488079	-0.0652874	-0.156758	0.403277	0.293302	0.0859679	-0.330266	-0.177249	0.393351	-0.0126447	0.132978	-0.464984
ENSG00000135643	KCNMB4	M0	0.317035	0.00641916	-0.475265	0.11976	-0.0951901	0.242816	0.0104555	-0.611175	-0.290452	-0.252222	0.523215	-0.487671	0.0222188	-0.165408	0.552846	0.0504303	-0.198662	-0.296692	-0.347498	0.436398	0.211148	0.378216	-0.613389
ENSG00000260912		M5	0.0129787	0.224117	-0.264295	0.0332014	-0.143496	0.24709	-0.0408364	-0.0657878	0.00990709	-0.0608563	-0.0295401	-0.0723801	-0.0647963	-0.154518	-0.0626838	0.118339	-0.147422	0.0286986	0.0411021	-0.0165545	-0.0656229	0.0900043	-0.0414211
ENSG00000101189	MRGBP	M0	0.276322	0.0979032	0.162886	0.270653	-0.0132285	-0.270129	-0.288325	-0.0438646	-0.153365	0.0359509	-0.0217521	-0.244555	0.0673192	0.231601	0.192994	0.148284	0.0719077	-0.0456492	0.137455	0.284737	-0.194172	0.179315	-0.263518
ENSG00000107036	RIC1	M6	-0.653337	0.150196	-0.449738	-0.709743	0.129891	0.289955	0.72894	-0.127303	0.605473	-0.347003	0.267823	0.316	-0.450495	-0.277178	-0.226042	-0.473654	0.20516	-0.162054	-0.111722	-0.53644	0.516502	-0.0794672	0.309972
ENSG00000137252	HCRTR2	M0	0.33916	-0.163222	-0.0619271	0.296959	-0.0278055	-0.000846587	-0.205373	-0.265212	-0.33895	-0.0327942	0.226854	-0.307224	0.158793	0.011421	0.421613	0.118771	-0.111744	-0.10851	-0.167615	0.454214	0.0153645	0.159501	-0.413792
ENSG00000197024	ZNF398	M0	0.469967	-0.221494	0.032868	0.38704	0.150029	0.0559734	-0.39973	-0.218088	-0.413034	-0.160959	0.0949002	-0.219711	0.268656	0.207349	0.272837	0.11299	-0.456537	0.281418	-0.0291153	0.382508	-0.194928	0.403158	-0.426755
ENSG00000092470	WDR76	M1	-0.18931	0.605614	-0.34097	-0.221955	-0.0709757	0.0786383	0.230418	-0.148411	0.223019	-0.232569	-0.00667447	-0.141051	-0.395563	0.0856245	-0.202633	0.0144704	-0.0276248	-0.31541	0.40781	-0.210587	0.0848733	0.252081	-0.0213983
ENSG00000196950	SLC39A10	M3	0.66006	-0.114275	0.419628	0.723774	-0.210435	-0.260901	-0.673669	0.170302	-0.499302	0.332177	-0.22322	-0.305582	0.368026	0.102824	0.232108	0.479771	-0.102897	0.318174	-0.0533619	0.565342	-0.442337	-0.0241125	-0.301065
ENSG00000155886	SLC24A2	M0	0.276043	0.243683	-0.046804	0.228811	-0.178074	0.142432	-0.208889	-0.0288633	-0.0848606	0.0284544	-0.0522843	-0.256804	-0.14464	-0.0160665	0.103446	0.228876	0.0835358	0.0509252	0.0417877	0.23409	-0.191203	0.0757438	-0.227865
ENSG00000060491	OGFR	M16	0.0706909	0.0344585	0.388543	0.0936655	-0.217704	-0.251113	-0.16209	0.327988	-0.0227283	0.352155	-0.172331	-0.00707534	0.12427	-0.0788125	0.0687284	0.0960764	0.4694	0.0378889	-0.234455	0.156917	-0.199083	-0.41922	0.098128
ENSG00000183520	UTP11	M0	-0.439444	0.108337	-0.14138	-0.442364	0.191693	0.0183836	0.4853	-0.088789	0.357604	-0.281366	0.111745	0.19218	-0.193874	0.0483327	-0.188567	-0.30289	0.0718917	-0.283091	0.224729	-0.3659	0.315609	0.00601567	0.223576
ENSG00000283563		M20	-0.507286	-0.232695	-0.544388	-0.614589	0.430019	0.154994	0.732132	-0.434797	0.299667	-0.578681	0.583971	0.289899	-0.216885	-0.0688403	0.132903	-0.626886	-0.123392	-0.199768	-0.101316	-0.292958	0.736699	0.2011	0.0204908
ENSG00000144642	RBMS3	M6	-0.630193	-0.245387	-0.468067	-0.719465	0.467226	0.0570472	0.904227	-0.376861	0.387583	-0.577369	0.584188	0.392212	-0.193292	-0.0230225	0.0474343	-0.731382	-0.0569427	-0.259362	-0.0889518	-0.383864	0.875972	0.117984	0.158093
ENSG00000253704		M0	0.0144953	0.0589048	-0.216076	-0.0301367	-0.0624936	0.117095	0.0899194	-0.16929	-0.0031575	-0.0763109	0.153823	-0.199189	-0.12789	-0.1163	0.123557	0.0256718	-0.0157816	-0.238438	-0.0677413	0.061495	0.105812	0.0975305	-0.14658
ENSG00000213300	HNRNPA3P6	M0	-0.0594051	0.0519705	0.0378127	-0.0484332	-0.0984736	0.0999024	-0.0433743	0.0972868	-0.0213747	0.0507199	-0.0705119	0.0986642	0.0499597	-0.0580083	-0.0506471	-0.0409698	0.0771373	0.0825685	-0.0214478	-0.0350481	-0.0905578	-0.131541	0.0812213
ENSG00000114999	TTL	M4	-0.284514	-0.247473	-0.213492	-0.399292	0.547977	-0.174013	0.416118	-0.457971	0.0331666	-0.652707	0.502262	0.111507	0.00719702	0.268145	0.246718	-0.537733	-0.323877	-0.318753	0.153328	-0.0735327	0.482921	0.358525	-0.141302
ENSG00000120658	ENOX1	M10	0.0196361	-0.369909	-0.679089	-0.167447	0.265611	0.181901	0.343505	-0.807725	-0.253975	-0.568895	0.829732	-0.255469	0.0607014	-0.0848731	0.648172	-0.331976	-0.413936	-0.367261	-0.364	0.29169	0.660141	0.518358	-0.569628
ENSG00000183793	NPIPA5	M0	0.094895	-0.111843	-0.241284	0.0272424	-0.0166867	0.199024	0.0327366	-0.252347	-0.108573	-0.182228	0.223118	-0.151797	0.000611758	-0.172188	0.235384	0.00428779	-0.203867	0.0838887	-0.184853	0.148633	0.0665796	0.0895447	-0.22458
ENSG00000106003	LFNG	M1	0.19582	0.702406	0.270746	0.362807	-0.699634	0.0577125	-0.455141	0.568977	0.107695	0.647834	-0.749766	-0.200943	-0.151601	-0.23608	-0.447243	0.704572	0.403107	0.168585	0.190302	-0.0495936	-0.742432	-0.38286	0.24632
ENSG00000139154	AEBP2	M0	-0.210058	0.475104	0.439741	-0.0196711	-0.453353	0.100301	-0.134417	0.739991	0.444945	0.557485	-0.687763	0.211973	-0.306938	-0.315922	-0.575148	0.309342	0.627167	0.199312	0.139992	-0.356592	-0.509274	-0.692997	0.616051
ENSG00000282851	BISPR	M1	-0.0966038	0.338773	0.0579322	0.022815	-0.344098	0.121458	-0.110597	0.437081	0.297733	0.32511	-0.440255	0.101385	-0.244106	-0.268131	-0.343747	0.295021	0.258389	0.289023	0.0483573	-0.213359	-0.357166	-0.362899	0.328788
ENSG00000204580	DDR1	M15	0.516957	0.298489	0.415792	0.656732	-0.61877	0.0187021	-0.704462	0.435528	-0.238909	0.778181	-0.59526	-0.338774	0.157702	-0.144543	-0.0990271	0.773803	0.237729	0.16555	-0.0257422	0.305504	-0.757013	-0.269574	-0.0191097
ENSG00000124795	DEK	M1	-0.00329753	0.804601	0.399199	0.14907	-0.488481	-0.17774	-0.2102	0.594252	0.273176	0.470492	-0.712101	-0.080558	-0.23128	-0.0116784	-0.550671	0.462501	0.500093	0.00580368	0.461009	-0.188499	-0.542798	-0.384869	0.382062
ENSG00000259891		M0	0.187917	0.0507569	-0.279643	0.107099	-0.0403801	0.179966	-0.108965	-0.35159	-0.19832	-0.194747	0.240081	-0.251473	-0.0291475	-0.0824158	0.26689	0.0295687	-0.293057	-0.0618348	-0.0474733	0.239602	0.0537786	0.256303	-0.367493
ENSG00000126749	EMG1	M2	-0.29743	0.2602	0.575214	-0.100308	0.116822	-0.321016	0.0114027	0.576098	0.378292	0.209348	-0.534784	0.434697	-0.119341	0.334007	-0.571958	-0.00644054	0.380456	0.0824685	0.674822	-0.429121	-0.235622	-0.24349	0.567132
ENSG00000176383	B3GNT4	M0	0.175668	-0.370527	-0.231009	0.0885216	0.0825036	0.119242	-0.0439742	-0.268397	-0.273171	-0.0665574	0.298909	-0.099509	0.148448	-0.0659891	0.410311	-0.0682289	-0.199495	0.0088151	-0.332116	0.302938	0.132646	0.100783	-0.304713
ENSG00000123136	DDX39A	M2	-0.2853	0.247104	0.583152	-0.13504	0.1835	-0.432798	-0.0211192	0.507017	0.314695	0.17921	-0.507317	0.355232	-0.0891049	0.470873	-0.542398	-0.0524157	0.279083	-0.0840768	0.675913	-0.423649	-0.26851	-0.158346	0.519156
ENSG00000172456	FGGY	M7	-0.126715	0.257061	0.576713	0.0538368	-0.197892	-0.29266	-0.187258	0.738147	0.23722	0.554583	-0.628342	0.330614	-0.106096	0.0878967	-0.490002	0.196166	0.495062	0.296743	0.256933	-0.27075	-0.390817	-0.503578	0.562698
ENSG00000135451	TROAP	M1	-0.218238	0.883168	0.00375728	-0.140297	-0.552968	0.219839	0.0772917	0.388197	0.488932	0.315681	-0.467831	-0.0979959	-0.542177	-0.367661	-0.496154	0.29075	0.561946	-0.118292	0.183869	-0.313466	-0.29282	-0.425277	0.35456
ENSG00000146731	CCT6A	M2	-0.339143	-0.141067	0.449852	-0.288859	0.420047	-0.424675	0.18741	0.237959	0.163329	-0.126846	-0.0744918	0.396678	0.0568522	0.469313	-0.162329	-0.36418	0.242043	-0.102293	0.402012	-0.265908	0.10287	-0.0758109	0.315018
ENSG00000139719	VPS33A	M4	-0.363423	-0.167081	-0.117911	-0.405914	0.622268	-0.129558	0.349569	-0.233281	0.173934	-0.565625	0.258375	0.324575	-0.0523586	0.394041	-0.0678876	-0.490658	-0.346048	-0.0802707	0.384616	-0.311351	0.329968	0.43432	0.100749
ENSG00000182718	ANXA2	M0	-0.273736	0.190309	-0.115618	-0.243659	-0.217828	0.122252	0.26121	0.218097	0.430413	0.143553	-0.0936171	0.130952	-0.331243	-0.299925	-0.162481	0.0427854	0.360016	0.147986	-0.219045	-0.260985	0.0348475	-0.312418	0.262389
ENSG00000215021	PHB2	M1	-0.0955967	0.489244	-0.0769363	-0.0735704	-0.431978	0.204735	0.0722341	0.101788	0.215374	0.275685	-0.117185	-0.208717	-0.269617	-0.290256	-0.127433	0.225371	0.597414	-0.361788	-0.0336295	-0.0921069	-0.0701149	-0.197694	0.0809434
ENSG00000230042	AK3P3	M0	0.085513	-0.123307	0.199602	0.134404	-0.00109361	-0.0318146	-0.199474	0.106772	-0.133772	0.117933	-0.118865	0.037864	0.180465	0.0746485	-0.000467758	0.0602577	-0.0547075	0.0482613	0.0261588	0.0590446	-0.16255	-0.0804439	0.0206039
ENSG00000244405	ETV5	M5	-0.231658	-0.054831	-0.347914	-0.286766	-0.00686198	0.509816	0.260873	-0.13011	0.260388	-0.153947	0.149193	0.0818822	-0.306621	-0.357283	-0.00303335	-0.0426832	-0.0921078	0.0439004	-0.185796	-0.193519	0.115617	-0.0669503	0.0463523
ENSG00000122550	KLHL7	M14	0.626432	-0.207771	-0.165823	0.456702	0.0278961	-0.116593	-0.387743	-0.556423	-0.71602	-0.16556	0.400618	-0.567511	0.437743	0.218239	0.670136	0.17263	-0.415276	-0.217272	-0.204782	0.703351	-0.0212999	0.568957	-0.775079
ENSG00000143624	INTS3	M0	-0.00226016	-0.103341	-0.120243	-0.097981	0.204763	-0.041536	0.0359058	-0.162997	-0.0391922	-0.189935	0.106244	-0.0569979	0.0561794	0.162483	-0.0207446	-0.0979506	-0.266386	-0.0984367	0.0451419	-0.0868066	0.0373477	0.274196	-0.106088
ENSG00000164188	RANBP3L	M6	-0.489536	-0.264757	-0.28962	-0.563662	0.36187	-0.0317487	0.654267	-0.274098	0.220717	-0.404846	0.466557	0.323698	-0.103173	0.00829889	0.0805633	-0.579229	0.000230653	-0.205511	-0.111099	-0.273514	0.687657	0.0402631	0.121895
ENSG00000127329	PTPRB	M3	0.751929	-0.111978	-0.00692606	0.729263	-0.263079	0.0817858	-0.579578	-0.159972	-0.513489	0.227592	0.000651505	-0.439095	0.208209	-0.0350616	0.408284	0.555351	-0.280116	0.340341	-0.18799	0.64614	-0.334002	0.236549	-0.55564
ENSG00000143363	PRUNE1	M12	0.439763	-0.443066	0.0460661	0.394647	0.112814	-0.110004	-0.321986	-0.224611	-0.490307	-0.071127	0.194044	-0.179017	0.413519	0.0640923	0.387333	0.0527685	-0.369278	0.149602	-0.248881	0.464309	-0.0135478	0.181203	-0.409699
ENSG00000196850	PPTC7	M0	-0.659014	-0.396299	-0.0751969	-0.693419	0.555282	-0.0741464	0.656778	-0.0746885	0.340298	-0.374436	0.355384	0.603532	-0.0517859	0.14079	-0.0541717	-0.738971	0.112006	-0.152571	-0.00792049	-0.449808	0.600305	-0.0582478	0.358336
ENSG00000185668	POU3F1	M8	-0.598442	0.432641	0.0737562	-0.466353	-0.00446236	-0.0187033	0.363851	0.389641	0.650244	0.0633862	-0.326594	0.442208	-0.395402	0.0182963	-0.581314	-0.166912	0.419231	-0.0789813	0.39061	-0.632345	-0.0160346	-0.30312	0.606859
ENSG00000100379	KCTD17	M3	0.587697	-0.0236033	0.150992	0.645048	-0.0615861	-0.248661	-0.602964	-0.133679	-0.571109	0.143826	-0.113768	-0.341081	0.42188	0.334712	0.205653	0.410829	-0.355736	-0.0124985	0.257257	0.455071	-0.370722	0.411828	-0.404744
ENSG00000186111	PIP5K1C	M0	-0.308693	-0.320439	-0.564181	-0.457776	0.537465	0.333001	0.470208	-0.51899	0.110675	-0.707853	0.546552	0.206358	-0.223166	0.091969	0.194279	-0.540727	-0.510493	-0.0259024	-0.00940912	-0.162215	0.531094	0.414064	-0.164571
ENSG00000147246	HTR2C	M9	0.330328	0.218632	0.301578	0.487018	-0.454127	0.0169713	-0.499352	0.498724	-0.00210616	0.541479	-0.534406	-0.0138122	-0.0762807	-0.172212	-0.154869	0.610409	0.169205	0.564249	0.0229307	0.154536	-0.592153	-0.354741	0.110831
ENSG00000174206	C12orf66	M0	-0.266465	0.0292374	0.0885632	-0.182054	-0.0375793	0.0725099	0.135089	0.290382	0.191813	0.118727	-0.19884	0.280127	-0.0335163	-0.148706	-0.311698	-0.074229	0.174898	0.0280014	-0.00822222	-0.276365	0.00281647	-0.331939	0.373273
ENSG00000204922	UQCC3	M18	-0.240525	0.299578	0.266793	-0.116295	0.164717	-0.189149	0.00134896	0.321413	0.285561	0.0196911	-0.408456	0.271213	-0.136891	0.389583	-0.513755	-0.0397027	0.0639124	-0.0123069	0.649988	-0.413076	-0.218642	0.0420256	0.366495
ENSG00000075407	ZNF37A	M21	-0.0996196	-0.15082	-0.361404	-0.269631	0.439073	0.0329473	0.264005	-0.519997	-0.0419964	-0.637896	0.486609	-0.0165844	-0.126153	0.234003	0.277029	-0.383098	-0.411132	-0.14731	0.0800846	0.037675	0.356071	0.538343	-0.323804
ENSG00000184047	DIABLO	M9	-0.245945	-0.129917	0.417253	-0.153321	0.018678	-0.152798	0.0508937	0.368533	0.130374	0.337258	-0.217059	0.276381	0.124398	0.0203538	-0.245433	-0.100199	0.415682	-0.157643	0.0230731	-0.255342	-0.0473183	-0.387215	0.427081
ENSG00000162194	LBHD1	M0	0.0669461	-0.248396	-0.110654	0.0262927	0.293088	-0.254824	0.0358259	-0.308383	-0.178583	-0.310047	0.314582	-0.0900389	0.233745	0.237098	0.30591	-0.140709	-0.257279	-0.205541	0.0544334	0.168633	0.200683	0.359755	-0.245562
ENSG00000068394	GPKOW	M21	0.160639	-0.152518	-0.167081	0.036644	0.395974	-0.210741	0.0402325	-0.446383	-0.257154	-0.430681	0.340561	-0.20723	0.0995041	0.382155	0.247886	-0.220565	-0.498461	-0.141714	0.13127	0.181522	0.232474	0.569654	-0.373329
ENSG00000105894	PTN	M0	0.165984	0.0886523	0.0863885	0.236394	-0.164809	-0.134529	-0.215098	0.0796421	-0.116595	0.200687	-0.1774	-0.237858	0.123754	-0.0130163	-0.0554456	0.273076	-0.107491	-0.143188	0.0349399	0.0883787	-0.173005	0.0213226	-0.00269735
ENSG00000099219	ERMP1	M8	-0.478377	0.0302063	-0.174927	-0.472002	0.0889032	0.25698	0.389323	0.16767	0.457069	-0.11929	-0.0335406	0.431468	-0.308959	-0.273134	-0.328416	-0.345358	0.10411	0.276761	-0.126821	-0.453619	0.202103	-0.32949	0.413421
ENSG00000058866	DGKG	M0	-0.157778	-0.230359	0.317094	-0.0283076	0.133778	-0.187509	0.0407286	0.279746	0.0688202	0.213802	-0.213548	0.410362	0.212735	0.123117	-0.264158	-0.0761727	-0.0142358	0.171392	0.101788	-0.23028	-0.0191524	-0.206486	0.355142
ENSG00000099251	HSD17B7P2	M0	0.0487727	-0.0104453	0.0199673	0.069196	-0.0553682	-0.0134258	-0.127071	-0.0408785	-0.0754867	0.0254217	-0.0245778	-0.0582428	0.1034	-0.00346774	0.0776029	0.0938941	-0.0287547	-0.0916032	0.0169062	0.0824932	-0.116793	0.0164286	-0.0956456
ENSG00000112902	SEMA5A	M6	-0.429334	-0.0382676	-0.573292	-0.479088	0.271869	0.214423	0.640458	-0.375526	0.297719	-0.489259	0.393458	0.284549	-0.204142	-0.105418	-0.0303295	-0.476942	-0.132949	-0.110805	0.0376577	-0.313177	0.572615	0.16744	0.0666191
ENSG00000038532	CLEC16A	M0	-0.23086	-0.272063	-0.399272	-0.338249	0.223774	0.105192	0.348059	-0.418509	-0.0504256	-0.302793	0.465961	-0.00366368	0.107176	-0.0706962	0.228698	-0.381451	-0.142139	-0.385636	-0.260412	-0.0532804	0.475356	0.169933	-0.109879
ENSG00000215237		M0	0.0321161	-0.321917	-0.0262536	0.0180515	0.233275	0.0225558	-0.0135894	-0.106984	-0.140283	-0.0689365	0.12515	0.0699639	0.189569	0.137265	0.107862	-0.13649	-0.130669	-0.0204482	-0.0362513	0.0465143	0.0873181	0.1136	-0.0778266
ENSG00000185085	INTS5	M21	0.0426372	-0.127931	-0.259056	-0.016085	0.376182	0.0893907	0.0327479	-0.373179	-0.176791	-0.378455	0.241254	0.057445	0.111536	0.345817	0.0861338	-0.172542	-0.493924	-0.0678486	0.245841	0.0142116	0.153874	0.59087	-0.224156
ENSG00000232000	CLCN3P1	M0	-0.292808	0.142525	-0.153716	-0.260719	-0.108824	0.280159	0.265079	0.108521	0.307861	0.0601901	-0.0507784	0.122222	-0.328867	-0.245595	-0.22276	-0.0842919	0.159632	-0.0729561	-0.0192143	-0.291327	0.136053	-0.222317	0.241028
ENSG00000182326	C1S	M0	-0.103643	0.0567408	0.209629	0.0221567	-0.166905	-0.011196	0.0255485	0.333398	0.183819	0.289012	-0.313425	0.207614	0.0669326	-0.161506	-0.358908	0.130979	0.157292	0.217088	-0.0237049	-0.226908	-0.123376	-0.344792	0.352617
ENSG00000158816	VWA5B1	M0	0.440964	-0.0936333	0.355673	0.527694	-0.11954	-0.160219	-0.57782	0.218756	-0.336385	0.262487	-0.315386	-0.059561	0.326086	0.123064	-0.0215903	0.277578	-0.152476	0.407958	0.0525892	0.262927	-0.452898	-0.0392163	-0.0884199
ENSG00000278615	C11orf98	M13	0.080705	-0.422871	0.192935	0.0340316	0.705724	-0.426828	-0.0560803	-0.198355	-0.271397	-0.459005	0.18729	0.205037	0.34428	0.760883	0.102381	-0.34962	-0.511671	0.119298	0.395289	0.046109	0.135394	0.570979	-0.16043
ENSG00000225423	TNPO1P1	M0	0.0119605	-0.141585	-0.258675	-0.028929	0.00529681	0.18848	0.104643	-0.216327	-0.0775532	-0.0513064	0.229639	-0.0484667	0.0396496	-0.0863663	0.198608	-0.0404905	-0.0893453	-0.0897312	-0.178219	0.103409	0.18604	0.0909523	-0.160491
ENSG00000107771	CCSER2	M14	0.219592	-0.565789	-0.187669	0.0947398	0.124345	-0.0445494	-0.00269157	-0.462252	-0.431135	-0.174194	0.590615	-0.214907	0.34749	-0.103303	0.707459	-0.17851	-0.143122	-0.133829	-0.503411	0.501452	0.381523	0.116908	-0.469926
ENSG00000023287	RB1CC1	M12	0.361727	-0.586058	0.0221538	0.243739	0.400955	-0.34673	-0.243964	-0.433725	-0.591445	-0.30459	0.445552	-0.215754	0.534409	0.426852	0.636101	-0.15483	-0.401013	-0.127572	-0.186029	0.524395	0.115429	0.459861	-0.552611
ENSG00000279800	BCLAF1P2	M0	0.137962	-0.0957945	0.00143735	0.121339	0.337511	-0.141961	-0.0910854	-0.298254	-0.222885	-0.241618	0.156712	-0.0551571	0.168293	0.513092	0.185695	-0.0380304	-0.293539	-0.218428	0.401545	0.137443	0.00564862	0.52971	-0.272851
ENSG00000272983		M5	0.0652327	-0.0744999	-0.43471	-0.0531516	0.0108293	0.380405	0.122215	-0.445365	-0.0685079	-0.283675	0.416855	-0.186132	-0.180254	-0.209691	0.378683	-0.0579114	-0.132179	-0.128152	-0.232577	0.221257	0.226814	0.24697	-0.377486
ENSG00000214756	METTL12	M0	-0.231139	-0.00659649	0.117195	-0.156572	0.231838	-0.173193	0.171491	-0.0222126	0.126493	-0.0658321	0.0610448	0.282551	-0.0255626	0.295941	-0.0405455	-0.176131	0.12729	-0.198853	0.373185	-0.146946	0.142775	0.116227	0.110611
ENSG00000109436	TBC1D9	M0	0.530696	-0.433084	-0.324938	0.419066	-0.0776713	0.229916	-0.289623	-0.513445	-0.523934	-0.0704393	0.422202	-0.449258	0.24946	-0.196396	0.669406	0.238417	-0.449174	0.0398527	-0.51869	0.598372	0.021858	0.326615	-0.657325
ENSG00000125651	GTF2F1	M0	-0.0304069	0.0431504	0.28438	0.0598434	-0.303019	-0.0241305	-0.161676	0.39384	0.041934	0.450265	-0.318749	0.128913	0.141056	-0.187271	-0.217356	0.184702	0.309256	0.072931	-0.162042	-0.102925	-0.254356	-0.426179	0.275171
ENSG00000221914	PPP2R2A	M0	-0.475877	-0.252611	-0.205468	-0.533185	0.342259	0.217404	0.553772	-0.104136	0.343524	-0.282854	0.315607	0.397068	-0.29148	-0.104147	-0.00938353	-0.498112	0.0601563	-0.0353885	-0.151955	-0.29424	0.510681	-0.111614	0.198767
ENSG00000157224	CLDN12	M2	-0.00440865	-0.457713	0.46622	0.0720718	0.0783449	-0.213006	-0.154865	0.375266	-0.128516	0.323555	-0.163886	0.339434	0.346605	0.0533554	-8.66241e-05	-0.0457963	0.199081	0.259344	-0.18404	0.00977536	-0.134422	-0.370592	0.253425
ENSG00000140263	SORD	M0	-0.651053	0.0417674	-0.0713036	-0.640221	0.390208	-0.167092	0.569532	0.00312932	0.43317	-0.317892	0.12445	0.462626	-0.162269	0.224839	-0.280083	-0.536718	0.140832	-0.323246	0.334837	-0.547713	0.412437	0.00722044	0.389473
ENSG00000112367	FIG4	M3	0.776289	-0.193329	0.134354	0.786858	-0.359087	0.0345274	-0.64694	-0.0437915	-0.584678	0.368516	-0.0579494	-0.46787	0.368616	-0.19075	0.418309	0.572889	-0.174616	0.322004	-0.390459	0.704176	-0.377504	-0.00052773	-0.482869
ENSG00000137845	ADAM10	M7	-0.297574	0.584665	0.266953	-0.180142	-0.359562	0.0312102	0.0714352	0.600875	0.519988	0.381624	-0.542702	0.191561	-0.424352	-0.135861	-0.618432	0.220608	0.647348	0.183238	0.206264	-0.468043	-0.271523	-0.449786	0.54245
ENSG00000243024		M0	-0.00233722	0.065066	0.146094	0.0791206	-0.161714	-0.0599082	-0.00263483	0.14013	0.0089349	0.252668	-0.12984	0.04787	0.042573	-0.069633	-0.0578412	0.103586	0.163691	-0.0269878	-0.000594314	0.0151128	-0.0457605	-0.224797	0.105008
ENSG00000269313	MAGIX	M0	0.160245	-0.18029	0.0454298	0.131941	0.0485125	-0.106277	-0.138188	-0.0880397	-0.246263	0.0326604	0.107283	-0.0942218	0.205626	0.107849	0.154258	0.0132153	-0.118144	0.00151435	-0.141724	0.177839	0.0435186	0.11062	-0.13042
ENSG00000249661	TNRC18P1	M0	0.324018	-0.19471	0.0875112	0.330385	-0.174328	0.128695	-0.314026	-0.00793	-0.227987	0.257369	-0.0252696	-0.243139	0.115566	-0.141591	0.22582	0.340649	0.0239954	0.0617058	-0.194257	0.276898	-0.214423	-0.0210699	-0.228693
ENSG00000178162	FAR2P2	M9	0.1868	-0.327342	0.251662	0.268849	-0.190821	-0.00880594	-0.282938	0.235584	-0.244522	0.462996	-0.121902	0.116173	0.288295	-0.172078	0.12238	0.226568	0.0995351	0.267937	-0.33232	0.196305	-0.171606	-0.343019	0.0583222
ENSG00000185947	ZNF267	M4	-0.310638	-0.348121	0.323253	-0.246939	0.615352	-0.523541	0.123093	0.126462	0.0741349	-0.217346	-0.00451417	0.583263	0.235862	0.60229	-0.14023	-0.479917	-0.126024	0.0934542	0.383837	-0.27501	0.118379	0.145961	0.285142
ENSG00000014123	UFL1	M7	-0.112666	0.449337	0.614188	0.102819	-0.481162	-0.0868668	-0.290565	0.858758	0.312596	0.750143	-0.822944	0.171863	-0.0994689	-0.178826	-0.656737	0.403213	0.615084	0.151491	0.17263	-0.342837	-0.606687	-0.689005	0.638345
ENSG00000206149	HERC2P9	M0	0.374673	-0.157825	-0.105346	0.325092	-0.148583	0.151814	-0.261061	-0.269831	-0.316755	0.0427331	0.217053	-0.340823	0.131327	-0.132865	0.446991	0.269689	-0.142387	-0.059554	-0.24913	0.446842	-0.0990632	0.187992	-0.455633
ENSG00000139112	GABARAPL1	M0	0.32032	-0.498754	0.282997	0.307978	-0.0762232	-0.130056	-0.290365	0.0725687	-0.385248	0.248731	0.105273	-0.0682136	0.397247	-0.13985	0.426679	0.103876	0.0778201	0.181373	-0.54158	0.458666	-0.0754179	-0.285183	-0.160484
ENSG00000183255	PTTG1IP	M0	0.274365	0.254307	0.144946	0.330235	-0.355919	-0.0639132	-0.279007	0.10837	-0.102295	0.373682	-0.182214	-0.375949	-0.01183	-0.0189418	0.0822984	0.457956	0.292595	-0.176979	0.0147296	0.234936	-0.271098	-0.0257343	-0.142596
ENSG00000076258	FMO4	M0	-0.334283	-0.0635051	-0.297081	-0.398172	0.151144	0.157599	0.438636	-0.122217	0.3231	-0.278913	0.224917	0.152635	-0.232205	-0.16712	-0.0394135	-0.299967	-0.0550011	0.0200537	-0.201111	-0.264281	0.358754	0.0164139	0.132254
ENSG00000135406	PRPH	M6	-0.718436	0.059341	-0.245406	-0.735802	0.105529	0.19289	0.737916	0.0715305	0.659417	-0.162326	0.171401	0.432613	-0.453483	-0.297552	-0.217421	-0.421519	0.331931	-0.133733	-0.107763	-0.555682	0.475625	-0.316245	0.467178
ENSG00000140367	UBE2Q2	M0	-0.380755	-0.324371	-0.0430312	-0.437064	0.400531	-0.281111	0.43207	-0.127272	0.102859	-0.300108	0.339521	0.247411	0.0697281	0.145553	0.116272	-0.559279	0.108927	-0.230594	-0.13393	-0.171174	0.492948	0.0143917	0.142164
ENSG00000170153	RNF150	M6	-0.573521	-0.220259	-0.308375	-0.624563	0.255269	0.108973	0.714019	-0.208369	0.306533	-0.324743	0.388534	0.391763	-0.0648846	-0.225799	-0.067872	-0.622958	0.0270025	-0.195092	-0.176296	-0.391514	0.668537	-0.130372	0.274642
ENSG00000137309	HMGA1	M11	-0.466173	0.180788	0.328797	-0.337496	0.188077	-0.283878	0.207003	0.488881	0.376697	0.00276404	-0.364762	0.650152	-0.128043	0.268218	-0.546764	-0.274911	0.187309	0.237169	0.508604	-0.510122	-0.0212919	-0.292316	0.60265
ENSG00000173041	ZNF680	M7	-0.00398355	0.0219078	0.435596	0.0924126	-0.0841052	-0.30946	-0.0896597	0.426931	0.0116843	0.321742	-0.300476	0.146419	0.0450798	0.11137	-0.144207	0.087299	0.341409	0.159601	0.109121	-0.0237003	-0.16529	-0.326561	0.24634
ENSG00000255571	MIR9-3HG	M9	0.0718825	0.265188	0.0730997	0.18549	-0.250731	-0.0299972	-0.152965	0.189503	-0.00846013	0.349578	-0.307347	-0.0928233	0.000523437	0.00872971	-0.194155	0.336221	0.132802	-0.123631	0.16549	-0.0307168	-0.23299	-0.0705844	0.0934177
ENSG00000206559	ZCWPW2	M0	-0.112352	-0.165896	0.0426743	-0.0890118	0.165764	-0.0073789	0.0220281	0.0492304	0.113366	-0.0839405	-0.00635664	0.120061	-0.107615	0.0322582	-0.0273978	-0.105371	-0.0429275	0.140118	0.0131237	-0.111584	-0.0115354	0.0137197	0.0815516
ENSG00000204789	ZNF204P	M0	0.554137	-0.395697	0.158753	0.569398	0.000310968	-0.102021	-0.521285	-0.0413188	-0.565192	0.132329	-0.0383115	-0.104037	0.538481	0.112418	0.259699	0.220643	-0.394154	0.430143	-0.198275	0.455485	-0.259269	0.136212	-0.317251
ENSG00000283312		M1	-0.158592	0.326702	-0.0354462	-0.043408	-0.334509	0.257062	0.0425825	0.310244	0.291819	0.233842	-0.295576	0.12603	-0.31703	-0.331298	-0.264015	0.235265	0.236358	0.251989	0.0102446	-0.178455	-0.179792	-0.376225	0.284295
ENSG00000124613	ZNF391	M0	-0.0375851	-0.103051	-0.183245	-0.0469141	0.0151292	0.194015	0.0300247	-0.0368182	-0.00792266	-0.0875732	0.0413218	0.0726533	-0.035341	-0.138461	-0.0153317	-0.127645	-0.111557	0.141519	-0.181133	-0.0320273	0.0400866	-0.00841019	-0.0130529
ENSG00000081087	OSTM1	M4	-0.420508	-0.391435	0.230751	-0.422258	0.557975	-0.444988	0.342174	0.0843861	0.217512	-0.236319	0.124376	0.493769	0.0861513	0.396359	-0.10417	-0.486551	-0.015026	-0.0244125	0.219706	-0.360115	0.302722	0.0595954	0.317511
ENSG00000058091	CDK14	M10	0.153681	-0.569449	-0.338223	-0.00885303	0.418786	-0.0193172	0.113663	-0.627295	-0.355174	-0.532019	0.612284	-0.161033	0.291698	0.103461	0.464573	-0.346962	-0.684368	-0.0666348	-0.265213	0.248849	0.456844	0.551238	-0.457334
ENSG00000186787	SPIN2B	M0	0.079959	0.0258923	-0.0878389	0.00700393	0.0570249	-0.0444331	0.013637	-0.170159	-0.0388443	-0.0973472	0.0959414	-0.165486	-0.000293528	0.117858	0.126687	-0.0042765	-0.0744408	-0.122881	0.0403737	0.0827184	0.00391589	0.181313	-0.191283
ENSG00000009950	MLXIPL	M2	-0.0720896	-0.252223	0.552548	0.0675927	0.147569	-0.33729	-0.128593	0.462741	0.0516287	0.221773	-0.3522	0.381794	0.218713	0.149835	-0.25906	-0.049558	0.0728481	0.354759	0.125578	-0.156197	-0.217083	-0.325719	0.393011
ENSG00000271755		M9	0.322469	-0.0160203	0.212678	0.428996	-0.447827	-0.0421991	-0.355758	0.227678	-0.284227	0.508638	-0.230396	-0.144034	0.274427	-0.2806	0.0815377	0.371323	0.211455	0.0922958	-0.270685	0.319696	-0.281135	-0.403229	-0.0345242
ENSG00000096654	ZNF184	M10	-0.0588752	-0.389749	-0.360377	-0.182796	0.374722	-0.0568369	0.256206	-0.620719	-0.197597	-0.492696	0.665398	-0.120171	0.205172	0.122028	0.510976	-0.402389	-0.287104	-0.428827	-0.231031	0.193677	0.5072	0.409601	-0.394214
ENSG00000279967		M0	0.316776	-0.160064	-0.00664315	0.315131	0.0495895	-0.019561	-0.267433	-0.160534	-0.317536	-0.0354879	0.0725038	-0.202902	0.178053	0.0678382	0.254738	0.130019	-0.318786	0.0599254	-0.0360544	0.314599	-0.104156	0.179467	-0.29738
ENSG00000090316	MAEA	M13	0.104566	-0.34076	0.0554933	0.0276093	0.576978	-0.317784	-0.0475652	-0.290001	-0.289467	-0.322801	0.221209	0.0680748	0.301551	0.724223	0.180624	-0.233919	-0.414928	-0.116752	0.34528	0.0696202	0.10324	0.653184	-0.266259
ENSG00000008405	CRY1	M2	0.0707404	-0.219569	0.527268	0.146567	0.117501	-0.279177	-0.219659	0.322243	-0.0930796	0.225151	-0.243179	0.160691	0.329789	0.235832	-0.17392	0.0171801	0.0798572	0.0862632	0.0100162	-0.0562448	-0.222933	-0.129655	0.20547
ENSG00000092054	MYH7	M3	0.748308	0.117538	0.307197	0.850649	-0.49757	-0.000590313	-0.750138	0.190832	-0.444334	0.55577	-0.384677	-0.448832	0.23003	-0.0881649	0.146854	0.770716	0.0190054	0.316471	-0.0696153	0.564375	-0.628002	-0.0733669	-0.322807
ENSG00000249188	ENPP7P1	M2	0.0980666	-0.0597952	0.359024	0.196643	-0.0704601	-0.220832	-0.223849	0.276928	-0.165775	0.288059	-0.260191	0.0562586	0.253575	0.145769	-0.119941	0.11334	0.112784	-0.0220535	0.017433	0.050634	-0.178364	-0.1864	0.130601
ENSG00000136280	CCM2	M0	0.112762	-0.145836	-0.201987	0.0674516	0.162906	-0.123347	0.0413761	-0.287972	-0.236694	-0.236388	0.210891	-0.166888	0.21718	0.15199	0.203997	-0.0492953	-0.240412	-0.165323	-0.048905	0.161006	0.128322	0.291927	-0.264035
ENSG00000137947	GTF2B	M10	-0.0101599	-0.451311	-0.201437	-0.108345	0.148997	0.0906168	0.153308	-0.454533	-0.227861	-0.1842	0.545471	-0.176092	0.260497	-0.129813	0.506541	-0.266145	-0.114359	-0.490611	-0.464292	0.238498	0.397077	0.129681	-0.307988
ENSG00000117305	HMGCL	M9	0.122177	0.0969326	0.384645	0.249741	-0.330468	-0.0596798	-0.226856	0.529746	0.03254	0.642084	-0.511086	0.0650787	0.0653761	-0.0747554	-0.326161	0.360425	0.384468	0.258002	0.00178657	-0.0722474	-0.341263	-0.43542	0.301109
ENSG00000174028	FAM3C2	M0	0.0902467	-0.306521	-0.17648	0.0241073	0.196669	0.0205399	0.0269666	-0.304781	-0.2133	-0.194741	0.30088	-0.00669881	0.236833	0.0811649	0.266622	-0.108755	-0.229101	-0.0629381	-0.155676	0.148495	0.180376	0.274326	-0.251004
ENSG00000204178	TMEM57	M14	0.208126	-0.490914	-0.436834	0.0347345	0.225116	0.0418223	0.0590304	-0.743229	-0.442502	-0.424702	0.777808	-0.311552	0.254219	-0.0327142	0.803434	-0.22647	-0.400851	-0.33889	-0.474444	0.508976	0.446295	0.4535	-0.659199
ENSG00000176887	SOX11	M19	0.599039	0.0288176	-0.0602988	0.493883	-0.282647	-0.105715	-0.408727	-0.283737	-0.520042	0.0788337	0.174754	-0.64425	0.238018	-0.0191809	0.493829	0.35881	-0.0780085	-0.200721	-0.237066	0.646493	-0.133352	0.200946	-0.585759
ENSG00000236106		M3	0.670558	0.261489	0.0365338	0.689043	-0.473518	0.101662	-0.626047	-0.015753	-0.387972	0.297908	-0.188966	-0.541172	0.0495207	-0.145916	0.216935	0.652469	-0.165258	0.178137	-0.0758537	0.549467	-0.463655	0.104927	-0.43422
ENSG00000171119	NRTN	M11	-0.507083	-0.0713871	-0.146153	-0.434661	0.277509	0.0142618	0.391287	0.123798	0.441716	-0.219776	-0.0158546	0.49903	-0.208881	0.00925048	-0.328527	-0.401351	-0.0672452	0.188675	0.114483	-0.501974	0.244639	-0.107725	0.419059
ENSG00000205795	CYS1	M22	-0.475766	0.140311	0.190732	-0.353282	0.0572481	-0.113186	0.237212	0.432762	0.453818	0.0847517	-0.321806	0.500111	-0.190615	0.00281288	-0.476079	-0.213718	0.274976	0.18508	0.192756	-0.493757	-0.0305773	-0.368202	0.587403
ENSG00000111684	LPCAT3	M1	-0.0114884	0.25468	-0.258154	-0.0482623	0.04658	0.157376	-0.0164702	-0.152955	0.113857	-0.317889	0.0233428	-0.0621071	-0.257184	0.0255987	-0.0599572	0.0275913	-0.227501	0.070387	0.262062	-0.0781428	-0.0637718	0.263647	-0.101269
ENSG00000178429	RPS3AP5	M16	-0.140529	0.272661	0.0306343	-0.0929733	-0.46521	0.148609	0.111946	0.241897	0.223211	0.365002	-0.161908	-0.0904912	-0.162	-0.439198	-0.183275	0.168973	0.54844	-0.195933	-0.236825	-0.141062	-0.0370819	-0.454976	0.235698
ENSG00000143554	SLC27A3	M7	0.0200535	-0.0190436	0.487939	0.167172	-0.19065	-0.248119	-0.204726	0.550042	0.0364562	0.497531	-0.454144	0.26576	0.163039	-0.020964	-0.270951	0.155379	0.312203	0.346241	0.0289223	-0.0689129	-0.28788	-0.505151	0.364173
ENSG00000115459	ELMOD3	M12	0.208804	-0.441565	0.189735	0.180347	0.374417	-0.380388	-0.194367	-0.200986	-0.36416	-0.15556	0.207486	-0.0358434	0.439946	0.420992	0.326784	-0.16297	-0.259986	-0.153377	0.0118121	0.266757	0.0448482	0.337379	-0.249768
ENSG00000280800		M0	-0.111092	0.231579	0.0976523	-0.056331	-0.182539	-0.0631827	0.0757214	0.209817	0.205563	0.163081	-0.189358	0.000950273	-0.190691	-0.0589835	-0.156173	0.071448	0.30877	-0.0614174	0.145159	-0.121987	-0.0465449	-0.209031	0.176546
ENSG00000183762	KREMEN1	M22	-0.382914	0.507747	0.114105	-0.255538	-0.372594	0.0681853	0.279943	0.459524	0.518731	0.319096	-0.436732	0.12847	-0.286797	-0.346259	-0.630506	0.0855085	0.456311	-0.0824008	0.0708426	-0.498788	-0.0702077	-0.512704	0.611909
ENSG00000065413	ANKRD44	M10	-0.195425	-0.339089	-0.539975	-0.33105	0.293249	0.164736	0.484113	-0.60979	0.00551655	-0.50428	0.72166	0.0532264	-0.0330922	-0.102036	0.52181	-0.414538	-0.163564	-0.237838	-0.292852	0.111648	0.633967	0.263046	-0.319746
ENSG00000155158	TTC39B	M22	-0.341713	0.325387	0.364606	-0.246308	-0.0514348	-0.0722852	0.0976813	0.569817	0.462545	0.235424	-0.524859	0.415422	-0.199067	0.0514435	-0.67173	0.0318943	0.34056	0.255609	0.321868	-0.552437	-0.25683	-0.370934	0.63391
ENSG00000166471	TMEM41B	M7	-0.186572	0.0144099	0.369927	-0.101656	-0.0895992	-0.254995	0.0614843	0.464958	0.167642	0.232155	-0.312019	0.31736	0.148648	-0.065048	-0.378858	-0.0527077	0.219835	0.301211	-0.0652918	-0.28165	-0.0915213	-0.44812	0.483905
ENSG00000106123	EPHB6	M10	-0.170522	-0.188832	-0.407618	-0.284521	0.265596	0.049001	0.297603	-0.412006	-0.0286176	-0.471683	0.438702	0.0313335	0.0797802	-0.0216991	0.217185	-0.402795	-0.32404	-0.154456	-0.146709	-0.0248558	0.400723	0.248552	-0.141207
ENSG00000269044		M5	0.0721573	0.431248	-0.304485	0.0421665	-0.336668	0.460889	-0.0349389	-0.0364544	0.117476	0.0520368	-0.100324	-0.16284	-0.335167	-0.281033	-0.103861	0.284308	0.0394872	0.129471	0.0188438	-0.0231663	-0.155728	0.0436428	-0.0709907
ENSG00000232044	LINC01105	M0	0.412571	0.0456996	0.0810439	0.405753	-0.211035	-0.131903	-0.346182	-0.0936618	-0.344059	0.16352	-0.0417948	-0.341961	0.289498	-0.00845129	0.161221	0.215917	-0.151427	-0.0594999	-0.0506222	0.352104	-0.164479	0.102347	-0.279082
ENSG00000267904		M0	0.0292785	0.0420099	-0.170645	0.000723214	-0.0788975	0.124959	0.0236518	-0.0728233	-0.0419066	-0.0442646	0.0790479	0.0228887	-0.00311097	-0.115506	0.0576108	0.0334145	-0.12498	0.203653	-0.0514595	0.0294286	0.043315	0.0500919	-0.0723364
ENSG00000127526	SLC35E1	M0	-0.034213	-0.245076	0.324886	0.0310609	0.0100795	-0.0235934	-0.0785713	0.32548	0.0186906	0.28943	-0.252054	0.26355	0.168415	-0.030341	-0.230224	0.0391326	-0.0203204	0.312839	-0.0499987	-0.156112	-0.153314	-0.272218	0.273437
ENSG00000134575	ACP2	M0	0.268948	-0.132536	-0.383954	0.146622	0.11229	0.231247	-0.084637	-0.501744	-0.299676	-0.290605	0.280619	-0.327878	0.108083	0.0452494	0.236473	0.0643585	-0.580832	-0.138395	-0.0219966	0.193496	0.0588513	0.545766	-0.457769
ENSG00000196632	WNK3	M2	0.606028	0.0169953	0.625567	0.729402	-0.248659	-0.343757	-0.768818	0.398407	-0.434348	0.528615	-0.517367	-0.207975	0.355447	0.247539	-0.033561	0.56152	-0.0132857	0.333367	0.20045	0.389156	-0.664919	-0.0894507	-0.109836
ENSG00000106009	BRAT1	M2	0.294351	0.04115	0.462825	0.31854	0.176728	-0.462741	-0.432789	0.152726	-0.251411	0.0701271	-0.295952	-0.0933894	0.283342	0.562741	-0.132905	0.1434	-0.0920986	0.0326535	0.438853	0.0856145	-0.362514	0.26356	-0.04911
ENSG00000135912	TTLL4	M8	-0.415477	0.447092	0.00108441	-0.321008	-0.0389169	0.227512	0.203475	0.386196	0.528383	0.0328639	-0.426403	0.341457	-0.433017	-0.032006	-0.670441	-0.0456847	0.188056	0.139649	0.439979	-0.60637	-0.150085	-0.171809	0.519464
ENSG00000120697	ALG5	M0	0.145158	0.120573	-0.326039	0.062413	-0.026401	0.140242	-0.0555813	-0.244802	-0.173422	-0.160155	0.105861	-0.185253	0.0306686	0.0190246	0.0337656	0.0611034	-0.254224	0.077604	-0.0105278	0.0478848	0.0165991	0.373692	-0.229888
ENSG00000183597	TANGO2	M4	-0.404839	-0.376542	-0.172207	-0.434041	0.574061	-0.101454	0.471803	-0.311514	0.198968	-0.507355	0.440161	0.298175	-0.00554807	0.257356	0.147527	-0.550278	-0.108534	-0.362891	0.186223	-0.218974	0.522503	0.282815	0.0393403
ENSG00000273492		M0	0.466017	0.0234225	-0.0715026	0.495617	-0.272467	0.174083	-0.471262	0.00284087	-0.280964	0.206073	-0.130697	-0.239917	0.0374268	-0.128786	0.184775	0.47183	-0.186115	0.38105	-0.0502379	0.369462	-0.377788	0.0794441	-0.273585
ENSG00000156413	FUT6	M0	0.133784	0.0336792	0.149895	0.233814	-0.276564	0.0406527	-0.234337	0.280402	-0.0895689	0.393908	-0.228201	0.0995303	0.116123	-0.182673	-0.0290229	0.288262	0.20864	0.304291	-0.149351	0.113634	-0.237933	-0.297123	0.110887
ENSG00000181798	LINC00471	M0	-0.0178639	0.0561983	-0.0130853	0.0540637	-0.107815	0.0518495	-0.0256585	0.15959	0.0581589	0.147402	-0.143445	0.12157	-0.00612457	-0.115672	-0.136029	0.0962754	0.0826283	0.142965	0.0402479	-0.0605361	-0.0872794	-0.123697	0.137031
ENSG00000085872	CHERP	M0	-0.33261	0.144363	0.173391	-0.240705	-0.223439	0.384791	0.119383	0.418356	0.380895	0.31129	-0.315102	0.274531	-0.265196	-0.34111	-0.391973	0.0228813	0.390866	0.0613523	-0.0473879	-0.372524	-0.12454	-0.5602	0.469637
ENSG00000151151	IPMK	M0	-0.432842	-0.316322	-0.203602	-0.456716	0.303352	-0.123101	0.468474	-0.151907	0.121264	-0.253044	0.330134	0.374993	0.0848516	0.0176823	0.0530086	-0.479419	-0.0848672	-0.178398	-0.0851219	-0.235615	0.505255	-0.028003	0.183447
ENSG00000251503	CENPS-CORT	M0	0.222052	-0.112479	0.0389172	0.213213	0.0337928	0.0148241	-0.226591	-0.104617	-0.1827	-0.0160774	0.0330556	-0.111671	0.188806	0.0605021	0.195131	0.112047	-0.162226	0.00913403	0.0694691	0.214321	-0.17016	0.154405	-0.211259
ENSG00000187624	C17orf97	M0	0.376758	-0.0799069	-0.0248053	0.399636	-0.168986	0.0546586	-0.327275	-0.149506	-0.298207	0.0920471	0.0347617	-0.359604	0.21922	-0.13314	0.217419	0.277884	-0.147895	-0.086658	-0.134851	0.332905	-0.166949	0.145814	-0.29537
ENSG00000276805		M0	-0.106332	-0.0546255	0.13117	-0.0330212	-0.0381042	0.0118741	-0.0317522	0.136886	0.103411	0.106371	-0.13237	0.129681	0.0552871	-0.0481536	-0.0587134	0.0540102	0.0806317	0.0226044	0.0443325	-0.0840149	-0.123344	-0.159167	0.129891
ENSG00000181788	SIAH2	M9	-0.0175372	-0.149869	0.100357	0.000167949	-0.354895	0.132694	0.0172476	0.205586	-0.0120891	0.449032	-0.0208752	0.0295757	0.0670629	-0.436354	0.123005	0.155925	0.411152	0.0694826	-0.508109	0.100907	-0.0071154	-0.525143	0.123846
ENSG00000120699	EXOSC8	M1	-0.163044	0.656651	0.117028	-0.108362	-0.215926	-0.0780531	0.0610417	0.234641	0.257848	0.0819158	-0.319075	-0.0292047	-0.333668	0.0313322	-0.359673	0.147001	0.29024	-0.174161	0.469373	-0.217661	-0.154714	-0.115546	0.229693
ENSG00000241563	CORT	M0	0.0508522	0.00898458	0.00218648	0.08601	0.00202253	-0.151832	-0.0240933	0.024386	-0.0236644	-0.0162473	-0.0572475	0.0958618	0.0946763	0.0517915	-0.0545724	0.0734338	-0.00416682	0.201733	0.0643248	0.00253781	-0.0579261	0.0530694	0.0416728
ENSG00000175279	CENPS	M0	0.380364	0.0360883	0.162794	0.419091	0.0358941	-0.197635	-0.395405	-0.0216996	-0.330419	-0.00962727	-0.157349	-0.191279	0.177081	0.302359	-0.00902477	0.225855	-0.375557	0.19251	0.285008	0.220574	-0.255966	0.307481	-0.20274
ENSG00000268439	EMG1	M5	-0.267199	0.117483	-0.17661	-0.258927	0.0212773	0.239259	0.285372	0.0469137	0.243108	-0.0681846	-0.00491057	0.24041	-0.359974	-0.127855	-0.187022	-0.111151	-0.00529413	0.0904576	0.0927047	-0.245336	0.147838	-0.0793183	0.207728
ENSG00000154914	USP43	M0	0.420014	-0.0835356	0.0146892	0.411083	-0.141836	-0.0653172	-0.286198	-0.113866	-0.333478	0.0318438	0.0176709	-0.332438	0.28023	-0.0864532	0.220275	0.273571	-0.267258	0.0942419	-0.239388	0.39385	-0.14866	0.0698463	-0.294842
ENSG00000150625	GPM6A	M3	0.844869	0.13868	0.319709	0.920233	-0.581874	-0.0450513	-0.823971	0.129603	-0.610432	0.598115	-0.324435	-0.602735	0.339864	-0.10772	0.284541	0.798248	0.0451302	0.14366	-0.175737	0.736912	-0.63376	-0.0781056	-0.430465
ENSG00000090238	YPEL3	M0	-0.031992	-0.290928	-0.0488273	-0.0535034	-0.0556089	0.177562	0.0386341	-0.0700211	0.00904595	0.0167797	0.172452	-0.048588	0.110401	-0.355229	0.176355	-0.0906198	0.0283646	-0.107537	-0.458824	0.0574333	0.111797	-0.201985	-0.0233369
ENSG00000102057	KCND1	M0	-0.0176439	-0.0141924	0.207495	0.0419563	-0.171321	0.0017643	-0.147778	0.288875	0.0474884	0.269231	-0.187147	0.0635924	0.0139253	-0.179505	-0.074214	0.111518	0.16333	0.120079	-0.146882	-0.0237111	-0.17703	-0.353914	0.208664
ENSG00000183337	BCOR	M5	0.197399	0.327752	-0.274675	0.126229	-0.440023	0.318428	-0.103075	-0.0592547	-0.0592718	0.161438	-0.0627985	-0.243813	-0.136307	-0.381792	0.0237391	0.3166	0.0595304	0.125309	-0.232852	0.150232	-0.173502	-0.112255	-0.164158
ENSG00000177565	TBL1XR1	M7	-0.155677	0.461948	0.507187	-0.0311805	-0.195662	-0.360193	-0.0504744	0.580248	0.310277	0.382816	-0.533149	0.153082	-0.141589	0.165838	-0.476062	0.143642	0.643598	0.0455396	0.38202	-0.281229	-0.299892	-0.375228	0.463034
ENSG00000125868	DSTN	M0	0.0764559	-0.361567	-0.102399	0.037292	0.126225	0.045653	-0.0332604	-0.210482	-0.170354	-0.0417413	0.289565	-0.0222713	0.125352	-0.00198744	0.419783	-0.0374558	0.0442302	-0.0551609	-0.199188	0.24064	0.124531	0.0531373	-0.24864
ENSG00000104472	CHRAC1	M1	-0.0532588	0.481423	-0.0969569	-0.0429859	-0.222269	0.278995	0.0872892	0.0207176	0.237311	0.0206925	-0.116735	-0.0641865	-0.310937	-0.104982	-0.210243	0.169918	0.171173	-0.105825	0.298863	-0.136925	-0.0640861	0.0267337	0.0426873
ENSG00000122986	HVCN1	M0	-0.300794	0.159105	-0.158221	-0.281483	0.0330694	0.107811	0.291915	0.130644	0.354993	-0.0575252	-0.0624625	0.300773	-0.296639	-0.0808909	-0.223778	-0.168526	0.104755	0.184772	0.0586182	-0.286967	0.112014	-0.18874	0.276606
ENSG00000074964	ARHGEF10L	M0	0.486052	-0.453926	0.04112	0.422659	0.173666	-0.299584	-0.38479	-0.323177	-0.649241	-0.0962228	0.315059	-0.238862	0.457452	0.272469	0.617831	0.0289776	-0.350165	0.0431697	-0.195248	0.611848	0.00571888	0.354122	-0.512624
ENSG00000105793	GTPBP10	M4	0.0902	-0.194649	0.204683	0.0514479	0.271921	-0.407503	-0.10976	-0.0496533	-0.229839	-0.111484	0.0475912	-0.0820945	0.297704	0.398891	0.0821647	-0.146322	-0.133402	-0.190081	0.142844	0.0692434	0.00853261	0.25471	-0.0900149
ENSG00000128335	APOL2	M15	0.42013	0.420989	0.158719	0.535046	-0.761522	0.20118	-0.514378	0.455773	-0.0542337	0.726534	-0.565729	-0.352471	-0.0612362	-0.40914	-0.193406	0.790412	0.275511	0.315556	-0.213447	0.185006	-0.634592	-0.393949	0.0359194
ENSG00000133422	MORC2	M10	0.123255	-0.0511052	-0.450839	-0.035221	0.00693221	0.278151	0.065908	-0.551261	-0.204013	-0.345003	0.452822	-0.36976	0.0231688	-0.182479	0.370291	-0.0715796	-0.396894	-0.329595	-0.238393	0.237266	0.216023	0.338459	-0.444389
ENSG00000148943	LIN7C	M0	0.190946	-0.273144	0.181623	0.193558	-0.00185938	-0.312135	-0.1429	-0.0372986	-0.339113	0.0578073	0.0902186	-0.0707337	0.449535	0.062837	0.238766	-0.0421993	-0.117135	-0.0106823	-0.182185	0.266817	0.0195405	-0.0351288	-0.120968
ENSG00000173226	IQCB1	M1	0.137696	0.528717	0.209127	0.234996	-0.539285	0.0613064	-0.282768	0.391539	0.0746785	0.449958	-0.469352	-0.186381	-0.122385	-0.266739	-0.285346	0.450763	0.428239	0.0532327	0.0407563	0.00417635	-0.453435	-0.336534	0.147148
ENSG00000281091		M0	0.0880956	-0.364186	-0.0528451	0.108603	0.275821	-0.16824	-0.120868	-0.164	-0.232906	-0.212997	0.142056	0.0532248	0.333302	0.166376	0.158139	-0.140668	-0.498793	0.0816434	0.0258547	0.0971667	0.0366179	0.261802	-0.10375
ENSG00000159079	C21orf59	M0	0.606594	0.0804648	0.432822	0.687493	-0.237832	-0.256249	-0.679344	0.211991	-0.370589	0.331595	-0.35476	-0.378019	0.231344	0.188477	0.0880357	0.56113	-0.0824634	0.238139	0.120575	0.425202	-0.56951	0.0840451	-0.239537
ENSG00000273338		M11	-0.353278	0.0634498	0.376093	-0.220371	0.160488	-0.28185	0.0771798	0.444112	0.296822	0.125269	-0.364175	0.38662	0.0434415	0.244612	-0.506139	-0.159593	0.183496	0.0262403	0.328607	-0.473248	-0.100993	-0.211648	0.547797
ENSG00000162616	DNAJB4	M7	-0.0837757	0.0908927	0.437925	0.091932	-0.353462	-0.0522483	-0.162869	0.658613	0.205751	0.629095	-0.526226	0.229936	0.0274213	-0.189893	-0.342298	0.299792	0.536318	0.199354	-0.0266136	-0.184195	-0.370357	-0.630694	0.486352
ENSG00000172476	RAB40A	M0	0.213301	-0.0724324	-0.114002	0.222208	-0.0617204	0.204562	-0.199029	-0.0600202	-0.108343	0.0774186	-0.0344896	-0.103587	-0.0614835	-0.105469	0.122636	0.189761	-0.155799	0.155597	-0.0309237	0.175061	-0.139601	0.0706205	-0.151296
ENSG00000234405		M0	0.241408	-0.1593	-0.0643607	0.256237	0.0416597	0.0341398	-0.276059	-0.065685	-0.243738	-0.0452073	-0.015804	-0.0839492	0.166809	0.0391312	0.0927791	0.123349	-0.362739	0.237048	-0.0119026	0.176428	-0.154582	0.172871	-0.162641
ENSG00000151835	SACS	M13	-0.262419	-0.124211	-0.044028	-0.305157	0.653821	-0.387969	0.29823	-0.249388	0.091733	-0.499781	0.277718	0.247154	-0.054644	0.623473	0.0313878	-0.523011	-0.175331	-0.211591	0.48539	-0.180402	0.376626	0.498092	-0.0100136
ENSG00000250616		M0	-0.00517534	-0.187478	-0.320874	-0.157667	0.185649	0.212114	0.194819	-0.449299	-0.105956	-0.357194	0.462209	-0.199222	-0.0407999	-0.073686	0.281309	-0.251892	-0.207693	-0.33924	-0.188258	0.103546	0.365341	0.285424	-0.289933
ENSG00000166596	CFAP52	M3	0.541612	0.223933	0.31277	0.674062	-0.546155	0.0300171	-0.628919	0.323427	-0.207211	0.597007	-0.481439	-0.374044	0.126766	-0.198551	-0.0898528	0.743559	0.106624	0.229103	-0.0848756	0.290723	-0.640621	-0.157764	-0.0770452
ENSG00000163909	HEYL	M8	-0.687107	0.325794	-0.29198	-0.652541	0.0803948	0.137571	0.7127	0.0760375	0.682446	-0.266987	0.0520496	0.340927	-0.5696	-0.154048	-0.342506	-0.374138	0.299678	-0.15148	0.187245	-0.57479	0.410356	-0.182781	0.432213
ENSG00000075420	FNDC3B	M22	-0.296082	0.318079	0.417117	-0.130345	-0.243993	-0.0289657	0.0204973	0.755965	0.498736	0.499555	-0.661717	0.344755	-0.226352	-0.122353	-0.700043	0.153146	0.514654	0.296586	0.145563	-0.522334	-0.346301	-0.590445	0.721791
ENSG00000244026	FAM86DP	M0	0.112171	-0.0971996	-0.274176	0.0218397	0.00792378	0.259969	0.0331165	-0.30658	-0.0990717	-0.134355	0.226271	-0.101345	0.0208256	-0.127551	0.136889	-0.0192656	-0.219199	0.0611372	-0.100889	0.0753573	0.117311	0.229261	-0.243008
ENSG00000157368	IL34	M0	0.468322	0.17026	0.224998	0.511015	-0.303974	-0.0257999	-0.560301	0.127297	-0.345898	0.292609	-0.251314	-0.30323	0.102035	-0.00169385	0.148283	0.444632	-0.00949385	0.111409	0.0397637	0.416553	-0.484002	-0.0500658	-0.252676
ENSG00000214046	SMIM7	M1	-0.317611	0.460875	0.244481	-0.21409	-0.1402	0.0246636	0.0986883	0.451419	0.470255	0.294443	-0.423535	0.189798	-0.359028	0.0195276	-0.468969	0.0971318	0.527895	-0.0578599	0.398686	-0.411197	-0.215989	-0.296529	0.470707
ENSG00000157680	DGKI	M14	0.233666	-0.342207	-0.257028	0.127733	0.121148	0.00542927	0.02102	-0.475596	-0.327374	-0.18615	0.525334	-0.255079	0.118589	0.0202688	0.6621	-0.0119117	-0.178161	-0.216345	-0.244841	0.478732	0.295298	0.316886	-0.500588
ENSG00000116981	NT5C1A	M12	0.353715	-0.289656	0.149692	0.363652	-0.0829187	-0.150338	-0.326763	0.0062785	-0.414373	0.224832	0.0409357	-0.120771	0.399597	0.0272966	0.325112	0.120537	-0.0045523	0.133032	-0.315914	0.430235	-0.115275	-0.0569947	-0.225718
ENSG00000204852	TCTN1	M15	0.722354	0.305407	0.199212	0.753103	-0.579264	-0.0100445	-0.714075	0.171024	-0.411055	0.549214	-0.346866	-0.521804	0.104398	-0.113833	0.104611	0.772749	0.132147	0.269294	-0.0560406	0.502394	-0.592758	0.00246211	-0.325748
ENSG00000197056	ZMYM1	M7	-0.0416962	0.236824	0.548111	0.119399	-0.219357	-0.269797	-0.190812	0.671123	0.209406	0.500007	-0.631851	0.147296	-0.0167826	0.0689313	-0.4618	0.263659	0.454141	0.151618	0.231885	-0.20868	-0.434324	-0.488969	0.4542
ENSG00000179010	MRFAP1	M12	0.152561	-0.557566	0.092213	0.0597986	0.566423	-0.392934	0.00368526	-0.420986	-0.422463	-0.32516	0.405273	-0.00581937	0.550518	0.600132	0.346759	-0.329104	-0.368998	-0.271409	0.118926	0.218138	0.288162	0.530748	-0.335304
ENSG00000029534	ANK1	M20	-0.281566	-0.447067	-0.461094	-0.440816	0.477865	0.0225655	0.573795	-0.583964	0.0353851	-0.67742	0.771881	0.0781366	-0.0713678	-0.0487368	0.456271	-0.612511	-0.323808	-0.182725	-0.273724	0.0354737	0.789067	0.304225	-0.212692
ENSG00000025434	NR1H3	M7	-0.0767404	0.181773	0.526901	0.0679599	-0.13105	-0.214916	-0.132847	0.581614	0.180574	0.456197	-0.532841	0.202299	-0.00906606	0.165765	-0.42757	0.206115	0.408574	0.128857	0.265307	-0.242096	-0.333913	-0.36329	0.422994
ENSG00000103995	CEP152	M1	-0.275602	0.760231	0.118415	-0.198995	-0.226506	-0.0507102	0.137907	0.369004	0.464771	0.151585	-0.436368	0.0325612	-0.467486	0.0348472	-0.538986	0.133542	0.448889	-0.153842	0.486759	-0.384975	-0.203784	-0.196047	0.374238
ENSG00000136997	MYC	M6	-0.693624	-0.367331	-0.20006	-0.786319	0.672213	-0.0119052	0.773288	-0.207247	0.410636	-0.6125	0.436771	0.567126	-0.211648	0.163815	-0.0813437	-0.821191	-0.11463	-0.107595	0.0659505	-0.505148	0.702865	0.0769444	0.283974
ENSG00000279400		M8	-0.563038	0.0887563	0.00262569	-0.438503	0.199019	0.00407583	0.446884	0.220084	0.503063	-0.129536	-0.132206	0.509511	-0.224425	0.0144943	-0.438346	-0.329717	0.142742	-0.000361718	0.311821	-0.528631	0.213402	-0.240755	0.523051
ENSG00000079215	SLC1A3	M0	-0.54306	0.055026	0.254347	-0.371154	0.291146	-0.229464	0.284569	0.358206	0.414214	-0.04345	-0.307514	0.570774	-0.0782394	0.269688	-0.548768	-0.293407	0.0984068	-0.0545121	0.540468	-0.588333	0.0421706	-0.189811	0.616053
ENSG00000116983	HPCAL4	M3	0.770336	-0.0820577	0.295232	0.880706	-0.414005	-0.119307	-0.758547	0.0530271	-0.623642	0.505507	-0.207071	-0.463858	0.463383	-0.0557281	0.361754	0.645087	-0.0551421	0.125822	-0.192314	0.722424	-0.500379	-0.0352135	-0.417832
ENSG00000265590		M0	0.284372	-0.0872921	0.289581	0.358507	-0.000428933	-0.301737	-0.376675	0.201435	-0.239493	0.193869	-0.235719	-0.00412582	0.305319	0.205601	0.00128908	0.204099	-0.0809213	0.251531	0.102207	0.187547	-0.317542	0.00292498	-0.0116045
ENSG00000242220	TCP10L	M3	0.569004	0.138712	0.215676	0.644371	-0.403701	-0.123812	-0.561644	0.0817138	-0.419432	0.420848	-0.237651	-0.429571	0.302973	-0.0367792	0.132778	0.573245	-0.0364247	-0.0124002	-0.0488757	0.450552	-0.423137	0.0146574	-0.273163
ENSG00000171843	MLLT3	M0	0.54853	0.0037663	0.171923	0.495145	-0.221817	-0.101944	-0.381383	-0.0458354	-0.385848	0.206581	0.00414381	-0.328339	0.2291	0.0556588	0.277486	0.301616	0.0937307	0.218239	-0.108547	0.492409	-0.169143	0.0687547	-0.371658
ENSG00000124614	RPS10	M16	-0.182744	0.510394	0.371285	-0.0212723	-0.482957	-0.0340899	-0.0503923	0.683124	0.414064	0.553289	-0.607547	0.133749	-0.240975	-0.264425	-0.498215	0.321665	0.836474	0.123852	0.106441	-0.293446	-0.405302	-0.641474	0.543527
ENSG00000102007	PLP2	M1	0.132803	0.509281	0.15676	0.257333	-0.656349	0.23832	-0.252778	0.533344	0.215363	0.595268	-0.606141	-0.0545736	-0.246856	-0.451649	-0.410922	0.58608	0.417595	0.420943	-0.090552	-0.0918583	-0.535791	-0.506866	0.273894
ENSG00000172733	PURG	M0	0.195268	-0.320094	-0.442657	0.0269151	0.0199753	0.267623	0.0736954	-0.573911	-0.318694	-0.261372	0.590578	-0.353646	0.0673018	-0.238345	0.562316	-0.154668	-0.232356	-0.231543	-0.571022	0.389001	0.372921	0.258287	-0.515514
ENSG00000165392	WRN	M8	-0.623279	0.464644	0.0279402	-0.520638	0.0609559	0.100968	0.388066	0.398131	0.706657	-0.0468138	-0.313869	0.504675	-0.561729	0.0251317	-0.634213	-0.203165	0.341941	0.091992	0.427676	-0.689144	0.0177614	-0.231203	0.620718
ENSG00000279483		M13	-0.104907	-0.494827	0.263012	-0.123934	0.466631	-0.467534	0.0406199	0.0320292	-0.151015	-0.163776	0.112425	0.29725	0.458247	0.354449	0.043376	-0.414217	-0.185371	0.120537	-0.0127308	-0.0664836	0.165033	0.0658163	0.128152
ENSG00000230383		M16	-0.086025	0.27988	0.15906	0.0208551	-0.40343	0.07562	-0.00459551	0.33971	0.228829	0.400196	-0.275629	-0.0100692	-0.135725	-0.305764	-0.177566	0.224284	0.59932	-0.0584302	-0.0314856	-0.0971344	-0.165815	-0.470624	0.266821
ENSG00000162545	CAMK2N1	M0	0.351695	-0.189954	-0.169393	0.274062	-0.0271976	0.0101561	-0.212841	-0.310373	-0.413569	-0.0127559	0.295912	-0.231052	0.207269	0.0281277	0.546511	0.0612306	-0.117596	-0.0874159	-0.188745	0.528781	0.0462516	0.157493	-0.462256
ENSG00000196834	POTEI	M0	0.00499891	-0.0276641	0.0962406	0.052165	-0.0627558	-0.0329849	-0.0583431	0.0897362	0.0264468	0.139463	-0.0578687	0.0445284	0.0344785	-0.0485625	0.0436592	0.0520751	0.219333	0.00349987	-0.0159824	0.0449631	-0.09981	-0.129918	0.0688418
ENSG00000186842	LINC00846	M0	0.436985	-0.0727636	0.165383	0.442899	-0.180914	-0.0686193	-0.410046	-0.0389968	-0.371595	0.2064	-0.0359309	-0.313085	0.241672	0.00578831	0.233802	0.313295	-0.0651486	0.0575304	-0.132989	0.393938	-0.245943	0.0688571	-0.289941
ENSG00000006756	ARSD	M0	0.320459	0.0713461	-0.174494	0.248329	-0.150448	0.184171	-0.221412	-0.252547	-0.176549	0.0262311	0.0888922	-0.397994	-0.019792	-0.12504	0.186815	0.26143	-0.230707	-0.103533	-0.140161	0.242446	-0.116329	0.250685	-0.323666
ENSG00000237298	TTN-AS1	M0	0.142311	-0.0629666	-0.212353	0.0987235	-0.113469	0.194397	-0.0676495	-0.130831	-0.123613	0.0992012	0.135256	-0.0751379	0.0163249	-0.157231	0.14648	0.089496	-0.0517632	0.138559	-0.241268	0.125506	0.0680215	0.0853405	-0.146461
ENSG00000176624	MEX3C	M14	0.346982	-0.247028	-0.171555	0.207068	0.0259902	-0.0575126	-0.162792	-0.45992	-0.42982	-0.148446	0.433076	-0.454594	0.253563	-0.0287361	0.565249	-0.0193774	-0.217485	-0.271063	-0.408872	0.49016	0.146042	0.308441	-0.53683
ENSG00000270069	MIR222HG	M0	-0.188466	0.291759	0.0322711	-0.149694	-0.0823423	0.145089	0.0531665	0.294231	0.338365	0.0545811	-0.302736	0.231508	-0.318811	-0.0917656	-0.379742	0.0640456	0.201552	0.350041	0.172286	-0.320939	-0.190714	-0.194197	0.311319
ENSG00000090432	MUL1	M0	0.0598156	-0.22397	0.0361786	0.0468334	0.0849845	0.208495	-0.077385	-0.0985814	-0.134552	0.0825899	0.129056	0.0610549	0.15125	0.0447021	0.17482	-0.015877	0.0210052	-0.0489348	-0.104341	0.107621	0.0134392	0.0799537	-0.10588
ENSG00000133142	TCEAL4	M0	0.322391	-0.299881	-0.309151	0.154844	0.110054	0.0699059	-0.0956805	-0.563525	-0.444321	-0.272785	0.478123	-0.325875	0.230453	-0.033933	0.546659	-0.082715	-0.476278	-0.121537	-0.276607	0.461335	0.19516	0.344078	-0.563842
ENSG00000173295	FAM86B3P	M0	0.330656	-0.0465361	0.231191	0.39974	-0.15954	-0.033718	-0.454877	0.198318	-0.232491	0.282135	-0.261684	-0.0855967	0.169023	0.0300693	0.0289989	0.335067	0.00336497	0.312964	-0.059163	0.228016	-0.400453	-0.0686153	-0.0847532
ENSG00000122643	NT5C3A	M0	0.184297	-0.432955	-0.124152	0.0792451	0.290743	-0.12873	0.0126599	-0.486375	-0.392107	-0.337771	0.520792	-0.129845	0.335484	0.136947	0.525724	-0.227052	-0.304851	-0.182932	-0.170016	0.37579	0.332401	0.335052	-0.412428
ENSG00000183114	FAM43B	M0	0.501495	-0.318741	0.182112	0.529196	-0.0795746	-0.195557	-0.47784	-0.0989499	-0.588573	0.195336	0.01448	-0.234117	0.579305	0.046118	0.373093	0.249537	-0.297523	0.0715734	-0.219019	0.536954	-0.260974	0.0705239	-0.344928
ENSG00000166224	SGPL1	M1	-0.244471	0.711398	-0.256207	-0.249054	-0.259424	0.27813	0.140661	0.141673	0.427979	0.00636425	-0.288235	-0.104654	-0.571598	-0.154617	-0.504516	0.150337	0.127888	-0.0946859	0.220479	-0.428828	-0.133416	-0.0214078	0.234816
ENSG00000227115	LINC01630	M0	-0.244237	-0.250002	-0.478788	-0.358677	0.278219	0.155287	0.469198	-0.392256	0.181918	-0.460084	0.497138	0.116963	-0.15496	-0.138522	0.197716	-0.364683	-0.220362	-0.0495295	-0.234926	-0.127145	0.525612	0.225245	-0.0734439
ENSG00000164879	CA3	M1	0.345922	0.326209	-0.0385101	0.317987	-0.543131	0.122675	-0.245391	0.154004	-0.0931051	0.373809	-0.214786	-0.327786	-0.0645517	-0.323895	0.0114639	0.452141	0.23687	0.275204	-0.223227	0.247203	-0.283721	-0.175926	-0.122381
ENSG00000197586	ENTPD6	M0	0.228083	-0.719976	-0.0407901	0.136926	0.466305	-0.279717	-0.0851416	-0.416822	-0.483736	-0.294968	0.478112	-0.0407235	0.482183	0.333012	0.5457	-0.251297	-0.445373	-0.0359607	-0.212657	0.371373	0.288317	0.375369	-0.409107
ENSG00000272325	NUDT3	M10	0.0248665	-0.332044	-0.580796	-0.127348	0.0674648	0.446652	0.227327	-0.675481	-0.203362	-0.430212	0.697218	-0.208444	0.0340332	-0.391652	0.609364	-0.261045	-0.288382	-0.269329	-0.498695	0.327296	0.475475	0.198514	-0.480665
ENSG00000012211	PRICKLE3	M8	-0.494272	0.377922	0.0999854	-0.346071	-0.150815	0.0497814	0.27699	0.535372	0.660416	0.135142	-0.426024	0.407982	-0.473147	-0.252039	-0.607044	-0.0106321	0.345972	0.29126	0.193158	-0.589398	-0.0746955	-0.487719	0.64843
ENSG00000185015	CA13	M0	0.538171	-0.0856623	0.103266	0.515095	-0.13498	-0.0647023	-0.397829	-0.0823375	-0.401056	0.117053	0.000481245	-0.31807	0.221479	0.0639536	0.255451	0.325979	-0.214096	0.2278	-0.0556764	0.463472	-0.173125	0.205152	-0.369959
ENSG00000186577	SMIM29	M0	0.0116299	-0.639071	-0.0586482	-0.0238484	0.233197	-0.00584378	0.138757	-0.315743	-0.206162	-0.0964415	0.47378	0.0280563	0.277512	-0.0979679	0.530217	-0.251928	-0.0933431	-0.200849	-0.423813	0.280279	0.369998	-0.0120547	-0.222113
ENSG00000182771	GRID1	M14	0.24468	-0.421097	-0.421958	0.131393	0.115753	0.192013	0.0446315	-0.59442	-0.351482	-0.264531	0.579349	-0.278186	0.171544	-0.117014	0.682227	-0.0933075	-0.298364	-0.216979	-0.393371	0.485208	0.314052	0.319167	-0.58303
ENSG00000281383		M0	-0.0825929	0.245004	0.0858322	-0.0365164	-0.214645	-0.0408806	0.0602419	0.199552	0.181611	0.181883	-0.185425	-0.0289581	-0.197743	-0.0873445	-0.147536	0.0918909	0.315548	-0.0565299	0.11584	-0.0983089	-0.0499693	-0.21379	0.15293
ENSG00000106633	GCK	M3	0.737263	-0.286807	0.13196	0.737695	-0.204175	-0.0879668	-0.603341	-0.190662	-0.71385	0.194371	0.110721	-0.443568	0.475717	-0.0372963	0.571398	0.392824	-0.286228	0.148686	-0.291103	0.793046	-0.223082	0.109201	-0.570307
ENSG00000010256	UQCRC1	M0	0.0687558	0.442005	0.418402	0.20435	-0.371809	-0.0334623	-0.231736	0.374221	0.0943364	0.488201	-0.449763	-0.108353	-0.0937844	-0.0359843	-0.218653	0.380521	0.469454	-0.147731	0.322165	0.0172114	-0.386592	-0.329171	0.185027
ENSG00000250786	SNHG18	M5	-0.0949086	0.321725	-0.454355	-0.123629	-0.391375	0.33937	0.271229	-0.0872334	0.286965	0.0420053	0.105399	-0.120742	-0.35516	-0.542434	0.00439756	0.105443	0.293099	0.0150634	-0.314575	-0.0474081	0.151986	-0.191851	-0.0242011
ENSG00000170846		M2	0.0722485	-0.101314	0.453998	0.191921	0.071935	-0.340779	-0.192571	0.231532	-0.109027	0.198826	-0.193306	0.18764	0.334261	0.22213	-0.107077	0.0179826	0.119029	0.0501026	0.229271	0.0384117	-0.138606	-0.116033	0.168619
ENSG00000280614		M0	-0.128451	0.240048	0.0799784	-0.0730362	-0.194791	-0.0456623	0.0813971	0.203548	0.219891	0.16412	-0.181142	-0.00849502	-0.208525	-0.0893085	-0.142908	0.0718751	0.314509	-0.0888045	0.130959	-0.122919	-0.0483201	-0.224506	0.178533
ENSG00000281181		M0	-0.090123	0.248634	0.0814883	-0.0474627	-0.201773	-0.0365451	0.0742533	0.194533	0.195573	0.162967	-0.179717	-0.0279067	-0.209128	-0.0799015	-0.15457	0.0830965	0.295087	-0.0483183	0.12804	-0.108763	-0.0352858	-0.205391	0.155344
ENSG00000251580	LINC02482	M13	0.155245	-0.358826	0.154794	0.153204	0.239727	-0.160476	-0.210814	-0.0358234	-0.234613	-0.0661753	0.0487351	0.0512709	0.231604	0.25863	0.189866	-0.0507887	-0.200368	0.120268	0.0183269	0.144692	-0.079494	0.151535	-0.136818
ENSG00000183688	RFLNB	M6	-0.683754	-0.0554607	-0.219994	-0.655948	0.380845	0.0773904	0.66191	-0.0155064	0.56702	-0.384177	0.120571	0.528391	-0.247655	0.0230305	-0.276089	-0.531809	0.0234506	-0.0657534	0.182925	-0.580796	0.390368	-0.0580887	0.424533
ENSG00000144857	BOC	M1	0.145077	0.739515	0.171024	0.26413	-0.632578	0.0321523	-0.338946	0.462059	0.170294	0.522675	-0.633392	-0.312583	-0.251131	-0.207327	-0.448778	0.597185	0.420321	0.0354651	0.152093	-0.107906	-0.577736	-0.257608	0.208919
ENSG00000130699	TAF4	M5	-0.154734	0.270066	-0.202578	-0.125479	-0.198609	0.327661	0.0981923	0.0117996	0.216278	-0.0527824	-0.0641855	-0.0560999	-0.253608	-0.301366	-0.072627	0.0331068	0.0736402	-0.184494	-0.0181921	-0.0755746	-0.0515041	-0.174338	0.066166
ENSG00000104267	CA2	M3	0.681527	0.219746	0.103218	0.670928	-0.5333	0.0894978	-0.643365	0.10078	-0.362455	0.398762	-0.225777	-0.561902	0.0437796	-0.228222	0.171435	0.663663	0.00713173	0.290724	-0.248153	0.524451	-0.485131	0.00520303	-0.363316
ENSG00000123143	PKN1	M9	0.396777	0.203095	0.407454	0.486622	-0.473051	-0.0534926	-0.573215	0.397471	-0.239678	0.514897	-0.468538	-0.268632	0.161192	-0.150142	-0.0613614	0.561985	0.22288	0.216818	-0.10729	0.26275	-0.617747	-0.346319	-0.0133401
ENSG00000143970	ASXL2	M8	-0.536978	0.0748186	-0.195931	-0.505488	0.285026	0.328416	0.431004	0.110768	0.574917	-0.308425	-0.0392205	0.525905	-0.48918	-0.00268111	-0.369119	-0.385426	0.0337161	0.224837	0.269693	-0.547642	0.186418	-0.0557556	0.386561
ENSG00000104325	DECR1	M1	0.116822	0.327908	-0.416906	-0.0154933	-0.18856	0.252944	0.0457529	-0.291076	0.0370642	-0.116735	0.174165	-0.429626	-0.265681	-0.147015	0.110948	0.176764	-0.0194051	-0.209167	-0.160415	0.0714223	0.0323787	0.323251	-0.305691
ENSG00000279598		M5	-0.193939	0.0106195	-0.287575	-0.199482	-0.0541102	0.371044	0.228453	-0.0148693	0.253115	0.0394822	0.0902817	0.143028	-0.22178	-0.256457	-0.0624549	-0.0253259	0.227968	0.10351	-0.167859	-0.180991	0.163744	-0.0780763	0.11457
ENSG00000270574		M5	-0.134693	0.112672	-0.531746	-0.208424	0.00338078	0.343158	0.252455	-0.296941	0.154554	-0.214379	0.251811	-0.0720448	-0.254495	-0.200548	0.0339642	-0.0553738	-0.125264	-0.103819	-0.0794621	-0.118394	0.247024	0.237935	-0.0951352
ENSG00000225339		M0	0.25276	-0.475788	-0.0389513	0.164885	0.30285	-0.166486	-0.0907488	-0.376823	-0.413152	-0.229195	0.416351	-0.148296	0.306164	0.200869	0.518333	-0.159431	-0.307224	-0.061202	-0.1404	0.400905	0.200412	0.354299	-0.410252
ENSG00000084093	REST	M1	-0.361175	0.756943	-0.189975	-0.335567	-0.304478	0.339133	0.241812	0.287559	0.667202	0.0526122	-0.332738	0.0612276	-0.725655	-0.248056	-0.513328	0.122867	0.449414	0.0520174	0.220127	-0.488862	-0.163647	-0.2016	0.352622
ENSG00000270800	RPS10-NUDT3	M7	-0.183967	0.194706	0.523999	-0.00351329	-0.285986	-0.13888	-0.127144	0.668665	0.249034	0.576549	-0.552802	0.319031	-0.0538339	-0.0999044	-0.432284	0.177384	0.527751	0.148893	0.0959591	-0.266174	-0.34825	-0.623411	0.545138
ENSG00000142765	SYTL1	M18	-0.00916538	-0.04422	0.495676	0.10885	-0.0345614	-0.189587	-0.162422	0.571945	0.141625	0.337504	-0.487437	0.34127	0.0272539	0.0892923	-0.354354	0.152899	0.115503	0.580279	0.132452	-0.179073	-0.340989	-0.337995	0.410121
ENSG00000123384	LRP1	M5	-0.104823	0.309333	-0.370036	-0.0859356	-0.340293	0.586961	0.0725833	0.0482014	0.305854	0.067891	-0.140043	-0.0786578	-0.376568	-0.505483	-0.24898	0.166225	0.0799961	0.129607	-0.143626	-0.210714	-0.0878965	-0.174552	0.123562
ENSG00000141252	VPS53	M0	0.252316	-0.430223	0.02547	0.21567	0.281319	-0.142664	-0.167578	-0.232878	-0.3797	-0.13769	0.184123	-0.0197685	0.39383	0.307615	0.221528	-0.0183631	-0.515533	0.0962612	-2.94513e-05	0.202642	0.04515	0.367283	-0.267922
ENSG00000081479	LRP2	M17	0.198815	0.120355	0.284235	0.237194	-0.0131743	-0.299838	-0.343084	0.260935	-0.0425096	0.114938	-0.280594	-0.00711912	0.0572817	0.221651	-0.13507	0.136519	-0.031546	0.330687	0.194049	0.0483437	-0.317571	0.0549745	0.058416
ENSG00000260244		M1	0.231283	0.396939	-0.110229	0.25711	-0.311564	0.175802	-0.245249	0.0726313	-0.00930468	0.208366	-0.259079	-0.14517	-0.162931	-0.0372231	-0.159229	0.41051	0.0275344	0.236853	0.110175	0.0253099	-0.30774	0.112724	-0.118013
ENSG00000137221	TJAP1	M1	0.00705061	0.695189	0.0457751	0.0516294	-0.51653	0.183708	-0.111884	0.362705	0.266415	0.361401	-0.465443	-0.133332	-0.338748	-0.215792	-0.444684	0.409834	0.316131	0.110162	0.158829	-0.204964	-0.359278	-0.24025	0.225261
ENSG00000248334	WHAMMP2	M0	-0.391615	-0.350775	-0.257798	-0.386103	0.378264	-0.0491289	0.453956	-0.255283	0.196651	-0.402271	0.409739	0.302323	0.0245557	-0.0516933	0.0846206	-0.489436	-0.225757	-0.109601	-0.118033	-0.224351	0.54516	0.0956929	0.110735
ENSG00000164116	GUCY1A3	M1	0.261622	0.460193	-0.0342644	0.317536	-0.413289	0.101667	-0.283487	0.167325	0.00329246	0.310484	-0.342607	-0.147111	-0.120373	-0.089164	-0.167652	0.481151	0.088864	0.291674	0.107171	0.0767754	-0.388296	-0.0281189	-0.0644373
ENSG00000166780	C16orf45	M14	0.546637	-0.514041	-0.179961	0.432564	0.126249	-0.0806535	-0.300117	-0.564938	-0.68845	-0.172464	0.51747	-0.414395	0.452305	0.101304	0.819992	0.0950582	-0.372339	-0.14664	-0.317298	0.7362	0.094805	0.438189	-0.729501
ENSG00000206530	CFAP44	M0	0.579668	-0.0571239	-0.0482913	0.503267	0.0228712	-0.0443836	-0.452106	-0.311236	-0.469735	-0.0379998	0.107383	-0.443406	0.254121	0.282981	0.295778	0.303499	-0.330747	-0.0546588	0.104416	0.434377	-0.204568	0.594267	-0.537605
ENSG00000198743	SLC5A3	M7	-0.355539	0.247563	0.542764	-0.15447	-0.0311849	-0.202459	0.00829164	0.753434	0.462037	0.419511	-0.673275	0.504467	-0.161844	0.143346	-0.736724	0.0473171	0.408006	0.261687	0.443512	-0.571318	-0.32537	-0.467805	0.741799
ENSG00000243927	MRPS6	M22	-0.364307	0.147452	0.252346	-0.264617	0.17402	-0.0404587	0.133372	0.398785	0.395822	0.0440929	-0.35549	0.461382	-0.198642	0.149431	-0.535547	-0.141939	0.0644929	0.223709	0.402915	-0.496501	-0.122197	-0.190399	0.517676
ENSG00000280383		M7	-0.105612	0.0819731	0.544095	0.049318	-0.107473	-0.209245	-0.191926	0.560153	0.113162	0.454804	-0.485592	0.186883	0.0500426	0.0951293	-0.345294	0.162511	0.358834	0.0378634	0.189652	-0.205408	-0.334983	-0.403684	0.40918
ENSG00000130638	ATXN10	M0	0.214716	0.102022	0.326894	0.300843	-0.415638	0.0944272	-0.267246	0.354596	-0.0467216	0.571531	-0.375333	-0.154995	0.0651699	-0.261222	-0.173717	0.42706	0.331758	0.105437	-0.112431	0.0680857	-0.325675	-0.381491	0.154414
ENSG00000092531	SNAP23	M6	-0.82849	-0.000669272	-0.250404	-0.82441	0.520895	0.0193182	0.820838	-0.0292827	0.676739	-0.540994	0.175342	0.640697	-0.432394	0.142206	-0.36331	-0.695603	0.0377089	-0.0791448	0.32857	-0.714611	0.547819	0.0157498	0.484555
ENSG00000167968	DNASE1L2	M0	0.144901	-0.174334	-0.129487	0.0956848	0.167972	0.058304	-0.0643847	-0.226056	-0.127896	-0.147527	0.122273	-0.0609088	0.069239	0.144627	0.1274	0.0246136	-0.381416	0.0416748	0.0311363	0.0874665	-0.00342269	0.354098	-0.212509
ENSG00000083444	PLOD1	M6	-0.562378	0.230489	-0.35258	-0.543115	0.00594276	0.274992	0.623907	-0.0164803	0.613634	-0.157521	0.0791475	0.292077	-0.478204	-0.302309	-0.324935	-0.282669	0.210933	-0.0431882	0.0747861	-0.53706	0.378438	-0.157323	0.362334
ENSG00000107897	ACBD5	M9	0.285138	0.119577	0.489325	0.387271	-0.379437	-0.206421	-0.470745	0.526095	-0.200687	0.633517	-0.572766	-0.0322581	0.304108	0.00386716	-0.297485	0.388724	0.159173	0.319249	-0.00279747	0.06495	-0.527099	-0.365223	0.212416
ENSG00000165186	PTCHD1	M3	0.7475	-0.0985465	0.138338	0.815379	-0.36982	0.0014347	-0.657293	-0.0205502	-0.550121	0.364534	-0.114527	-0.394685	0.284201	-0.079638	0.408909	0.621872	-0.137627	0.303175	-0.174	0.710868	-0.420787	0.0319102	-0.473624
ENSG00000100206	DMC1	M8	-0.477992	0.468356	-0.0798946	-0.460626	-0.0690517	0.144336	0.374975	0.208131	0.52473	-0.0829141	-0.168073	0.223391	-0.529903	-0.101803	-0.406647	-0.140121	0.334629	-0.10575	0.27751	-0.47259	0.0563906	-0.201198	0.366583
ENSG00000166783	MARF1	M0	-0.171249	-0.00394166	-0.335427	-0.281509	-0.106264	0.312929	0.336941	-0.225416	0.0926282	-0.102358	0.329343	-0.104427	-0.113032	-0.3103	0.165828	-0.152558	0.183037	-0.276557	-0.358339	-0.0236591	0.325682	-0.0663818	-0.0836609
ENSG00000147059	SPIN2A	M0	-0.235879	-0.0220009	-0.134419	-0.29725	0.174501	-0.0380113	0.283693	-0.118783	0.214298	-0.232832	0.185009	0.0606557	-0.133573	-0.0419761	0.075164	-0.274677	0.0865791	-0.125484	-0.0114285	-0.105218	0.198311	0.00462232	0.0447629
ENSG00000163009	C2orf48	M1	-0.0662982	0.641676	0.028664	-0.0240128	-0.439754	0.0935864	0.0669099	0.272987	0.270212	0.266759	-0.344104	-0.140327	-0.346114	-0.240561	-0.327387	0.264938	0.379239	-0.108004	0.149444	-0.153027	-0.204258	-0.284489	0.205836
ENSG00000232977	LINC00327	M6	-0.575383	-0.129636	-0.415622	-0.638099	0.40798	0.1048	0.727985	-0.349415	0.389819	-0.542147	0.469663	0.31385	-0.221049	-0.0269611	0.00882192	-0.586878	-0.103449	-0.286425	0.088212	-0.385419	0.660415	0.172516	0.119858
ENSG00000171848	RRM2	M1	-0.220653	0.863883	-0.21843	-0.175792	-0.283102	0.215883	0.144535	0.106653	0.440338	-0.0275133	-0.286094	-0.0879118	-0.589594	-0.0830087	-0.408567	0.202868	0.209259	-0.134316	0.506146	-0.319285	-0.164612	0.0181042	0.169871
ENSG00000042445	RETSAT	M2	-0.179961	0.0640728	0.540614	-0.043361	-0.0203441	-0.337952	0.00457694	0.543007	0.198891	0.384901	-0.43312	0.421399	0.165623	0.184679	-0.467484	0.0120837	0.388186	0.168428	0.260929	-0.327365	-0.160507	-0.354728	0.523389
ENSG00000012779	ALOX5	M17	0.177793	0.0362205	0.0781995	0.220529	-0.184514	-0.0261879	-0.164603	0.209032	-0.0152219	0.147745	-0.222024	0.00327176	-0.0264607	-0.127312	-0.0792071	0.263863	-0.0751365	0.44216	-0.0872815	0.0648488	-0.229343	-0.136923	0.0317857
ENSG00000163453	IGFBP7	M6	-0.520633	0.130337	-0.301226	-0.529733	0.0801532	0.19339	0.687091	-0.0223763	0.528224	-0.204149	0.146753	0.310242	-0.395656	-0.215265	-0.269431	-0.344823	0.191785	-0.036233	-0.00984091	-0.470526	0.492474	-0.1525	0.30942
ENSG00000279894		M0	0.0390904	-0.0841624	-0.0793152	0.0811082	-0.14372	0.197067	-0.0792836	-0.0316648	-0.0455709	0.107503	0.055038	-0.0167114	-0.0488398	-0.230142	0.194368	0.115586	0.0263513	-0.0314634	-0.145444	0.150931	-0.0421939	-0.1417	-0.0648706
ENSG00000167220	HDHD2	M0	0.260912	-0.227687	0.105705	0.226681	0.0952357	-0.118734	-0.28734	-0.0385984	-0.275876	0.0116402	0.0298496	-0.132007	0.210069	0.0832383	0.170153	0.0222326	-0.201403	0.140352	-0.100145	0.22703	-0.108474	0.129209	-0.155179
ENSG00000137393	RNF144B	M0	-0.355817	-0.0071058	-0.207038	-0.396902	0.24525	0.116259	0.458915	-0.0646999	0.364228	-0.366654	0.147702	0.284366	-0.239743	-0.0333029	-0.135872	-0.361989	-0.0214757	0.152681	0.00318666	-0.308178	0.314737	0.0309695	0.18177
ENSG00000118997	DNAH7	M3	0.56091	0.0862931	0.483412	0.719083	-0.436178	-0.135847	-0.694712	0.371497	-0.282104	0.658463	-0.515616	-0.323024	0.284349	-0.0227501	-0.0655275	0.690021	0.092077	0.149795	0.0123082	0.314421	-0.669206	-0.153061	-0.0687617
ENSG00000158806	NPM2	M10	0.172077	-0.243746	-0.535445	0.0405409	0.0944499	0.251891	0.0818914	-0.560094	-0.218844	-0.362604	0.560438	-0.221614	-0.0476149	-0.210394	0.555788	-0.124428	-0.382973	-0.0271027	-0.351799	0.370802	0.322868	0.346123	-0.487389
ENSG00000206557	TRIM71	M11	-0.509437	-0.167644	0.162549	-0.454715	0.500412	-0.26711	0.374753	0.256604	0.369552	-0.270709	-0.0454446	0.760081	-0.127974	0.353488	-0.327188	-0.524178	-0.0185419	0.382764	0.384231	-0.483843	0.25348	-0.0610263	0.488792
ENSG00000196507	TCEAL3	M3	0.692805	-0.00579461	0.107602	0.689247	-0.472151	0.0303443	-0.610609	-0.0507405	-0.554925	0.42909	-0.0965152	-0.55226	0.306941	-0.2352	0.351245	0.570577	-0.104819	0.0422277	-0.332467	0.647303	-0.379077	-0.0499936	-0.425029
ENSG00000112333	NR2E1	M15	0.46902	0.341323	0.165083	0.573591	-0.631258	0.131757	-0.473975	0.286211	-0.190098	0.573652	-0.423663	-0.334619	-0.0355071	-0.249371	-0.0187848	0.781035	0.1995	0.182569	-0.0369434	0.342679	-0.542181	-0.270345	-0.127791
ENSG00000067840	PDZD4	M14	0.609346	-0.438275	-0.125271	0.477477	0.0423854	-0.0920355	-0.364377	-0.575685	-0.75826	-0.146446	0.489361	-0.518759	0.502737	0.0536956	0.784958	0.063284	-0.444636	-0.2464	-0.397664	0.797239	0.0904129	0.382637	-0.766809
ENSG00000172465	TCEAL1	M3	0.605942	-0.0866414	0.350062	0.677126	-0.30459	-0.233888	-0.605772	0.116903	-0.479996	0.459086	-0.226746	-0.353421	0.457617	0.0187959	0.198837	0.472767	0.0281519	0.0788122	-0.108099	0.504391	-0.410614	-0.0576674	-0.235955
ENSG00000047315	POLR2B	M12	0.0306265	-0.350123	0.0362058	-0.0529431	0.463368	-0.321971	0.0590065	-0.316142	-0.226651	-0.335344	0.365783	0.0349316	0.239025	0.493345	0.352924	-0.265636	-0.152755	-0.203136	0.0829817	0.158084	0.21859	0.430044	-0.278161
ENSG00000198838	RYR3	M0	0.486426	-0.194914	-0.240558	0.393349	-0.0329336	0.0200942	-0.283527	-0.381015	-0.419473	-0.146265	0.343295	-0.362129	0.121544	0.0232478	0.623705	0.165994	-0.2859	0.166967	-0.295591	0.619231	0.00320537	0.319946	-0.614694
ENSG00000197008	ZNF138	M0	0.127002	-0.179013	0.149316	0.13362	-0.24577	-0.0568491	-0.19527	0.153095	-0.175407	0.344762	-0.00950172	-0.0700712	0.113913	-0.253774	0.25593	0.090557	0.328399	0.0233982	-0.426913	0.272149	-0.0833468	-0.420597	-0.0287282
ENSG00000152093	CFC1B	M0	0.411998	-0.379457	0.134771	0.408673	0.156699	-0.177857	-0.292097	-0.155816	-0.449852	-0.0727064	0.119792	-0.0772611	0.440432	0.190637	0.298472	0.072898	-0.301691	0.228594	-0.0156683	0.409539	-0.0351278	0.199219	-0.313695
ENSG00000127863	TNFRSF19	M6	-0.712335	0.0418997	-0.313433	-0.736969	0.306891	0.0363049	0.870607	-0.124966	0.529088	-0.385295	0.287991	0.429905	-0.309392	-0.0196932	-0.268045	-0.583906	0.117981	-0.293506	0.117144	-0.581631	0.701327	-0.0471486	0.377019
ENSG00000198521	ZNF43	M2	0.313135	0.241067	0.358679	0.35394	0.0017105	-0.408731	-0.420638	0.13066	-0.186622	0.102977	-0.245991	-0.237053	0.0219214	0.443101	0.0114712	0.225068	0.0502133	-0.0439075	0.425061	0.223951	-0.345369	0.204444	-0.159866
ENSG00000146360	GPR6	M3	0.742704	-0.188887	0.20189	0.795205	-0.196657	-0.113113	-0.626445	-0.0499918	-0.622004	0.277784	-0.0764561	-0.358747	0.374487	0.0807299	0.407587	0.504161	-0.203019	0.244461	-0.0808615	0.716755	-0.345006	0.119198	-0.478221
ENSG00000183878	UTY	M0	0.0915805	-0.28197	0.0543317	0.042578	0.242745	-0.282171	-0.0584062	-0.123241	-0.252332	-0.153226	0.171553	-0.0289368	0.243216	0.236096	0.184548	-0.19443	-0.193637	-0.0288106	-0.145182	0.156345	0.125128	0.198964	-0.134959
ENSG00000277200		M0	0.0504586	-0.256162	-0.311048	-0.0673452	0.0864035	0.124311	0.0620965	-0.368663	-0.183286	-0.289289	0.444966	-0.157452	0.00640436	-0.152619	0.507849	-0.150243	-0.169376	-0.09495	-0.363978	0.297909	0.220185	0.117946	-0.348675
ENSG00000115875	SRSF7	M18	0.0467121	0.211204	0.114045	0.0449935	0.345665	-0.333294	-0.101895	-0.120033	-0.0580644	-0.251817	-0.0239052	0.00113637	-0.00344129	0.64183	-0.0443012	-0.0553517	-0.123512	-0.141381	0.690663	-0.0314007	-0.0921426	0.560065	-0.140212
ENSG00000140519	RHCG	M7	0.113541	0.258582	0.386076	0.263356	-0.412733	-0.0617661	-0.300975	0.608389	0.120813	0.585081	-0.597964	0.0791792	-0.0744476	-0.180095	-0.326827	0.445894	0.274654	0.449418	-0.00508952	-0.0359255	-0.515271	-0.49821	0.343293
ENSG00000196247	ZNF107	M1	0.185877	0.347819	-0.134077	0.123909	0.00138919	-0.0385054	-0.165366	-0.178073	-0.133416	-0.165736	0.0181891	-0.265455	-0.174619	0.265065	0.0947558	0.156335	-0.189271	-0.106256	0.336322	0.153844	-0.148033	0.386978	-0.308092
ENSG00000104320	NBN	M4	-0.463414	0.140901	0.023388	-0.456709	0.439361	-0.128342	0.381892	0.0253906	0.408913	-0.381595	-0.0293433	0.386579	-0.20931	0.367484	-0.389341	-0.36534	-0.123124	-0.0708117	0.615103	-0.525602	0.177155	0.253094	0.347379
ENSG00000172785	CBWD1	M4	-0.213011	-0.35533	-0.019216	-0.283343	0.392419	-0.108877	0.211577	-0.119747	-0.00986948	-0.234591	0.226097	0.29741	0.21303	0.215577	0.0463939	-0.377339	-0.120186	-0.0191742	0.0267985	-0.156201	0.257178	0.162553	0.0566779
ENSG00000134049	IER3IP1	M4	-0.490386	-0.132728	-0.0431792	-0.463705	0.508086	-0.286438	0.453414	-0.0702637	0.331596	-0.322351	0.163253	0.407183	-0.0462753	0.353283	-0.151245	-0.481303	0.00665974	-0.233606	0.377745	-0.419926	0.373628	0.180154	0.266848
ENSG00000163145	C1QTNF7	M6	-0.539341	-0.0866474	-0.315477	-0.59445	0.326191	-0.0160987	0.809326	-0.206884	0.377047	-0.451059	0.354874	0.310164	-0.186445	-0.00196426	-0.133187	-0.563836	0.0385414	-0.202172	0.0302081	-0.412638	0.702774	0.0254764	0.230879
ENSG00000153786	ZDHHC7	M11	-0.654013	-0.054879	0.113479	-0.5945	0.470872	-0.194854	0.450584	0.187951	0.483168	-0.232754	-0.0318083	0.650563	-0.0740059	0.300705	-0.393632	-0.552944	0.186613	-0.0072978	0.340024	-0.623667	0.24836	-0.0587638	0.536779
ENSG00000267228		M0	-0.171969	0.0753121	0.0371063	-0.11548	-0.130745	0.179775	0.0629917	0.205194	0.18858	0.154897	-0.146237	0.161787	-0.158452	-0.204896	-0.180641	0.0221749	0.251163	0.0864886	-0.047557	-0.184142	-0.0464109	-0.276148	0.221666
ENSG00000142700	DMRTA2	M15	0.519343	0.519389	0.113782	0.623977	-0.752682	0.192004	-0.548982	0.262022	-0.14147	0.60051	-0.463174	-0.489893	-0.113611	-0.326894	-0.0384475	0.887413	0.260883	0.126499	-0.0443782	0.346127	-0.638886	-0.227988	-0.164515
ENSG00000167967	E4F1	M2	0.0183192	-0.0828699	0.775524	0.106519	0.133094	-0.477516	-0.246283	0.495493	-0.00786191	0.329545	-0.440045	0.223391	0.266247	0.438307	-0.330117	0.0442211	0.2308	0.103047	0.302008	-0.157174	-0.335122	-0.183996	0.338812
ENSG00000132613	MTSS1L	M0	-0.364338	0.140443	-0.112337	-0.351727	-0.227887	0.262266	0.328537	0.0720906	0.289626	0.117268	0.0365009	0.0470127	-0.135826	-0.418164	-0.138274	-0.126589	0.357399	-0.330298	-0.286808	-0.253886	0.201154	-0.386619	0.285032
ENSG00000135390	ATP5G2	M16	-0.296805	0.603135	-0.0128539	-0.23231	-0.537375	0.3121	0.180033	0.378412	0.458307	0.39707	-0.293319	0.0376238	-0.47245	-0.523447	-0.347267	0.203324	0.761538	-0.0993488	-0.0821928	-0.292836	-0.116163	-0.57268	0.394183
ENSG00000137449	CPEB2	M0	-0.08348	-0.648444	-0.178966	-0.0906148	0.281629	0.107244	0.157068	-0.262397	-0.0951826	-0.216365	0.411924	0.14639	0.177107	-0.15493	0.336285	-0.278654	-0.295557	0.0246248	-0.332491	0.0779245	0.369841	0.0432661	-0.0831646
ENSG00000245573	BDNF-AS	M0	-0.214076	-0.190784	-0.0233179	-0.188213	0.191967	-0.0270169	0.210911	0.0293764	0.185667	-0.0746888	0.0772052	0.230623	-0.0251449	-0.00689066	-0.0691497	-0.236675	-0.026266	0.0301692	0.00962618	-0.196076	0.201012	-0.0566631	0.199321
ENSG00000122420	PTGFR	M0	-0.432009	-0.0490715	-0.326535	-0.500016	0.207966	0.0923014	0.515507	-0.250855	0.293729	-0.309331	0.355405	0.218424	-0.183304	-0.0173602	0.0701127	-0.417362	0.0400835	-0.224647	-0.0733756	-0.228939	0.489064	0.0531685	0.0621926
ENSG00000250510	GPR162	M19	0.690804	-0.315711	-0.117831	0.587489	-0.136406	0.0544899	-0.458736	-0.406441	-0.676654	0.0369535	0.296963	-0.47924	0.34521	-0.0772648	0.677819	0.335022	-0.384477	0.087719	-0.372908	0.778377	-0.124591	0.277481	-0.685102
ENSG00000122257	RBBP6	M0	-0.0266077	0.138968	0.104118	-0.00420329	-0.0555829	0.218399	-0.168066	0.195588	0.118122	0.144211	-0.185585	0.0798314	-0.159389	0.00254626	-0.16081	0.0614987	0.208339	0.0729198	0.0288052	-0.110947	-0.234516	-0.0934785	0.0903634
ENSG00000245975		M0	0.419553	-0.0234603	-0.129139	0.354134	-0.106212	0.0737145	-0.266443	-0.29051	-0.404304	-0.103086	0.157058	-0.384146	0.171127	-0.0470587	0.356016	0.229552	-0.326158	0.0986761	-0.155038	0.460985	-0.0978151	0.22331	-0.436559
ENSG00000205339	IPO7	M7	-0.360215	0.280325	0.673332	-0.152881	0.011204	-0.323169	-0.00769479	0.777243	0.398247	0.405613	-0.688153	0.507526	-0.118393	0.308287	-0.684274	0.0183416	0.568833	0.107482	0.590284	-0.513221	-0.344237	-0.464536	0.729696
ENSG00000173208	ABCD2	M0	0.110682	0.186644	0.299564	0.207608	-0.23411	-0.203626	-0.256476	0.220464	-0.0703107	0.325987	-0.266551	-0.121054	0.190977	-0.00184397	-0.137407	0.201616	0.268917	-0.168194	0.1345	0.0407926	-0.225909	-0.201359	0.121037
ENSG00000123131	PRDX4	M0	0.117048	0.306997	-0.0326941	0.131442	-0.40662	0.136548	-0.140489	0.165722	-0.00511612	0.319467	-0.220961	-0.163006	-0.0484652	-0.290583	-0.143951	0.295974	0.16515	0.0894371	-0.130899	0.0339212	-0.195123	-0.204255	0.0732878
ENSG00000165886	UBTD1	M22	-0.675667	0.118693	0.17158	-0.556721	0.121904	-0.0301271	0.427141	0.477094	0.645194	0.0387581	-0.278613	0.601676	-0.266291	-0.05198	-0.589974	-0.299511	0.31716	0.119664	0.153541	-0.712839	0.097596	-0.407866	0.754247
ENSG00000182149	IST1	M2	0.126404	0.141076	0.788828	0.275745	-0.177877	-0.39518	-0.432657	0.641432	0.0152135	0.538696	-0.591047	0.0986626	0.159457	0.199233	-0.290679	0.266265	0.473574	0.162921	0.19514	-0.003321	-0.539525	-0.428309	0.317578
ENSG00000214999		M0	0.355735	0.105694	0.203681	0.443575	-0.262961	-0.160192	-0.510818	0.234473	-0.194956	0.306687	-0.324161	-0.192658	0.189656	-0.0850562	-0.032664	0.387166	-0.0612536	0.298992	-0.0579953	0.223131	-0.440394	-0.102186	-0.049979
ENSG00000156968	MPV17L	M0	0.223274	-0.228759	0.207341	0.244099	0.057399	-0.140439	-0.209698	0.110735	-0.285771	0.182292	-0.147481	0.0916505	0.28491	0.203785	0.010645	0.120193	-0.160629	0.315995	0.0328093	0.124102	-0.170381	0.0186624	-0.0166362
ENSG00000105072	C19orf44	M0	0.316505	0.0933703	0.30577	0.415391	-0.193199	-0.178191	-0.468835	0.232876	-0.154246	0.280714	-0.354742	-0.249747	0.144093	0.103545	-0.103793	0.336323	0.0542764	0.0395765	0.113975	0.14761	-0.4132	-0.0262197	-0.0377541
ENSG00000160321	ZNF208	M0	0.0323744	-0.0839985	-0.0960728	0.084193	0.0423917	-0.0874369	-0.0328942	-0.0242422	-0.0426788	0.00951531	0.00427217	0.0101826	0.0292396	0.0593844	0.0893869	0.0400849	-0.0489339	0.0475299	0.0248549	0.0514543	0.0174325	0.0614409	-0.0498174
ENSG00000164663	USP49	M1	0.0711255	0.273959	0.038067	0.0966241	-0.114407	0.116552	-0.202391	0.135324	0.0247121	0.0200682	-0.234956	0.0111213	-0.110279	0.0216346	-0.21942	0.158891	-0.118481	0.223691	0.187037	-0.069895	-0.258702	0.0386146	0.0445602
ENSG00000101350	KIF3B	M0	0.545162	-0.136067	0.000533427	0.482147	0.0529032	-0.0243978	-0.465383	-0.21479	-0.493604	-0.124803	0.0381789	-0.277431	0.330748	0.187014	0.272756	0.212006	-0.486463	0.262055	0.0154935	0.459257	-0.280645	0.376841	-0.443196
ENSG00000176697	BDNF	M0	0.200308	-0.245325	-0.058435	0.11802	0.21755	-0.0784434	-0.154574	-0.203246	-0.204008	-0.231553	0.178944	-0.161707	0.0874641	0.164247	0.288521	0.00538618	-0.323242	0.116631	-0.075962	0.247731	-0.0342301	0.314825	-0.284613
ENSG00000083857	FAT1	M7	0.0349519	0.641027	0.36771	0.199255	-0.469334	-0.000153246	-0.334769	0.685384	0.334349	0.548383	-0.780706	-0.00975899	-0.296855	-0.0546174	-0.572113	0.510035	0.515896	0.269821	0.312491	-0.232126	-0.669362	-0.4083	0.39869
ENSG00000147121	KRBOX4	M0	-0.0626305	-0.27503	-0.230232	-0.152571	0.198299	0.184075	0.188801	-0.342383	-0.0539007	-0.214671	0.366483	-0.0745789	0.032064	-0.0536032	0.243358	-0.225707	-0.135743	-0.229886	-0.140642	0.0410634	0.278001	0.204049	-0.192579
ENSG00000279377		M0	0.0106736	-0.0720958	-0.0566412	0.0461779	0.0948843	-0.124993	-0.0236992	-0.00415043	-0.0271297	-0.0282756	-0.0150234	0.0242015	0.0130091	0.119686	0.0432601	-0.00623983	-0.0684767	0.0431796	0.0701767	0.0111151	0.00796782	0.0719685	-0.0243444
ENSG00000153956	CACNA2D1	M14	0.200582	-0.228542	-0.55324	0.036902	0.0842046	0.216569	0.116202	-0.62346	-0.249794	-0.3939	0.632705	-0.235444	-0.00428977	-0.137385	0.655365	-0.116622	-0.261952	-0.000982795	-0.332128	0.435842	0.380186	0.381559	-0.581022
ENSG00000140465	CYP1A1	M6	-0.54448	-0.3225	-0.29479	-0.609243	0.490968	-0.0217509	0.738485	-0.242927	0.305997	-0.496759	0.484433	0.469142	-0.153142	0.0689242	0.0773412	-0.61455	-0.0906898	-0.0280501	-0.0312533	-0.304094	0.716114	0.064747	0.172482
ENSG00000171124	FUT3	M0	-0.032911	0.0624834	0.0802919	0.037462	-0.307392	0.225841	-0.0675761	0.298227	0.139386	0.363806	-0.205038	0.0896224	-0.0297672	-0.378856	-0.16547	0.118344	0.326163	0.168629	-0.280705	-0.0728287	-0.133638	-0.399948	0.230343
ENSG00000172201	ID4	M3	0.479949	0.37114	0.353332	0.562365	-0.460105	-0.112679	-0.551971	0.248181	-0.228022	0.544716	-0.421145	-0.394039	0.10586	0.0566126	-0.0736558	0.667645	0.247987	-0.0488911	0.188052	0.268487	-0.556808	-0.0241456	-0.113301
ENSG00000112335	SNX3	M0	-0.24911	0.298946	0.134917	-0.184646	-0.45455	0.170299	0.167698	0.450284	0.351815	0.43542	-0.34101	0.111123	-0.197517	-0.464322	-0.405377	0.181066	0.590342	0.0788449	-0.207568	-0.320953	-0.107838	-0.632114	0.486433
ENSG00000164182	NDUFAF2	M11	-0.399809	3.52914e-05	0.155544	-0.350636	0.214242	-0.217644	0.205177	0.270506	0.287123	-0.0735165	-0.144986	0.440405	-0.0127944	0.113687	-0.3295	-0.327005	0.11663	0.14024	0.147163	-0.38963	0.0830375	-0.213566	0.452513
ENSG00000110811	P3H3	M8	-0.379207	0.221377	-0.145246	-0.319079	0.000913643	0.206559	0.366562	0.125226	0.439599	-0.0611347	-0.0875232	0.209601	-0.362852	-0.135902	-0.33862	-0.137168	0.131286	-0.0189928	0.130563	-0.40927	0.147166	-0.153825	0.314843
ENSG00000214736	TOMM6	M2	-0.231157	-0.103935	0.545729	-0.0859523	0.0855443	-0.267123	0.000908077	0.541234	0.223287	0.328767	-0.370516	0.411829	0.147533	0.139143	-0.373615	-0.0723976	0.355934	0.164242	0.157667	-0.31328	-0.142738	-0.406766	0.529116
ENSG00000102886	GDPD3	M0	0.141899	0.0888703	-0.259776	0.0939588	-0.261735	0.276259	-0.0293022	-0.128107	0.0442082	0.0340124	0.104462	-0.291161	-0.205656	-0.37403	0.187985	0.213232	0.020719	-0.0377853	-0.274793	0.1709	-0.00909126	-0.0644389	-0.203028
ENSG00000228412		M3	0.522746	0.265073	0.238613	0.641075	-0.55961	0.0679667	-0.626216	0.267878	-0.26187	0.575305	-0.442622	-0.378018	0.147917	-0.23482	-0.0766588	0.690903	0.0878987	0.144616	-0.0543298	0.31022	-0.581422	-0.142895	-0.110714
ENSG00000172009	THOP1	M2	0.0709222	0.263822	0.68098	0.239245	0.0324227	-0.404638	-0.38813	0.537587	0.0693605	0.331832	-0.625448	0.123755	0.0148883	0.510729	-0.422605	0.250264	0.207303	0.108137	0.68994	-0.15093	-0.527504	-0.0626867	0.303815
ENSG00000184634	MED12	M5	-0.226131	0.525994	-0.380758	-0.249924	-0.522696	0.640937	0.176473	0.0602585	0.395851	0.21558	-0.0721686	-0.124928	-0.546708	-0.620934	-0.179461	0.198666	0.437961	-0.149806	-0.223499	-0.224176	-0.0315556	-0.322155	0.120544
ENSG00000259539		M0	0.0679415	-0.167665	-0.242121	0.0241661	0.0676758	0.0438124	0.0265723	-0.243252	-0.169825	-0.172713	0.273577	-0.0191888	0.12258	-0.0769306	0.262326	-0.120211	-0.122665	0.0141926	-0.215494	0.201969	0.211399	0.0896755	-0.175334
ENSG00000124593		M0	0.400403	-0.119089	0.00371589	0.314138	0.116491	-0.143849	-0.2737	-0.239401	-0.376978	-0.0800942	0.0906477	-0.220651	0.332046	0.266414	0.139845	0.133775	-0.298664	0.0582824	0.079927	0.242319	-0.0875319	0.436563	-0.345262
ENSG00000109445	ZNF330	M7	-0.349092	0.111893	0.515417	-0.162077	-0.154985	-0.192457	-0.0110833	0.710136	0.330887	0.462744	-0.540066	0.409187	0.0124832	-0.118857	-0.542263	0.0195872	0.469921	0.111468	0.0684863	-0.431652	-0.248441	-0.668688	0.70388
ENSG00000184575	XPOT	M7	-0.455592	0.186868	0.35106	-0.265791	0.184334	-0.229431	0.163018	0.520967	0.453489	0.12779	-0.428092	0.575461	-0.218917	0.314206	-0.545566	-0.0902276	0.265106	0.175574	0.553005	-0.538774	-0.126874	-0.197423	0.609802
ENSG00000137218	FRS3	M14	0.333173	-0.42432	-0.284795	0.182778	0.0156698	0.0518057	-0.0169862	-0.550516	-0.46609	-0.187959	0.564195	-0.39973	0.33048	-0.208903	0.685377	-0.0469658	-0.288111	-0.220495	-0.544181	0.546175	0.290376	0.192261	-0.55857
ENSG00000105085	MED26	M11	-0.301931	-0.202951	0.384037	-0.213847	0.20891	-0.209495	0.0541246	0.357259	0.152009	0.117037	-0.22954	0.407327	0.196674	0.192167	-0.262716	-0.189288	0.122351	0.0841819	0.0575344	-0.316178	-0.104892	-0.254246	0.436564
ENSG00000117523	PRRC2C	M8	-0.47995	0.101379	-0.209534	-0.446036	0.065952	0.479301	0.287676	0.132393	0.455883	-0.119351	-0.0766416	0.383376	-0.440103	-0.200861	-0.329875	-0.24444	0.0842633	0.0739572	0.051167	-0.47079	0.0685643	-0.208105	0.331266
ENSG00000170265	ZNF282	M0	0.1691	0.286082	0.319953	0.202136	-0.33365	-0.0520358	-0.336096	0.362543	-0.071899	0.382662	-0.412586	-0.0785246	0.0789898	-0.0743361	-0.218562	0.331723	0.265389	0.172173	0.00476984	0.0288633	-0.470477	-0.237787	0.137902
ENSG00000068024	HDAC4	M6	-0.61952	-0.0026422	-0.414108	-0.696223	0.259871	0.100401	0.715681	-0.234782	0.435428	-0.458449	0.361929	0.233102	-0.27535	-0.120561	-0.117898	-0.525215	0.0487203	-0.348239	-0.00751628	-0.476806	0.591589	0.0638473	0.245018
ENSG00000263006	ROCK1P1	M0	-0.216174	-0.057716	-0.0410337	-0.261816	0.125172	-0.0210424	0.189205	-0.0564332	0.146707	-0.134418	0.124633	0.0852569	-0.0204333	-0.0272471	-0.06107	-0.214833	0.0157362	-0.0917305	-0.10711	-0.190243	0.163675	0.00290462	0.129204
ENSG00000084092	NOA1	M11	-0.504439	-0.203096	-0.0284654	-0.524615	0.406393	-0.147367	0.382227	0.0372204	0.280229	-0.284072	0.147421	0.434274	-0.0338283	0.155332	-0.152959	-0.546895	0.158702	-0.0571813	0.0337225	-0.407656	0.335634	-0.0532143	0.319726
ENSG00000151789	ZNF385D	M20	-0.206693	-0.50584	-0.435871	-0.311891	0.453742	0.0548281	0.431571	-0.518665	-0.0052188	-0.542832	0.61049	0.208951	0.0576476	0.055957	0.365658	-0.482624	-0.327499	-0.058941	-0.178613	-0.00943414	0.575288	0.300458	-0.187282
ENSG00000138434	SSFA2	M0	-0.228161	0.0350589	-0.187483	-0.265571	-0.203524	0.387357	0.309162	0.0389669	0.304258	0.178549	0.0792583	0.0892754	-0.266199	-0.404331	-0.0350012	0.049425	0.313707	-0.0256749	-0.375261	-0.173189	0.145598	-0.313695	0.156688
ENSG00000198952	SMG5	M0	0.00648597	-0.298541	0.190534	0.00646896	0.452033	-0.348547	-0.0423885	-0.0341374	-0.147415	-0.264529	0.052194	0.200922	0.210611	0.433058	-0.0310027	-0.217967	-0.448802	0.131369	0.216395	-0.0443495	0.0670199	0.314869	0.00600923
ENSG00000279529		M9	0.0432423	-0.0291289	0.480562	0.152688	-0.277638	-0.109581	-0.228422	0.487349	-0.0453755	0.60022	-0.354092	0.192603	0.176032	-0.0969695	-0.157126	0.218254	0.420704	0.169331	-0.15449	-0.00524822	-0.267854	-0.51178	0.28423
ENSG00000269399		M0	-0.111452	-0.0390017	0.119824	-0.0453653	0.106437	-0.0757106	0.0561883	0.119509	0.0550466	0.0583636	-0.0615878	0.211283	0.0322457	0.0586991	-0.115819	-0.10751	0.0436166	0.00341489	0.100939	-0.103808	0.064784	-0.0999304	0.137839
ENSG00000261377	PDCD6IPP2	M0	-0.106864	-0.154128	-0.340297	-0.208471	0.074525	0.0892896	0.350686	-0.359078	-0.0225072	-0.257647	0.435496	-0.0240073	-0.0551126	-0.156295	0.299467	-0.228359	-0.0579282	-0.191315	-0.251872	0.0852583	0.433569	0.0576164	-0.179222
ENSG00000123496	IL13RA2	M0	0.25422	-0.00706868	0.15507	0.299041	-0.100954	-0.0788416	-0.288363	0.0553226	-0.217003	0.192809	-0.147365	-0.0747379	0.287168	0.00634548	0.0134559	0.213604	-0.0794903	0.169828	-0.00692728	0.178894	-0.24224	-0.00465116	-0.0307464
ENSG00000259932		M0	0.00916107	-0.0333925	-0.00598767	-0.000951809	0.129994	-0.00479291	-0.0252934	-0.0355724	0.00053785	-0.0665757	-0.01856	-0.0219088	-0.0156769	0.183479	-0.00480165	-0.0153931	-0.0483257	-0.0139046	0.132146	-0.0210293	-0.0553143	0.142672	-0.0407229
ENSG00000260035		M17	-0.131725	-0.337175	0.139963	-0.107716	0.498886	-0.293371	0.0445925	-0.0611703	-0.0364593	-0.263515	0.109636	0.258596	0.152385	0.488812	0.028706	-0.336302	-0.124462	-0.0340907	0.232367	-0.109608	0.132802	0.255145	0.0290395
ENSG00000138606	SHF	M10	0.0019234	-0.368458	-0.428798	-0.13887	0.260854	-0.00132846	0.210807	-0.650383	-0.285537	-0.516279	0.718896	-0.187256	0.164902	-0.0548118	0.618822	-0.372785	-0.28962	-0.35891	-0.312797	0.309668	0.533692	0.343027	-0.470144
ENSG00000089234	BRAP	M0	0.220443	0.0258782	0.214226	0.19334	-0.106695	-0.218735	-0.209241	0.00624505	-0.212913	0.0880716	0.0100455	-0.317767	0.190793	0.0165149	0.187212	0.179978	0.10275	-0.178821	-0.1378	0.264036	-0.150076	-0.0114496	-0.153467
ENSG00000180979	LRRC57	M0	-0.51912	0.213248	-0.269914	-0.512254	0.0427	0.25306	0.509572	-0.0668889	0.501287	-0.171145	0.119453	0.173507	-0.439436	-0.182713	-0.172411	-0.222496	0.174537	-0.344261	0.133754	-0.410438	0.310825	-0.0884429	0.245306
ENSG00000136243	NUPL2	M4	-0.249641	-0.200682	-0.0415306	-0.281921	0.576859	-0.10908	0.167197	-0.229588	0.0966483	-0.463572	0.255826	0.215901	-0.041328	0.435691	0.039243	-0.431306	-0.208653	-0.233349	0.386595	-0.203171	0.242417	0.44313	-0.0127791
ENSG00000144730	IL17RD	M15	0.694679	0.256717	0.291201	0.776346	-0.539603	0.0671958	-0.719065	0.195532	-0.375994	0.529885	-0.426989	-0.549449	0.178528	-0.114542	0.0261121	0.793914	-0.00317893	0.159596	-0.00173283	0.454034	-0.65711	-0.0195929	-0.28212
ENSG00000182372	CLN8	M11	-0.43063	-0.365863	0.0915149	-0.430936	0.339343	-0.0474391	0.33538	0.160357	0.255151	-0.114737	0.0472235	0.498381	0.00281609	0.0515947	-0.157051	-0.392664	-0.0110403	0.181837	-0.130156	-0.369007	0.228736	-0.233772	0.375243
ENSG00000174886	NDUFA11	M4	-0.186141	0.0483524	0.0893523	-0.242349	0.391535	-0.251539	0.178378	-0.0983773	0.133065	-0.238619	0.0740225	0.149697	-0.0435626	0.507673	-0.0933666	-0.244769	0.0516618	-0.20455	0.509852	-0.221305	0.121147	0.339658	0.0365931
ENSG00000123908	AGO2	M5	-0.0555521	0.568096	-0.133343	0.0450774	-0.580638	0.570238	-0.115406	0.343008	0.324333	0.353811	-0.447814	-0.0920035	-0.438935	-0.490411	-0.363297	0.450207	0.344242	0.137474	0.048208	-0.1853	-0.403931	-0.382391	0.224572
ENSG00000114026	OGG1	M0	0.395233	0.148207	-0.0295197	0.360552	0.0359457	-0.0688326	-0.314657	-0.232367	-0.280958	-0.129219	0.0192802	-0.389218	-0.00602604	0.306408	0.220586	0.275668	-0.295571	-0.135722	0.349898	0.327534	-0.206596	0.468616	-0.43409
ENSG00000171103	TRMT61B	M21	0.182787	-0.315715	-0.23616	0.0729827	0.493601	-0.19017	-0.0250756	-0.557473	-0.370907	-0.54972	0.451541	-0.14403	0.284417	0.471217	0.375672	-0.247752	-0.555964	-0.187101	0.178965	0.241271	0.251766	0.7493	-0.462625
ENSG00000231154	MORF4L2-AS1	M0	0.0749282	-0.0893328	0.124092	0.0795055	0.23044	-0.279092	-0.138213	0.00650076	-0.158719	-0.0901164	-0.0561266	0.0833168	0.224265	0.33116	-0.0522703	-0.0410898	-0.282417	0.137558	0.284371	-0.00151967	-0.0741495	0.217784	0.0211303
ENSG00000100330	MTMR3	M2	0.36957	-0.207174	0.502334	0.449339	-0.165355	-0.250363	-0.511543	0.343314	-0.282063	0.448344	-0.29946	-0.145241	0.270997	0.0258077	0.0536247	0.309203	0.0929483	0.203871	-0.218742	0.276936	-0.380339	-0.250634	-0.0267078
ENSG00000123562	MORF4L2	M0	0.192989	-0.252326	0.191098	0.205735	0.0260375	-0.144188	-0.1896	0.0185524	-0.232847	0.129522	-0.0117353	0.0223295	0.312528	-0.0116316	0.107039	-0.0020843	-0.150883	0.145255	-0.106715	0.193142	-0.0516404	-0.0811564	-0.0338144
ENSG00000158828	PINK1	M0	0.747706	-0.436289	0.11483	0.657236	-0.117198	-0.10057	-0.55375	-0.221725	-0.71277	0.175159	0.158682	-0.453158	0.563133	-0.0146422	0.557647	0.321605	-0.317587	0.181209	-0.487426	0.734003	-0.189795	0.1469	-0.566943
ENSG00000079387	SENP1	M0	-0.310724	0.019133	-0.0641532	-0.312139	0.367957	0.0597199	0.227497	-0.138294	0.184072	-0.378768	0.135557	0.222388	-0.229041	0.20733	-0.0403762	-0.368103	-0.0743039	-0.210017	0.337158	-0.193413	0.191473	0.182073	0.057116
ENSG00000132359	RAP1GAP2	M0	0.127622	-0.45333	-0.0991346	0.0571172	0.32101	-0.142454	-0.0581453	-0.292936	-0.292451	-0.415546	0.369603	0.0333716	0.219334	0.119687	0.431687	-0.271987	-0.434066	0.177196	-0.190921	0.306123	0.206273	0.207726	-0.302803
ENSG00000130383	FUT5	M9	0.0508481	0.0664248	0.225179	0.109459	-0.304117	-0.0231605	-0.171923	0.349668	-0.0360281	0.415945	-0.261957	0.0295838	0.0957799	-0.23104	-0.141568	0.170767	0.303946	0.250487	-0.28794	0.00400957	-0.201078	-0.439122	0.213903
ENSG00000179163	FUCA1	M0	0.363501	-0.13304	0.177665	0.438863	-0.157148	0.0671638	-0.363604	0.0529484	-0.214739	0.213664	-0.149963	-0.111174	0.277827	-0.108838	0.0544722	0.294954	-0.163197	0.234906	-0.149716	0.246694	-0.305549	-0.0233621	-0.137702
ENSG00000110104	CCDC86	M4	-0.491043	-0.21749	-0.206084	-0.488019	0.567079	0.0828291	0.405546	-0.15449	0.278372	-0.465835	0.218899	0.482244	-0.142328	0.261782	-0.0746681	-0.508898	-0.183991	0.00363104	0.273635	-0.37953	0.332681	0.222034	0.175229
ENSG00000224940	PRRT4	M10	-0.304515	-0.550442	-0.3847	-0.442979	0.696223	-0.0691668	0.461624	-0.549854	-0.0397825	-0.711646	0.691302	0.215082	0.106809	0.253174	0.36068	-0.732258	-0.436713	-0.200494	-0.0812799	-0.0473823	0.698496	0.441978	-0.17735
ENSG00000214114	MYCBP	M8	-0.441004	0.384107	-0.0200082	-0.381981	0.121798	-0.00388315	0.337209	0.215376	0.578701	-0.144338	-0.194778	0.289976	-0.419562	0.107847	-0.460938	-0.119414	0.283437	0.0378566	0.42696	-0.527097	0.025325	0.00845105	0.40396
ENSG00000283078		M0	0.027227	0.0574231	-0.10347	0.0259424	0.126012	-0.147221	0.0347804	-0.293214	-0.0858962	-0.209692	0.217354	-0.113698	0.0432456	0.204226	0.173633	-0.087877	-0.139046	-0.320833	0.233455	0.113726	0.140804	0.321787	-0.208815
ENSG00000267740		M0	0.0384366	0.0782892	0.20351	0.0725276	-0.138928	-0.129171	-0.122116	0.221069	-0.00605127	0.222196	-0.201324	0.00711738	0.0696709	0.0401992	-0.159085	0.10157	0.16686	-0.0441735	-0.0071562	-0.0479923	-0.114527	-0.15424	0.127181
ENSG00000244038	DDOST	M8	-0.394215	0.282994	-0.0366791	-0.361326	-0.0919273	0.152576	0.297219	0.221226	0.472744	0.0582499	-0.209551	0.18935	-0.279169	-0.155512	-0.414558	-0.00767815	0.212366	-0.0545635	0.0660816	-0.481601	-0.0286633	-0.211944	0.390777
ENSG00000104728	ARHGEF10	M11	-0.506371	0.187816	0.17632	-0.381424	0.184248	-0.146275	0.290656	0.405531	0.541929	0.0836118	-0.290193	0.491069	-0.300933	0.259292	-0.508697	-0.141584	0.377386	0.0110909	0.427805	-0.597721	0.0098016	-0.142795	0.5582
ENSG00000125844	RRBP1	M6	-0.67597	0.0491272	-0.475186	-0.758682	0.3074	0.245729	0.797778	-0.177367	0.593968	-0.465934	0.279602	0.388508	-0.398366	-0.121524	-0.291465	-0.54627	-0.0548839	-0.0550668	0.0233163	-0.628485	0.572553	0.0514848	0.32906
ENSG00000163806	SPDYA	M0	-0.17331	0.131818	0.185904	-0.119201	-0.22275	-0.0265547	0.0216191	0.324734	0.196578	0.286694	-0.234656	0.176756	-0.140694	-0.176079	-0.199443	0.0512214	0.345256	0.0286631	-0.0988866	-0.180556	-0.140618	-0.395248	0.291492
ENSG00000143387	CTSK	M6	-0.434617	-0.0667111	-0.607707	-0.551203	0.247208	0.226875	0.765346	-0.446335	0.33251	-0.539015	0.51041	0.12332	-0.256149	-0.181118	0.0529085	-0.477647	-0.12301	-0.253943	-0.16486	-0.283072	0.677738	0.172757	-0.00534361
ENSG00000102302	FGD1	M5	-0.227321	-0.0788375	-0.634327	-0.307959	-0.0109533	0.592433	0.339283	-0.341754	0.150486	-0.293371	0.333435	0.00681313	-0.246397	-0.473148	0.102748	-0.208409	-0.284928	-0.0280033	-0.360715	-0.117085	0.322094	-0.00824208	-0.0728653
ENSG00000132881	RSG1	M0	0.203589	-0.272485	0.14215	0.22567	0.0995984	-0.13391	-0.135942	-0.0606425	-0.218986	0.0116061	0.0282956	-0.063798	0.242581	0.107625	0.0780718	0.0494987	-0.283042	0.087221	-0.0655007	0.131364	0.000538645	0.0915598	-0.108044
ENSG00000183134	PTGDR2	M0	0.00417469	-0.184688	0.0135393	-0.0487511	0.120752	-0.0152134	-0.0140263	-0.0353566	-0.11238	-0.0544534	0.0450954	-0.0425453	0.0827354	0.0917314	0.0201876	-0.0450216	-0.0738919	-0.0944004	-0.03918	-0.0236439	-0.00149757	0.0668997	-0.0335789
ENSG00000188859	FAM78B	M20	-0.417555	-0.35546	-0.470052	-0.590826	0.443106	0.138156	0.618941	-0.473051	0.128258	-0.570076	0.656629	0.185589	-0.152449	-0.0386021	0.263661	-0.626998	-0.206631	-0.235351	-0.256566	-0.162345	0.730575	0.196915	-0.0862218
ENSG00000186998	EMID1	M9	0.172959	0.388654	0.567803	0.323919	-0.27872	-0.261117	-0.358665	0.583459	-0.00175425	0.518071	-0.693467	-0.00428251	0.0810617	0.20052	-0.507993	0.405062	0.245096	0.127972	0.411293	-0.11421	-0.526447	-0.239956	0.327541
ENSG00000116954	RRAGC	M11	-0.694475	-0.141229	-0.154504	-0.686384	0.345795	0.0899634	0.545201	0.126197	0.540992	-0.252423	0.0324079	0.547416	-0.231567	-0.00949029	-0.369812	-0.513473	0.037756	-0.0262811	0.0376941	-0.669854	0.298534	-0.153688	0.516858
ENSG00000117242	PINK1-AS	M21	0.0413192	-0.181179	-0.239762	-0.0528029	0.345074	-0.0383607	0.103338	-0.431928	-0.153409	-0.402797	0.322719	-0.0921486	0.0769109	0.322114	0.230112	-0.148059	-0.476322	-0.194436	0.174809	0.072159	0.200454	0.541255	-0.317614
ENSG00000158526	TSR2	M1	-0.00748619	0.2823	-0.0929081	0.0568367	-0.40866	0.311167	-0.0872593	0.12955	0.0747602	0.264	-0.174789	-0.136848	-0.204715	-0.358857	-0.0829744	0.276007	0.0700264	-0.0570099	-0.112759	-0.00572882	-0.189432	-0.287068	0.0584343
ENSG00000185950	IRS2	M8	-0.660098	-0.0366924	-0.0147667	-0.588543	0.110556	0.166639	0.469767	0.339447	0.615035	-0.00136114	-0.130194	0.566966	-0.297815	-0.242905	-0.463769	-0.366901	0.195768	0.161921	-0.0550375	-0.659933	0.192482	-0.44127	0.647032
ENSG00000127124	HIVEP3	M0	0.0689164	-0.504977	-0.18947	0.00435261	0.152649	0.137278	0.106486	-0.342417	-0.205919	-0.165814	0.420749	0.037564	0.200661	-0.16726	0.41336	-0.138518	-0.283164	0.0390402	-0.419226	0.236741	0.282204	0.0615693	-0.241621
ENSG00000156564	LRFN2	M0	-0.270931	-0.456286	-0.224148	-0.368305	0.36066	0.121585	0.386075	-0.329843	0.064016	-0.347421	0.501994	0.156468	-0.0364597	-0.0956745	0.317145	-0.447772	-0.130565	-0.211915	-0.299454	-0.028125	0.496293	0.0478028	-0.0591874
ENSG00000062650	WAPL	M1	-0.0651543	0.589519	0.254796	0.0305741	-0.100101	-0.273694	-0.165415	0.361686	0.240971	0.149775	-0.49341	0.00337813	-0.23374	0.317512	-0.468683	0.2529	0.20406	-0.0305383	0.633147	-0.275528	-0.400061	0.0768851	0.257274
ENSG00000189266	PNRC2	M13	-0.0801516	0.0217621	0.0624599	-0.0650045	0.358211	-0.29657	0.0661903	-0.167724	-0.00446206	-0.262642	0.115317	0.0434234	0.0679012	0.456063	0.0316636	-0.217497	-0.0872971	-0.256687	0.452265	-0.046647	0.132224	0.369231	-0.083155
ENSG00000084731	KIF3C	M14	0.453313	-0.459703	-0.437836	0.28933	0.0655008	0.181027	-0.149539	-0.760092	-0.597056	-0.330516	0.715441	-0.496136	0.272961	-0.14211	0.943609	-0.0231572	-0.434414	-0.265414	-0.513649	0.763319	0.261912	0.40526	-0.838497
ENSG00000250986		M8	-0.376974	0.000364396	-0.158735	-0.374106	0.143744	0.0695703	0.324088	0.0918368	0.348103	-0.161653	0.0336198	0.381391	-0.243545	-0.0917422	-0.170661	-0.244555	0.00286189	0.265768	-0.0209729	-0.334373	0.171159	-0.126232	0.288029
ENSG00000213639	PPP1CB	M2	0.349197	-0.0988968	0.466478	0.401886	-0.0831791	-0.252054	-0.376414	0.205515	-0.268896	0.332048	-0.278735	-0.0458012	0.380664	0.186694	-0.0321447	0.310784	-0.0474509	0.195716	0.151296	0.183115	-0.363772	-0.0206429	-0.0191174
ENSG00000204839	MROH6	M0	-0.192597	0.134293	-0.0756542	-0.199351	-0.0338646	0.184123	0.217661	0.137623	0.315074	0.00482591	-0.0530857	0.237746	-0.283983	-0.160689	-0.236179	-0.0641354	0.110553	0.351016	0.0077359	-0.264183	0.112985	-0.0925425	0.218012
ENSG00000152556	PFKM	M0	0.467547	0.217508	-0.0356789	0.441533	-0.561879	0.131342	-0.36348	0.04018	-0.270332	0.426642	-0.068075	-0.416456	0.000773165	-0.318585	0.297153	0.543486	0.360764	0.105659	-0.359124	0.485945	-0.285164	-0.161604	-0.298207
ENSG00000005175	RPAP3	M4	0.0283052	-0.321059	0.143489	0.0272828	0.547121	-0.256639	-0.0763229	-0.164293	-0.182728	-0.398037	0.116964	0.193015	0.299038	0.514065	0.0531825	-0.314605	-0.464547	0.0704117	0.343755	0.0188847	0.0601195	0.411627	-0.0783602
ENSG00000241627	UBQLN4P1	M0	-0.0865093	0.0139825	-0.164425	-0.0505	-0.00387537	0.0841489	0.00336623	-0.0203969	0.0473591	-0.0399992	-0.00589655	0.0457967	0.0149845	-0.0248033	-0.0802621	0.0217921	-0.0947555	-0.0732198	0.0295041	-0.120306	0.0114301	0.0495049	0.0556327
ENSG00000128923	MINDY2	M1	0.20132	0.171748	0.321983	0.306305	-0.465544	-0.0158435	-0.319381	0.444518	-0.0786241	0.503961	-0.470555	-0.067408	0.151616	-0.263399	-0.222598	0.454651	0.0779636	0.32013	-0.123433	0.0662068	-0.454941	-0.452856	0.21075
ENSG00000223802	CERS1	M0	0.424654	0.00246762	0.372305	0.495133	-0.347249	-0.0182572	-0.51513	0.286894	-0.274717	0.409274	-0.329244	-0.263165	0.205195	-0.143221	0.0532331	0.433296	-0.0368668	0.24981	-0.181137	0.348831	-0.465679	-0.303578	-0.0738934
ENSG00000082556	OPRK1	M0	-0.378904	-0.139249	-0.122202	-0.332622	0.220629	-0.10407	0.417476	-0.0212897	0.21245	-0.130044	0.132247	0.29587	-0.0531347	0.0159307	-0.0475812	-0.315169	0.0336012	-0.159704	0.0759986	-0.226188	0.341395	-0.0854784	0.267519
ENSG00000166407	LMO1	M19	0.809721	-0.0491032	-0.0866911	0.718884	-0.463385	0.238037	-0.612276	-0.211006	-0.614324	0.30182	0.0775408	-0.643344	0.16027	-0.24301	0.567072	0.61765	-0.144466	0.19778	-0.430404	0.801511	-0.345285	0.104599	-0.678654
ENSG00000126903	SLC10A3	M4	-0.241735	-0.293784	-0.155972	-0.269758	0.518687	0.0017151	0.308807	-0.247582	0.11337	-0.453792	0.278693	0.334403	0.00358388	0.25931	-0.0136544	-0.443034	-0.299759	0.0375684	0.187219	-0.208314	0.349022	0.309508	0.0265358
ENSG00000146151	HMGCLL1	M0	0.227633	-0.197046	-0.0982636	0.161309	-0.300714	0.23791	-0.193614	-0.0899913	-0.249513	0.229451	0.172337	-0.237909	0.0436172	-0.393563	0.411491	0.185693	0.142051	0.0193388	-0.597955	0.362705	-0.0342766	-0.228488	-0.248845
ENSG00000179611	DGKZP1	M0	-0.0195116	-0.0629266	0.0306821	0.0097932	0.150356	-0.0528485	-0.0574546	0.0228821	-0.0685536	0.025629	-0.0587783	0.210191	0.118327	0.248314	-0.0485267	-0.0512253	-0.0405268	0.0569524	0.207155	-0.0535908	-0.0413181	0.140902	0.0289794
ENSG00000171877	FRMD5	M0	0.505847	-0.346956	0.0468455	0.441408	-0.00432132	-0.12099	-0.41862	-0.297765	-0.563838	-0.0231179	0.262342	-0.405606	0.361595	0.0366477	0.590846	0.186173	-0.315937	-0.0862989	-0.321354	0.626238	-0.0812598	0.238221	-0.531228
ENSG00000103449	SALL1	M7	-0.0771133	0.508696	0.233767	0.0685332	-0.266665	-0.0178246	-0.227259	0.522704	0.238027	0.268318	-0.602522	0.240565	-0.193439	0.0295464	-0.502023	0.266041	0.258167	0.390011	0.413871	-0.24947	-0.490265	-0.315749	0.378673
ENSG00000173262	SLC2A14	M7	-0.117337	0.0697074	0.421811	0.00600455	-0.118656	-0.196949	-0.148352	0.562882	0.176822	0.35672	-0.438403	0.387398	0.0563383	0.000306838	-0.348737	0.0763921	0.28947	0.475623	0.0891281	-0.207208	-0.31507	-0.432538	0.464647
ENSG00000151773	CCDC122	M0	0.150031	0.00253087	-0.0746415	0.169916	-0.0312006	-0.0826281	-0.135239	-0.0640115	-0.112246	-0.0363381	0.0109099	-0.142284	0.0728443	-0.00171482	0.0684061	0.137256	-0.168174	-0.0123577	-0.00475495	0.123364	-0.0653848	0.122331	-0.128952
ENSG00000175643	RMI2	M1	-0.0365252	0.830105	-0.0453505	0.0227454	-0.417229	0.162649	-0.103814	0.295231	0.307851	0.194149	-0.481521	-0.146442	-0.528297	-0.0819526	-0.442161	0.37662	0.245116	0.0515532	0.408304	-0.213552	-0.399479	-0.0996382	0.172459
ENSG00000179630	LACC1	M0	-0.184201	-0.311337	-0.142239	-0.217019	0.391131	-0.11601	0.294924	-0.227182	-0.0145814	-0.368339	0.288913	0.128409	0.126751	0.216106	0.110083	-0.388695	-0.283677	-0.132578	-0.0488559	-0.0608444	0.36065	0.18746	-0.0212322
ENSG00000185338	SOCS1	M8	-0.677163	0.157938	-0.124712	-0.608277	0.157771	0.19403	0.575787	0.168705	0.649763	-0.172223	-0.0228842	0.521998	-0.43427	-0.133939	-0.360129	-0.377379	0.281762	0.0118536	0.178447	-0.58651	0.276785	-0.275564	0.518225
ENSG00000164610	RP9	M0	0.081041	-0.115865	-0.0747045	-0.00149548	-0.0535905	0.00842949	-0.0427314	-0.119859	-0.198198	0.0228223	0.131321	-0.222581	0.130172	-0.0260349	0.188981	-0.0199563	-0.0973865	-0.182965	-0.282422	0.144835	0.0469709	-0.00285702	-0.148564
ENSG00000115421	PAPOLG	M2	0.294007	0.00698008	0.382855	0.348881	-0.204805	-0.139536	-0.399562	0.254429	-0.240294	0.330493	-0.257741	-0.139649	0.227771	0.0510918	0.0678129	0.269009	0.158121	0.0795705	-0.035675	0.264834	-0.366835	-0.216433	-0.0721614
ENSG00000180881	CAPS2	M0	0.558627	-0.138073	0.267164	0.607699	-0.277197	0.00594727	-0.564936	0.0907504	-0.422381	0.356915	-0.201294	-0.366446	0.368926	-0.148316	0.155068	0.438047	-0.137925	0.151505	-0.23713	0.427964	-0.414105	-0.0753805	-0.210485
ENSG00000281706		M12	0.269567	-0.406669	0.134766	0.282138	0.144211	-0.211865	-0.243469	-0.105385	-0.375631	0.0160015	0.130169	-0.0150178	0.347276	0.142672	0.30473	0.00287603	-0.160539	0.0459947	-0.140118	0.336992	0.00346741	0.0910049	-0.224276
ENSG00000003402	CFLAR	M0	-0.423118	-0.113455	-0.268695	-0.457027	0.178458	-0.00416793	0.503489	-0.0832869	0.284902	-0.222914	0.266347	0.24835	-0.205812	-0.0888014	-0.0120919	-0.339643	0.00286346	-0.0756421	-0.143374	-0.281092	0.486422	-0.0438691	0.175855
ENSG00000130283	GDF1	M0	0.553529	-0.160932	0.0241941	0.531127	-0.125719	0.085178	-0.472794	-0.200958	-0.498384	0.063229	0.0770239	-0.381889	0.255729	-0.0116439	0.360051	0.326284	-0.296194	0.0897972	-0.129465	0.515718	-0.21625	0.224934	-0.455445
ENSG00000137776	SLTM	M13	0.284723	-0.0333715	0.184351	0.283469	0.265129	-0.342753	-0.346148	-0.0632323	-0.270153	-0.123759	-0.0861821	-0.0672441	0.127773	0.591735	0.0762099	0.116932	-0.352595	0.0958121	0.447383	0.173066	-0.250034	0.454798	-0.253529
ENSG00000253982		M6	-0.597199	0.0554892	-0.200244	-0.621791	0.235824	0.0374656	0.605647	-0.00617693	0.488644	-0.239435	0.165732	0.387924	-0.387646	0.0231851	-0.165477	-0.415139	0.220587	-0.135567	0.0847721	-0.45734	0.400657	-0.0861317	0.307653
ENSG00000056097	ZFR	M2	0.337752	0.00516498	0.686402	0.454229	-0.250098	-0.330343	-0.586044	0.451182	-0.291274	0.594128	-0.428465	-0.0930739	0.320852	0.176976	0.0065036	0.384543	0.418396	0.0514102	0.0623949	0.263451	-0.530484	-0.284168	0.045522
ENSG00000283239		M0	-0.167163	-0.189857	0.0514367	-0.131614	0.12274	-0.0362112	0.051048	0.0668212	0.0751425	-0.0302342	0.0285813	0.187663	0.0527711	0.0238836	0.0906329	-0.135924	0.0387846	-0.0142164	-0.0357078	-0.0495709	-0.0175765	-0.117786	0.091589
ENSG00000185130	HIST1H2BL	M1	-0.144988	0.73166	-0.0479833	-0.0846327	-0.236852	0.0308026	0.052142	0.134801	0.306524	0.0741686	-0.323961	-0.142967	-0.406877	0.0389916	-0.398604	0.196921	0.18017	-0.26103	0.519051	-0.271707	-0.194012	0.0312426	0.155473
ENSG00000162783	IER5	M18	-0.449133	0.174136	0.277623	-0.337722	0.208383	-0.236372	0.276283	0.276148	0.427125	-0.0119842	-0.216848	0.355388	-0.118371	0.234129	-0.443989	-0.249062	0.254971	-0.190126	0.390249	-0.470328	0.0555136	-0.149263	0.480147
ENSG00000116747	TROVE2	M1	0.0603018	0.47924	0.244959	0.125173	-0.370794	-0.171491	-0.265131	0.344992	0.00690694	0.357264	-0.449414	-0.127067	0.0362554	-0.00817251	-0.370449	0.33324	0.174537	-0.073849	0.171621	-0.121843	-0.415833	-0.191614	0.208772
ENSG00000184160	ADRA2C	M6	-0.77707	-0.101938	-0.256688	-0.757806	0.367912	0.0441215	0.754491	0.0269384	0.626185	-0.377162	0.229832	0.601968	-0.360157	-0.101496	-0.209267	-0.626545	0.145663	-0.00691498	-0.00141843	-0.577856	0.561893	-0.188967	0.464775
ENSG00000053438	NNAT	M0	0.166291	-0.0909961	-0.103635	0.180705	-0.0078062	-0.0505689	-0.0409789	-0.0701817	-0.173507	-0.00304642	0.0461541	-0.0669247	0.0922402	0.0701946	0.114319	0.136913	-0.20051	0.122034	-0.0372458	0.15197	0.0269635	0.131748	-0.157947
ENSG00000103502	CDIPT	M0	0.187391	-0.437019	0.0271854	0.139225	0.102954	-0.00182465	-0.138448	-0.186267	-0.332837	-0.0403429	0.240205	-0.0385062	0.386217	-0.0506233	0.361222	-0.0516106	-0.158765	0.00484914	-0.259625	0.282626	0.0934231	0.0307037	-0.221776
ENSG00000104413	ESRP1	M11	-0.353669	-0.173654	-0.0562485	-0.36194	0.428025	-0.023324	0.382034	0.0223565	0.311529	-0.396108	0.114057	0.582472	-0.164494	0.160004	-0.128211	-0.42651	-0.170462	0.4606	0.176328	-0.294581	0.27617	0.0555768	0.23076
ENSG00000132004	FBXW9	M3	0.499102	0.090414	0.385936	0.595557	-0.291195	-0.159015	-0.611775	0.237128	-0.317298	0.423615	-0.407289	-0.330391	0.286442	0.0599387	-0.0871274	0.510196	-0.0863133	0.10938	0.0684959	0.251297	-0.535875	0.0202156	-0.107213
ENSG00000276603		M3	0.621629	0.00591767	0.182903	0.663123	-0.400934	-0.0567731	-0.570707	0.0672711	-0.483885	0.386279	-0.169146	-0.450755	0.324548	-0.111126	0.25518	0.535715	-0.06609	0.125044	-0.218144	0.570854	-0.391179	-0.0579311	-0.320614
ENSG00000103043	VAC14	M4	-0.404788	-0.140118	-0.325127	-0.478735	0.580502	0.154022	0.45792	-0.317589	0.275934	-0.662001	0.309454	0.299256	-0.293611	0.249636	-0.0585985	-0.510809	-0.41946	-0.0481186	0.343674	-0.331717	0.405084	0.399222	0.0608385
ENSG00000166619	BLCAP	M3	0.71193	-0.0744129	0.457169	0.801176	-0.408735	-0.147493	-0.74047	0.216073	-0.525648	0.534238	-0.313313	-0.430451	0.397356	-0.0503507	0.261704	0.601155	0.088407	0.184356	-0.162988	0.636152	-0.566386	-0.176355	-0.295153
ENSG00000134138	MEIS2	M0	0.0654597	-0.0905852	-0.334804	-0.0633919	0.0519101	0.166156	0.126305	-0.361064	-0.173471	-0.150212	0.358724	-0.127986	-0.0475624	-0.0287823	0.329859	-0.017447	-0.153043	-0.123572	-0.118227	0.1861	0.24215	0.231642	-0.304407
ENSG00000140988	RPS2	M16	-0.545731	0.46825	0.233492	-0.407922	-0.217486	0.0340794	0.265034	0.60619	0.663531	0.303589	-0.463506	0.352821	-0.407562	-0.153708	-0.599121	-0.0201898	0.811149	-0.0403149	0.232662	-0.592051	-0.126149	-0.597956	0.697169
ENSG00000164543	STK17A	M15	0.45443	0.451964	0.21166	0.536644	-0.646443	0.166078	-0.52713	0.322779	-0.107066	0.559859	-0.468054	-0.341519	-0.0947647	-0.239172	-0.0922014	0.789292	0.259112	0.274177	0.0537075	0.252289	-0.610417	-0.219931	-0.0931549
ENSG00000101782	RIOK3	M7	-0.122823	-0.0990978	0.421978	-0.000153067	-0.305232	-0.0779433	-0.0670874	0.535258	0.111113	0.559961	-0.328696	0.213053	0.0964605	-0.273751	-0.14541	0.136943	0.468207	0.170292	-0.256528	-0.0849218	-0.194593	-0.687154	0.406146
ENSG00000109180	OCIAD1	M12	0.286344	-0.645942	0.0833151	0.267621	0.29051	0.0160445	-0.251167	-0.212978	-0.421965	-0.0944481	0.219362	0.0077854	0.440881	0.106719	0.339585	-0.0989056	-0.429699	0.167989	-0.24728	0.303874	-0.00190898	0.197893	-0.281762
ENSG00000124596	OARD1	M9	0.237671	0.41363	0.399352	0.379098	-0.424309	-0.141094	-0.406364	0.525426	-0.0278036	0.556451	-0.60354	-0.00339735	0.0320683	-0.0100843	-0.336163	0.489482	0.310195	0.247879	0.311302	0.0382914	-0.535671	-0.320496	0.195812
ENSG00000102984	ZNF821	M14	0.520976	-0.35419	-0.356225	0.325202	0.0395943	0.139675	-0.165951	-0.716636	-0.650321	-0.322011	0.617231	-0.526597	0.360816	-0.0712974	0.761438	-0.00135256	-0.515046	-0.208007	-0.444551	0.692961	0.249673	0.452755	-0.784855
ENSG00000163472	TMEM79	M0	-0.2206	0.0169896	-0.198582	-0.24122	0.130748	-0.0207576	0.359073	-0.15785	0.199446	-0.225347	0.16671	0.1105	-0.0786133	0.0106025	-0.0858028	-0.185812	-0.130738	-0.0945599	0.0313072	-0.204428	0.308978	0.133608	0.0659315
ENSG00000079134	THOC1	M0	-0.0677048	0.0814087	0.0411904	-0.0677772	0.243953	-0.148124	-0.000776421	-0.0578312	0.0725844	-0.262606	0.0280753	0.0402806	-0.120165	0.288551	-0.0580949	-0.0946088	-0.186026	-0.024855	0.29935	-0.0788973	0.0153555	0.263695	-0.0158111
ENSG00000062485	CS	M5	-0.546612	0.0725608	-0.173237	-0.501436	-0.0798969	0.38975	0.485854	0.0979333	0.417924	0.0247123	0.0743254	0.357603	-0.319797	-0.394344	-0.148166	-0.298433	0.463757	-0.193514	-0.136507	-0.351625	0.295592	-0.466043	0.382717
ENSG00000106603	COA1	M1	-0.174008	0.447093	0.072898	-0.0692171	-0.0647517	0.057532	0.0225758	0.265351	0.349433	0.0556167	-0.348456	0.133912	-0.359643	0.042973	-0.429152	0.106966	0.157054	0.138112	0.492918	-0.32625	-0.181554	-0.0433294	0.302396
ENSG00000171456	ASXL1	M0	-0.529893	0.13708	-0.33545	-0.541594	0.0284657	0.286623	0.580062	-0.0707674	0.446293	-0.246351	0.178869	0.219473	-0.38944	-0.309589	-0.158058	-0.37096	0.155566	-0.24721	-0.107288	-0.37514	0.405182	-0.202511	0.249769
ENSG00000198715	GLMP	M8	-0.604262	0.12058	-0.266565	-0.588512	0.253753	0.0823128	0.526643	0.0770255	0.593912	-0.28181	0.022829	0.421236	-0.417213	0.0156701	-0.369835	-0.34951	0.0935725	0.00737418	0.156654	-0.61475	0.274765	-0.00778623	0.402016
ENSG00000256664		M0	-0.165718	0.0745284	0.0873556	-0.0682446	-0.101543	0.0151671	0.0138016	0.308413	0.158746	0.122546	-0.243922	0.216235	-0.0307726	-0.133568	-0.260441	0.0468535	-0.0375081	0.231337	0.00457906	-0.209942	-0.125756	-0.287541	0.347646
ENSG00000093217	XYLB	M0	-0.403402	0.143893	-0.366065	-0.416125	0.211004	0.284454	0.425365	-0.104099	0.34582	-0.34844	0.0831402	0.239586	-0.361867	0.0104781	-0.228735	-0.267174	-0.133515	-0.0460605	0.289462	-0.389743	0.239758	0.117062	0.174503
ENSG00000135678	CPM	M0	0.0744542	0.231465	0.129024	0.146477	-0.247471	-0.0660073	-0.0139164	0.202891	0.0884358	0.207104	-0.209063	-0.112117	-0.0416877	-0.115405	-0.0752531	0.204974	0.19136	0.029773	0.0213201	0.0834835	-0.1394	-0.253392	0.108736
ENSG00000267322	SNHG22	M0	0.00881262	0.0358555	-0.108147	-0.0116947	-0.201995	0.174494	-0.00362684	-0.0315394	-0.00316548	0.193855	0.0721808	-0.1458	-0.106298	-0.253202	0.159826	0.12161	0.190682	-0.245422	-0.306768	0.0942975	-0.0298277	-0.1385	-0.0972653
ENSG00000256663		M1	-0.0871449	0.662913	-0.273572	-0.122524	-0.208991	0.345903	0.121989	-0.0656107	0.282767	-0.0766962	-0.121607	-0.239011	-0.478185	-0.0834443	-0.273491	0.160945	0.112291	-0.209764	0.366674	-0.20454	-0.0700113	0.179289	0.00138311
ENSG00000172572	PDE3A	M6	-0.658345	-0.0566073	-0.340479	-0.654325	0.421855	-0.0532237	0.736317	-0.148754	0.521412	-0.465487	0.266834	0.521347	-0.241628	0.0893372	-0.221536	-0.604597	-0.0118472	-0.104184	0.229443	-0.555658	0.585094	0.0845862	0.343304
ENSG00000167315	ACAA2	M0	-0.418778	0.624828	-0.191403	-0.404023	-0.328454	0.247128	0.386374	0.187763	0.570329	0.113297	-0.159256	0.0364585	-0.554552	-0.348639	-0.375409	0.0444615	0.507258	-0.163629	0.0425064	-0.422398	0.05653	-0.297652	0.340391
ENSG00000250151	ARPC4-TTLL3	M0	0.197739	-0.0623233	0.132195	0.155446	-0.084216	-0.079999	-0.158261	0.022129	-0.165643	0.129783	-0.0314735	-0.222258	0.113215	0.0141821	0.139413	0.123399	0.0654994	-0.0428538	-0.141288	0.205792	-0.148941	-0.0309627	-0.0961168
ENSG00000151136	BTBD11	M0	-0.0190874	-0.170154	0.101019	0.0306327	0.220788	-0.20109	-0.0975022	0.0725537	-0.0437798	-0.0285783	-0.0589478	0.13125	0.113607	0.18536	-0.0381698	-0.14852	-0.210788	0.117579	0.0801945	-0.0368555	-0.0460855	0.0978533	0.103673
ENSG00000136698	CFC1	M0	0.404104	-0.34401	0.248761	0.440137	0.0652519	-0.246499	-0.358731	-0.0257559	-0.415402	0.0619132	0.0161239	-0.0554424	0.425374	0.140367	0.260158	0.128575	-0.210124	0.306416	-0.0431759	0.404512	-0.120616	0.0537361	-0.228328
ENSG00000100258	LMF2	M0	-0.099244	-0.242521	0.192068	-0.0654384	0.327862	-0.229729	0.128739	0.0485935	0.0205715	-0.0233376	0.00808918	0.264459	0.210433	0.319415	-0.13311	-0.182721	0.0110851	-0.00358975	0.173502	-0.165798	0.149652	0.125055	0.155734
ENSG00000164985	PSIP1	M0	0.322826	0.314364	0.271392	0.394233	-0.12586	-0.174174	-0.441594	0.199338	-0.135768	0.104423	-0.368999	-0.137709	0.0435591	0.202114	-0.157914	0.36772	-0.076436	0.21175	0.432178	0.128453	-0.473041	0.0834907	-0.0587882
ENSG00000110107	PRPF19	M0	-0.470707	-0.206458	-0.390464	-0.596722	0.609712	0.0320996	0.584102	-0.393375	0.179344	-0.650233	0.475426	0.30265	-0.12317	0.264809	0.00724872	-0.649486	-0.309028	-0.24965	0.156188	-0.345515	0.599373	0.407057	0.0301006
ENSG00000166228	PCBD1	M0	0.351665	0.0528828	0.258316	0.467156	-0.226409	0.0380343	-0.505178	0.351468	-0.138318	0.337669	-0.442874	0.015522	0.0800913	-0.00671788	-0.1308	0.430174	0.000958352	0.568008	0.0948302	0.150787	-0.545479	-0.166624	0.0332108
ENSG00000165637	VDAC2	M7	-0.414989	-0.17435	0.177268	-0.326391	-0.120464	0.0541426	0.277897	0.348592	0.291585	0.30115	-0.0710574	0.375126	-0.0382015	-0.342159	-0.120493	-0.181203	0.571117	0.0400669	-0.341277	-0.262111	0.149793	-0.656835	0.461774
ENSG00000156990	RPUSD3	M4	-0.153671	-0.0675822	0.0860122	-0.191816	0.158841	-0.0903408	0.0899479	0.0291419	0.131014	-0.0599976	0.0395438	0.157054	-0.0590804	0.0412754	-0.0695098	-0.19772	0.0916329	-0.0372505	0.0600839	-0.168281	0.0959436	-0.0458483	0.12356
[truncated: 16,367 more rows]
