# Supplementary material for: Developmental convergence and divergence in human stem cell models of autism
Source: Nature. 2026 Jan 29;651(8106):707–19. doi: 10.1038/s41586-025-10047-5 (PMC12999519; doi:10.1038/s41586-025-10047-5)
Supplement: Supplementary file 3 — Supplementary Tables 1–15. [file 41586_2025_10047_MOESM3_ESM.zip › Supp_table_8_-_WGCNA_-_GO_terms.xlsx]

## Sheet: M1
ID	Description	GeneRatio	BgRatio	pvalue	p.adjust	qvalue	geneID	Count
GO:0071103	DNA conformation change	104/1115	310/13349	2.4101e-37	1.17034e-33	1.08099e-33	CDCA5/PHF8/RFC5/SUV39H1/WAPL/H2BC13/MCM2/DSCC1/H3C10/H2BC15/H4C13/H1-5/H3C12/H2BC14/H3C11/ITGB3BP/CTCF/NCAPD2/H2BC17/H1-10/GTF2F2/HJURP/HP1BP3/CDAN1/INCENP/RFC4/OIP5/NUSAP1/H4C5/H2BC8/H3C6/MCM3/H2BS1/H1-3/H3C7/H2BC9/H3C8/H2BC10/H4C8/CENPN/PPHLN1/CENPK/MCM6/CENPL/CENPA/PIF1/ATF7IP/RECQL4/CENPM/CHD4/TOP1/CENPU/POLQ/NCAPG2/H2BC11/H4C9/H2BC12/HELLS/CENPI/BLM/MCM7/H4C2/H4C3/H1-2/H1-6/H2BC4/GTF2H2/NCAP…	104
GO:0006323	DNA packaging	80/1115	202/13349	9.55564e-35	2.32011e-31	2.14298e-31	CDCA5/PHF8/SUV39H1/WAPL/H2BC13/MCM2/H3C10/H2BC15/H4C13/H1-5/H3C12/H2BC14/H3C11/ITGB3BP/CTCF/NCAPD2/H2BC17/H1-10/HJURP/HP1BP3/CDAN1/INCENP/OIP5/NUSAP1/H4C5/H2BC8/H3C6/H2BS1/H1-3/H3C7/H2BC9/H3C8/H2BC10/H4C8/CENPN/PPHLN1/CENPK/CENPL/CENPA/ATF7IP/CENPM/CENPU/NCAPG2/H2BC11/H4C9/H2BC12/HELLS/CENPI/H4C2/H4C3/H1-2/H1-6/H2BC4/NCAPG/CHAF1A/TRIM28/KNL1/CENPO/H2BC5/H2BC6/H3C4/CENPQ/H2BC18/NASP/H3C13/H3C14/H4…	80
GO:0007059	chromosome segregation	95/1115	297/13349	2.96197e-32	4.79445e-29	4.42841e-29	CDCA2/CDCA5/SGO1/PMF1/RCC2/ZWINT/TEX15/PHB2/WAPL/RMI2/DSCC1/CTCF/NCAPD2/UBE2C/KIF18A/HJURP/ECT2/NDE1/TACC3/CCNE2/AURKB/INCENP/FANCD2/GEN1/KIFC1/OIP5/NUSAP1/CENPN/EML3/CENPK/KNTC1/CDC20/FAM83D/PRC1/CIAO2A/NUP37/BUB1B/TOP1/CDCA8/FBXO5/KIF22/MAD2L1/NCAPG2/RACGAP1/ESCO2/SKA1/PSRC1/KNSTRN/TLK1/EME1/SPAG5/NDC80/KIF4A/NUF2/NCAPG/KIF14/BRIP1/MKI67/CENPF/KNL1/TRIP13/CENPQ/CDT1/KIF23/CENPE/HASPIN/SGO2/SMC2…	95
GO:0006333	chromatin assembly or disassembly	74/1115	191/13349	1.86005e-31	2.12081e-28	1.95889e-28	BAZ1B/PHF8/SUV39H1/H2BC13/MCM2/H3C10/H2BC15/H4C13/H1-5/H3C12/H2BC14/H3C11/ITGB3BP/CTCF/H2BC17/H1-10/HJURP/HP1BP3/CDAN1/OIP5/MTA2/H4C5/H2BC8/H3C6/H2BS1/H1-3/H3C7/H2BC9/H3C8/H2BC10/H4C8/CENPN/PPHLN1/CENPK/CENPL/CENPA/ARID2/SMARCC1/ATF7IP/CENPM/CENPU/H2BC11/H4C9/H2BC12/TLK1/HELLS/CENPI/H4C2/H4C3/H1-2/H1-6/H2BC4/CHAF1A/SMARCD1/TRIM28/KNL1/CENPO/H2BC5/H2BC6/H3C4/CENPQ/H2BC18/NASP/H3C13/H3C14/H4C14/H4C…	74
GO:0006334	nucleosome assembly	59/1115	123/13349	2.1837e-31	2.12081e-28	1.95889e-28	H2BC13/MCM2/H3C10/H2BC15/H4C13/H1-5/H3C12/H2BC14/H3C11/ITGB3BP/H2BC17/H1-10/HJURP/HP1BP3/OIP5/H4C5/H2BC8/H3C6/H2BS1/H1-3/H3C7/H2BC9/H3C8/H2BC10/H4C8/CENPN/CENPK/CENPL/CENPA/CENPM/CENPU/H2BC11/H4C9/H2BC12/CENPI/H4C2/H4C3/H1-2/H1-6/H2BC4/CHAF1A/KNL1/CENPO/H2BC5/H2BC6/H3C4/CENPQ/H2BC18/NASP/H3C13/H3C14/H4C14/H4C15/H3C15/H2BC21/CENPH/H2AX/MIS18BP1/ASF1B	59
GO:0000280	nuclear division	104/1115	373/13349	1.43424e-29	1.16078e-26	1.07216e-26	RAD51AP1/PKMYT1/CDCA5/BRCA2/SGO1/MND1/AURKA/OBSL1/ZWINT/TEX15/PHB2/DSCC1/NCAPD2/UBE2C/KIF18A/MSH5/NDE1/TACC3/KIF20B/CCNE2/AURKB/INCENP/FANCD2/CCNB2/GEN1/KIFC1/NUSAP1/CDC14A/EML3/CENPK/REEP4/KNTC1/CDC20/KIF11/PRC1/ANLN/BUB1B/CDC25B/CDK1/CDCA8/FBXO5/REEP3/KIF22/MAD2L1/NCAPG2/RACGAP1/FLNA/FANCA/PSRC1/KNSTRN/EME1/SPAG5/NDC80/KIF4A/NUF2/NEUROG1/NCAPG/KIF14/BRIP1/BORA/MKI67/CHEK2/CENPF/TRIP13/RAD51/CDT…	104
GO:0031497	chromatin assembly	67/1115	168/13349	1.82689e-29	1.26734e-26	1.17058e-26	PHF8/SUV39H1/H2BC13/MCM2/H3C10/H2BC15/H4C13/H1-5/H3C12/H2BC14/H3C11/ITGB3BP/CTCF/H2BC17/H1-10/HJURP/HP1BP3/CDAN1/OIP5/H4C5/H2BC8/H3C6/H2BS1/H1-3/H3C7/H2BC9/H3C8/H2BC10/H4C8/CENPN/PPHLN1/CENPK/CENPL/CENPA/ATF7IP/CENPM/CENPU/H2BC11/H4C9/H2BC12/HELLS/CENPI/H4C2/H4C3/H1-2/H1-6/H2BC4/CHAF1A/TRIM28/KNL1/CENPO/H2BC5/H2BC6/H3C4/CENPQ/H2BC18/NASP/H3C13/H3C14/H4C14/H4C15/H3C15/H2BC21/CENPH/H2AX/MIS18BP1/AS…	67
GO:0034728	nucleosome organization	64/1115	155/13349	3.12603e-29	1.8975e-26	1.75263e-26	H2BC13/MCM2/H3C10/H2BC15/H4C13/H1-5/H3C12/H2BC14/H3C11/ITGB3BP/CTCF/H2BC17/H1-10/HJURP/HP1BP3/OIP5/H4C5/H2BC8/H3C6/H2BS1/H1-3/H3C7/H2BC9/H3C8/H2BC10/H4C8/CENPN/CENPK/CENPL/CENPA/ARID2/SMARCC1/CENPM/CENPU/H2BC11/H4C9/H2BC12/CENPI/H4C2/H4C3/H1-2/H1-6/H2BC4/CHAF1A/SMARCD1/KNL1/CENPO/H2BC5/H2BC6/H3C4/ANP32E/CENPQ/H2BC18/NASP/H3C13/H3C14/H4C14/H4C15/H3C15/H2BC21/CENPH/H2AX/MIS18BP1/ASF1B	64
GO:0065004	protein-DNA complex assembly	75/1115	212/13349	7.84308e-29	3.95627e-26	3.65423e-26	TAF1B/H2BC13/MCM2/H3C10/H2BC15/H4C13/H1-5/H3C12/H2BC14/H3C11/ITGB3BP/H2BC17/H1-10/HJURP/HP1BP3/OIP5/H4C5/H2BC8/H3C6/MCM3/H2BS1/H1-3/H3C7/H2BC9/H3C8/H2BC10/H4C8/CENPN/CENPK/MCM6/CENPL/CENPA/ATF7IP/RPA3/CENPM/CENPU/H2BC11/H4C9/H2BC12/HELLS/CENPI/MCM7/TCF4/H4C2/H4C3/H1-2/H1-6/H2BC4/GTF2H2/CHAF1A/CENPF/CDC45/KNL1/CENPO/H2BC5/H2BC6/H3C4/RAD51/CENPQ/CDT1/CENPE/H2BC18/NASP/H3C13/H3C14/H4C14/H4C15/H3C15/…	75
GO:0140014	mitotic nuclear division	87/1115	278/13349	8.14719e-29	3.95627e-26	3.65423e-26	PKMYT1/CDCA5/SGO1/AURKA/OBSL1/ZWINT/PHB2/DSCC1/NCAPD2/UBE2C/KIF18A/NDE1/TACC3/KIF20B/AURKB/INCENP/CCNB2/GEN1/KIFC1/NUSAP1/CDC14A/EML3/CENPK/REEP4/KNTC1/CDC20/KIF11/PRC1/ANLN/BUB1B/CDK1/CDCA8/FBXO5/REEP3/KIF22/MAD2L1/NCAPG2/RACGAP1/FLNA/PSRC1/KNSTRN/SPAG5/NDC80/KIF4A/NUF2/NEUROG1/NCAPG/KIF14/BORA/MKI67/CHEK2/CENPF/TRIP13/CDT1/KIF23/CENPE/HASPIN/SGO2/LSM14A/SMC2/RCC1/CDC6/CDC25C/SMC4/CCNB1/ABRAXAS1…	87
GO:0071824	protein-DNA complex subunit organization	81/1115	246/13349	1.38282e-28	6.10451e-26	5.63845e-26	TAF1B/H2BC13/MCM2/H3C10/H2BC15/H4C13/H1-5/H3C12/H2BC14/H3C11/ITGB3BP/CTCF/H2BC17/H1-10/HJURP/HP1BP3/TAF8/OIP5/H4C5/H2BC8/H3C6/MCM3/H2BS1/H1-3/H3C7/H2BC9/H3C8/H2BC10/H4C8/CENPN/CENPK/MCM6/CENPL/CENPA/ARID2/SMARCC1/ATF7IP/RPA3/CENPM/CENPU/H2BC11/H4C9/H2BC12/HELLS/CENPI/MCM7/TCF4/H4C2/H4C3/H1-2/H1-6/H2BC4/GTF2H2/CHAF1A/SMARCD1/CENPF/CDC45/KNL1/CENPO/H2BC5/H2BC6/H3C4/RAD51/ANP32E/CENPQ/CDT1/CENPE/H2B…	81
GO:0098813	nuclear chromosome segregation	77/1115	236/13349	6.34025e-27	2.56569e-24	2.36981e-24	CDCA5/SGO1/RCC2/ZWINT/TEX15/PHB2/WAPL/RMI2/DSCC1/CTCF/NCAPD2/UBE2C/KIF18A/ECT2/TACC3/CCNE2/AURKB/INCENP/FANCD2/GEN1/KIFC1/NUSAP1/EML3/CENPK/KNTC1/CDC20/FAM83D/PRC1/BUB1B/CDCA8/FBXO5/KIF22/MAD2L1/NCAPG2/RACGAP1/ESCO2/PSRC1/KNSTRN/EME1/SPAG5/NDC80/KIF4A/NUF2/NCAPG/KIF14/BRIP1/CENPF/KNL1/TRIP13/CENPQ/CDT1/KIF23/CENPE/HASPIN/SGO2/SMC2/CDC6/TOP2A/SMC4/CCNB1/ABRAXAS1/BUB1/DLGAP5/SMC1A/NCAPH/PTTG1/KIF2C…	77
GO:0048285	organelle fission	107/1115	421/13349	1.04698e-26	3.91089e-24	3.61231e-24	RAD51AP1/PKMYT1/CDCA5/BRCA2/SGO1/MND1/AURKA/OBSL1/ZWINT/TEX15/PHB2/DSCC1/NCAPD2/UBE2C/KIF18A/MSH5/NDE1/TACC3/KIF20B/CCNE2/AURKB/INCENP/FANCD2/CCNB2/GEN1/KIFC1/NUSAP1/CDC14A/EML3/CENPK/REEP4/KNTC1/MARCHF5/CDC20/KIF11/MTFR1/PRC1/ANLN/MTFR2/BUB1B/CDC25B/CDK1/CDCA8/FBXO5/REEP3/KIF22/MAD2L1/NCAPG2/RACGAP1/FLNA/FANCA/PSRC1/KNSTRN/EME1/SPAG5/NDC80/KIF4A/NUF2/NEUROG1/NCAPG/KIF14/BRIP1/BORA/MKI67/CHEK2/CE…	107
GO:0006260	DNA replication	82/1115	270/13349	3.26233e-26	1.13156e-23	1.04517e-23	BRCA2/GINS4/RFC5/RRM2/WAPL/RMI2/TICRR/MCM2/DSCC1/MMS22L/PCLAF/GINS2/TIPIN/CCNE2/CCNA2/CDAN1/GEN1/GINS1/RNASEH2A/RFC4/ORC6/E2F7/DBF4/MCM3/POLA1/MCM6/POLA2/TIMELESS/PIF1/EHMT2/RPA3/RECQL4/CLSPN/TOP1/CDK1/FBXO5/POLQ/GLI2/CDK2/NOC3L/ESCO2/MCM10/EME1/BLM/SIN3A/FAM111B/MCM7/ATAD5/DACH1/CHAF1A/BRIP1/ORC1/POLG/CHEK2/PRIM1/CDC45/E2F8/RAD51/BAZ1A/CDT1/POLE/MAS1/NASP/CDC34/EXO1/RRM1/CDC6/CDK2AP1/TRAIP/RBBP8…	82
GO:0000819	sister chromatid segregation	65/1115	183/13349	3.08989e-25	1.0003e-22	9.23933e-23	CDCA5/SGO1/ZWINT/PHB2/WAPL/RMI2/DSCC1/CTCF/NCAPD2/UBE2C/KIF18A/TACC3/AURKB/INCENP/GEN1/KIFC1/NUSAP1/EML3/CENPK/KNTC1/CDC20/PRC1/BUB1B/CDCA8/FBXO5/KIF22/MAD2L1/NCAPG2/RACGAP1/ESCO2/PSRC1/KNSTRN/SPAG5/NDC80/KIF4A/NUF2/NCAPG/KIF14/CENPF/TRIP13/CDT1/KIF23/CENPE/HASPIN/SGO2/SMC2/CDC6/TOP2A/SMC4/CCNB1/BUB1/DLGAP5/SMC1A/NCAPH/PTTG1/KIF2C/KIF18B/CDK5RAP2/DSN1/TTK/ESPL1/NEK2/PLK1/NUMA1/SMC5	65
GO:0000070	mitotic sister chromatid segregation	59/1115	157/13349	1.76606e-24	5.35998e-22	4.95077e-22	CDCA5/SGO1/ZWINT/DSCC1/NCAPD2/UBE2C/KIF18A/TACC3/AURKB/INCENP/GEN1/KIFC1/NUSAP1/EML3/CENPK/KNTC1/CDC20/PRC1/BUB1B/CDCA8/FBXO5/KIF22/MAD2L1/NCAPG2/RACGAP1/PSRC1/KNSTRN/SPAG5/NDC80/KIF4A/NUF2/NCAPG/KIF14/CENPF/TRIP13/CDT1/KIF23/CENPE/HASPIN/SGO2/SMC2/CDC6/SMC4/CCNB1/BUB1/DLGAP5/SMC1A/NCAPH/PTTG1/KIF2C/KIF18B/CDK5RAP2/DSN1/TTK/ESPL1/NEK2/PLK1/NUMA1/SMC5	59
GO:0034401	chromatin organization involved in regulation of transcription	53/1115	137/13349	8.34625e-23	2.38408e-20	2.20207e-20	PHF8/SUV39H1/H2AC13/H3C10/H4C13/H1-5/H3C12/H2AC17/H2AC16/H3C11/H1-10/H4C5/H3C6/H1-3/H3C7/H3C8/H4C8/PPHLN1/DOT1L/ATF7IP/ATAD2/MECP2/H2AC11/H4C9/H2AC12/HELLS/SIN3A/H2AZ2/H4C2/H2AC4/EED/H4C3/H1-2/H2AC6/H1-6/SMARCD1/TRIM28/CDC45/H2AC7/H3C4/H3C13/H3C14/H4C14/H2AC18/H2AC19/H4C15/H3C15/CDCA4/H2AC20/H2AC21/H2AX/CHEK1/EZH2	53
GO:0097549	chromatin organization involved in negative regulation of transcription	50/1115	125/13349	2.38122e-22	6.42401e-20	5.93356e-20	PHF8/SUV39H1/H2AC13/H3C10/H4C13/H1-5/H3C12/H2AC17/H2AC16/H3C11/H1-10/H4C5/H3C6/H1-3/H3C7/H3C8/H4C8/PPHLN1/DOT1L/ATF7IP/ATAD2/MECP2/H2AC11/H4C9/H2AC12/HELLS/SIN3A/H2AZ2/H4C2/H2AC4/EED/H4C3/H1-2/H2AC6/H1-6/TRIM28/CDC45/H2AC7/H3C4/H3C13/H3C14/H4C14/H2AC18/H2AC19/H4C15/H3C15/H2AC20/H2AC21/H2AX/EZH2	50
GO:0045814	negative regulation of gene expression, epigenetic	46/1115	111/13349	2.0116e-21	5.14123e-19	4.74872e-19	H2AC13/H3C10/H4C13/H1-5/H3C12/H2AC17/H2AC16/H3C11/H1-10/H4C5/H3C6/H1-3/H3C7/H3C8/H4C8/PPHLN1/DOT1L/ATAD2/MECP2/H2AC11/H4C9/H2AC12/SIN3A/H2AZ2/H4C2/H2AC4/EED/H4C3/H1-2/H2AC6/H1-6/CDC45/H2AC7/H3C4/H3C13/H3C14/H4C14/H2AC18/H2AC19/H4C15/H3C15/H2AC20/H2AC21/H2AX/PHF19/EZH2	46
GO:0006261	DNA-dependent DNA replication	52/1115	152/13349	1.38015e-19	3.351e-17	3.09516e-17	BRCA2/GINS4/RFC5/TICRR/MCM2/DSCC1/MMS22L/GINS2/TIPIN/CCNE2/GEN1/GINS1/RFC4/ORC6/E2F7/DBF4/MCM3/POLA1/MCM6/POLA2/TIMELESS/RPA3/RECQL4/FBXO5/POLQ/NOC3L/MCM10/EME1/BLM/MCM7/DACH1/ORC1/POLG/CHEK2/PRIM1/CDC45/E2F8/RAD51/BAZ1A/CDT1/POLE/CDC34/CDC6/CDK2AP1/TRAIP/WDHD1/PCNA/RFC2/MCM5/MSH3/POLE2/POLD1	52
GO:0006338	chromatin remodeling	58/1115	189/13349	4.23415e-19	9.79096e-17	9.04346e-17	BAZ1B/KDM5A/PHF8/SUV39H1/CHRAC1/H3C10/H4C13/H3C12/H3C11/ITGB3BP/HJURP/TAF6L/OIP5/MTA2/H4C5/H3C6/H3C7/H3C8/H4C8/CENPN/PPHLN1/CENPK/SATB2/CENPL/CENPA/GATAD1/SMARCC1/ATF7IP/ACTL6A/CENPM/CHD4/TOP1/CENPU/H4C9/HELLS/CENPI/H4C2/H4C3/SMARCD1/TRIM28/KNL1/CENPO/H3C4/MYB/ANP32E/BAZ1A/CENPQ/NASP/H3C13/H3C14/H4C14/KDM5B/H4C15/H3C15/CENPH/SUV39H2/CHD7/MIS18BP1	58
GO:0046982	protein heterodimerization activity	70/1128	278/13625	9.59467e-18	7.76209e-15	7.49394e-15	NEUROD1/AURKA/PHB2/CHRAC1/H2BC13/H2AC13/H3C10/H2BC15/H4C13/H3C12/H2BC14/H2AC17/H2AC16/H3C11/ARNT/H2BC17/TAF6L/TAF8/QTRT2/ABTB2/H4C5/H2BC8/H3C6/H2BS1/H3C7/H2BC9/H3C8/H2BC10/H4C8/LSM5/CENPA/IKBKB/H2BC11/H2AC11/H4C9/H2BC12/H2AC12/H2AZ2/TCF4/H4C2/H2AC4/H4C3/H2AC6/H2BC4/TCF3/H2AC7/H2BC5/H2BC6/H3C4/H2BC18/H3C13/H3C14/H4C14/H2AC18/H2AC19/H4C15/H3C15/H2BC21/H2AC20/H2AC21/RCC1/TOP2A/SDCBP/SMC1A/H2AX/NEURO…	70
GO:0040029	regulation of gene expression, epigenetic	54/1115	186/13349	1.09863e-16	2.42497e-14	2.23983e-14	BAZ1B/TAF1B/DEK/H2AC13/H3C10/H4C13/H1-5/H3C12/H2AC17/H2AC16/H3C11/CTCF/H1-10/H4C5/H3C6/H1-3/H3C7/H3C8/H4C8/PPHLN1/DOT1L/ATAD2/MECP2/H2AC11/H4C9/H2AC12/SIN3A/H2AZ2/H4C2/H2AC4/EED/H4C3/H1-2/H2AC6/H1-6/SMARCD1/CDC45/H2AC7/H3C4/H3C13/H3C14/H4C14/H2AC18/H2AC19/H4C15/H3C15/CDCA4/H2AC20/H2AC21/BRCA1/H2AX/CHEK1/PHF19/EZH2	54
GO:0044843	cell cycle G1/S phase transition	64/1115	251/13349	1.96411e-16	4.14683e-14	3.83023e-14	TFDP1/SKP2/CNOT10/PHF8/RPS6/AURKA/PHB2/RRM2/MCM2/PPP3CA/E2F1/E2F3/CDKN2C/GTSE1/TYMS/CCNE2/CCNA2/CDC73/CCND2/GSPT1/ORC6/E2F7/DBF4/MCM3/POLA1/MCM6/POLA2/FAM83D/IQGAP3/RPA3/CDK1/FBXO5/PRKDC/CDK2/MCM10/KHDRBS1/MCM7/CDK4/KIF14/ORC1/CHEK2/PRIM1/CDC45/E2F8/CNOT4/CDT1/POLE/CDKN3/NASP/CDC34/RCC1/CDC6/CDC25C/CCNB1/PCNA/BRD7/MCM5/DHFR/TNKS1BP1/PLAGL1/RBL1/EZH2/POLE2/MDM4	64
GO:0000082	G1/S transition of mitotic cell cycle	61/1115	234/13349	3.28489e-16	6.64643e-14	6.139e-14	TFDP1/SKP2/CNOT10/PHF8/RPS6/AURKA/RRM2/MCM2/PPP3CA/E2F1/E2F3/CDKN2C/GTSE1/TYMS/CCNE2/CDC73/CCND2/GSPT1/ORC6/E2F7/DBF4/MCM3/POLA1/MCM6/POLA2/IQGAP3/RPA3/CDK1/FBXO5/PRKDC/CDK2/MCM10/KHDRBS1/MCM7/CDK4/KIF14/ORC1/CHEK2/PRIM1/CDC45/E2F8/CNOT4/CDT1/POLE/CDKN3/NASP/CDC34/RCC1/CDC6/CDC25C/CCNB1/PCNA/BRD7/MCM5/DHFR/TNKS1BP1/PLAGL1/RBL1/EZH2/POLE2/MDM4	61
GO:0034508	centromere complex assembly	28/1115	56/13349	3.64033e-16	7.07098e-14	6.53114e-14	H4C13/ITGB3BP/HJURP/OIP5/H4C5/H4C8/CENPN/CENPK/CENPL/CENPA/CENPM/CENPU/H4C9/HELLS/CENPI/H4C2/H4C3/CENPF/KNL1/CENPO/CENPQ/CENPE/NASP/H4C14/H4C15/CENPH/DLGAP5/MIS18BP1	28
GO:0034080	CENP-A containing nucleosome assembly	24/1115	43/13349	1.78995e-15	3.21926e-13	2.97348e-13	H4C13/ITGB3BP/HJURP/OIP5/H4C5/H4C8/CENPN/CENPK/CENPL/CENPA/CENPM/CENPU/H4C9/CENPI/H4C2/H4C3/KNL1/CENPO/CENPQ/NASP/H4C14/H4C15/CENPH/MIS18BP1	24
GO:0061641	CENP-A containing chromatin organization	24/1115	43/13349	1.78995e-15	3.21926e-13	2.97348e-13	H4C13/ITGB3BP/HJURP/OIP5/H4C5/H4C8/CENPN/CENPK/CENPL/CENPA/CENPM/CENPU/H4C9/CENPI/H4C2/H4C3/KNL1/CENPO/CENPQ/NASP/H4C14/H4C15/CENPH/MIS18BP1	24
GO:0031055	chromatin remodeling at centromere	25/1115	47/13349	2.12179e-15	3.67978e-13	3.39885e-13	H4C13/ITGB3BP/HJURP/OIP5/H4C5/H4C8/CENPN/CENPK/CENPL/CENPA/CENPM/CENPU/H4C9/HELLS/CENPI/H4C2/H4C3/KNL1/CENPO/CENPQ/NASP/H4C14/H4C15/CENPH/MIS18BP1	25
GO:0000075	cell cycle checkpoint	54/1115	200/13349	3.40982e-15	5.70969e-13	5.27378e-13	TFDP1/CNOT10/AURKA/ZWINT/WDR76/TICRR/E2F1/TIPIN/FBXO6/GTSE1/AURKB/FANCD2/GEN1/E2F7/BABAM2/KNTC1/TIMELESS/CDC20/DOT1L/EIF2AK4/BUB1B/CLSPN/CDK1/PRKDC/MAD2L1/CDK2/EME1/BLM/NDC80/BRIP1/ORC1/CHEK2/CENPF/CDC45/TRIP13/E2F8/CNOT4/CDT1/CDC6/CDC25C/CCNB1/ABRAXAS1/BUB1/PCNA/BRCA1/H2AX/CDK5RAP2/TTK/TNKS1BP1/CHEK1/PLAGL1/PLK1/DTL/MDM4	54
GO:0007051	spindle organization	50/1115	176/13349	3.98539e-15	6.45101e-13	5.9585e-13	AURKA/AUNIP/TACC3/AURKB/INCENP/CCNB2/KIFC1/EML3/ASPM/CDC20/KIF11/PRC1/GPSM2/MECP2/TUBGCP4/FBXO5/RACGAP1/FLNA/PSRC1/KNSTRN/SPAG5/NDC80/KIF4A/EZR/HAUS1/NUF2/INTS13/BORA/CHEK2/KIF23/CENPE/LSM14A/RCC1/WDR62/TUBGCP3/CCNB1/CENPH/ABRAXAS1/TPX2/DLGAP5/SMC1A/MYBL2/STIL/TTK/HDAC3/ESPL1/NEK2/PLK1/SPC25/NUMA1	50
GO:1902850	microtubule cytoskeleton organization involved in mitosis	44/1115	141/13349	4.27144e-15	6.69101e-13	6.18018e-13	AURKA/NDE1/TACC3/AURKB/KIFC1/NUSAP1/EML3/CENPA/CDC20/KIF11/PRC1/GPSM2/MECP2/MAD2L1/RACGAP1/FLNA/PSRC1/NDC80/KIF4A/NUF2/INTS13/BORA/CHEK2/KIF23/CENPE/LSM14A/RCC1/SAPCD2/WDR62/CCNB1/CENPH/ABRAXAS1/TPX2/DLGAP5/SMC1A/MYBL2/CDK5RAP2/STIL/TTK/ESPL1/NEK2/PLK1/SPC25/NUMA1	44
GO:0044786	cell cycle DNA replication	28/1115	61/13349	6.05686e-15	9.19128e-13	8.48956e-13	BRCA2/RFC5/MCM2/TIPIN/GINS1/RFC4/E2F7/DBF4/MCM3/POLA1/MCM6/POLA2/RPA3/FBXO5/MCM7/DACH1/CHEK2/PRIM1/CDC45/E2F8/RAD51/CDT1/POLE/PCNA/RFC2/MCM5/POLE2/POLD1	28
GO:0006310	DNA recombination	62/1115	256/13349	7.97161e-15	1.17303e-12	1.08348e-12	RAD51AP1/BRCA2/GINS4/MND1/TEX15/RMI2/MCM2/H1-5/MMS22L/AUNIP/H1-10/GINS2/MSH5/FANCD2/GEN1/XRCC2/MCM3/H1-3/POLM/NONO/MCM6/TIMELESS/ARID2/PIF1/ACTL6A/TCF7/RPA3/RECQL4/PARPBP/PRKDC/POLQ/LEF1/EME1/BLM/MCM7/NFRKB/H1-2/H1-6/TCF3/BRIP1/CDC45/TRIP13/RAD51/EXOSC3/EXO1/TOP2A/KPNA2/XRCC1/RBBP8/DCLRE1C/BRCA1/RAD54B/H2AX/UBQLN4/MCM5/MSH3/RAD54L/CHEK1/NSMCE4A/SFR1/HROB/SMC5	62
GO:1901987	regulation of cell cycle phase transition	85/1115	423/13349	1.12149e-14	1.60175e-12	1.47946e-12	TFDP1/CSNK1E/CDCA5/CNOT10/AURKA/RCC2/ZWINT/PHB2/CEP152/TICRR/E2F1/UBE2C/CDKN2C/NDE1/GTSE1/AURKB/CDC73/GEN1/AVEN/CCND2/ANAPC16/E2F7/STOX1/DBF4/CDC14A/BABAM2/KNTC1/CDC20/FAM83D/ANLN/BUB1B/CLSPN/CDC25B/CDK1/MECP2/FBXO5/PRKDC/MAD2L1/CNTRL/CDK2/ZFP36L1/BLM/SIN3A/PLK4/ATAD5/NDC80/CDK4/HAUS1/NEUROG1/KIF14/ORC1/CHEK2/CENPF/TRIP13/E2F8/CNOT4/CDT1/CENPE/NEDD1/CDC6/CDC25C/CCNB1/ABRAXAS1/BUB1/PCNA/TPX2/DLGAP…	85
GO:0090068	positive regulation of cell cycle process	61/1115	254/13349	1.99281e-14	2.76488e-12	2.5538e-12	RAD51AP1/TFDP1/CDCA5/CNOT10/AURKA/PKN2/RCC2/PHB2/E2F1/UBE2C/ECT2/GTSE1/KIF20B/AURKB/CDC73/GEN1/CCND2/E2F7/STOX1/NUSAP1/DBF4/CDC14A/ROCK2/FAM83D/SVIL/GPSM2/CDC25B/CDK1/MECP2/FBXO5/MAD2L1/RACGAP1/CDK2/SIN3A/SPAG5/PLK4/ATAD5/NDC80/CDK4/NEUROG1/KIF14/CHEK2/E2F8/CNOT4/CDT1/KIF23/CDC6/CDC25C/CCNB1/PCNA/DLGAP5/MED25/BRCA1/TNKS1BP1/PLAGL1/ESPL1/DTL/EZH2/NUMA1/SMC5/MDM4	61
GO:0006302	double-strand break repair	61/1115	256/13349	2.91879e-14	3.93713e-12	3.63654e-12	RAD51AP1/CDCA5/BRCA2/GINS4/TEX15/DEK/RMI2/MCM2/H4C13/MMS22L/AUNIP/GINS2/FOXM1/FANCD2/GEN1/XRCC2/H4C5/MCM3/POLA1/H4C8/POLM/BABAM2/MCM6/TIMELESS/ARID2/RPA3/RECQL4/PARPBP/PRKDC/POLQ/APLF/H4C9/ESCO2/EME1/BLM/MCM7/CYREN/H4C2/H4C3/BRIP1/CHEK2/CDC45/TRIP13/RAD51/H4C14/H4C15/XRCC1/RBBP8/ABRAXAS1/DCLRE1C/BRCA1/RAD54B/H2AX/UBQLN4/BARD1/MCM5/RAD54L/TNKS1BP1/CHEK1/SFR1/SMC5	61
GO:1901990	regulation of mitotic cell cycle phase transition	80/1115	393/13349	3.3791e-14	4.43484e-12	4.09626e-12	TFDP1/CSNK1E/CDCA5/CNOT10/AURKA/RCC2/ZWINT/PHB2/CEP152/TICRR/E2F1/UBE2C/CDKN2C/NDE1/GTSE1/AURKB/CDC73/GEN1/AVEN/CCND2/ANAPC16/E2F7/STOX1/CDC14A/KNTC1/CDC20/ANLN/BUB1B/CLSPN/CDC25B/CDK1/MECP2/FBXO5/PRKDC/MAD2L1/CNTRL/CDK2/ZFP36L1/BLM/SIN3A/PLK4/NDC80/CDK4/HAUS1/NEUROG1/KIF14/ORC1/CHEK2/CENPF/TRIP13/E2F8/CNOT4/CDT1/CENPE/NEDD1/CDC6/CDC25C/CCNB1/BUB1/PCNA/TPX2/DLGAP5/BRCA1/TUBB4B/CEP135/BRD7/CDK5RAP…	80
GO:0051321	meiotic cell cycle	49/1115	180/13349	4.669e-14	5.96649e-12	5.51097e-12	RAD51AP1/PKMYT1/BRCA2/SGO1/MND1/AURKA/TEX15/NCAPD2/KIF18A/MSH5/CCNE2/INCENP/FANCD2/CCNB2/XRCC2/CDC20/BUB1B/CDC25B/TUBGCP4/FBXO5/CDK2/FANCA/MNS1/EME1/NUF2/BRIP1/TRIP13/RAD51/SGO2/EXO1/SMC2/CDC25C/TOP2A/TUBGCP3/RBBP8/SMC4/BUB1/SMC1A/PTTG1/RAD54B/H2AX/P3H4/MSH3/TTK/RAD54L/ESPL1/NEK2/PLK1/NUMA1	49
GO:0051983	regulation of chromosome segregation	31/1115	80/13349	6.56979e-14	8.18024e-12	7.55571e-12	RCC2/ZWINT/WAPL/RMI2/UBE2C/TACC3/AURKB/GEN1/KNTC1/CDC20/BUB1B/FBXO5/MAD2L1/NDC80/MKI67/CENPF/TRIP13/CDT1/CENPE/CDC6/CCNB1/BUB1/DLGAP5/PTTG1/KIF2C/CDK5RAP2/TTK/ESPL1/PLK1/NUMA1/SMC5	31
GO:0006336	DNA replication-independent nucleosome assembly	25/1115	53/13349	7.91502e-14	9.37447e-12	8.65876e-12	H4C13/ITGB3BP/HJURP/OIP5/H4C5/H4C8/CENPN/CENPK/CENPL/CENPA/CENPM/CENPU/H4C9/CENPI/H4C2/H4C3/KNL1/CENPO/CENPQ/NASP/H4C14/H4C15/CENPH/MIS18BP1/ASF1B	25
GO:0043486	histone exchange	25/1115	53/13349	7.91502e-14	9.37447e-12	8.65876e-12	H4C13/ITGB3BP/HJURP/OIP5/H4C5/H4C8/CENPN/CENPK/CENPL/CENPA/CENPM/CENPU/H4C9/CENPI/H4C2/H4C3/KNL1/CENPO/ANP32E/CENPQ/NASP/H4C14/H4C15/CENPH/MIS18BP1	25
GO:0034724	DNA replication-independent nucleosome organization	25/1115	54/13349	1.35811e-13	1.57024e-11	1.45035e-11	H4C13/ITGB3BP/HJURP/OIP5/H4C5/H4C8/CENPN/CENPK/CENPL/CENPA/CENPM/CENPU/H4C9/CENPI/H4C2/H4C3/KNL1/CENPO/CENPQ/NASP/H4C14/H4C15/CENPH/MIS18BP1/ASF1B	25
GO:0016458	gene silencing	59/1115	254/13349	2.55191e-13	2.88187e-11	2.66185e-11	CNOT10/AGO1/AJUBA/NUP54/PPP3CA/AGO3/H2AC13/H3C10/H4C13/H1-5/H3C12/H2AC17/H2AC16/H3C11/H1-10/ELAVL1/H4C5/H3C6/H1-3/H3C7/H3C8/H4C8/SMAD3/DOT1L/POLR2D/NUP37/ATAD2/MECP2/NUP107/H2AC11/H4C9/H2AC12/CDK2/SIN3A/H2AZ2/H4C2/H2AC4/EED/H4C3/H1-2/H2AC6/H1-6/CDC45/HNRNPA2B1/H2AC7/H3C4/TSNAX/H3C13/H3C14/H4C14/H2AC18/H2AC19/H4C15/H3C15/H2AC20/H2AC21/H2AX/NUP88/EZH2	59
GO:0007052	mitotic spindle organization	37/1115	116/13349	3.08072e-13	3.39999e-11	3.14042e-11	AURKA/TACC3/AURKB/KIFC1/EML3/CDC20/KIF11/PRC1/GPSM2/MECP2/RACGAP1/FLNA/PSRC1/NDC80/KIF4A/NUF2/INTS13/BORA/CHEK2/KIF23/CENPE/LSM14A/RCC1/WDR62/CCNB1/CENPH/ABRAXAS1/TPX2/DLGAP5/SMC1A/MYBL2/STIL/TTK/NEK2/PLK1/SPC25/NUMA1	37
GO:0033260	nuclear DNA replication	25/1115	56/13349	3.81934e-13	4.12149e-11	3.80683e-11	BRCA2/RFC5/MCM2/TIPIN/GINS1/RFC4/DBF4/MCM3/POLA1/MCM6/POLA2/RPA3/MCM7/DACH1/CHEK2/PRIM1/CDC45/RAD51/CDT1/POLE/PCNA/RFC2/MCM5/POLE2/POLD1	25
GO:0007093	mitotic cell cycle checkpoint	43/1115	153/13349	5.12218e-13	5.40725e-11	4.99442e-11	TFDP1/CNOT10/AURKA/ZWINT/TICRR/E2F1/TIPIN/GTSE1/AURKB/FANCD2/GEN1/E2F7/KNTC1/CDC20/BUB1B/CLSPN/CDK1/PRKDC/MAD2L1/CDK2/EME1/BLM/NDC80/ORC1/CHEK2/CENPF/TRIP13/E2F8/CNOT4/CDT1/CDC6/CDC25C/CCNB1/BUB1/PCNA/BRCA1/CDK5RAP2/TTK/TNKS1BP1/CHEK1/PLAGL1/PLK1/MDM4	43
GO:0045787	positive regulation of cell cycle	69/1115	332/13349	7.45518e-13	7.70263e-11	7.11456e-11	RAD51AP1/TFDP1/CDCA5/BRCA2/CNOT10/LRP6/AURKA/PKN2/RCC2/PHB2/E2F1/UBE2C/ECT2/GTSE1/KIF20B/AURKB/CDC73/GEN1/CCND2/E2F7/STOX1/NUSAP1/DBF4/CDC14A/ROCK2/FAM83D/CKS1B/SVIL/GPSM2/CDC25B/CDK1/MECP2/POLDIP2/FBXO5/HMGN5/MAD2L1/RACGAP1/CDK2/PSRC1/SIN3A/SPAG5/PLK4/ATAD5/NDC80/CDK4/NEUROG1/KIF14/CHEK2/E2F8/CNOT4/CDT1/KIF23/CDC6/CDC25C/CCNB1/PCNA/DLGAP5/MED25/BRCA1/CCNY/TNKS1BP1/CHEK1/PLAGL1/ESPL1/DTL/EZH2/NUM…	69
GO:0000183	rDNA heterochromatin assembly	20/1115	37/13349	9.31028e-13	9.4189e-11	8.6998e-11	PHF8/SUV39H1/H3C10/H4C13/H3C12/H3C11/H4C5/H3C6/H3C7/H3C8/H4C8/H4C9/H4C2/H4C3/H3C4/H3C13/H3C14/H4C14/H4C15/H3C15	20
GO:0032200	telomere organization	45/1115	168/13349	9.53099e-13	9.44541e-11	8.72429e-11	BRCA2/RFC5/H3C10/H4C13/H3C12/H3C11/MAP2K7/CCNE2/AURKB/RFC4/H4C5/H3C6/POLA1/H3C7/H3C8/H4C8/USP7/POLA2/DOT1L/PIF1/CCT7/RPA3/RECQL4/PRKDC/H4C9/BLM/H4C2/H4C3/PRIM1/HNRNPA2B1/H3C4/RAD51/POLE/H4C14/H4C15/EXO1/XRCC1/PCNA/DCLRE1C/RFC2/TNKS1BP1/NEK2/POLE2/POLD1/SMC5	45
GO:0006335	DNA replication-dependent nucleosome assembly	18/1115	30/13349	1.12809e-12	1.07412e-10	9.92113e-11	H3C10/H4C13/H3C12/H3C11/H4C5/H3C6/H3C7/H3C8/H4C8/H4C9/H4C2/H4C3/CHAF1A/H3C4/NASP/H4C14/H4C15/ASF1B	18
GO:0034723	DNA replication-dependent nucleosome organization	18/1115	30/13349	1.12809e-12	1.07412e-10	9.92113e-11	H3C10/H4C13/H3C12/H3C11/H4C5/H3C6/H3C7/H3C8/H4C8/H4C9/H4C2/H4C3/CHAF1A/H3C4/NASP/H4C14/H4C15/ASF1B	18
GO:0006270	DNA replication initiation	20/1115	38/13349	1.81207e-12	1.6922e-10	1.563e-10	TICRR/MCM2/CCNE2/ORC6/MCM3/POLA1/MCM6/POLA2/NOC3L/MCM10/MCM7/ORC1/PRIM1/CDC45/CDT1/POLE/CDC34/CDC6/MCM5/POLE2	20
GO:0006342	chromatin silencing	26/1115	66/13349	4.43127e-12	4.06005e-10	3.75008e-10	H2AC13/H1-5/H2AC17/H2AC16/H1-10/H1-3/DOT1L/ATAD2/MECP2/H2AC11/H2AC12/SIN3A/H2AZ2/H2AC4/EED/H1-2/H2AC6/H1-6/CDC45/H2AC7/H2AC18/H2AC19/H2AC20/H2AC21/H2AX/EZH2	26
GO:0031570	DNA integrity checkpoint	41/1115	150/13349	4.82048e-12	4.33487e-10	4.00392e-10	TFDP1/CNOT10/AURKA/WDR76/TICRR/E2F1/TIPIN/FBXO6/GTSE1/FANCD2/E2F7/BABAM2/TIMELESS/DOT1L/EIF2AK4/CLSPN/CDK1/PRKDC/CDK2/EME1/BLM/BRIP1/ORC1/CHEK2/CDC45/E2F8/CNOT4/CDT1/CDC6/CDC25C/CCNB1/ABRAXAS1/PCNA/BRCA1/H2AX/TNKS1BP1/CHEK1/PLAGL1/PLK1/DTL/MDM4	41
GO:0033045	regulation of sister chromatid segregation	26/1115	67/13349	6.67275e-12	5.89143e-10	5.44165e-10	ZWINT/RMI2/UBE2C/TACC3/AURKB/GEN1/KNTC1/CDC20/BUB1B/FBXO5/MAD2L1/NDC80/CENPF/TRIP13/CDT1/CENPE/CDC6/CCNB1/BUB1/DLGAP5/PTTG1/CDK5RAP2/TTK/ESPL1/PLK1/NUMA1	26
GO:0043044	ATP-dependent chromatin remodeling	29/1115	84/13349	1.25246e-11	1.08606e-09	1.00314e-09	H4C13/ITGB3BP/HJURP/OIP5/MTA2/H4C5/H4C8/CENPN/CENPK/CENPL/CENPA/SMARCC1/ACTL6A/CENPM/CHD4/CENPU/H4C9/CENPI/H4C2/H4C3/KNL1/CENPO/ANP32E/CENPQ/NASP/H4C14/H4C15/CENPH/MIS18BP1	29
GO:0003682	chromatin binding	86/1128	494/13625	1.91661e-11	7.7527e-09	7.48488e-09	GLI3/NEUROD1/CDCA5/PHF8/SREBF1/SUV39H1/AJUBA/REST/DNTTIP1/TICRR/H1-5/CTCF/NCAPD2/PCLAF/H1-10/TOX3/HESX1/HES5/HP1BP3/MTA2/H1-3/POLA1/NONO/SMAD3/ZNF609/SATB2/CENPA/SMARCC1/EHMT2/ACTL6A/CHD4/TOP1/ATAD2/MECP2/HMGN5/POLQ/GLI2/YAP1/TDRD3/NOC3L/NOTCH1/LEF1/HMGN2/HELLS/SIN3A/MBTD1/EED/H1-2/H1-6/NEUROG1/NCOA1/CHAF1A/SMARCD1/UBE2T/BRIP1/TRIM28/ORC1/POLG/CENPF/CDC45/UHRF1/RAD51/HMGN3/CDT1/POLE/RBMX/NELFE/CR…	86
GO:0010948	negative regulation of cell cycle process	63/1115	311/13349	2.42892e-11	2.06927e-09	1.91129e-09	TFDP1/CNOT10/AURKA/ZWINT/RRM2/WAPL/TICRR/E2F1/CDKN2C/GTSE1/AURKB/CDC73/GEN1/AVEN/E2F7/BABAM2/KNTC1/CDC20/EHMT2/BUB1B/CLSPN/CDK1/FBXO5/HMGN5/NUBP1/PRKDC/MAD2L1/CDK2/ZFP36L1/BLM/NDC80/CDK4/EED/ORC1/CHEK2/CENPF/TRIP13/E2F8/RAD51/CNOT4/CDT1/CDC6/CDC25C/RBBP8/CCNB1/ABRAXAS1/BUB1/PCNA/PTTG1/BRCA1/BRD7/CDK5RAP2/TTK/TNKS1BP1/CHEK1/PLAGL1/ESPL1/RBL1/NEK2/PLK1/DTL/EZH2/MDM4	63
GO:1901988	negative regulation of cell cycle phase transition	52/1115	232/13349	2.85755e-11	2.39246e-09	2.2098e-09	TFDP1/CNOT10/AURKA/ZWINT/TICRR/E2F1/CDKN2C/GTSE1/AURKB/CDC73/GEN1/AVEN/E2F7/BABAM2/KNTC1/CDC20/BUB1B/CLSPN/CDK1/FBXO5/PRKDC/MAD2L1/CDK2/ZFP36L1/BLM/NDC80/CDK4/ORC1/CHEK2/CENPF/TRIP13/E2F8/CNOT4/CDT1/CDC6/CDC25C/CCNB1/ABRAXAS1/BUB1/PCNA/BRCA1/BRD7/CDK5RAP2/TTK/TNKS1BP1/CHEK1/PLAGL1/RBL1/PLK1/DTL/EZH2/MDM4	52
GO:0010965	regulation of mitotic sister chromatid separation	24/1115	61/13349	3.05522e-11	2.5146e-09	2.32262e-09	ZWINT/UBE2C/TACC3/AURKB/GEN1/KNTC1/CDC20/BUB1B/FBXO5/MAD2L1/NDC80/CENPF/TRIP13/CDT1/CENPE/CDC6/CCNB1/BUB1/DLGAP5/PTTG1/CDK5RAP2/TTK/ESPL1/PLK1	24
GO:0007088	regulation of mitotic nuclear division	31/1115	99/13349	4.42379e-11	3.58032e-09	3.30698e-09	PKMYT1/AURKA/OBSL1/ZWINT/KIF20B/AURKB/GEN1/NUSAP1/KNTC1/CDC20/BUB1B/FBXO5/MAD2L1/NDC80/BORA/MKI67/CENPF/TRIP13/CDT1/RCC1/CDC25C/CCNB1/BUB1/DLGAP5/CDK5RAP2/CCDC8/TTK/CHEK1/ESPL1/NEK2/PLK1	31
GO:1905818	regulation of chromosome separation	25/1115	67/13349	4.66713e-11	3.71534e-09	3.43169e-09	ZWINT/UBE2C/TACC3/AURKB/GEN1/KNTC1/CDC20/BUB1B/FBXO5/MAD2L1/NDC80/CENPF/TRIP13/CDT1/CENPE/CDC6/CCNB1/BUB1/DLGAP5/PTTG1/CDK5RAP2/TTK/ESPL1/PLK1/NUMA1	25
GO:0140013	meiotic nuclear division	35/1115	124/13349	6.6126e-11	5.17916e-09	4.78375e-09	RAD51AP1/BRCA2/SGO1/MND1/AURKA/TEX15/KIF18A/MSH5/CCNE2/INCENP/FANCD2/CCNB2/CDC20/BUB1B/CDC25B/FBXO5/FANCA/EME1/NUF2/BRIP1/TRIP13/RAD51/SGO2/SMC2/TOP2A/SMC4/BUB1/PTTG1/RAD54B/P3H4/MSH3/TTK/RAD54L/ESPL1/PLK1	35
GO:0044839	cell cycle G2/M phase transition	56/1115	266/13349	6.72588e-11	5.18427e-09	4.78847e-09	SKP2/PKMYT1/CSNK1E/MASTL/AURKA/AJUBA/RCC2/CEP152/TICRR/FOXM1/NDE1/GTSE1/CCNA2/AURKB/CCNB2/AVEN/STOX1/BABAM2/CLSPN/CDC25B/CDK1/MECP2/FBXO5/MELK/CNTRL/CDK2/KHDRBS1/BLM/SIN3A/PLK4/ATAD5/FBXL12/CDK4/HAUS1/KIF14/BORA/ORC1/CHEK2/CENPF/NEDD1/CDC6/CDC25C/CCNB1/ABRAXAS1/TPX2/BRCA1/TUBB4B/CCNY/CEP135/CDK5RAP2/HMMR/CHEK1/NEK2/PLK1/DTL/CEP131	56
GO:0051306	mitotic sister chromatid separation	24/1115	63/13349	6.83992e-11	5.18979e-09	4.79357e-09	ZWINT/UBE2C/TACC3/AURKB/GEN1/KNTC1/CDC20/BUB1B/FBXO5/MAD2L1/NDC80/CENPF/TRIP13/CDT1/CENPE/CDC6/CCNB1/BUB1/DLGAP5/PTTG1/CDK5RAP2/TTK/ESPL1/PLK1	24
GO:1903046	meiotic cell cycle process	37/1115	137/13349	7.77613e-11	5.80936e-09	5.36584e-09	RAD51AP1/BRCA2/SGO1/MND1/AURKA/TEX15/NCAPD2/KIF18A/MSH5/CCNE2/INCENP/FANCD2/CCNB2/CDC20/BUB1B/CDC25B/FBXO5/FANCA/EME1/NUF2/BRIP1/TRIP13/RAD51/SGO2/SMC2/CDC25C/TOP2A/SMC4/BUB1/PTTG1/RAD54B/P3H4/MSH3/TTK/RAD54L/ESPL1/PLK1	37
GO:1901991	negative regulation of mitotic cell cycle phase transition	49/1115	220/13349	1.35458e-10	9.96641e-09	9.20552e-09	TFDP1/CNOT10/AURKA/ZWINT/TICRR/E2F1/CDKN2C/GTSE1/AURKB/CDC73/GEN1/AVEN/E2F7/KNTC1/CDC20/BUB1B/CLSPN/CDK1/FBXO5/PRKDC/MAD2L1/CDK2/ZFP36L1/BLM/NDC80/CDK4/ORC1/CHEK2/CENPF/TRIP13/E2F8/CNOT4/CDT1/CDC6/CDC25C/CCNB1/BUB1/PCNA/BRCA1/BRD7/CDK5RAP2/TTK/TNKS1BP1/CHEK1/PLAGL1/RBL1/PLK1/EZH2/MDM4	49
GO:0007091	metaphase/anaphase transition of mitotic cell cycle	23/1115	60/13349	1.47214e-10	1.05247e-08	9.7212e-09	ZWINT/UBE2C/TACC3/AURKB/GEN1/KNTC1/CDC20/BUB1B/FBXO5/MAD2L1/NDC80/CENPF/TRIP13/CDT1/CENPE/CDC6/CCNB1/BUB1/DLGAP5/CDK5RAP2/TTK/ESPL1/PLK1	23
GO:0031507	heterochromatin assembly	24/1115	65/13349	1.47381e-10	1.05247e-08	9.7212e-09	PHF8/SUV39H1/H3C10/H4C13/H3C12/H3C11/H4C5/H3C6/H3C7/H3C8/H4C8/PPHLN1/ATF7IP/H4C9/HELLS/H4C2/H4C3/TRIM28/H3C4/H3C13/H3C14/H4C14/H4C15/H3C15	24
GO:0060968	regulation of gene silencing	36/1115	134/13349	1.64769e-10	1.15959e-08	1.07106e-08	AGO1/AJUBA/NUP54/PPP3CA/H3C10/H4C13/H1-5/H3C12/H3C11/H1-10/ELAVL1/H4C5/H3C6/H1-3/H3C7/H3C8/H4C8/POLR2D/NUP37/ATAD2/NUP107/H4C9/CDK2/SIN3A/H4C2/H4C3/H1-2/H1-6/CDC45/H3C4/H3C13/H3C14/H4C14/H4C15/H3C15/NUP88	36
GO:0033044	regulation of chromosome organization	54/1115	259/13349	2.16592e-10	1.50253e-08	1.38782e-08	CDCA5/PHF8/SREBF1/ZWINT/WAPL/RMI2/MCM2/H1-5/CTCF/UBE2C/MAP2K7/TACC3/AURKB/GEN1/PPHLN1/USP7/KNTC1/CDC20/PIF1/ATF7IP/CCT7/BUB1B/MECP2/FBXO5/MAD2L1/SIN3A/NDC80/GTF2H2/TRIM28/CENPF/TRIP13/HNRNPA2B1/MYB/CDT1/CENPE/NELFE/CDC6/TOP2A/XRCC1/CCNB1/WDR5/BUB1/DLGAP5/PTTG1/BRCA1/BRD7/CDK5RAP2/TTK/PHF19/ESPL1/NEK2/PLK1/NUMA1/SMC5	54
GO:0045930	negative regulation of mitotic cell cycle	57/1115	282/13349	2.40698e-10	1.64624e-08	1.52056e-08	TFDP1/CNOT10/AURKA/ZWINT/TICRR/E2F1/CDKN2C/TIPIN/GTSE1/AURKB/CDC73/FANCD2/GEN1/AVEN/E2F7/CDC14A/SMAD3/KNTC1/CDC20/BUB1B/CLSPN/CDK1/FBXO5/PRKDC/MAD2L1/CDK2/ZFP36L1/EME1/BLM/ANGEL2/NDC80/CDK4/ORC1/CHEK2/CENPF/TRIP13/E2F8/CNOT4/CDT1/DDIAS/CDC6/CDC25C/CCNB1/BUB1/PCNA/BRCA1/BRD7/CDK5RAP2/TTK/GAS1/TNKS1BP1/CHEK1/PLAGL1/RBL1/PLK1/EZH2/MDM4	57
GO:0044784	metaphase/anaphase transition of cell cycle	23/1115	62/13349	3.19191e-10	2.15277e-08	1.98841e-08	ZWINT/UBE2C/TACC3/AURKB/GEN1/KNTC1/CDC20/BUB1B/FBXO5/MAD2L1/NDC80/CENPF/TRIP13/CDT1/CENPE/CDC6/CCNB1/BUB1/DLGAP5/CDK5RAP2/TTK/ESPL1/PLK1	23
GO:0033047	regulation of mitotic sister chromatid segregation	19/1115	43/13349	3.23965e-10	2.15503e-08	1.9905e-08	ZWINT/AURKB/GEN1/KNTC1/CDC20/BUB1B/FBXO5/MAD2L1/NDC80/CENPF/TRIP13/CDT1/CCNB1/BUB1/PTTG1/CDK5RAP2/TTK/PLK1/NUMA1	19
GO:0000086	G2/M transition of mitotic cell cycle	52/1115	248/13349	3.79029e-10	2.48725e-08	2.29736e-08	SKP2/PKMYT1/CSNK1E/MASTL/AURKA/AJUBA/RCC2/CEP152/TICRR/FOXM1/NDE1/CCNA2/AURKB/CCNB2/AVEN/STOX1/CLSPN/CDC25B/CDK1/MECP2/FBXO5/MELK/CNTRL/CDK2/KHDRBS1/BLM/SIN3A/PLK4/FBXL12/CDK4/HAUS1/KIF14/BORA/ORC1/CHEK2/CENPF/NEDD1/CDC6/CDC25C/CCNB1/TPX2/BRCA1/TUBB4B/CCNY/CEP135/CDK5RAP2/HMMR/CHEK1/NEK2/PLK1/DTL/CEP131	52
GO:0030261	chromosome condensation	18/1115	39/13349	3.92611e-10	2.54203e-08	2.34795e-08	CDCA5/WAPL/H1-5/NCAPD2/H1-10/INCENP/NUSAP1/H1-3/NCAPG2/H1-2/H1-6/NCAPG/SMC2/TOP2A/SMC4/CCNB1/NCAPH/SMC5	18
GO:0030071	regulation of mitotic metaphase/anaphase transition	22/1115	58/13349	4.70023e-10	3.0032e-08	2.77391e-08	ZWINT/UBE2C/AURKB/GEN1/KNTC1/CDC20/BUB1B/FBXO5/MAD2L1/NDC80/CENPF/TRIP13/CDT1/CENPE/CDC6/CCNB1/BUB1/DLGAP5/CDK5RAP2/TTK/ESPL1/PLK1	22
GO:0000725	recombinational repair	35/1115	133/13349	5.46351e-10	3.43725e-08	3.17483e-08	RAD51AP1/BRCA2/GINS4/TEX15/RMI2/MCM2/MMS22L/AUNIP/GINS2/GEN1/XRCC2/MCM3/MCM6/TIMELESS/ARID2/RPA3/RECQL4/PARPBP/POLQ/BLM/MCM7/CDC45/RAD51/XRCC1/RBBP8/BRCA1/RAD54B/H2AX/UBQLN4/MCM5/RAD54L/CHEK1/SFR1/HROB/SMC5	35
GO:0070828	heterochromatin organization	25/1115	74/13349	5.52111e-10	3.43725e-08	3.17483e-08	PHF8/SUV39H1/H3C10/H4C13/H3C12/H3C11/HP1BP3/H4C5/H3C6/H3C7/H3C8/H4C8/PPHLN1/ATF7IP/H4C9/HELLS/H4C2/H4C3/TRIM28/H3C4/H3C13/H3C14/H4C14/H4C15/H3C15	25
GO:0051783	regulation of nuclear division	32/1115	115/13349	6.46791e-10	3.89904e-08	3.60136e-08	RAD51AP1/PKMYT1/AURKA/OBSL1/ZWINT/KIF20B/AURKB/GEN1/NUSAP1/KNTC1/CDC20/BUB1B/FBXO5/MAD2L1/NDC80/BORA/MKI67/CENPF/TRIP13/CDT1/RCC1/CDC25C/CCNB1/BUB1/DLGAP5/CDK5RAP2/CCDC8/TTK/CHEK1/ESPL1/NEK2/PLK1	32
GO:0033046	negative regulation of sister chromatid segregation	18/1115	40/13349	6.58404e-10	3.89904e-08	3.60136e-08	ZWINT/AURKB/GEN1/KNTC1/CDC20/BUB1B/FBXO5/MAD2L1/NDC80/CENPF/TRIP13/CDT1/CCNB1/BUB1/PTTG1/CDK5RAP2/TTK/PLK1	18
GO:0033048	negative regulation of mitotic sister chromatid segregation	18/1115	40/13349	6.58404e-10	3.89904e-08	3.60136e-08	ZWINT/AURKB/GEN1/KNTC1/CDC20/BUB1B/FBXO5/MAD2L1/NDC80/CENPF/TRIP13/CDT1/CCNB1/BUB1/PTTG1/CDK5RAP2/TTK/PLK1	18
GO:2000816	negative regulation of mitotic sister chromatid separation	18/1115	40/13349	6.58404e-10	3.89904e-08	3.60136e-08	ZWINT/AURKB/GEN1/KNTC1/CDC20/BUB1B/FBXO5/MAD2L1/NDC80/CENPF/TRIP13/CDT1/CCNB1/BUB1/PTTG1/CDK5RAP2/TTK/PLK1	18
GO:0072401	signal transduction involved in DNA integrity checkpoint	24/1115	70/13349	8.65556e-10	5.00374e-08	4.62172e-08	TFDP1/CNOT10/AURKA/E2F1/GTSE1/E2F7/BABAM2/CDK1/PRKDC/CDK2/CHEK2/E2F8/CNOT4/CDC25C/CCNB1/ABRAXAS1/PCNA/BRCA1/TNKS1BP1/CHEK1/PLAGL1/PLK1/DTL/MDM4	24
GO:0072422	signal transduction involved in DNA damage checkpoint	24/1115	70/13349	8.65556e-10	5.00374e-08	4.62172e-08	TFDP1/CNOT10/AURKA/E2F1/GTSE1/E2F7/BABAM2/CDK1/PRKDC/CDK2/CHEK2/E2F8/CNOT4/CDC25C/CCNB1/ABRAXAS1/PCNA/BRCA1/TNKS1BP1/CHEK1/PLAGL1/PLK1/DTL/MDM4	24
GO:0000077	DNA damage checkpoint	36/1115	142/13349	9.50433e-10	5.42977e-08	5.01523e-08	TFDP1/CNOT10/AURKA/WDR76/TICRR/E2F1/TIPIN/FBXO6/GTSE1/FANCD2/E2F7/BABAM2/DOT1L/EIF2AK4/CLSPN/CDK1/PRKDC/CDK2/EME1/BLM/BRIP1/CHEK2/E2F8/CNOT4/CDC25C/CCNB1/ABRAXAS1/PCNA/BRCA1/H2AX/TNKS1BP1/CHEK1/PLAGL1/PLK1/DTL/MDM4	36
GO:1902099	regulation of metaphase/anaphase transition of cell cycle	22/1115	60/13349	1.00572e-09	5.67881e-08	5.24525e-08	ZWINT/UBE2C/AURKB/GEN1/KNTC1/CDC20/BUB1B/FBXO5/MAD2L1/NDC80/CENPF/TRIP13/CDT1/CENPE/CDC6/CCNB1/BUB1/DLGAP5/CDK5RAP2/TTK/ESPL1/PLK1	22
GO:0051985	negative regulation of chromosome segregation	18/1115	41/13349	1.08255e-09	5.97372e-08	5.51765e-08	ZWINT/AURKB/GEN1/KNTC1/CDC20/BUB1B/FBXO5/MAD2L1/NDC80/CENPF/TRIP13/CDT1/CCNB1/BUB1/PTTG1/CDK5RAP2/TTK/PLK1	18
GO:1905819	negative regulation of chromosome separation	18/1115	41/13349	1.08255e-09	5.97372e-08	5.51765e-08	ZWINT/AURKB/GEN1/KNTC1/CDC20/BUB1B/FBXO5/MAD2L1/NDC80/CENPF/TRIP13/CDT1/CCNB1/BUB1/PTTG1/CDK5RAP2/TTK/PLK1	18
GO:0051304	chromosome separation	27/1115	88/13349	1.31569e-09	7.17867e-08	6.6306e-08	ZWINT/UBE2C/TACC3/AURKB/GEN1/KNTC1/CDC20/BUB1B/FBXO5/MAD2L1/EME1/NDC80/CENPF/TRIP13/CDT1/CENPE/CDC6/TOP2A/CCNB1/BUB1/DLGAP5/PTTG1/CDK5RAP2/TTK/ESPL1/PLK1/NUMA1	27
GO:0000724	double-strand break repair via homologous recombination	34/1115	131/13349	1.42963e-09	7.71365e-08	7.12474e-08	RAD51AP1/BRCA2/GINS4/TEX15/RMI2/MCM2/MMS22L/AUNIP/GINS2/GEN1/XRCC2/MCM3/MCM6/TIMELESS/ARID2/RPA3/RECQL4/PARPBP/POLQ/BLM/MCM7/CDC45/RAD51/XRCC1/RBBP8/BRCA1/RAD54B/H2AX/UBQLN4/MCM5/RAD54L/CHEK1/SFR1/SMC5	34
GO:0050000	chromosome localization	24/1115	73/13349	2.2881e-09	1.20772e-07	1.11552e-07	CDCA5/KIF18A/NDE1/AURKB/INCENP/KIFC1/EML3/FAM83D/CDCA8/KIF22/PSRC1/SPAG5/NDC80/NUF2/KIF14/CENPF/CENPQ/CDT1/CENPE/CCNB1/DLGAP5/KIF2C/LMNA/NUMA1	24
GO:0072395	signal transduction involved in cell cycle checkpoint	24/1115	73/13349	2.2881e-09	1.20772e-07	1.11552e-07	TFDP1/CNOT10/AURKA/E2F1/GTSE1/E2F7/BABAM2/CDK1/PRKDC/CDK2/CHEK2/E2F8/CNOT4/CDC25C/CCNB1/ABRAXAS1/PCNA/BRCA1/TNKS1BP1/CHEK1/PLAGL1/PLK1/DTL/MDM4	24
GO:0045841	negative regulation of mitotic metaphase/anaphase transition	17/1115	39/13349	3.61456e-09	1.88735e-07	1.74325e-07	ZWINT/AURKB/GEN1/KNTC1/CDC20/BUB1B/FBXO5/MAD2L1/NDC80/CENPF/TRIP13/CDT1/CCNB1/BUB1/CDK5RAP2/TTK/PLK1	17
GO:0008608	attachment of spindle microtubules to kinetochore	16/1115	35/13349	4.46499e-09	2.3066e-07	2.1305e-07	SGO1/RCC2/ECT2/AURKB/RACGAP1/KNSTRN/SPAG5/NDC80/NUF2/KNL1/CDT1/CENPE/CCNB1/ABRAXAS1/KIF2C/NEK2	16
GO:0051225	spindle assembly	30/1115	111/13349	4.70399e-09	2.40448e-07	2.22091e-07	AURKA/AURKB/INCENP/CCNB2/KIFC1/EML3/CDC20/KIF11/PRC1/GPSM2/TUBGCP4/FBXO5/RACGAP1/FLNA/SPAG5/KIF4A/HAUS1/CHEK2/KIF23/LSM14A/RCC1/TUBGCP3/ABRAXAS1/TPX2/SMC1A/MYBL2/HDAC3/NEK2/PLK1/NUMA1	30
GO:0000723	telomere maintenance	37/1115	157/13349	4.91554e-09	2.48644e-07	2.29661e-07	BRCA2/RFC5/H4C13/MAP2K7/CCNE2/AURKB/RFC4/H4C5/POLA1/H4C8/USP7/POLA2/PIF1/CCT7/RPA3/RECQL4/PRKDC/H4C9/BLM/H4C2/H4C3/PRIM1/HNRNPA2B1/RAD51/POLE/H4C14/H4C15/EXO1/XRCC1/PCNA/DCLRE1C/RFC2/TNKS1BP1/NEK2/POLE2/POLD1/SMC5	37
GO:0045652	regulation of megakaryocyte differentiation	24/1115	76/13349	5.70006e-09	2.85355e-07	2.6357e-07	AGO1/AGO3/H3C10/H4C13/H3C12/H3C11/H4C5/H3C6/H3C7/H3C8/H4C8/THBS1/H4C9/SIN3A/H4C2/H4C3/H3C4/CNOT4/H3C13/H3C14/H4C14/H4C15/H3C15/WDR5	24
GO:1902100	negative regulation of metaphase/anaphase transition of cell cycle	17/1115	40/13349	5.79955e-09	2.87374e-07	2.65434e-07	ZWINT/AURKB/GEN1/KNTC1/CDC20/BUB1B/FBXO5/MAD2L1/NDC80/CENPF/TRIP13/CDT1/CCNB1/BUB1/CDK5RAP2/TTK/PLK1	17
GO:0061982	meiosis I cell cycle process	26/1115	88/13349	6.48817e-09	3.18248e-07	2.93951e-07	RAD51AP1/BRCA2/SGO1/MND1/AURKA/TEX15/MSH5/CCNE2/FANCD2/CCNB2/CDC25B/FBXO5/EME1/BRIP1/TRIP13/RAD51/SGO2/CDC25C/TOP2A/PTTG1/RAD54B/P3H4/MSH3/RAD54L/ESPL1/PLK1	26
GO:0090329	regulation of DNA-dependent DNA replication	18/1115	45/13349	6.65305e-09	3.23072e-07	2.98407e-07	BRCA2/RFC5/TICRR/DSCC1/TIPIN/RFC4/E2F7/DBF4/TIMELESS/FBXO5/BLM/DACH1/CHEK2/E2F8/CDT1/PCNA/RFC2/MSH3	18
GO:0051303	establishment of chromosome localization	23/1115	71/13349	6.81166e-09	3.27499e-07	3.02496e-07	CDCA5/KIF18A/NDE1/AURKB/INCENP/KIFC1/EML3/FAM83D/CDCA8/KIF22/PSRC1/SPAG5/NDC80/NUF2/KIF14/CENPF/CENPQ/CDT1/CENPE/CCNB1/DLGAP5/KIF2C/NUMA1	23
GO:0007127	meiosis I	25/1115	83/13349	8.17849e-09	3.8936e-07	3.59634e-07	RAD51AP1/BRCA2/SGO1/MND1/AURKA/TEX15/MSH5/CCNE2/FANCD2/CCNB2/CDC25B/FBXO5/EME1/BRIP1/TRIP13/RAD51/SGO2/TOP2A/PTTG1/RAD54B/P3H4/MSH3/RAD54L/ESPL1/PLK1	25
GO:0140097	catalytic activity, acting on DNA	41/1128	190/13625	9.03994e-09	2.43777e-06	2.35356e-06	RFC5/CHRAC1/MCM2/DSCC1/GTF2F2/DNASE1/NEIL3/GEN1/RFC4/MCM3/POLA1/POLM/MCM6/PIF1/RECQL4/CHD4/TOP1/POLQ/APLF/BLM/MCM7/ATAD5/BRIP1/POLG/RAD51/RAD54L2/POLE/EXO1/TOP2A/XRCC1/RBBP8/PCNA/DCLRE1C/ERCC6L/RAD54B/RFC2/MCM5/RAD54L/CHD7/POLE2/POLD1	41
GO:0007094	mitotic spindle assembly checkpoint	16/1115	37/13349	1.20583e-08	5.57667e-07	5.15091e-07	ZWINT/AURKB/GEN1/KNTC1/CDC20/BUB1B/MAD2L1/NDC80/CENPF/TRIP13/CDT1/CCNB1/BUB1/CDK5RAP2/TTK/PLK1	16
GO:0071173	spindle assembly checkpoint	16/1115	37/13349	1.20583e-08	5.57667e-07	5.15091e-07	ZWINT/AURKB/GEN1/KNTC1/CDC20/BUB1B/MAD2L1/NDC80/CENPF/TRIP13/CDT1/CCNB1/BUB1/CDK5RAP2/TTK/PLK1	16
GO:0071174	mitotic spindle checkpoint	16/1115	37/13349	1.20583e-08	5.57667e-07	5.15091e-07	ZWINT/AURKB/GEN1/KNTC1/CDC20/BUB1B/MAD2L1/NDC80/CENPF/TRIP13/CDT1/CCNB1/BUB1/CDK5RAP2/TTK/PLK1	16
GO:0051310	metaphase plate congression	21/1115	62/13349	1.25569e-08	5.75248e-07	5.3133e-07	CDCA5/KIF18A/AURKB/INCENP/KIFC1/EML3/FAM83D/CDCA8/KIF22/PSRC1/SPAG5/NDC80/NUF2/KIF14/CENPF/CENPQ/CDT1/CENPE/CCNB1/KIF2C/NUMA1	21
GO:0045839	negative regulation of mitotic nuclear division	18/1115	47/13349	1.50733e-08	6.84072e-07	6.31846e-07	ZWINT/AURKB/GEN1/KNTC1/CDC20/BUB1B/FBXO5/MAD2L1/NDC80/CENPF/TRIP13/CDT1/CCNB1/BUB1/CDK5RAP2/TTK/CHEK1/PLK1	18
GO:0071459	protein localization to chromosome, centromeric region	13/1115	25/13349	1.80565e-08	8.11874e-07	7.49891e-07	RCC2/CTCF/AURKB/CENPA/BUB1B/CDK1/NDC80/KNL1/CENPQ/CDT1/HASPIN/TTK/SMC5	13
GO:0031577	spindle checkpoint	16/1115	38/13349	1.92206e-08	8.56286e-07	7.90912e-07	ZWINT/AURKB/GEN1/KNTC1/CDC20/BUB1B/MAD2L1/NDC80/CENPF/TRIP13/CDT1/CCNB1/BUB1/CDK5RAP2/TTK/PLK1	16
GO:2001251	negative regulation of chromosome organization	25/1115	87/13349	2.35539e-08	1.0398e-06	9.60413e-07	PHF8/ZWINT/WAPL/MCM2/AURKB/GEN1/KNTC1/CDC20/PIF1/BUB1B/FBXO5/MAD2L1/NDC80/CENPF/TRIP13/CDT1/TOP2A/XRCC1/CCNB1/BUB1/PTTG1/CDK5RAP2/TTK/ESPL1/PLK1	25
GO:1902749	regulation of cell cycle G2/M phase transition	43/1115	211/13349	3.05345e-08	1.33581e-06	1.23383e-06	CSNK1E/AURKA/RCC2/CEP152/TICRR/NDE1/GTSE1/AURKB/AVEN/STOX1/BABAM2/CLSPN/CDC25B/CDK1/MECP2/FBXO5/CNTRL/CDK2/BLM/SIN3A/PLK4/ATAD5/CDK4/HAUS1/KIF14/ORC1/CENPF/NEDD1/CDC6/CDC25C/CCNB1/ABRAXAS1/TPX2/BRCA1/TUBB4B/CEP135/CDK5RAP2/HMMR/CHEK1/NEK2/PLK1/DTL/CEP131	43
GO:0051383	kinetochore organization	12/1115	22/13349	3.1971e-08	1.38617e-06	1.28034e-06	CENPN/CENPK/CENPA/NDC80/NUF2/CENPF/CDT1/CENPE/SMC2/SMC4/CENPH/DLGAP5	12
GO:0006275	regulation of DNA replication	27/1115	101/13349	3.54842e-08	1.52488e-06	1.40846e-06	BRCA2/RFC5/WAPL/TICRR/DSCC1/TIPIN/CCNA2/CDAN1/RFC4/E2F7/DBF4/TIMELESS/EHMT2/FBXO5/GLI2/ESCO2/BLM/ATAD5/DACH1/CHEK2/E2F8/CDT1/MAS1/CDC6/PCNA/RFC2/MSH3	27
GO:0008017	microtubule binding	48/1128	253/13625	3.99159e-08	6.53547e-06	6.3097e-06	KIF16B/RCC2/KIF7/PEX14/KIF18A/NDE1/GTSE1/KIF20B/CEP57L1/KIFC1/KIF24/NUSAP1/EML3/MID1/REEP4/KIF11/FAM83D/PRC1/TUBGCP4/CCDC88C/REEP3/KIF22/RACGAP1/SKA1/PSRC1/KNSTRN/SPAG5/KIF4A/EZR/KIF14/CENPF/KIF23/CENPE/KIF20A/ARHGEF2/TUBGCP3/KIF15/ABRAXAS1/TPX2/DLGAP5/KIF2C/KIF18B/CDK5RAP2/KIF27/PLK1/BIRC5/KATNA1/NUMA1	48
GO:0003678	DNA helicase activity	22/1128	72/13625	4.10434e-08	6.53547e-06	6.3097e-06	RFC5/MCM2/DSCC1/GTF2F2/RFC4/MCM3/MCM6/PIF1/RECQL4/CHD4/POLQ/BLM/MCM7/BRIP1/RAD51/RAD54L2/ERCC6L/RAD54B/RFC2/MCM5/RAD54L/CHD7	22
GO:0017116	single-stranded DNA helicase activity	11/1128	19/13625	4.84708e-08	6.53547e-06	6.3097e-06	RFC5/MCM2/DSCC1/RFC4/MCM6/PIF1/POLQ/MCM7/RAD51/RFC2/MCM5	11
GO:1901989	positive regulation of cell cycle phase transition	25/1115	91/13349	6.30535e-08	2.68586e-06	2.4808e-06	TFDP1/CDCA5/RCC2/PHB2/UBE2C/CDC73/CCND2/STOX1/FAM83D/CDC25B/CDK1/MECP2/FBXO5/SIN3A/ATAD5/CDK4/NEUROG1/CDT1/CDC6/CDC25C/CCNB1/DLGAP5/ESPL1/DTL/EZH2	25
GO:0051784	negative regulation of nuclear division	18/1115	51/13349	6.6667e-08	2.81509e-06	2.60017e-06	ZWINT/AURKB/GEN1/KNTC1/CDC20/BUB1B/FBXO5/MAD2L1/NDC80/CENPF/TRIP13/CDT1/CCNB1/BUB1/CDK5RAP2/TTK/CHEK1/PLK1	18
GO:0072331	signal transduction by p53 class mediator	47/1115	249/13349	8.4333e-08	3.53035e-06	3.26082e-06	TFDP1/E2F2/BRCA2/CNOT10/RFC5/AURKA/RMI2/TMEM109/E2F1/FOXM1/GTSE1/AURKB/WWOX/RFC4/E2F7/MTA2/EHMT2/RPA3/CHD4/CDK1/CDK2/PMAIP1/BLM/MYO6/BRIP1/CHEK2/E2F8/CNOT4/TP53BP2/TAF15/EXO1/CDC25C/RBBP8/CCNB1/PCNA/TPX2/KMT5A/BRCA1/BRD7/RFC2/BARD1/TNKS1BP1/HNRNPK/CHEK1/PLAGL1/BCL2L12/MDM4	47
GO:0044774	mitotic DNA integrity checkpoint	26/1115	102/13349	1.79225e-07	7.4386e-06	6.87069e-06	TFDP1/CNOT10/AURKA/TICRR/E2F1/TIPIN/GTSE1/FANCD2/E2F7/CLSPN/CDK1/PRKDC/CDK2/EME1/BLM/ORC1/CHEK2/E2F8/CNOT4/CDC6/CDC25C/CCNB1/PCNA/TNKS1BP1/PLAGL1/MDM4	26
GO:0042770	signal transduction in response to DNA damage	29/1115	123/13349	2.2064e-07	9.07989e-06	8.38667e-06	TFDP1/BRCA2/CNOT10/AURKA/E2F1/FOXM1/GTSE1/E2F7/BABAM2/CDK1/PRKDC/CDK2/PMAIP1/MYO6/CHEK2/E2F8/CNOT4/CDC25C/CCNB1/ABRAXAS1/PCNA/KMT5A/BRCA1/TNKS1BP1/CHEK1/PLAGL1/PLK1/DTL/MDM4	29
GO:0010389	regulation of G2/M transition of mitotic cell cycle	39/1115	195/13349	2.23702e-07	9.12854e-06	8.43161e-06	CSNK1E/AURKA/RCC2/CEP152/TICRR/NDE1/AURKB/AVEN/STOX1/CLSPN/CDC25B/CDK1/MECP2/FBXO5/CNTRL/CDK2/BLM/SIN3A/PLK4/CDK4/HAUS1/KIF14/ORC1/CENPF/NEDD1/CDC6/CDC25C/CCNB1/TPX2/BRCA1/TUBB4B/CEP135/CDK5RAP2/HMMR/CHEK1/NEK2/PLK1/DTL/CEP131	39
GO:0072431	signal transduction involved in mitotic G1 DNA damage checkpoint	18/1115	55/13349	2.49406e-07	1.00092e-05	9.24504e-06	TFDP1/CNOT10/AURKA/E2F1/GTSE1/E2F7/CDK1/PRKDC/CDK2/CHEK2/E2F8/CNOT4/CDC25C/CCNB1/PCNA/TNKS1BP1/PLAGL1/MDM4	18
GO:1902400	intracellular signal transduction involved in G1 DNA damage checkpoint	18/1115	55/13349	2.49406e-07	1.00092e-05	9.24504e-06	TFDP1/CNOT10/AURKA/E2F1/GTSE1/E2F7/CDK1/PRKDC/CDK2/CHEK2/E2F8/CNOT4/CDC25C/CCNB1/PCNA/TNKS1BP1/PLAGL1/MDM4	18
GO:0030219	megakaryocyte differentiation	24/1115	91/13349	2.66666e-07	1.06142e-05	9.80383e-06	AGO1/AGO3/H3C10/H4C13/H3C12/H3C11/H4C5/H3C6/H3C7/H3C8/H4C8/THBS1/H4C9/SIN3A/H4C2/H4C3/H3C4/CNOT4/H3C13/H3C14/H4C14/H4C15/H3C15/WDR5	24
GO:0000727	double-strand break repair via break-induced replication	8/1115	11/13349	3.0363e-07	1.18905e-05	1.09827e-05	GINS4/MCM2/GINS2/MCM3/MCM6/MCM7/CDC45/MCM5	8
GO:0002227	innate immune response in mucosa	8/1115	11/13349	3.0363e-07	1.18905e-05	1.09827e-05	H2BC8/H2BS1/H2BC10/H2BC11/H2BC12/H2BC4/H2BC6/H2BC21	8
GO:1902402	signal transduction involved in mitotic DNA damage checkpoint	18/1115	56/13349	3.39106e-07	1.3069e-05	1.20713e-05	TFDP1/CNOT10/AURKA/E2F1/GTSE1/E2F7/CDK1/PRKDC/CDK2/CHEK2/E2F8/CNOT4/CDC25C/CCNB1/PCNA/TNKS1BP1/PLAGL1/MDM4	18
GO:1902403	signal transduction involved in mitotic DNA integrity checkpoint	18/1115	56/13349	3.39106e-07	1.3069e-05	1.20713e-05	TFDP1/CNOT10/AURKA/E2F1/GTSE1/E2F7/CDK1/PRKDC/CDK2/CHEK2/E2F8/CNOT4/CDC25C/CCNB1/PCNA/TNKS1BP1/PLAGL1/MDM4	18
GO:0045132	meiotic chromosome segregation	19/1115	62/13349	3.7296e-07	1.42606e-05	1.31718e-05	SGO1/TEX15/CCNE2/FANCD2/BUB1B/EME1/NUF2/BRIP1/TRIP13/SGO2/SMC2/TOP2A/SMC4/BUB1/PTTG1/P3H4/TTK/ESPL1/PLK1	19
GO:0060964	regulation of gene silencing by miRNA	27/1115	113/13349	4.30949e-07	1.63491e-05	1.51009e-05	AGO1/AJUBA/NUP54/PPP3CA/H3C10/H4C13/H3C12/H3C11/ELAVL1/H4C5/H3C6/H3C7/H3C8/H4C8/POLR2D/NUP37/NUP107/H4C9/H4C2/H4C3/H3C4/H3C13/H3C14/H4C14/H4C15/H3C15/NUP88	27
GO:0007062	sister chromatid cohesion	17/1115	52/13349	5.46337e-07	2.0566e-05	1.89959e-05	CDCA5/SGO1/PHB2/WAPL/DSCC1/CTCF/CDC20/BUB1B/KIF22/ESCO2/HASPIN/SGO2/BUB1/SMC1A/ESPL1/PLK1/SMC5	17
GO:1902969	mitotic DNA replication	9/1115	15/13349	6.04337e-07	2.25743e-05	2.08509e-05	BRCA2/MCM2/GINS1/MCM3/POLA1/MCM6/CHEK2/CDC45/RAD51	9
GO:0072413	signal transduction involved in mitotic cell cycle checkpoint	18/1115	58/13349	6.11774e-07	2.26777e-05	2.09463e-05	TFDP1/CNOT10/AURKA/E2F1/GTSE1/E2F7/CDK1/PRKDC/CDK2/CHEK2/E2F8/CNOT4/CDC25C/CCNB1/PCNA/TNKS1BP1/PLAGL1/MDM4	18
GO:0034502	protein localization to chromosome	23/1115	89/13349	6.9836e-07	2.56912e-05	2.37298e-05	CDCA5/BRCA2/RCC2/WAPL/H1-5/CTCF/AURKB/PPHLN1/CENPA/CCT7/BUB1B/CDK1/SGF29/ESCO2/NDC80/KNL1/CENPQ/CDT1/HASPIN/TTK/PLK1/EZH2/SMC5	23
GO:0060147	regulation of posttranscriptional gene silencing	27/1115	116/13349	7.53217e-07	2.75009e-05	2.54013e-05	AGO1/AJUBA/NUP54/PPP3CA/H3C10/H4C13/H3C12/H3C11/ELAVL1/H4C5/H3C6/H3C7/H3C8/H4C8/POLR2D/NUP37/NUP107/H4C9/H4C2/H4C3/H3C4/H3C13/H3C14/H4C14/H4C15/H3C15/NUP88	27
GO:2000134	negative regulation of G1/S transition of mitotic cell cycle	24/1115	96/13349	7.75976e-07	2.81205e-05	2.59736e-05	TFDP1/CNOT10/AURKA/E2F1/CDKN2C/GTSE1/CDC73/E2F7/CDK1/PRKDC/CDK2/CDK4/CHEK2/E2F8/CNOT4/CDC25C/CCNB1/PCNA/BRD7/TNKS1BP1/PLAGL1/RBL1/EZH2/MDM4	24
GO:0090307	mitotic spindle assembly	19/1115	65/13349	8.42544e-07	3.03066e-05	2.79928e-05	AURKB/KIFC1/EML3/CDC20/KIF11/PRC1/RACGAP1/FLNA/KIF4A/CHEK2/KIF23/LSM14A/RCC1/ABRAXAS1/TPX2/SMC1A/MYBL2/NEK2/PLK1	19
GO:0060966	regulation of gene silencing by RNA	27/1115	117/13349	9.0257e-07	3.2227e-05	2.97666e-05	AGO1/AJUBA/NUP54/PPP3CA/H3C10/H4C13/H3C12/H3C11/ELAVL1/H4C5/H3C6/H3C7/H3C8/H4C8/POLR2D/NUP37/NUP107/H4C9/H4C2/H4C3/H3C4/H3C13/H3C14/H4C14/H4C15/H3C15/NUP88	27
GO:1902807	negative regulation of cell cycle G1/S phase transition	24/1115	97/13349	9.5065e-07	3.3696e-05	3.11235e-05	TFDP1/CNOT10/AURKA/E2F1/CDKN2C/GTSE1/CDC73/E2F7/CDK1/PRKDC/CDK2/CDK4/CHEK2/E2F8/CNOT4/CDC25C/CCNB1/PCNA/BRD7/TNKS1BP1/PLAGL1/RBL1/EZH2/MDM4	24
GO:0006977	DNA damage response, signal transduction by p53 class mediator resulting in cell cycle arrest	17/1115	54/13349	9.99764e-07	3.51801e-05	3.24943e-05	TFDP1/CNOT10/AURKA/E2F1/GTSE1/E2F7/CDK1/CDK2/CHEK2/E2F8/CNOT4/CDC25C/CCNB1/PCNA/TNKS1BP1/PLAGL1/MDM4	17
GO:1901992	positive regulation of mitotic cell cycle phase transition	21/1115	78/13349	1.02029e-06	3.5644e-05	3.29227e-05	TFDP1/CDCA5/RCC2/PHB2/UBE2C/CCND2/STOX1/CDC25B/CDK1/MECP2/FBXO5/SIN3A/CDK4/NEUROG1/CDT1/CDC6/CDC25C/CCNB1/DLGAP5/ESPL1/DTL	21
GO:0000083	regulation of transcription involved in G1/S transition of mitotic cell cycle	13/1115	33/13349	1.05501e-06	3.65938e-05	3.38e-05	TFDP1/RRM2/E2F1/TYMS/E2F7/POLA1/FBXO5/ORC1/CDC45/CDT1/CDC6/PCNA/DHFR	13
GO:0031571	mitotic G1 DNA damage checkpoint	18/1115	60/13349	1.07072e-06	3.68753e-05	3.406e-05	TFDP1/CNOT10/AURKA/E2F1/GTSE1/E2F7/CDK1/PRKDC/CDK2/CHEK2/E2F8/CNOT4/CDC25C/CCNB1/PCNA/TNKS1BP1/PLAGL1/MDM4	18
GO:0044773	mitotic DNA damage checkpoint	24/1115	98/13349	1.16076e-06	3.94173e-05	3.64079e-05	TFDP1/CNOT10/AURKA/TICRR/E2F1/TIPIN/GTSE1/FANCD2/E2F7/CLSPN/CDK1/PRKDC/CDK2/EME1/BLM/CHEK2/E2F8/CNOT4/CDC25C/CCNB1/PCNA/TNKS1BP1/PLAGL1/MDM4	24
GO:0071156	regulation of cell cycle arrest	24/1115	98/13349	1.16076e-06	3.94173e-05	3.64079e-05	NEUROD1/TFDP1/CNOT10/AURKA/E2F1/FOXM1/GTSE1/E2F7/CDK1/HMGN5/AKT2/CDK2/CDK4/CHEK2/E2F8/CNOT4/CDC25C/CCNB1/PCNA/MED25/BRCA1/TNKS1BP1/PLAGL1/MDM4	24
GO:0070192	chromosome organization involved in meiotic cell cycle	15/1115	44/13349	1.38596e-06	4.66159e-05	4.3057e-05	SGO1/TEX15/NCAPD2/CCNE2/INCENP/FANCD2/BUB1B/BRIP1/TRIP13/RAD51/SGO2/SMC2/SMC4/BUB1/P3H4	15
GO:0044783	G1 DNA damage checkpoint	18/1115	61/13349	1.40155e-06	4.66159e-05	4.3057e-05	TFDP1/CNOT10/AURKA/E2F1/GTSE1/E2F7/CDK1/PRKDC/CDK2/CHEK2/E2F8/CNOT4/CDC25C/CCNB1/PCNA/TNKS1BP1/PLAGL1/MDM4	18
GO:0044819	mitotic G1/S transition checkpoint	18/1115	61/13349	1.40155e-06	4.66159e-05	4.3057e-05	TFDP1/CNOT10/AURKA/E2F1/GTSE1/E2F7/CDK1/PRKDC/CDK2/CHEK2/E2F8/CNOT4/CDC25C/CCNB1/PCNA/TNKS1BP1/PLAGL1/MDM4	18
GO:0051052	regulation of DNA metabolic process	52/1115	315/13349	1.422e-06	4.69744e-05	4.33881e-05	RAD51AP1/TFDP1/RFC5/TEX15/DEK/RMI2/TICRR/DSCC1/H1-5/AUNIP/H1-10/FOXM1/MAP2K7/PARP4/AURKB/RFC4/STOX1/H1-3/BABAM2/USP7/TIMELESS/ARID2/USP1/PIF1/CCT7/PARPBP/MECP2/PRKDC/POLQ/APLF/BLM/CYREN/H1-2/H1-6/DACH1/TRIM28/ZNF93/HNRNPA2B1/RAD51/EXOSC3/CDT1/KPNA2/XRCC1/ABRAXAS1/PCNA/BRCA1/H2AX/UBQLN4/RFC2/MSH3/CHEK1/NEK2	52
GO:0002385	mucosal immune response	8/1115	13/13349	2.0329e-06	6.62536e-05	6.11954e-05	H2BC8/H2BS1/H2BC10/H2BC11/H2BC12/H2BC4/H2BC6/H2BC21	8
GO:0051988	regulation of attachment of spindle microtubules to kinetochore	8/1115	13/13349	2.0329e-06	6.62536e-05	6.11954e-05	RCC2/ECT2/AURKB/RACGAP1/KNSTRN/SPAG5/CCNB1/NEK2	8
GO:1902751	positive regulation of cell cycle G2/M phase transition	12/1115	30/13349	2.27479e-06	7.36424e-05	6.80201e-05	RCC2/STOX1/CDC25B/CDK1/MECP2/FBXO5/SIN3A/ATAD5/CDK4/CDC25C/CCNB1/DTL	12
GO:0045931	positive regulation of mitotic cell cycle	24/1115	102/13349	2.49928e-06	8.03742e-05	7.42379e-05	TFDP1/CDCA5/BRCA2/PKN2/RCC2/PHB2/UBE2C/CCND2/STOX1/CDC25B/CDK1/MECP2/POLDIP2/FBXO5/SIN3A/CDK4/NEUROG1/CDT1/CDC6/CDC25C/CCNB1/DLGAP5/ESPL1/DTL	24
GO:0007098	centrosome cycle	27/1115	123/13349	2.53808e-06	8.10849e-05	7.48944e-05	BRCA2/SGO1/AURKA/CEP152/PCLAF/NDE1/CROCC/GEN1/CNTLN/XRCC2/ROCK2/KIF11/CDK1/NUBP1/CDK2/PLK4/NDC80/HAUS1/WDR62/BRCA1/CEP135/CDK5RAP2/STIL/CHEK1/NEK2/PLK1/CEP131	27
GO:0031492	nucleosomal DNA binding	13/1128	36/13625	3.04098e-06	0.00035145	0.000339309	H1-5/H1-10/MTA2/H1-3/SMARCC1/ACTL6A/CHD4/HMGN5/HMGN2/H1-2/H1-6/HMGN3/RCC1	13
GO:0032465	regulation of cytokinesis	20/1115	77/13349	3.37638e-06	0.000107161	9.898e-05	BRCA2/AURKA/PKN2/ECT2/KIF20B/AURKB/INCENP/E2F7/CDC14A/PRC1/SVIL/CDC25B/RACGAP1/PLK4/KIF14/E2F8/KIF23/KIF20A/CDC6/PLK1	20
GO:0032508	DNA duplex unwinding	24/1115	104/13349	3.60156e-06	0.000113566	0.000104896	RFC5/MCM2/DSCC1/GTF2F2/RFC4/MCM3/MCM6/PIF1/RECQL4/CHD4/POLQ/BLM/MCM7/GTF2H2/BRIP1/RAD51/RAD54L2/TOP2A/ERCC6L/RAD54B/RFC2/MCM5/RAD54L/CHD7	24
GO:0032392	DNA geometric change	25/1115	111/13349	3.63115e-06	0.00011376	0.000105075	RFC5/MCM2/DSCC1/GTF2F2/RFC4/MCM3/MCM6/PIF1/RECQL4/CHD4/POLQ/BLM/MCM7/GTF2H2/BRIP1/HNRNPA2B1/RAD51/RAD54L2/TOP2A/ERCC6L/RAD54B/RFC2/MCM5/RAD54L/CHD7	25
GO:0003688	DNA replication origin binding	10/1128	22/13625	3.72893e-06	0.000377088	0.000364061	MCM2/MCM3/POLA1/MCM6/MCM10/MCM7/ORC1/CDC45/CDC6/MCM5	10
GO:0031491	nucleosome binding	18/1128	66/13625	4.32609e-06	0.000388868	0.000375434	DNTTIP1/H1-5/H1-10/HP1BP3/MTA2/H1-3/SMARCC1/ACTL6A/CHD4/HMGN5/HMGN2/EED/H1-2/H1-6/UHRF1/HMGN3/RCC1/VRK1	18
GO:0006271	DNA strand elongation involved in DNA replication	9/1115	18/13349	4.65828e-06	0.000145004	0.000133933	GINS4/GINS2/GINS1/RFC4/MCM3/POLA1/MCM7/POLE/PCNA	9
GO:0010971	positive regulation of G2/M transition of mitotic cell cycle	11/1115	27/13349	4.89318e-06	0.000148508	0.00013717	RCC2/STOX1/CDC25B/CDK1/MECP2/FBXO5/SIN3A/CDK4/CDC25C/CCNB1/DTL	11
GO:0030049	muscle filament sliding	11/1115	27/13349	4.89318e-06	0.000148508	0.00013717	MYBPC1/NEB/MYH8/ACTC1/MYH3/ACTA1/ACTN2/DES/MYL1/TNNT3/TNNC1	11
GO:0032201	telomere maintenance via semi-conservative replication	11/1115	27/13349	4.89318e-06	0.000148508	0.00013717	RFC5/RFC4/POLA1/POLA2/RPA3/PRIM1/POLE/PCNA/RFC2/POLE2/POLD1	11
GO:0033275	actin-myosin filament sliding	11/1115	27/13349	4.89318e-06	0.000148508	0.00013717	MYBPC1/NEB/MYH8/ACTC1/MYH3/ACTA1/ACTN2/DES/MYL1/TNNT3/TNNC1	11
GO:0045637	regulation of myeloid cell differentiation	37/1115	204/13349	5.24702e-06	0.000158258	0.000146176	AGO1/AGO3/H3C10/H4C13/H3C12/H3C11/ARNT/CDC73/PLA2G3/H4C5/H3C6/H3C7/H3C8/H4C8/THBS1/PRKDC/NCAPG2/H4C9/LEF1/ZFP36L1/ROR2/SIN3A/KLF13/H4C2/H4C3/H3C4/CNOT4/H3C13/H3C14/H4C14/ITPKB/H4C15/H3C15/DLL1/LRRC17/WDR5/SFRP1	37
GO:0043009	chordate embryonic development	69/1115	482/13349	6.00971e-06	0.000180143	0.00016639	GLI3/VANGL2/TULP3/COL11A1/DSC3/BRCA2/GINS4/LRP6/PTPN18/PSPH/RIPPLY3/POFUT1/LFNG/ARNT/HES5/KIF20B/SHROOM3/KIAA1217/CCNB2/GINS1/TAF8/NXN/E2F7/XRCC2/SMAD3/PHGDH/SATB2/TIE1/RPL7L1/ACTL6A/DVL2/DZIP1L/CENPU/PRKDC/NCAPG2/GLI2/YAP1/NOTCH1/LEF1/ZFP36L1/ROR2/SIN3A/STK4/PLK4/ANKS6/MBTD1/NCOA1/TRIM28/RSPO3/E2F8/NASP/DLL1/CRB2/CCNB1/FUZ/RDH10/NSRP1/SMO/BRCA1/STIL/UNK/SFRP1/CHD7/TEAD2/EXT1/NEK2/BTF3/FZD2/ASF1B	69
GO:0030330	DNA damage response, signal transduction by p53 class mediator	23/1115	100/13349	6.06857e-06	0.000180791	0.000166989	TFDP1/BRCA2/CNOT10/AURKA/E2F1/FOXM1/GTSE1/E2F7/CDK1/CDK2/PMAIP1/MYO6/CHEK2/E2F8/CNOT4/CDC25C/CCNB1/PCNA/KMT5A/BRCA1/TNKS1BP1/PLAGL1/MDM4	23
GO:0007080	mitotic metaphase plate congression	15/1115	49/13349	6.37646e-06	0.000188806	0.000174391	CDCA5/KIF18A/AURKB/KIFC1/EML3/CDCA8/KIF22/PSRC1/NDC80/NUF2/KIF14/CDT1/CENPE/CCNB1/KIF2C	15
GO:0038111	interleukin-7-mediated signaling pathway	10/1115	23/13349	6.61183e-06	0.000194588	0.000179732	H3C10/H3C12/H3C11/H3C6/H3C7/H3C8/H3C4/H3C13/H3C14/H3C15	10
GO:0032467	positive regulation of cytokinesis	11/1115	28/13349	7.4533e-06	0.000218031	0.000201386	PKN2/ECT2/KIF20B/AURKB/CDC14A/SVIL/CDC25B/RACGAP1/KIF14/KIF23/CDC6	11
GO:0009792	embryo development ending in birth or egg hatching	70/1115	495/13349	7.88883e-06	0.00022939	0.000211877	GLI3/VANGL2/TULP3/COL11A1/DSC3/BRCA2/GINS4/LRP6/PTPN18/PSPH/RIPPLY3/POFUT1/LFNG/ARNT/HES5/KIF20B/SHROOM3/KIAA1217/CCNB2/GINS1/TAF8/NXN/E2F7/XRCC2/SMAD3/PHGDH/SATB2/TIE1/RPL7L1/ACTL6A/DVL2/DZIP1L/CENPU/PRKDC/NCAPG2/GLI2/YAP1/NOTCH1/LEF1/ZFP36L1/ROR2/SIN3A/STK4/PLK4/ANKS6/MBTD1/NCOA1/TRIM28/RSPO3/E2F8/NASP/DLL1/CRB2/CCNB1/FUZ/RDH10/NSRP1/SMO/BRCA1/STIL/UNK/SFRP1/CHD7/TEAD2/EXT1/NEK2/FXN/BTF3/FZD2/A…	70
GO:0034501	protein localization to kinetochore	9/1115	19/13349	8.195e-06	0.000236875	0.00021879	RCC2/AURKB/CDK1/NDC80/KNL1/CENPQ/CDT1/HASPIN/TTK	9
GO:0000910	cytokinesis	30/1115	153/13349	8.26595e-06	0.000237511	0.000219378	BRCA2/AURKA/PKN2/ECT2/KIF20B/AURKB/INCENP/SEPTIN11/E2F7/NUSAP1/CDC14A/ROCK2/CENPA/CEP55/PRC1/ANLN/SVIL/CDC25B/RACGAP1/PLK4/KIF4A/KIF14/E2F8/KIF23/KIF20A/CDC6/CKAP2/ESPL1/PLK1/TMEM250	30
GO:0002251	organ or tissue specific immune response	8/1115	15/13349	8.72772e-06	0.00024898	0.000229971	H2BC8/H2BS1/H2BC10/H2BC11/H2BC12/H2BC4/H2BC6/H2BC21	8
GO:0071158	positive regulation of cell cycle arrest	19/1115	75/13349	8.76762e-06	0.00024898	0.000229971	TFDP1/CNOT10/AURKA/E2F1/GTSE1/E2F7/CDK1/CDK2/CHEK2/E2F8/CNOT4/CDC25C/CCNB1/PCNA/MED25/BRCA1/TNKS1BP1/PLAGL1/MDM4	19
GO:0003777	microtubule motor activity	17/1128	63/13625	9.29458e-06	0.000751932	0.000725956	KIF16B/KIF7/KIF18A/KIF20B/KIFC1/KIF24/KIF11/KIF22/KIF4A/KIF14/KIF23/CENPE/KIF20A/KIF15/KIF2C/KIF18B/KIF27	17
GO:0051302	regulation of cell division	27/1115	133/13349	1.19193e-05	0.000336511	0.00031082	BRCA2/AURKA/PKN2/YBX1/ECT2/KIF20B/AURKB/INCENP/ORC6/E2F7/HTR2B/CDC14A/PRC1/SVIL/CDC25B/RACGAP1/BLM/PLK4/KIF14/E2F8/KIF23/KIF20A/CDC6/DLL1/KIF18B/RBL1/PLK1	27
GO:0035195	gene silencing by miRNA	30/1115	156/13349	1.23418e-05	0.000346426	0.000319978	AGO1/AJUBA/NUP54/PPP3CA/AGO3/H3C10/H4C13/H3C12/H3C11/ELAVL1/H4C5/H3C6/H3C7/H3C8/H4C8/SMAD3/POLR2D/NUP37/NUP107/H4C9/H4C2/H4C3/HNRNPA2B1/H3C4/H3C13/H3C14/H4C14/H4C15/H3C15/NUP88	30
GO:0035194	post-transcriptional gene silencing by RNA	31/1115	164/13349	1.27632e-05	0.000356195	0.000329001	AGO1/AJUBA/NUP54/PPP3CA/AGO3/H3C10/H4C13/H3C12/H3C11/ELAVL1/H4C5/H3C6/H3C7/H3C8/H4C8/SMAD3/POLR2D/NUP37/NUP107/H4C9/H4C2/H4C3/HNRNPA2B1/H3C4/TSNAX/H3C13/H3C14/H4C14/H4C15/H3C15/NUP88	31
GO:0031023	microtubule organizing center organization	27/1115	134/13349	1.37617e-05	0.000380672	0.000351609	BRCA2/SGO1/AURKA/CEP152/PCLAF/NDE1/CROCC/GEN1/CNTLN/XRCC2/ROCK2/KIF11/CDK1/NUBP1/CDK2/PLK4/NDC80/HAUS1/WDR62/BRCA1/CEP135/CDK5RAP2/STIL/CHEK1/NEK2/PLK1/CEP131	27
GO:0061844	antimicrobial humoral immune response mediated by antimicrobial peptide	9/1115	20/13349	1.3797e-05	0.000380672	0.000351609	H2BC8/H2BS1/H2BC10/H2BC11/H2BC12/HMGN2/H2BC4/H2BC6/H2BC21	9
GO:0035173	histone kinase activity	8/1128	16/13625	1.51557e-05	0.00111463	0.00107613	BAZ1B/AURKA/AURKB/CDK1/CDK2/HASPIN/CHEK1/VRK1	8
GO:0000076	DNA replication checkpoint	8/1115	16/13349	1.61767e-05	0.000441315	0.000407622	TICRR/TIPIN/TIMELESS/CLSPN/ORC1/CDC45/CDT1/CDC6	8
GO:0031935	regulation of chromatin silencing	8/1115	16/13349	1.61767e-05	0.000441315	0.000407622	H1-5/H1-10/H1-3/ATAD2/SIN3A/H1-2/H1-6/CDC45	8
GO:0016441	posttranscriptional gene silencing	31/1115	166/13349	1.64169e-05	0.000445367	0.000411365	AGO1/AJUBA/NUP54/PPP3CA/AGO3/H3C10/H4C13/H3C12/H3C11/ELAVL1/H4C5/H3C6/H3C7/H3C8/H4C8/SMAD3/POLR2D/NUP37/NUP107/H4C9/H4C2/H4C3/HNRNPA2B1/H3C4/TSNAX/H3C13/H3C14/H4C14/H4C15/H3C15/NUP88	31
GO:0007050	cell cycle arrest	37/1115	215/13349	1.79957e-05	0.000485483	0.000448418	NEUROD1/TFDP1/CNOT10/AURKA/E2F1/FOXM1/CDKN2C/GTSE1/KIF20B/E2F7/CDC14A/SMAD3/THBS1/EIF2AK4/CDK1/HMGN5/AKT2/CDK2/NOTCH1/PRR11/CDK4/CHEK2/E2F8/CNOT4/CDKN3/DDIAS/CDC25C/CCNB1/MAP2K6/PCNA/MED25/BRCA1/BARD1/GAS1/TNKS1BP1/PLAGL1/MDM4	37
GO:0016887	ATPase activity	61/1128	429/13625	1.97034e-05	0.00132834	0.00128245	KIF16B/YME1L1/RFC5/KIF7/MCM2/DSCC1/KIF18A/GTF2F2/TAPBP/MSH5/KIF20B/RFC4/KIFC1/MYH8/XRCC2/ACTC1/MCM3/MCM6/MYH3/KIF11/PIF1/ATF7IP/RECQL4/CHD4/ATAD2/DDX58/KIF22/POLQ/HELZ2/HELLS/BLM/MCM7/ATAD5/MYO6/KIF14/BRIP1/ORC1/ABCA2/TRIP13/RAD51/KIF23/CENPE/ATP2A1/RAD54L2/DDX60/KIF20A/TOP2A/KIF15/KIF2C/ERCC6L/RAD54B/KIF18B/KIF27/RFC2/MCM5/MSH3/ABCC4/RAD54L/CHD7/KATNA1/RNF213	61
GO:1902806	regulation of cell cycle G1/S phase transition	29/1115	153/13349	2.28013e-05	0.00061173	0.000565027	TFDP1/CNOT10/AURKA/PHB2/E2F1/CDKN2C/GTSE1/CDC73/CCND2/E2F7/FAM83D/CDK1/PRKDC/CDK2/CDK4/KIF14/CHEK2/E2F8/CNOT4/CDC6/CDC25C/CCNB1/PCNA/BRD7/TNKS1BP1/PLAGL1/RBL1/EZH2/MDM4	29
GO:0016233	telomere capping	15/1115	54/13349	2.35323e-05	0.000627873	0.000579937	H4C13/MAP2K7/AURKB/H4C5/H4C8/USP7/PRKDC/H4C9/H4C2/H4C3/H4C14/H4C15/XRCC1/DCLRE1C/NEK2	15
GO:2000045	regulation of G1/S transition of mitotic cell cycle	27/1115	138/13349	2.40122e-05	0.000637177	0.000588531	TFDP1/CNOT10/AURKA/E2F1/CDKN2C/GTSE1/CDC73/CCND2/E2F7/CDK1/PRKDC/CDK2/CDK4/KIF14/CHEK2/E2F8/CNOT4/CDC6/CDC25C/CCNB1/PCNA/BRD7/TNKS1BP1/PLAGL1/RBL1/EZH2/MDM4	27
GO:0003697	single-stranded DNA binding	23/1128	110/13625	2.75832e-05	0.00171652	0.00165722	RAD51AP1/BRCA2/MCM2/NEIL3/MCM3/POLA1/MCM6/SSBP4/POLR2D/RPA3/TOP1/MCM10/BLM/MCM7/CDC45/HNRNPA2B1/RAD51/SMC2/RBBP8/SMC4/MCM5/MSH3/HROB	23
GO:0045653	negative regulation of megakaryocyte differentiation	8/1115	17/13349	2.83198e-05	0.000747397	0.000690336	H4C13/H4C5/H4C8/H4C9/H4C2/H4C3/H4C14/H4C15	8
GO:0051984	positive regulation of chromosome segregation	7/1115	13/13349	3.04663e-05	0.0007997	0.000738646	RCC2/AURKB/CDT1/CDC6/CCNB1/NUMA1/SMC5	7
GO:0098760	response to interleukin-7	11/1115	32/13349	3.27733e-05	0.000851054	0.000786079	H3C10/H3C12/H3C11/H3C6/H3C7/H3C8/H3C4/H3C13/H3C14/H3C15/HDGF	11
GO:0098761	cellular response to interleukin-7	11/1115	32/13349	3.27733e-05	0.000851054	0.000786079	H3C10/H3C12/H3C11/H3C6/H3C7/H3C8/H3C4/H3C13/H3C14/H3C15/HDGF	11
GO:0031047	gene silencing by RNA	32/1115	180/13349	3.37116e-05	0.000866157	0.000800029	CNOT10/AGO1/AJUBA/NUP54/PPP3CA/AGO3/H3C10/H4C13/H3C12/H3C11/ELAVL1/H4C5/H3C6/H3C7/H3C8/H4C8/SMAD3/POLR2D/NUP37/NUP107/H4C9/H4C2/H4C3/HNRNPA2B1/H3C4/TSNAX/H3C13/H3C14/H4C14/H4C15/H3C15/NUP88	32
GO:0071897	DNA biosynthetic process	32/1115	180/13349	3.37116e-05	0.000866157	0.000800029	TFDP1/RFC5/CHRAC1/DSCC1/PCLAF/MAP2K7/PARP4/TYMS/AURKB/RFC4/POLA1/POLM/PIF1/CCT7/RPA3/POLDIP2/POLQ/DACH1/POLG/CENPF/HNRNPA2B1/LIN9/POLE/PCNA/RFC2/TNKS1BP1/NEK2/TK1/DTL/HROB/POLE2/POLD1	32
GO:0006303	double-strand break repair via nonhomologous end joining	21/1115	96/13349	3.41294e-05	0.000872275	0.00080568	H4C13/AUNIP/H4C5/POLA1/H4C8/POLM/BABAM2/PRKDC/POLQ/H4C9/CYREN/H4C2/H4C3/H4C14/H4C15/XRCC1/ABRAXAS1/DCLRE1C/BRCA1/H2AX/BARD1	21
GO:0000726	non-recombinational repair	22/1115	104/13349	3.87391e-05	0.000984907	0.000909714	H4C13/AUNIP/H4C5/POLA1/H4C8/POLM/BABAM2/PRKDC/POLQ/H4C9/CYREN/H4C2/H4C3/H4C14/H4C15/XRCC1/RBBP8/ABRAXAS1/DCLRE1C/BRCA1/H2AX/BARD1	22
GO:0040001	establishment of mitotic spindle localization	11/1115	33/13349	4.54749e-05	0.00115014	0.00106233	NDE1/NUSAP1/CENPA/GPSM2/MAD2L1/NDC80/SAPCD2/CDK5RAP2/ESPL1/PLK1/NUMA1	11
GO:1903706	regulation of hemopoiesis	46/1115	304/13349	5.53718e-05	0.00139319	0.00128682	GLI3/AGO1/AGO3/H3C10/H4C13/H3C12/H3C11/ARNT/CDC73/FANCD2/PLA2G3/H4C5/H3C6/H3C7/H3C8/H4C8/TMEM176A/THBS1/TCF7/PRKDC/NCAPG2/H4C9/GLI2/FANCA/LEF1/ZFP36L1/ROR2/SIN3A/KLF13/H4C2/H4C3/H3C4/MYB/CNOT4/H3C13/H3C14/H4C14/ITPKB/H4C15/H3C15/DLL1/LRRC17/AXL/WDR5/SFRP1/ERBB2	46
GO:0015631	tubulin binding	50/1128	343/13625	5.73494e-05	0.00331398	0.00319949	KIF16B/BRCA2/RCC2/KIF7/PEX14/KIF18A/NDE1/GTSE1/KIF20B/CEP57L1/KIFC1/KIF24/NUSAP1/EML3/MID1/REEP4/KIF11/FAM83D/PRC1/TUBGCP4/CCDC88C/REEP3/KIF22/RACGAP1/SKA1/PSRC1/KNSTRN/SPAG5/KIF4A/EZR/KIF14/CENPF/KIF23/CENPE/KIF20A/ARHGEF2/TUBGCP3/KIF15/ABRAXAS1/TPX2/DLGAP5/BRCA1/KIF2C/KIF18B/CDK5RAP2/KIF27/PLK1/BIRC5/KATNA1/NUMA1	50
GO:0003774	motor activity	22/1128	109/13625	7.1881e-05	0.00366291	0.00353638	KIF16B/MYH7B/KIF7/KIF18A/KIF20B/KIFC1/KIF24/MYH8/MYH3/KIF11/KIF22/KIF4A/MYO6/KIF14/KIF23/CENPE/CCDC102A/KIF20A/KIF15/KIF2C/KIF18B/KIF27	22
GO:0031490	chromatin DNA binding	19/1128	87/13625	7.24433e-05	0.00366291	0.00353638	H1-5/CTCF/H1-10/TOX3/MTA2/H1-3/SMAD3/SMARCC1/ACTL6A/CHD4/HMGN5/NOTCH1/HMGN2/H1-2/H1-6/HMGN3/RCC1/KDM3B/EZH2	19
GO:0019731	antibacterial humoral response	8/1115	19/13349	7.5652e-05	0.00189364	0.00174907	H2BC8/H2BS1/H2BC10/H2BC11/H2BC12/H2BC4/H2BC6/H2BC21	8
GO:0000018	regulation of DNA recombination	19/1115	88/13349	9.59363e-05	0.00238906	0.00220666	RAD51AP1/TEX15/RMI2/H1-5/H1-10/H1-3/TIMELESS/ARID2/PARPBP/POLQ/BLM/H1-2/H1-6/RAD51/EXOSC3/KPNA2/UBQLN4/MSH3/CHEK1	19
GO:0007076	mitotic chromosome condensation	7/1115	15/13349	9.83709e-05	0.00242482	0.00223969	CDCA5/NCAPD2/NUSAP1/NCAPG/SMC2/SMC4/NCAPH	7
GO:0007096	regulation of exit from mitosis	7/1115	15/13349	9.83709e-05	0.00242482	0.00223969	CDCA5/PHB2/UBE2C/CDC14A/KNTC1/ANLN/NEUROG1	7
GO:0072697	protein localization to cell cortex	6/1115	11/13349	0.000107218	0.00262955	0.00242879	GPSM2/NUBP1/EZR/SAPCD2/PLK1/NUMA1	6
GO:0045005	DNA-dependent DNA replication maintenance of fidelity	13/1115	48/13349	0.000108749	0.0026537	0.0024511	BRCA2/MMS22L/TIPIN/GEN1/TIMELESS/EME1/BLM/RAD51/POLE/TRAIP/PCNA/MSH3/POLD1	13
GO:0022616	DNA strand elongation	9/1115	25/13349	0.000114365	0.00277678	0.00256478	GINS4/GINS2/GINS1/RFC4/MCM3/POLA1/MCM7/POLE/PCNA	9
GO:0008156	negative regulation of DNA replication	10/1115	31/13349	0.000138012	0.00333427	0.00307971	BRCA2/WAPL/TIPIN/CDAN1/TIMELESS/FBXO5/BLM/CHEK2/CDC6/MSH3	10
GO:0016572	histone phosphorylation	11/1115	37/13349	0.000147181	0.00352074	0.00325195	BAZ1B/AURKA/CCNA2/AURKB/INCENP/CDK1/CDK2/HASPIN/CCNB1/CHEK1/VRK1	11
GO:0045143	homologous chromosome segregation	11/1115	37/13349	0.000147181	0.00352074	0.00325195	SGO1/TEX15/CCNE2/FANCD2/BRIP1/TRIP13/SGO2/PTTG1/P3H4/ESPL1/PLK1	11
GO:0008094	DNA-dependent ATPase activity	13/1128	50/13625	0.000156508	0.00744792	0.00719063	RFC5/DSCC1/MSH5/RFC4/XRCC2/BLM/RAD51/TOP2A/ERCC6L/RAD54B/RFC2/MSH3/RAD54L	13
GO:0045638	negative regulation of myeloid cell differentiation	16/1115	70/13349	0.000166361	0.00396004	0.00365771	H4C13/CDC73/H4C5/H4C8/NCAPG2/H4C9/ZFP36L1/KLF13/H4C2/H4C3/H4C14/ITPKB/H4C15/DLL1/LRRC17/SFRP1	16
GO:0000731	DNA synthesis involved in DNA repair	13/1115	50/13349	0.000170951	0.00404947	0.0037403	RFC5/PCLAF/RFC4/POLA1/RPA3/POLDIP2/POLE/PCNA/RFC2/DTL/HROB/POLE2/POLD1	13
GO:0060249	anatomical structure homeostasis	53/1115	384/13349	0.000185235	0.0043665	0.00403314	NEUROD1/BRCA2/RFC5/IQCB1/H4C13/MAP2K7/CCNE2/AURKB/CROCC/SLC39A8/RFC4/NELL2/H4C5/POLA1/H4C8/USP7/POLA2/PIF1/CCT7/RAB3D/RPA3/RECQL4/PRKDC/F2R/H4C9/YAP1/NOTCH1/BLM/H4C2/CHRNA1/H4C3/HSPB1/PRIM1/HNRNPA2B1/RAD51/POLE/H4C14/H4C15/EXO1/AKT3/CRB2/JAM2/XRCC1/PCNA/SMO/DCLRE1C/RFC2/BARD1/TNKS1BP1/NEK2/POLE2/POLD1/SMC5	53
GO:0031936	negative regulation of chromatin silencing	6/1115	12/13349	0.00019928	0.00465242	0.00429723	H1-5/H1-10/H1-3/ATAD2/H1-2/H1-6	6
GO:0051255	spindle midzone assembly	6/1115	12/13349	0.00019928	0.00465242	0.00429723	AURKB/INCENP/PRC1/RACGAP1/KIF4A/KIF23	6
GO:0004386	helicase activity	26/1128	150/13625	0.000235918	0.0103189	0.00996247	RFC5/MCM2/DSCC1/GTF2F2/RFC4/MCM3/MCM6/PIF1/RECQL4/CHD4/DDX58/POLQ/HELZ2/HELLS/BLM/MCM7/BRIP1/RAD51/RAD54L2/DDX60/ERCC6L/RAD54B/RFC2/MCM5/RAD54L/CHD7	26
GO:0008574	ATP-dependent microtubule motor activity, plus-end-directed	7/1128	17/13625	0.000242349	0.0103189	0.00996247	KIF16B/KIF18A/KIF20B/KIF11/KIF14/CENPE/KIF18B	7
GO:0009952	anterior/posterior pattern specification	25/1115	141/13349	0.00024576	0.00568058	0.00524689	GLI3/NEUROD1/TULP3/LRP6/AURKA/POFUT1/LFNG/HES5/XRCC2/SMAD3/CDON/CELSR2/PRKDC/GLI2/NOTCH1/LEF1/ROR2/GPC3/NEUROG1/GDF11/DLL1/CRB2/FUZ/SMO/SFRP1	25
GO:0016569	covalent chromatin modification	57/1115	426/13349	0.000246006	0.00568058	0.00524689	BAZ1B/BRCA2/KDM5A/PHF8/SREBF1/AURKA/SUV39H1/REST/USP49/TADA3/H1-5/CTCF/JADE3/CCNA2/AURKB/INCENP/CDC73/TAF6L/TRERF1/MTA2/AASS/PPHLN1/USP7/DOT1L/KANSL1L/ATF7IP/EHMT2/ACTL6A/CDK1/SGF29/MECP2/CDK2/LEF1/HELLS/SIN3A/EED/NCOA1/TRIM28/UHRF1/MYB/BAZ1A/HASPIN/KDM5B/NELFE/KDM3B/CCNB1/WDR5/KMT5A/SUV39H2/BRCA1/BRD7/KANSL3/HDAC3/CHEK1/PHF19/EZH2/VRK1	57
GO:0010212	response to ionizing radiation	24/1115	133/13349	0.000246829	0.00568058	0.00524689	RAD51AP1/BRCA2/TICRR/TMEM109/ECT2/FANCD2/CLK2/XRCC2/BABAM2/PRKDC/YAP1/BLM/POLG/CHEK2/RAD51/RRM1/ABRAXAS1/DCLRE1C/BRCA1/RAD54B/H2AX/RAD54L/SFRP1/TNKS1BP1	24
GO:0051382	kinetochore assembly	7/1115	17/13349	0.000256086	0.00583827	0.00539254	CENPN/CENPK/CENPA/CENPF/CENPE/CENPH/DLGAP5	7
GO:2000104	negative regulation of DNA-dependent DNA replication	7/1115	17/13349	0.000256086	0.00583827	0.00539254	BRCA2/TIPIN/TIMELESS/FBXO5/BLM/CHEK2/MSH3	7
GO:1902275	regulation of chromatin organization	28/1115	167/13349	0.000284566	0.00645726	0.00596428	KDM5A/PHF8/SREBF1/TADA3/H1-5/CTCF/H1-10/AASS/H1-3/PPHLN1/ATF7IP/ATAD2/MECP2/TLK1/SIN3A/H1-2/H1-6/TRIM28/MKI67/CDC45/MYB/NELFE/CCNB1/WDR5/BRCA1/BRD7/CHEK1/PHF19	28
GO:0000132	establishment of mitotic spindle orientation	9/1115	28/13349	0.000307441	0.00694388	0.00641374	NDE1/CENPA/GPSM2/MAD2L1/NDC80/SAPCD2/CDK5RAP2/PLK1/NUMA1	9
GO:0006282	regulation of DNA repair	23/1115	127/13349	0.000312111	0.00701672	0.00648102	RAD51AP1/TEX15/DEK/RMI2/AUNIP/FOXM1/BABAM2/TIMELESS/ARID2/USP1/PARPBP/PRKDC/POLQ/CYREN/TRIM28/RAD51/XRCC1/ABRAXAS1/PCNA/BRCA1/H2AX/UBQLN4/CHEK1	23
GO:0045666	positive regulation of neuron differentiation	17/1115	81/13349	0.000314971	0.00702392	0.00648767	NEUROD1/CSNK1E/REST/ECT2/CPNE1/CDON/HMG20B/TRPC6/GLI2/SIN3A/TCF4/TCF3/NEUROG1/NCOA1/ARHGEF2/TGIF2/NEUROD2	17
GO:0045910	negative regulation of DNA recombination	11/1115	40/13349	0.000315324	0.00702392	0.00648767	RMI2/H1-5/H1-10/H1-3/PARPBP/POLQ/BLM/H1-2/H1-6/UBQLN4/MSH3	11
GO:0031572	G2 DNA damage checkpoint	10/1115	34/13349	0.000323835	0.00718057	0.00663236	TICRR/BABAM2/CLSPN/CDK1/BLM/ABRAXAS1/BRCA1/CHEK1/PLK1/DTL	10
GO:0003887	DNA-directed DNA polymerase activity	8/1128	23/13625	0.000341407	0.0138099	0.0133328	CHRAC1/POLA1/POLM/POLQ/POLG/POLE/POLE2/POLD1	8
GO:0016584	nucleosome positioning	6/1115	13/13349	0.000343977	0.00755817	0.00698113	H1-5/CTCF/H1-10/H1-3/H1-2/H1-6	6
GO:0072425	signal transduction involved in G2 DNA damage checkpoint	6/1115	13/13349	0.000343977	0.00755817	0.00698113	BABAM2/ABRAXAS1/BRCA1/CHEK1/PLK1/DTL	6
GO:0006297	nucleotide-excision repair, DNA gap filling	8/1115	23/13349	0.000362673	0.00782955	0.00723179	RFC5/RFC4/RPA3/POLE/XRCC1/PCNA/RFC2/POLD1	8
GO:0007143	female meiotic nuclear division	8/1115	23/13349	0.000362673	0.00782955	0.00723179	AURKA/CCNB2/CDC25B/FBXO5/TRIP13/TOP2A/TTK/PLK1	8
GO:0007131	reciprocal meiotic recombination	12/1115	47/13349	0.000362778	0.00782955	0.00723179	RAD51AP1/MND1/MSH5/FANCD2/EME1/BRIP1/TRIP13/RAD51/TOP2A/RAD54B/MSH3/RAD54L	12
GO:0140527	reciprocal homologous recombination	12/1115	47/13349	0.000362778	0.00782955	0.00723179	RAD51AP1/MND1/MSH5/FANCD2/EME1/BRIP1/TRIP13/RAD51/TOP2A/RAD54B/MSH3/RAD54L	12
GO:0045664	regulation of neuron differentiation	28/1115	170/13349	0.000384306	0.00822109	0.00759344	GLI3/NEUROD1/CSNK1E/REST/CASZ1/HES5/ECT2/NTF3/CPNE1/EIF2AK4/CDON/HMG20B/TRPC6/GLI2/NOTCH1/SIN3A/TCF4/TCF3/NEUROG1/NCOA1/GDF11/DLL1/ARHGEF2/TGIF2/NEUROD2/CDK5RAP2/SOX3/SFRP1	28
GO:1901796	regulation of signal transduction by p53 class mediator	28/1115	170/13349	0.000384306	0.00822109	0.00759344	RFC5/AURKA/RMI2/AURKB/RFC4/MTA2/EHMT2/RPA3/CHD4/CDK2/PMAIP1/BLM/BRIP1/CHEK2/TP53BP2/TAF15/EXO1/RBBP8/TPX2/KMT5A/BRCA1/BRD7/RFC2/BARD1/HNRNPK/CHEK1/BCL2L12/MDM4	28
GO:0051298	centrosome duplication	15/1115	68/13349	0.000398001	0.00847672	0.00782955	BRCA2/CEP152/NDE1/GEN1/ROCK2/NUBP1/CDK2/PLK4/NDC80/WDR62/BRCA1/CEP135/CDK5RAP2/STIL/CEP131	15
GO:0051642	centrosome localization	9/1115	29/13349	0.000413059	0.00875902	0.0080903	AURKA/CEP83/NDE1/GPSM2/NUBP1/MAD2L1/EZR/INTS13/DLGAP5	9
GO:0051653	spindle localization	12/1115	48/13349	0.000447454	0.00942003	0.00870085	NDE1/NUSAP1/ASPM/CENPA/GPSM2/MAD2L1/NDC80/SAPCD2/CDK5RAP2/ESPL1/PLK1/NUMA1	12
GO:0009314	response to radiation	51/1115	379/13349	0.000448111	0.00942003	0.00870085	RAD51AP1/BRCA2/PTPRK/RO60/TICRR/TMEM109/PCLAF/MAP2K7/TIPIN/ECT2/AURKB/FANCD2/CLK2/XRCC2/GNA11/BABAM2/USP1/EIF2AK4/CACNA2D4/MECP2/PPID/PRKDC/AKT2/SCARA3/YAP1/PBK/BLM/NFATC4/FBXL12/GTF2H2/SDF4/POLG/CHEK2/RAD51/OPN3/RRM1/ABRAXAS1/PCNA/SMC1A/DCLRE1C/BRCA1/RAD54B/H2AX/PPP1R1B/RAD54L/SFRP1/TNKS1BP1/CHEK1/EXT1/DTL/POLD1	51
GO:0001701	in utero embryonic development	42/1115	296/13349	0.00046973	0.00979456	0.00904678	GLI3/DSC3/BRCA2/GINS4/PTPN18/PSPH/ARNT/CCNB2/GINS1/TAF8/NXN/E2F7/XRCC2/SMAD3/TIE1/RPL7L1/ACTL6A/NCAPG2/GLI2/YAP1/NOTCH1/LEF1/ZFP36L1/SIN3A/STK4/PLK4/ANKS6/NCOA1/TRIM28/RSPO3/E2F8/NASP/CCNB1/RDH10/NSRP1/SMO/STIL/UNK/CHD7/NEK2/BTF3/ASF1B	42
GO:0000281	mitotic cytokinesis	15/1115	69/13349	0.000469961	0.00979456	0.00904678	ECT2/KIF20B/INCENP/NUSAP1/ROCK2/CENPA/CEP55/ANLN/RACGAP1/KIF4A/KIF23/KIF20A/CKAP2/ESPL1/PLK1	15
GO:0090344	negative regulation of cell aging	8/1115	24/13349	0.000504501	0.0104695	0.00967016	FOXM1/YBX1/MARCHF5/FBXO5/PRKDC/AKT3/RBL1/BCL2L12	8
GO:0061640	cytoskeleton-dependent cytokinesis	18/1115	92/13349	0.000524834	0.0108451	0.0100171	ECT2/KIF20B/AURKB/INCENP/SEPTIN11/NUSAP1/ROCK2/CENPA/CEP55/ANLN/RACGAP1/KIF4A/KIF23/KIF20A/CKAP2/ESPL1/PLK1/TMEM250	18
GO:0003009	skeletal muscle contraction	10/1115	36/13349	0.000538281	0.0110758	0.0102302	MYH8/CHRND/MYH3/CHRNA1/ATP2A1/SCN4A/STAC3/TNNT3/DMPK/TNNC1	10
GO:0061842	microtubule organizing center localization	9/1115	30/13349	0.000546802	0.011185	0.0103311	AURKA/CEP83/NDE1/GPSM2/NUBP1/MAD2L1/EZR/INTS13/DLGAP5	9
GO:0035825	homologous recombination	12/1115	49/13349	0.000548194	0.011185	0.0103311	RAD51AP1/MND1/MSH5/FANCD2/EME1/BRIP1/TRIP13/RAD51/TOP2A/RAD54B/MSH3/RAD54L	12
GO:0097150	neuronal stem cell population maintenance	7/1115	19/13349	0.000571757	0.011617	0.01073	REST/HES5/FANCD2/NOTCH1/SS18/DLL1/IGF2BP1	7
GO:0001756	somitogenesis	12/1115	50/13349	0.000667324	0.0135022	0.0124713	LRP6/POFUT1/LFNG/XRCC2/SMAD3/PRKDC/NOTCH1/LEF1/ROR2/DLL1/CRB2/SFRP1	12
GO:0036297	interstrand cross-link repair	13/1115	57/13349	0.000681647	0.0137078	0.0126613	RAD51AP1/NEIL3/FANCD2/USP1/RPA3/FANCA/EME1/UBE2T/FANCL/FANCI/RAD51/DCLRE1C/HROB	13
GO:0070317	negative regulation of G0 to G1 transition	10/1115	37/13349	0.000683133	0.0137078	0.0126613	TFDP1/RRM2/E2F1/EHMT2/EED/RAD51/RBBP8/BRCA1/CHEK1/EZH2	10
GO:0051015	actin filament binding	27/1128	169/13625	0.000688768	0.0265339	0.0256173	NEB/MYH7B/AJUBA/MYOM2/SHROOM3/MYH8/FMNL2/CYFIP1/SHROOM4/MYH3/TRIOBP/SVIL/IQGAP3/IQGAP2/FLNA/AIF1L/ANTXR1/AFDN/ACTN2/EZR/MYO6/CORO2B/MYOM1/TNNC1/CTNNAL1/ZNF185/UTRN	27
GO:0070601	centromeric sister chromatid cohesion	5/1115	10/13349	0.00071062	0.0142007	0.0131165	SGO1/CTCF/BUB1B/SGO2/BUB1	5
GO:0003684	damaged DNA binding	14/1128	65/13625	0.000726638	0.0267205	0.0257974	AUNIP/NEIL3/RPA3/RECQL4/POLQ/BLM/XRCC1/RBBP8/PCNA/DCLRE1C/BRCA1/H2AX/LOC100133315/POLD1	14
GO:0051293	establishment of spindle localization	11/1115	44/13349	0.000767621	0.0152769	0.0141106	NDE1/NUSAP1/CENPA/GPSM2/MAD2L1/NDC80/SAPCD2/CDK5RAP2/ESPL1/PLK1/NUMA1	11
GO:0097711	ciliary basal body-plasma membrane docking	18/1115	95/13349	0.000782253	0.0155046	0.0143209	CSNK1E/IQCB1/CEP152/CEP83/NDE1/TCTN3/KIF24/CDK1/CNTRL/PLK4/HAUS1/NEDD1/TUBB4B/CEP135/CDK5RAP2/NEK2/PLK1/CEP131	18
GO:0090224	regulation of spindle organization	10/1115	38/13349	0.000858656	0.0167738	0.0154932	TACC3/EML3/GPSM2/PSRC1/SPAG5/BORA/RCC1/TPX2/PLK1/NUMA1	10
GO:0006268	DNA unwinding involved in DNA replication	6/1115	15/13349	0.000867015	0.0167738	0.0154932	MCM2/MCM6/RECQL4/BLM/MCM7/RAD51	6
GO:0051315	attachment of mitotic spindle microtubules to kinetochore	6/1115	15/13349	0.000867015	0.0167738	0.0154932	AURKB/NDC80/NUF2/CDT1/CENPE/KIF2C	6
GO:0090231	regulation of spindle checkpoint	6/1115	15/13349	0.000867015	0.0167738	0.0154932	GEN1/MAD2L1/NDC80/CDT1/CCNB1/CDK5RAP2	6
GO:0090266	regulation of mitotic cell cycle spindle assembly checkpoint	6/1115	15/13349	0.000867015	0.0167738	0.0154932	GEN1/MAD2L1/NDC80/CDT1/CCNB1/CDK5RAP2	6
GO:1903504	regulation of mitotic spindle checkpoint	6/1115	15/13349	0.000867015	0.0167738	0.0154932	GEN1/MAD2L1/NDC80/CDT1/CCNB1/CDK5RAP2	6
GO:0035282	segmentation	15/1115	73/13349	0.000879604	0.0168988	0.0156087	LRP6/POFUT1/LFNG/HES5/XRCC2/SMAD3/DVL2/PRKDC/NOTCH1/LEF1/ROR2/NEUROG1/DLL1/CRB2/SFRP1	15
GO:2001020	regulation of response to DNA damage stimulus	32/1115	214/13349	0.000880437	0.0168988	0.0156087	RAD51AP1/TEX15/WDR76/DEK/RMI2/AUNIP/FOXM1/BABAM2/TIMELESS/ARID2/USP1/PARPBP/FBXO5/PRKDC/POLQ/PMAIP1/CYREN/TRIM28/CHEK2/RAD51/DDIAS/XRCC1/ABRAXAS1/PCNA/KMT5A/BRCA1/H2AX/UBQLN4/HNRNPK/CHEK1/NSMCE4A/BCL2L12	32
GO:0042752	regulation of circadian rhythm	19/1115	104/13349	0.000901255	0.0172303	0.0159148	CSNK1E/SUV39H1/PHLPP1/GNA11/NONO/ROCK2/USP7/TIMELESS/MAGEL2/CDK1/CRH/PRKDC/SIN3A/FBXL12/OPN3/TOP2A/SUV39H2/HDAC3/EZH2	19
GO:0048608	reproductive structure development	43/1115	315/13349	0.000910215	0.0173333	0.01601	GLI3/BRCA2/KDM5A/RPS6/LRP6/SGPL1/COL9A3/ARNT/KIF18A/HESX1/E2F7/SMARCC1/CCDC134/RNF38/NUP107/GLI2/FLNA/FANCA/NOTCH1/LEF1/ZFP36L1/ROR2/STK4/PLK4/STC2/NEUROG1/NCOA1/BRIP1/TRIM28/RSPO3/E2F8/CYP7B1/MAS1/NASP/KDM5B/BMPR1B/PLAG1/RRM1/NUDT1/AXL/RDH10/SFRP1/CHD7	43
GO:0051294	establishment of spindle orientation	9/1115	32/13349	0.000920715	0.0174648	0.0161314	NDE1/CENPA/GPSM2/MAD2L1/NDC80/SAPCD2/CDK5RAP2/PLK1/NUMA1	9
GO:0050879	multicellular organismal movement	11/1115	45/13349	0.000940464	0.0177011	0.0163497	MYH8/CHRND/MYH3/CHRNA1/ATP2A1/SCN4A/STAC3/TNNT3/DMPK/XRCC1/TNNC1	11
GO:0050881	musculoskeletal movement	11/1115	45/13349	0.000940464	0.0177011	0.0163497	MYH8/CHRND/MYH3/CHRNA1/ATP2A1/SCN4A/STAC3/TNNT3/DMPK/XRCC1/TNNC1	11
GO:0061458	reproductive system development	43/1115	318/13349	0.0011033	0.0206859	0.0191066	GLI3/BRCA2/KDM5A/RPS6/LRP6/SGPL1/COL9A3/ARNT/KIF18A/HESX1/E2F7/SMARCC1/CCDC134/RNF38/NUP107/GLI2/FLNA/FANCA/NOTCH1/LEF1/ZFP36L1/ROR2/STK4/PLK4/STC2/NEUROG1/NCOA1/BRIP1/TRIM28/RSPO3/E2F8/CYP7B1/MAS1/NASP/KDM5B/BMPR1B/PLAG1/RRM1/NUDT1/AXL/RDH10/SFRP1/CHD7	43
GO:0007224	smoothened signaling pathway	21/1115	122/13349	0.00110977	0.0207271	0.0191446	GLI3/TULP3/BOC/RO60/KIF7/HES5/TCTN3/GLIS2/DZIP1L/CDON/GLI2/ROR2/GPC3/TUBD1/FUZ/SMO/HHAT/STIL/GAS1/SFRP1/EXT1	21
GO:0051781	positive regulation of cell division	13/1115	60/13349	0.00113812	0.0211477	0.0195332	PKN2/YBX1/ECT2/KIF20B/AURKB/HTR2B/CDC14A/SVIL/CDC25B/RACGAP1/KIF14/KIF23/CDC6	13
GO:0031124	mRNA 3'-end processing	18/1115	98/13349	0.001141	0.0211477	0.0195332	CPSF1/CDC40/THOC6/RPRD1B/CDC73/POLR2D/CPSF3/THOC2/SRSF9/SRSF1/ZFP36L1/SCAF8/SNRPA/CASC3/NELFE/CCNB1/AHCYL1/BARD1	18
GO:0016570	histone modification	53/1115	415/13349	0.00119872	0.022133	0.0204432	BAZ1B/BRCA2/KDM5A/PHF8/SREBF1/AURKA/SUV39H1/REST/USP49/TADA3/H1-5/CTCF/JADE3/CCNA2/AURKB/INCENP/CDC73/TAF6L/TRERF1/MTA2/AASS/USP7/DOT1L/KANSL1L/EHMT2/ACTL6A/CDK1/SGF29/MECP2/CDK2/LEF1/SIN3A/EED/NCOA1/UHRF1/MYB/BAZ1A/HASPIN/KDM5B/NELFE/KDM3B/CCNB1/WDR5/KMT5A/SUV39H2/BRCA1/BRD7/KANSL3/HDAC3/CHEK1/PHF19/EZH2/VRK1	53
GO:0042393	histone binding	32/1128	220/13625	0.00121941	0.0428916	0.0414099	BAZ1B/KDM5A/PHF8/DEK/USP49/MCM2/NCAPD2/HJURP/MORC4/AASS/DPF2/SMARCC1/CKS1B/SGF29/ATAD2/NCAPG2/TDRD3/LEF1/MBTD1/UHRF1/ANP32E/PHF10/NASP/KDM5B/RCC1/WDR5/H2AX/BRD7/PHF19/CBX2/VRK1/ASF1B	32
GO:0072698	protein localization to microtubule cytoskeleton	12/1115	54/13349	0.00138205	0.0253255	0.023392	AURKA/CEP83/KIF20B/ABHD17B/MID1/FAM83D/SPAG5/NEDD1/STIL/TTK/CEP131/NUMA1	12
GO:1905268	negative regulation of chromatin organization	12/1115	54/13349	0.00138205	0.0253255	0.023392	KDM5A/PHF8/H1-5/H1-10/AASS/H1-3/ATAD2/SIN3A/H1-2/H1-6/WDR5/BRCA1	12
GO:1904029	regulation of cyclin-dependent protein kinase activity	17/1115	92/13349	0.00144457	0.0263716	0.0243582	PKMYT1/CDKN2C/CCNE2/CCNA2/CCNB2/CCND2/STOX1/CKS1B/PSRC1/BLM/CDK4/CDKN3/CDC6/CDC25C/CCNB1/CCNY/PLK1	17
GO:0060236	regulation of mitotic spindle organization	9/1115	34/13349	0.00147925	0.0269035	0.0248495	TACC3/EML3/GPSM2/PSRC1/BORA/RCC1/TPX2/PLK1/NUMA1	9
GO:0070987	error-free translesion synthesis	7/1115	22/13349	0.0015493	0.0280724	0.0259291	RFC5/RFC4/RPA3/POLDIP2/PCNA/RFC2/POLD1	7
GO:0071168	protein localization to chromatin	8/1115	28/13349	0.00157839	0.0284931	0.0263178	CDCA5/WAPL/H1-5/PPHLN1/SGF29/ESCO2/PLK1/EZH2	8
GO:0043138	3'-5' DNA helicase activity	6/1128	17/13625	0.00177068	0.0596867	0.0576248	MCM2/MCM6/RECQL4/BLM/MCM7/MCM5	6
GO:0050830	defense response to Gram-positive bacterium	9/1115	35/13349	0.00184598	0.0330942	0.0305676	GSDMD/H2BC8/H2BS1/H2BC10/H2BC11/H2BC12/H2BC4/H2BC6/H2BC21	9
GO:0003012	muscle system process	44/1115	336/13349	0.00185365	0.0330942	0.0305676	MYBPC1/NEB/GUCY1A1/PPP3CA/KLHL41/MYOM2/MYH8/ACTC1/HTR2B/CHRND/NPPA/ROCK2/SMAD3/MYH3/SCN5A/MYLPF/FBXO32/F2R/FLNA/ACTA1/NOTCH1/CASQ2/ACTN2/CHRNA1/DES/NEUROG1/MYL1/MYOZ1/NOL3/ATP2A1/SLN/SCN4A/MLIP/STAC3/TNNT3/GJC1/DMPK/MYOM1/MAP2K6/TNNC1/HRC/LMNA/UTRN/EZH2	44
GO:0021511	spinal cord patterning	6/1115	17/13349	0.00185371	0.0330942	0.0305676	GLI3/TULP3/DMRT3/GLI2/GDF11/SMO	6
GO:0005109	frizzled binding	8/1128	29/13625	0.0019114	0.0618529	0.0597162	LRP6/RYK/DVL2/CCDC88C/ROR2/RSPO3/SDCBP/SFRP1	8
GO:0031100	animal organ regeneration	12/1115	56/13349	0.00192688	0.0338499	0.0312656	GLI3/AURKA/TYMS/CCNA2/NOTCH1/CDK4/UCP2/HFE/FPGS/AXL/PCNA/EZH2	12
GO:0045815	positive regulation of gene expression, epigenetic	12/1115	56/13349	0.00192688	0.0338499	0.0312656	BAZ1B/TAF1B/DEK/H1-5/H1-10/H1-3/ATAD2/H1-2/H1-6/SMARCD1/CDCA4/CHEK1	12
GO:0006554	lysine catabolic process	5/1115	12/13349	0.00193787	0.0338499	0.0312656	AASS/GCDH/ALDH7A1/PHYKPL/SLC25A21	5
GO:0007077	mitotic nuclear envelope disassembly	5/1115	12/13349	0.00193787	0.0338499	0.0312656	CCNB2/CDK1/CCNB1/PLK1/VRK1	5
GO:0033262	regulation of nuclear cell cycle DNA replication	5/1115	12/13349	0.00193787	0.0338499	0.0312656	TIPIN/DBF4/DACH1/CHEK2/CDT1	5
GO:1902043	positive regulation of extrinsic apoptotic signaling pathway via death domain receptors	5/1115	12/13349	0.00193787	0.0338499	0.0312656	THBS1/PMAIP1/STK4/BMPR1B/SFRP1	5
GO:0019985	translesion synthesis	10/1115	42/13349	0.00196792	0.0341294	0.0315237	RFC5/PCLAF/RFC4/RPA3/POLDIP2/PCNA/RFC2/DTL/POLE2/POLD1	10
GO:0070316	regulation of G0 to G1 transition	10/1115	42/13349	0.00196792	0.0341294	0.0315237	TFDP1/RRM2/E2F1/EHMT2/EED/RAD51/RBBP8/BRCA1/CHEK1/EZH2	10
GO:0004674	protein serine/threonine kinase activity	50/1128	399/13625	0.00202836	0.0631133	0.060933	PKMYT1/CSNK1E/MASTL/AURKA/PKN2/EIF2AK2/PRKD3/STK17B/MAP2K7/CDK19/AURKB/CLK2/ITPKA/ROCK2/IKBKB/EIF2AK4/PAK4/BUB1B/STK26/TOP1/CDK1/PRKDC/AKT2/MELK/CDK2/PHKA2/PBK/TLK1/STK4/PLK4/LTBP1/CDK4/CHEK2/VRK2/LTBP4/HASPIN/BMPR1B/RAF1/AKT3/DMPK/PKN3/MAP2K6/BUB1/SRPK3/TTK/PHKA1/CHEK1/NEK2/PLK1/VRK1	50
GO:0006312	mitotic recombination	7/1115	23/13349	0.00206845	0.0357022	0.0329765	BRCA2/GEN1/RAD51/XRCC1/RAD54B/MSH3/SMC5	7
GO:0070252	actin-mediated cell contraction	17/1115	95/13349	0.00207332	0.0357022	0.0329765	MYBPC1/NEB/MYH8/ACTC1/MYH3/SCN5A/EMP2/CCDC88C/FLNA/ACTA1/ACTN2/DES/MYL1/ATP2A1/TNNT3/GJC1/TNNC1	17
GO:0006352	DNA-templated transcription, initiation	32/1115	226/13349	0.00218659	0.0375198	0.0346553	E2F2/TAF1B/H4C13/E2F3/GTF2F2/TAF6L/TAF8/H4C5/NPPA/H4C8/NOTCH3/ATF7IP/POLR2D/CDK1/MECP2/TEAD3/H4C9/YAP1/NOTCH1/MAZ/CDK4/H4C2/H4C3/GTF2H2/TRIM28/TAF15/H4C14/H4C15/CCNB1/MED25/TEAD2/MED16	32
GO:0019730	antimicrobial humoral response	9/1115	36/13349	0.00228187	0.0390168	0.0360381	H2BC8/H2BS1/H2BC10/H2BC11/H2BC12/HMGN2/H2BC4/H2BC6/H2BC21	9
GO:0000079	regulation of cyclin-dependent protein serine/threonine kinase activity	16/1115	88/13349	0.00233987	0.0398681	0.0368243	PKMYT1/CDKN2C/CCNE2/CCNA2/CCNB2/CCND2/CKS1B/PSRC1/BLM/CDK4/CDKN3/CDC6/CDC25C/CCNB1/CCNY/PLK1	16
GO:0006998	nuclear envelope organization	11/1115	50/13349	0.00235455	0.0399779	0.0369257	NEMP1/CCNB2/PARP11/REEP4/CDK1/REEP3/DMPK/CCNB1/LMNA/PLK1/VRK1	11
GO:0045023	G0 to G1 transition	10/1115	43/13349	0.00237579	0.040198	0.037129	TFDP1/RRM2/E2F1/EHMT2/EED/RAD51/RBBP8/BRCA1/CHEK1/EZH2	10
GO:0048598	embryonic morphogenesis	55/1115	448/13349	0.00239485	0.0403798	0.037297	GLI3/NEUROD1/KIF16B/VANGL2/TULP3/COL11A1/RPS6/LRP6/SUPT20H/APLN/HESX1/YBX1/HES5/COL4A2/KIF20B/SHROOM3/CDC73/MFAP2/HTR2B/ROCK2/SMAD3/SATB2/MYH3/TRIOBP/DVL2/CDON/GLI2/YAP1/NOTCH1/LEF1/ATOH8/ZFP36L1/ROR2/GPC3/STK4/ITGA7/MYO6/NEUROG1/NCOA1/TRIM28/RSPO3/DLL1/CRB2/RSPO2/FUZ/RDH10/SMO/TGIF2/STIL/SFRP1/CHD7/UGDH/TEAD2/EXT1/FZD2	55
GO:0034061	DNA polymerase activity	8/1128	30/13625	0.00242013	0.0725142	0.0700092	CHRAC1/POLA1/POLM/POLQ/POLG/POLE/POLE2/POLD1	8
GO:0048754	branching morphogenesis of an epithelial tube	19/1115	113/13349	0.00247285	0.0415507	0.0383784	GLI3/LRP6/PHB2/TIE1/TIMELESS/PLXND1/FAT4/GLI2/YAP1/NOTCH1/LEF1/GPC3/STK4/NFATC4/KDM5B/RSPO2/RDH10/SMO/EXT1	19
GO:0010927	cellular component assembly involved in morphogenesis	14/1115	73/13349	0.00256906	0.0430185	0.0397342	NEB/OBSL1/KLHL41/RFX2/GPC1/PLA2G3/ACTC1/MYH3/ACTA1/ACTN2/ABCA2/KNL1/MYOZ1/TNNT3	14
GO:0044380	protein localization to cytoskeleton	12/1115	58/13349	0.00263626	0.043992	0.0406334	AURKA/CEP83/KIF20B/ABHD17B/MID1/FAM83D/SPAG5/NEDD1/STIL/TTK/CEP131/NUMA1	12
GO:0097421	liver regeneration	7/1115	24/13349	0.00271243	0.045108	0.0416642	GLI3/AURKA/TYMS/UCP2/HFE/PCNA/EZH2	7
GO:0001833	inner cell mass cell proliferation	5/1115	13/13349	0.00293405	0.0481342	0.0444593	BRCA2/GINS4/GINS1/TAF8/NCAPG2	5
GO:0006553	lysine metabolic process	5/1115	13/13349	0.00293405	0.0481342	0.0444593	AASS/GCDH/ALDH7A1/PHYKPL/SLC25A21	5
GO:0007100	mitotic centrosome separation	5/1115	13/13349	0.00293405	0.0481342	0.0444593	AURKA/NDE1/KIF11/CHEK1/NEK2	5
GO:0055057	neuroblast division	5/1115	13/13349	0.00293405	0.0481342	0.0444593	TEAD3/LEF1/AKNA/ARHGEF2/SOX5	5
GO:0060969	negative regulation of gene silencing	8/1115	31/13349	0.00320056	0.052154	0.0481723	PPP3CA/H1-5/H1-10/ELAVL1/H1-3/ATAD2/H1-2/H1-6	8
GO:1901976	regulation of cell cycle checkpoint	8/1115	31/13349	0.00320056	0.052154	0.0481723	WDR76/GEN1/MAD2L1/NDC80/CHEK2/CDT1/CCNB1/CDK5RAP2	8
GO:0061053	somite development	13/1115	67/13349	0.0032413	0.0526413	0.0486223	LRP6/POFUT1/LFNG/XRCC2/SMAD3/PRKDC/NOTCH1/LEF1/ROR2/DLL1/CRB2/SMO/SFRP1	13
GO:0048568	embryonic organ development	41/1115	317/13349	0.00326153	0.052679	0.0486572	GLI3/NEUROD1/VANGL2/TULP3/COL11A1/LRP6/ARNT/HESX1/E2F7/MFAP2/SMAD3/SATB2/ARID2/TRIOBP/CCDC134/DVL2/TEAD3/GLI2/YAP1/NOTCH1/LEF1/ZFP36L1/ROR2/STK4/PLK4/MYO6/NEUROG1/NCOA1/TRIM28/RSPO3/E2F8/POLE/DLL1/CRB2/FUZ/RDH10/SMO/STIL/CHD7/TEAD2/FZD2	41
GO:0006301	postreplication repair	11/1115	52/13349	0.00326532	0.052679	0.0486572	RFC5/PCLAF/RFC4/RPA3/POLDIP2/PCNA/BRCA1/RFC2/DTL/POLE2/POLD1	11
GO:2000779	regulation of double-strand break repair	15/1115	83/13349	0.00335542	0.0539533	0.0498342	RAD51AP1/TEX15/DEK/RMI2/AUNIP/FOXM1/TIMELESS/ARID2/PARPBP/PRKDC/POLQ/CYREN/RAD51/UBQLN4/CHEK1	15
GO:0010569	regulation of double-strand break repair via homologous recombination	10/1115	45/13349	0.00339401	0.0542148	0.0500757	RAD51AP1/TEX15/RMI2/TIMELESS/ARID2/PARPBP/POLQ/RAD51/UBQLN4/CHEK1	10
GO:0035329	hippo signaling	10/1115	45/13349	0.00339401	0.0542148	0.0500757	AJUBA/MOB1A/WWC3/MOB3B/DVL2/TEAD3/FAT4/YAP1/STK4/TEAD2	10
GO:0007064	mitotic sister chromatid cohesion	7/1115	25/13349	0.00349967	0.0549245	0.0507312	CDCA5/SGO1/DSCC1/CDC20/HASPIN/SMC1A/SMC5	7
GO:0060251	regulation of glial cell proliferation	7/1115	25/13349	0.00349967	0.0549245	0.0507312	E2F1/IDH2/CHRM1/TSPO/NOTCH1/MYB/PLAG1	7
GO:0061351	neural precursor cell proliferation	20/1115	125/13349	0.00350915	0.0549245	0.0507312	GLI3/RYK/ZNF503/SHCBP1/CDON/TEAD3/MELK/RACGAP1/GLI2/FLNA/NOTCH1/LEF1/KIF14/POU3F3/RRM1/AKNA/ARHGEF2/SOX5/SMO/IGF2BP1	20
GO:0007517	muscle organ development	35/1115	261/13349	0.00350953	0.0549245	0.0507312	NEB/COL11A1/PPP3CA/KLHL41/MYOM2/GPC1/ACTC1/CHRND/SMAD3/ZNF609/MYH3/MYLPF/SVIL/FOXK1/CDON/HMG20B/ACTA1/NOTCH1/LEF1/SAP30/ITGA7/CHRNA1/NEUROG1/CENPF/MYOZ1/ITGB1BP2/DLL1/STAC3/MYOM1/SMO/TNNC1/SRPK3/CHD7/UTRN/FZD2	35
GO:1904385	cellular response to angiotensin	6/1115	19/13349	0.00351577	0.0549245	0.0507312	ROCK2/ACTN2/BRIP1/MAS1/CDC6/AHCYL1	6
GO:2000773	negative regulation of cellular senescence	6/1115	19/13349	0.00351577	0.0549245	0.0507312	YBX1/FBXO5/PRKDC/AKT3/RBL1/BCL2L12	6
GO:0007548	sex differentiation	28/1115	196/13349	0.00351761	0.0549245	0.0507312	BRCA2/KDM5A/LRP6/SGPL1/COL9A3/KIF18A/HESX1/DMRT3/RNF38/NUP107/FLNA/FANCA/ROR2/CENPI/DACH1/NEUROG1/NCOA1/BRIP1/MAS1/NASP/BMPR1B/RRM1/NUDT1/AXL/RDH10/SFRP1/CHD7/CBX2	28
GO:1903312	negative regulation of mRNA metabolic process	14/1115	76/13349	0.00377892	0.0588155	0.0543252	E2F1/YBX1/RBM10/ELAVL1/SYNCRIP/SRSF9/ANGEL2/HNRNPA2B1/TAF15/RBMX/NELFE/IGF2BP1/BARD1/HNRNPK	14
GO:0051053	negative regulation of DNA metabolic process	18/1115	109/13349	0.00387054	0.060049	0.0554645	RMI2/H1-5/AUNIP/H1-10/H1-3/PIF1/PARPBP/POLQ/BLM/CYREN/H1-2/H1-6/DACH1/TRIM28/ZNF93/XRCC1/UBQLN4/MSH3	18
GO:0090278	negative regulation of peptide hormone secretion	8/1115	32/13349	0.0039605	0.061239	0.0565636	CCN3/SREBF1/REST/PPP3CA/CRH/SYTL4/UCP2/SFRP1	8
GO:0061138	morphogenesis of a branching epithelium	21/1115	135/13349	0.00397246	0.061239	0.0565636	GLI3/LRP6/PHB2/TIE1/TIMELESS/PLXND1/FAT4/GLI2/YAP1/NOTCH1/LEF1/GPC3/STK4/NFATC4/RSPO3/KDM5B/RSPO2/RDH10/SMO/SFRP1/EXT1	21
GO:0048511	rhythmic process	34/1115	254/13349	0.00408974	0.0628474	0.0580493	CSNK1E/KDM5A/SREBF1/SUV39H1/SGPL1/TYMS/PHLPP1/HEBP1/GNA11/NONO/ROCK2/USP7/TIMELESS/MAGEL2/TOP1/CDK1/CRH/PRKDC/SIN3A/FBXL12/CDK4/NCOA1/OPN3/KDM5B/BMPR1B/TOP2A/AXL/MAP2K6/SP1/PCNA/SUV39H2/HDAC3/DTL/EZH2	34
GO:0010457	centriole-centriole cohesion	5/1115	14/13349	0.00425321	0.0647447	0.0598017	SGO1/CROCC/CNTLN/CEP135/NEK2	5
GO:0051299	centrosome separation	5/1115	14/13349	0.00425321	0.0647447	0.0598017	AURKA/NDE1/KIF11/CHEK1/NEK2	5
GO:0051782	negative regulation of cell division	5/1115	14/13349	0.00425321	0.0647447	0.0598017	AURKB/ORC6/E2F7/BLM/E2F8	5
GO:0070182	DNA polymerase binding	6/1128	20/13625	0.00447185	0.128278	0.123847	FANCD2/FANCI/RAD51/CDT1/CDK2AP1/PCNA	6
GO:0008307	structural constituent of muscle	8/1128	33/13625	0.00459835	0.128278	0.123847	MYBPC1/NEB/MYOM2/MYH8/MYLPF/ACTN2/MYL1/MYOM1	8
GO:0007569	cell aging	16/1115	94/13349	0.00462876	0.0702414	0.0648787	BRCA2/FOXM1/YBX1/MARCHF5/PDCD4/FBXO5/PRKDC/LIMS1/CHEK2/AKT3/H2AX/LMNA/CHEK1/RBL1/BCL2L12/SMC5	16
GO:0001556	oocyte maturation	6/1115	20/13349	0.00467251	0.070465	0.0650853	BRCA2/AURKA/CDC25B/FBXO5/TRIP13/CCNB1	6
GO:1990776	response to angiotensin	6/1115	20/13349	0.00467251	0.070465	0.0650853	ROCK2/ACTN2/BRIP1/MAS1/CDC6/AHCYL1	6
GO:1900182	positive regulation of protein localization to nucleus	14/1115	78/13349	0.00481708	0.0724202	0.0668912	GLI3/ECT2/GTSE1/SMAD3/GLIS2/CCT7/CDK1/FLNA/YAP1/MAVS/TRIM28/SMO/HDAC3/PLK1	14
GO:0006730	one-carbon metabolic process	8/1115	33/13349	0.00485238	0.072502	0.0669667	CA3/TYMS/CA5B/SHMT1/FPGS/AHCYL1/DHFR/MAT2B	8
GO:0014888	striated muscle adaptation	8/1115	33/13349	0.00485238	0.072502	0.0669667	PPP3CA/SMAD3/ACTA1/MYOZ1/MLIP/TNNC1/LMNA/EZH2	8
GO:0051054	positive regulation of DNA metabolic process	26/1115	183/13349	0.00516766	0.076976	0.0710992	RAD51AP1/RFC5/DSCC1/FOXM1/MAP2K7/AURKB/RFC4/BABAM2/USP7/TIMELESS/ARID2/CCT7/MECP2/PRKDC/APLF/TRIM28/HNRNPA2B1/RAD51/EXOSC3/XRCC1/ABRAXAS1/PCNA/BRCA1/H2AX/RFC2/NEK2	26
GO:2001252	positive regulation of chromosome organization	23/1115	156/13349	0.0052436	0.0778682	0.0719233	SREBF1/H1-5/MAP2K7/AURKB/PPHLN1/ATF7IP/CCT7/MECP2/SIN3A/GTF2H2/TRIM28/HNRNPA2B1/MYB/CDT1/NELFE/CCNB1/WDR5/BRCA1/BRD7/PHF19/NEK2/NUMA1/SMC5	23
GO:0010458	exit from mitosis	7/1115	27/13349	0.00558131	0.0826306	0.0763221	CDCA5/PHB2/UBE2C/CDC14A/KNTC1/ANLN/NEUROG1	7
GO:0000217	DNA secondary structure binding	8/1128	34/13625	0.00558556	0.150624	0.14542	RAD51AP1/NEIL3/GEN1/XRCC2/RECQL4/CLSPN/BLM/RBBP8	8
GO:0033574	response to testosterone	8/1115	34/13349	0.00589026	0.0861947	0.0796141	PSPH/ROCK2/THBS1/MSN/AACS/TSPO/CDK4/NASP	8
GO:0042307	positive regulation of protein import into nucleus	8/1115	34/13349	0.00589026	0.0861947	0.0796141	GLI3/ECT2/SMAD3/FLNA/MAVS/TRIM28/SMO/HDAC3	8
GO:0021513	spinal cord dorsal/ventral patterning	5/1115	15/13349	0.0059463	0.0861947	0.0796141	GLI3/TULP3/DMRT3/GLI2/SMO	5
GO:0030397	membrane disassembly	5/1115	15/13349	0.0059463	0.0861947	0.0796141	CCNB2/CDK1/CCNB1/PLK1/VRK1	5
GO:0032332	positive regulation of chondrocyte differentiation	5/1115	15/13349	0.0059463	0.0861947	0.0796141	GLI3/SMAD3/BMPR1B/SOX5/ZNF219	5
GO:0033151	V(D)J recombination	5/1115	15/13349	0.0059463	0.0861947	0.0796141	TCF7/PRKDC/LEF1/TCF3/DCLRE1C	5
GO:0051081	nuclear envelope disassembly	5/1115	15/13349	0.0059463	0.0861947	0.0796141	CCNB2/CDK1/CCNB1/PLK1/VRK1	5
GO:0071456	cellular response to hypoxia	25/1115	176/13349	0.00604306	0.0873366	0.0806688	SUV39H1/AJUBA/PHB2/E2F1/ARNT/HP1BP3/CCNA2/STOX1/HILPDA/ROCK2/TRPC6/NOTCH1/ZFP36L1/PMAIP1/SLC2A4/STC2/BRIP1/EGLN1/NOL3/CCNB1/SUV39H2/HIF3A/LMNA/SFRP1/MDM4	25
GO:0042276	error-prone translesion synthesis	6/1115	21/13349	0.00608652	0.0877037	0.0810079	RFC5/RFC4/RPA3/PCNA/RFC2/POLE2	6
GO:0007507	heart development	54/1115	459/13349	0.00631015	0.0906571	0.0837358	GLI3/VANGL2/NEB/COL11A1/LRP6/OBSL1/RIPPLY3/POFUT1/REST/APLN/ACTC1/HTR2B/GNA11/NPPA/ROCK2/SMAD3/TIE1/ARID2/SCN5A/PDCD4/PLXND1/DVL2/PRKDC/FAT4/GLI2/EPHB4/FLNA/CNTRL/YAP1/NOTCH1/ZFP36L1/GPC3/STK4/PDLIM7/NFATC4/ANKS6/ACTN2/RAF1/PDLIM3/DLL1/GJC1/CCNB1/PCNA/SMO/GYS1/TNNC1/STIL/CHD7/TEAD2/ERBB2/EXT1/TAB2/FZD2/MDM4	54
GO:0010332	response to gamma radiation	10/1115	49/13349	0.00645106	0.0921363	0.0851021	BRCA2/TMEM109/FANCD2/XRCC2/PRKDC/YAP1/POLG/CHEK2/RAD51/H2AX	10
GO:0042306	regulation of protein import into nucleus	10/1115	49/13349	0.00645106	0.0921363	0.0851021	GLI3/NUP54/ECT2/SMAD3/FLNA/MAVS/TRIM28/MDFIC/SMO/HDAC3	10
GO:0031123	RNA 3'-end processing	21/1115	141/13349	0.00661456	0.0941944	0.0870031	CPSF1/EXOSC8/CDC40/THOC6/RPRD1B/CDC73/POLR2D/CPSF3/THOC2/SRSF9/SRSF1/ZFP36L1/SCAF8/EXOSC3/SNRPA/CASC3/NELFE/CCNB1/AHCYL1/INTS14/BARD1	21
GO:0000212	meiotic spindle organization	4/1115	10/13349	0.00674781	0.0944304	0.087221	AURKA/CCNB2/FBXO5/ESPL1	4
GO:0007084	mitotic nuclear envelope reassembly	4/1115	10/13349	0.00674781	0.0944304	0.087221	REEP4/REEP3/LMNA/VRK1	4
GO:0032060	bleb assembly	4/1115	10/13349	0.00674781	0.0944304	0.087221	ANO6/ANLN/EMP2/EMP3	4
GO:0038166	angiotensin-activated signaling pathway	4/1115	10/13349	0.00674781	0.0944304	0.087221	ROCK2/ACTN2/MAS1/AHCYL1	4
GO:0101024	mitotic nuclear membrane organization	4/1115	10/13349	0.00674781	0.0944304	0.087221	REEP4/REEP3/LMNA/VRK1	4
GO:2000105	positive regulation of DNA-dependent DNA replication	4/1115	10/13349	0.00674781	0.0944304	0.087221	E2F7/DBF4/E2F8/CDT1	4
GO:0031440	regulation of mRNA 3'-end processing	7/1115	28/13349	0.00691561	0.0962241	0.0888778	CDC73/ZFP36L1/SNRPA/NELFE/CCNB1/AHCYL1/BARD1	7
GO:0071312	cellular response to alkaloid	7/1115	28/13349	0.00691561	0.0962241	0.0888778	CCNA2/CRH/CASQ2/BLM/CASP7/RAD51/CASP6	7
GO:0044818	mitotic G2/M transition checkpoint	8/1115	35/13349	0.00708857	0.0983488	0.0908403	TICRR/CLSPN/CDK1/BLM/ORC1/CDC6/BRCA1/CHEK1	8
GO:0060562	epithelial tube morphogenesis	33/1115	255/13349	0.00769753	0.106493	0.0983631	GLI3/VANGL2/TULP3/LRP6/PHB2/HESX1/HES5/KIF20B/SHROOM3/SMAD3/TIE1/TIMELESS/PLXND1/DVL2/FAT4/GLI2/YAP1/NOTCH1/LEF1/GPC3/STK4/NFATC4/KDM5B/DLL1/RSPO2/FUZ/RDH10/SMO/STIL/SFRP1/TEAD2/EXT1/FZD2	33
GO:0007063	regulation of sister chromatid cohesion	6/1115	22/13349	0.00778798	0.107439	0.0992362	CDCA5/WAPL/CTCF/BUB1/ESPL1/SMC5	6
GO:0048145	regulation of fibroblast proliferation	12/1115	66/13349	0.00785639	0.108075	0.0998243	WAPL/E2F1/CCNA2/CDC73/PRKDC/CDK4/DACH1/MYB/CDC6/CCNB1/MED25/SFRP1	12
GO:0030903	notochord development	5/1115	16/13349	0.00806287	0.110027	0.101626	GLI2/YAP1/CRB2/STIL/TEAD2	5
GO:0040037	negative regulation of fibroblast growth factor receptor signaling pathway	5/1115	16/13349	0.00806287	0.110027	0.101626	SHISA2/APLN/GPC1/THBS1/FUZ	5
GO:0030239	myofibril assembly	9/1115	43/13349	0.0080662	0.110027	0.101626	NEB/OBSL1/KLHL41/ACTC1/MYH3/ACTA1/ACTN2/MYOZ1/TNNT3	9
GO:0021915	neural tube development	20/1115	135/13349	0.00839075	0.113341	0.104688	GLI3/VANGL2/TULP3/LRP6/HES5/KIF20B/SHROOM3/PHGDH/DVL2/DZIP1L/GLI2/NOTCH1/ZFP36L1/STK4/FUZ/SMO/STIL/SFRP1/TEAD2/FZD2	20
GO:0030900	forebrain development	40/1115	325/13349	0.00841908	0.113341	0.104688	GLI3/NEUROD1/LRP6/RYK/ZSWIM6/E2F1/HESX1/HES5/NDE1/TACC3/NEUROD6/DRAXIN/SATB2/SCN5A/CDON/CRH/FAT4/GLI2/FLNA/NOTCH1/LEF1/SIN3A/NCOA1/KIF14/MAS1/POU3F3/RRM1/AKNA/WDR62/XRCC1/AXL/SMO/IGF2BP1/H2AX/SOX3/STIL/CHD7/EXT1/NFIB/EZH2	40
GO:0045740	positive regulation of DNA replication	8/1115	36/13349	0.00846191	0.113341	0.104688	E2F7/DBF4/GLI2/ATAD5/E2F8/CDT1/MAS1/PCNA	8
GO:1904591	positive regulation of protein import	8/1115	36/13349	0.00846191	0.113341	0.104688	GLI3/ECT2/SMAD3/FLNA/MAVS/TRIM28/SMO/HDAC3	8
GO:0046676	negative regulation of insulin secretion	7/1115	29/13349	0.00847257	0.113341	0.104688	CCN3/SREBF1/REST/PPP3CA/SYTL4/UCP2/SFRP1	7
GO:0050686	negative regulation of mRNA processing	7/1115	29/13349	0.00847257	0.113341	0.104688	RBM10/SRSF9/HNRNPA2B1/RBMX/NELFE/BARD1/HNRNPK	7
GO:0071398	cellular response to fatty acid	7/1115	29/13349	0.00847257	0.113341	0.104688	SREBF1/E2F1/NFATC4/CDK4/SMARCD1/CPS1/CCNB1	7
GO:0048562	embryonic organ morphogenesis	27/1115	200/13349	0.00876537	0.116814	0.107895	GLI3/NEUROD1/VANGL2/TULP3/COL11A1/LRP6/HESX1/MFAP2/SMAD3/SATB2/TRIOBP/DVL2/GLI2/YAP1/NOTCH1/ROR2/MYO6/NEUROG1/DLL1/CRB2/FUZ/RDH10/SMO/STIL/CHD7/TEAD2/FZD2	27
GO:0006936	muscle contraction	34/1115	267/13349	0.00878027	0.116814	0.107895	MYBPC1/NEB/GUCY1A1/KLHL41/MYOM2/MYH8/ACTC1/HTR2B/CHRND/NPPA/ROCK2/MYH3/SCN5A/MYLPF/F2R/FLNA/ACTA1/CASQ2/ACTN2/CHRNA1/DES/NEUROG1/MYL1/ATP2A1/SCN4A/STAC3/TNNT3/GJC1/DMPK/MYOM1/MAP2K6/TNNC1/HRC/UTRN	34
GO:0048144	fibroblast proliferation	12/1115	67/13349	0.00886332	0.117565	0.10859	WAPL/E2F1/CCNA2/CDC73/PRKDC/CDK4/DACH1/MYB/CDC6/CCNB1/MED25/SFRP1	12
GO:0016538	cyclin-dependent protein serine/threonine kinase regulator activity	9/1128	44/13625	0.00889857	0.232224	0.224202	CDKN2C/CCNE2/CCNA2/CCNB2/CCND2/CKS1B/CDK4/CCNB1/CCNY	9
GO:0000377	RNA splicing, via transesterification reactions with bulged adenosine as nucleophile	42/1115	346/13349	0.0089094	0.117565	0.10859	CPSF1/NCL/REST/USP49/CDC40/CTNNBL1/GTF2F2/LSM8/YBX1/SNRPC/RBM10/CWC27/ELAVL1/SNRPB/NONO/SYNCRIP/ZCRB1/LSM5/LSM2/PPWD1/USP39/SCAF11/RAVER2/POLR2D/CPSF3/LUC7L2/SRSF9/SRSF1/KHDRBS1/SNRNP40/HNRNPA2B1/PDCD7/SNRPG/NOL3/SNRPA/RBMX/CASC3/NSRP1/HNRNPUL1/SRPK3/HNRNPK/SNRPE	42
GO:0000398	mRNA splicing, via spliceosome	42/1115	346/13349	0.0089094	0.117565	0.10859	CPSF1/NCL/REST/USP49/CDC40/CTNNBL1/GTF2F2/LSM8/YBX1/SNRPC/RBM10/CWC27/ELAVL1/SNRPB/NONO/SYNCRIP/ZCRB1/LSM5/LSM2/PPWD1/USP39/SCAF11/RAVER2/POLR2D/CPSF3/LUC7L2/SRSF9/SRSF1/KHDRBS1/SNRNP40/HNRNPA2B1/PDCD7/SNRPG/NOL3/SNRPA/RBMX/CASC3/NSRP1/HNRNPUL1/SRPK3/HNRNPK/SNRPE	42
GO:0009411	response to UV	20/1115	136/13349	0.00908939	0.119615	0.110483	BRCA2/PTPRK/RO60/PCLAF/MAP2K7/TIPIN/AURKB/USP1/EIF2AK4/PPID/SCARA3/PBK/NFATC4/GTF2H2/SDF4/OPN3/PCNA/CHEK1/DTL/POLD1	20
GO:0007623	circadian rhythm	25/1115	182/13349	0.00920159	0.120765	0.111545	CSNK1E/KDM5A/SREBF1/SUV39H1/TYMS/PHLPP1/HEBP1/GNA11/NONO/ROCK2/USP7/TIMELESS/MAGEL2/TOP1/CDK1/CRH/PRKDC/SIN3A/FBXL12/CDK4/OPN3/TOP2A/SUV39H2/HDAC3/EZH2	25
GO:0043500	muscle adaptation	14/1115	84/13349	0.00937084	0.122654	0.11329	PPP3CA/ROCK2/SMAD3/SCN5A/FBXO32/ACTA1/NOTCH1/MYOZ1/NOL3/MLIP/TNNC1/LMNA/UTRN/EZH2	14
GO:0003995	acyl-CoA dehydrogenase activity	4/1128	11/13625	0.00960654	0.235074	0.226953	ACAD10/GCDH/IVD/ACADL	4
GO:0030048	actin filament-based movement	18/1115	119/13349	0.00974537	0.126643	0.116974	MYBPC1/NEB/MYH8/ACTC1/MYH3/SCN5A/EMP2/CCDC88C/FLNA/ACTA1/ACTN2/MYO6/DES/MYL1/ATP2A1/TNNT3/GJC1/TNNC1	18
GO:0003779	actin binding	43/1128	361/13625	0.00975053	0.235074	0.226953	MYBPC1/NEB/MYH7B/AJUBA/KIF18A/MYOM2/DNASE1/S100A4/CROCC/SHROOM3/MYH8/FMNL2/CYFIP1/SHROOM4/MYH3/TRIOBP/ANLN/SVIL/IQGAP3/MSN/DIAPH3/TRPC6/IQGAP2/FLNA/AIF1L/ANTXR1/PDLIM7/AFDN/ACTN2/EZR/MYO6/ENAH/CORO2B/INPPL1/MYOZ1/PDLIM3/PALLD/TNNT3/MYOM1/TNNC1/CTNNAL1/ZNF185/UTRN	43
GO:0001763	morphogenesis of a branching structure	21/1115	146/13349	0.00978651	0.126643	0.116974	GLI3/LRP6/PHB2/TIE1/TIMELESS/PLXND1/FAT4/GLI2/YAP1/NOTCH1/LEF1/GPC3/STK4/NFATC4/RSPO3/KDM5B/RSPO2/RDH10/SMO/SFRP1/EXT1	21
GO:0006305	DNA alkylation	10/1115	52/13349	0.00989536	0.126643	0.116974	TEX15/CTCF/MTA2/ATF7IP/EHMT2/MECP2/HELLS/TRIM28/BRCA1/EZH2	10
GO:0006306	DNA methylation	10/1115	52/13349	0.00989536	0.126643	0.116974	TEX15/CTCF/MTA2/ATF7IP/EHMT2/MECP2/HELLS/TRIM28/BRCA1/EZH2	10
GO:1904589	regulation of protein import	10/1115	52/13349	0.00989536	0.126643	0.116974	GLI3/NUP54/ECT2/SMAD3/FLNA/MAVS/TRIM28/MDFIC/SMO/HDAC3	10
GO:0014745	negative regulation of muscle adaptation	4/1115	11/13349	0.00991029	0.126643	0.116974	SMAD3/NOL3/MLIP/LMNA	4
GO:0034393	positive regulation of smooth muscle cell apoptotic process	4/1115	11/13349	0.00991029	0.126643	0.116974	E2F3/RBM10/PDCD4/STK4	4
GO:0035404	histone-serine phosphorylation	4/1115	11/13349	0.00991029	0.126643	0.116974	AURKA/AURKB/CCNB1/VRK1	4
GO:0060252	positive regulation of glial cell proliferation	4/1115	11/13349	0.00991029	0.126643	0.116974	E2F1/TSPO/MYB/PLAG1	4
GO:0007099	centriole replication	8/1115	37/13349	0.010025	0.127773	0.118018	CEP152/CDK2/PLK4/WDR62/BRCA1/CEP135/CDK5RAP2/STIL	8
GO:0046527	glucosyltransferase activity	5/1128	17/13625	0.010267	0.235074	0.226953	ALG8/ALG10/ALG10B/POGLUT3/GYS1	5
GO:0000375	RNA splicing, via transesterification reactions	42/1115	349/13349	0.0102723	0.130582	0.120612	CPSF1/NCL/REST/USP49/CDC40/CTNNBL1/GTF2F2/LSM8/YBX1/SNRPC/RBM10/CWC27/ELAVL1/SNRPB/NONO/SYNCRIP/ZCRB1/LSM5/LSM2/PPWD1/USP39/SCAF11/RAVER2/POLR2D/CPSF3/LUC7L2/SRSF9/SRSF1/KHDRBS1/SNRNP40/HNRNPA2B1/PDCD7/SNRPG/NOL3/SNRPA/RBMX/CASC3/NSRP1/HNRNPUL1/SRPK3/HNRNPK/SNRPE	42
GO:0035064	methylated histone binding	12/1128	69/13625	0.0104607	0.235074	0.226953	KDM5A/PHF8/MORC4/DPF2/SGF29/NCAPG2/TDRD3/MBTD1/UHRF1/WDR5/PHF19/CBX2	12
GO:0140034	methylation-dependent protein binding	12/1128	69/13625	0.0104607	0.235074	0.226953	KDM5A/PHF8/MORC4/DPF2/SGF29/NCAPG2/TDRD3/MBTD1/UHRF1/WDR5/PHF19/CBX2	12
GO:0036294	cellular response to decreased oxygen levels	25/1115	184/13349	0.0105137	0.132606	0.122482	SUV39H1/AJUBA/PHB2/E2F1/ARNT/HP1BP3/CCNA2/STOX1/HILPDA/ROCK2/TRPC6/NOTCH1/ZFP36L1/PMAIP1/SLC2A4/STC2/BRIP1/EGLN1/NOL3/CCNB1/SUV39H2/HIF3A/LMNA/SFRP1/MDM4	25
GO:0003299	muscle hypertrophy in response to stress	5/1115	17/13349	0.01065	0.132606	0.122482	PPP3CA/SMAD3/MLIP/LMNA/EZH2	5
GO:0009070	serine family amino acid biosynthetic process	5/1115	17/13349	0.01065	0.132606	0.122482	PSPH/PHGDH/SHMT1/SEPHS1/DHFR	5
GO:0010955	negative regulation of protein processing	5/1115	17/13349	0.01065	0.132606	0.122482	THBS1/NOL3/CTSZ/GAS1/BCL2L12	5
GO:0014887	cardiac muscle adaptation	5/1115	17/13349	0.01065	0.132606	0.122482	PPP3CA/SMAD3/MLIP/LMNA/EZH2	5
GO:0014898	cardiac muscle hypertrophy in response to stress	5/1115	17/13349	0.01065	0.132606	0.122482	PPP3CA/SMAD3/MLIP/LMNA/EZH2	5
GO:0071763	nuclear membrane organization	5/1115	17/13349	0.01065	0.132606	0.122482	NEMP1/REEP4/REEP3/LMNA/VRK1	5
GO:1903318	negative regulation of protein maturation	5/1115	17/13349	0.01065	0.132606	0.122482	THBS1/NOL3/CTSZ/GAS1/BCL2L12	5
GO:0090342	regulation of cell aging	9/1115	45/13349	0.0109113	0.135512	0.125166	FOXM1/YBX1/MARCHF5/FBXO5/PRKDC/AKT3/LMNA/RBL1/BCL2L12	9
GO:0002792	negative regulation of peptide secretion	10/1115	53/13349	0.0113091	0.140094	0.129399	CCN3/SREBF1/REST/PPP3CA/IDH2/CRH/F2R/SYTL4/UCP2/SFRP1	10
GO:0006941	striated muscle contraction	20/1115	139/13349	0.0114707	0.141735	0.130914	KLHL41/MYH8/ACTC1/CHRND/NPPA/MYH3/SCN5A/FLNA/CASQ2/CHRNA1/MYL1/ATP2A1/SCN4A/STAC3/TNNT3/GJC1/DMPK/MAP2K6/TNNC1/HRC	20
GO:0048146	positive regulation of fibroblast proliferation	8/1115	38/13349	0.0117925	0.145341	0.134244	WAPL/E2F1/CCNA2/PRKDC/CDK4/MYB/CDC6/CCNB1	8
GO:0008022	protein C-terminus binding	24/1128	178/13625	0.0118816	0.259789	0.250814	BRCA2/FBLN1/NCL/PHB2/ITGB3BP/HESX1/USP7/CDC20/SREBF2/GPSM2/MAD2L1/YAP1/AFDN/TCF4/EZR/MKI67/CENPF/RAD51/TOP2A/SP1/PCNA/CEP135/ERBB2/NUMA1	24
GO:0031145	anaphase-promoting complex-dependent catabolic process	13/1115	78/13349	0.0120339	0.147941	0.136647	AURKA/UBE2C/AURKB/ANAPC16/CDC20/BUB1B/CDK1/FBXO5/MAD2L1/CDK2/CCNB1/PTTG1/PLK1	13
GO:0040036	regulation of fibroblast growth factor receptor signaling pathway	6/1115	24/13349	0.0121714	0.149253	0.137858	SHISA2/APLN/GPC1/FGFBP3/THBS1/FUZ	6
GO:0030850	prostate gland development	7/1115	31/13349	0.012335	0.150122	0.138661	GLI3/SMARCC1/GLI2/NOTCH1/CYP7B1/PLAG1/SFRP1	7
GO:0032570	response to progesterone	7/1115	31/13349	0.012335	0.150122	0.138661	SREBF1/TYMS/TRERF1/THBS1/TSPO/YAP1/NCOA1	7
GO:0070296	sarcoplasmic reticulum calcium ion transport	7/1115	31/13349	0.012335	0.150122	0.138661	CASQ2/NOL3/ATP2A1/SLN/CACNG1/HRC/CHD7	7
GO:0046605	regulation of centrosome cycle	9/1115	46/13349	0.0125878	0.152637	0.140984	AURKA/GEN1/ROCK2/NUBP1/PLK4/BRCA1/CDK5RAP2/STIL/CEP131	9
GO:0006367	transcription initiation from RNA polymerase II promoter	23/1115	168/13349	0.0126045	0.152637	0.140984	E2F2/E2F3/GTF2F2/TAF6L/TAF8/NPPA/NOTCH3/ATF7IP/POLR2D/CDK1/MECP2/TEAD3/YAP1/NOTCH1/MAZ/CDK4/GTF2H2/TRIM28/TAF15/CCNB1/MED25/TEAD2/MED16	23
GO:0031099	regeneration	21/1115	150/13349	0.0131226	0.158516	0.146414	CCN3/GLI3/AURKA/PPP3CA/RGMA/TYMS/CCNA2/TSPO/FLNA/YAP1/NOTCH1/CDK4/UCP2/HFE/FPGS/MYOZ1/CCNB1/AXL/PCNA/DHFR/EZH2	21
GO:0044344	cellular response to fibroblast growth factor stimulus	17/1115	114/13349	0.0134941	0.162495	0.150089	SHISA2/KIF16B/APLN/GTF2F2/SHCBP1/GPC1/FGFBP3/THBS1/POLR2D/FAT4/ZFP36L1/CPS1/KDM5B/FGFRL1/FUZ/SFRP1/EXT1	17
GO:0007519	skeletal muscle tissue development	18/1115	123/13349	0.0135189	0.162495	0.150089	PPP3CA/KLHL41/MYOM2/GPC1/CHRND/MYLPF/SVIL/CDON/HMG20B/ACTA1/NOTCH1/SAP30/CHRNA1/MYOZ1/DLL1/STAC3/MYOM1/SMO	18
GO:0009068	aspartate family amino acid catabolic process	5/1115	18/13349	0.0137515	0.163996	0.151475	AASS/GCDH/ALDH7A1/PHYKPL/SLC25A21	5
GO:0006284	base-excision repair	8/1115	39/13349	0.0137789	0.163996	0.151475	NEIL3/RPA3/POLQ/POLG/POLE/XRCC1/PCNA/POLD1	8
GO:0031297	replication fork processing	8/1115	39/13349	0.0137789	0.163996	0.151475	BRCA2/MMS22L/GEN1/EME1/BLM/RAD51/TRAIP/PCNA	8
GO:0042769	DNA damage response, detection of DNA damage	8/1115	39/13349	0.0137789	0.163996	0.151475	RFC5/RFC4/USP1/RPA3/PCNA/RFC2/DTL/POLD1	8
GO:0014874	response to stimulus involved in regulation of muscle adaptation	4/1115	12/13349	0.0138965	0.164188	0.151653	SCN5A/FBXO32/NOL3/UTRN	4
GO:0070986	left/right axis specification	4/1115	12/13349	0.0138965	0.164188	0.151653	MNS1/NOTCH1/DLL1/SMO	4
GO:1905668	positive regulation of protein localization to endosome	4/1115	12/13349	0.0138965	0.164188	0.151653	ABHD17B/ROCK2/MSN/EZR	4
GO:1990939	ATP-dependent microtubule motor activity	7/1128	32/13625	0.0140291	0.298672	0.288354	KIF16B/KIF18A/KIF20B/KIF11/KIF14/CENPE/KIF18B	7
GO:0070542	response to fatty acid	9/1115	47/13349	0.0144485	0.170296	0.157295	SREBF1/E2F1/AACS/NFATC4/CDK4/UCP2/SMARCD1/CPS1/CCNB1	9
GO:0031109	microtubule polymerization or depolymerization	16/1115	106/13349	0.0145551	0.171114	0.158051	KIF18A/NDE1/KIF24/MECP2/TUBGCP4/FBXO5/SKA1/PSRC1/ARHGEF2/SKA3/TUBGCP3/TPX2/KIF2C/KIF18B/CDK5RAP2/NUMA1	16
GO:0046824	positive regulation of nucleocytoplasmic transport	10/1115	55/13349	0.0145884	0.171114	0.158051	GLI3/ECT2/GTSE1/SMAD3/FLNA/MAVS/KHDRBS1/TRIM28/SMO/HDAC3	10
GO:0021537	telencephalon development	28/1115	218/13349	0.0146537	0.171359	0.158277	GLI3/NEUROD1/LRP6/RYK/ZSWIM6/HES5/NDE1/TACC3/NEUROD6/DRAXIN/SCN5A/CDON/FAT4/FLNA/LEF1/NCOA1/KIF14/MAS1/POU3F3/WDR62/XRCC1/SMO/IGF2BP1/H2AX/CHD7/EXT1/NFIB/EZH2	28
GO:1904031	positive regulation of cyclin-dependent protein kinase activity	7/1115	32/13349	0.0146799	0.171359	0.158277	CCND2/STOX1/CKS1B/PSRC1/CDC6/CCNB1/CCNY	7
GO:0032388	positive regulation of intracellular transport	26/1115	199/13349	0.0148674	0.172386	0.159225	GLI3/TFDP1/E2F1/ECT2/GTSE1/KIF20B/SMAD3/CHRM1/SREBF2/MSN/AKT2/FLNA/MAVS/PMAIP1/KHDRBS1/SPAG5/ACTN2/EZR/TRIM28/TP53BP2/ATP2A1/SMO/HDAC3/ERBB2/CEP131/NUMA1	26
GO:0071453	cellular response to oxygen levels	26/1115	199/13349	0.0148674	0.172386	0.159225	ATP6V0A2/SUV39H1/AJUBA/PHB2/E2F1/ARNT/HP1BP3/CCNA2/STOX1/HILPDA/ROCK2/TRPC6/NOTCH1/ZFP36L1/PMAIP1/SLC2A4/STC2/BRIP1/EGLN1/NOL3/CCNB1/SUV39H2/HIF3A/LMNA/SFRP1/MDM4	26
GO:0021846	cell proliferation in forebrain	6/1115	25/13349	0.0149098	0.172386	0.159225	GLI3/KIF14/POU3F3/RRM1/AKNA/IGF2BP1	6
GO:0090169	regulation of spindle assembly	6/1115	25/13349	0.0149098	0.172386	0.159225	EML3/GPSM2/SPAG5/RCC1/PLK1/NUMA1	6
GO:0018024	histone-lysine N-methyltransferase activity	8/1128	40/13625	0.0152298	0.315921	0.305007	SUV39H1/DOT1L/EHMT2/EED/WDR5/KMT5A/SUV39H2/EZH2	8
GO:0045739	positive regulation of DNA repair	12/1115	72/13349	0.0154846	0.178606	0.16497	RAD51AP1/FOXM1/BABAM2/TIMELESS/ARID2/PRKDC/TRIM28/XRCC1/ABRAXAS1/PCNA/BRCA1/H2AX	12
GO:0030099	myeloid cell differentiation	39/1115	328/13349	0.015645	0.180029	0.166285	RPS6/AGO1/AGO3/H3C10/H4C13/H3C12/H3C11/ARNT/CDC73/PLA2G3/H4C5/H3C6/H3C7/H3C8/H4C8/THBS1/PRKDC/NCAPG2/H4C9/LEF1/ZFP36L1/ROR2/GPC3/SIN3A/KLF13/H4C2/H4C3/H3C4/CNOT4/H3C13/H3C14/H4C14/ITPKB/H4C15/H3C15/DLL1/LRRC17/WDR5/SFRP1	39
GO:0106311	protein threonine kinase activity	29/1128	231/13625	0.0157708	0.318964	0.307945	PKMYT1/CSNK1E/MASTL/AURKA/EIF2AK2/STK17B/AURKB/ROCK2/IKBKB/EIF2AK4/PAK4/BUB1B/STK26/PRKDC/AKT2/MELK/TLK1/STK4/CHEK2/VRK2/HASPIN/RAF1/AKT3/DMPK/BUB1/SRPK3/CHEK1/NEK2/VRK1	29
GO:1900180	regulation of protein localization to nucleus	17/1115	116/13349	0.0158691	0.182176	0.168267	GLI3/NUP54/ECT2/GTSE1/SMAD3/GLIS2/CCT7/CDK1/FLNA/YAP1/MAVS/SIN3A/TRIM28/MDFIC/SMO/HDAC3/PLK1	17
GO:0000245	spliceosomal complex assembly	11/1115	64/13349	0.0160889	0.184263	0.170195	SNRPC/USP39/SCAF11/LUC7L2/SRSF9/SRSF1/SNRPG/NOL3/RBMX/SRPK3/SNRPE	11
GO:0003002	regionalization	31/1115	249/13349	0.0161301	0.1843	0.17023	GLI3/NEUROD1/TULP3/LRP6/AURKA/POFUT1/LFNG/HES5/DMRT3/XRCC2/SMAD3/DVL2/DZIP1L/CDON/CELSR2/PRKDC/GLI2/MNS1/NOTCH1/LEF1/ROR2/GPC3/NEUROG1/GDF11/BMPR1B/DLL1/CRB2/FUZ/SMO/SFRP1/EXT1	31
GO:0007389	pattern specification process	39/1115	329/13349	0.0163706	0.18661	0.172363	GLI3/NEUROD1/VANGL2/TULP3/LRP6/AURKA/RIPPLY3/POFUT1/LFNG/HES5/SHROOM3/DMRT3/XRCC2/SMAD3/SATB2/MID1/DVL2/DZIP1L/CDON/CELSR2/PRKDC/GLI2/MNS1/NOTCH1/LEF1/ROR2/GPC3/ANKS6/NEUROG1/GDF11/BMPR1B/CRAMP1/DLL1/CRB2/FUZ/SMO/STIL/SFRP1/EXT1	39
GO:0106310	protein serine kinase activity	29/1128	232/13625	0.0166493	0.323634	0.312454	PKMYT1/CSNK1E/MASTL/AURKA/EIF2AK2/STK17B/AURKB/ROCK2/IKBKB/EIF2AK4/PAK4/BUB1B/STK26/PRKDC/AKT2/MELK/TLK1/STK4/CHEK2/VRK2/HASPIN/RAF1/AKT3/DMPK/BUB1/SRPK3/CHEK1/NEK2/VRK1	29
GO:0017134	fibroblast growth factor binding	5/1128	19/13625	0.0168018	0.323634	0.312454	GPC1/FGFBP3/THBS1/SCN5A/FGFRL1	5
GO:0071774	response to fibroblast growth factor	17/1115	117/13349	0.0171722	0.195218	0.180313	SHISA2/KIF16B/APLN/GTF2F2/SHCBP1/GPC1/FGFBP3/THBS1/POLR2D/FAT4/ZFP36L1/CPS1/KDM5B/FGFRL1/FUZ/SFRP1/EXT1	17
GO:0051445	regulation of meiotic cell cycle	7/1115	33/13349	0.0173257	0.195218	0.180313	RAD51AP1/CDC20/CDC25B/FBXO5/TRIP13/CDC25C/TTK	7
GO:0051567	histone H3-K9 methylation	7/1115	33/13349	0.0173257	0.195218	0.180313	SUV39H1/H1-5/EHMT2/MECP2/MYB/SUV39H2/BRCA1	7
GO:0001832	blastocyst growth	5/1115	19/13349	0.0174072	0.195218	0.180313	BRCA2/GINS4/GINS1/TAF8/NCAPG2	5
GO:0034390	smooth muscle cell apoptotic process	5/1115	19/13349	0.0174072	0.195218	0.180313	LRP6/E2F3/RBM10/PDCD4/STK4	5
GO:0034391	regulation of smooth muscle cell apoptotic process	5/1115	19/13349	0.0174072	0.195218	0.180313	LRP6/E2F3/RBM10/PDCD4/STK4	5
GO:0060669	embryonic placenta morphogenesis	5/1115	19/13349	0.0174072	0.195218	0.180313	LEF1/ZFP36L1/NCOA1/TRIM28/RSPO3	5
GO:0021543	pallium development	20/1115	145/13349	0.0177127	0.198187	0.183056	GLI3/NEUROD1/LRP6/NDE1/TACC3/NEUROD6/CDON/FAT4/FLNA/LEF1/NCOA1/KIF14/MAS1/POU3F3/WDR62/XRCC1/SMO/IGF2BP1/H2AX/EZH2	20
GO:0048732	gland development	38/1115	321/13349	0.0179856	0.200777	0.185449	GLI3/BRCA2/LRP6/AURKA/PHB2/APLN/HESX1/TYMS/CCNB2/E2F7/SMAD3/SMARCC1/PLXND1/IQGAP3/MSN/AACS/PRKDC/AKT2/GLI2/TSPO/NOTCH1/LEF1/UCP2/HFE/NCOA1/FPGS/E2F8/CYP7B1/CPS1/KDM5B/PLAG1/RAF1/PCSK9/PCNA/SMO/SOX3/SFRP1/EZH2	38
GO:1903829	positive regulation of cellular protein localization	33/1115	271/13349	0.0180641	0.201191	0.185831	GLI3/TFDP1/E2F1/ECT2/GTSE1/CROCC/ABHD17B/ROCK2/SMAD3/GLIS2/SREBF2/CCT7/GPSM2/MSN/CDK1/AKT2/FLNA/YAP1/MAVS/PMAIP1/NDC80/EZR/TRIM28/MESD/CENPQ/CDT1/TP53BP2/STAC3/SMO/HDAC3/ERBB2/PLK1/NUMA1	33
GO:0098534	centriole assembly	8/1115	41/13349	0.0184651	0.205186	0.189521	CEP152/CDK2/PLK4/WDR62/BRCA1/CEP135/CDK5RAP2/STIL	8
GO:0043966	histone H3 acetylation	10/1115	57/13349	0.0185292	0.205428	0.189745	BRCA2/TADA3/JADE3/TAF6L/SGF29/LEF1/SIN3A/WDR5/BRCA1/CHEK1	10
GO:0050709	negative regulation of protein secretion	9/1115	49/13349	0.0187665	0.206201	0.190458	CCN3/SREBF1/REST/PPP3CA/IDH2/F2R/SYTL4/UCP2/SFRP1	9
GO:0042754	negative regulation of circadian rhythm	4/1115	13/13349	0.0187687	0.206201	0.190458	SUV39H1/CRH/SIN3A/SUV39H2	4
GO:1904948	midbrain dopaminergic neuron differentiation	4/1115	13/13349	0.0187687	0.206201	0.190458	CSNK1E/LRP6/RYK/SFRP1	4
GO:1905666	regulation of protein localization to endosome	4/1115	13/13349	0.0187687	0.206201	0.190458	ABHD17B/ROCK2/MSN/EZR	4
GO:0017022	myosin binding	10/1128	58/13625	0.0196475	0.369646	0.356877	MYBPC1/MYH8/ACTC1/SHROOM4/TRIOBP/RAB3D/IQGAP3/ACTA1/AXL/SPATA6	10
GO:0048524	positive regulation of viral process	13/1115	83/13349	0.0196612	0.215519	0.199065	PKN2/GTF2F2/NELFA/POLR2D/PPID/NOTCH1/NELFE/TOP2A/KPNA2/AXL/MDFIC/TMEM250/PC	13
GO:0008144	drug binding	8/1128	42/13625	0.0201996	0.371398	0.358568	PPP3CA/TYMS/DCK/PPWD1/PYGL/PPID/FKBP5/DHFR	8
GO:0030866	cortical actin cytoskeleton organization	7/1115	34/13349	0.0202905	0.221417	0.204513	ECT2/FMNL2/ROCK2/IKBKB/ANLN/RACGAP1/EZR	7
GO:0031062	positive regulation of histone methylation	7/1115	34/13349	0.0202905	0.221417	0.204513	H1-5/MECP2/MYB/NELFE/WDR5/BRCA1/PHF19	7
GO:0010824	regulation of centrosome duplication	8/1115	42/13349	0.0211921	0.229196	0.211698	GEN1/ROCK2/NUBP1/PLK4/BRCA1/CDK5RAP2/STIL/CEP131	8
GO:0032873	negative regulation of stress-activated MAPK cascade	8/1115	42/13349	0.0211921	0.229196	0.211698	FOXM1/NPPA/PDCD4/PBK/EZR/KLHL31/HDAC3/SFRP1	8
GO:0048255	mRNA stabilization	8/1115	42/13349	0.0211921	0.229196	0.211698	E2F1/YBX1/RBM10/ELAVL1/SYNCRIP/ANGEL2/TAF15/IGF2BP1	8
GO:0070303	negative regulation of stress-activated protein kinase signaling cascade	8/1115	42/13349	0.0211921	0.229196	0.211698	FOXM1/NPPA/PDCD4/PBK/EZR/KLHL31/HDAC3/SFRP1	8
GO:0010639	negative regulation of organelle organization	37/1115	315/13349	0.0216043	0.233069	0.215275	PHF8/ZWINT/WAPL/MCM2/AURKB/GEN1/KNTC1/CDC20/PIF1/TRIOBP/SVIL/BUB1B/FBXO5/NUBP1/MAD2L1/TSPO/YAP1/NDC80/CORO2B/CENPF/TRIP13/CDT1/NOL3/ARHGEF2/TOP2A/XRCC1/CCNB1/BUB1/TPX2/PTTG1/BRCA1/CDK5RAP2/TTK/CHEK1/ESPL1/PLK1/FXN	37
GO:0048025	negative regulation of mRNA splicing, via spliceosome	5/1115	20/13349	0.0216521	0.233069	0.215275	RBM10/SRSF9/HNRNPA2B1/RBMX/HNRNPK	5
GO:0051170	import into nucleus	20/1115	148/13349	0.0216942	0.233069	0.215275	GLI3/NUP54/PHB2/PPP3CA/E2F3/ECT2/ELAVL1/SNRPB/SMAD3/NUP107/FLNA/MAVS/TRIM28/SNRPG/KPNA2/MDFIC/SMO/HDAC3/NUP88/SNRPE	20
GO:1905269	positive regulation of chromatin organization	14/1115	93/13349	0.0218523	0.234249	0.216365	SREBF1/H1-5/PPHLN1/ATF7IP/MECP2/SIN3A/TRIM28/MYB/NELFE/CCNB1/WDR5/BRCA1/BRD7/PHF19	14
GO:0044728	DNA methylation or demethylation	11/1115	67/13349	0.0221534	0.236954	0.218863	TEX15/CTCF/MTA2/USP7/ATF7IP/EHMT2/MECP2/HELLS/TRIM28/BRCA1/EZH2	11
GO:0071478	cellular response to radiation	21/1115	158/13349	0.0224652	0.239761	0.221456	RAD51AP1/PTPRK/TMEM109/ECT2/AURKB/EIF2AK4/PPID/AKT2/YAP1/PBK/BLM/NFATC4/CHEK2/RAD51/OPN3/PCNA/H2AX/SFRP1/TNKS1BP1/CHEK1/POLD1	21
GO:0030020	extracellular matrix structural constituent conferring tensile strength	7/1128	35/13625	0.0225877	0.406077	0.392049	COL11A1/COL9A3/COL4A2/COL4A5/COL15A1/COL9A2/COL9A1	7
GO:0003712	transcription coregulator activity	49/1128	444/13625	0.0231585	0.407287	0.393217	ATN1/KDM5A/PHF8/PMF1/AJUBA/SUPT20H/TADA3/PEX14/TOX3/TAF6L/WWOX/TRERF1/MTA2/AASS/DPF2/SMARCC1/ATF7IP/ACTL6A/MECP2/YAP1/TDRD3/NOTCH1/HELZ2/SIN3A/SAP30/ACTN2/LPIN3/NCOA1/SMARCD1/TRIM28/TRIP13/SS18/PHF10/TAF15/KDM5B/DCAF6/HDGF/MAMSTR/MLIP/KDM3B/RBBP8/NAB1/KMT5A/BRCA1/BRD7/HDAC3/MED16/EZH2/SFR1	49
GO:0046661	male sex differentiation	16/1115	112/13349	0.0235611	0.249039	0.230025	KDM5A/SGPL1/COL9A3/KIF18A/DMRT3/RNF38/FLNA/FANCA/ROR2/NCOA1/BRIP1/MAS1/NASP/RRM1/NUDT1/SFRP1	16
GO:0006298	mismatch repair	7/1115	35/13349	0.023591	0.249039	0.230025	MSH5/RNASEH2A/RPA3/EXO1/PCNA/MSH3/POLD1	7
GO:0006369	termination of RNA polymerase II transcription	7/1115	35/13349	0.023591	0.249039	0.230025	CPSF1/SNRPB/CPSF3/MAZ/SCAF8/SNRPG/SNRPE	7
GO:0007223	Wnt signaling pathway, calcium modulating pathway	7/1115	35/13349	0.023591	0.249039	0.230025	AGO1/PPP3CA/AGO3/PLCB3/LEF1/ROR2/FZD2	7
GO:1905508	protein localization to microtubule organizing center	7/1115	35/13349	0.023591	0.249039	0.230025	AURKA/CEP83/SPAG5/NEDD1/STIL/CEP131/NUMA1	7
GO:0022406	membrane docking	23/1115	178/13349	0.023667	0.249299	0.230266	CSNK1E/IQCB1/CEP152/CEP83/NDE1/TCTN3/KIF24/RAB3D/MSN/CDK1/CNTRL/PLK4/EZR/HAUS1/STX17/NEDD1/AHCYL1/TUBB4B/CEP135/CDK5RAP2/NEK2/PLK1/CEP131	23
GO:1902750	negative regulation of cell cycle G2/M phase transition	15/1115	103/13349	0.0237575	0.249711	0.230647	AURKA/TICRR/AURKB/AVEN/BABAM2/CLSPN/CDK1/BLM/ORC1/CDC6/ABRAXAS1/BRCA1/CHEK1/PLK1/DTL	15
GO:0007405	neuroblast proliferation	9/1115	51/13349	0.0239504	0.251195	0.232017	GLI3/TEAD3/RACGAP1/NOTCH1/LEF1/AKNA/ARHGEF2/SOX5/SMO	9
GO:0061647	histone H3-K9 modification	8/1115	43/13349	0.0241923	0.253185	0.233856	SUV39H1/H1-5/EHMT2/MECP2/MYB/SUV39H2/BRCA1/CHEK1	8
GO:0060538	skeletal muscle organ development	18/1115	131/13349	0.0244332	0.253906	0.234521	PPP3CA/KLHL41/MYOM2/GPC1/CHRND/MYLPF/SVIL/CDON/HMG20B/ACTA1/NOTCH1/SAP30/CHRNA1/MYOZ1/DLL1/STAC3/MYOM1/SMO	18
GO:0009263	deoxyribonucleotide biosynthetic process	4/1115	14/13349	0.0245749	0.253906	0.234521	RRM2/TYMS/DCK/RRM1	4
GO:0021542	dentate gyrus development	4/1115	14/13349	0.0245749	0.253906	0.234521	NEUROD1/NEUROD6/LEF1/SMO	4
GO:0043174	nucleoside salvage	4/1115	14/13349	0.0245749	0.253906	0.234521	UCK2/DCK/PRTFDC1/TK1	4
GO:0043584	nose development	4/1115	14/13349	0.0245749	0.253906	0.234521	GLI3/HESX1/RDH10/CHD7	4
GO:2000052	positive regulation of non-canonical Wnt signaling pathway	4/1115	14/13349	0.0245749	0.253906	0.234521	CSNK1E/GPC3/RSPO3/SFRP1	4
GO:0043015	gamma-tubulin binding	6/1128	28/13625	0.0246406	0.424134	0.409482	BRCA2/CEP57L1/TUBGCP4/RACGAP1/TUBGCP3/CDK5RAP2	6
GO:0061061	muscle structure development	53/1115	484/13349	0.0248467	0.256169	0.236612	CCN3/NEB/COL11A1/OBSL1/BOC/REST/PPP3CA/KLHL41/MYOM2/GPC1/ACTC1/CHRND/SMAD3/ZNF609/MYH3/MYLPF/PDCD4/SVIL/FOXK1/MECP2/CDON/HMG20B/ACTA1/NOTCH1/LEF1/ZFP36L1/PDLIM7/SAP30/NFATC4/ITGA7/ACTN2/CHRNA1/TCF3/NEUROG1/CENPF/MYOZ1/ITGB1BP2/PDLIM3/MAMSTR/DLL1/STAC3/TNNT3/JAM2/DMPK/MYOM1/CCNB1/SMO/TNNC1/SRPK3/CHD7/UTRN/EZH2/FZD2	53
GO:0042493	response to drug	33/1115	278/13349	0.0251972	0.259233	0.239441	NEUROD1/SREBF1/REST/NPC1/PARP4/TYMS/PFAS/ACTC1/HTR2B/PLIN2/THBS1/TOP1/PTGR1/AACS/CRH/TSPO/MCM7/CDK4/NCOA1/ABCA2/CHEK2/CENPF/RAD51/SS18/CPS1/MAS1/XRCC1/CCNB1/MAP2K6/RAD54B/ABCC4/RAD54L/SFRP1	33
GO:0019199	transmembrane receptor protein kinase activity	11/1128	69/13625	0.0255276	0.430246	0.415383	TIE1/MUSK/EPHB4/ROR2/LTBP1/LTBP4/BMPR1B/EFNA4/FGFRL1/AXL/ERBB2	11
GO:0045737	positive regulation of cyclin-dependent protein serine/threonine kinase activity	6/1115	28/13349	0.0256173	0.262998	0.242919	CCND2/CKS1B/PSRC1/CDC6/CCNB1/CCNY	6
GO:0002200	somatic diversification of immune receptors	10/1115	60/13349	0.0258305	0.264069	0.243909	CTNNBL1/TCF7/PRKDC/POLQ/LEF1/TCF3/EXOSC3/EXO1/DCLRE1C/MSH3	10
GO:1902117	positive regulation of organelle assembly	10/1115	60/13349	0.0258305	0.264069	0.243909	CROCC/GPSM2/MSN/MNS1/SPAG5/PLK4/FUZ/SDCBP/CEP135/NUMA1	10
GO:0098727	maintenance of cell number	18/1115	132/13349	0.0261667	0.266944	0.246564	REST/HES5/CDC73/TAF6L/FANCD2/ELAVL1/POLR2D/YAP1/NOTCH1/SS18/RAF1/DLL1/SMO/SMC1A/IGF2BP1/SFRP1/EZH2/SMC5	18
GO:0005980	glycogen catabolic process	5/1115	21/13349	0.0265163	0.269944	0.249334	PPP1R3B/PYGL/PHKA2/PGM2/PHKA1	5
GO:0006397	mRNA processing	54/1115	497/13349	0.0270245	0.274053	0.25313	CPSF1/NCL/REST/USP49/CDC40/CTNNBL1/GTF2F2/LSM8/THOC6/YBX1/SNRPC/RBM10/RPRD1B/CDC73/CWC27/ELAVL1/SNRPB/NONO/SYNCRIP/ZCRB1/LSM5/LSM2/PPWD1/USP39/SCAF11/RAVER2/POLR2D/CPSF3/LUC7L2/THOC2/SRSF9/TSEN15/SRSF1/ZFP36L1/KHDRBS1/GTF2H2/SCAF8/SNRNP40/HNRNPA2B1/PDCD7/SNRPG/NOL3/SNRPA/RBMX/CASC3/NELFE/CCNB1/AHCYL1/NSRP1/HNRNPUL1/SRPK3/BARD1/HNRNPK/SNRPE	54
GO:0043502	regulation of muscle adaptation	11/1115	69/13349	0.0270328	0.274053	0.25313	PPP3CA/ROCK2/SMAD3/SCN5A/FBXO32/NOTCH1/NOL3/MLIP/TNNC1/LMNA/UTRN	11
GO:0018393	internal peptidyl-lysine acetylation	19/1115	142/13349	0.0271822	0.274422	0.253471	BRCA2/TADA3/CTCF/JADE3/TAF6L/KANSL1L/ACTL6A/SGF29/MECP2/LEF1/SIN3A/NCOA1/BAZ1A/WDR5/BRCA1/BRD7/KANSL3/CHEK1/SMC5	19
GO:0035567	non-canonical Wnt signaling pathway	19/1115	142/13349	0.0271822	0.274422	0.253471	VANGL2/CSNK1E/AGO1/RYK/PPP3CA/AGO3/PLCB3/DVL2/CCDC88C/CELSR2/LEF1/GPC4/ROR2/GPC3/RSPO3/GPC6/SFRP1/RNF213/FZD2	19
GO:0004713	protein tyrosine kinase activity	16/1128	115/13625	0.0273715	0.451909	0.436298	BAZ1B/EIF2AK2/MAP2K7/CLK2/TIE1/MUSK/MELK/EPHB4/ROR2/EFNA4/FGFRL1/AXL/MAP2K6/SLA/TTK/ERBB2	16
GO:0007568	aging	29/1115	240/13349	0.0278645	0.280726	0.259293	BRCA2/SREBF1/PPP3CA/FOXM1/YBX1/COL4A2/TYMS/AURKB/MARCHF5/PDCD4/FBXO5/PRKDC/TRPC6/TSPO/SIN3A/UCP2/LIMS1/POLG/CHEK2/AKT3/NUDT1/RAD54B/H2AX/LMNA/RAD54L/CHEK1/RBL1/BCL2L12/SMC5	29
GO:0051100	negative regulation of binding	18/1115	133/13349	0.0279913	0.281253	0.25978	CSNK1E/AURKA/WAPL/PEX14/PPP3CA/E2F1/AURKB/CPNE1/LEF1/SIN3A/NFATC4/HFE/SLN/PCSK9/SMO/CTSZ/ZNF462/NEK2	18
GO:1901654	response to ketone	20/1115	152/13349	0.0280326	0.281253	0.25978	SREBF1/PSPH/TYMS/TRERF1/ROCK2/THBS1/MSN/AACS/CRH/FBXO32/TSPO/YAP1/SIN3A/CDK4/NCOA1/ADCY3/CPS1/NASP/PCNA/SFRP1	20
GO:0035107	appendage morphogenesis	16/1115	115/13349	0.0293955	0.293713	0.271289	GLI3/TULP3/LRP6/MYH3/ZNF141/GLI2/NOTCH1/LEF1/ROR2/GPC3/BMPR1B/RSPO2/RDH10/CHD7/EXT1/ZNF219	16
GO:0035108	limb morphogenesis	16/1115	115/13349	0.0293955	0.293713	0.271289	GLI3/TULP3/LRP6/MYH3/ZNF141/GLI2/NOTCH1/LEF1/ROR2/GPC3/BMPR1B/RSPO2/RDH10/CHD7/EXT1/ZNF219	16
GO:0004520	endodeoxyribonuclease activity	7/1128	37/13625	0.0299682	0.484885	0.468135	DNASE1/GEN1/APLF/EXO1/XRCC1/RBBP8/DCLRE1C	7
GO:0007129	homologous chromosome pairing at meiosis	6/1115	29/13349	0.0300899	0.299419	0.27656	TEX15/CCNE2/FANCD2/BRIP1/TRIP13/P3H4	6
GO:0030857	negative regulation of epithelial cell differentiation	6/1115	29/13349	0.0300899	0.299419	0.27656	HES5/YAP1/NOTCH1/DLL1/SMO/EZH2	6
GO:0008584	male gonad development	14/1115	97/13349	0.0302994	0.300887	0.277915	KDM5A/SGPL1/COL9A3/KIF18A/RNF38/FLNA/FANCA/NCOA1/BRIP1/MAS1/NASP/RRM1/NUDT1/SFRP1	14
GO:0021549	cerebellum development	13/1115	88/13349	0.0304448	0.301714	0.27868	NEUROD1/LRP6/SCN5A/MECP2/GLI2/NCOA1/KIF14/SDF4/DLL1/XRCC1/SMO/NEUROD2/EZH2	13
GO:0006475	internal protein amino acid acetylation	19/1115	144/13349	0.0308839	0.302045	0.278985	BRCA2/TADA3/CTCF/JADE3/TAF6L/KANSL1L/ACTL6A/SGF29/MECP2/LEF1/SIN3A/NCOA1/BAZ1A/WDR5/BRCA1/BRD7/KANSL3/CHEK1/SMC5	19
GO:0007369	gastrulation	19/1115	144/13349	0.0308839	0.302045	0.278985	KIF16B/COL11A1/RPS6/LRP6/SUPT20H/APLN/COL4A2/CDC73/SMAD3/DVL2/LEF1/ATOH8/GPC3/ITGA7/CRB2/TGIF2/SFRP1/UGDH/EXT1	19
GO:0006296	nucleotide-excision repair, DNA incision, 5'-to lesion	7/1115	37/13349	0.0312603	0.302045	0.278985	RFC5/RFC4/RPA3/GTF2H2/PCNA/RFC2/POLD1	7
GO:0000722	telomere maintenance via recombination	4/1115	15/13349	0.031349	0.302045	0.278985	BRCA2/RAD51/XRCC1/SMC5	4
GO:0001502	cartilage condensation	4/1115	15/13349	0.031349	0.302045	0.278985	COL11A1/ROR2/BMPR1B/SOX5	4
GO:0002313	mature B cell differentiation involved in immune response	4/1115	15/13349	0.031349	0.302045	0.278985	LFNG/ITFG2/DOCK11/DLL1	4
GO:0006266	DNA ligation	4/1115	15/13349	0.031349	0.302045	0.278985	APLF/RAD51/TOP2A/XRCC1	4
GO:0006978	DNA damage response, signal transduction by p53 class mediator resulting in transcription of p21 class mediator	4/1115	15/13349	0.031349	0.302045	0.278985	BRCA2/FOXM1/CHEK2/BRCA1	4
GO:0033599	regulation of mammary gland epithelial cell proliferation	4/1115	15/13349	0.031349	0.302045	0.278985	BRCA2/PHB2/IQGAP3/KDM5B	4
GO:0060026	convergent extension	4/1115	15/13349	0.031349	0.302045	0.278985	LRP6/DVL2/TRIM28/SFRP1	4
GO:0060713	labyrinthine layer morphogenesis	4/1115	15/13349	0.031349	0.302045	0.278985	LEF1/ZFP36L1/NCOA1/RSPO3	4
GO:0070734	histone H3-K27 methylation	4/1115	15/13349	0.031349	0.302045	0.278985	EHMT2/EED/PHF19/EZH2	4
GO:1901201	regulation of extracellular matrix assembly	4/1115	15/13349	0.031349	0.302045	0.278985	SMAD3/TIE1/NOTCH1/ANTXR1	4
GO:2001224	positive regulation of neuron migration	4/1115	15/13349	0.031349	0.302045	0.278985	KIF20B/ZNF609/FLNA/ARHGEF2	4
GO:0009798	axis specification	10/1115	62/13349	0.0317188	0.304328	0.281094	LRP6/AURKA/MNS1/NOTCH1/GPC3/NEUROG1/DLL1/SMO/STIL/SFRP1	10
GO:0071479	cellular response to ionizing radiation	10/1115	62/13349	0.0317188	0.304328	0.281094	RAD51AP1/TMEM109/ECT2/YAP1/BLM/CHEK2/RAD51/H2AX/SFRP1/TNKS1BP1	10
GO:0004536	deoxyribonuclease activity	9/1128	54/13625	0.031911	0.496461	0.479311	DNASE1/GEN1/APLF/POLE/EXO1/XRCC1/RBBP8/DCLRE1C/POLD1	9
GO:0016279	protein-lysine N-methyltransferase activity	9/1128	54/13625	0.031911	0.496461	0.479311	SUV39H1/DOT1L/EHMT2/EED/EEF1AKMT2/WDR5/KMT5A/SUV39H2/EZH2	9
GO:0006913	nucleocytoplasmic transport	36/1115	314/13349	0.0319882	0.304328	0.281094	GLI3/NEUROD1/CPSF1/NUP54/PHB2/PPP3CA/E2F3/CDC40/THOC6/ECT2/GTSE1/ELAVL1/SNRPB/SMAD3/POLR2D/NUP37/CPSF3/THOC2/SRSF9/NUP107/SRSF1/FLNA/MAVS/KHDRBS1/TRIM28/HNRNPA2B1/SNRPG/CASC3/KPNA2/AHCYL1/MDFIC/SMO/BARD1/HDAC3/NUP88/SNRPE	36
GO:0001672	regulation of chromatin assembly or disassembly	5/1115	22/13349	0.0320246	0.304328	0.281094	PHF8/PPHLN1/ATF7IP/TLK1/TRIM28	5
GO:0006516	glycoprotein catabolic process	5/1115	22/13349	0.0320246	0.304328	0.281094	FBXO6/GPC1/STT3B/NGLY1/FBXO17	5
GO:0009251	glucan catabolic process	5/1115	22/13349	0.0320246	0.304328	0.281094	PPP1R3B/PYGL/PHKA2/PGM2/PHKA1	5
GO:0035561	regulation of chromatin binding	5/1115	22/13349	0.0320246	0.304328	0.281094	WAPL/PPP3CA/NFATC4/CDT1/MED25	5
GO:0045137	development of primary sexual characteristics	21/1115	164/13349	0.0323283	0.306613	0.283205	BRCA2/KDM5A/SGPL1/COL9A3/KIF18A/HESX1/RNF38/NUP107/FLNA/FANCA/DACH1/NCOA1/BRIP1/MAS1/NASP/BMPR1B/RRM1/NUDT1/RDH10/SFRP1/CBX2	21
GO:0046546	development of primary male sexual characteristics	14/1115	98/13349	0.0327399	0.309913	0.286252	KDM5A/SGPL1/COL9A3/KIF18A/RNF38/FLNA/FANCA/NCOA1/BRIP1/MAS1/NASP/RRM1/NUDT1/SFRP1	14
GO:0048565	digestive tract development	13/1115	89/13349	0.0330342	0.311497	0.287716	GLI3/SLC4A2/TYMS/SMAD3/FAT4/GLI2/YAP1/NOTCH1/CPS1/CCNB1/SMO/SFRP1/EXT1	13
GO:0055002	striated muscle cell development	12/1115	80/13349	0.0330357	0.311497	0.287716	NEB/OBSL1/PPP3CA/KLHL41/ACTC1/MYH3/ACTA1/ACTN2/MYOZ1/STAC3/TNNT3/SMO	12
GO:0032386	regulation of intracellular transport	36/1115	315/13349	0.0333281	0.313646	0.2897	GLI3/TFDP1/SREBF1/NUP54/E2F1/ECT2/GTSE1/KIF20B/PLA2G3/USP7/SMAD3/CHRM1/SREBF2/MSN/AKT2/FLNA/MAVS/PMAIP1/KHDRBS1/SPAG5/ACTN2/EZR/TRIM28/ABCA2/TP53BP2/ATP2A1/MDFIC/PCSK9/SMO/TNNC1/BARD1/HDAC3/GAS1/ERBB2/CEP131/NUMA1	36
GO:0003714	transcription corepressor activity	21/1128	166/13625	0.0334103	0.50998	0.492362	ATN1/AJUBA/PEX14/TRERF1/MTA2/AASS/DPF2/ATF7IP/MECP2/YAP1/SIN3A/SAP30/TRIM28/KDM5B/HDGF/MLIP/RBBP8/KMT5A/BRD7/HDAC3/EZH2	21
GO:0006479	protein methylation	20/1115	155/13349	0.0336366	0.315273	0.291204	SUV39H1/H1-5/CTCF/GSPT1/SNRPB/AASS/DOT1L/EHMT2/RAB3D/MECP2/EED/MYB/EEF1AKMT2/NELFE/WDR5/KMT5A/SUV39H2/BRCA1/PHF19/EZH2	20
GO:0008213	protein alkylation	20/1115	155/13349	0.0336366	0.315273	0.291204	SUV39H1/H1-5/CTCF/GSPT1/SNRPB/AASS/DOT1L/EHMT2/RAB3D/MECP2/EED/MYB/EEF1AKMT2/NELFE/WDR5/KMT5A/SUV39H2/BRCA1/PHF19/EZH2	20
GO:0032886	regulation of microtubule-based process	25/1115	204/13349	0.0336958	0.315273	0.291204	AURKA/KIF18A/TACC3/GEN1/ROCK2/EML3/GPSM2/MECP2/NUBP1/SKA1/PSRC1/SPAG5/PLK4/BORA/RCC1/ARHGEF2/SKA3/TPX2/BRCA1/CDK5RAP2/STIL/ERBB2/PLK1/CEP131/NUMA1	25
GO:0140030	modification-dependent protein binding	19/1128	147/13625	0.0343879	0.515181	0.497384	KDM5A/PHF8/MINDY2/MORC4/BABAM2/DPF2/SGF29/NCAPG2/TDRD3/MBTD1/UHRF1/ABRAXAS1/WDR5/TNIP1/UBQLN4/BRD7/PHF19/TAB2/CBX2	19
GO:0046888	negative regulation of hormone secretion	8/1115	46/13349	0.0349486	0.325382	0.300541	CCN3/SREBF1/REST/PPP3CA/CRH/SYTL4/UCP2/SFRP1	8
GO:0021532	neural tube patterning	6/1115	30/13349	0.0350443	0.325382	0.300541	GLI3/TULP3/LRP6/DZIP1L/GLI2/SMO	6
GO:0045879	negative regulation of smoothened signaling pathway	6/1115	30/13349	0.0350443	0.325382	0.300541	GLI3/TULP3/KIF7/GLIS2/GLI2/GPC3	6
GO:0071542	dopaminergic neuron differentiation	6/1115	30/13349	0.0350443	0.325382	0.300541	CSNK1E/LRP6/RYK/MANF/RSPO2/SFRP1	6
GO:0017148	negative regulation of translation	17/1115	127/13349	0.0351683	0.325911	0.301029	CNOT10/AGO1/NCL/EIF2AK2/AGO3/YBX1/TYMS/SYNCRIP/ROCK2/EIF2AK4/ZFP36L1/SHMT1/ILF3/LSM14A/IGF2BP1/UNK/DHFR	17
GO:0034968	histone lysine methylation	14/1115	99/13349	0.03532	0.326693	0.301751	SUV39H1/H1-5/DOT1L/EHMT2/MECP2/EED/MYB/NELFE/WDR5/KMT5A/SUV39H2/BRCA1/PHF19/EZH2	14
GO:0016278	lysine N-methyltransferase activity	9/1128	55/13625	0.0354596	0.521578	0.50356	SUV39H1/DOT1L/EHMT2/EED/EEF1AKMT2/WDR5/KMT5A/SUV39H2/EZH2	9
GO:0014009	glial cell proliferation	7/1115	38/13349	0.0356563	0.328552	0.303468	E2F1/IDH2/CHRM1/TSPO/NOTCH1/MYB/PLAG1	7
GO:0032506	cytokinetic process	7/1115	38/13349	0.0356563	0.328552	0.303468	ECT2/KIF20B/AURKB/CEP55/ANLN/RACGAP1/KIF20A	7
GO:0051169	nuclear transport	36/1115	317/13349	0.0361367	0.332348	0.306974	GLI3/NEUROD1/CPSF1/NUP54/PHB2/PPP3CA/E2F3/CDC40/THOC6/ECT2/GTSE1/ELAVL1/SNRPB/SMAD3/POLR2D/NUP37/CPSF3/THOC2/SRSF9/NUP107/SRSF1/FLNA/MAVS/KHDRBS1/TRIM28/HNRNPA2B1/SNRPG/CASC3/KPNA2/AHCYL1/MDFIC/SMO/BARD1/HDAC3/NUP88/SNRPE	36
GO:0006606	protein import into nucleus	17/1115	128/13349	0.0375293	0.344503	0.318202	GLI3/NUP54/PHB2/PPP3CA/E2F3/ECT2/ELAVL1/SMAD3/NUP107/FLNA/MAVS/TRIM28/KPNA2/MDFIC/SMO/HDAC3/NUP88	17
GO:0000272	polysaccharide catabolic process	5/1115	23/13349	0.0381963	0.347588	0.321051	PPP1R3B/PYGL/PHKA2/PGM2/PHKA1	5
GO:0039529	RIG-I signaling pathway	5/1115	23/13349	0.0381963	0.347588	0.321051	PHB2/DDX58/DDX60/LSM14A/SEC14L1	5
GO:0044247	cellular polysaccharide catabolic process	5/1115	23/13349	0.0381963	0.347588	0.321051	PPP1R3B/PYGL/PHKA2/PGM2/PHKA1	5
GO:1904666	regulation of ubiquitin protein ligase activity	5/1115	23/13349	0.0381963	0.347588	0.321051	UBE2C/CDC20/FBXO5/MAD2L1/PLK1	5
GO:0008543	fibroblast growth factor receptor signaling pathway	13/1115	91/13349	0.0386815	0.347588	0.321051	SHISA2/KIF16B/APLN/GTF2F2/SHCBP1/GPC1/FGFBP3/THBS1/POLR2D/FAT4/FGFRL1/FUZ/EXT1	13
GO:0070888	E-box binding	7/1128	39/13625	0.0388181	0.555273	0.536091	NEUROD1/SREBF2/ATOH8/TCF4/TCF3/NEUROG1/NEUROD2	7
GO:0008589	regulation of smoothened signaling pathway	11/1115	73/13349	0.0390312	0.347588	0.321051	GLI3/TULP3/KIF7/GLIS2/GLI2/GPC3/TUBD1/FUZ/SMO/GAS1/SFRP1	11
GO:0001824	blastocyst development	12/1115	82/13349	0.039046	0.347588	0.321051	BRCA2/GINS4/PTPN18/GINS1/TAF8/RPL7L1/ACTL6A/NCAPG2/YAP1/NASP/NEK2/ASF1B	12
GO:0031445	regulation of heterochromatin assembly	4/1115	16/13349	0.039111	0.347588	0.321051	PHF8/PPHLN1/ATF7IP/TRIM28	4
GO:0031573	intra-S DNA damage checkpoint	4/1115	16/13349	0.039111	0.347588	0.321051	TIPIN/FANCD2/EME1/CHEK2	4
GO:0042772	DNA damage response, signal transduction resulting in transcription	4/1115	16/13349	0.039111	0.347588	0.321051	BRCA2/FOXM1/CHEK2/BRCA1	4
GO:0043981	histone H4-K5 acetylation	4/1115	16/13349	0.039111	0.347588	0.321051	JADE3/KANSL1L/WDR5/KANSL3	4
GO:0043982	histone H4-K8 acetylation	4/1115	16/13349	0.039111	0.347588	0.321051	JADE3/KANSL1L/WDR5/KANSL3	4
GO:0048339	paraxial mesoderm development	4/1115	16/13349	0.039111	0.347588	0.321051	SMAD3/YAP1/LEF1/TEAD2	4
GO:0051571	positive regulation of histone H3-K4 methylation	4/1115	16/13349	0.039111	0.347588	0.321051	MYB/NELFE/WDR5/BRCA1	4
GO:0090103	cochlea morphogenesis	4/1115	16/13349	0.039111	0.347588	0.321051	DVL2/GLI2/NEUROG1/FZD2	4
GO:0098743	cell aggregation	4/1115	16/13349	0.039111	0.347588	0.321051	COL11A1/ROR2/BMPR1B/SOX5	4
GO:0120261	regulation of heterochromatin organization	4/1115	16/13349	0.039111	0.347588	0.321051	PHF8/PPHLN1/ATF7IP/TRIM28	4
GO:1902373	negative regulation of mRNA catabolic process	8/1115	47/13349	0.0391537	0.347588	0.321051	E2F1/YBX1/RBM10/ELAVL1/SYNCRIP/ANGEL2/TAF15/IGF2BP1	8
GO:0014706	striated muscle tissue development	32/1115	278/13349	0.039409	0.349215	0.322554	NEB/COL11A1/OBSL1/PPP3CA/KLHL41/MYOM2/GPC1/ACTC1/CHRND/SMAD3/ARID2/MYLPF/SVIL/CDON/HMG20B/YAP1/ACTA1/NOTCH1/LEF1/SAP30/ACTN2/CHRNA1/CENPF/MYOZ1/DLL1/STAC3/GJC1/MYOM1/CCNB1/SMO/TNNC1/CHD7	32
GO:0033683	nucleotide-excision repair, DNA incision	7/1115	39/13349	0.040442	0.35753	0.330234	RFC5/RFC4/RPA3/GTF2H2/PCNA/RFC2/POLD1	7
GO:0044003	modulation by symbiont of host process	6/1115	31/13349	0.0404945	0.35753	0.330234	EIF2AK2/PHB2/TYMS/EIF2AK4/KPNA2/TNIP1	6
GO:0016573	histone acetylation	18/1115	139/13349	0.0409968	0.361308	0.333723	BRCA2/TADA3/CTCF/JADE3/TAF6L/KANSL1L/ACTL6A/SGF29/MECP2/LEF1/SIN3A/NCOA1/BAZ1A/WDR5/BRCA1/BRD7/KANSL3/CHEK1	18
GO:0031060	regulation of histone methylation	9/1115	56/13349	0.0411999	0.36244	0.334769	H1-5/CTCF/AASS/MECP2/MYB/NELFE/WDR5/BRCA1/PHF19	9
GO:0016571	histone methylation	16/1115	120/13349	0.0413965	0.363511	0.335758	SUV39H1/H1-5/CTCF/AASS/DOT1L/EHMT2/MECP2/EED/MYB/NELFE/WDR5/KMT5A/SUV39H2/BRCA1/PHF19/EZH2	16
GO:0046822	regulation of nucleocytoplasmic transport	13/1115	92/13349	0.0417477	0.36574	0.337817	GLI3/NUP54/ECT2/GTSE1/SMAD3/FLNA/MAVS/KHDRBS1/TRIM28/MDFIC/SMO/BARD1/HDAC3	13
GO:0001666	response to hypoxia	34/1115	300/13349	0.041801	0.36574	0.337817	SUV39H1/AJUBA/PHB2/REST/E2F1/ARNT/APOLD1/HP1BP3/CCNA2/STOX1/HILPDA/ROCK2/SMAD3/THBS1/MECP2/TRPC6/NOTCH1/ZFP36L1/PMAIP1/SLC2A4/UCP2/STC2/BRIP1/EGLN1/MYB/NOL3/RAF1/XRCC1/CCNB1/SUV39H2/HIF3A/LMNA/SFRP1/MDM4	34
GO:0019827	stem cell population maintenance	17/1115	130/13349	0.0425934	0.372003	0.343602	REST/HES5/CDC73/TAF6L/FANCD2/ELAVL1/POLR2D/YAP1/NOTCH1/SS18/RAF1/DLL1/SMO/SMC1A/IGF2BP1/SFRP1/SMC5	17
GO:0140056	organelle localization by membrane tethering	21/1115	169/13349	0.0427689	0.372865	0.344398	CSNK1E/IQCB1/CEP152/CEP83/NDE1/TCTN3/KIF24/RAB3D/CDK1/CNTRL/PLK4/HAUS1/STX17/NEDD1/AHCYL1/TUBB4B/CEP135/CDK5RAP2/NEK2/PLK1/CEP131	21
GO:0090257	regulation of muscle system process	22/1115	179/13349	0.0430435	0.373464	0.344952	GUCY1A1/PPP3CA/NPPA/ROCK2/SMAD3/SCN5A/FBXO32/F2R/NOTCH1/CASQ2/NEUROG1/NOL3/ATP2A1/SLN/SCN4A/MLIP/TNNT3/DMPK/TNNC1/HRC/LMNA/UTRN	22
GO:0008380	RNA splicing	47/1115	437/13349	0.0430606	0.373464	0.344952	CPSF1/NCL/REST/USP49/CDC40/CTNNBL1/GTF2F2/LSM8/THOC6/YBX1/SNRPC/RBM10/CLK2/CWC27/ELAVL1/SNRPB/NONO/SYNCRIP/ZCRB1/LSM5/LSM2/PPWD1/USP39/SCAF11/RAVER2/POLR2D/CPSF3/LUC7L2/THOC2/SRSF9/TSEN15/SRSF1/KHDRBS1/IVNS1ABP/SNRNP40/HNRNPA2B1/PDCD7/SNRPG/NOL3/SNRPA/RBMX/CASC3/NSRP1/HNRNPUL1/SRPK3/HNRNPK/SNRPE	47
GO:0090305	nucleic acid phosphodiester bond hydrolysis	31/1115	270/13349	0.0433203	0.373464	0.344952	CPSF1/AGO1/RFC5/EXOSC8/AGO3/DNASE1/GEN1/RNASEH2A/RFC4/RPA3/CPSF3/POLQ/APLF/TSEN15/KRI1/HELZ2/EME1/ANGEL2/GTF2H2/POLG/TSNAX/EXOSC3/MYG1/POLE/KHNYN/EXO1/RBBP8/PCNA/DCLRE1C/RFC2/POLD1	31
GO:0035925	mRNA 3'-UTR AU-rich region binding	5/1128	24/13625	0.0436091	0.555273	0.536091	CPSF1/EXOSC8/ELAVL1/ZFP36L1/ILF3	5
GO:0061005	cell differentiation involved in kidney development	8/1115	48/13349	0.0436836	0.373464	0.344952	GLI3/GLIS2/FAT4/YAP1/NOTCH1/POU3F3/SMO/EXT1	8
GO:0000014	single-stranded DNA endodeoxyribonuclease activity	3/1128	10/13625	0.0436848	0.555273	0.536091	XRCC1/RBBP8/DCLRE1C	3
GO:0005024	transforming growth factor beta-activated receptor activity	3/1128	10/13625	0.0436848	0.555273	0.536091	LTBP1/LTBP4/BMPR1B	3
GO:0032356	oxidized DNA binding	3/1128	10/13625	0.0436848	0.555273	0.536091	RECQL4/BLM/XRCC1	3
GO:0046974	histone methyltransferase activity (H3-K9 specific)	3/1128	10/13625	0.0436848	0.555273	0.536091	SUV39H1/EHMT2/SUV39H2	3
GO:1990459	transferrin receptor binding	3/1128	10/13625	0.0436848	0.555273	0.536091	RGMA/IKBKB/HFE	3
GO:0061980	regulatory RNA binding	7/1128	40/13625	0.0438217	0.555273	0.536091	AGO1/AGO3/YBX1/RBM10/ELAVL1/MECP2/HNRNPA2B1	7
GO:0003725	double-stranded RNA binding	10/1128	66/13625	0.0439277	0.555273	0.536091	AGO1/EIF2AK2/AGO3/ELAVL1/MSN/DDX58/ILF3/DDX60/LSM14A/TUBB4B	10
GO:2000278	regulation of DNA biosynthetic process	14/1115	102/13349	0.0439336	0.373464	0.344952	TFDP1/RFC5/DSCC1/MAP2K7/PARP4/AURKB/RFC4/PIF1/CCT7/DACH1/HNRNPA2B1/PCNA/RFC2/NEK2	14
GO:2001022	positive regulation of response to DNA damage stimulus	14/1115	102/13349	0.0439336	0.373464	0.344952	RAD51AP1/FOXM1/BABAM2/TIMELESS/ARID2/PRKDC/PMAIP1/TRIM28/XRCC1/ABRAXAS1/PCNA/BRCA1/H2AX/NSMCE4A	14
GO:0008217	regulation of blood pressure	16/1115	121/13349	0.0441652	0.373464	0.344952	ADM2/GUCY1A1/APLN/PLCB3/NPPA/SMAD3/EMP2/MECP2/CRH/F2R/CORO2B/BRS3/TAC3/DLL1/CTSZ/EXT1	16
GO:0001977	renal system process involved in regulation of blood volume	3/1115	10/13349	0.0446834	0.373464	0.344952	EMP2/F2R/CORO2B	3
GO:0006020	inositol metabolic process	3/1115	10/13349	0.0446834	0.373464	0.344952	ITPKA/MECP2/IMPA2	3
GO:0006348	chromatin silencing at telomere	3/1115	10/13349	0.0446834	0.373464	0.344952	DOT1L/CDC45/EZH2	3
GO:0006563	L-serine metabolic process	3/1115	10/13349	0.0446834	0.373464	0.344952	PSPH/PHGDH/SHMT1	3
GO:0014029	neural crest formation	3/1115	10/13349	0.0446834	0.373464	0.344952	LRP6/FUZ/SFRP1	3
GO:0015732	prostaglandin transport	3/1115	10/13349	0.0446834	0.373464	0.344952	PLA2G3/MAP2K6/ABCC4	3
GO:0021514	ventral spinal cord interneuron differentiation	3/1115	10/13349	0.0446834	0.373464	0.344952	GLI3/DMRT3/GLI2	3
GO:0023035	CD40 signaling pathway	3/1115	10/13349	0.0446834	0.373464	0.344952	PHB2/FANCD2/FANCA	3
GO:0033689	negative regulation of osteoblast proliferation	3/1115	10/13349	0.0446834	0.373464	0.344952	EIF2AK2/SMAD3/SFRP1	3
GO:0045793	positive regulation of cell size	3/1115	10/13349	0.0446834	0.373464	0.344952	TMEM123/CDK4/AKT3	3
GO:0060707	trophoblast giant cell differentiation	3/1115	10/13349	0.0446834	0.373464	0.344952	E2F7/PLK4/E2F8	3
GO:0072070	loop of Henle development	3/1115	10/13349	0.0446834	0.373464	0.344952	HES5/POU3F3/DLL1	3
GO:0090178	regulation of establishment of planar polarity involved in neural tube closure	3/1115	10/13349	0.0446834	0.373464	0.344952	DVL2/SFRP1/FZD2	3
GO:1900121	negative regulation of receptor binding	3/1115	10/13349	0.0446834	0.373464	0.344952	LEF1/HFE/PCSK9	3
GO:1901533	negative regulation of hematopoietic progenitor cell differentiation	3/1115	10/13349	0.0446834	0.373464	0.344952	HES5/DPF2/NOTCH1	3
GO:1901978	positive regulation of cell cycle checkpoint	3/1115	10/13349	0.0446834	0.373464	0.344952	GEN1/MAD2L1/NDC80	3
GO:1902946	protein localization to early endosome	3/1115	10/13349	0.0446834	0.373464	0.344952	ROCK2/MSN/EZR	3
GO:0015026	coreceptor activity	6/1128	32/13625	0.0447895	0.557457	0.538199	LRP6/RYK/RGMA/GPC4/ROR2/GPC6	6
GO:0000729	DNA double-strand break processing	5/1115	24/13349	0.0450449	0.375194	0.346549	BLM/BRIP1/RBBP8/BRCA1/BARD1	5
GO:2000050	regulation of non-canonical Wnt signaling pathway	5/1115	24/13349	0.0450449	0.375194	0.346549	CSNK1E/GPC3/RSPO3/SFRP1/RNF213	5
GO:0048514	blood vessel morphogenesis	49/1115	460/13349	0.0455363	0.378637	0.34973	CCN3/E2F2/AGO1/NCL/ADM2/POFUT1/SGPL1/UNC5B/APLN/APOLD1/COL4A2/TSPAN12/E2F7/CEMIP2/ROCK2/TIE1/THBS1/ARID2/CCDC134/PLXND1/PAK4/EMP2/MECP2/EPHB4/FLNA/YAP1/NOTCH1/LEF1/ZFP36L1/STK4/NFATC4/COL15A1/HSPB1/RSPO3/EGLN1/E2F8/AKT3/DLL1/GJC1/VAV2/SP1/SMO/BRCA1/HIF3A/SFRP1/CHD7/TEAD2/ERBB2/RNF213	49
GO:0018022	peptidyl-lysine methylation	15/1115	112/13349	0.045683	0.379208	0.350257	SUV39H1/H1-5/DOT1L/EHMT2/MECP2/EED/MYB/EEF1AKMT2/NELFE/WDR5/KMT5A/SUV39H2/BRCA1/PHF19/EZH2	15
GO:0051028	mRNA transport	18/1115	141/13349	0.0461745	0.381546	0.352416	CPSF1/NUP54/CDC40/THOC6/PARP11/POLR2D/NUP37/CPSF3/THOC2/SRSF9/NUP107/SRSF1/ZFP36L1/HNRNPA2B1/CASC3/EIF5A2/IGF2BP1/NUP88	18
GO:0001892	embryonic placenta development	10/1115	66/13349	0.0462004	0.381546	0.352416	ARNT/E2F7/LEF1/ZFP36L1/STK4/PLK4/NCOA1/TRIM28/RSPO3/E2F8	10
GO:0043967	histone H4 acetylation	10/1115	66/13349	0.0462004	0.381546	0.352416	BRCA2/TADA3/JADE3/KANSL1L/ACTL6A/LEF1/NCOA1/WDR5/BRCA1/KANSL3	10
GO:0001226	RNA polymerase II transcription corepressor binding	4/1128	17/13625	0.0465648	0.570772	0.551054	EHMT2/EED/HDAC3/EZH2	4
GO:0070482	response to oxygen levels	37/1115	334/13349	0.0466353	0.384484	0.35513	ATP6V0A2/SUV39H1/AJUBA/PHB2/REST/E2F1/ARNT/APOLD1/HP1BP3/CCNA2/STOX1/HILPDA/ROCK2/SMAD3/THBS1/MECP2/TRPC6/NOTCH1/ZFP36L1/PMAIP1/SLC2A4/CDK4/UCP2/STC2/BRIP1/POLG/EGLN1/MYB/NOL3/RAF1/XRCC1/CCNB1/SUV39H2/HIF3A/LMNA/SFRP1/MDM4	37
GO:1905820	positive regulation of chromosome separation	4/1115	17/13349	0.0478682	0.39398	0.363901	CDT1/DLGAP5/ESPL1/NUMA1	4
GO:0022037	metencephalon development	13/1115	94/13349	0.0483841	0.397552	0.3672	NEUROD1/LRP6/SCN5A/MECP2/GLI2/NCOA1/KIF14/SDF4/DLL1/XRCC1/SMO/NEUROD2/EZH2	13
GO:0045682	regulation of epidermis development	8/1115	49/13349	0.0485454	0.398204	0.367802	HES5/ROCK2/NOTCH1/ZFP36L1/DLL1/NAB1/EZH2/NUMA1	8
GO:0004518	nuclease activity	22/1128	183/13625	0.0487349	0.588456	0.568127	AGO3/DNASE1/GEN1/RNASEH2A/CPSF3/POLQ/APLF/TSEN15/HELZ2/EME1/ANGEL2/POLG/TSNAX/EXOSC3/MYG1/POLE/KHNYN/EXO1/XRCC1/RBBP8/DCLRE1C/POLD1	22
GO:0001889	liver development	15/1115	113/13349	0.0487877	0.399516	0.369014	GLI3/AURKA/TYMS/E2F7/SMAD3/AACS/NOTCH1/UCP2/HFE/FPGS/E2F8/CPS1/PCSK9/PCNA/EZH2	15
GO:0006890	retrograde vesicle-mediated transport, Golgi to endoplasmic reticulum	12/1115	85/13349	0.0494384	0.404041	0.373194	KIF18A/TAPBP/KIF11/KIF22/RACGAP1/KIF4A/KIF23/CENPE/KIF15/KIF2C/PLPP3/COG7	12
GO:0018394	peptidyl-lysine acetylation	19/1115	152/13349	0.0495066	0.404041	0.373194	BRCA2/TADA3/CTCF/JADE3/TAF6L/KANSL1L/ACTL6A/SGF29/MECP2/LEF1/SIN3A/NCOA1/BAZ1A/WDR5/BRCA1/BRD7/KANSL3/CHEK1/SMC5	19
GO:0006289	nucleotide-excision repair	14/1115	104/13349	0.0504377	0.410948	0.379574	BRCA2/RFC5/RFC4/USP7/POLR2D/RPA3/GTF2H2/BRIP1/POLE/XRCC1/PCNA/RFC2/GTF2H2C/POLD1	14
GO:0035198	miRNA binding	6/1128	33/13625	0.0510609	0.603636	0.582783	AGO1/AGO3/YBX1/RBM10/ELAVL1/HNRNPA2B1	6
GO:0050684	regulation of mRNA processing	17/1115	133/13349	0.0510815	0.415225	0.383524	NCL/REST/RBM10/CDC73/SRSF9/ZFP36L1/KHDRBS1/HNRNPA2B1/SNRPA/RBMX/NELFE/CCNB1/AHCYL1/NSRP1/SRPK3/BARD1/HNRNPK	17
GO:0060324	face development	7/1115	41/13349	0.0512191	0.415225	0.383524	LRP6/SGPL1/MYH3/LEF1/RAF1/SOX3/CHD7	7
GO:1902808	positive regulation of cell cycle G1/S phase transition	7/1115	41/13349	0.0512191	0.415225	0.383524	TFDP1/PHB2/CDC73/CCND2/FAM83D/CDC6/EZH2	7
GO:0042054	histone methyltransferase activity	8/1128	50/13625	0.0514844	0.603636	0.582783	SUV39H1/DOT1L/EHMT2/EED/WDR5/KMT5A/SUV39H2/EZH2	8
GO:0060537	muscle tissue development	33/1115	295/13349	0.0516091	0.417689	0.3858	NEB/COL11A1/OBSL1/PPP3CA/KLHL41/MYOM2/GPC1/ACTC1/CHRND/SMAD3/ARID2/MYLPF/SVIL/CDON/HMG20B/YAP1/ACTA1/NOTCH1/LEF1/SAP30/ACTN2/CHRNA1/CENPF/MYOZ1/DLL1/STAC3/GJC1/MYOM1/CCNB1/SMO/TNNC1/SRPK3/CHD7	33
GO:0048839	inner ear development	18/1115	143/13349	0.0518032	0.418561	0.386605	GLI3/NEUROD1/COL11A1/MCM2/HESX1/HES5/CCNA2/TRIOBP/DVL2/FAT4/GLI2/NOTCH1/ROR2/MYO6/NEUROG1/DLL1/CHD7/FZD2	18
GO:0018205	peptidyl-lysine modification	39/1115	358/13349	0.0519781	0.418561	0.386605	BRCA2/SUV39H1/NUP54/TADA3/H1-5/CTCF/ARNT/JADE3/TAF6L/DOT1L/KANSL1L/EHMT2/ACTL6A/NUP37/SGF29/MECP2/HMG20B/NUP107/LEF1/SIN3A/EED/NCOA1/TRIM28/MYB/BAZ1A/EEF1AKMT2/NELFE/WDR5/KMT5A/SUV39H2/BRCA1/BRD7/KANSL3/P3H4/CHEK1/PHF19/NUP88/EZH2/SMC5	39
GO:0061008	hepaticobiliary system development	15/1115	114/13349	0.0520368	0.418561	0.386605	GLI3/AURKA/TYMS/E2F7/SMAD3/AACS/NOTCH1/UCP2/HFE/FPGS/E2F8/CPS1/PCSK9/PCNA/EZH2	15
GO:0003401	axis elongation	5/1115	25/13349	0.0525787	0.418561	0.386605	LRP6/YAP1/TRIM28/RDH10/SFRP1	5
GO:0007205	protein kinase C-activating G protein-coupled receptor signaling pathway	5/1115	25/13349	0.0525787	0.418561	0.386605	PRKD3/HTR2B/CHRM1/DGKB/F2R	5
GO:0032369	negative regulation of lipid transport	5/1115	25/13349	0.0525787	0.418561	0.386605	THBS1/SREBF2/AKT2/ABCA2/PCSK9	5
GO:0033119	negative regulation of RNA splicing	5/1115	25/13349	0.0525787	0.418561	0.386605	RBM10/SRSF9/HNRNPA2B1/RBMX/HNRNPK	5
GO:0048741	skeletal muscle fiber development	5/1115	25/13349	0.0525787	0.418561	0.386605	PPP3CA/KLHL41/ACTA1/STAC3/SMO	5
GO:0061036	positive regulation of cartilage development	5/1115	25/13349	0.0525787	0.418561	0.386605	GLI3/SMAD3/BMPR1B/SOX5/ZNF219	5
GO:2000036	regulation of stem cell population maintenance	5/1115	25/13349	0.0525787	0.418561	0.386605	REST/TAF6L/ELAVL1/YAP1/SMO	5
GO:0071539	protein localization to centrosome	6/1115	33/13349	0.0529242	0.419934	0.387874	AURKA/CEP83/SPAG5/NEDD1/STIL/CEP131	6
GO:2000780	negative regulation of double-strand break repair	6/1115	33/13349	0.0529242	0.419934	0.387874	RMI2/AUNIP/PARPBP/POLQ/CYREN/UBQLN4	6
GO:0033077	T cell differentiation in thymus	8/1115	50/13349	0.0537455	0.424371	0.391972	GLI3/RPS6/RABL3/PRKDC/GLI2/ZFP36L1/ITPKB/ERBB2	8
GO:0043489	RNA stabilization	8/1115	50/13349	0.0537455	0.424371	0.391972	E2F1/YBX1/RBM10/ELAVL1/SYNCRIP/ANGEL2/TAF15/IGF2BP1	8
GO:1902041	regulation of extrinsic apoptotic signaling pathway via death domain receptors	8/1115	50/13349	0.0537455	0.424371	0.391972	THBS1/PMAIP1/STK4/BMPR1B/RAF1/ARHGEF2/BRCA1/SFRP1	8
GO:0018105	peptidyl-serine phosphorylation	30/1115	265/13349	0.0538839	0.424773	0.392344	CSNK1E/MASTL/AURKA/PKN2/NTF3/AURKB/STOX1/ROCK2/IKBKB/CLSPN/TOP1/CDK1/PRKDC/AKT2/CDK2/TLK1/STK4/CNKSR3/CHEK2/VRK2/RAF1/AKT3/DMPK/PKN3/CCNB1/HRC/TTK/TNKS1BP1/PLK1/VRK1	30
GO:0018209	peptidyl-serine modification	32/1115	286/13349	0.0544695	0.428693	0.395964	CSNK1E/MASTL/AURKA/PKN2/NTF3/AURKB/STOX1/ROCK2/IKBKB/CLSPN/TOP1/CDK1/PRKDC/AKT2/CDK2/TLK1/GALNT2/STK4/CNKSR3/CHEK2/VRK2/RAF1/AKT3/DMPK/PKN3/CCNB1/POGLUT3/HRC/TTK/TNKS1BP1/PLK1/VRK1	32
GO:0045665	negative regulation of neuron differentiation	9/1115	59/13349	0.0548051	0.430637	0.397759	GLI3/REST/HES5/EIF2AK4/NOTCH1/GDF11/DLL1/CDK5RAP2/SOX3	9
GO:0003007	heart morphogenesis	23/1115	194/13349	0.0551951	0.432569	0.399544	VANGL2/COL11A1/ACTC1/HTR2B/SMAD3/ARID2/PDCD4/PLXND1/DVL2/FAT4/EPHB4/FLNA/YAP1/NOTCH1/DLL1/SMO/TNNC1/STIL/CHD7/TEAD2/EXT1/FZD2/MDM4	23
GO:0045165	cell fate commitment	21/1115	174/13349	0.0554737	0.432569	0.399544	GLI3/NEUROD1/HES5/CDC73/DMRT3/SATB2/CDON/TEAD3/PRKDC/GLI2/NOTCH1/ROR2/TCF3/NEUROG1/DLL1/ARHGEF2/SOX5/SMO/GAS1/SFRP1/EXT1	21
GO:0055123	digestive system development	13/1115	96/13349	0.055715	0.432569	0.399544	GLI3/SLC4A2/TYMS/SMAD3/FAT4/GLI2/YAP1/NOTCH1/CPS1/CCNB1/SMO/SFRP1/EXT1	13
GO:0008409	5'-3' exonuclease activity	4/1128	18/13625	0.056079	0.634438	0.612521	CPSF3/POLQ/EXO1/DCLRE1C	4
GO:0045295	gamma-catenin binding	3/1128	11/13625	0.0564642	0.634438	0.612521	DSC3/PTPRK/LEF1	3
GO:0051371	muscle alpha-actinin binding	3/1128	11/13625	0.0564642	0.634438	0.612521	PDLIM7/PDLIM3/PALLD	3
GO:0001837	epithelial to mesenchymal transition	16/1115	125/13349	0.0565564	0.432569	0.399544	LRP6/S100A4/SMAD3/GLIPR2/FAM83D/PDCD4/FLNA/NOTCH1/LEF1/TRIM28/CRB2/AKNA/FUZ/SDCBP/SFRP1/EZH2	16
GO:0002335	mature B cell differentiation	4/1115	18/13349	0.0576158	0.432569	0.399544	LFNG/ITFG2/DOCK11/DLL1	4
GO:0006346	DNA methylation-dependent heterochromatin assembly	4/1115	18/13349	0.0576158	0.432569	0.399544	PPHLN1/ATF7IP/HELLS/TRIM28	4
GO:0007221	positive regulation of transcription of Notch receptor target	4/1115	18/13349	0.0576158	0.432569	0.399544	NOTCH3/PLXND1/NOTCH1/DLGAP5	4
GO:0010847	regulation of chromatin assembly	4/1115	18/13349	0.0576158	0.432569	0.399544	PHF8/PPHLN1/ATF7IP/TRIM28	4
GO:0021904	dorsal/ventral neural tube patterning	4/1115	18/13349	0.0576158	0.432569	0.399544	GLI3/TULP3/GLI2/SMO	4
GO:0031468	nuclear envelope reassembly	4/1115	18/13349	0.0576158	0.432569	0.399544	REEP4/REEP3/LMNA/VRK1	4
GO:0043501	skeletal muscle adaptation	4/1115	18/13349	0.0576158	0.432569	0.399544	PPP3CA/ACTA1/MYOZ1/TNNC1	4
GO:0060706	cell differentiation involved in embryonic placenta development	4/1115	18/13349	0.0576158	0.432569	0.399544	E2F7/STK4/PLK4/E2F8	4
GO:0060740	prostate gland epithelium morphogenesis	4/1115	18/13349	0.0576158	0.432569	0.399544	GLI2/NOTCH1/CYP7B1/SFRP1	4
GO:0072234	metanephric nephron tubule development	4/1115	18/13349	0.0576158	0.432569	0.399544	HES5/FAT4/YAP1/POU3F3	4
GO:0000012	single strand break repair	3/1115	11/13349	0.0577234	0.432569	0.399544	APLF/XRCC1/LOC100133315	3
GO:0014854	response to inactivity	3/1115	11/13349	0.0577234	0.432569	0.399544	SCN5A/FBXO32/UTRN	3
GO:0033147	negative regulation of intracellular estrogen receptor signaling pathway	3/1115	11/13349	0.0577234	0.432569	0.399544	PHB2/CYP7B1/BRCA1	3
GO:0033539	fatty acid beta-oxidation using acyl-CoA dehydrogenase	3/1115	11/13349	0.0577234	0.432569	0.399544	GCDH/IVD/ACADL	3
GO:0038065	collagen-activated signaling pathway	3/1115	11/13349	0.0577234	0.432569	0.399544	COL4A2/COL4A5/MUSK	3
GO:0045019	negative regulation of nitric oxide biosynthetic process	3/1115	11/13349	0.0577234	0.432569	0.399544	ROCK2/TSPO/GLA	3
GO:0045472	response to ether	3/1115	11/13349	0.0577234	0.432569	0.399544	CRH/NFATC4/CDK4	3
GO:0060019	radial glial cell differentiation	3/1115	11/13349	0.0577234	0.432569	0.399544	GLI3/HES5/LEF1	3
GO:0060831	smoothened signaling pathway involved in dorsal/ventral neural tube patterning	3/1115	11/13349	0.0577234	0.432569	0.399544	GLI3/TULP3/GLI2	3
GO:0072711	cellular response to hydroxyurea	3/1115	11/13349	0.0577234	0.432569	0.399544	TIMELESS/BLM/RAD51	3
GO:0090177	establishment of planar polarity involved in neural tube closure	3/1115	11/13349	0.0577234	0.432569	0.399544	DVL2/SFRP1/FZD2	3
GO:0090309	positive regulation of DNA methylation-dependent heterochromatin assembly	3/1115	11/13349	0.0577234	0.432569	0.399544	PPHLN1/ATF7IP/TRIM28	3
GO:0140289	protein mono-ADP-ribosylation	3/1115	11/13349	0.0577234	0.432569	0.399544	PARP4/PARP11/PARP16	3
GO:1900037	regulation of cellular response to hypoxia	3/1115	11/13349	0.0577234	0.432569	0.399544	AJUBA/ROCK2/NOL3	3
GO:1904406	negative regulation of nitric oxide metabolic process	3/1115	11/13349	0.0577234	0.432569	0.399544	ROCK2/TSPO/GLA	3
GO:2000353	positive regulation of endothelial cell apoptotic process	3/1115	11/13349	0.0577234	0.432569	0.399544	ANO6/THBS1/PDCD4	3
GO:0043539	protein serine/threonine kinase activator activity	6/1128	34/13625	0.057842	0.641017	0.618872	INCENP/DBF4/CKS1B/STK4/PARP16/CCNB1	6
GO:0021766	hippocampus development	10/1115	69/13349	0.0596081	0.446005	0.411954	GLI3/NEUROD1/NEUROD6/LEF1/NCOA1/KIF14/MAS1/XRCC1/SMO/EZH2	10
GO:0001974	blood vessel remodeling	6/1115	34/13349	0.0599171	0.446939	0.412817	FLNA/RSPO3/NOL3/AXL/CHD7/EXT1	6
GO:0048634	regulation of muscle organ development	6/1115	34/13349	0.0599171	0.446939	0.412817	SMAD3/CDON/LEF1/NEUROG1/CENPF/DLL1	6
GO:0003727	single-stranded RNA binding	11/1128	79/13625	0.0601229	0.657289	0.634583	AGO1/AGO3/SNRPC/POLR2D/DDX58/RBMS2/KHDRBS1/ILF3/RBMX/DDX60/LSM14A	11
GO:0019048	modulation by virus of host process	5/1115	26/13349	0.0608003	0.451447	0.416981	EIF2AK2/PHB2/TYMS/EIF2AK4/KPNA2	5
GO:0050434	positive regulation of viral transcription	5/1115	26/13349	0.0608003	0.451447	0.416981	GTF2F2/NELFA/POLR2D/NELFE/MDFIC	5
GO:1904353	regulation of telomere capping	5/1115	26/13349	0.0608003	0.451447	0.416981	MAP2K7/AURKB/USP7/XRCC1/NEK2	5
GO:0051656	establishment of organelle localization	41/1115	384/13349	0.0611266	0.453177	0.418579	CDCA5/BLOC1S5/CEP83/PEX14/KIF18A/NDE1/AURKB/INCENP/CROCC/KIFC1/PLA2G3/NUSAP1/EML3/CENPA/FAM83D/GPSM2/CDCA8/KIF22/MAD2L1/PSRC1/SLC2A4/SPAG5/NDC80/EZR/MYO6/NUF2/KIF14/CENPF/CENPQ/CDT1/CENPE/SAPCD2/CCNB1/CTSZ/DLGAP5/KIF2C/CDK5RAP2/ESPL1/PLK1/NUP88/NUMA1	41
GO:0004712	protein serine/threonine/tyrosine kinase activity	7/1128	43/13625	0.0612402	0.660578	0.637758	AURKA/MAP2K7/AURKB/CLK2/PBK/MAP2K6/TTK	7
GO:0006406	mRNA export from nucleus	14/1115	107/13349	0.0613951	0.453782	0.419137	CPSF1/NUP54/CDC40/THOC6/POLR2D/NUP37/CPSF3/THOC2/SRSF9/NUP107/SRSF1/HNRNPA2B1/CASC3/NUP88	14
GO:0071427	mRNA-containing ribonucleoprotein complex export from nucleus	14/1115	107/13349	0.0613951	0.453782	0.419137	CPSF1/NUP54/CDC40/THOC6/POLR2D/NUP37/CPSF3/THOC2/SRSF9/NUP107/SRSF1/HNRNPA2B1/CASC3/NUP88	14
GO:0006304	DNA modification	12/1115	88/13349	0.0615757	0.454425	0.419731	TEX15/CTCF/MTA2/USP7/ATF7IP/EHMT2/MECP2/HELLS/TRIM28/EXOSC3/BRCA1/EZH2	12
GO:1990841	promoter-specific chromatin binding	8/1128	52/13625	0.0625131	0.665435	0.642447	ZNF609/EHMT2/MECP2/GLI2/TRIM28/CHD7/RBL1/EZH2	8
GO:0001843	neural tube closure	11/1115	79/13349	0.0632671	0.466199	0.430606	VANGL2/TULP3/LRP6/KIF20B/SHROOM3/DVL2/FUZ/STIL/SFRP1/TEAD2/FZD2	11
GO:0010718	positive regulation of epithelial to mesenchymal transition	7/1115	43/13349	0.0636474	0.467582	0.431884	SMAD3/GLIPR2/NOTCH1/LEF1/CRB2/SDCBP/EZH2	7
GO:0045604	regulation of epidermal cell differentiation	7/1115	43/13349	0.0636474	0.467582	0.431884	HES5/ROCK2/NOTCH1/ZFP36L1/DLL1/EZH2/NUMA1	7
GO:0050678	regulation of epithelial cell proliferation	29/1115	259/13349	0.0641207	0.470347	0.434438	BRCA2/PTPRK/PHB2/APLN/ARNT/HES5/CDC73/HTR2B/SMAD3/TIE1/THBS1/SCN5A/NRAS/IQGAP3/PRKDC/YAP1/NOTCH1/ATOH8/ZFP36L1/GPC3/UHRF1/CYP7B1/KDM5B/AKT3/SP1/SMO/SFRP1/ERBB2/NFIB	29
GO:0006473	protein acetylation	21/1115	177/13349	0.0642661	0.470703	0.434767	BRCA2/TADA3/DSCC1/CTCF/JADE3/TAF6L/KANSL1L/ACTL6A/SGF29/MECP2/ESCO2/LEF1/SIN3A/NCOA1/BAZ1A/WDR5/BRCA1/BRD7/KANSL3/CHEK1/SMC5	21
GO:0042826	histone deacetylase binding	13/1128	99/13625	0.0643803	0.673017	0.649767	GLI3/PKN2/H1-5/MTA2/SATB2/RFXANK/CDC20/CHD4/LEF1/TOP2A/KPNA2/SP1/HDAC3	13
GO:0042472	inner ear morphogenesis	10/1115	70/13349	0.0645856	0.472331	0.43627	COL11A1/HESX1/TRIOBP/DVL2/GLI2/ROR2/MYO6/NEUROG1/CHD7/FZD2	10
GO:0034504	protein localization to nucleus	28/1115	249/13349	0.0650983	0.473816	0.437642	GLI3/NUP54/PHB2/PPP3CA/E2F3/ECT2/GTSE1/TAF8/ELAVL1/SMAD3/GLIS2/CCT7/CDK1/NUP107/FLNA/YAP1/MAVS/SIN3A/INTS13/TRIM28/KPNA2/MDFIC/SMO/BARD1/LMNA/HDAC3/PLK1/NUP88	28
GO:0002562	somatic diversification of immune receptors via germline recombination within a single locus	8/1115	52/13349	0.065179	0.473816	0.437642	TCF7/PRKDC/LEF1/TCF3/EXOSC3/EXO1/DCLRE1C/MSH3	8
GO:0003143	embryonic heart tube morphogenesis	8/1115	52/13349	0.065179	0.473816	0.437642	VANGL2/SMAD3/YAP1/NOTCH1/DLL1/SMO/STIL/TEAD2	8
GO:0016444	somatic cell DNA recombination	8/1115	52/13349	0.065179	0.473816	0.437642	TCF7/PRKDC/LEF1/TCF3/EXOSC3/EXO1/DCLRE1C/MSH3	8
GO:0001570	vasculogenesis	9/1115	61/13349	0.065327	0.474182	0.43798	SGPL1/TIE1/EMP2/YAP1/NOTCH1/ZFP36L1/GJC1/SMO/TEAD2	9
GO:0036293	response to decreased oxygen levels	34/1115	312/13349	0.0657329	0.476416	0.440044	SUV39H1/AJUBA/PHB2/REST/E2F1/ARNT/APOLD1/HP1BP3/CCNA2/STOX1/HILPDA/ROCK2/SMAD3/THBS1/MECP2/TRPC6/NOTCH1/ZFP36L1/PMAIP1/SLC2A4/UCP2/STC2/BRIP1/EGLN1/MYB/NOL3/RAF1/XRCC1/CCNB1/SUV39H2/HIF3A/LMNA/SFRP1/MDM4	34
GO:0006959	humoral immune response	12/1115	89/13349	0.0660237	0.477811	0.441332	H2BC8/H2BS1/H2BC10/H2BC11/H2BC12/NOTCH1/HMGN2/H2BC4/H2BC6/H2BC21/EXO1/SERPING1	12
GO:0000062	fatty-acyl-CoA binding	4/1128	19/13625	0.0665529	0.673017	0.649767	GCDH/ACADL/ACOT11/ACBD7	4
GO:0071855	neuropeptide receptor binding	4/1128	19/13625	0.0665529	0.673017	0.649767	APLN/NPPA/CRH/NTS	4
GO:1901567	fatty acid derivative binding	4/1128	19/13625	0.0665529	0.673017	0.649767	GCDH/ACADL/ACOT11/ACBD7	4
GO:0031056	regulation of histone modification	16/1115	128/13349	0.0672938	0.483042	0.446164	KDM5A/SREBF1/TADA3/H1-5/CTCF/AASS/MECP2/SIN3A/MYB/NELFE/CCNB1/WDR5/BRCA1/BRD7/CHEK1/PHF19	16
GO:0035148	tube formation	16/1115	128/13349	0.0672938	0.483042	0.446164	VANGL2/TULP3/LRP6/HESX1/HES5/KIF20B/SHROOM3/DVL2/NOTCH1/ATOH8/STK4/FUZ/STIL/SFRP1/TEAD2/FZD2	16
GO:0045738	negative regulation of DNA repair	6/1115	35/13349	0.0674328	0.483042	0.446164	RMI2/AUNIP/PARPBP/POLQ/CYREN/UBQLN4	6
GO:0048705	skeletal system morphogenesis	19/1115	158/13349	0.0679319	0.483042	0.446164	GLI3/TULP3/COL11A1/LRP6/RYK/SGPL1/WWOX/SMAD3/SATB2/ROR2/NEUROG1/INPPL1/BMPR1B/SOX5/FUZ/RDH10/NAB1/SFRP1/EXT1	19
GO:0050792	regulation of viral process	18/1115	148/13349	0.0679473	0.483042	0.446164	PKN2/EIF2AK2/GTF2F2/NELFA/POLR2D/PPID/MAVS/NOTCH1/TRIM28/ILF3/NELFE/TOP2A/KPNA2/AXL/MDFIC/TNIP1/TMEM250/PC	18
GO:0021987	cerebral cortex development	13/1115	99/13349	0.0680634	0.483042	0.446164	GLI3/LRP6/NDE1/TACC3/CDON/FAT4/FLNA/NCOA1/KIF14/POU3F3/WDR62/SMO/H2AX	13
GO:0060606	tube closure	11/1115	80/13349	0.0680866	0.483042	0.446164	VANGL2/TULP3/LRP6/KIF20B/SHROOM3/DVL2/FUZ/STIL/SFRP1/TEAD2/FZD2	11
GO:0046599	regulation of centriole replication	4/1115	19/13349	0.0683381	0.483042	0.446164	PLK4/BRCA1/CDK5RAP2/STIL	4
GO:0046885	regulation of hormone biosynthetic process	4/1115	19/13349	0.0683381	0.483042	0.446164	REST/ARNT/STC2/H6PD	4
GO:0048665	neuron fate specification	4/1115	19/13349	0.0683381	0.483042	0.446164	GLI3/DMRT3/GLI2/DLL1	4
GO:0048873	homeostasis of number of cells within a tissue	4/1115	19/13349	0.0683381	0.483042	0.446164	F2R/NOTCH1/AKT3/SMO	4
GO:0060512	prostate gland morphogenesis	4/1115	19/13349	0.0683381	0.483042	0.446164	GLI2/NOTCH1/CYP7B1/SFRP1	4
GO:0060972	left/right pattern formation	4/1115	19/13349	0.0683381	0.483042	0.446164	MNS1/NOTCH1/DLL1/SMO	4
GO:0072170	metanephric tubule development	4/1115	19/13349	0.0683381	0.483042	0.446164	HES5/FAT4/YAP1/POU3F3	4
GO:0072243	metanephric nephron epithelium development	4/1115	19/13349	0.0683381	0.483042	0.446164	HES5/FAT4/YAP1/POU3F3	4
GO:2000042	negative regulation of double-strand break repair via homologous recombination	4/1115	19/13349	0.0683381	0.483042	0.446164	RMI2/PARPBP/POLQ/UBQLN4	4
GO:0061629	RNA polymerase II-specific DNA-binding transcription factor binding	27/1128	242/13625	0.0684943	0.684097	0.660465	NEUROD1/PHB2/TADA3/ARNT/TRERF1/MTA2/H2BC9/CPNE1/SMAD3/CHD4/PPID/LEF1/SIN3A/TCF3/HSPB1/NCOA1/HMGN3/TP53BP2/DLL1/RBBP8/MDFIC/SP1/PCNA/MED25/HDAC3/RBL1/MED16	27
GO:0006997	nucleus organization	14/1115	109/13349	0.069529	0.488454	0.451162	NEMP1/NUP54/CCNB2/PARP11/REEP4/CDK1/REEP3/NUP107/DMPK/CCNB1/LMNA/PLK1/VRK1/NUMA1	14
GO:0021591	ventricular system development	5/1115	27/13349	0.0697072	0.488454	0.451162	CCDC134/MECP2/CELSR2/CENPF/KIF27	5
GO:0032350	regulation of hormone metabolic process	5/1115	27/13349	0.0697072	0.488454	0.451162	REST/ARNT/STC2/H6PD/RDH10	5
GO:0042491	inner ear auditory receptor cell differentiation	5/1115	27/13349	0.0697072	0.488454	0.451162	HES5/TRIOBP/NOTCH1/MYO6/DLL1	5
GO:0045214	sarcomere organization	5/1115	27/13349	0.0697072	0.488454	0.451162	KLHL41/MYH3/ACTN2/MYOZ1/TNNT3	5
GO:0090075	relaxation of muscle	5/1115	27/13349	0.0697072	0.488454	0.451162	GUCY1A1/NEUROG1/ATP2A1/SLN/HRC	5
GO:0010171	body morphogenesis	7/1115	44/13349	0.0704903	0.490567	0.453114	LRP6/SGPL1/MYH3/CDON/LEF1/GPC3/FUZ	7
GO:0008353	RNA polymerase II CTD heptapeptide repeat kinase activity	3/1128	12/13625	0.0707927	0.69843	0.674302	CDK19/CDK1/CDK4	3
GO:0007492	endoderm development	9/1115	62/13349	0.0710341	0.490567	0.453114	KIF16B/COL11A1/COL4A2/CDC73/SMAD3/NOTCH1/ZFP36L1/ITGA7/EXT1	9
GO:0008406	gonad development	19/1115	159/13349	0.0714036	0.490567	0.453114	BRCA2/KDM5A/SGPL1/COL9A3/KIF18A/HESX1/RNF38/NUP107/FLNA/FANCA/NCOA1/BRIP1/MAS1/NASP/BMPR1B/RRM1/NUDT1/RDH10/SFRP1	19
GO:0061180	mammary gland epithelium development	8/1115	53/13349	0.0714189	0.490567	0.453114	BRCA2/LRP6/PHB2/IQGAP3/AKT2/GLI2/KDM5B/SMO	8
GO:0140297	DNA-binding transcription factor binding	35/1128	328/13625	0.0718888	0.700699	0.676493	ATN1/NEUROD1/PHB2/PTMA/TADA3/ARNT/ZNF503/TRERF1/MTA2/H2BC9/CPNE1/SMAD3/CHD4/PPID/TEAD3/NCAPG2/YAP1/LEF1/ATOH8/SIN3A/TCF3/HSPB1/NCOA1/ZNF516/HMGN3/TP53BP2/DLL1/RBBP8/MDFIC/SP1/PCNA/MED25/HDAC3/RBL1/MED16	35
GO:0002328	pro-B cell differentiation	3/1115	12/13349	0.0723323	0.490567	0.453114	HES5/PRKDC/NOTCH1	3
GO:0003071	renal system process involved in regulation of systemic arterial blood pressure	3/1115	12/13349	0.0723323	0.490567	0.453114	EMP2/F2R/CORO2B	3
GO:0008298	intracellular mRNA localization	3/1115	12/13349	0.0723323	0.490567	0.453114	ZFP36L1/EXOSC3/CASC3	3
GO:0010826	negative regulation of centrosome duplication	3/1115	12/13349	0.0723323	0.490567	0.453114	NUBP1/BRCA1/CDK5RAP2	3
GO:0014819	regulation of skeletal muscle contraction	3/1115	12/13349	0.0723323	0.490567	0.453114	ATP2A1/SCN4A/DMPK	3
GO:0036124	histone H3-K9 trimethylation	3/1115	12/13349	0.0723323	0.490567	0.453114	SUV39H1/MECP2/SUV39H2	3
GO:0042249	establishment of planar polarity of embryonic epithelium	3/1115	12/13349	0.0723323	0.490567	0.453114	DVL2/SFRP1/FZD2	3
GO:0043508	negative regulation of JUN kinase activity	3/1115	12/13349	0.0723323	0.490567	0.453114	NPPA/PDCD4/SFRP1	3
GO:0046606	negative regulation of centrosome cycle	3/1115	12/13349	0.0723323	0.490567	0.453114	NUBP1/BRCA1/CDK5RAP2	3
GO:0048096	chromatin-mediated maintenance of transcription	3/1115	12/13349	0.0723323	0.490567	0.453114	SMARCD1/CDCA4/CHEK1	3
GO:0051095	regulation of helicase activity	3/1115	12/13349	0.0723323	0.490567	0.453114	MCM2/GTF2H2/MSH3	3
GO:0051447	negative regulation of meiotic cell cycle	3/1115	12/13349	0.0723323	0.490567	0.453114	FBXO5/TRIP13/TTK	3
GO:0070365	hepatocyte differentiation	3/1115	12/13349	0.0723323	0.490567	0.453114	E2F7/E2F8/CPS1	3
GO:0071636	positive regulation of transforming growth factor beta production	3/1115	12/13349	0.0723323	0.490567	0.453114	SMAD3/THBS1/MYB	3
GO:0071679	commissural neuron axon guidance	3/1115	12/13349	0.0723323	0.490567	0.453114	RYK/SMO/NFIB	3
GO:0072148	epithelial cell fate commitment	3/1115	12/13349	0.0723323	0.490567	0.453114	NEUROD1/NOTCH1/DLL1	3
GO:0072710	response to hydroxyurea	3/1115	12/13349	0.0723323	0.490567	0.453114	TIMELESS/BLM/RAD51	3
GO:0090308	regulation of DNA methylation-dependent heterochromatin assembly	3/1115	12/13349	0.0723323	0.490567	0.453114	PPHLN1/ATF7IP/TRIM28	3
GO:1905168	positive regulation of double-strand break repair via homologous recombination	3/1115	12/13349	0.0723323	0.490567	0.453114	RAD51AP1/TIMELESS/ARID2	3
GO:0007292	female gamete generation	13/1115	100/13349	0.0725491	0.491351	0.453838	BRCA2/RPS6/AURKA/CCNB2/CDC25B/FBXO5/TRIP13/BMPR1B/TOP2A/CCNB1/TTK/PLK1/HROB	13
GO:0048041	focal adhesion assembly	11/1115	81/13349	0.0731363	0.49395	0.456239	AJUBA/RCC2/PTPRK/ROCK2/SMAD3/THBS1/LIMS1/ACTN2/CORO2B/THSD1/SFRP1	11
GO:2001021	negative regulation of response to DNA damage stimulus	11/1115	81/13349	0.0731363	0.49395	0.456239	RMI2/AUNIP/PARPBP/FBXO5/POLQ/CYREN/CHEK2/DDIAS/XRCC1/UBQLN4/BCL2L12	11
GO:0001525	angiogenesis	41/1115	390/13349	0.0738812	0.498288	0.460245	CCN3/E2F2/AGO1/NCL/ADM2/POFUT1/UNC5B/APLN/APOLD1/COL4A2/TSPAN12/E2F7/CEMIP2/ROCK2/TIE1/THBS1/CCDC134/PLXND1/PAK4/EMP2/MECP2/EPHB4/FLNA/NOTCH1/LEF1/STK4/NFATC4/COL15A1/HSPB1/RSPO3/EGLN1/E2F8/AKT3/DLL1/VAV2/SP1/BRCA1/HIF3A/SFRP1/ERBB2/RNF213	41
GO:0004714	transmembrane receptor protein tyrosine kinase activity	8/1128	54/13625	0.0749092	0.708677	0.684195	TIE1/MUSK/EPHB4/ROR2/EFNA4/FGFRL1/AXL/ERBB2	8
GO:0030374	nuclear receptor coactivator activity	8/1128	54/13625	0.0749092	0.708677	0.684195	TADA3/TRERF1/HELZ2/ACTN2/NCOA1/SS18/DCAF6/SFR1	8
GO:0072332	intrinsic apoptotic signaling pathway by p53 class mediator	10/1115	72/13349	0.0753198	0.505941	0.467314	E2F2/BRCA2/TMEM109/E2F1/WWOX/PMAIP1/CHEK2/TP53BP2/HNRNPK/BCL2L12	10
GO:0048599	oocyte development	6/1115	36/13349	0.0754708	0.505941	0.467314	BRCA2/AURKA/CDC25B/FBXO5/TRIP13/CCNB1	6
GO:0090102	cochlea development	6/1115	36/13349	0.0754708	0.505941	0.467314	MCM2/CCNA2/DVL2/GLI2/NEUROG1/FZD2	6
GO:0001841	neural tube formation	12/1115	91/13349	0.0755369	0.505941	0.467314	VANGL2/TULP3/LRP6/KIF20B/SHROOM3/DVL2/STK4/FUZ/STIL/SFRP1/TEAD2/FZD2	12
GO:0021761	limbic system development	12/1115	91/13349	0.0755369	0.505941	0.467314	GLI3/NEUROD1/NEUROD6/CRH/LEF1/NCOA1/KIF14/MAS1/XRCC1/SMO/SOX3/EZH2	12
GO:0030332	cyclin binding	5/1128	28/13625	0.0769435	0.708677	0.684195	CDK1/CDK2/CDK4/MDFIC/HDAC3	5
GO:0045069	regulation of viral genome replication	9/1115	63/13349	0.0770412	0.514597	0.475309	PKN2/EIF2AK2/PPID/MAVS/NOTCH1/TRIM28/ILF3/TOP2A/TNIP1	9
GO:1901222	regulation of NIK/NF-kappaB signaling	9/1115	63/13349	0.0770412	0.514597	0.475309	CCN3/EIF2AK2/PHB2/AGO3/CPNE1/PDCD4/RTKN2/LIMS1/NOL3	9
GO:0006378	mRNA polyadenylation	7/1115	45/13349	0.0777538	0.518643	0.479047	CPSF1/CDC73/CPSF3/SCAF8/SNRPA/NELFE/AHCYL1	7
GO:0004529	exodeoxyribonuclease activity	4/1128	20/13625	0.0779632	0.708677	0.684195	POLE/EXO1/DCLRE1C/POLD1	4
GO:0016895	exodeoxyribonuclease activity, producing 5'-phosphomonoesters	4/1128	20/13625	0.0779632	0.708677	0.684195	POLE/EXO1/DCLRE1C/POLD1	4
GO:0051010	microtubule plus-end binding	4/1128	20/13625	0.0779632	0.708677	0.684195	KIF18A/KNSTRN/KIF2C/NUMA1	4
GO:0035821	modulation of process of other organism	11/1115	82/13349	0.0784179	0.520116	0.480408	GSDMD/EIF2AK2/PHB2/REST/TYMS/EIF2AK4/LEF1/KPNA2/SP1/TNIP1/PC	11
GO:0014904	myotube cell development	5/1115	28/13349	0.079292	0.520116	0.480408	PPP3CA/KLHL41/ACTA1/STAC3/SMO	5
GO:0030513	positive regulation of BMP signaling pathway	5/1115	28/13349	0.079292	0.520116	0.480408	HES5/NOTCH1/GPC3/CRB2/NUMA1	5
GO:0045601	regulation of endothelial cell differentiation	5/1115	28/13349	0.079292	0.520116	0.480408	APOLD1/ROCK2/IKBKB/NOTCH1/ATOH8	5
GO:0071480	cellular response to gamma radiation	5/1115	28/13349	0.079292	0.520116	0.480408	TMEM109/YAP1/CHEK2/RAD51/H2AX	5
GO:0072091	regulation of stem cell proliferation	5/1115	28/13349	0.079292	0.520116	0.480408	FBLN1/EIF2AK2/AGO3/YAP1/ZFP36L1	5
GO:1901381	positive regulation of potassium ion transmembrane transport	5/1115	28/13349	0.079292	0.520116	0.480408	NPPA/ANO6/FLNA/ACTN2/ALG10B	5
GO:0070507	regulation of microtubule cytoskeleton organization	16/1115	131/13349	0.0793222	0.520116	0.480408	KIF18A/TACC3/EML3/GPSM2/MECP2/SKA1/PSRC1/SPAG5/BORA/RCC1/ARHGEF2/SKA3/TPX2/CDK5RAP2/PLK1/NUMA1	16
GO:0009595	detection of biotic stimulus	4/1115	20/13349	0.0800097	0.520116	0.480408	TSPO/YAP1/DACH1/SMO	4
GO:0010661	positive regulation of muscle cell apoptotic process	4/1115	20/13349	0.0800097	0.520116	0.480408	E2F3/RBM10/PDCD4/STK4	4
GO:0040020	regulation of meiotic nuclear division	4/1115	20/13349	0.0800097	0.520116	0.480408	RAD51AP1/CDC20/FBXO5/TRIP13	4
GO:0046931	pore complex assembly	4/1115	20/13349	0.0800097	0.520116	0.480408	GSDMD/ANO6/NUP107/AFDN	4
GO:0051570	regulation of histone H3-K9 methylation	4/1115	20/13349	0.0800097	0.520116	0.480408	H1-5/MECP2/MYB/BRCA1	4
GO:0060441	epithelial tube branching involved in lung morphogenesis	4/1115	20/13349	0.0800097	0.520116	0.480408	YAP1/RSPO2/RDH10/EXT1	4
GO:0071157	negative regulation of cell cycle arrest	4/1115	20/13349	0.0800097	0.520116	0.480408	HMGN5/CDK4/CHEK2/MDM4	4
GO:0071514	genetic imprinting	4/1115	20/13349	0.0800097	0.520116	0.480408	CTCF/MECP2/TRIM28/BRCA1	4
GO:0072202	cell differentiation involved in metanephros development	4/1115	20/13349	0.0800097	0.520116	0.480408	FAT4/YAP1/POU3F3/SMO	4
GO:0072207	metanephric epithelium development	4/1115	20/13349	0.0800097	0.520116	0.480408	HES5/FAT4/YAP1/POU3F3	4
GO:2000737	negative regulation of stem cell differentiation	4/1115	20/13349	0.0800097	0.520116	0.480408	REST/HES5/YAP1/NOTCH1	4
GO:0006283	transcription-coupled nucleotide-excision repair	10/1115	73/13349	0.0810799	0.526369	0.486183	RFC5/RFC4/USP7/POLR2D/RPA3/GTF2H2/XRCC1/PCNA/RFC2/POLD1	10
GO:0090316	positive regulation of intracellular protein transport	19/1115	162/13349	0.0825297	0.535066	0.494216	GLI3/TFDP1/E2F1/ECT2/GTSE1/KIF20B/SMAD3/CHRM1/SREBF2/AKT2/FLNA/MAVS/PMAIP1/TRIM28/TP53BP2/SMO/HDAC3/ERBB2/CEP131	19
GO:2000573	positive regulation of DNA biosynthetic process	9/1115	64/13349	0.0833493	0.539021	0.497869	RFC5/DSCC1/MAP2K7/AURKB/RFC4/CCT7/PCNA/RFC2/NEK2	9
GO:0009913	epidermal cell differentiation	16/1115	132/13349	0.0836246	0.539021	0.497869	DSC3/HES5/PPHLN1/ROCK2/TRIOBP/YAP1/NOTCH1/ZFP36L1/STK4/MYO6/OPN3/PALLD/DLL1/EXPH5/EZH2/NUMA1	16
GO:0014020	primary neural tube formation	11/1115	83/13349	0.0839326	0.539021	0.497869	VANGL2/TULP3/LRP6/KIF20B/SHROOM3/DVL2/FUZ/STIL/SFRP1/TEAD2/FZD2	11
GO:0014902	myotube differentiation	11/1115	83/13349	0.0839326	0.539021	0.497869	CCN3/PPP3CA/KLHL41/CDON/ACTA1/NOTCH1/MAMSTR/STAC3/JAM2/DMPK/SMO	11
GO:0021510	spinal cord development	11/1115	83/13349	0.0839326	0.539021	0.497869	GLI3/TULP3/DRAXIN/DMRT3/PHGDH/ACTL6A/GLI2/NOTCH1/GDF11/DLL1/SMO	11
GO:0009262	deoxyribonucleotide metabolic process	6/1115	37/13349	0.0840277	0.539021	0.497869	RRM2/TYMS/DCK/DERA/RRM1/NUDT1	6
GO:0045661	regulation of myoblast differentiation	6/1115	37/13349	0.0840277	0.539021	0.497869	BOC/KLHL41/CDON/NOTCH1/ZFP36L1/DLL1	6
GO:0060976	coronary vasculature development	6/1115	37/13349	0.0840277	0.539021	0.497869	APLN/ARID2/PLXND1/CNTRL/NOTCH1/GPC3	6
GO:0060485	mesenchyme development	26/1115	235/13349	0.0850947	0.544468	0.5029	LRP6/S100A4/ACTC1/HTR2B/SMAD3/GLIPR2/FAM83D/PDCD4/FLNA/YAP1/ACTA1/NOTCH1/LEF1/ZFP36L1/TRIM28/CRB2/AKNA/FUZ/RDH10/SDCBP/SMO/SFRP1/TEAD2/EXT1/EZH2/MDM4	26
GO:0007528	neuromuscular junction development	7/1115	46/13349	0.0854368	0.544468	0.5029	COL4A5/MUSK/F2R/CHRNA1/MESD/ERBB2/UTRN	7
GO:0043392	negative regulation of DNA binding	7/1115	46/13349	0.0854368	0.544468	0.5029	E2F1/CPNE1/LEF1/SIN3A/SMO/ZNF462/NEK2	7
GO:0043631	RNA polyadenylation	7/1115	46/13349	0.0854368	0.544468	0.5029	CPSF1/CDC73/CPSF3/SCAF8/SNRPA/NELFE/AHCYL1	7
GO:0030855	epithelial cell differentiation	46/1115	449/13349	0.0854376	0.544468	0.5029	NEUROD1/DSC3/CEP152/APOLD1/HES5/TYMS/SHROOM3/E2F7/PPHLN1/ROCK2/SMAD3/TIE1/TRIOBP/IKBKB/MSN/CDK1/CCDC88C/PTER/AKT2/FAT4/FLNA/YAP1/NOTCH1/ATOH8/ZFP36L1/STK4/PLK4/AFDN/EZR/COL15A1/MYO6/E2F8/CASP6/CPS1/OPN3/KDM5B/PALLD/DLL1/PCNA/EXPH5/SMO/EXT1/NFIB/EZH2/NUMA1/FZD2	46
GO:0030326	embryonic limb morphogenesis	12/1115	93/13349	0.085883	0.545874	0.504199	GLI3/TULP3/LRP6/MYH3/GLI2/NOTCH1/LEF1/ROR2/GPC3/RSPO2/RDH10/CHD7	12
GO:0035113	embryonic appendage morphogenesis	12/1115	93/13349	0.085883	0.545874	0.504199	GLI3/TULP3/LRP6/MYH3/GLI2/NOTCH1/LEF1/ROR2/GPC3/RSPO2/RDH10/CHD7	12
GO:0002161	aminoacyl-tRNA editing activity	3/1128	13/13625	0.0865659	0.736954	0.711495	IARS2/DTD2/TARS2	3
GO:0016018	cyclosporin A binding	3/1128	13/13625	0.0865659	0.736954	0.711495	PPP3CA/PPWD1/PPID	3
GO:0051011	microtubule minus-end binding	3/1128	13/13625	0.0865659	0.736954	0.711495	TUBGCP4/TUBGCP3/NUMA1	3
GO:0097617	annealing activity	3/1128	13/13625	0.0865659	0.736954	0.711495	RECQL4/BLM/RAD54L	3
GO:0071214	cellular response to abiotic stimulus	29/1115	267/13349	0.0865795	0.548864	0.50696	RAD51AP1/PTPRK/REST/TMEM109/ECT2/AURKB/GNA11/EFHD1/EIF2AK4/PPID/AKT2/TSPO/YAP1/PBK/ZFP36L1/BLM/SLC2A4/NFATC4/CHEK2/RAD51/OPN3/ARHGEF2/PCNA/H2AX/NEUROD2/SFRP1/TNKS1BP1/CHEK1/POLD1	29
GO:0104004	cellular response to environmental stimulus	29/1115	267/13349	0.0865795	0.548864	0.50696	RAD51AP1/PTPRK/REST/TMEM109/ECT2/AURKB/GNA11/EFHD1/EIF2AK4/PPID/AKT2/TSPO/YAP1/PBK/ZFP36L1/BLM/SLC2A4/NFATC4/CHEK2/RAD51/OPN3/ARHGEF2/PCNA/H2AX/NEUROD2/SFRP1/TNKS1BP1/CHEK1/POLD1	29
GO:0001222	transcription corepressor binding	5/1128	29/13625	0.0869399	0.736954	0.711495	EHMT2/EED/HDGF/HDAC3/EZH2	5
GO:0017147	Wnt-protein binding	5/1128	29/13625	0.0869399	0.736954	0.711495	LRP6/RYK/ROR2/SFRP1/FZD2	5
GO:0032368	regulation of lipid transport	13/1115	103/13349	0.0871374	0.550355	0.508338	LPCAT3/PLA2G3/THBS1/EEPD1/SREBF2/CRH/AKT2/TSPO/ABCA2/MYB/KDM5B/MAP2K6/PCSK9	13
GO:0001216	DNA-binding transcription activator activity	35/1128	334/13625	0.0874506	0.736954	0.711495	NEUROD1/TFDP1/E2F2/NHLH1/ZNF395/SREBF1/ZNF107/E2F1/E2F3/CASZ1/NEUROD6/SMAD3/SATB2/RFXANK/GLIS2/ATF6B/GLI2/ZNF384/ZNF438/LEF1/TCF4/KLF13/TCF3/SMARCD1/MYB/ZFP62/PLAG1/SIX5/SP1/MYBL2/NEUROD2/ZNF850/PLAGL1/NFIB/MDM4	35
GO:0002031	G protein-coupled receptor internalization	3/1115	13/13349	0.0884014	0.550355	0.508338	APLN/HTR2B/GTF2H2	3
GO:0006349	regulation of gene expression by genetic imprinting	3/1115	13/13349	0.0884014	0.550355	0.508338	CTCF/MECP2/BRCA1	3
GO:0006544	glycine metabolic process	3/1115	13/13349	0.0884014	0.550355	0.508338	PHGDH/SHMT1/DHFR	3
GO:0031453	positive regulation of heterochromatin assembly	3/1115	13/13349	0.0884014	0.550355	0.508338	PPHLN1/ATF7IP/TRIM28	3
GO:0045799	positive regulation of chromatin assembly or disassembly	3/1115	13/13349	0.0884014	0.550355	0.508338	PPHLN1/ATF7IP/TRIM28	3
GO:0060253	negative regulation of glial cell proliferation	3/1115	13/13349	0.0884014	0.550355	0.508338	IDH2/TSPO/NOTCH1	3
GO:0090128	regulation of synapse maturation	3/1115	13/13349	0.0884014	0.550355	0.508338	CDC20/NFATC4/NEUROD2	3
GO:0090280	positive regulation of calcium ion import	3/1115	13/13349	0.0884014	0.550355	0.508338	TRPV3/CRH/ATP2A1	3
GO:0106074	aminoacyl-tRNA metabolism involved in translational fidelity	3/1115	13/13349	0.0884014	0.550355	0.508338	IARS2/DTD2/TARS2	3
GO:0120263	positive regulation of heterochromatin organization	3/1115	13/13349	0.0884014	0.550355	0.508338	PPHLN1/ATF7IP/TRIM28	3
GO:1904668	positive regulation of ubiquitin protein ligase activity	3/1115	13/13349	0.0884014	0.550355	0.508338	UBE2C/CDC20/PLK1	3
GO:1905564	positive regulation of vascular endothelial cell proliferation	3/1115	13/13349	0.0884014	0.550355	0.508338	APLN/AKT3/SP1	3
GO:2001044	regulation of integrin-mediated signaling pathway	3/1115	13/13349	0.0884014	0.550355	0.508338	EMP2/FLNA/LIMS1	3
GO:0007140	male meiotic nuclear division	5/1115	29/13349	0.0895424	0.554615	0.512272	BRCA2/TEX15/KIF18A/FANCA/TRIP13	5
GO:0010165	response to X-ray	5/1115	29/13349	0.0895424	0.554615	0.512272	BRCA2/XRCC2/BLM/RAD51/SFRP1	5
GO:0039528	cytoplasmic pattern recognition receptor signaling pathway in response to virus	5/1115	29/13349	0.0895424	0.554615	0.512272	PHB2/DDX58/DDX60/LSM14A/SEC14L1	5
GO:0048806	genitalia development	5/1115	29/13349	0.0895424	0.554615	0.512272	LRP6/ROR2/NEUROG1/AXL/CHD7	5
GO:0002753	cytoplasmic pattern recognition receptor signaling pathway	9/1115	65/13349	0.0899583	0.556481	0.513996	PHB2/TIFA/DDX58/ERBIN/DDX60/LSM14A/MAP2K6/SEC14L1/TAB2	9
GO:0043903	regulation of biological process involved in symbiotic interaction	18/1115	154/13349	0.0914354	0.564884	0.521758	PKN2/EIF2AK2/GTF2F2/NELFA/POLR2D/PPID/MAVS/NOTCH1/TRIM28/ILF3/NELFE/TOP2A/KPNA2/AXL/MDFIC/TNIP1/TMEM250/PC	18
GO:0002009	morphogenesis of an epithelium	45/1115	441/13349	0.0924527	0.564884	0.521758	GLI3/VANGL2/TULP3/LRP6/RYK/AJUBA/PHB2/HESX1/HES5/KIF20B/SHROOM3/SMAD3/TIE1/TIMELESS/PLXND1/DVL2/MSN/CELSR2/FAT4/GLI2/FLNA/YAP1/NOTCH1/LEF1/GPC4/ROR2/GPC3/STK4/NFATC4/TRIM28/RSPO3/CYP7B1/KDM5B/DLL1/SAPCD2/RSPO2/FUZ/RDH10/SMO/GPC6/STIL/SFRP1/TEAD2/EXT1/FZD2	45
GO:0002230	positive regulation of defense response to virus by host	4/1115	21/13349	0.0925963	0.564884	0.521758	EIF2AK4/DDX58/MAVS/SIN3A	4
GO:0006541	glutamine metabolic process	4/1115	21/13349	0.0925963	0.564884	0.521758	PFAS/PHGDH/MECP2/CPS1	4
GO:0010614	negative regulation of cardiac muscle hypertrophy	4/1115	21/13349	0.0925963	0.564884	0.521758	SMAD3/NOTCH1/MLIP/LMNA	4
GO:0018027	peptidyl-lysine dimethylation	4/1115	21/13349	0.0925963	0.564884	0.521758	SUV39H1/EHMT2/EEF1AKMT2/SUV39H2	4
GO:0035116	embryonic hindlimb morphogenesis	4/1115	21/13349	0.0925963	0.564884	0.521758	NOTCH1/GPC3/RSPO2/CHD7	4
GO:0043984	histone H4-K16 acetylation	4/1115	21/13349	0.0925963	0.564884	0.521758	KANSL1L/WDR5/BRCA1/KANSL3	4
GO:0044058	regulation of digestive system process	4/1115	21/13349	0.0925963	0.564884	0.521758	NEUROD1/LPCAT3/CRH/NEUROG1	4
GO:0051307	meiotic chromosome separation	4/1115	21/13349	0.0925963	0.564884	0.521758	EME1/TOP2A/TTK/ESPL1	4
GO:0070723	response to cholesterol	4/1115	21/13349	0.0925963	0.564884	0.521758	LRP6/AACS/ABCA2/SMO	4
GO:0007276	gamete generation	47/1115	463/13349	0.092923	0.565808	0.522611	BRCA2/KDM5A/RPS6/AURKA/TEX15/SGPL1/E2F1/KIF18A/SLC4A2/RFX2/FANCD2/CCNB2/PARP11/KIFC1/PLA2G3/HERPUD2/CDC25B/RPL39L/FBXO5/RACGAP1/FANCA/MNS1/NOTCH1/KHDRBS1/H1-6/BRIP1/FANCL/KNL1/TRIP13/TSNAX/MAS1/BMPR1B/EIF5A2/CDC25C/JAM2/TOP2A/SIX5/CCNB1/AXL/PTTG1/H2AX/TTK/SPATA6/PLK1/HROB/CEP131/ASF1B	47
GO:0006376	mRNA splice site selection	6/1115	38/13349	0.0930974	0.565808	0.522611	SNRPC/LUC7L2/SRSF9/SRSF1/NOL3/RBMX	6
GO:0021587	cerebellum morphogenesis	6/1115	38/13349	0.0930974	0.565808	0.522611	LRP6/GLI2/KIF14/DLL1/XRCC1/SMO	6
GO:0010803	regulation of tumor necrosis factor-mediated signaling pathway	7/1115	47/13349	0.0935363	0.567057	0.523764	CPNE1/IKBKB/SPPL2B/H2BC11/NOL3/TRAIP/SPPL2A	7
GO:0060113	inner ear receptor cell differentiation	7/1115	47/13349	0.0935363	0.567057	0.523764	HES5/TRIOBP/FAT4/NOTCH1/MYO6/DLL1/FZD2	7
GO:0043583	ear development	19/1115	165/13349	0.0947404	0.57364	0.529845	GLI3/NEUROD1/COL11A1/MCM2/HESX1/HES5/CCNA2/TRIOBP/DVL2/FAT4/GLI2/NOTCH1/ROR2/MYO6/NEUROG1/DLL1/RDH10/CHD7/FZD2	19
GO:0007596	blood coagulation	26/1115	238/13349	0.0952918	0.57626	0.532265	FBLN1/H3C10/H3C12/H3C11/GNA11/H3C6/H3C7/H3C8/ANO6/DOCK11/PAFAH2/THBS1/DGKB/HMG20B/TRPC6/F2R/FLNA/HSPB1/H3C4/H3C13/H3C14/H3C15/RAF1/VAV2/AXL/SERPING1	26
GO:0001838	embryonic epithelial tube formation	13/1115	105/13349	0.0978138	0.588317	0.543401	VANGL2/TULP3/LRP6/HES5/KIF20B/SHROOM3/DVL2/STK4/FUZ/STIL/SFRP1/TEAD2/FZD2	13
GO:2000241	regulation of reproductive process	13/1115	105/13349	0.0978138	0.588317	0.543401	RAD51AP1/AURKA/SYDE1/CDC20/CDC25B/FBXO5/NOTCH1/STK4/INTS13/TRIP13/CDC25C/TTK/SFRP1	13
GO:0016331	morphogenesis of embryonic epithelium	15/1115	125/13349	0.0978913	0.588317	0.543401	VANGL2/TULP3/LRP6/HES5/KIF20B/SHROOM3/DVL2/GLI2/STK4/FUZ/RDH10/STIL/SFRP1/TEAD2/FZD2	15
GO:0030010	establishment of cell polarity	15/1115	125/13349	0.0978913	0.588317	0.543401	HES5/NDE1/KIF20B/ROCK2/CENPA/GPSM2/MSN/MAD2L1/NDC80/CRB2/SAPCD2/SNX27/CDK5RAP2/PLK1/NUMA1	15
GO:0060041	retina development in camera-type eye	15/1115	125/13349	0.0978913	0.588317	0.543401	NEUROD1/LRP6/OBSL1/TSPAN12/ACTL6A/CDON/NEUROD4/BMPR1B/RRM1/DLL1/CRB2/SDK2/TGIF2/CHD7/SLC17A7	15
GO:0043010	camera-type eye development	27/1115	250/13349	0.100394	0.601414	0.555498	GLI3/NEUROD1/TULP3/LRP6/OBSL1/HESX1/MYOM2/HES5/TSPAN12/SMAD3/ACTL6A/CDON/NEUROD4/CDK4/GDF11/KDM5B/BMPR1B/RRM1/DLL1/CRB2/MYOM1/SIX5/RDH10/SDK2/TGIF2/CHD7/SLC17A7	27
GO:0007020	microtubule nucleation	5/1115	30/13349	0.100442	0.601414	0.555498	NDE1/MECP2/TUBGCP4/TUBGCP3/TPX2	5
GO:0009112	nucleobase metabolic process	5/1115	30/13349	0.100442	0.601414	0.555498	TTR/TYMS/SHMT1/CPS1/RRM1	5
GO:0003713	transcription coactivator activity	26/1128	242/13625	0.102121	0.80014	0.772499	KDM5A/PMF1/TADA3/TOX3/TAF6L/WWOX/TRERF1/MTA2/SMARCC1/ACTL6A/YAP1/TDRD3/NOTCH1/HELZ2/SIN3A/ACTN2/LPIN3/NCOA1/SMARCD1/TRIM28/SS18/DCAF6/BRCA1/BRD7/MED16/SFR1	26
GO:0004527	exonuclease activity	10/1128	77/13625	0.102183	0.80014	0.772499	CPSF3/POLQ/APLF/ANGEL2/POLG/EXOSC3/POLE/EXO1/DCLRE1C/POLD1	10
GO:0007423	sensory organ development	43/1115	423/13349	0.102498	0.610246	0.563656	GLI3/NEUROD1/TULP3/COL11A1/LRP6/OBSL1/MCM2/HESX1/MYOM2/HES5/TSPAN12/CCNA2/MFAP2/SMAD3/TRIOBP/ACTL6A/DVL2/CDON/FAT4/GLI2/NOTCH1/LEF1/ROR2/NEUROD4/CDK4/MYO6/NEUROG1/GDF11/KDM5B/BMPR1B/CPAMD8/RRM1/DLL1/CRB2/MYOM1/SIX5/RDH10/SDK2/TGIF2/SOX3/CHD7/SLC17A7/FZD2	43
GO:0050817	coagulation	26/1115	240/13349	0.102517	0.610246	0.563656	FBLN1/H3C10/H3C12/H3C11/GNA11/H3C6/H3C7/H3C8/ANO6/DOCK11/PAFAH2/THBS1/DGKB/HMG20B/TRPC6/F2R/FLNA/HSPB1/H3C4/H3C13/H3C14/H3C15/RAF1/VAV2/AXL/SERPING1	26
GO:0009994	oocyte differentiation	6/1115	39/13349	0.102671	0.610246	0.563656	BRCA2/AURKA/CDC25B/FBXO5/TRIP13/CCNB1	6
GO:0032371	regulation of sterol transport	6/1115	39/13349	0.102671	0.610246	0.563656	LPCAT3/EEPD1/SREBF2/TSPO/ABCA2/PCSK9	6
GO:0032374	regulation of cholesterol transport	6/1115	39/13349	0.102671	0.610246	0.563656	LPCAT3/EEPD1/SREBF2/TSPO/ABCA2/PCSK9	6
GO:2000772	regulation of cellular senescence	6/1115	39/13349	0.102671	0.610246	0.563656	YBX1/FBXO5/PRKDC/AKT3/RBL1/BCL2L12	6
GO:0030902	hindbrain development	15/1115	126/13349	0.103012	0.610779	0.564149	NEUROD1/LRP6/SCN5A/MECP2/GLI2/FLNA/LEF1/NCOA1/KIF14/SDF4/DLL1/XRCC1/SMO/NEUROD2/EZH2	15
GO:1905952	regulation of lipid localization	15/1115	126/13349	0.103012	0.610779	0.564149	LPCAT3/PLA2G3/HILPDA/PLIN2/THBS1/EEPD1/SREBF2/CRH/AKT2/TSPO/ABCA2/MYB/KDM5B/MAP2K6/PCSK9	15
GO:0072175	epithelial tube formation	14/1115	116/13349	0.103413	0.61238	0.565627	VANGL2/TULP3/LRP6/HESX1/HES5/KIF20B/SHROOM3/DVL2/STK4/FUZ/STIL/SFRP1/TEAD2/FZD2	14
GO:0001224	RNA polymerase II transcription coregulator binding	4/1128	22/13625	0.103458	0.80014	0.772499	EHMT2/EED/HDAC3/EZH2	4
GO:0120227	acyl-CoA binding	4/1128	22/13625	0.103458	0.80014	0.772499	GCDH/ACADL/ACOT11/ACBD7	4
GO:0000900	translation repressor activity, mRNA regulatory element binding	3/1128	14/13625	0.103666	0.80014	0.772499	TYMS/SHMT1/DHFR	3
GO:0005184	neuropeptide hormone activity	3/1128	14/13625	0.103666	0.80014	0.772499	NPPA/CRH/NTS	3
GO:0030983	mismatched DNA binding	3/1128	14/13625	0.103666	0.80014	0.772499	MSH5/PCNA/MSH3	3
GO:0001221	transcription coregulator binding	8/1128	58/13625	0.103826	0.80014	0.772499	SMAD3/EHMT2/EED/HDGF/MED25/HDAC3/TEAD2/EZH2	8
GO:0004519	endonuclease activity	13/1128	107/13625	0.10385	0.80014	0.772499	AGO3/DNASE1/GEN1/RNASEH2A/CPSF3/APLF/EME1/TSNAX/KHNYN/EXO1/XRCC1/RBBP8/DCLRE1C	13
GO:0006206	pyrimidine nucleobase metabolic process	3/1115	14/13349	0.105809	0.61238	0.565627	TYMS/CPS1/RRM1	3
GO:0007379	segment specification	3/1115	14/13349	0.105809	0.61238	0.565627	HES5/DVL2/DLL1	3
GO:0009162	deoxyribonucleoside monophosphate metabolic process	3/1115	14/13349	0.105809	0.61238	0.565627	TYMS/DCK/TK1	3
GO:0010804	negative regulation of tumor necrosis factor-mediated signaling pathway	3/1115	14/13349	0.105809	0.61238	0.565627	H2BC11/NOL3/TRAIP	3
GO:0030214	hyaluronan catabolic process	3/1115	14/13349	0.105809	0.61238	0.565627	CEMIP2/GUSB/HMMR	3
GO:0042559	pteridine-containing compound biosynthetic process	3/1115	14/13349	0.105809	0.61238	0.565627	PCBD2/FPGS/DHFR	3
GO:0045842	positive regulation of mitotic metaphase/anaphase transition	3/1115	14/13349	0.105809	0.61238	0.565627	CDT1/DLGAP5/ESPL1	3
GO:0046134	pyrimidine nucleoside biosynthetic process	3/1115	14/13349	0.105809	0.61238	0.565627	UCK2/DCK/TK1	3
GO:0051127	positive regulation of actin nucleation	3/1115	14/13349	0.105809	0.61238	0.565627	CYFIP1/MAGEL2/FCHSD2	3
GO:0055003	cardiac myofibril assembly	3/1115	14/13349	0.105809	0.61238	0.565627	NEB/OBSL1/ACTC1	3
GO:0071397	cellular response to cholesterol	3/1115	14/13349	0.105809	0.61238	0.565627	LRP6/AACS/SMO	3
GO:1901970	positive regulation of mitotic sister chromatid separation	3/1115	14/13349	0.105809	0.61238	0.565627	CDT1/DLGAP5/ESPL1	3
GO:0007274	neuromuscular synaptic transmission	4/1115	22/13349	0.106057	0.61238	0.565627	CHRM1/CHRNA1/FCHSD2/STAC3	4
GO:0007628	adult walking behavior	4/1115	22/13349	0.106057	0.61238	0.565627	NPC1/DMRT3/CHD7/FXN	4
GO:0009954	proximal/distal pattern formation	4/1115	22/13349	0.106057	0.61238	0.565627	GLI3/HES5/GLI2/DLL1	4
GO:0032366	intracellular sterol transport	4/1115	22/13349	0.106057	0.61238	0.565627	LRP6/NPC1/ABCA2/PCSK9	4
GO:0032367	intracellular cholesterol transport	4/1115	22/13349	0.106057	0.61238	0.565627	LRP6/NPC1/ABCA2/PCSK9	4
GO:0033598	mammary gland epithelial cell proliferation	4/1115	22/13349	0.106057	0.61238	0.565627	BRCA2/PHB2/IQGAP3/KDM5B	4
GO:0044068	modulation by symbiont of host cellular process	4/1115	22/13349	0.106057	0.61238	0.565627	PHB2/EIF2AK4/KPNA2/TNIP1	4
GO:0045724	positive regulation of cilium assembly	4/1115	22/13349	0.106057	0.61238	0.565627	CROCC/MNS1/FUZ/CEP135	4
GO:0062009	secondary palate development	4/1115	22/13349	0.106057	0.61238	0.565627	MMP25/LEF1/CHD7/FZD2	4
GO:0007599	hemostasis	26/1115	241/13349	0.106259	0.612818	0.566031	FBLN1/H3C10/H3C12/H3C11/GNA11/H3C6/H3C7/H3C8/ANO6/DOCK11/PAFAH2/THBS1/DGKB/HMG20B/TRPC6/F2R/FLNA/HSPB1/H3C4/H3C13/H3C14/H3C15/RAF1/VAV2/AXL/SERPING1	26
GO:1902369	negative regulation of RNA catabolic process	8/1115	58/13349	0.107867	0.621051	0.573636	E2F1/YBX1/RBM10/ELAVL1/SYNCRIP/ANGEL2/TAF15/IGF2BP1	8
GO:0001228	DNA-binding transcription activator activity, RNA polymerase II-specific	34/1128	330/13625	0.107999	0.824259	0.795785	NEUROD1/TFDP1/E2F2/NHLH1/ZNF395/SREBF1/ZNF107/E2F3/CASZ1/NEUROD6/SMAD3/SATB2/RFXANK/GLIS2/ATF6B/GLI2/ZNF384/ZNF438/LEF1/TCF4/KLF13/TCF3/SMARCD1/MYB/ZFP62/PLAG1/SIX5/SP1/MYBL2/NEUROD2/ZNF850/PLAGL1/NFIB/MDM4	34
GO:0030509	BMP signaling pathway	15/1115	127/13349	0.108294	0.621051	0.573636	SPART/HES5/RGMA/SMAD3/PDCD4/NOTCH1/LEF1/ROR2/GPC3/HFE/BMPR1B/CRB2/SFRP1/EXT1/NUMA1	15
GO:0055001	muscle cell development	15/1115	127/13349	0.108294	0.621051	0.573636	NEB/OBSL1/PPP3CA/KLHL41/ACTC1/MYH3/ACTA1/NOTCH1/NFATC4/ACTN2/MYOZ1/STAC3/TNNT3/CCNB1/SMO	15
GO:0022612	gland morphogenesis	11/1115	87/13349	0.108326	0.621051	0.573636	GLI3/LRP6/PHB2/PLXND1/MSN/GLI2/NOTCH1/CYP7B1/KDM5B/PLAG1/SFRP1	11
GO:0030183	B cell differentiation	11/1115	87/13349	0.108326	0.621051	0.573636	LFNG/ITFG2/DOCK11/RABL3/PRKDC/ZFP36L1/TCF3/DLL1/DCLRE1C/SFRP1/EZH2	11
GO:0030856	regulation of epithelial cell differentiation	13/1115	107/13349	0.109252	0.625625	0.577861	APOLD1/HES5/ROCK2/IKBKB/FAT4/YAP1/NOTCH1/ATOH8/ZFP36L1/DLL1/SMO/EZH2/NUMA1	13
GO:0008015	blood circulation	40/1115	393/13349	0.110396	0.63143	0.583223	SREBF1/KCNJ4/ADM2/GUCY1A1/APLN/PLCB3/ACTC1/HTR2B/NPPA/ROCK2/FGFBP3/SMAD3/SCN5A/EMP2/CACNA2D4/MECP2/CRH/F2R/FLNA/CASQ2/DES/CORO2B/MYL1/BRS3/CPS1/TAC3/ATP2A1/KCNJ14/DLL1/CACNG1/GJC1/DMPK/MAP2K6/AHCYL1/CTSZ/TNNC1/HRC/CHD7/EXT1/SERPING1	40
GO:0009880	embryonic pattern specification	7/1115	49/13349	0.110965	0.633191	0.584849	LRP6/RIPPLY3/SMAD3/SATB2/NEUROG1/DLL1/STIL	7
GO:0060042	retina morphogenesis in camera-type eye	7/1115	49/13349	0.110965	0.633191	0.584849	LRP6/OBSL1/TSPAN12/CDON/DLL1/CRB2/SDK2	7
GO:0001656	metanephros development	9/1115	68/13349	0.111578	0.635943	0.587392	GLI3/HES5/FAT4/YAP1/GPC3/GDF11/POU3F3/RDH10/SMO	9
GO:0042558	pteridine-containing compound metabolic process	5/1115	31/13349	0.11197	0.636684	0.588076	TYMS/PCBD2/SHMT1/FPGS/DHFR	5
GO:0048546	digestive tract morphogenesis	5/1115	31/13349	0.11197	0.636684	0.588076	GLI3/SMAD3/GLI2/NOTCH1/SFRP1	5
GO:0009416	response to light stimulus	28/1115	264/13349	0.112707	0.638059	0.589345	BRCA2/PTPRK/RO60/PCLAF/MAP2K7/TIPIN/AURKB/GNA11/USP1/EIF2AK4/CACNA2D4/MECP2/PPID/AKT2/SCARA3/PBK/NFATC4/FBXL12/GTF2H2/SDF4/POLG/OPN3/PCNA/PPP1R1B/CHEK1/EXT1/DTL/POLD1	28
GO:0007019	microtubule depolymerization	6/1115	40/13349	0.112738	0.638059	0.589345	KIF18A/KIF24/ARHGEF2/TPX2/KIF2C/KIF18B	6
GO:0044275	cellular carbohydrate catabolic process	6/1115	40/13349	0.112738	0.638059	0.589345	PPP1R3B/GUSB/PYGL/PHKA2/PGM2/PHKA1	6
GO:2001238	positive regulation of extrinsic apoptotic signaling pathway	6/1115	40/13349	0.112738	0.638059	0.589345	WWOX/THBS1/PMAIP1/STK4/BMPR1B/SFRP1	6
GO:0051817	modulation of process of other organism involved in symbiotic interaction	10/1115	78/13349	0.113818	0.642677	0.593612	EIF2AK2/PHB2/REST/TYMS/EIF2AK4/LEF1/KPNA2/SP1/TNIP1/PC	10
GO:1904019	epithelial cell apoptotic process	10/1115	78/13349	0.113818	0.642677	0.593612	NEUROD1/E2F2/E2F1/ANO6/THBS1/PDCD4/PAK4/YAP1/ZFP36L1/STK4	10
GO:0045807	positive regulation of endocytosis	11/1115	88/13349	0.115004	0.648619	0.5991	PPP3CA/APLN/TBC1D5/NTF3/ANO6/GPC3/HFE/DLL1/AXL/PCSK9/HNRNPK	11
GO:0060271	cilium assembly	37/1115	362/13349	0.115696	0.651761	0.602001	VANGL2/CSNK1E/IQCB1/CEP152/RO60/CEP83/NDE1/RFX2/CROCC/TCTN3/KIF24/PLA2G3/CDC14A/CEP20/CDK1/DZIP1L/CELSR2/FLNA/CNTRL/YAP1/MNS1/NOTCH1/PLK4/HAUS1/NEDD1/FUZ/TUBB4B/CEP135/CDK5RAP2/KIF27/ABCC4/SPATA6/NEK2/PLK1/TMEM250/CEP131/DYNC2I2	37
GO:0003073	regulation of systemic arterial blood pressure	8/1115	59/13349	0.116191	0.652886	0.603041	PLCB3/NPPA/EMP2/MECP2/CRH/F2R/CORO2B/CTSZ	8
GO:0035050	embryonic heart tube development	8/1115	59/13349	0.116191	0.652886	0.603041	VANGL2/SMAD3/YAP1/NOTCH1/DLL1/SMO/STIL/TEAD2	8
GO:0034249	negative regulation of cellular amide metabolic process	17/1115	149/13349	0.116299	0.652886	0.603041	CNOT10/AGO1/NCL/EIF2AK2/AGO3/YBX1/TYMS/SYNCRIP/ROCK2/EIF2AK4/ZFP36L1/SHMT1/ILF3/LSM14A/IGF2BP1/UNK/DHFR	17
GO:0016055	Wnt signaling pathway	46/1115	461/13349	0.117	0.656066	0.605978	GLI3/SHISA2/TCF7L1/VANGL2/CSNK1E/DEPDC1B/LRP6/AGO1/RYK/PPP3CA/AGO3/HESX1/PLCB3/TSPAN12/CDC73/WWOX/NXN/DRAXIN/CTNND2/SMAD3/DVL2/TCF7/CCDC88C/CELSR2/YAP1/NOTCH1/LEF1/GPC4/ROR2/GPC3/STK4/NFATC4/MESD/RSPO3/RSPO2/FUZ/MDFIC/PLPP3/CCNY/GPC6/BRD7/SFRP1/TMEM88/EXT1/RNF213/FZD2	46
GO:0043425	bHLH transcription factor binding	4/1128	23/13625	0.117459	0.865544	0.835644	SMAD3/NCAPG2/TCF3/SP1	4
GO:0051539	4 iron, 4 sulfur cluster binding	6/1128	41/13625	0.119498	0.865544	0.835644	CDKAL1/POLA1/NUBP1/BRIP1/POLE/POLD1	6
GO:0016445	somatic diversification of immunoglobulins	7/1115	50/13349	0.12028	0.666347	0.615474	CTNNBL1/PRKDC/POLQ/TCF3/EXOSC3/EXO1/MSH3	7
GO:0042490	mechanoreceptor differentiation	7/1115	50/13349	0.12028	0.666347	0.615474	HES5/TRIOBP/FAT4/NOTCH1/MYO6/DLL1/FZD2	7
GO:0002092	positive regulation of receptor internalization	4/1115	23/13349	0.120343	0.666347	0.615474	APLN/TBC1D5/NTF3/PCSK9	4
GO:0007095	mitotic G2 DNA damage checkpoint	4/1115	23/13349	0.120343	0.666347	0.615474	TICRR/CLSPN/CDK1/BLM	4
GO:0014741	negative regulation of muscle hypertrophy	4/1115	23/13349	0.120343	0.666347	0.615474	SMAD3/NOTCH1/MLIP/LMNA	4
GO:0040018	positive regulation of multicellular organism growth	4/1115	23/13349	0.120343	0.666347	0.615474	EZR/SMO/FOXS1/CHD7	4
GO:0060603	mammary gland duct morphogenesis	4/1115	23/13349	0.120343	0.666347	0.615474	LRP6/PHB2/GLI2/KDM5B	4
GO:0071353	cellular response to interleukin-4	4/1115	23/13349	0.120343	0.666347	0.615474	MCM2/TCF7/LEF1/CDK4	4
GO:0090659	walking behavior	4/1115	23/13349	0.120343	0.666347	0.615474	NPC1/DMRT3/CHD7/FXN	4
GO:1900739	regulation of protein insertion into mitochondrial membrane involved in apoptotic signaling pathway	4/1115	23/13349	0.120343	0.666347	0.615474	TFDP1/E2F1/PMAIP1/TP53BP2	4
GO:1900740	positive regulation of protein insertion into mitochondrial membrane involved in apoptotic signaling pathway	4/1115	23/13349	0.120343	0.666347	0.615474	TFDP1/E2F1/PMAIP1/TP53BP2	4
GO:0001103	RNA polymerase II repressing transcription factor binding	5/1128	32/13625	0.1207	0.865544	0.835644	MTA2/CHD4/SIN3A/RBBP8/SP1	5
GO:0048706	embryonic skeletal system development	10/1115	79/13349	0.121145	0.670022	0.618868	GLI3/TULP3/COL11A1/KIAA1217/SMAD3/SATB2/MBTD1/FUZ/RDH10/EXT1	10
GO:0030216	keratinocyte differentiation	11/1115	89/13349	0.121912	0.670589	0.619392	DSC3/PPHLN1/ROCK2/YAP1/NOTCH1/ZFP36L1/STK4/OPN3/PALLD/EXPH5/NUMA1	11
GO:0004675	transmembrane receptor protein serine/threonine kinase activity	3/1128	15/13625	0.121968	0.865544	0.835644	LTBP1/LTBP4/BMPR1B	3
GO:0004697	protein kinase C activity	3/1128	15/13625	0.121968	0.865544	0.835644	PKN2/PRKD3/PKN3	3
GO:0004698	calcium-dependent protein kinase C activity	3/1128	15/13625	0.121968	0.865544	0.835644	PKN2/PRKD3/PKN3	3
GO:0042813	Wnt-activated receptor activity	3/1128	15/13625	0.121968	0.865544	0.835644	LRP6/RYK/FZD2	3
GO:1990404	protein ADP-ribosylase activity	3/1128	15/13625	0.121968	0.865544	0.835644	PARP4/PARP11/PARP16	3
GO:0198738	cell-cell signaling by wnt	46/1115	463/13349	0.122912	0.670589	0.619392	GLI3/SHISA2/TCF7L1/VANGL2/CSNK1E/DEPDC1B/LRP6/AGO1/RYK/PPP3CA/AGO3/HESX1/PLCB3/TSPAN12/CDC73/WWOX/NXN/DRAXIN/CTNND2/SMAD3/DVL2/TCF7/CCDC88C/CELSR2/YAP1/NOTCH1/LEF1/GPC4/ROR2/GPC3/STK4/NFATC4/MESD/RSPO3/RSPO2/FUZ/MDFIC/PLPP3/CCNY/GPC6/BRD7/SFRP1/TMEM88/EXT1/RNF213/FZD2	46
GO:0021575	hindbrain morphogenesis	6/1115	41/13349	0.123284	0.670589	0.619392	LRP6/GLI2/KIF14/DLL1/XRCC1/SMO	6
GO:0016202	regulation of striated muscle tissue development	5/1115	32/13349	0.124104	0.670589	0.619392	SMAD3/CDON/LEF1/CENPF/DLL1	5
GO:0045880	positive regulation of smoothened signaling pathway	5/1115	32/13349	0.124104	0.670589	0.619392	KIF7/GPC3/TUBD1/SMO/SFRP1	5
GO:0046329	negative regulation of JNK cascade	5/1115	32/13349	0.124104	0.670589	0.619392	NPPA/PDCD4/KLHL31/HDAC3/SFRP1	5
GO:0002076	osteoblast development	3/1115	15/13349	0.124424	0.670589	0.619392	SMAD3/SATB2/GLI2	3
GO:0006098	pentose-phosphate shunt	3/1115	15/13349	0.124424	0.670589	0.619392	DERA/H6PD/PGM2	3
GO:0017121	plasma membrane phospholipid scrambling	3/1115	15/13349	0.124424	0.670589	0.619392	ANO6/XKR8/PLSCR4	3
GO:0030194	positive regulation of blood coagulation	3/1115	15/13349	0.124424	0.670589	0.619392	ANO6/THBS1/F2R	3
GO:0030878	thyroid gland development	3/1115	15/13349	0.124424	0.670589	0.619392	HESX1/SMAD3/RAF1	3
GO:0032933	SREBP signaling pathway	3/1115	15/13349	0.124424	0.670589	0.619392	SREBF1/LPCAT3/SREBF2	3
GO:0051446	positive regulation of meiotic cell cycle	3/1115	15/13349	0.124424	0.670589	0.619392	RAD51AP1/CDC25B/CDC25C	3
GO:0051450	myoblast proliferation	3/1115	15/13349	0.124424	0.670589	0.619392	KLHL41/ZNF609/ATOH8	3
GO:0060039	pericardium development	3/1115	15/13349	0.124424	0.670589	0.619392	LRP6/SMAD3/NOTCH1	3
GO:0060438	trachea development	3/1115	15/13349	0.124424	0.670589	0.619392	LRP6/LEF1/RSPO2	3
GO:0070193	synaptonemal complex organization	3/1115	15/13349	0.124424	0.670589	0.619392	TRIP13/P3H4/PLK1	3
GO:0071501	cellular response to sterol depletion	3/1115	15/13349	0.124424	0.670589	0.619392	SREBF1/LPCAT3/SREBF2	3
GO:0071731	response to nitric oxide	3/1115	15/13349	0.124424	0.670589	0.619392	CCNA2/CDK2/EGLN1	3
GO:1900048	positive regulation of hemostasis	3/1115	15/13349	0.124424	0.670589	0.619392	ANO6/THBS1/F2R	3
GO:1902101	positive regulation of metaphase/anaphase transition of cell cycle	3/1115	15/13349	0.124424	0.670589	0.619392	CDT1/DLGAP5/ESPL1	3
GO:2000095	regulation of Wnt signaling pathway, planar cell polarity pathway	3/1115	15/13349	0.124424	0.670589	0.619392	GPC3/RSPO3/SFRP1	3
GO:2000269	regulation of fibroblast apoptotic process	3/1115	15/13349	0.124424	0.670589	0.619392	STK17B/XRCC2/SFRP1	3
GO:0001890	placenta development	13/1115	110/13349	0.127828	0.688172	0.635633	RPS6/ARNT/E2F7/CCDC134/LEF1/ZFP36L1/STK4/PLK4/STC2/NCOA1/TRIM28/RSPO3/E2F8	13
GO:1904950	negative regulation of establishment of protein localization	12/1115	100/13349	0.128686	0.691467	0.638676	CCN3/SREBF1/REST/PPP3CA/IDH2/F2R/SYTL4/UCP2/CORO2B/MDFIC/BARD1/SFRP1	12
GO:0031058	positive regulation of histone modification	10/1115	80/13349	0.128725	0.691467	0.638676	SREBF1/H1-5/MECP2/MYB/NELFE/CCNB1/WDR5/BRCA1/BRD7/PHF19	10
GO:0007498	mesoderm development	11/1115	90/13349	0.129046	0.692427	0.639563	SMAD3/TIE1/YAP1/LEF1/ZFP36L1/MESD/GDF11/CRB2/SMO/TEAD2/EXT1	11
GO:0050657	nucleic acid transport	20/1115	183/13349	0.129946	0.692861	0.639963	CPSF1/NUP54/CDC40/THOC6/YBX1/PARP11/POLR2D/NUP37/CPSF3/THOC2/SRSF9/NUP107/SRSF1/ZFP36L1/KHDRBS1/HNRNPA2B1/CASC3/EIF5A2/IGF2BP1/NUP88	20
GO:0050658	RNA transport	20/1115	183/13349	0.129946	0.692861	0.639963	CPSF1/NUP54/CDC40/THOC6/YBX1/PARP11/POLR2D/NUP37/CPSF3/THOC2/SRSF9/NUP107/SRSF1/ZFP36L1/KHDRBS1/HNRNPA2B1/CASC3/EIF5A2/IGF2BP1/NUP88	20
GO:0006027	glycosaminoglycan catabolic process	7/1115	51/13349	0.129983	0.692861	0.639963	GPC1/CEMIP2/GUSB/GPC4/GPC3/GPC6/HMMR	7
GO:0010657	muscle cell apoptotic process	7/1115	51/13349	0.129983	0.692861	0.639963	LRP6/E2F3/RBM10/PDCD4/STK4/NOL3/DMPK	7
GO:0040014	regulation of multicellular organism growth	7/1115	51/13349	0.129983	0.692861	0.639963	SGPL1/CDK4/EZR/SMO/FOXS1/CHD7/FXN	7
GO:0046173	polyol biosynthetic process	7/1115	51/13349	0.129983	0.692861	0.639963	ITPKA/PCBD2/IMPA2/ABCA2/MAS1/ITPKB/DHFR	7
GO:0043414	macromolecule methylation	28/1115	269/13349	0.132513	0.704924	0.651106	SUV39H1/TEX15/H1-5/CTCF/GSPT1/TRMT13/SNRPB/MTA2/AASS/DOT1L/ATF7IP/EHMT2/RAB3D/MECP2/TRMT2B/HELLS/EED/TRIM28/METTL2A/MYB/EEF1AKMT2/NELFE/WDR5/KMT5A/SUV39H2/BRCA1/PHF19/EZH2	28
GO:0071407	cellular response to organic cyclic compound	44/1115	444/13349	0.132536	0.704924	0.651106	LRP6/PHB2/REST/TADA3/KIF18A/NPC1/CCNA2/TRERF1/HTR2B/GNA11/ROCK2/CHRM1/PAK4/MSN/AACS/CRH/DDX58/FBXO32/GLI2/FLNA/YAP1/MAVS/LEF1/ZFP36L1/CASQ2/BLM/SIN3A/NFATC4/LMO3/CDK4/EZR/CHEK2/GPD1/CASP7/ADCY3/RAD51/CASP6/CYP7B1/CPS1/CCNB1/SMO/BRCA1/SFRP1/EZH2	44
GO:0003407	neural retina development	8/1115	61/13349	0.133832	0.706247	0.652328	NEUROD1/OBSL1/TSPAN12/ACTL6A/NEUROD4/CRB2/SDK2/SLC17A7	8
GO:0090398	cellular senescence	8/1115	61/13349	0.133832	0.706247	0.652328	YBX1/FBXO5/PRKDC/AKT3/H2AX/RBL1/BCL2L12/SMC5	8
GO:0009066	aspartate family amino acid metabolic process	6/1115	42/13349	0.134294	0.706247	0.652328	AASS/PHGDH/GCDH/ALDH7A1/PHYKPL/SLC25A21	6
GO:0048747	muscle fiber development	6/1115	42/13349	0.134294	0.706247	0.652328	NEB/PPP3CA/KLHL41/ACTA1/STAC3/SMO	6
GO:0051785	positive regulation of nuclear division	6/1115	42/13349	0.134294	0.706247	0.652328	RAD51AP1/AURKA/NUSAP1/CDT1/DLGAP5/ESPL1	6
GO:1901224	positive regulation of NIK/NF-kappaB signaling	6/1115	42/13349	0.134294	0.706247	0.652328	EIF2AK2/PHB2/AGO3/PDCD4/RTKN2/LIMS1	6
GO:1902893	regulation of pri-miRNA transcription by RNA polymerase II	6/1115	42/13349	0.134294	0.706247	0.652328	APLN/SMAD3/SREBF2/ATOH8/NFATC4/NFIB	6
GO:0048469	cell maturation	13/1115	111/13349	0.134392	0.706247	0.652328	BRCA2/AURKA/HES5/TYMS/PLA2G3/CDC25B/MECP2/FBXO5/KIF14/TRIP13/GDF11/CCNB1/AXL	13
GO:0072073	kidney epithelium development	13/1115	111/13349	0.134392	0.706247	0.652328	GLI3/HES5/SMAD3/FAT4/YAP1/NOTCH1/GPC3/GDF11/POU3F3/DLL1/SMO/SFRP1/EXT1	13
GO:0048736	appendage development	16/1115	142/13349	0.134823	0.706247	0.652328	GLI3/TULP3/LRP6/MYH3/ZNF141/GLI2/NOTCH1/LEF1/ROR2/GPC3/BMPR1B/RSPO2/RDH10/CHD7/EXT1/ZNF219	16
GO:0060173	limb development	16/1115	142/13349	0.134823	0.706247	0.652328	GLI3/TULP3/LRP6/MYH3/ZNF141/GLI2/NOTCH1/LEF1/ROR2/GPC3/BMPR1B/RSPO2/RDH10/CHD7/EXT1/ZNF219	16
GO:0032259	methylation	32/1115	313/13349	0.135062	0.706247	0.652328	SUV39H1/TEX15/H1-5/CTCF/METTL24/TYMS/GSPT1/TRMT13/SNRPB/MTA2/AASS/DOT1L/DPH5/ATF7IP/EHMT2/RAB3D/MECP2/TRMT2B/HELLS/EED/TRIM28/METTL2A/MYB/EEF1AKMT2/NELFE/WDR5/KMT5A/SUV39H2/BRCA1/MAT2B/PHF19/EZH2	32
GO:0006213	pyrimidine nucleoside metabolic process	4/1115	24/13349	0.135403	0.706247	0.652328	UCK2/DCK/ERH/TK1	4
GO:0008334	histone mRNA metabolic process	4/1115	24/13349	0.135403	0.706247	0.652328	SNRPB/CPSF3/SNRPG/SNRPE	4
GO:0016226	iron-sulfur cluster assembly	4/1115	24/13349	0.135403	0.706247	0.652328	CIAO2A/NUBP1/HSCB/FXN	4
GO:0031163	metallo-sulfur cluster assembly	4/1115	24/13349	0.135403	0.706247	0.652328	CIAO2A/NUBP1/HSCB/FXN	4
GO:0036314	response to sterol	4/1115	24/13349	0.135403	0.706247	0.652328	LRP6/AACS/ABCA2/SMO	4
GO:0051569	regulation of histone H3-K4 methylation	4/1115	24/13349	0.135403	0.706247	0.652328	MYB/NELFE/WDR5/BRCA1	4
GO:0005179	hormone activity	7/1128	52/13625	0.135476	0.953046	0.920123	ADM2/APLN/TTR/NPPA/CRH/STC2/NTS	7
GO:0043543	protein acylation	23/1115	216/13349	0.135577	0.706396	0.652465	BRCA2/TADA3/DSCC1/CTCF/ZDHHC9/JADE3/TAF6L/KANSL1L/ACTL6A/SGF29/MECP2/ESCO2/LEF1/SIN3A/NCOA1/BAZ1A/WDR5/HHAT/BRCA1/BRD7/KANSL3/CHEK1/SMC5	23
GO:0097306	cellular response to alcohol	9/1115	71/13349	0.135824	0.706923	0.652952	LRP6/AACS/BLM/CDK4/ADCY3/RAD51/SMO/BRCA1/SFRP1	9
GO:0032435	negative regulation of proteasomal ubiquitin-dependent protein catabolic process	5/1115	33/13349	0.136814	0.709796	0.655606	USP7/SMARCC1/PBK/HFE/SDCBP	5
GO:0045840	positive regulation of mitotic nuclear division	5/1115	33/13349	0.136814	0.709796	0.655606	AURKA/NUSAP1/CDT1/DLGAP5/ESPL1	5
GO:0060443	mammary gland morphogenesis	5/1115	33/13349	0.136814	0.709796	0.655606	GLI3/LRP6/PHB2/GLI2/KDM5B	5
GO:0006405	RNA export from nucleus	15/1115	132/13349	0.137097	0.710506	0.656262	CPSF1/NUP54/CDC40/THOC6/POLR2D/NUP37/CPSF3/THOC2/SRSF9/NUP107/SRSF1/KHDRBS1/HNRNPA2B1/CASC3/NUP88	15
GO:0048232	male gamete generation	36/1115	358/13349	0.139902	0.723561	0.66832	BRCA2/KDM5A/TEX15/SGPL1/E2F1/KIF18A/SLC4A2/RFX2/PARP11/KIFC1/PLA2G3/HERPUD2/RPL39L/RACGAP1/FANCA/MNS1/NOTCH1/KHDRBS1/H1-6/BRIP1/KNL1/TRIP13/TSNAX/MAS1/EIF5A2/CDC25C/JAM2/SIX5/CCNB1/AXL/PTTG1/H2AX/SPATA6/HROB/CEP131/ASF1B	36
GO:0030865	cortical cytoskeleton organization	7/1115	52/13349	0.140063	0.723561	0.66832	ECT2/FMNL2/ROCK2/IKBKB/ANLN/RACGAP1/EZR	7
GO:1904888	cranial skeletal system development	7/1115	52/13349	0.140063	0.723561	0.66832	GLI3/TULP3/SMAD3/CEP55/NEUROG1/RDH10/EXT1	7
GO:0016888	endodeoxyribonuclease activity, producing 5'-phosphomonoesters	3/1128	16/13625	0.14134	0.977297	0.943535	DNASE1/GEN1/EXO1	3
GO:0043027	cysteine-type endopeptidase inhibitor activity involved in apoptotic process	3/1128	16/13625	0.14134	0.977297	0.943535	TNFAIP8/NOL3/BIRC5	3
GO:0019079	viral genome replication	12/1115	102/13349	0.142763	0.732012	0.676125	PKN2/EIF2AK2/DEK/ROCK2/EIF2AK4/PPID/MAVS/NOTCH1/TRIM28/ILF3/TOP2A/TNIP1	12
GO:0042475	odontogenesis of dentin-containing tooth	8/1115	62/13349	0.143136	0.732012	0.676125	GLI3/LRP6/DMRT3/SCN5A/GLI2/LEF1/RSPO2/SMO	8
GO:0010972	negative regulation of G2/M transition of mitotic cell cycle	11/1115	92/13349	0.143981	0.732012	0.676125	AURKA/TICRR/AURKB/AVEN/CLSPN/CDK1/BLM/ORC1/CDC6/BRCA1/CHEK1	11
GO:0003094	glomerular filtration	3/1115	16/13349	0.144111	0.732012	0.676125	EMP2/F2R/CORO2B	3
GO:0006337	nucleosome disassembly	3/1115	16/13349	0.144111	0.732012	0.676125	ARID2/SMARCC1/SMARCD1	3
GO:0008211	glucocorticoid metabolic process	3/1115	16/13349	0.144111	0.732012	0.676125	REST/MECP2/H6PD	3
GO:0008356	asymmetric cell division	3/1115	16/13349	0.144111	0.732012	0.676125	TEAD3/ARHGEF2/SOX5	3
GO:0009190	cyclic nucleotide biosynthetic process	3/1115	16/13349	0.144111	0.732012	0.676125	GUCY1A1/NPPA/ADCY3	3
GO:0035988	chondrocyte proliferation	3/1115	16/13349	0.144111	0.732012	0.676125	CCN3/BMPR1B/EXT1	3
GO:0050820	positive regulation of coagulation	3/1115	16/13349	0.144111	0.732012	0.676125	ANO6/THBS1/F2R	3
GO:0052652	cyclic purine nucleotide metabolic process	3/1115	16/13349	0.144111	0.732012	0.676125	GUCY1A1/NPPA/ADCY3	3
GO:0060444	branching involved in mammary gland duct morphogenesis	3/1115	16/13349	0.144111	0.732012	0.676125	LRP6/PHB2/KDM5B	3
GO:0086014	atrial cardiac muscle cell action potential	3/1115	16/13349	0.144111	0.732012	0.676125	SCN5A/FLNA/GJC1	3
GO:0086026	atrial cardiac muscle cell to AV node cell signaling	3/1115	16/13349	0.144111	0.732012	0.676125	SCN5A/FLNA/GJC1	3
GO:0086066	atrial cardiac muscle cell to AV node cell communication	3/1115	16/13349	0.144111	0.732012	0.676125	SCN5A/FLNA/GJC1	3
GO:1902004	positive regulation of amyloid-beta formation	3/1115	16/13349	0.144111	0.732012	0.676125	ROCK2/ABCA2/SP1	3
GO:0046785	microtubule polymerization	9/1115	72/13349	0.144467	0.733053	0.677087	NDE1/MECP2/TUBGCP4/FBXO5/PSRC1/TUBGCP3/TPX2/CDK5RAP2/NUMA1	9
GO:0051236	establishment of RNA localization	20/1115	186/13349	0.145482	0.734369	0.678303	CPSF1/NUP54/CDC40/THOC6/YBX1/PARP11/POLR2D/NUP37/CPSF3/THOC2/SRSF9/NUP107/SRSF1/ZFP36L1/KHDRBS1/HNRNPA2B1/CASC3/EIF5A2/IGF2BP1/NUP88	20
GO:0021695	cerebellar cortex development	6/1115	43/13349	0.14575	0.734369	0.678303	GLI2/KIF14/DLL1/SMO/NEUROD2/EZH2	6
GO:0032330	regulation of chondrocyte differentiation	6/1115	43/13349	0.14575	0.734369	0.678303	GLI3/SMAD3/GLI2/BMPR1B/SOX5/ZNF219	6
GO:0061614	pri-miRNA transcription by RNA polymerase II	6/1115	43/13349	0.14575	0.734369	0.678303	APLN/SMAD3/SREBF2/ATOH8/NFATC4/NFIB	6
GO:0070613	regulation of protein processing	6/1115	43/13349	0.14575	0.734369	0.678303	LPCAT3/THBS1/NOL3/CTSZ/GAS1/BCL2L12	6
GO:0072132	mesenchyme morphogenesis	6/1115	43/13349	0.14575	0.734369	0.678303	ACTC1/SMAD3/ACTA1/NOTCH1/LEF1/MDM4	6
GO:0048771	tissue remodeling	14/1115	123/13349	0.145785	0.734369	0.678303	LRP6/PPP3CA/ROCK2/TIE1/RAB3D/F2R/FLNA/RSPO3/NOL3/AXL/P3H4/SFRP1/CHD7/EXT1	14
GO:0006417	regulation of translation	33/1115	327/13349	0.147274	0.740456	0.683925	CNOT10/AGO1/NCL/EIF2AK2/AGO3/YBX1/MTG2/TYMS/GSPT1/ELAVL1/CYFIP1/SYNCRIP/ROCK2/THBS1/DPH5/EIF2AK4/POLR2D/PRKDC/AKT2/ZFP36L1/KHDRBS1/CDK4/SHMT1/HSPB1/RCC1L/ILF3/CASC3/LSM14A/EIF5A2/IGF2BP1/UNK/DHFR/ERBB2	33
GO:0061448	connective tissue development	21/1115	197/13349	0.147298	0.740456	0.683925	CCN3/GLI3/SPART/COL11A1/LRP6/HES5/TYMS/SMAD3/SATB2/AACS/GLI2/NOTCH1/ROR2/CDK4/ZNF516/BMPR1B/RSPO2/SOX5/EXT1/NFIB/ZNF219	21
GO:0005200	structural constituent of cytoskeleton	9/1128	73/13625	0.147695	0.987605	0.953488	CROCC/MSN/TUBGCP4/ACTA1/ERBIN/TUBD1/DES/TUBGCP3/TUBB4B	9
GO:0004869	cysteine-type endopeptidase inhibitor activity	4/1128	25/13625	0.147713	0.987605	0.953488	TNFAIP8/NOL3/PTTG1/BIRC5	4
GO:0035035	histone acetyltransferase binding	4/1128	25/13625	0.147713	0.987605	0.953488	GLI3/KANSL1L/SP1/PCNA	4
GO:0048027	mRNA 5'-UTR binding	4/1128	25/13625	0.147713	0.987605	0.953488	NCL/SYNCRIP/SHMT1/IGF2BP1	4
GO:0035315	hair cell differentiation	5/1115	34/13349	0.150072	0.752177	0.694751	HES5/TRIOBP/NOTCH1/MYO6/DLL1	5
GO:1901861	regulation of muscle tissue development	5/1115	34/13349	0.150072	0.752177	0.694751	SMAD3/CDON/LEF1/CENPF/DLL1	5
GO:1904951	positive regulation of establishment of protein localization	29/1115	284/13349	0.150284	0.752177	0.694751	GLI3/TFDP1/E2F1/ECT2/GTSE1/KIF20B/SMAD3/CHRM1/SREBF2/CCT7/AACS/CRH/PPID/AKT2/SYTL4/FLNA/MAVS/PMAIP1/EZR/TRIM28/CORO2B/TP53BP2/MYOM1/EXPH5/SMO/CEP135/HDAC3/ERBB2/CEP131	29
GO:0006026	aminoglycan catabolic process	7/1115	53/13349	0.150509	0.752177	0.694751	GPC1/CEMIP2/GUSB/GPC4/GPC3/GPC6/HMMR	7
GO:0006760	folic acid-containing compound metabolic process	4/1115	25/13349	0.151179	0.752177	0.694751	TYMS/SHMT1/FPGS/DHFR	4
GO:0033762	response to glucagon	4/1115	25/13349	0.151179	0.752177	0.694751	SREBF1/CCNA2/ADCY3/CPS1	4
GO:0035767	endothelial cell chemotaxis	4/1115	25/13349	0.151179	0.752177	0.694751	CCN3/THBS1/NOTCH1/HSPB1	4
GO:0036010	protein localization to endosome	4/1115	25/13349	0.151179	0.752177	0.694751	ABHD17B/ROCK2/MSN/EZR	4
GO:0060306	regulation of membrane repolarization	4/1115	25/13349	0.151179	0.752177	0.694751	NPPA/SCN5A/FLNA/CASQ2	4
GO:0070670	response to interleukin-4	4/1115	25/13349	0.151179	0.752177	0.694751	MCM2/TCF7/LEF1/CDK4	4
GO:0050878	regulation of body fluid levels	35/1115	350/13349	0.151414	0.752575	0.695119	FBLN1/APLN/H3C10/H3C12/H3C11/GNA11/H3C6/H3C7/H3C8/ANO6/DOCK11/PAFAH2/THBS1/CHRM1/DGKB/EMP2/HMG20B/CELSR2/TRPC6/F2R/FLNA/HSPB1/NEUROG1/NCOA1/CORO2B/ADCY3/H3C4/H3C13/H3C14/H3C15/RAF1/VAV2/AXL/EXT1/SERPING1	35
GO:0007044	cell-substrate junction assembly	11/1115	93/13349	0.151774	0.753596	0.696062	AJUBA/RCC2/PTPRK/ROCK2/SMAD3/THBS1/LIMS1/ACTN2/CORO2B/THSD1/SFRP1	11
GO:0071426	ribonucleoprotein complex export from nucleus	14/1115	124/13349	0.152512	0.756484	0.698729	CPSF1/NUP54/CDC40/THOC6/POLR2D/NUP37/CPSF3/THOC2/SRSF9/NUP107/SRSF1/HNRNPA2B1/CASC3/NUP88	14
GO:0034644	cellular response to UV	10/1115	83/13349	0.152943	0.757847	0.699988	PTPRK/AURKB/EIF2AK4/PPID/PBK/NFATC4/OPN3/PCNA/CHEK1/POLD1	10
GO:0000288	nuclear-transcribed mRNA catabolic process, deadenylation-dependent decay	9/1115	73/13349	0.153381	0.75847	0.700563	CNOT10/EXOSC8/LSM5/LSM2/POLR2D/ZFP36L1/CNOT4/EXOSC3/TNKS1BP1	9
GO:0042795	snRNA transcription by RNA polymerase II	9/1115	73/13349	0.153381	0.75847	0.700563	SNAPC3/GTF2F2/RPRD1B/TAF8/ICE2/POLR2D/INTS13/SP1/INTS14	9
GO:0050673	epithelial cell proliferation	30/1115	296/13349	0.155036	0.76577	0.707306	CCN3/BRCA2/PTPRK/PHB2/APLN/ARNT/HES5/CDC73/HTR2B/SMAD3/TIE1/THBS1/SCN5A/NRAS/IQGAP3/PRKDC/YAP1/NOTCH1/ATOH8/ZFP36L1/GPC3/UHRF1/CYP7B1/KDM5B/AKT3/SP1/SMO/SFRP1/ERBB2/NFIB	30
GO:0045619	regulation of lymphocyte differentiation	13/1115	114/13349	0.155172	0.76577	0.707306	GLI3/FANCD2/TCF7/PRKDC/GLI2/FANCA/LEF1/ZFP36L1/MYB/ITPKB/AXL/SFRP1/ERBB2	13
GO:0048260	positive regulation of receptor-mediated endocytosis	6/1115	44/13349	0.157633	0.777122	0.717792	APLN/TBC1D5/NTF3/HFE/PCSK9/HNRNPK	6
GO:0008544	epidermis development	22/1115	210/13349	0.159304	0.784246	0.724372	TFDP1/DSC3/YBX1/HES5/PPHLN1/ROCK2/TRIOBP/GLI2/YAP1/NOTCH1/ZFP36L1/STK4/MYO6/OPN3/PALLD/DLL1/FUZ/NAB1/EXPH5/SMO/EZH2/NUMA1	22
GO:0071166	ribonucleoprotein complex localization	14/1115	125/13349	0.159401	0.784246	0.724372	CPSF1/NUP54/CDC40/THOC6/POLR2D/NUP37/CPSF3/THOC2/SRSF9/NUP107/SRSF1/HNRNPA2B1/CASC3/NUP88	14
GO:0045446	endothelial cell differentiation	11/1115	94/13349	0.15978	0.785315	0.725359	APOLD1/ROCK2/TIE1/IKBKB/MSN/NOTCH1/ATOH8/AFDN/EZR/COL15A1/DLL1	11
GO:0042246	tissue regeneration	7/1115	54/13349	0.161307	0.786579	0.726527	CCN3/PPP3CA/YAP1/NOTCH1/MYOZ1/CCNB1/EZH2	7
GO:0070988	demethylation	7/1115	54/13349	0.161307	0.786579	0.726527	KDM5A/PHF8/USP7/TRIM28/MMACHC/KDM5B/KDM3B	7
GO:0022412	cellular process involved in reproduction in multicellular organism	24/1115	232/13349	0.161344	0.786579	0.726527	BRCA2/RPS6/AURKA/TEX15/KIF18A/RFX2/CCNB2/PLA2G3/EQTN/CDC25B/FBXO5/FANCA/BRIP1/KNL1/TRIP13/BMPR1B/JAM2/TOP2A/SIX5/CCNB1/TTK/SFRP1/PLK1/CEP131	24
GO:0000400	four-way junction DNA binding	3/1128	17/13625	0.161648	0.999907	0.965365	GEN1/XRCC2/BLM	3
GO:0003746	translation elongation factor activity	3/1128	17/13625	0.161648	0.999907	0.965365	GTPBP1/EEF1A2/EIF5A2	3
GO:0004708	MAP kinase kinase activity	3/1128	17/13625	0.161648	0.999907	0.965365	MAP2K7/PBK/MAP2K6	3
GO:0001736	establishment of planar polarity	13/1115	115/13349	0.162453	0.786579	0.726527	VANGL2/RYK/DVL2/CELSR2/GPC4/ROR2/GPC3/RSPO3/SAPCD2/FUZ/GPC6/SFRP1/FZD2	13
GO:0007164	establishment of tissue polarity	13/1115	115/13349	0.162453	0.786579	0.726527	VANGL2/RYK/DVL2/CELSR2/GPC4/ROR2/GPC3/RSPO3/SAPCD2/FUZ/GPC6/SFRP1/FZD2	13
GO:0009301	snRNA transcription	9/1115	74/13349	0.162558	0.786579	0.726527	SNAPC3/GTF2F2/RPRD1B/TAF8/ICE2/POLR2D/INTS13/SP1/INTS14	9
GO:0072080	nephron tubule development	9/1115	74/13349	0.162558	0.786579	0.726527	GLI3/HES5/FAT4/YAP1/NOTCH1/GPC3/POU3F3/DLL1/SMO	9
GO:0003300	cardiac muscle hypertrophy	8/1115	64/13349	0.162664	0.786579	0.726527	PPP3CA/HTR2B/ROCK2/SMAD3/NOTCH1/MLIP/LMNA/EZH2	8
GO:0000460	maturation of 5.8S rRNA	5/1115	35/13349	0.163845	0.786579	0.726527	EXOSC8/PRKDC/KRI1/RPF1/EXOSC3	5
GO:0009069	serine family amino acid metabolic process	5/1115	35/13349	0.163845	0.786579	0.726527	PSPH/PHGDH/SHMT1/SEPHS1/DHFR	5
GO:0019692	deoxyribose phosphate metabolic process	5/1115	35/13349	0.163845	0.786579	0.726527	TYMS/DCK/DERA/PGM2/NUDT1	5
GO:0043268	positive regulation of potassium ion transport	5/1115	35/13349	0.163845	0.786579	0.726527	NPPA/ANO6/FLNA/ACTN2/ALG10B	5
GO:0071470	cellular response to osmotic stress	5/1115	35/13349	0.163845	0.786579	0.726527	EFHD1/TSPO/ZFP36L1/SLC2A4/ARHGEF2	5
GO:0002029	desensitization of G protein-coupled receptor signaling pathway	3/1115	17/13349	0.164734	0.786579	0.726527	APLN/HTR2B/GTF2H2	3
GO:0006577	amino-acid betaine metabolic process	3/1115	17/13349	0.164734	0.786579	0.726527	ALDH7A1/SHMT1/ACADL	3
GO:0006740	NADPH regeneration	3/1115	17/13349	0.164734	0.786579	0.726527	DERA/H6PD/PGM2	3
GO:0006991	response to sterol depletion	3/1115	17/13349	0.164734	0.786579	0.726527	SREBF1/LPCAT3/SREBF2	3
GO:0019054	modulation by virus of host cellular process	3/1115	17/13349	0.164734	0.786579	0.726527	PHB2/EIF2AK4/KPNA2	3
GO:0021854	hypothalamus development	3/1115	17/13349	0.164734	0.786579	0.726527	CRH/NCOA1/SOX3	3
GO:0022401	negative adaptation of signaling pathway	3/1115	17/13349	0.164734	0.786579	0.726527	APLN/HTR2B/GTF2H2	3
GO:0023058	adaptation of signaling pathway	3/1115	17/13349	0.164734	0.786579	0.726527	APLN/HTR2B/GTF2H2	3
GO:0034244	negative regulation of transcription elongation from RNA polymerase II promoter	3/1115	17/13349	0.164734	0.786579	0.726527	NELFA/NELFE/EZH2	3
GO:0034698	response to gonadotropin	3/1115	17/13349	0.164734	0.786579	0.726527	CCNA2/NOTCH1/MAS1	3
GO:0036315	cellular response to sterol	3/1115	17/13349	0.164734	0.786579	0.726527	LRP6/AACS/SMO	3
GO:0097205	renal filtration	3/1115	17/13349	0.164734	0.786579	0.726527	EMP2/F2R/CORO2B	3
GO:0101023	vascular endothelial cell proliferation	3/1115	17/13349	0.164734	0.786579	0.726527	APLN/AKT3/SP1	3
GO:1904355	positive regulation of telomere capping	3/1115	17/13349	0.164734	0.786579	0.726527	MAP2K7/AURKB/NEK2	3
GO:1905562	regulation of vascular endothelial cell proliferation	3/1115	17/13349	0.164734	0.786579	0.726527	APLN/AKT3/SP1	3
GO:2001026	regulation of endothelial cell chemotaxis	3/1115	17/13349	0.164734	0.786579	0.726527	THBS1/NOTCH1/HSPB1	3
GO:0051101	regulation of DNA binding	12/1115	105/13349	0.165345	0.788719	0.728503	NEUROD1/E2F1/HJURP/CPNE1/DOT1L/LEF1/SIN3A/TRIM28/CDT1/SMO/ZNF462/NEK2	12
GO:0004197	cysteine-type endopeptidase activity	9/1128	75/13625	0.165802	0.999907	0.965365	USP49/USP7/USP1/USP18/CASP7/CASP6/CTSZ/SFRP1/ESPL1	9
GO:0033613	activating transcription factor binding	8/1128	65/13625	0.167062	0.999907	0.965365	NEUROD1/PTMA/SMAD3/ATOH8/SIN3A/TCF3/ZNF516/RBL1	8
GO:0051536	iron-sulfur cluster binding	8/1128	65/13625	0.167062	0.999907	0.965365	CDKAL1/POLA1/NUBP1/KIF4A/BRIP1/POLE/FXN/POLD1	8
GO:0051540	metal cluster binding	8/1128	65/13625	0.167062	0.999907	0.965365	CDKAL1/POLA1/NUBP1/KIF4A/BRIP1/POLE/FXN/POLD1	8
GO:0003180	aortic valve morphogenesis	4/1115	26/13349	0.167611	0.793295	0.73273	NPPA/ROCK2/TIE1/NOTCH1	4
GO:0014808	release of sequestered calcium ion into cytosol by sarcoplasmic reticulum	4/1115	26/13349	0.167611	0.793295	0.73273	CASQ2/NOL3/HRC/CHD7	4
GO:0033363	secretory granule organization	4/1115	26/13349	0.167611	0.793295	0.73273	RFX2/PLA2G3/F2R/KNL1	4
GO:0035137	hindlimb morphogenesis	4/1115	26/13349	0.167611	0.793295	0.73273	NOTCH1/GPC3/RSPO2/CHD7	4
GO:0048147	negative regulation of fibroblast proliferation	4/1115	26/13349	0.167611	0.793295	0.73273	CDC73/DACH1/MED25/SFRP1	4
GO:0090279	regulation of calcium ion import	4/1115	26/13349	0.167611	0.793295	0.73273	TRPV3/CRH/ATP2A1/SLN	4
GO:1901889	negative regulation of cell junction assembly	4/1115	26/13349	0.167611	0.793295	0.73273	RCC2/ROCK2/THBS1/IKBKB	4
GO:1903514	release of sequestered calcium ion into cytosol by endoplasmic reticulum	4/1115	26/13349	0.167611	0.793295	0.73273	CASQ2/NOL3/HRC/CHD7	4
GO:0001655	urogenital system development	27/1115	266/13349	0.168024	0.794473	0.733818	GLI3/VANGL2/SGPL1/HES5/SMAD3/GLIS2/SMARCC1/PLXND1/NUP107/FAT4/GLI2/CNTRL/YAP1/NOTCH1/GPC3/ANKS6/CENPF/CYP7B1/GDF11/POU3F3/PLAG1/DLL1/RDH10/PCSK9/SMO/SFRP1/EXT1	27
GO:0071772	response to BMP	15/1115	137/13349	0.169769	0.799555	0.738512	SPART/HES5/RGMA/SMAD3/PDCD4/NOTCH1/LEF1/ROR2/GPC3/HFE/BMPR1B/CRB2/SFRP1/EXT1/NUMA1	15
GO:0071773	cellular response to BMP stimulus	15/1115	137/13349	0.169769	0.799555	0.738512	SPART/HES5/RGMA/SMAD3/PDCD4/NOTCH1/LEF1/ROR2/GPC3/HFE/BMPR1B/CRB2/SFRP1/EXT1/NUMA1	15
GO:0048663	neuron fate commitment	6/1115	45/13349	0.169922	0.799555	0.738512	GLI3/DMRT3/SATB2/GLI2/NOTCH1/DLL1	6
GO:0051148	negative regulation of muscle cell differentiation	6/1115	45/13349	0.169922	0.799555	0.738512	CCN3/PDCD4/MECP2/NOTCH1/DLL1/EZH2	6
GO:1903317	regulation of protein maturation	6/1115	45/13349	0.169922	0.799555	0.738512	LPCAT3/THBS1/NOL3/CTSZ/GAS1/BCL2L12	6
GO:0042471	ear morphogenesis	10/1115	85/13349	0.170269	0.800412	0.739304	COL11A1/HESX1/TRIOBP/DVL2/GLI2/ROR2/MYO6/NEUROG1/CHD7/FZD2	10
GO:0006353	DNA-templated transcription, termination	9/1115	75/13349	0.17199	0.80772	0.746053	TAF1B/CPSF1/SNRPB/CPSF3/MAZ/GTF2H2/SCAF8/SNRPG/SNRPE	9
GO:0051090	regulation of DNA-binding transcription factor activity	34/1115	344/13349	0.172371	0.808726	0.746983	NEUROD1/TFDP1/KDM5A/LRP6/EIF2AK2/PHB2/PEX14/PPP3CA/CCDC22/FANCD2/USP7/SMAD3/GLIS2/IKBKB/EIF2AK4/DVL2/DDX58/RTKN2/FLNA/FANCA/MAVS/ERBIN/TCF3/NEUROG1/EGLN1/TRAIP/ARHGEF2/SMO/FOXS1/PLPP3/NEUROD2/TAB2/EZH2/FZD2	34
GO:0005201	extracellular matrix structural constituent	14/1128	128/13625	0.172802	0.999907	0.965365	COL11A1/FBLN1/COL9A3/COL4A2/COL4A5/MFAP2/FBN3/THBS1/LTBP1/EMILIN3/COL15A1/COL9A2/LTBP4/COL9A1	14
GO:0014897	striated muscle hypertrophy	8/1115	65/13349	0.172868	0.809714	0.747896	PPP3CA/HTR2B/ROCK2/SMAD3/NOTCH1/MLIP/LMNA/EZH2	8
GO:0001654	eye development	29/1115	289/13349	0.173176	0.809714	0.747896	GLI3/NEUROD1/TULP3/LRP6/OBSL1/HESX1/MYOM2/HES5/TSPAN12/MFAP2/SMAD3/ACTL6A/CDON/NEUROD4/CDK4/GDF11/KDM5B/BMPR1B/CPAMD8/RRM1/DLL1/CRB2/MYOM1/SIX5/RDH10/SDK2/TGIF2/CHD7/SLC17A7	29
GO:0002040	sprouting angiogenesis	12/1115	106/13349	0.173248	0.809714	0.747896	E2F2/E2F7/CEMIP2/THBS1/EPHB4/NOTCH1/LEF1/RSPO3/E2F8/AKT3/DLL1/RNF213	12
GO:0090175	regulation of establishment of planar polarity	12/1115	106/13349	0.173248	0.809714	0.747896	VANGL2/RYK/DVL2/CELSR2/GPC4/ROR2/GPC3/RSPO3/SAPCD2/GPC6/SFRP1/FZD2	12
GO:0045765	regulation of angiogenesis	21/1115	202/13349	0.174762	0.815478	0.753219	E2F2/AGO1/ADM2/COL4A2/TSPAN12/CEMIP2/ROCK2/TIE1/THBS1/PLXND1/PAK4/EMP2/MECP2/HSPB1/EGLN1/AKT3/DLL1/SP1/BRCA1/SFRP1/ERBB2	21
GO:1903792	negative regulation of anion transport	17/1115	159/13349	0.174817	0.815478	0.753219	CCN3/SREBF1/REST/PPP3CA/IDH2/THBS1/SREBF2/CRH/AKT2/F2R/SYTL4/UCP2/ABCA2/MDFIC/PCSK9/BARD1/SFRP1	17
GO:0001501	skeletal system development	37/1115	378/13349	0.175366	0.817251	0.754857	CCN3/GLI3/TULP3/COL11A1/LRP6/RYK/SGPL1/HES5/TYMS/KIAA1217/WWOX/GNA11/SMAD3/SATB2/USP1/BBX/FAT4/GLI2/ROR2/MBTD1/NEUROG1/COL9A2/INPPL1/GDF11/BMPR1B/RSPO2/SOX5/LRRC17/FUZ/WDR5/RDH10/NAB1/SFRP1/CHD7/EXT1/NFIB/ZNF219	37
GO:0051224	negative regulation of protein transport	11/1115	96/13349	0.176406	0.820753	0.758092	CCN3/SREBF1/REST/PPP3CA/IDH2/F2R/SYTL4/UCP2/MDFIC/BARD1/SFRP1	11
GO:0033157	regulation of intracellular protein transport	23/1115	224/13349	0.176455	0.820753	0.758092	GLI3/TFDP1/SREBF1/NUP54/E2F1/ECT2/GTSE1/KIF20B/SMAD3/CHRM1/SREBF2/AKT2/FLNA/MAVS/PMAIP1/TRIM28/TP53BP2/MDFIC/SMO/BARD1/HDAC3/ERBB2/CEP131	23
GO:0150063	visual system development	29/1115	290/13349	0.177972	0.824453	0.761509	GLI3/NEUROD1/TULP3/LRP6/OBSL1/HESX1/MYOM2/HES5/TSPAN12/MFAP2/SMAD3/ACTL6A/CDON/NEUROD4/CDK4/GDF11/KDM5B/BMPR1B/CPAMD8/RRM1/DLL1/CRB2/MYOM1/SIX5/RDH10/SDK2/TGIF2/CHD7/SLC17A7	29
GO:0002067	glandular epithelial cell differentiation	5/1115	36/13349	0.178099	0.824453	0.761509	NEUROD1/NOTCH1/DLL1/SMO/EXT1	5
GO:0051031	tRNA transport	5/1115	36/13349	0.178099	0.824453	0.761509	NUP54/YBX1/NUP37/NUP107/NUP88	5
GO:0072528	pyrimidine-containing compound biosynthetic process	5/1115	36/13349	0.178099	0.824453	0.761509	UCK2/TYMS/DCK/CPS1/TK1	5
GO:1904358	positive regulation of telomere maintenance via telomere lengthening	5/1115	36/13349	0.178099	0.824453	0.761509	MAP2K7/AURKB/CCT7/HNRNPA2B1/NEK2	5
GO:0002504	antigen processing and presentation of peptide or polysaccharide antigen via MHC class II	10/1115	86/13349	0.179268	0.828393	0.765148	KIF18A/THBS1/KIF11/KIF22/RACGAP1/KIF4A/KIF23/CENPE/KIF15/KIF2C	10
GO:0051216	cartilage development	16/1115	149/13349	0.179292	0.828393	0.765148	CCN3/GLI3/COL11A1/LRP6/HES5/TYMS/SMAD3/SATB2/GLI2/ROR2/BMPR1B/RSPO2/SOX5/EXT1/NFIB/ZNF219	16
GO:0051146	striated muscle cell differentiation	21/1115	203/13349	0.18056	0.828583	0.765324	CCN3/NEB/OBSL1/PPP3CA/KLHL41/ACTC1/MYH3/CDON/ACTA1/NOTCH1/ACTN2/MYOZ1/MAMSTR/DLL1/STAC3/TNNT3/JAM2/DMPK/CCNB1/SMO/EZH2	21
GO:0003729	mRNA binding	27/1128	271/13625	0.181104	0.999907	0.965365	CPSF1/NCL/EXOSC8/SNRPC/TYMS/ELAVL1/SYNCRIP/LUC7L2/THOC2/MECP2/RBMS2/SRSF1/ZFP36L1/KHDRBS1/ANGEL2/SHMT1/SCAF8/HNRNPA2B1/ILF3/RBMX/KHNYN/LSM14A/NSRP1/IGF2BP1/UNK/DHFR/HNRNPK	27
GO:0030879	mammary gland development	12/1115	107/13349	0.181332	0.828583	0.765324	GLI3/BRCA2/LRP6/PHB2/APLN/IQGAP3/AKT2/GLI2/LEF1/NCOA1/KDM5B/SMO	12
GO:0061326	renal tubule development	9/1115	76/13349	0.181668	0.828583	0.765324	GLI3/HES5/FAT4/YAP1/NOTCH1/GPC3/POU3F3/DLL1/SMO	9
GO:0070301	cellular response to hydrogen peroxide	9/1115	76/13349	0.181668	0.828583	0.765324	ECT2/SIGMAR1/STK26/TRPC6/MYB/AXL/PCNA/EZH2/FXN	9
GO:0009617	response to bacterium	32/1115	324/13349	0.182027	0.828583	0.765324	GSDMD/CA3/CDK19/CDC73/ADGRL2/H2BC8/H2BS1/CA5B/H2BC10/NAALADL2/LSM5/PDCD4/DGKB/PYGL/PLSCR4/FKBP5/H2BC11/F2R/H2BC12/TSPO/MAVS/NOTCH1/GPC3/ERBIN/CDK4/H2BC4/H2BC6/CPS1/H2BC21/AXL/CHD7/TAB2	32
GO:0001947	heart looping	6/1115	46/13349	0.182595	0.828583	0.765324	VANGL2/SMAD3/NOTCH1/DLL1/SMO/STIL	6
GO:0010611	regulation of cardiac muscle hypertrophy	6/1115	46/13349	0.182595	0.828583	0.765324	PPP3CA/ROCK2/SMAD3/NOTCH1/MLIP/LMNA	6
GO:0051972	regulation of telomerase activity	6/1115	46/13349	0.182595	0.828583	0.765324	MAP2K7/PARP4/AURKB/PIF1/HNRNPA2B1/NEK2	6
GO:0048477	oogenesis	8/1115	66/13349	0.183351	0.828583	0.765324	BRCA2/RPS6/AURKA/CDC25B/FBXO5/TRIP13/BMPR1B/CCNB1	8
GO:0044782	cilium organization	37/1115	380/13349	0.183856	0.828583	0.765324	VANGL2/CSNK1E/IQCB1/CEP152/RO60/CEP83/NDE1/RFX2/CROCC/TCTN3/KIF24/PLA2G3/CDC14A/CEP20/CDK1/DZIP1L/CELSR2/FLNA/CNTRL/YAP1/MNS1/NOTCH1/PLK4/HAUS1/NEDD1/FUZ/TUBB4B/CEP135/CDK5RAP2/KIF27/ABCC4/SPATA6/NEK2/PLK1/TMEM250/CEP131/DYNC2I2	37
GO:0001569	branching involved in blood vessel morphogenesis	4/1115	27/13349	0.184638	0.828583	0.765324	PLXND1/LEF1/STK4/NFATC4	4
GO:0001844	protein insertion into mitochondrial membrane involved in apoptotic signaling pathway	4/1115	27/13349	0.184638	0.828583	0.765324	TFDP1/E2F1/PMAIP1/TP53BP2	4
GO:0002886	regulation of myeloid leukocyte mediated immunity	4/1115	27/13349	0.184638	0.828583	0.765324	DNASE1/PLA2G3/DDX58/MAVS	4
GO:0010800	positive regulation of peptidyl-threonine phosphorylation	4/1115	27/13349	0.184638	0.828583	0.765324	STOX1/TRPC6/TNKS1BP1/PLK1	4
GO:0010830	regulation of myotube differentiation	4/1115	27/13349	0.184638	0.828583	0.765324	CCN3/NOTCH1/MAMSTR/DMPK	4
GO:0015949	nucleobase-containing small molecule interconversion	4/1115	27/13349	0.184638	0.828583	0.765324	RRM2/TYMS/AK2/RRM1	4
GO:0031116	positive regulation of microtubule polymerization	4/1115	27/13349	0.184638	0.828583	0.765324	MECP2/PSRC1/CDK5RAP2/NUMA1	4
GO:0034311	diol metabolic process	4/1115	27/13349	0.184638	0.828583	0.765324	PCBD2/ABCA2/PLPP3/DHFR	4
GO:0051154	negative regulation of striated muscle cell differentiation	4/1115	27/13349	0.184638	0.828583	0.765324	CCN3/NOTCH1/DLL1/EZH2	4
GO:0070199	establishment of protein localization to chromosome	4/1115	27/13349	0.184638	0.828583	0.765324	BRCA2/H1-5/CCT7/SGF29	4
GO:0071634	regulation of transforming growth factor beta production	4/1115	27/13349	0.184638	0.828583	0.765324	SMAD3/THBS1/LTBP1/MYB	4
GO:0086019	cell-cell signaling involved in cardiac conduction	4/1115	27/13349	0.184638	0.828583	0.765324	SCN5A/FLNA/CASQ2/GJC1	4
GO:0002320	lymphoid progenitor cell differentiation	3/1115	18/13349	0.186158	0.828583	0.765324	HES5/PRKDC/NOTCH1	3
GO:0031498	chromatin disassembly	3/1115	18/13349	0.186158	0.828583	0.765324	ARID2/SMARCC1/SMARCD1	3
GO:0031640	killing of cells of other organism	3/1115	18/13349	0.186158	0.828583	0.765324	H2BC11/H2BC12/HMGN2	3
GO:0032495	response to muramyl dipeptide	3/1115	18/13349	0.186158	0.828583	0.765324	NOTCH1/ERBIN/ARHGEF2	3
GO:0032986	protein-DNA complex disassembly	3/1115	18/13349	0.186158	0.828583	0.765324	ARID2/SMARCC1/SMARCD1	3
GO:0035372	protein localization to microtubule	3/1115	18/13349	0.186158	0.828583	0.765324	KIF20B/ABHD17B/MID1	3
GO:0035455	response to interferon-alpha	3/1115	18/13349	0.186158	0.828583	0.765324	EIF2AK2/RO60/AXL	3
GO:0044346	fibroblast apoptotic process	3/1115	18/13349	0.186158	0.828583	0.765324	STK17B/XRCC2/SFRP1	3
GO:0046653	tetrahydrofolate metabolic process	3/1115	18/13349	0.186158	0.828583	0.765324	TYMS/SHMT1/DHFR	3
GO:0046655	folic acid metabolic process	3/1115	18/13349	0.186158	0.828583	0.765324	SHMT1/FPGS/DHFR	3
GO:0060045	positive regulation of cardiac muscle cell proliferation	3/1115	18/13349	0.186158	0.828583	0.765324	YAP1/NOTCH1/CCNB1	3
GO:0070935	3'-UTR-mediated mRNA stabilization	3/1115	18/13349	0.186158	0.828583	0.765324	RBM10/ELAVL1/ANGEL2	3
GO:0071625	vocalization behavior	3/1115	18/13349	0.186158	0.828583	0.765324	GLI3/NEUROG1/EXT1	3
GO:0099623	regulation of cardiac muscle cell membrane repolarization	3/1115	18/13349	0.186158	0.828583	0.765324	NPPA/SCN5A/FLNA	3
GO:1900120	regulation of receptor binding	3/1115	18/13349	0.186158	0.828583	0.765324	LEF1/HFE/PCSK9	3
GO:1901018	positive regulation of potassium ion transmembrane transporter activity	3/1115	18/13349	0.186158	0.828583	0.765324	NPPA/ACTN2/ALG10B	3
GO:1901673	regulation of mitotic spindle assembly	3/1115	18/13349	0.186158	0.828583	0.765324	EML3/RCC1/PLK1	3
GO:1902176	negative regulation of oxidative stress-induced intrinsic apoptotic signaling pathway	3/1115	18/13349	0.186158	0.828583	0.765324	NONO/HSPB1/NOL3	3
GO:0030331	estrogen receptor binding	5/1128	37/13625	0.18802	0.999907	0.965365	PHB2/PPID/LEF1/NCOA1/PCNA	5
GO:0032451	demethylase activity	5/1128	37/13625	0.18802	0.999907	0.965365	KDM5A/PHF8/MMACHC/KDM5B/KDM3B	5
GO:0072009	nephron epithelium development	10/1115	87/13349	0.188481	0.838153	0.774163	GLI3/HES5/FAT4/YAP1/NOTCH1/GPC3/POU3F3/DLL1/SMO/EXT1	10
GO:0019751	polyol metabolic process	12/1115	108/13349	0.189591	0.842319	0.778011	PLCB3/ITPKA/MECP2/PCBD2/IMPA2/ABCA2/INPPL1/MAS1/ITPKB/COQ2/PLPP3/DHFR	12
GO:0071900	regulation of protein serine/threonine kinase activity	40/1115	415/13349	0.190033	0.843511	0.779112	PKMYT1/LRP6/AJUBA/MAP2K7/CDKN2C/NTF3/CCNE2/CCNA2/INCENP/CCNB2/CCND2/HTR2B/DBF4/NPPA/THBS1/PDCD4/CKS1B/DVL2/IQGAP3/CDK1/PBK/PSRC1/ROR2/BLM/STK4/CDK4/HSPB1/PARP16/CDKN3/CDC6/CDC25C/CCNB1/MAP2K6/MDFIC/CCNY/SFRP1/ERBB2/TAB2/PLK1/EZH2	40
GO:1905954	positive regulation of lipid localization	9/1115	77/13349	0.191584	0.849618	0.784753	LPCAT3/PLA2G3/HILPDA/PLIN2/EEPD1/SREBF2/CRH/MYB/MAP2K6	9
GO:1901342	regulation of vasculature development	21/1115	205/13349	0.192449	0.852311	0.78724	E2F2/AGO1/ADM2/COL4A2/TSPAN12/CEMIP2/ROCK2/TIE1/THBS1/PLXND1/PAK4/EMP2/MECP2/HSPB1/EGLN1/AKT3/DLL1/SP1/BRCA1/SFRP1/ERBB2	21
GO:0045071	negative regulation of viral genome replication	5/1115	37/13349	0.192798	0.852311	0.78724	EIF2AK2/MAVS/TRIM28/ILF3/TNIP1	5
GO:1905953	negative regulation of lipid localization	5/1115	37/13349	0.192798	0.852311	0.78724	THBS1/SREBF2/AKT2/ABCA2/PCSK9	5
GO:0014896	muscle hypertrophy	8/1115	67/13349	0.1941	0.852311	0.78724	PPP3CA/HTR2B/ROCK2/SMAD3/NOTCH1/MLIP/LMNA/EZH2	8
GO:0008276	protein methyltransferase activity	9/1128	78/13625	0.194798	0.999907	0.965365	SUV39H1/DOT1L/EHMT2/EED/EEF1AKMT2/WDR5/KMT5A/SUV39H2/EZH2	9
GO:1901136	carbohydrate derivative catabolic process	17/1115	162/13349	0.194882	0.852311	0.78724	FBXO6/GPC1/STT3B/CEMIP2/GUSB/NGLY1/GPC4/GPC3/DERA/GLA/PGM2/GPD1/FBXO17/NUDT1/GPC6/HMMR/GNPDA1	17
GO:0060415	muscle tissue morphogenesis	6/1115	47/13349	0.195628	0.852311	0.78724	COL11A1/ACTC1/NOTCH1/TNNC1/CHD7/FZD2	6
GO:0061371	determination of heart left/right asymmetry	6/1115	47/13349	0.195628	0.852311	0.78724	VANGL2/SMAD3/NOTCH1/DLL1/SMO/STIL	6
GO:0051606	detection of stimulus	19/1115	184/13349	0.197221	0.852311	0.78724	COL11A1/RFC5/RFC4/GNA11/TIMELESS/USP1/RPA3/CACNA2D4/TSPO/YAP1/CASQ2/DACH1/OPN3/LXN/PCNA/SMO/RFC2/DTL/POLD1	19
GO:0004693	cyclin-dependent protein serine/threonine kinase activity	4/1128	28/13625	0.19787	0.999907	0.965365	CDK19/CDK1/CDK2/CDK4	4
GO:0032452	histone demethylase activity	4/1128	28/13625	0.19787	0.999907	0.965365	KDM5A/PHF8/KDM5B/KDM3B	4
GO:0097472	cyclin-dependent protein kinase activity	4/1128	28/13625	0.19787	0.999907	0.965365	CDK19/CDK1/CDK2/CDK4	4
GO:0140457	protein demethylase activity	4/1128	28/13625	0.19787	0.999907	0.965365	KDM5A/PHF8/KDM5B/KDM3B	4
GO:0090100	positive regulation of transmembrane receptor protein serine/threonine kinase signaling pathway	10/1115	88/13349	0.197901	0.852311	0.78724	HES5/THBS1/NOTCH1/GPC3/HFE/GDF11/CRB2/SDCBP/TTK/NUMA1	10
GO:0090596	sensory organ morphogenesis	20/1115	195/13349	0.197988	0.852311	0.78724	GLI3/COL11A1/LRP6/OBSL1/HESX1/TSPAN12/MFAP2/TRIOBP/DVL2/CDON/GLI2/ROR2/MYO6/NEUROG1/GDF11/DLL1/CRB2/SDK2/CHD7/FZD2	20
GO:0004089	carbonate dehydratase activity	2/1128	10/13625	0.198206	0.999907	0.965365	CA3/CA5B	2
GO:0008296	3'-5'-exodeoxyribonuclease activity	2/1128	10/13625	0.198206	0.999907	0.965365	POLE/POLD1	2
GO:0016884	carbon-nitrogen ligase activity, with glutamine as amido-N-donor	2/1128	10/13625	0.198206	0.999907	0.965365	PFAS/CPS1	2
GO:0030957	Tat protein binding	2/1128	10/13625	0.198206	0.999907	0.965365	DLL1/MDFIC	2
GO:0031432	titin binding	2/1128	10/13625	0.198206	0.999907	0.965365	MYBPC1/ACTN2	2
GO:0035251	UDP-glucosyltransferase activity	2/1128	10/13625	0.198206	0.999907	0.965365	POGLUT3/GYS1	2
GO:0045159	myosin II binding	2/1128	10/13625	0.198206	0.999907	0.965365	SHROOM4/TRIOBP	2
GO:0048256	flap endonuclease activity	2/1128	10/13625	0.198206	0.999907	0.965365	GEN1/EXO1	2
GO:0051880	G-quadruplex DNA binding	2/1128	10/13625	0.198206	0.999907	0.965365	PIF1/BLM	2
GO:0030098	lymphocyte differentiation	23/1115	228/13349	0.199098	0.852311	0.78724	GLI3/RPS6/LFNG/ITFG2/FANCD2/DOCK11/TCF7/RABL3/PRKDC/GLI2/FANCA/LEF1/ZFP36L1/TCF3/MYB/ITPKB/DLL1/AXL/DCLRE1C/SFRP1/CHD7/ERBB2/EZH2	23
GO:0001822	kidney development	24/1115	239/13349	0.199155	0.852311	0.78724	GLI3/VANGL2/SGPL1/HES5/SMAD3/GLIS2/PLXND1/NUP107/FAT4/GLI2/CNTRL/YAP1/NOTCH1/GPC3/ANKS6/CENPF/GDF11/POU3F3/DLL1/RDH10/PCSK9/SMO/SFRP1/EXT1	24
GO:0016616	oxidoreductase activity, acting on the CH-OH group of donors, NAD or NADP as acceptor	10/1128	89/13625	0.200026	0.999907	0.965365	IDH2/PHGDH/PTGR1/HADH/RDH5/H6PD/GPD1/RDH10/ABCC4/UGDH	10
GO:0045860	positive regulation of protein kinase activity	42/1115	440/13349	0.200663	0.852311	0.78724	AJUBA/EIF2AK2/PHB2/MAP2K7/ECT2/NTF3/INCENP/CCND2/STOX1/HTR2B/DBF4/THBS1/CKS1B/PAK4/DVL2/IQGAP3/CLSPN/CDC25B/EMP2/CDK1/NCAPG2/F2R/PBK/PSRC1/ROR2/STK4/KIF14/BORA/ADCY3/CENPE/PARP16/MAS1/RAF1/CDC6/CCNB1/MAP2K6/MDFIC/TPX2/CCNY/ERBB2/TAB2/EZH2	42
GO:0003081	regulation of systemic arterial blood pressure by renin-angiotensin	2/1115	10/13349	0.200963	0.852311	0.78724	F2R/CTSZ	2
GO:0006449	regulation of translational termination	2/1115	10/13349	0.200963	0.852311	0.78724	GSPT1/EIF5A2	2
GO:0007635	chemosensory behavior	2/1115	10/13349	0.200963	0.852311	0.78724	ADCY3/CHD7	2
GO:0010832	negative regulation of myotube differentiation	2/1115	10/13349	0.200963	0.852311	0.78724	CCN3/NOTCH1	2
GO:0010998	regulation of translational initiation by eIF2 alpha phosphorylation	2/1115	10/13349	0.200963	0.852311	0.78724	EIF2AK2/EIF2AK4	2
GO:0018026	peptidyl-lysine monomethylation	2/1115	10/13349	0.200963	0.852311	0.78724	EEF1AKMT2/KMT5A	2
GO:0018242	protein O-linked glycosylation via serine	2/1115	10/13349	0.200963	0.852311	0.78724	GALNT2/POGLUT3	2
GO:0021554	optic nerve development	2/1115	10/13349	0.200963	0.852311	0.78724	GLI3/EXT1	2
GO:0021936	regulation of cerebellar granule cell precursor proliferation	2/1115	10/13349	0.200963	0.852311	0.78724	GLI2/SMO	2
GO:0023019	signal transduction involved in regulation of gene expression	2/1115	10/13349	0.200963	0.852311	0.78724	NEUROD1/SMAD3	2
GO:0030252	growth hormone secretion	2/1115	10/13349	0.200963	0.852311	0.78724	LTBP4/CHD7	2
GO:0030953	astral microtubule organization	2/1115	10/13349	0.200963	0.852311	0.78724	EZR/NUMA1	2
GO:0031125	rRNA 3'-end processing	2/1115	10/13349	0.200963	0.852311	0.78724	EXOSC8/EXOSC3	2
GO:0031848	protection from non-homologous end joining at telomere	2/1115	10/13349	0.200963	0.852311	0.78724	XRCC1/DCLRE1C	2
GO:0032352	positive regulation of hormone metabolic process	2/1115	10/13349	0.200963	0.852311	0.78724	ARNT/RDH10	2
GO:0033145	positive regulation of intracellular steroid hormone receptor signaling pathway	2/1115	10/13349	0.200963	0.852311	0.78724	YAP1/LMO3	2
GO:0035999	tetrahydrofolate interconversion	2/1115	10/13349	0.200963	0.852311	0.78724	TYMS/SHMT1	2
GO:0042730	fibrinolysis	2/1115	10/13349	0.200963	0.852311	0.78724	THBS1/SERPING1	2
GO:0043619	regulation of transcription from RNA polymerase II promoter in response to oxidative stress	2/1115	10/13349	0.200963	0.852311	0.78724	ARNT/SIN3A	2
GO:0045989	positive regulation of striated muscle contraction	2/1115	10/13349	0.200963	0.852311	0.78724	NPPA/ATP2A1	2
GO:0048853	forebrain morphogenesis	2/1115	10/13349	0.200963	0.852311	0.78724	HESX1/SMO	2
GO:0060576	intestinal epithelial cell development	2/1115	10/13349	0.200963	0.852311	0.78724	TYMS/YAP1	2
GO:0070141	response to UV-A	2/1115	10/13349	0.200963	0.852311	0.78724	PPID/OPN3	2
GO:0071340	skeletal muscle acetylcholine-gated channel clustering	2/1115	10/13349	0.200963	0.852311	0.78724	MUSK/MESD	2
GO:0071371	cellular response to gonadotropin stimulus	2/1115	10/13349	0.200963	0.852311	0.78724	CCNA2/NOTCH1	2
GO:0072017	distal tubule development	2/1115	10/13349	0.200963	0.852311	0.78724	NOTCH1/POU3F3	2
GO:0090030	regulation of steroid hormone biosynthetic process	2/1115	10/13349	0.200963	0.852311	0.78724	REST/H6PD	2
GO:0099550	trans-synaptic signaling, modulating synaptic transmission	2/1115	10/13349	0.200963	0.852311	0.78724	GUCY1A1/F2R	2
GO:0106049	regulation of cellular response to osmotic stress	2/1115	10/13349	0.200963	0.852311	0.78724	EFHD1/ARHGEF2	2
GO:0140374	antiviral innate immune response	2/1115	10/13349	0.200963	0.852311	0.78724	PHB2/DDX58	2
GO:1902224	ketone body metabolic process	2/1115	10/13349	0.200963	0.852311	0.78724	AACS/TYRP1	2
GO:1903054	negative regulation of extracellular matrix organization	2/1115	10/13349	0.200963	0.852311	0.78724	NOTCH1/ANTXR1	2
GO:1903818	positive regulation of voltage-gated potassium channel activity	2/1115	10/13349	0.200963	0.852311	0.78724	NPPA/ALG10B	2
GO:2000615	regulation of histone H3-K9 acetylation	2/1115	10/13349	0.200963	0.852311	0.78724	BRCA1/CHEK1	2
GO:2000644	regulation of receptor catabolic process	2/1115	10/13349	0.200963	0.852311	0.78724	ABCA2/PCSK9	2
GO:0070063	RNA polymerase binding	7/1128	58/13625	0.201579	0.999907	0.965365	AGO1/PKN2/RPRD1B/CDC73/SCAF8/BRCA1/ERBB2	7
GO:0060021	roof of mouth development	9/1115	78/13349	0.201727	0.852311	0.78724	GLI3/LRP6/SGPL1/MMP25/SATB2/LEF1/GDF11/CHD7/FZD2	9
GO:0002064	epithelial cell development	17/1115	163/13349	0.201808	0.852311	0.78724	TYMS/SHROOM3/ROCK2/TRIOBP/IKBKB/MSN/CCDC88C/FLNA/YAP1/NOTCH1/AFDN/EZR/COL15A1/PALLD/DLL1/EXPH5/SMO	17
GO:0001825	blastocyst formation	4/1115	28/13349	0.202196	0.852311	0.78724	PTPN18/RPL7L1/ACTL6A/YAP1	4
GO:0015701	bicarbonate transport	4/1115	28/13349	0.202196	0.852311	0.78724	CA3/SLC4A2/SLC39A8/CA5B	4
GO:0045070	positive regulation of viral genome replication	4/1115	28/13349	0.202196	0.852311	0.78724	PKN2/PPID/NOTCH1/TOP2A	4
GO:0045616	regulation of keratinocyte differentiation	4/1115	28/13349	0.202196	0.852311	0.78724	ROCK2/NOTCH1/ZFP36L1/NUMA1	4
GO:0060325	face morphogenesis	4/1115	28/13349	0.202196	0.852311	0.78724	LRP6/SGPL1/MYH3/LEF1	4
GO:0070076	histone lysine demethylation	4/1115	28/13349	0.202196	0.852311	0.78724	KDM5A/PHF8/KDM5B/KDM3B	4
GO:0071604	transforming growth factor beta production	4/1115	28/13349	0.202196	0.852311	0.78724	SMAD3/THBS1/LTBP1/MYB	4
GO:0150115	cell-substrate junction organization	11/1115	99/13349	0.202799	0.852757	0.787653	AJUBA/RCC2/PTPRK/ROCK2/SMAD3/THBS1/LIMS1/ACTN2/CORO2B/THSD1/SFRP1	11
GO:1902115	regulation of organelle assembly	18/1115	174/13349	0.20292	0.852757	0.787653	CROCC/EML3/GPSM2/MSN/YAP1/MNS1/SPAG5/PLK4/EZR/RCC1/FUZ/SDCBP/BRCA1/CEP135/CDK5RAP2/STIL/PLK1/NUMA1	18
GO:0048880	sensory system development	29/1115	295/13349	0.203004	0.852757	0.787653	GLI3/NEUROD1/TULP3/LRP6/OBSL1/HESX1/MYOM2/HES5/TSPAN12/MFAP2/SMAD3/ACTL6A/CDON/NEUROD4/CDK4/GDF11/KDM5B/BMPR1B/CPAMD8/RRM1/DLL1/CRB2/MYOM1/SIX5/RDH10/SDK2/TGIF2/CHD7/SLC17A7	29
GO:0062197	cellular response to chemical stress	29/1115	295/13349	0.203004	0.852757	0.787653	PTPRK/REST/ARNT/ECT2/CCNA2/FANCD2/STOX1/GPX8/NONO/EFHD1/SIGMAR1/STK26/TRPC6/MELK/TSPO/CDK2/ZFP36L1/SIN3A/SLC2A4/HSPB1/VRK2/MYB/NOL3/ARHGEF2/AXL/PCNA/DHFR/EZH2/FXN	29
GO:0031593	polyubiquitin modification-dependent protein binding	6/1128	48/13625	0.203361	0.999907	0.965365	MINDY2/BABAM2/ABRAXAS1/TNIP1/UBQLN4/TAB2	6
GO:0003013	circulatory system process	44/1115	464/13349	0.206695	0.862849	0.796974	SREBF1/KCNJ4/ADM2/GUCY1A1/APLN/PLCB3/ACTC1/HTR2B/NPPA/ROCK2/FGFBP3/SMAD3/SCN5A/EMP2/CACNA2D4/MECP2/CRH/F2R/FLNA/YAP1/CASQ2/SLC2A4/DES/CORO2B/ABCA2/MYL1/BRS3/CPS1/TAC3/ATP2A1/KCNJ14/DLL1/CACNG1/GJC1/DMPK/MAP2K6/AHCYL1/CTSZ/TNNC1/HRC/ABCC4/CHD7/EXT1/SERPING1	44
GO:0021536	diencephalon development	7/1115	58/13349	0.207711	0.862849	0.796974	LRP6/HESX1/CRH/GLI2/NCOA1/SMO/SOX3	7
GO:0048704	embryonic skeletal system morphogenesis	7/1115	58/13349	0.207711	0.862849	0.796974	GLI3/TULP3/COL11A1/SMAD3/SATB2/FUZ/RDH10	7
GO:0055006	cardiac cell development	7/1115	58/13349	0.207711	0.862849	0.796974	NEB/OBSL1/ACTC1/PDCD4/NOTCH1/ACTN2/CCNB1	7
GO:1901607	alpha-amino acid biosynthetic process	7/1115	58/13349	0.207711	0.862849	0.796974	PSPH/AASS/PHGDH/SHMT1/SEPHS1/CPS1/DHFR	7
GO:0009124	nucleoside monophosphate biosynthetic process	5/1115	38/13349	0.207904	0.862849	0.796974	UCK2/TYMS/PFAS/DCK/TK1	5
GO:0021515	cell differentiation in spinal cord	5/1115	38/13349	0.207904	0.862849	0.796974	GLI3/DRAXIN/DMRT3/GLI2/NOTCH1	5
GO:0060425	lung morphogenesis	5/1115	38/13349	0.207904	0.862849	0.796974	YAP1/RSPO2/RDH10/EXT1/NFIB	5
GO:0001702	gastrulation with mouth forming second	3/1115	19/13349	0.208249	0.862849	0.796974	LRP6/CRB2/UGDH	3
GO:0010884	positive regulation of lipid storage	3/1115	19/13349	0.208249	0.862849	0.796974	HILPDA/PLIN2/SREBF2	3
GO:0032309	icosanoid secretion	3/1115	19/13349	0.208249	0.862849	0.796974	PLA2G3/MAP2K6/ABCC4	3
GO:0032785	negative regulation of DNA-templated transcription, elongation	3/1115	19/13349	0.208249	0.862849	0.796974	NELFA/NELFE/EZH2	3
GO:0035330	regulation of hippo signaling	3/1115	19/13349	0.208249	0.862849	0.796974	AJUBA/WWC3/MOB3B	3
GO:0042634	regulation of hair cycle	3/1115	19/13349	0.208249	0.862849	0.796974	TRPV3/SMO/NUMA1	3
GO:0043576	regulation of respiratory gaseous exchange	3/1115	19/13349	0.208249	0.862849	0.796974	APLN/MTG2/MECP2	3
GO:1904886	beta-catenin destruction complex disassembly	3/1115	19/13349	0.208249	0.862849	0.796974	LRP6/DVL2/FZD2	3
GO:0010660	regulation of muscle cell apoptotic process	6/1115	48/13349	0.208996	0.863732	0.79779	LRP6/E2F3/RBM10/PDCD4/STK4/NOL3	6
GO:0014743	regulation of muscle hypertrophy	6/1115	48/13349	0.208996	0.863732	0.79779	PPP3CA/ROCK2/SMAD3/NOTCH1/MLIP/LMNA	6
GO:2000179	positive regulation of neural precursor cell proliferation	6/1115	48/13349	0.208996	0.863732	0.79779	GLI3/CDON/GLI2/FLNA/NOTCH1/SMO	6
GO:0042060	wound healing	37/1115	386/13349	0.210624	0.869631	0.803238	GLI3/FBLN1/AJUBA/PPP3CA/H3C10/H3C12/H3C11/CLDN19/GNA11/H3C6/H3C7/H3C8/ANO6/DOCK11/SMAD3/PAFAH2/THBS1/DGKB/HMG20B/TRPC6/F2R/SYTL4/FLNA/YAP1/HSPB1/H3C4/MYOZ1/H3C13/H3C14/H3C15/RAF1/VAV2/AXL/PLPP3/ERBB2/EXT1/SERPING1	37
GO:0048762	mesenchymal cell differentiation	20/1115	197/13349	0.210782	0.869631	0.803238	LRP6/S100A4/HTR2B/SMAD3/GLIPR2/FAM83D/PDCD4/FLNA/NOTCH1/LEF1/TRIM28/CRB2/AKNA/FUZ/RDH10/SDCBP/SMO/SFRP1/EXT1/EZH2	20
GO:0006403	RNA localization	22/1115	219/13349	0.211035	0.869937	0.803521	CPSF1/NUP54/CDC40/THOC6/YBX1/PARP11/POLR2D/CCT7/NUP37/CPSF3/THOC2/SRSF9/NUP107/SRSF1/ZFP36L1/KHDRBS1/HNRNPA2B1/EXOSC3/CASC3/EIF5A2/IGF2BP1/NUP88	22
GO:1903531	negative regulation of secretion by cell	11/1115	100/13349	0.211959	0.872486	0.805875	CCN3/SREBF1/REST/PPP3CA/IDH2/CRH/F2R/SYTL4/NOTCH1/UCP2/SFRP1	11
GO:0010717	regulation of epithelial to mesenchymal transition	9/1115	79/13349	0.212088	0.872486	0.805875	SMAD3/GLIPR2/NOTCH1/LEF1/CRB2/FUZ/SDCBP/SFRP1/EZH2	9
GO:0043065	positive regulation of apoptotic process	43/1115	454/13349	0.212192	0.872486	0.805875	NEUROD1/RPS6/REST/E2F1/ITGB3BP/E2F3/STK17B/CTNNBL1/ECT2/CDK19/RBM10/TCTN3/WWOX/ANO6/THBS1/PDCD4/PPID/EEF1A2/PRKDC/MELK/TSPO/NOTCH1/PMAIP1/STK4/NFATC4/CDK4/NCOA1/CHEK2/MYB/TNFAIP8/TP53BP2/ARHGEF6/BMPR1B/CDC34/ARHGEF2/VAV2/TOP2A/CALHM2/MAP2K6/PCSK9/MYBL2/BARD1/SFRP1	43
GO:0047485	protein N-terminus binding	11/1128	101/13625	0.21304	0.999907	0.965365	SUV39H1/ZWINT/PHB2/PEX14/HESX1/SMARCC1/SGF29/MECP2/GTF2H2/NCOA1/SDCBP	11
GO:1903900	regulation of viral life cycle	12/1115	111/13349	0.215371	0.884806	0.817255	PKN2/EIF2AK2/PPID/MAVS/NOTCH1/TRIM28/ILF3/TOP2A/KPNA2/AXL/TNIP1/PC	12
GO:0042805	actinin binding	4/1128	29/13625	0.215619	0.999907	0.965365	TRPC6/PDLIM7/PDLIM3/PALLD	4
GO:0097718	disordered domain specific binding	4/1128	29/13625	0.215619	0.999907	0.965365	EZR/RRM1/TEAD2/NUMA1	4
GO:0042742	defense response to bacterium	10/1115	90/13349	0.217329	0.892096	0.823988	GSDMD/H2BC8/H2BS1/H2BC10/H2BC11/H2BC12/MAVS/H2BC4/H2BC6/H2BC21	10
GO:0007283	spermatogenesis	33/1115	343/13349	0.219935	0.897139	0.828646	BRCA2/KDM5A/TEX15/SGPL1/E2F1/SLC4A2/RFX2/PARP11/KIFC1/PLA2G3/HERPUD2/RPL39L/RACGAP1/MNS1/NOTCH1/KHDRBS1/H1-6/BRIP1/KNL1/TRIP13/TSNAX/MAS1/EIF5A2/CDC25C/JAM2/SIX5/CCNB1/AXL/PTTG1/H2AX/SPATA6/CEP131/ASF1B	33
GO:0002065	columnar/cuboidal epithelial cell differentiation	7/1115	59/13349	0.220031	0.897139	0.828646	NEUROD1/TYMS/YAP1/NOTCH1/DLL1/SMO/EXT1	7
GO:0034394	protein localization to cell surface	7/1115	59/13349	0.220031	0.897139	0.828646	PTPRK/EMP2/FLNA/ACTN2/HFE/ABCA2/MESD	7
GO:1904035	regulation of epithelial cell apoptotic process	7/1115	59/13349	0.220031	0.897139	0.828646	NEUROD1/ANO6/THBS1/PDCD4/PAK4/YAP1/ZFP36L1	7
GO:0006471	protein ADP-ribosylation	4/1115	29/13349	0.22022	0.897139	0.828646	PARP4/PARP11/PARP16/XRCC1	4
GO:0033144	negative regulation of intracellular steroid hormone receptor signaling pathway	4/1115	29/13349	0.22022	0.897139	0.828646	PHB2/CYP7B1/BRCA1/SFRP1	4
GO:0045776	negative regulation of blood pressure	4/1115	29/13349	0.22022	0.897139	0.828646	ADM2/APLN/NPPA/CRH	4
GO:0050685	positive regulation of mRNA processing	4/1115	29/13349	0.22022	0.897139	0.828646	NCL/CDC73/RBMX/CCNB1	4
GO:0050691	regulation of defense response to virus by host	4/1115	29/13349	0.22022	0.897139	0.828646	EIF2AK4/DDX58/MAVS/SIN3A	4
GO:0032091	negative regulation of protein binding	9/1115	80/13349	0.222655	0.90436	0.835316	CSNK1E/AURKA/PEX14/AURKB/LEF1/NFATC4/HFE/PCSK9/CTSZ	9
GO:1901655	cellular response to ketone	9/1115	80/13349	0.222655	0.90436	0.835316	TRERF1/ROCK2/MSN/AACS/CRH/FBXO32/CDK4/ADCY3/SFRP1	9
GO:0031057	negative regulation of histone modification	5/1115	39/13349	0.22338	0.90436	0.835316	KDM5A/AASS/SIN3A/WDR5/BRCA1	5
GO:0035850	epithelial cell differentiation involved in kidney development	5/1115	39/13349	0.22338	0.90436	0.835316	FAT4/YAP1/NOTCH1/SMO/EXT1	5
GO:0045022	early endosome to late endosome transport	5/1115	39/13349	0.22338	0.90436	0.835316	KIF16B/MSN/EMP2/FLNA/EZR	5
GO:0045646	regulation of erythrocyte differentiation	5/1115	39/13349	0.22338	0.90436	0.835316	ARNT/PRKDC/NCAPG2/ZFP36L1/KLF13	5
GO:2000781	positive regulation of double-strand break repair	5/1115	39/13349	0.22338	0.90436	0.835316	RAD51AP1/FOXM1/TIMELESS/ARID2/PRKDC	5
GO:0017038	protein import	18/1115	177/13349	0.223713	0.90436	0.835316	GLI3/NUP54/PHB2/PEX14/PPP3CA/E2F3/ECT2/ELAVL1/SMAD3/NUP107/FLNA/MAVS/TRIM28/KPNA2/MDFIC/SMO/HDAC3/NUP88	18
GO:0051048	negative regulation of secretion	12/1115	112/13349	0.224279	0.90436	0.835316	CCN3/SREBF1/REST/PPP3CA/IDH2/CRH/F2R/SYTL4/NOTCH1/UCP2/NEUROG1/SFRP1	12
GO:0000146	microfilament motor activity	3/1128	20/13625	0.226891	0.999907	0.965365	MYH8/MYH3/MYO6	3
GO:0003950	NAD+ ADP-ribosyltransferase activity	3/1128	20/13625	0.226891	0.999907	0.965365	PARP4/PARP11/PARP16	3
GO:0050431	transforming growth factor beta binding	3/1128	20/13625	0.226891	0.999907	0.965365	THBS1/LTBP1/LTBP4	3
GO:0070840	dynein complex binding	3/1128	20/13625	0.226891	0.999907	0.965365	GPSM2/CENPF/NUMA1	3
GO:0001664	G protein-coupled receptor binding	17/1128	168/13625	0.227136	0.999907	0.965365	TULP3/LRP6/RYK/APLN/CLIC6/GNA11/NPPA/DVL2/CRH/CCDC88C/FLNA/ROR2/RSPO3/NTS/SDCBP/PPP1R1B/SFRP1	17
GO:0030301	cholesterol transport	8/1115	70/13349	0.227816	0.90436	0.835316	LRP6/LPCAT3/NPC1/EEPD1/SREBF2/TSPO/ABCA2/PCSK9	8
GO:0043462	regulation of ATPase activity	8/1115	70/13349	0.227816	0.90436	0.835316	MCM2/GTF2H2/HSCB/UHRF1/TNNT3/NCAPH/TNNC1/MSH3	8
GO:0001738	morphogenesis of a polarized epithelium	14/1115	134/13349	0.22817	0.90436	0.835316	VANGL2/RYK/DVL2/MSN/CELSR2/GPC4/ROR2/GPC3/RSPO3/SAPCD2/FUZ/GPC6/SFRP1/FZD2	14
GO:0032984	protein-containing complex disassembly	30/1115	311/13349	0.22856	0.90436	0.835316	LRP6/PEX14/MRPL51/KIF18A/MRPS28/GSPT1/KIF24/ARID2/TRIOBP/SMARCC1/LIX1L/SVIL/DVL2/MRPS30/ACTN2/SMARCD1/SCAF8/STX17/MRPL19/SLN/EIF5A2/ARHGEF2/MRPL37/TPX2/KIF2C/KIF18B/MRPL9/UBQLN4/MRPL38/FZD2	30
GO:0072001	renal system development	24/1115	244/13349	0.228628	0.90436	0.835316	GLI3/VANGL2/SGPL1/HES5/SMAD3/GLIS2/PLXND1/NUP107/FAT4/GLI2/CNTRL/YAP1/NOTCH1/GPC3/ANKS6/CENPF/GDF11/POU3F3/DLL1/RDH10/PCSK9/SMO/SFRP1/EXT1	24
GO:0008417	fucosyltransferase activity	2/1128	11/13625	0.229704	0.999907	0.965365	POFUT1/FUT11	2
GO:0017166	vinculin binding	2/1128	11/13625	0.229704	0.999907	0.965365	CORO2B/UTRN	2
GO:0030169	low-density lipoprotein particle binding	2/1128	11/13625	0.229704	0.999907	0.965365	THBS1/PCSK9	2
GO:0042166	acetylcholine binding	2/1128	11/13625	0.229704	0.999907	0.965365	CHRND/CHRNA1	2
GO:0071837	HMG box domain binding	2/1128	11/13625	0.229704	0.999907	0.965365	POU3F3/SP1	2
GO:0060071	Wnt signaling pathway, planar cell polarity pathway	11/1115	102/13349	0.23078	0.90436	0.835316	VANGL2/RYK/DVL2/CELSR2/GPC4/ROR2/GPC3/RSPO3/GPC6/SFRP1/FZD2	11
GO:0002052	positive regulation of neuroblast proliferation	3/1115	20/13349	0.23088	0.90436	0.835316	GLI3/NOTCH1/SMO	3
GO:0006450	regulation of translational fidelity	3/1115	20/13349	0.23088	0.90436	0.835316	IARS2/DTD2/TARS2	3
GO:0006488	dolichol-linked oligosaccharide biosynthetic process	3/1115	20/13349	0.23088	0.90436	0.835316	ALG8/ALG10/ALG10B	3
GO:0031061	negative regulation of histone methylation	3/1115	20/13349	0.23088	0.90436	0.835316	AASS/WDR5/BRCA1	3
GO:0031069	hair follicle morphogenesis	3/1115	20/13349	0.23088	0.90436	0.835316	GLI2/NOTCH1/SMO	3
GO:0032958	inositol phosphate biosynthetic process	3/1115	20/13349	0.23088	0.90436	0.835316	ITPKA/MAS1/ITPKB	3
GO:0034312	diol biosynthetic process	3/1115	20/13349	0.23088	0.90436	0.835316	PCBD2/ABCA2/DHFR	3
GO:0034629	cellular protein-containing complex localization	3/1115	20/13349	0.23088	0.90436	0.835316	RCC2/EZR/HASPIN	3
GO:0045821	positive regulation of glycolytic process	3/1115	20/13349	0.23088	0.90436	0.835316	ARNT/GPD1/PFKFB3	3
GO:0001708	cell fate specification	7/1115	60/13349	0.232603	0.90436	0.835316	GLI3/DMRT3/CDON/GLI2/NOTCH1/DLL1/SMO	7
GO:0001780	neutrophil homeostasis	2/1115	11/13349	0.232794	0.90436	0.835316	ITPKB/AXL	2
GO:0003222	ventricular trabecula myocardium morphogenesis	2/1115	11/13349	0.232794	0.90436	0.835316	NOTCH1/CHD7	2
GO:0009265	2'-deoxyribonucleotide biosynthetic process	2/1115	11/13349	0.232794	0.90436	0.835316	TYMS/DCK	2
GO:0010172	embryonic body morphogenesis	2/1115	11/13349	0.232794	0.90436	0.835316	CDON/FUZ	2
GO:0014733	regulation of skeletal muscle adaptation	2/1115	11/13349	0.232794	0.90436	0.835316	PPP3CA/TNNC1	2
GO:0031442	positive regulation of mRNA 3'-end processing	2/1115	11/13349	0.232794	0.90436	0.835316	CDC73/CCNB1	2
GO:0034309	primary alcohol biosynthetic process	2/1115	11/13349	0.232794	0.90436	0.835316	REST/H6PD	2
GO:0034427	nuclear-transcribed mRNA catabolic process, exonucleolytic, 3'-5'	2/1115	11/13349	0.232794	0.90436	0.835316	EXOSC8/EXOSC3	2
GO:0042074	cell migration involved in gastrulation	2/1115	11/13349	0.232794	0.90436	0.835316	GPC3/CRB2	2
GO:0043455	regulation of secondary metabolic process	2/1115	11/13349	0.232794	0.90436	0.835316	OPN3/TYRP1	2
GO:0044849	estrous cycle	2/1115	11/13349	0.232794	0.90436	0.835316	NCOA1/PCNA	2
GO:0045717	negative regulation of fatty acid biosynthetic process	2/1115	11/13349	0.232794	0.90436	0.835316	ACADL/BRCA1	2
GO:0046385	deoxyribose phosphate biosynthetic process	2/1115	11/13349	0.232794	0.90436	0.835316	TYMS/DCK	2
GO:0046629	gamma-delta T cell activation	2/1115	11/13349	0.232794	0.90436	0.835316	TCF7/LEF1	2
GO:0048021	regulation of melanin biosynthetic process	2/1115	11/13349	0.232794	0.90436	0.835316	OPN3/TYRP1	2
GO:0048266	behavioral response to pain	2/1115	11/13349	0.232794	0.90436	0.835316	THBS1/TSPO	2
GO:0051386	regulation of neurotrophin TRK receptor signaling pathway	2/1115	11/13349	0.232794	0.90436	0.835316	NTF3/CYFIP1	2
GO:0060340	positive regulation of type I interferon-mediated signaling pathway	2/1115	11/13349	0.232794	0.90436	0.835316	MAVS/LSM14A	2
GO:0061484	hematopoietic stem cell homeostasis	2/1115	11/13349	0.232794	0.90436	0.835316	CCN3/GLIS2	2
GO:0070213	protein auto-ADP-ribosylation	2/1115	11/13349	0.232794	0.90436	0.835316	PARP11/PARP16	2
GO:0070933	histone H4 deacetylation	2/1115	11/13349	0.232794	0.90436	0.835316	REST/HDAC3	2
GO:0071257	cellular response to electrical stimulus	2/1115	11/13349	0.232794	0.90436	0.835316	REST/NEUROD2	2
GO:0071472	cellular response to salt stress	2/1115	11/13349	0.232794	0.90436	0.835316	EFHD1/ZFP36L1	2
GO:0072520	seminiferous tubule development	2/1115	11/13349	0.232794	0.90436	0.835316	KIF18A/BRIP1	2
GO:0090042	tubulin deacetylation	2/1115	11/13349	0.232794	0.90436	0.835316	TADA3/FLNA	2
GO:0090657	telomeric loop disassembly	2/1115	11/13349	0.232794	0.90436	0.835316	RECQL4/BLM	2
GO:0097623	potassium ion export across plasma membrane	2/1115	11/13349	0.232794	0.90436	0.835316	NPPA/ANO6	2
GO:0099170	postsynaptic modulation of chemical synaptic transmission	2/1115	11/13349	0.232794	0.90436	0.835316	PPP3CA/CYFIP1	2
GO:1900017	positive regulation of cytokine production involved in inflammatory response	2/1115	11/13349	0.232794	0.90436	0.835316	PLA2G3/IL17RC	2
GO:1900376	regulation of secondary metabolite biosynthetic process	2/1115	11/13349	0.232794	0.90436	0.835316	OPN3/TYRP1	2
GO:1903671	negative regulation of sprouting angiogenesis	2/1115	11/13349	0.232794	0.90436	0.835316	E2F2/THBS1	2
GO:2000291	regulation of myoblast proliferation	2/1115	11/13349	0.232794	0.90436	0.835316	KLHL41/ZNF609	2
GO:2001135	regulation of endocytic recycling	2/1115	11/13349	0.232794	0.90436	0.835316	PLA2G3/ACTN2	2
GO:0003730	mRNA 3'-UTR binding	9/1128	82/13625	0.236489	0.999907	0.965365	CPSF1/EXOSC8/ELAVL1/RBMS2/ZFP36L1/ANGEL2/HNRNPA2B1/ILF3/IGF2BP1	9
GO:0032781	positive regulation of ATPase activity	6/1115	50/13349	0.236638	0.915929	0.846001	GTF2H2/HSCB/UHRF1/TNNT3/NCAPH/MSH3	6
GO:0002062	chondrocyte differentiation	10/1115	92/13349	0.237483	0.915929	0.846001	CCN3/GLI3/COL11A1/SMAD3/GLI2/BMPR1B/SOX5/EXT1/NFIB/ZNF219	10
GO:0008630	intrinsic apoptotic signaling pathway in response to DNA damage	10/1115	92/13349	0.237483	0.915929	0.846001	BRCA2/TMEM109/E2F1/PRKDC/NFATC4/CHEK2/DDIAS/BRCA1/HNRNPK/BCL2L12	10
GO:0046660	female sex differentiation	10/1115	92/13349	0.237483	0.915929	0.846001	BRCA2/SGPL1/COL9A3/NUP107/FANCA/DACH1/BMPR1B/AXL/SFRP1/CHD7	10
GO:0060541	respiratory system development	16/1115	157/13349	0.23787	0.915929	0.846001	GLI3/TULP3/LRP6/SREBF1/HESX1/TIMELESS/GLI2/YAP1/NOTCH1/LEF1/GPC3/RSPO2/RDH10/CHD7/EXT1/NFIB	16
GO:2000027	regulation of animal organ morphogenesis	16/1115	157/13349	0.23787	0.915929	0.846001	VANGL2/RYK/PHB2/DMRT3/DVL2/CELSR2/GPC4/ROR2/GPC3/RSPO3/SAPCD2/RSPO2/SMO/GPC6/SFRP1/FZD2	16
GO:0097305	response to alcohol	18/1115	179/13349	0.238076	0.915929	0.846001	LRP6/SREBF1/CA3/TYMS/ACTC1/AACS/CRH/BLM/SLC2A4/CDK4/H6PD/SDF4/ABCA2/ADCY3/RAD51/SMO/BRCA1/SFRP1	18
GO:0042113	B cell activation	17/1115	168/13349	0.238092	0.915929	0.846001	LFNG/PHB2/ITFG2/DOCK11/TNFRSF13C/RABL3/PRKDC/LEF1/ZFP36L1/TCF3/TXLNA/EXOSC3/EXO1/DLL1/DCLRE1C/SFRP1/EZH2	17
GO:0006739	NADP metabolic process	4/1115	30/13349	0.238648	0.915929	0.846001	IDH2/DERA/H6PD/PGM2	4
GO:0007616	long-term memory	4/1115	30/13349	0.238648	0.915929	0.846001	EIF2AK4/MECP2/SLC2A4/NFATC4	4
GO:0014014	negative regulation of gliogenesis	4/1115	30/13349	0.238648	0.915929	0.846001	HES5/IDH2/TSPO/NOTCH1	4
GO:0016577	histone demethylation	4/1115	30/13349	0.238648	0.915929	0.846001	KDM5A/PHF8/KDM5B/KDM3B	4
GO:0031112	positive regulation of microtubule polymerization or depolymerization	4/1115	30/13349	0.238648	0.915929	0.846001	MECP2/PSRC1/CDK5RAP2/NUMA1	4
GO:0043094	cellular metabolic compound salvage	4/1115	30/13349	0.238648	0.915929	0.846001	UCK2/DCK/PRTFDC1/TK1	4
GO:2000351	regulation of endothelial cell apoptotic process	4/1115	30/13349	0.238648	0.915929	0.846001	ANO6/THBS1/PDCD4/PAK4	4
GO:0051222	positive regulation of protein transport	26/1115	268/13349	0.23879	0.915929	0.846001	GLI3/TFDP1/E2F1/ECT2/GTSE1/KIF20B/SMAD3/CHRM1/SREBF2/AACS/CRH/PPID/AKT2/SYTL4/FLNA/MAVS/PMAIP1/EZR/TRIM28/TP53BP2/MYOM1/EXPH5/SMO/HDAC3/ERBB2/CEP131	26
GO:0061028	establishment of endothelial barrier	5/1115	40/13349	0.239186	0.91647	0.846501	ROCK2/IKBKB/MSN/AFDN/EZR	5
GO:0002377	immunoglobulin production	8/1115	71/13349	0.239498	0.91647	0.846501	PHB2/CTNNBL1/PRKDC/POLQ/TCF3/EXOSC3/EXO1/MSH3	8
GO:0016101	diterpenoid metabolic process	8/1115	71/13349	0.239498	0.91647	0.846501	TTR/GPC1/CRH/GPC4/GPC3/RDH5/RDH10/GPC6	8
GO:1901681	sulfur compound binding	19/1128	192/13625	0.240098	0.999907	0.965365	CCN3/COL11A1/NELL2/FGFBP3/THBS1/GCDH/ACADL/RSPO3/MMACHC/ACOT11/FGFRL1/HDGF/RCC1/RSPO2/LXN/SUV39H2/SFRP1/ACBD7/PC	19
GO:0035264	multicellular organism growth	12/1115	114/13349	0.242529	0.927339	0.85654	SGPL1/HESX1/XRCC2/ZFP36L1/CDK4/EZR/PLAG1/SMO/FOXS1/STIL/CHD7/FXN	12
GO:0031647	regulation of protein stability	26/1115	269/13349	0.24476	0.935135	0.863741	SREBF1/AURKA/PHB2/TADA3/H1-5/GTSE1/CDC73/CMTM6/USP7/SMAD3/ATF7IP/CCT7/RABL3/CCDC88C/PRKDC/FLNA/MYCNOS/STK4/CHEK2/SMO/PLPP3/COG7/HDAC3/TMEM88/PLK1/MDM4	26
GO:1902930	regulation of alcohol biosynthetic process	7/1115	61/13349	0.245406	0.935669	0.864235	SREBF1/LPCAT3/REST/SREBF2/H6PD/MAS1/SP1	7
GO:0050679	positive regulation of epithelial cell proliferation	15/1115	147/13349	0.245478	0.935669	0.864235	APLN/ARNT/HTR2B/SCN5A/NRAS/IQGAP3/YAP1/NOTCH1/CYP7B1/KDM5B/AKT3/SP1/SMO/SFRP1/ERBB2	15
GO:1901605	alpha-amino acid metabolic process	15/1115	147/13349	0.245478	0.935669	0.864235	PSPH/SLC39A8/PFAS/AASS/PHGDH/GCDH/MECP2/ALDH7A1/PHYKPL/SHMT1/SEPHS1/FPGS/CPS1/DHFR/SLC25A21	15
GO:0048545	response to steroid hormone	25/1115	258/13349	0.246007	0.936948	0.865416	SREBF1/PHB2/REST/TADA3/NPC1/TYMS/TRERF1/THBS1/CRH/FBXO32/TSPO/YAP1/ACTA1/NOTCH1/LEF1/ZFP36L1/LMO3/NCOA1/ABCA2/PDCD7/CYP7B1/CPS1/PCNA/BRCA1/SFRP1	25
GO:0043068	positive regulation of programmed cell death	43/1115	462/13349	0.247781	0.942965	0.870973	NEUROD1/RPS6/REST/E2F1/ITGB3BP/E2F3/STK17B/CTNNBL1/ECT2/CDK19/RBM10/TCTN3/WWOX/ANO6/THBS1/PDCD4/PPID/EEF1A2/PRKDC/MELK/TSPO/NOTCH1/PMAIP1/STK4/NFATC4/CDK4/NCOA1/CHEK2/MYB/TNFAIP8/TP53BP2/ARHGEF6/BMPR1B/CDC34/ARHGEF2/VAV2/TOP2A/CALHM2/MAP2K6/PCSK9/MYBL2/BARD1/SFRP1	43
GO:0001102	RNA polymerase II activating transcription factor binding	5/1128	41/13625	0.249474	0.999907	0.965365	NEUROD1/SMAD3/SIN3A/TCF3/RBL1	5
GO:0016893	endonuclease activity, active with either ribo- or deoxyribonucleic acids and producing 5'-phosphomonoesters	5/1128	41/13625	0.249474	0.999907	0.965365	AGO3/DNASE1/GEN1/RNASEH2A/EXO1	5
GO:0140223	general transcription initiation factor activity	5/1128	41/13625	0.249474	0.999907	0.965365	SNAPC3/GTF2F2/TAF6L/TAF8/GTF2H2	5
GO:0008327	methyl-CpG binding	3/1128	21/13625	0.24966	0.999907	0.965365	MECP2/ERH/UHRF1	3
GO:0051393	alpha-actinin binding	3/1128	21/13625	0.24966	0.999907	0.965365	PDLIM7/PDLIM3/PALLD	3
GO:0032760	positive regulation of tumor necrosis factor production	6/1115	51/13349	0.250859	0.952439	0.879724	THBS1/DDX58/MAVS/NFATC4/HSPB1/ARHGEF2	6
GO:0042698	ovulation cycle	6/1115	51/13349	0.250859	0.952439	0.879724	SGPL1/NCOA1/BMPR1B/AXL/MAP2K6/PCNA	6
GO:0048644	muscle organ morphogenesis	6/1115	51/13349	0.250859	0.952439	0.879724	COL11A1/ACTC1/NOTCH1/TNNC1/CHD7/FZD2	6
GO:0002039	p53 binding	7/1128	62/13625	0.251329	0.999907	0.965365	USP7/EHMT2/BLM/TP53BP2/KMT5A/BRD7/BCL2L12	7
GO:0016575	histone deacetylation	8/1115	72/13349	0.251376	0.952914	0.880163	KDM5A/SREBF1/REST/TADA3/TRERF1/MTA2/SIN3A/HDAC3	8
GO:0018210	peptidyl-threonine modification	12/1115	115/13349	0.251858	0.952914	0.880163	STOX1/ROCK2/CDK1/PRKDC/TRPC6/GALNT2/HASPIN/TTK/TNKS1BP1/CHEK1/PLK1/VRK1	12
GO:0048872	homeostasis of number of cells	19/1115	192/13349	0.252145	0.952914	0.880163	CCN3/RPS6/LPCAT3/ARNT/CCNB2/DOCK11/GLIS2/PRKDC/NCAPG2/F2R/NOTCH1/ZFP36L1/PMAIP1/KLF13/ITPKB/AKT3/AXL/SMO/EZH2	19
GO:0005547	phosphatidylinositol-3,4,5-trisphosphate binding	4/1128	31/13625	0.252289	0.999907	0.965365	KIF16B/IQGAP2/RACGAP1/FCHSD2	4
GO:0046165	alcohol biosynthetic process	13/1115	126/13349	0.252904	0.952914	0.880163	SREBF1/LPCAT3/REST/ITPKA/SREBF2/PCBD2/IMPA2/H6PD/ABCA2/MAS1/ITPKB/SP1/DHFR	13
GO:0061337	cardiac conduction	13/1115	126/13349	0.252904	0.952914	0.880163	KCNJ4/NPPA/SCN5A/CACNA2D4/FLNA/CASQ2/ATP2A1/KCNJ14/CACNG1/GJC1/DMPK/AHCYL1/HRC	13
GO:0035637	multicellular organismal signaling	17/1115	170/13349	0.253319	0.952914	0.880163	KCNJ4/CLDN19/DMRT3/NPPA/SCN5A/CACNA2D4/FLNA/CASQ2/CHRNA1/ATP2A1/KCNJ14/SCN4A/CACNG1/GJC1/DMPK/AHCYL1/HRC	17
GO:0000002	mitochondrial genome maintenance	3/1115	21/13349	0.253927	0.952914	0.880163	STOX1/PIF1/AKT3	3
GO:0001919	regulation of receptor recycling	3/1115	21/13349	0.253927	0.952914	0.880163	KIF16B/PCSK9/TBC1D16	3
GO:0006490	oligosaccharide-lipid intermediate biosynthetic process	3/1115	21/13349	0.253927	0.952914	0.880163	ALG8/ALG10/ALG10B	3
GO:0030318	melanocyte differentiation	3/1115	21/13349	0.253927	0.952914	0.880163	GLI3/GNA11/TYRP1	3
GO:0032941	secretion by tissue	3/1115	21/13349	0.253927	0.952914	0.880163	CHRM1/CELSR2/NEUROG1	3
GO:0034389	lipid droplet organization	3/1115	21/13349	0.253927	0.952914	0.880163	SPART/HILPDA/PPID	3
GO:0034472	snRNA 3'-end processing	3/1115	21/13349	0.253927	0.952914	0.880163	EXOSC8/EXOSC3/INTS14	3
GO:0051156	glucose 6-phosphate metabolic process	3/1115	21/13349	0.253927	0.952914	0.880163	DERA/H6PD/PGM2	3
GO:1902993	positive regulation of amyloid precursor protein catabolic process	3/1115	21/13349	0.253927	0.952914	0.880163	ROCK2/ABCA2/SP1	3
GO:0000387	spliceosomal snRNP assembly	5/1115	41/13349	0.255283	0.952919	0.880168	SNRPC/SNRPB/LSM2/SNRPG/SNRPE	5
GO:0046782	regulation of viral transcription	5/1115	41/13349	0.255283	0.952919	0.880168	GTF2F2/NELFA/POLR2D/NELFE/MDFIC	5
GO:0055008	cardiac muscle tissue morphogenesis	5/1115	41/13349	0.255283	0.952919	0.880168	COL11A1/ACTC1/NOTCH1/TNNC1/CHD7	5
GO:0010769	regulation of cell morphogenesis involved in differentiation	9/1115	83/13349	0.255483	0.952919	0.880168	OBSL1/FBLN1/RCC2/ITPKA/TRIOBP/PRKDC/FLNA/LIMS1/CUX1	9
GO:0019886	antigen processing and presentation of exogenous peptide antigen via MHC class II	9/1115	83/13349	0.255483	0.952919	0.880168	KIF18A/KIF11/KIF22/RACGAP1/KIF4A/KIF23/CENPE/KIF15/KIF2C	9
GO:0072341	modified amino acid binding	8/1128	73/13625	0.255702	0.999907	0.965365	GSDMD/TYMS/CPNE1/THBS1/MMACHC/CPS1/AXL/DHFR	8
GO:0003176	aortic valve development	4/1115	31/13349	0.257415	0.952919	0.880168	NPPA/ROCK2/TIE1/NOTCH1	4
GO:0034243	regulation of transcription elongation from RNA polymerase II promoter	4/1115	31/13349	0.257415	0.952919	0.880168	CDC73/NELFA/NELFE/EZH2	4
GO:0042311	vasodilation	4/1115	31/13349	0.257415	0.952919	0.880168	GUCY1A1/NPPA/CPS1/EXT1	4
GO:0043276	anoikis	4/1115	31/13349	0.257415	0.952919	0.880168	TFDP1/E2F1/NOTCH1/CHEK2	4
GO:0050931	pigment cell differentiation	4/1115	31/13349	0.257415	0.952919	0.880168	GLI3/BLOC1S5/GNA11/TYRP1	4
GO:0060323	head morphogenesis	4/1115	31/13349	0.257415	0.952919	0.880168	LRP6/SGPL1/MYH3/LEF1	4
GO:0071548	response to dexamethasone	4/1115	31/13349	0.257415	0.952919	0.880168	CRH/FBXO32/CPS1/PCNA	4
GO:1903725	regulation of phospholipid metabolic process	4/1115	31/13349	0.257415	0.952919	0.880168	PHB2/HTR2B/ABCA2/MTMR1	4
GO:1904837	beta-catenin-TCF complex assembly	4/1115	31/13349	0.257415	0.952919	0.880168	TCF7L1/CDC73/TCF7/LEF1	4
GO:0033555	multicellular organismal response to stress	7/1115	62/13349	0.258423	0.952919	0.880168	PPP3CA/THBS1/MECP2/CRH/TSPO/NEUROD2/EXT1	7
GO:0045621	positive regulation of lymphocyte differentiation	7/1115	62/13349	0.258423	0.952919	0.880168	GLI3/PRKDC/GLI2/LEF1/MYB/ITPKB/AXL	7
GO:0071482	cellular response to light stimulus	11/1115	105/13349	0.260153	0.952919	0.880168	PTPRK/AURKB/EIF2AK4/PPID/AKT2/PBK/NFATC4/OPN3/PCNA/CHEK1/POLD1	11
GO:0008201	heparin binding	11/1128	106/13625	0.260857	0.999907	0.965365	CCN3/COL11A1/NELL2/FGFBP3/THBS1/RSPO3/FGFRL1/HDGF/RSPO2/LXN/SFRP1	11
GO:0003906	DNA-(apurinic or apyrimidinic site) endonuclease activity	2/1128	12/13625	0.261486	0.999907	0.965365	NEIL3/APLF	2
GO:0005521	lamin binding	2/1128	12/13625	0.261486	0.999907	0.965365	MLIP/TMPO	2
GO:0015662	ion transmembrane transporter activity, phosphorylative mechanism	2/1128	12/13625	0.261486	0.999907	0.965365	ATP2A1/ABCC4	2
GO:0022848	acetylcholine-gated cation-selective channel activity	2/1128	12/13625	0.261486	0.999907	0.965365	CHRND/CHRNA1	2
GO:0032454	histone demethylase activity (H3-K9 specific)	2/1128	12/13625	0.261486	0.999907	0.965365	PHF8/KDM3B	2
GO:0070742	C2H2 zinc finger domain binding	2/1128	12/13625	0.261486	0.999907	0.965365	EHMT2/LEF1	2
GO:1990825	sequence-specific mRNA binding	2/1128	12/13625	0.261486	0.999907	0.965365	TYMS/DHFR	2
GO:0002244	hematopoietic progenitor cell differentiation	14/1115	138/13349	0.262152	0.952919	0.880168	EIF2AK2/HES5/DPF2/PRKDC/YAP1/ESCO2/NOTCH1/SIN3A/TCF3/MYB/C12orf29/TOP2A/SFRP1/EXT1	14
GO:0006942	regulation of striated muscle contraction	8/1115	73/13349	0.263437	0.952919	0.880168	NPPA/SCN5A/CASQ2/ATP2A1/SCN4A/TNNT3/DMPK/HRC	8
GO:0090502	RNA phosphodiester bond hydrolysis, endonucleolytic	8/1115	73/13349	0.263437	0.952919	0.880168	AGO1/AGO3/RNASEH2A/CPSF3/KRI1/TSNAX/KHNYN/EXO1	8
GO:0009611	response to wounding	44/1115	477/13349	0.264395	0.952919	0.880168	GLI3/AURKA/FBLN1/AJUBA/PHB2/PPP3CA/H3C10/H3C12/H3C11/RGMA/CLDN19/GNA11/H3C6/H3C7/H3C8/ANO6/DOCK11/SMAD3/PAFAH2/THBS1/DGKB/HMG20B/TRPC6/F2R/SYTL4/TSPO/FLNA/YAP1/ZFP36L1/HSPB1/H3C4/MYOZ1/NOL3/H3C13/H3C14/H3C15/RAF1/VAV2/AXL/PLPP3/DHFR/ERBB2/EXT1/SERPING1	44
GO:0000395	mRNA 5'-splice site recognition	2/1115	12/13349	0.264887	0.952919	0.880168	SNRPC/SRSF1	2
GO:0006704	glucocorticoid biosynthetic process	2/1115	12/13349	0.264887	0.952919	0.880168	REST/H6PD	2
GO:0007130	synaptonemal complex assembly	2/1115	12/13349	0.264887	0.952919	0.880168	TRIP13/P3H4	2
GO:0009130	pyrimidine nucleoside monophosphate biosynthetic process	2/1115	12/13349	0.264887	0.952919	0.880168	UCK2/TYMS	2
GO:0009299	mRNA transcription	2/1115	12/13349	0.264887	0.952919	0.880168	SREBF1/FLNA	2
GO:0009650	UV protection	2/1115	12/13349	0.264887	0.952919	0.880168	SCARA3/SDF4	2
GO:0010002	cardioblast differentiation	2/1115	12/13349	0.264887	0.952919	0.880168	REST/NOTCH1	2
GO:0010649	regulation of cell communication by electrical coupling	2/1115	12/13349	0.264887	0.952919	0.880168	CASQ2/HRC	2
GO:0010771	negative regulation of cell morphogenesis involved in differentiation	2/1115	12/13349	0.264887	0.952919	0.880168	FBLN1/RCC2	2
GO:0010984	regulation of lipoprotein particle clearance	2/1115	12/13349	0.264887	0.952919	0.880168	PCSK9/HNRNPK	2
GO:0016446	somatic hypermutation of immunoglobulin genes	2/1115	12/13349	0.264887	0.952919	0.880168	POLQ/EXO1	2
GO:0021794	thalamus development	2/1115	12/13349	0.264887	0.952919	0.880168	LRP6/SMO	2
GO:0031053	primary miRNA processing	2/1115	12/13349	0.264887	0.952919	0.880168	SMAD3/HNRNPA2B1	2
GO:0031639	plasminogen activation	2/1115	12/13349	0.264887	0.952919	0.880168	THBS1/CTSZ	2
GO:0031645	negative regulation of nervous system process	2/1115	12/13349	0.264887	0.952919	0.880168	CCN3/JAM2	2
GO:0034086	maintenance of sister chromatid cohesion	2/1115	12/13349	0.264887	0.952919	0.880168	DSCC1/SMC5	2
GO:0034088	maintenance of mitotic sister chromatid cohesion	2/1115	12/13349	0.264887	0.952919	0.880168	DSCC1/SMC5	2
GO:0038092	nodal signaling pathway	2/1115	12/13349	0.264887	0.952919	0.880168	SMAD3/TGIF2	2
GO:0042481	regulation of odontogenesis	2/1115	12/13349	0.264887	0.952919	0.880168	DMRT3/RSPO2	2
GO:0043476	pigment accumulation	2/1115	12/13349	0.264887	0.952919	0.880168	BLOC1S5/SHROOM3	2
GO:0043482	cellular pigment accumulation	2/1115	12/13349	0.264887	0.952919	0.880168	BLOC1S5/SHROOM3	2
GO:0043970	histone H3-K9 acetylation	2/1115	12/13349	0.264887	0.952919	0.880168	BRCA1/CHEK1	2
GO:0045061	thymic T cell selection	2/1115	12/13349	0.264887	0.952919	0.880168	GLI3/ITPKB	2
GO:0045091	regulation of single stranded viral RNA replication via double stranded DNA intermediate	2/1115	12/13349	0.264887	0.952919	0.880168	TRIM28/TOP2A	2
GO:0046500	S-adenosylmethionine metabolic process	2/1115	12/13349	0.264887	0.952919	0.880168	AHCYL1/MAT2B	2
GO:0047484	regulation of response to osmotic stress	2/1115	12/13349	0.264887	0.952919	0.880168	EFHD1/ARHGEF2	2
GO:0051797	regulation of hair follicle development	2/1115	12/13349	0.264887	0.952919	0.880168	SMO/NUMA1	2
GO:0060644	mammary gland epithelial cell differentiation	2/1115	12/13349	0.264887	0.952919	0.880168	AKT2/SMO	2
GO:0071391	cellular response to estrogen stimulus	2/1115	12/13349	0.264887	0.952919	0.880168	SFRP1/SFR1	2
GO:0071474	cellular hyperosmotic response	2/1115	12/13349	0.264887	0.952919	0.880168	EFHD1/ARHGEF2	2
GO:0072182	regulation of nephron tubule epithelial cell differentiation	2/1115	12/13349	0.264887	0.952919	0.880168	FAT4/YAP1	2
GO:1900025	negative regulation of substrate adhesion-dependent cell spreading	2/1115	12/13349	0.264887	0.952919	0.880168	FBLN1/RCC2	2
GO:1902514	regulation of calcium ion transmembrane transport via high voltage-gated calcium channel	2/1115	12/13349	0.264887	0.952919	0.880168	NPPA/CACNG1	2
GO:2000192	negative regulation of fatty acid transport	2/1115	12/13349	0.264887	0.952919	0.880168	THBS1/AKT2	2
GO:0031050	dsRNA processing	6/1115	52/13349	0.26531	0.952919	0.880168	AGO1/PPP3CA/AGO3/SMAD3/HNRNPA2B1/TSNAX	6
GO:0035914	skeletal muscle cell differentiation	6/1115	52/13349	0.26531	0.952919	0.880168	KLHL41/GPC1/CDON/HMG20B/NOTCH1/SAP30	6
GO:0070918	production of small RNA involved in gene silencing by RNA	6/1115	52/13349	0.26531	0.952919	0.880168	AGO1/PPP3CA/AGO3/SMAD3/HNRNPA2B1/TSNAX	6
GO:0043175	RNA polymerase core enzyme binding	5/1128	42/13625	0.265586	0.999907	0.965365	AGO1/RPRD1B/CDC73/SCAF8/ERBB2	5
GO:0042063	gliogenesis	23/1115	239/13349	0.268039	0.962008	0.888562	GLI3/E2F1/HES5/CDKN2C/GPC1/IDH2/PHGDH/CHRM1/CDK1/AKT2/TSPO/NOTCH1/LEF1/ROR2/ABCA2/MYB/PLAG1/DLL1/NAB1/SMO/ERBB2/NFIB/EZH2	23
GO:0016052	carbohydrate catabolic process	17/1115	172/13349	0.26891	0.963008	0.889486	NUP54/GALM/ARNT/ENO2/PPP1R3B/GUSB/PYGL/FOXK1/NUP37/NUP107/PHKA2/DERA/PGM2/GPD1/PFKFB3/PHKA1/NUP88	17
GO:0042594	response to starvation	17/1115	172/13349	0.26891	0.963008	0.889486	SREBF1/EIF2AK2/ITFG2/TBC1D5/EIF2AK4/SREBF2/FOXK1/EHMT2/STK26/AACS/PMAIP1/UCP2/HFE/CPS1/PCSK9/SFRP1/PIK3C2B	17
GO:2000736	regulation of stem cell differentiation	10/1115	95/13349	0.268912	0.963008	0.889486	EIF2AK2/REST/HES5/PRKDC/YAP1/NOTCH1/TCF3/MYB/SOX5/TEAD2	10
GO:0031032	actomyosin structure organization	16/1115	161/13349	0.269778	0.965397	0.891692	NEB/OBSL1/KLHL41/ECT2/ACTC1/ROCK2/SMAD3/MYH3/ANLN/RACGAP1/ACTA1/ACTN2/CORO2B/MYOZ1/TNNT3/SFRP1	16
GO:0003158	endothelium development	11/1115	106/13349	0.270216	0.965538	0.891823	APOLD1/ROCK2/TIE1/IKBKB/MSN/NOTCH1/ATOH8/AFDN/EZR/COL15A1/DLL1	11
GO:0018107	peptidyl-threonine phosphorylation	11/1115	106/13349	0.270216	0.965538	0.891823	STOX1/ROCK2/CDK1/PRKDC/TRPC6/HASPIN/TTK/TNKS1BP1/CHEK1/PLK1/VRK1	11
GO:0016614	oxidoreductase activity, acting on CH-OH group of donors	10/1128	96/13625	0.270601	0.999907	0.965365	IDH2/PHGDH/PTGR1/HADH/RDH5/H6PD/GPD1/RDH10/ABCC4/UGDH	10
GO:0061631	ubiquitin conjugating enzyme activity	4/1128	32/13625	0.271088	0.999907	0.965365	UBE2C/UBE2T/CDC34/UBE2D2	4
GO:2001236	regulation of extrinsic apoptotic signaling pathway	13/1115	128/13349	0.271089	0.967046	0.893216	UNC5B/WWOX/THBS1/YAP1/PMAIP1/STK4/NOL3/BMPR1B/RAF1/ARHGEF2/BRCA1/SFRP1/BCL2L12	13
GO:0045913	positive regulation of carbohydrate metabolic process	7/1115	63/13349	0.271632	0.967046	0.893216	ARNT/AKT2/PMAIP1/GPD1/MAS1/PFKFB3/WDR5	7
GO:0001954	positive regulation of cell-matrix adhesion	5/1115	42/13349	0.271633	0.967046	0.893216	SMAD3/EMP2/LIMS1/SFRP1/UTRN	5
GO:0042771	intrinsic apoptotic signaling pathway in response to DNA damage by p53 class mediator	5/1115	42/13349	0.271633	0.967046	0.893216	BRCA2/TMEM109/CHEK2/HNRNPK/BCL2L12	5
GO:0098927	vesicle-mediated transport between endosomal compartments	5/1115	42/13349	0.271633	0.967046	0.893216	KIF16B/MSN/EMP2/FLNA/EZR	5
GO:0009931	calcium-dependent protein serine/threonine kinase activity	3/1128	22/13625	0.272744	0.999907	0.965365	PKN2/PRKD3/PKN3	3
GO:0008408	3'-5' exonuclease activity	6/1128	53/13625	0.273129	0.999907	0.965365	APLF/ANGEL2/POLG/EXOSC3/POLE/POLD1	6
GO:0008625	extrinsic apoptotic signaling pathway via death domain receptors	8/1115	74/13349	0.275665	0.974276	0.899893	THBS1/PMAIP1/STK4/BMPR1B/RAF1/ARHGEF2/BRCA1/SFRP1	8
GO:0006482	protein demethylation	4/1115	32/13349	0.276459	0.974276	0.899893	KDM5A/PHF8/KDM5B/KDM3B	4
GO:0008214	protein dealkylation	4/1115	32/13349	0.276459	0.974276	0.899893	KDM5A/PHF8/KDM5B/KDM3B	4
GO:0009948	anterior/posterior axis specification	4/1115	32/13349	0.276459	0.974276	0.899893	LRP6/AURKA/GPC3/NEUROG1	4
GO:0021696	cerebellar cortex morphogenesis	4/1115	32/13349	0.276459	0.974276	0.899893	GLI2/KIF14/DLL1/SMO	4
GO:0051602	response to electrical stimulus	4/1115	32/13349	0.276459	0.974276	0.899893	REST/CYFIP1/EEF1A2/NEUROD2	4
GO:1901030	positive regulation of mitochondrial outer membrane permeabilization involved in apoptotic signaling pathway	4/1115	32/13349	0.276459	0.974276	0.899893	TFDP1/E2F1/PMAIP1/TP53BP2	4
GO:1901998	toxin transport	4/1115	32/13349	0.276459	0.974276	0.899893	LRP6/CCT7/ANTXR1/ANTXR2	4
GO:1902895	positive regulation of pri-miRNA transcription by RNA polymerase II	4/1115	32/13349	0.276459	0.974276	0.899893	APLN/SMAD3/SREBF2/ATOH8	4
GO:1903670	regulation of sprouting angiogenesis	4/1115	32/13349	0.276459	0.974276	0.899893	E2F2/CEMIP2/THBS1/DLL1	4
GO:0007263	nitric oxide mediated signal transduction	3/1115	22/13349	0.277275	0.974276	0.899893	NEUROD1/GUCY1A1/THBS1	3
GO:0033688	regulation of osteoblast proliferation	3/1115	22/13349	0.277275	0.974276	0.899893	EIF2AK2/SMAD3/SFRP1	3
GO:0035883	enteroendocrine cell differentiation	3/1115	22/13349	0.277275	0.974276	0.899893	NEUROD1/DLL1/SMO	3
GO:0045948	positive regulation of translational initiation	3/1115	22/13349	0.277275	0.974276	0.899893	EIF2AK4/POLR2D/KHDRBS1	3
GO:0048730	epidermis morphogenesis	3/1115	22/13349	0.277275	0.974276	0.899893	GLI2/NOTCH1/SMO	3
GO:0051894	positive regulation of focal adhesion assembly	3/1115	22/13349	0.277275	0.974276	0.899893	SMAD3/LIMS1/SFRP1	3
GO:0060074	synapse maturation	3/1115	22/13349	0.277275	0.974276	0.899893	CDC20/NFATC4/NEUROD2	3
GO:0098801	regulation of renal system process	3/1115	22/13349	0.277275	0.974276	0.899893	EMP2/F2R/CORO2B	3
GO:0070491	repressing transcription factor binding	7/1128	64/13625	0.277479	0.999907	0.965365	ZNF503/MTA2/CHD4/SIN3A/TCF3/RBBP8/SP1	7
GO:0071902	positive regulation of protein serine/threonine kinase activity	25/1115	263/13349	0.277519	0.974427	0.900033	AJUBA/MAP2K7/NTF3/INCENP/CCND2/HTR2B/DBF4/THBS1/CKS1B/DVL2/IQGAP3/CDK1/PBK/PSRC1/ROR2/STK4/PARP16/CDC6/CCNB1/MAP2K6/MDFIC/CCNY/ERBB2/TAB2/EZH2	25
GO:0002495	antigen processing and presentation of peptide antigen via MHC class II	9/1115	85/13349	0.278189	0.976074	0.901555	KIF18A/KIF11/KIF22/RACGAP1/KIF4A/KIF23/CENPE/KIF15/KIF2C	9
GO:0008344	adult locomotory behavior	6/1115	53/13349	0.279966	0.980183	0.90535	NPC1/DMRT3/MECP2/PREX2/CHD7/FXN	6
GO:0042632	cholesterol homeostasis	6/1115	53/13349	0.279966	0.980183	0.90535	NPC1/SREBF2/TMEM97/ABCA2/CYP7B1/PCSK9	6
GO:1903557	positive regulation of tumor necrosis factor superfamily cytokine production	6/1115	53/13349	0.279966	0.980183	0.90535	THBS1/DDX58/MAVS/NFATC4/HSPB1/ARHGEF2	6
GO:0098781	ncRNA transcription	11/1115	107/13349	0.2804	0.980996	0.906101	TAF1B/NCL/SNAPC3/GTF2F2/RPRD1B/TAF8/ICE2/POLR2D/INTS13/SP1/INTS14	11
GO:1903311	regulation of mRNA metabolic process	29/1115	309/13349	0.28147	0.983969	0.908847	NCL/EXOSC8/REST/E2F1/YBX1/GTPBP1/RBM10/CDC73/ELAVL1/SYNCRIP/ROCK2/SRSF9/ZFP36L1/KHDRBS1/ANGEL2/HSPB1/HNRNPA2B1/EXOSC3/TAF15/SNRPA/RBMX/NELFE/CCNB1/AHCYL1/NSRP1/IGF2BP1/SRPK3/BARD1/HNRNPK	29
GO:0022618	ribonucleoprotein complex assembly	19/1115	196/13349	0.281683	0.983969	0.908847	AGO1/AGO3/SNRPC/CDC73/SNRPB/LSM2/USP39/SCAF11/POLR2D/LUC7L2/PRKDC/SRSF9/SRSF1/EIF3G/SNRPG/NOL3/RBMX/SRPK3/SNRPE	19
GO:0042692	muscle cell differentiation	26/1115	275/13349	0.281858	0.983969	0.908847	CCN3/NEB/OBSL1/BOC/PPP3CA/KLHL41/ACTC1/MYH3/PDCD4/MECP2/CDON/ACTA1/NOTCH1/NFATC4/ACTN2/TCF3/MYOZ1/MAMSTR/DLL1/STAC3/TNNT3/JAM2/DMPK/CCNB1/SMO/EZH2	26
GO:1903793	positive regulation of anion transport	36/1115	389/13349	0.282284	0.984749	0.909568	GLI3/TFDP1/LPCAT3/APLN/E2F1/ECT2/GTSE1/KIF20B/PLA2G3/SMAD3/CHRM1/EEPD1/SREBF2/AACS/CRH/PPID/AKT2/SYTL4/FLNA/MAVS/PMAIP1/GPC3/KHDRBS1/HFE/EZR/TRIM28/MYB/TP53BP2/OPN3/MYOM1/MAP2K6/EXPH5/SMO/HDAC3/ERBB2/CEP131	36
GO:0006611	protein export from nucleus	17/1115	174/13349	0.284837	0.992129	0.916384	CPSF1/NUP54/CDC40/THOC6/GTSE1/POLR2D/NUP37/CPSF3/THOC2/SRSF9/NUP107/SRSF1/HNRNPA2B1/CASC3/AHCYL1/BARD1/NUP88	17
GO:0005977	glycogen metabolic process	7/1115	64/13349	0.285014	0.992129	0.916384	PPP1R3B/PYGL/AKT2/PHKA2/PGM2/GYS1/PHKA1	7
GO:0009953	dorsal/ventral pattern formation	7/1115	64/13349	0.285014	0.992129	0.916384	GLI3/TULP3/DMRT3/GLI2/BMPR1B/SMO/SFRP1	7
GO:0071396	cellular response to lipid	37/1115	401/13349	0.285217	0.992129	0.916384	LRP6/SREBF1/PHB2/REST/TADA3/E2F1/KIF18A/NPC1/CDK19/CCNA2/CDC73/TRERF1/ROCK2/PDCD4/PLSCR4/MSN/AACS/CRH/FBXO32/TSPO/YAP1/LEF1/ZFP36L1/NFATC4/LMO3/CDK4/SMARCD1/ADCY3/MYB/CYP7B1/CPS1/CCNB1/AXL/SMO/BRCA1/SFRP1/TEAD2	37
GO:0016796	exonuclease activity, active with either ribo- or deoxyribonucleic acids and producing 5'-phosphomonoesters	6/1128	54/13625	0.287745	0.999907	0.965365	ANGEL2/EXOSC3/POLE/EXO1/DCLRE1C/POLD1	6
GO:0014013	regulation of gliogenesis	8/1115	75/13349	0.288044	0.995246	0.919263	E2F1/HES5/IDH2/TSPO/NOTCH1/MYB/PLAG1/EZH2	8
GO:0031110	regulation of microtubule polymerization or depolymerization	8/1115	75/13349	0.288044	0.995246	0.919263	MECP2/SKA1/PSRC1/ARHGEF2/SKA3/TPX2/CDK5RAP2/NUMA1	8
GO:0016447	somatic recombination of immunoglobulin gene segments	5/1115	43/13349	0.288197	0.995246	0.919263	PRKDC/TCF3/EXOSC3/EXO1/MSH3	5
GO:0042398	cellular modified amino acid biosynthetic process	5/1115	43/13349	0.288197	0.995246	0.919263	ALDH7A1/SHMT1/FPGS/CKM/DHFR	5
GO:0031098	stress-activated protein kinase signaling cascade	22/1115	231/13349	0.290456	0.995246	0.919263	EIF2AK2/FOXM1/MAP2K7/PHLPP1/NPPA/MID1/PDCD4/IKBKB/PAK4/CCDC88C/PBK/ZFP36L1/ROR2/STK4/EZR/ARHGEF6/KLHL31/MDFIC/SDCBP/HDAC3/SFRP1/TAB2	22
GO:0044057	regulation of system process	41/1115	448/13349	0.290832	0.995246	0.919263	CCN3/NEUROD1/SREBF1/KCNJ4/LPCAT3/GUCY1A1/PPP3CA/APLN/MTG2/NPPA/ROCK2/SMAD3/SCN5A/EMP2/CACNA2D4/MECP2/CRH/FBXO32/F2R/FLNA/NOTCH1/CASQ2/DES/NEUROG1/CORO2B/NOL3/ATP2A1/KCNJ14/SLN/SCN4A/MLIP/TNNT3/CACNG1/GJC1/JAM2/DMPK/AHCYL1/TNNC1/HRC/LMNA/UTRN	41
GO:0008170	N-methyltransferase activity	9/1128	87/13625	0.292497	0.999907	0.965365	SUV39H1/DOT1L/EHMT2/EED/EEF1AKMT2/WDR5/KMT5A/SUV39H2/EZH2	9
GO:0007411	axon guidance	24/1115	254/13349	0.292843	0.995246	0.919263	GLI3/RYK/BOC/UNC5B/ZSWIM6/GPC1/DRAXIN/CYFIP1/NOTCH3/PLXND1/GLI2/EPHB4/NOTCH1/PDLIM7/EZR/ENAH/NTN3/BMPR1B/EFNA4/PALLD/SMO/ERBB2/EXT1/NFIB	24
GO:0043523	regulation of neuron apoptotic process	17/1115	175/13349	0.292917	0.995246	0.919263	UNC5B/TOX3/NTF3/DRAXIN/XRCC2/PLA2G3/NONO/SIGMAR1/MECP2/F2R/NFATC4/KIF14/MYB/CDC34/AXL/PCSK9/MYBL2	17
GO:0005326	neurotransmitter transmembrane transporter activity	2/1128	13/13625	0.29329	0.999907	0.965365	SLC6A15/SLC17A7	2
GO:0008195	phosphatidate phosphatase activity	2/1128	13/13625	0.29329	0.999907	0.965365	LPIN3/PLPP3	2
GO:0019104	DNA N-glycosylase activity	2/1128	13/13625	0.29329	0.999907	0.965365	NEIL3/PCNA	2
GO:0070402	NADPH binding	2/1128	13/13625	0.29329	0.999907	0.965365	DECR1/DHFR	2
GO:0043624	cellular protein complex disassembly	20/1115	209/13349	0.294755	0.995246	0.919263	PEX14/MRPL51/KIF18A/MRPS28/GSPT1/KIF24/TRIOBP/SVIL/MRPS30/ACTN2/MRPL19/SLN/EIF5A2/ARHGEF2/MRPL37/TPX2/KIF2C/KIF18B/MRPL9/MRPL38	20
GO:0055092	sterol homeostasis	6/1115	54/13349	0.294798	0.995246	0.919263	NPC1/SREBF2/TMEM97/ABCA2/CYP7B1/PCSK9	6
GO:0002066	columnar/cuboidal epithelial cell development	4/1115	33/13349	0.29572	0.995246	0.919263	TYMS/YAP1/DLL1/SMO	4
GO:0006356	regulation of transcription by RNA polymerase I	4/1115	33/13349	0.29572	0.995246	0.919263	PHF8/NCL/FLNA/ERBB2	4
GO:0010463	mesenchymal cell proliferation	4/1115	33/13349	0.29572	0.995246	0.919263	FAT4/GPC3/SMO/NFIB	4
GO:0014037	Schwann cell differentiation	4/1115	33/13349	0.29572	0.995246	0.919263	GPC1/CDK1/AKT2/NAB1	4
GO:0032212	positive regulation of telomere maintenance via telomerase	4/1115	33/13349	0.29572	0.995246	0.919263	MAP2K7/AURKB/CCT7/NEK2	4
GO:0033146	regulation of intracellular estrogen receptor signaling pathway	4/1115	33/13349	0.29572	0.995246	0.919263	PHB2/YAP1/CYP7B1/BRCA1	4
GO:0043928	exonucleolytic catabolism of deadenylated mRNA	4/1115	33/13349	0.29572	0.995246	0.919263	EXOSC8/LSM5/LSM2/EXOSC3	4
GO:0055010	ventricular cardiac muscle tissue morphogenesis	4/1115	33/13349	0.29572	0.995246	0.919263	COL11A1/NOTCH1/TNNC1/CHD7	4
GO:0060612	adipose tissue development	4/1115	33/13349	0.29572	0.995246	0.919263	SPART/AACS/CDK4/ZNF516	4
GO:0010857	calcium-dependent protein kinase activity	3/1128	23/13625	0.296037	0.999907	0.965365	PKN2/PRKD3/PKN3	3
GO:0002566	somatic diversification of immune receptors via somatic mutation	2/1115	13/13349	0.296975	0.995246	0.919263	POLQ/EXO1	2
GO:0003215	cardiac right ventricle morphogenesis	2/1115	13/13349	0.296975	0.995246	0.919263	NOTCH1/CHD7	2
GO:0006012	galactose metabolic process	2/1115	13/13349	0.296975	0.995246	0.919263	GALM/PGM2	2
GO:0006828	manganese ion transport	2/1115	13/13349	0.296975	0.995246	0.919263	SLC39A8/TRPC6	2
GO:0009437	carnitine metabolic process	2/1115	13/13349	0.296975	0.995246	0.919263	SHMT1/ACADL	2
GO:0019885	antigen processing and presentation of endogenous peptide antigen via MHC class I	2/1115	13/13349	0.296975	0.995246	0.919263	TAPBP/HFE	2
GO:0033169	histone H3-K9 demethylation	2/1115	13/13349	0.296975	0.995246	0.919263	PHF8/KDM3B	2
GO:0034982	mitochondrial protein processing	2/1115	13/13349	0.296975	0.995246	0.919263	YME1L1/PMPCB	2
GO:0035067	negative regulation of histone acetylation	2/1115	13/13349	0.296975	0.995246	0.919263	SIN3A/BRCA1	2
GO:0035331	negative regulation of hippo signaling	2/1115	13/13349	0.296975	0.995246	0.919263	AJUBA/WWC3	2
GO:0039692	single stranded viral RNA replication via double stranded DNA intermediate	2/1115	13/13349	0.296975	0.995246	0.919263	TRIM28/TOP2A	2
GO:0043247	telomere maintenance in response to DNA damage	2/1115	13/13349	0.296975	0.995246	0.919263	XRCC1/DCLRE1C	2
GO:0044065	regulation of respiratory system process	2/1115	13/13349	0.296975	0.995246	0.919263	MTG2/MECP2	2
GO:0045618	positive regulation of keratinocyte differentiation	2/1115	13/13349	0.296975	0.995246	0.919263	NOTCH1/NUMA1	2
GO:0045663	positive regulation of myoblast differentiation	2/1115	13/13349	0.296975	0.995246	0.919263	BOC/CDON	2
GO:0046068	cGMP metabolic process	2/1115	13/13349	0.296975	0.995246	0.919263	GUCY1A1/NPPA	2
GO:0050884	neuromuscular process controlling posture	2/1115	13/13349	0.296975	0.995246	0.919263	MECP2/FXN	2
GO:0060033	anatomical structure regression	2/1115	13/13349	0.296975	0.995246	0.919263	GLI2/LEF1	2
GO:0060049	regulation of protein glycosylation	2/1115	13/13349	0.296975	0.995246	0.919263	ABCA2/ALG10B	2
GO:0060572	morphogenesis of an epithelial bud	2/1115	13/13349	0.296975	0.995246	0.919263	GLI2/RDH10	2
GO:0060575	intestinal epithelial cell differentiation	2/1115	13/13349	0.296975	0.995246	0.919263	TYMS/YAP1	2
GO:0060977	coronary vasculature morphogenesis	2/1115	13/13349	0.296975	0.995246	0.919263	ARID2/NOTCH1	2
GO:0061081	positive regulation of myeloid leukocyte cytokine production involved in immune response	2/1115	13/13349	0.296975	0.995246	0.919263	DDX58/MAVS	2
GO:0071027	nuclear RNA surveillance	2/1115	13/13349	0.296975	0.995246	0.919263	EXOSC8/EXOSC3	2
GO:0071028	nuclear mRNA surveillance	2/1115	13/13349	0.296975	0.995246	0.919263	EXOSC8/EXOSC3	2
GO:0071404	cellular response to low-density lipoprotein particle stimulus	2/1115	13/13349	0.296975	0.995246	0.919263	NPC1/SREBF2	2
GO:0071732	cellular response to nitric oxide	2/1115	13/13349	0.296975	0.995246	0.919263	CCNA2/CDK2	2
GO:0090025	regulation of monocyte chemotaxis	2/1115	13/13349	0.296975	0.995246	0.919263	CCN3/ANO6	2
GO:1901017	negative regulation of potassium ion transmembrane transporter activity	2/1115	13/13349	0.296975	0.995246	0.919263	CASQ2/ACTN2	2
GO:1901550	regulation of endothelial cell development	2/1115	13/13349	0.296975	0.995246	0.919263	ROCK2/IKBKB	2
GO:1902894	negative regulation of pri-miRNA transcription by RNA polymerase II	2/1115	13/13349	0.296975	0.995246	0.919263	NFATC4/NFIB	2
GO:1903140	regulation of establishment of endothelial barrier	2/1115	13/13349	0.296975	0.995246	0.919263	ROCK2/IKBKB	2
GO:1903306	negative regulation of regulated secretory pathway	2/1115	13/13349	0.296975	0.995246	0.919263	REST/NOTCH1	2
GO:1903651	positive regulation of cytoplasmic transport	2/1115	13/13349	0.296975	0.995246	0.919263	MSN/EZR	2
GO:0001523	retinoid metabolic process	7/1115	65/13349	0.298549	0.997079	0.920956	TTR/GPC1/GPC4/GPC3/RDH5/RDH10/GPC6	7
GO:0006073	cellular glucan metabolic process	7/1115	65/13349	0.298549	0.997079	0.920956	PPP1R3B/PYGL/AKT2/PHKA2/PGM2/GYS1/PHKA1	7
GO:0044042	glucan metabolic process	7/1115	65/13349	0.298549	0.997079	0.920956	PPP1R3B/PYGL/AKT2/PHKA2/PGM2/GYS1/PHKA1	7
GO:0045445	myoblast differentiation	7/1115	65/13349	0.298549	0.997079	0.920956	BOC/REST/KLHL41/CDON/NOTCH1/ZFP36L1/DLL1	7
GO:0140353	lipid export from cell	7/1115	65/13349	0.298549	0.997079	0.920956	PLA2G3/CRH/MYB/KDM5B/MAP2K6/ABCC4/SLC17A7	7
GO:0051259	protein complex oligomerization	18/1115	187/13349	0.298994	0.997879	0.921695	GSDMD/YME1L1/ECT2/ELAVL1/TIFA/SIGMAR1/POLQ/BLM/SHMT1/THG1L/HSCB/NOL3/RBMX/RRM1/UGDH/TK1/KCTD19/RNF213	18
GO:0097485	neuron projection guidance	24/1115	255/13349	0.299593	0.998468	0.922239	GLI3/RYK/BOC/UNC5B/ZSWIM6/GPC1/DRAXIN/CYFIP1/NOTCH3/PLXND1/GLI2/EPHB4/NOTCH1/PDLIM7/EZR/ENAH/NTN3/BMPR1B/EFNA4/PALLD/SMO/ERBB2/EXT1/NFIB	24
GO:0010842	retina layer formation	3/1115	23/13349	0.300815	0.998468	0.922239	OBSL1/TSPAN12/SDK2	3
GO:0044060	regulation of endocrine process	3/1115	23/13349	0.300815	0.998468	0.922239	APLN/CRH/F2R	3
GO:0045943	positive regulation of transcription by RNA polymerase I	3/1115	23/13349	0.300815	0.998468	0.922239	PHF8/NCL/ERBB2	3
GO:0046427	positive regulation of receptor signaling pathway via JAK-STAT	3/1115	23/13349	0.300815	0.998468	0.922239	HES5/F2R/NOTCH1	3
GO:0050829	defense response to Gram-negative bacterium	3/1115	23/13349	0.300815	0.998468	0.922239	GSDMD/H2BC11/H2BC12	3
GO:1902410	mitotic cytokinetic process	3/1115	23/13349	0.300815	0.998468	0.922239	KIF20B/CEP55/KIF20A	3
GO:1903427	negative regulation of reactive oxygen species biosynthetic process	3/1115	23/13349	0.300815	0.998468	0.922239	ROCK2/TSPO/GLA	3
GO:0060048	cardiac muscle contraction	11/1115	109/13349	0.301101	0.998732	0.922483	ACTC1/NPPA/SCN5A/FLNA/CASQ2/MYL1/ATP2A1/GJC1/MAP2K6/TNNC1/HRC	11
GO:0016922	nuclear receptor binding	9/1128	88/13625	0.3041	0.999907	0.965365	PHB2/TADA3/TRERF1/SMAD3/PPID/LEF1/NCOA1/PCNA/MED25	9
GO:0010761	fibroblast migration	5/1115	44/13349	0.304936	1	0.923654	CCN3/RCC2/SGPL1/MTA2/THBS1	5
GO:0042733	embryonic digit morphogenesis	5/1115	44/13349	0.304936	1	0.923654	GLI3/TULP3/GLI2/NOTCH1/ROR2	5
GO:0060760	positive regulation of response to cytokine stimulus	5/1115	44/13349	0.304936	1	0.923654	CPNE1/DDX58/MAVS/LSM14A/AXL	5
GO:0061045	negative regulation of wound healing	5/1115	44/13349	0.304936	1	0.923654	CLDN19/SMAD3/THBS1/MYOZ1/SERPING1	5
GO:0051168	nuclear export	18/1115	188/13349	0.306942	1	0.923654	CPSF1/NUP54/CDC40/THOC6/GTSE1/POLR2D/NUP37/CPSF3/THOC2/SRSF9/NUP107/SRSF1/KHDRBS1/HNRNPA2B1/CASC3/AHCYL1/BARD1/NUP88	18
GO:0019887	protein kinase regulator activity	16/1128	167/13625	0.307613	0.999907	0.965365	CDKN2C/CCNE2/CCNA2/INCENP/CCNB2/CCND2/DBF4/CKS1B/STK4/CDK4/HSPB1/PARP16/CCNB1/TPX2/CCNY/PPP1R1B	16
GO:0034614	cellular response to reactive oxygen species	13/1115	132/13349	0.308668	1	0.923654	PTPRK/ECT2/CCNA2/SIGMAR1/STK26/TRPC6/CDK2/MYB/AXL/PCNA/DHFR/EZH2/FXN	13
GO:0004715	non-membrane spanning protein tyrosine kinase activity	4/1128	34/13625	0.309316	0.999907	0.965365	BAZ1B/EIF2AK2/MELK/SLA	4
GO:0051091	positive regulation of DNA-binding transcription factor activity	20/1115	211/13349	0.30975	1	0.923654	NEUROD1/TFDP1/LRP6/EIF2AK2/PHB2/PPP3CA/SMAD3/IKBKB/DVL2/DDX58/RTKN2/MAVS/TCF3/NEUROG1/ARHGEF2/SMO/PLPP3/NEUROD2/TAB2/FZD2	20
GO:0002312	B cell activation involved in immune response	6/1115	55/13349	0.309781	1	0.923654	LFNG/ITFG2/DOCK11/EXOSC3/EXO1/DLL1	6
GO:0022600	digestive system process	6/1115	55/13349	0.309781	1	0.923654	NEUROD1/LPCAT3/CHRM1/CRH/EZR/NEUROG1	6
GO:0006066	alcohol metabolic process	27/1115	291/13349	0.311377	1	0.923654	SREBF1/LPCAT3/REST/TTR/PLCB3/NPC1/IDH2/ITPKA/SREBF2/MECP2/PCBD2/IMPA2/RDH5/H6PD/ACADL/ABCA2/GPD1/INPPL1/CYP7B1/MAS1/ITPKB/COQ2/RDH10/SP1/PCSK9/PLPP3/DHFR	27
GO:0003015	heart process	22/1115	234/13349	0.311789	1	0.923654	SREBF1/KCNJ4/APLN/ACTC1/NPPA/SCN5A/CACNA2D4/FLNA/YAP1/CASQ2/DES/MYL1/ATP2A1/KCNJ14/CACNG1/GJC1/DMPK/MAP2K6/AHCYL1/TNNC1/HRC/EXT1	22
GO:0090287	regulation of cellular response to growth factor stimulus	22/1115	234/13349	0.311789	1	0.923654	SHISA2/SPART/APLN/ARNT/HES5/NTF3/TSPAN12/GPC1/CYFIP1/FGFBP3/SMAD3/THBS1/NOTCH1/GPC3/LTBP1/LTBP4/DLL1/CRB2/FUZ/SDCBP/SFRP1/NUMA1	22
GO:0007586	digestion	7/1115	66/13349	0.312216	1	0.923654	NEUROD1/ADM2/LPCAT3/CHRM1/CRH/EZR/NEUROG1	7
GO:0046777	protein autophosphorylation	19/1115	200/13349	0.312343	1	0.923654	AURKA/EIF2AK2/STK17B/AURKB/CLK2/MUSK/EIF2AK4/STK26/MELK/EPHB4/STK4/TRIM28/CHEK2/VRK2/TTK/TNKS1BP1/ERBB2/NEK2/VRK1	19
GO:0035601	protein deacylation	10/1115	99/13349	0.312636	1	0.923654	KDM5A/SREBF1/REST/TADA3/TRERF1/MTA2/ABHD17B/FLNA/SIN3A/HDAC3	10
GO:0009063	cellular amino acid catabolic process	8/1115	77/13349	0.313194	1	0.923654	AASS/GCDH/ALDH7A1/PHYKPL/IVD/SHMT1/HIBCH/SLC25A21	8
GO:0006476	protein deacetylation	9/1115	88/13349	0.313232	1	0.923654	KDM5A/SREBF1/REST/TADA3/TRERF1/MTA2/FLNA/SIN3A/HDAC3	9
GO:0043279	response to alkaloid	9/1115	88/13349	0.313232	1	0.923654	CCNA2/CRH/SRSF9/CASQ2/BLM/CASP7/RAD51/CASP6/PPP1R1B	9
GO:0001649	osteoblast differentiation	18/1115	189/13349	0.314951	1	0.923654	GLI3/REST/WWOX/SYNCRIP/SMAD3/SATB2/FBXO5/BCAP29/GLI2/YAP1/NOTCH1/LEF1/PDLIM7/BMPR1B/RBMX/RSPO2/SMO/SFRP1	18
GO:0016763	transferase activity, transferring pentosyl groups	5/1128	45/13625	0.315116	0.999907	0.965365	PARP4/PARP11/QTRT2/PARP16/POGLUT3	5
GO:0000413	protein peptidyl-prolyl isomerization	4/1115	34/13349	0.31514	1	0.923654	CWC27/PPWD1/PPID/FKBP5	4
GO:0006409	tRNA export from nucleus	4/1115	34/13349	0.31514	1	0.923654	NUP54/NUP37/NUP107/NUP88	4
GO:0046622	positive regulation of organ growth	4/1115	34/13349	0.31514	1	0.923654	YAP1/NOTCH1/CCNB1/SMO	4
GO:0048854	brain morphogenesis	4/1115	34/13349	0.31514	1	0.923654	HESX1/FANCD2/AKT3/SMO	4
GO:0060119	inner ear receptor cell development	4/1115	34/13349	0.31514	1	0.923654	HES5/TRIOBP/FAT4/FZD2	4
GO:0071431	tRNA-containing ribonucleoprotein complex export from nucleus	4/1115	34/13349	0.31514	1	0.923654	NUP54/NUP37/NUP107/NUP88	4
GO:0072577	endothelial cell apoptotic process	4/1115	34/13349	0.31514	1	0.923654	ANO6/THBS1/PDCD4/PAK4	4
GO:2000191	regulation of fatty acid transport	4/1115	34/13349	0.31514	1	0.923654	PLA2G3/THBS1/AKT2/MAP2K6	4
GO:0016627	oxidoreductase activity, acting on the CH-CH group of donors	6/1128	56/13625	0.317431	0.999907	0.965365	DECR1/ACAD10/GCDH/PTGR1/IVD/ACADL	6
GO:0019207	kinase regulator activity	18/1128	191/13625	0.317526	0.999907	0.965365	LRP6/CDKN2C/CCNE2/CCNA2/INCENP/CCNB2/CCND2/DBF4/CKS1B/STK4/CDK4/HSPB1/SOCS7/PARP16/CCNB1/TPX2/CCNY/PPP1R1B	18
GO:0001223	transcription coactivator binding	3/1128	24/13625	0.319438	0.999907	0.965365	SMAD3/MED25/TEAD2	3
GO:0001965	G-protein alpha-subunit binding	3/1128	24/13625	0.319438	0.999907	0.965365	HTR2B/CCDC88C/F2R	3
GO:0005112	Notch binding	3/1128	24/13625	0.319438	0.999907	0.965365	CCN3/NOTCH1/DLL1	3
GO:0017056	structural constituent of nuclear pore	3/1128	24/13625	0.319438	0.999907	0.965365	NUP54/NUP107/NUP88	3
GO:0030371	translation repressor activity	3/1128	24/13625	0.319438	0.999907	0.965365	TYMS/SHMT1/DHFR	3
GO:0051204	protein insertion into mitochondrial membrane	5/1115	45/13349	0.321813	1	0.923654	TFDP1/E2F1/PMAIP1/TIMM10B/TP53BP2	5
GO:0070265	necrotic cell death	5/1115	45/13349	0.321813	1	0.923654	PYGL/TSPO/TMEM123/NOL3/ARHGEF2	5
GO:2000059	negative regulation of ubiquitin-dependent protein catabolic process	5/1115	45/13349	0.321813	1	0.923654	USP7/SMARCC1/PBK/HFE/SDCBP	5
GO:0030217	T cell differentiation	15/1115	156/13349	0.322805	1	0.923654	GLI3/RPS6/LFNG/FANCD2/TCF7/RABL3/PRKDC/GLI2/FANCA/LEF1/ZFP36L1/MYB/ITPKB/CHD7/ERBB2	15
GO:0016579	protein deubiquitination	23/1115	247/13349	0.323174	1	0.923654	SKP2/USP49/MINDY2/TADA3/CCNA2/BABAM2/USP7/SMAD3/USP1/USP18/CDC20/USP39/FOXK1/ACTL6A/CLSPN/CDK1/DDX58/NFRKB/ABRAXAS1/TNIP1/BRCA1/BARD1/MDM4	23
GO:0034248	regulation of cellular amide metabolic process	35/1115	385/13349	0.323683	1	0.923654	CNOT10/AGO1/NCL/EIF2AK2/AGO3/YBX1/MTG2/TYMS/GSPT1/ELAVL1/CYFIP1/SYNCRIP/ROCK2/THBS1/DPH5/EIF2AK4/POLR2D/PRKDC/AKT2/ZFP36L1/KHDRBS1/CDK4/SHMT1/HSPB1/ABCA2/RCC1L/ILF3/CASC3/LSM14A/EIF5A2/SP1/IGF2BP1/UNK/DHFR/ERBB2	35
GO:0000466	maturation of 5.8S rRNA from tricistronic rRNA transcript (SSU-rRNA, 5.8S rRNA, LSU-rRNA)	3/1115	24/13349	0.324445	1	0.923654	EXOSC8/KRI1/EXOSC3	3
GO:0003382	epithelial cell morphogenesis	3/1115	24/13349	0.324445	1	0.923654	CCDC88C/COL15A1/PALLD	3
GO:0006851	mitochondrial calcium ion transmembrane transport	3/1115	24/13349	0.324445	1	0.923654	YME1L1/PHB2/PMPCB	3
GO:0010039	response to iron ion	3/1115	24/13349	0.324445	1	0.923654	HFE/CCNB1/FXN	3
GO:0010880	regulation of release of sequestered calcium ion into cytosol by sarcoplasmic reticulum	3/1115	24/13349	0.324445	1	0.923654	CASQ2/HRC/CHD7	3
GO:0019934	cGMP-mediated signaling	3/1115	24/13349	0.324445	1	0.923654	HTR2B/NPPA/THBS1	3
GO:0031063	regulation of histone deacetylation	3/1115	24/13349	0.324445	1	0.923654	KDM5A/SREBF1/TADA3	3
GO:0032094	response to food	3/1115	24/13349	0.324445	1	0.923654	SREBF1/NENF/CPS1	3
GO:0046386	deoxyribose phosphate catabolic process	3/1115	24/13349	0.324445	1	0.923654	DERA/PGM2/NUDT1	3
GO:0048265	response to pain	3/1115	24/13349	0.324445	1	0.923654	THBS1/CRH/TSPO	3
GO:1904037	positive regulation of epithelial cell apoptotic process	3/1115	24/13349	0.324445	1	0.923654	ANO6/THBS1/PDCD4	3
GO:1904894	positive regulation of receptor signaling pathway via STAT	3/1115	24/13349	0.324445	1	0.923654	HES5/F2R/NOTCH1	3
GO:0007018	microtubule-based movement	29/1115	316/13349	0.324479	1	0.923654	KIF16B/BLOC1S5/KIF7/PEX14/KIF18A/NDE1/KIF20B/KIFC1/KIF24/PLA2G3/KIF11/CELSR2/KIF22/RACGAP1/KIF4A/HSPB1/INTS13/KIF14/ADCY3/KIF23/CENPE/KIF20A/KIF15/DLGAP5/KIF2C/KIF18B/KIF27/CEP131/DYNC2I2	29
GO:0007585	respiratory gaseous exchange by respiratory system	6/1115	56/13349	0.324886	1	0.923654	APLN/MTG2/MECP2/DACH1/SFTPA2/TNNC1	6
GO:0061035	regulation of cartilage development	6/1115	56/13349	0.324886	1	0.923654	GLI3/SMAD3/GLI2/BMPR1B/SOX5/ZNF219	6
GO:0004190	aspartic-type endopeptidase activity	2/1128	14/13625	0.324894	0.999907	0.965365	SPPL2B/SPPL2A	2
GO:0008301	DNA binding, bending	2/1128	14/13625	0.324894	0.999907	0.965365	LEF1/TOP2A	2
GO:0015020	glucuronosyltransferase activity	2/1128	14/13625	0.324894	0.999907	0.965365	CHSY3/EXT1	2
GO:0016722	oxidoreductase activity, acting on metal ions	2/1128	14/13625	0.324894	0.999907	0.965365	MMACHC/FXN	2
GO:0034185	apolipoprotein binding	2/1128	14/13625	0.324894	0.999907	0.965365	LRP6/PCSK9	2
GO:0050780	dopamine receptor binding	2/1128	14/13625	0.324894	0.999907	0.965365	CLIC6/PPP1R1B	2
GO:0070001	aspartic-type peptidase activity	2/1128	14/13625	0.324894	0.999907	0.965365	SPPL2B/SPPL2A	2
GO:0140416	transcription regulator inhibitor activity	2/1128	14/13625	0.324894	0.999907	0.965365	NCAPG2/SIN3A	2
GO:0035270	endocrine system development	9/1115	89/13349	0.325124	1	0.923654	NEUROD1/HESX1/SMAD3/GLI2/TSPO/RAF1/DLL1/SMO/SOX3	9
GO:0006721	terpenoid metabolic process	8/1115	78/13349	0.325933	1	0.923654	TTR/GPC1/CRH/GPC4/GPC3/RDH5/RDH10/GPC6	8
GO:0051865	protein autoubiquitination	7/1115	67/13349	0.325997	1	0.923654	MARCHF5/UBE2T/UHRF1/CNOT4/BRCA1/UBE2D2/RNF213	7
GO:0030414	peptidase inhibitor activity	9/1128	90/13625	0.32761	0.999907	0.965365	GPC3/TNFAIP8/NOL3/CPAMD8/CRB2/LXN/PTTG1/BIRC5/SERPING1	9
GO:0016251	RNA polymerase II general transcription initiation factor activity	4/1128	35/13625	0.328632	0.999907	0.965365	GTF2F2/TAF6L/TAF8/GTF2H2	4
GO:0061650	ubiquitin-like protein conjugating enzyme activity	4/1128	35/13625	0.328632	0.999907	0.965365	UBE2C/UBE2T/CDC34/UBE2D2	4
GO:0001779	natural killer cell differentiation	2/1115	14/13349	0.328836	1	0.923654	RABL3/AXL	2
GO:0002483	antigen processing and presentation of endogenous peptide antigen	2/1115	14/13349	0.328836	1	0.923654	TAPBP/HFE	2
GO:0002507	tolerance induction	2/1115	14/13349	0.328836	1	0.923654	PHLPP1/XKR8	2
GO:0003085	negative regulation of systemic arterial blood pressure	2/1115	14/13349	0.328836	1	0.923654	NPPA/CRH	2
GO:0006999	nuclear pore organization	2/1115	14/13349	0.328836	1	0.923654	NUP54/NUP107	2
GO:0009151	purine deoxyribonucleotide metabolic process	2/1115	14/13349	0.328836	1	0.923654	DCK/NUDT1	2
GO:0010470	regulation of gastrulation	2/1115	14/13349	0.328836	1	0.923654	CRB2/TGIF2	2
GO:0010528	regulation of transposition	2/1115	14/13349	0.328836	1	0.923654	TEX15/ZNF93	2
GO:0010529	negative regulation of transposition	2/1115	14/13349	0.328836	1	0.923654	TEX15/ZNF93	2
GO:0030033	microvillus assembly	2/1115	14/13349	0.328836	1	0.923654	STK26/EZR	2
GO:0030540	female genitalia development	2/1115	14/13349	0.328836	1	0.923654	AXL/CHD7	2
GO:0032799	low-density lipoprotein receptor particle metabolic process	2/1115	14/13349	0.328836	1	0.923654	ABCA2/PCSK9	2
GO:0032802	low-density lipoprotein particle receptor catabolic process	2/1115	14/13349	0.328836	1	0.923654	ABCA2/PCSK9	2
GO:0033194	response to hydroperoxide	2/1115	14/13349	0.328836	1	0.923654	XRCC1/SP1	2
GO:0034755	iron ion transmembrane transport	2/1115	14/13349	0.328836	1	0.923654	SLC39A8/HFE	2
GO:0035563	positive regulation of chromatin binding	2/1115	14/13349	0.328836	1	0.923654	CDT1/MED25	2
GO:0036152	phosphatidylethanolamine acyl-chain remodeling	2/1115	14/13349	0.328836	1	0.923654	LPCAT3/PLA2G3	2
GO:0036336	dendritic cell migration	2/1115	14/13349	0.328836	1	0.923654	ANO6/EXT1	2
GO:0042983	amyloid precursor protein biosynthetic process	2/1115	14/13349	0.328836	1	0.923654	NECAB3/ABCA2	2
GO:0042984	regulation of amyloid precursor protein biosynthetic process	2/1115	14/13349	0.328836	1	0.923654	NECAB3/ABCA2	2
GO:0043101	purine-containing compound salvage	2/1115	14/13349	0.328836	1	0.923654	DCK/PRTFDC1	2
GO:0043586	tongue development	2/1115	14/13349	0.328836	1	0.923654	GLI3/LEF1	2
GO:0045176	apical protein localization	2/1115	14/13349	0.328836	1	0.923654	VANGL2/SHROOM3	2
GO:0048532	anatomical structure arrangement	2/1115	14/13349	0.328836	1	0.923654	KIF14/DLL1	2
GO:0048643	positive regulation of skeletal muscle tissue development	2/1115	14/13349	0.328836	1	0.923654	CDON/DLL1	2
GO:0051151	negative regulation of smooth muscle cell differentiation	2/1115	14/13349	0.328836	1	0.923654	PDCD4/MECP2	2
GO:0061577	calcium ion transmembrane transport via high voltage-gated calcium channel	2/1115	14/13349	0.328836	1	0.923654	NPPA/CACNG1	2
GO:0071071	regulation of phospholipid biosynthetic process	2/1115	14/13349	0.328836	1	0.923654	HTR2B/ABCA2	2
GO:0072160	nephron tubule epithelial cell differentiation	2/1115	14/13349	0.328836	1	0.923654	FAT4/YAP1	2
GO:0090051	negative regulation of cell migration involved in sprouting angiogenesis	2/1115	14/13349	0.328836	1	0.923654	THBS1/NOTCH1	2
GO:0090399	replicative senescence	2/1115	14/13349	0.328836	1	0.923654	CHEK2/CHEK1	2
GO:0097094	craniofacial suture morphogenesis	2/1115	14/13349	0.328836	1	0.923654	GLI3/NEUROG1	2
GO:1902932	positive regulation of alcohol biosynthetic process	2/1115	14/13349	0.328836	1	0.923654	SREBF1/MAS1	2
GO:1903204	negative regulation of oxidative stress-induced neuron death	2/1115	14/13349	0.328836	1	0.923654	REST/NONO	2
GO:0060047	heart contraction	21/1115	225/13349	0.329426	1	0.923654	SREBF1/KCNJ4/APLN/ACTC1/NPPA/SCN5A/CACNA2D4/FLNA/CASQ2/DES/MYL1/ATP2A1/KCNJ14/CACNG1/GJC1/DMPK/MAP2K6/AHCYL1/TNNC1/HRC/EXT1	21
GO:0140101	catalytic activity, acting on a tRNA	12/1128	124/13625	0.329525	0.999907	0.965365	CDKAL1/TRMT13/QTRT2/DARS2/DARS1/IARS2/DTD2/TRMT2B/METTL2A/PTRHD1/DTWD2/TARS2	12
GO:0008013	beta-catenin binding	8/1128	79/13625	0.329833	0.999907	0.965365	GLI3/TCF7L1/PTPRK/CTNND2/SMAD3/TCF7/LEF1/TCF4	8
GO:0035265	organ growth	12/1115	123/13349	0.330452	1	0.923654	WWC3/ARID2/YAP1/NOTCH1/STK4/PLAG1/DLL1/RSPO2/CCNB1/SMO/EXT1/FXN	12
GO:0051098	regulation of binding	29/1115	317/13349	0.330783	1	0.923654	NEUROD1/CSNK1E/AURKA/WAPL/PEX14/PPP3CA/E2F1/HJURP/AURKB/CPNE1/SMAD3/DOT1L/PLXND1/CDON/LEF1/SIN3A/STK4/NFATC4/HFE/TRIM28/CDT1/SLN/PCSK9/SMO/CTSZ/MED25/ZNF462/NEK2/PLK1	29
GO:0004521	endoribonuclease activity	6/1128	57/13625	0.332448	0.999907	0.965365	AGO3/RNASEH2A/CPSF3/TSNAX/KHNYN/EXO1	6
GO:0019842	vitamin binding	11/1128	113/13625	0.332906	0.999907	0.965365	SGPL1/TYMS/PYGL/PHYKPL/SHMT1/EGLN1/MMACHC/OPN3/OGFOD3/DHFR/PC	11
GO:0030111	regulation of Wnt signaling pathway	30/1115	329/13349	0.333759	1	0.923654	GLI3/SHISA2/TCF7L1/CSNK1E/DEPDC1B/LRP6/CDC73/WWOX/NXN/DRAXIN/CTNND2/SMAD3/DVL2/CCDC88C/YAP1/NOTCH1/LEF1/ROR2/GPC3/STK4/NFATC4/RSPO3/RSPO2/FUZ/MDFIC/PLPP3/CCNY/SFRP1/TMEM88/RNF213	30
GO:0000291	nuclear-transcribed mRNA catabolic process, exonucleolytic	4/1115	35/13349	0.334662	1	0.923654	EXOSC8/LSM5/LSM2/EXOSC3	4
GO:0009163	nucleoside biosynthetic process	4/1115	35/13349	0.334662	1	0.923654	UCK2/DCK/PRTFDC1/TK1	4
GO:0034314	Arp2/3 complex-mediated actin nucleation	4/1115	35/13349	0.334662	1	0.923654	CYFIP1/MAGEL2/IQGAP2/FCHSD2	4
GO:0045911	positive regulation of DNA recombination	4/1115	35/13349	0.334662	1	0.923654	RAD51AP1/TIMELESS/ARID2/EXOSC3	4
GO:0060711	labyrinthine layer development	4/1115	35/13349	0.334662	1	0.923654	LEF1/ZFP36L1/NCOA1/RSPO3	4
GO:1905314	semi-lunar valve development	4/1115	35/13349	0.334662	1	0.923654	NPPA/ROCK2/TIE1/NOTCH1	4
GO:0051261	protein depolymerization	10/1115	101/13349	0.33509	1	0.923654	KIF18A/KIF24/TRIOBP/SVIL/ACTN2/SLN/ARHGEF2/TPX2/KIF2C/KIF18B	10
GO:0098732	macromolecule deacylation	10/1115	101/13349	0.33509	1	0.923654	KDM5A/SREBF1/REST/TADA3/TRERF1/MTA2/ABHD17B/FLNA/SIN3A/HDAC3	10
GO:1902107	positive regulation of leukocyte differentiation	10/1115	101/13349	0.33509	1	0.923654	GLI3/PLA2G3/PRKDC/GLI2/LEF1/ZFP36L1/ROR2/MYB/ITPKB/AXL	10
GO:1903708	positive regulation of hemopoiesis	10/1115	101/13349	0.33509	1	0.923654	GLI3/PLA2G3/PRKDC/GLI2/LEF1/ZFP36L1/ROR2/MYB/ITPKB/AXL	10
GO:0071826	ribonucleoprotein complex subunit organization	19/1115	203/13349	0.335945	1	0.923654	AGO1/AGO3/SNRPC/CDC73/SNRPB/LSM2/USP39/SCAF11/POLR2D/LUC7L2/PRKDC/SRSF9/SRSF1/EIF3G/SNRPG/NOL3/RBMX/SRPK3/SNRPE	19
GO:0019218	regulation of steroid metabolic process	9/1115	90/13349	0.337102	1	0.923654	SREBF1/LPCAT3/REST/SREBF2/TSPO/H6PD/ACADL/ABCA2/SP1	9
GO:0010833	telomere maintenance via telomere lengthening	8/1115	79/13349	0.338761	1	0.923654	MAP2K7/AURKB/PIF1/CCT7/HNRNPA2B1/RAD51/TNKS1BP1/NEK2	8
GO:0032204	regulation of telomere maintenance	8/1115	79/13349	0.338761	1	0.923654	MAP2K7/AURKB/USP7/PIF1/CCT7/HNRNPA2B1/XRCC1/NEK2	8
GO:0046545	development of primary female sexual characteristics	8/1115	79/13349	0.338761	1	0.923654	BRCA2/SGPL1/COL9A3/NUP107/FANCA/DACH1/BMPR1B/SFRP1	8
GO:0120162	positive regulation of cold-induced thermogenesis	8/1115	79/13349	0.338761	1	0.923654	DECR1/MFAP2/HADH/UCP2/ACADL/ZNF516/SLN/HDAC3	8
GO:0003179	heart valve morphogenesis	5/1115	46/13349	0.33879	1	0.923654	NPPA/ROCK2/TIE1/NOTCH1/MDM4	5
GO:1901799	negative regulation of proteasomal protein catabolic process	5/1115	46/13349	0.33879	1	0.923654	USP7/SMARCC1/PBK/HFE/SDCBP	5
GO:0007163	establishment or maintenance of cell polarity	18/1115	192/13349	0.339312	1	0.923654	HES5/NDE1/KIF20B/ROCK2/CENPA/GPSM2/MSN/MAD2L1/ERBIN/NDC80/CRB2/SAPCD2/SNX27/KIF2C/CDK5RAP2/LMNA/PLK1/NUMA1	18
GO:0000380	alternative mRNA splicing, via spliceosome	7/1115	68/13349	0.33987	1	0.923654	REST/RBM10/SRSF9/SRSF1/KHDRBS1/RBMX/NSRP1	7
GO:0001885	endothelial cell development	6/1115	57/13349	0.340089	1	0.923654	ROCK2/IKBKB/MSN/AFDN/EZR/COL15A1	6
GO:0043524	negative regulation of neuron apoptotic process	12/1115	124/13349	0.340659	1	0.923654	UNC5B/TOX3/NTF3/DRAXIN/XRCC2/PLA2G3/NONO/MECP2/F2R/NFATC4/KIF14/AXL	12
GO:0005516	calmodulin binding	16/1128	171/13625	0.341851	0.999907	0.965365	IQCB1/PPP3CA/PLCB3/MYH8/ITPKA/MYH3/ASPM/SCN5A/IQGAP3/IQGAP2/PHKA2/MYO6/ADCY3/ITPKB/CDK5RAP2/PHKA1	16
GO:0008227	G protein-coupled amine receptor activity	3/1128	25/13625	0.342855	0.999907	0.965365	HTR2B/CHRM1/ZNF219	3
GO:0016645	oxidoreductase activity, acting on the CH-NH group of donors	3/1128	25/13625	0.342855	0.999907	0.965365	AASS/PAOX/DHFR	3
GO:0072006	nephron development	11/1115	113/13349	0.343579	1	0.923654	GLI3/HES5/NUP107/FAT4/YAP1/NOTCH1/GPC3/POU3F3/DLL1/SMO/EXT1	11
GO:0050821	protein stabilization	16/1115	170/13349	0.34628	1	0.923654	PHB2/H1-5/GTSE1/USP7/SMAD3/ATF7IP/CCT7/RABL3/FLNA/STK4/CHEK2/SMO/PLPP3/COG7/TMEM88/MDM4	16
GO:0062013	positive regulation of small molecule metabolic process	10/1115	102/13349	0.346428	1	0.923654	SREBF1/ARNT/PLA2G3/AKT2/PMAIP1/GPD1/MAS1/PFKFB3/WDR5/RDH10	10
GO:0006979	response to oxidative stress	33/1115	366/13349	0.347849	1	0.923654	PTPRK/CA3/REST/ARNT/ECT2/CCNA2/FANCD2/MSRB3/STOX1/GPX8/NONO/SIGMAR1/STK26/TRPC6/MELK/SCARA3/CDK2/SIN3A/UCP2/HSPB1/VRK2/THG1L/EGLN1/MYB/NOL3/XRCC1/NUDT1/AXL/SP1/PCNA/DHFR/EZH2/FXN	33
GO:0000993	RNA polymerase II complex binding	4/1128	36/13625	0.348012	0.999907	0.965365	AGO1/RPRD1B/CDC73/SCAF8	4
GO:0042162	telomeric DNA binding	4/1128	36/13625	0.348012	0.999907	0.965365	NCL/PIF1/BLM/HNRNPA2B1	4
GO:0003230	cardiac atrium development	3/1115	25/13349	0.348073	1	0.923654	NOTCH1/SMO/MDM4	3
GO:0010837	regulation of keratinocyte proliferation	3/1115	25/13349	0.348073	1	0.923654	PTPRK/YAP1/ZFP36L1	3
GO:0010874	regulation of cholesterol efflux	3/1115	25/13349	0.348073	1	0.923654	EEPD1/SREBF2/ABCA2	3
GO:0021772	olfactory bulb development	3/1115	25/13349	0.348073	1	0.923654	KIF14/CHD7/EXT1	3
GO:0036296	response to increased oxygen levels	3/1115	25/13349	0.348073	1	0.923654	ATP6V0A2/CDK4/POLG	3
GO:0048261	negative regulation of receptor-mediated endocytosis	3/1115	25/13349	0.348073	1	0.923654	ABCA2/SDCBP/PCSK9	3
GO:0055023	positive regulation of cardiac muscle tissue growth	3/1115	25/13349	0.348073	1	0.923654	YAP1/NOTCH1/CCNB1	3
GO:0071715	icosanoid transport	3/1115	25/13349	0.348073	1	0.923654	PLA2G3/MAP2K6/ABCC4	3
GO:1902175	regulation of oxidative stress-induced intrinsic apoptotic signaling pathway	3/1115	25/13349	0.348073	1	0.923654	NONO/HSPB1/NOL3	3
GO:1902473	regulation of protein localization to synapse	3/1115	25/13349	0.348073	1	0.923654	ABHD17B/GPC4/GPC6	3
GO:1903131	mononuclear cell differentiation	24/1115	262/13349	0.34814	1	0.923654	GLI3/RPS6/LFNG/ITFG2/FANCD2/DOCK11/TMEM176A/TCF7/RABL3/PRKDC/GLI2/FANCA/LEF1/ZFP36L1/TCF3/MYB/ITPKB/DLL1/AXL/DCLRE1C/SFRP1/CHD7/ERBB2/EZH2	24
GO:0001704	formation of primary germ layer	9/1115	91/13349	0.349151	1	0.923654	KIF16B/COL11A1/COL4A2/CDC73/SMAD3/LEF1/ATOH8/ITGA7/CRB2	9
GO:0007338	single fertilization	8/1115	80/13349	0.351661	1	0.923654	EQTN/CCT7/CDK1/TRPC6/ADCY3/KDM5B/TUBGCP3/GNPDA1	8
GO:1901532	regulation of hematopoietic progenitor cell differentiation	8/1115	80/13349	0.351661	1	0.923654	EIF2AK2/HES5/DPF2/PRKDC/YAP1/NOTCH1/TCF3/MYB	8
GO:0034599	cellular response to oxidative stress	23/1115	251/13349	0.351888	1	0.923654	PTPRK/REST/ARNT/ECT2/CCNA2/FANCD2/GPX8/NONO/SIGMAR1/STK26/TRPC6/MELK/CDK2/SIN3A/HSPB1/VRK2/MYB/NOL3/AXL/PCNA/DHFR/EZH2/FXN	23
GO:0010770	positive regulation of cell morphogenesis involved in differentiation	7/1115	69/13349	0.353816	1	0.923654	OBSL1/ITPKA/TRIOBP/PRKDC/FLNA/LIMS1/CUX1	7
GO:0043506	regulation of JUN kinase activity	7/1115	69/13349	0.353816	1	0.923654	MAP2K7/NPPA/PDCD4/DVL2/ROR2/MDFIC/SFRP1	7
GO:0072527	pyrimidine-containing compound metabolic process	7/1115	69/13349	0.353816	1	0.923654	UCK2/TYMS/DCK/ERH/CPS1/RRM1/TK1	7
GO:0021545	cranial nerve development	4/1115	36/13349	0.354233	1	0.923654	GLI3/NEUROG1/CHD7/EXT1	4
GO:0033344	cholesterol efflux	4/1115	36/13349	0.354233	1	0.923654	NPC1/EEPD1/SREBF2/ABCA2	4
GO:0035987	endodermal cell differentiation	4/1115	36/13349	0.354233	1	0.923654	COL11A1/COL4A2/CDC73/ITGA7	4
GO:0042596	fear response	4/1115	36/13349	0.354233	1	0.923654	MECP2/CRH/NEUROD2/EXT1	4
GO:0086009	membrane repolarization	4/1115	36/13349	0.354233	1	0.923654	NPPA/SCN5A/FLNA/CASQ2	4
GO:1903202	negative regulation of oxidative stress-induced cell death	4/1115	36/13349	0.354233	1	0.923654	REST/NONO/HSPB1/NOL3	4
GO:0001776	leukocyte homeostasis	6/1115	58/13349	0.355364	1	0.923654	RPS6/CCNB2/DOCK11/PMAIP1/ITPKB/AXL	6
GO:0120193	tight junction organization	6/1115	58/13349	0.355364	1	0.923654	ECT2/CLDN19/ROCK2/IKBKB/AFDN/EXT1	6
GO:1903035	negative regulation of response to wounding	6/1115	58/13349	0.355364	1	0.923654	RGMA/CLDN19/SMAD3/THBS1/MYOZ1/SERPING1	6
GO:0006383	transcription by RNA polymerase III	5/1115	47/13349	0.355834	1	0.923654	RO60/SNAPC3/ICE2/IVNS1ABP/BRCA1	5
GO:0035065	regulation of histone acetylation	5/1115	47/13349	0.355834	1	0.923654	CTCF/SIN3A/BRCA1/BRD7/CHEK1	5
GO:0048645	animal organ formation	5/1115	47/13349	0.355834	1	0.923654	GLI3/GLI2/NOTCH1/RDH10/EXT1	5
GO:1900024	regulation of substrate adhesion-dependent cell spreading	5/1115	47/13349	0.355834	1	0.923654	FBLN1/RCC2/TRIOBP/FLNA/LIMS1	5
GO:0031681	G-protein beta-subunit binding	2/1128	15/13625	0.356114	0.999907	0.965365	GNG11/F2R	2
GO:0042165	neurotransmitter binding	2/1128	15/13625	0.356114	0.999907	0.965365	CHRND/CHRNA1	2
GO:0042288	MHC class I protein binding	2/1128	15/13625	0.356114	0.999907	0.965365	TAPBP/TUBB4B	2
GO:0046965	retinoid X receptor binding	2/1128	15/13625	0.356114	0.999907	0.965365	NCOA1/MED25	2
GO:1990380	Lys48-specific deubiquitinase activity	2/1128	15/13625	0.356114	0.999907	0.965365	MINDY2/USP7	2
GO:0035258	steroid hormone receptor binding	7/1128	70/13625	0.359171	0.999907	0.965365	PHB2/TRERF1/SMAD3/PPID/LEF1/NCOA1/PCNA	7
GO:0015931	nucleobase-containing compound transport	21/1115	229/13349	0.359713	1	0.923654	CPSF1/NUP54/CDC40/THOC6/YBX1/PARP11/POLR2D/NUP37/CPSF3/THOC2/SRSF9/NUP107/SRSF1/ZFP36L1/KHDRBS1/HNRNPA2B1/CASC3/EIF5A2/IGF2BP1/ABCC4/NUP88	21
GO:0051402	neuron apoptotic process	19/1115	206/13349	0.359962	1	0.923654	ATN1/UNC5B/TOX3/NTF3/DRAXIN/XRCC2/PLA2G3/NONO/SIGMAR1/MECP2/AKT2/F2R/NFATC4/KIF14/MYB/CDC34/AXL/PCSK9/MYBL2	19
GO:0045182	translation regulator activity	12/1128	127/13625	0.360013	0.999907	0.965365	EIF2AK2/GTPBP1/TYMS/GSPT1/CYFIP1/EIF2AK4/EEF1A2/SHMT1/EIF3G/EIF5A2/IGF2BP1/DHFR	12
GO:0001325	formation of extrachromosomal circular DNA	2/1115	15/13349	0.360284	1	0.923654	BLM/EXO1	2
GO:0006388	tRNA splicing, via endonucleolytic cleavage and ligation	2/1115	15/13349	0.360284	1	0.923654	CPSF1/TSEN15	2
GO:0007141	male meiosis I	2/1115	15/13349	0.360284	1	0.923654	BRCA2/TRIP13	2
GO:0009129	pyrimidine nucleoside monophosphate metabolic process	2/1115	15/13349	0.360284	1	0.923654	UCK2/TYMS	2
GO:0009200	deoxyribonucleoside triphosphate metabolic process	2/1115	15/13349	0.360284	1	0.923654	TYMS/NUDT1	2
GO:0016540	protein autoprocessing	2/1115	15/13349	0.360284	1	0.923654	PCSK9/FXN	2
GO:0021534	cell proliferation in hindbrain	2/1115	15/13349	0.360284	1	0.923654	GLI2/SMO	2
GO:0021535	cell migration in hindbrain	2/1115	15/13349	0.360284	1	0.923654	FLNA/LEF1	2
GO:0021924	cell proliferation in external granule layer	2/1115	15/13349	0.360284	1	0.923654	GLI2/SMO	2
GO:0021930	cerebellar granule cell precursor proliferation	2/1115	15/13349	0.360284	1	0.923654	GLI2/SMO	2
GO:0022010	central nervous system myelination	2/1115	15/13349	0.360284	1	0.923654	HES5/ABCA2	2
GO:0031054	pre-miRNA processing	2/1115	15/13349	0.360284	1	0.923654	AGO1/AGO3	2
GO:0032291	axon ensheathment in central nervous system	2/1115	15/13349	0.360284	1	0.923654	HES5/ABCA2	2
GO:0036065	fucosylation	2/1115	15/13349	0.360284	1	0.923654	POFUT1/FUT11	2
GO:0042044	fluid transport	2/1115	15/13349	0.360284	1	0.923654	AHCYL1/EXT1	2
GO:0043558	regulation of translational initiation in response to stress	2/1115	15/13349	0.360284	1	0.923654	EIF2AK2/EIF2AK4	2
GO:0043923	positive regulation by host of viral transcription	2/1115	15/13349	0.360284	1	0.923654	LEF1/SP1	2
GO:0044539	long-chain fatty acid import into cell	2/1115	15/13349	0.360284	1	0.923654	THBS1/AKT2	2
GO:0048308	organelle inheritance	2/1115	15/13349	0.360284	1	0.923654	CDK1/VRK1	2
GO:0048313	Golgi inheritance	2/1115	15/13349	0.360284	1	0.923654	CDK1/VRK1	2
GO:0060479	lung cell differentiation	2/1115	15/13349	0.360284	1	0.923654	YAP1/NFIB	2
GO:0060487	lung epithelial cell differentiation	2/1115	15/13349	0.360284	1	0.923654	YAP1/NFIB	2
GO:0060602	branch elongation of an epithelium	2/1115	15/13349	0.360284	1	0.923654	YAP1/RDH10	2
GO:0070593	dendrite self-avoidance	2/1115	15/13349	0.360284	1	0.923654	PALLD/EXT1	2
GO:0071025	RNA surveillance	2/1115	15/13349	0.360284	1	0.923654	EXOSC8/EXOSC3	2
GO:0071360	cellular response to exogenous dsRNA	2/1115	15/13349	0.360284	1	0.923654	DDX58/MAVS	2
GO:0071850	mitotic cell cycle arrest	2/1115	15/13349	0.360284	1	0.923654	CDC14A/DDIAS	2
GO:0072376	protein activation cascade	2/1115	15/13349	0.360284	1	0.923654	FBLN1/SERPING1	2
GO:0072378	blood coagulation, fibrin clot formation	2/1115	15/13349	0.360284	1	0.923654	FBLN1/SERPING1	2
GO:0090656	t-circle formation	2/1115	15/13349	0.360284	1	0.923654	BLM/EXO1	2
GO:0090737	telomere maintenance via telomere trimming	2/1115	15/13349	0.360284	1	0.923654	BLM/EXO1	2
GO:1900006	positive regulation of dendrite development	2/1115	15/13349	0.360284	1	0.923654	CYFIP1/EZH2	2
GO:1902170	cellular response to reactive nitrogen species	2/1115	15/13349	0.360284	1	0.923654	CCNA2/CDK2	2
GO:1903429	regulation of cell maturation	2/1115	15/13349	0.360284	1	0.923654	AURKA/KIF14	2
GO:2000001	regulation of DNA damage checkpoint	2/1115	15/13349	0.360284	1	0.923654	WDR76/CHEK2	2
GO:2000696	regulation of epithelial cell differentiation involved in kidney development	2/1115	15/13349	0.360284	1	0.923654	FAT4/YAP1	2
GO:2001267	regulation of cysteine-type endopeptidase activity involved in apoptotic signaling pathway	2/1115	15/13349	0.360284	1	0.923654	SMAD3/CAAP1	2
GO:0090087	regulation of peptide transport	43/1115	485/13349	0.362554	1	0.923654	CCN3/GLI3/NEUROD1/TFDP1/SREBF1/NUP54/REST/PPP3CA/APLN/E2F1/ECT2/GTSE1/KIF20B/IDH2/SMAD3/CHRM1/SREBF2/AACS/CRH/PPID/AKT2/F2R/SYTL4/HADH/FLNA/MAVS/PMAIP1/UCP2/HFE/EZR/TRIM28/HMGN3/TP53BP2/MYOM1/MDFIC/EXPH5/SMO/BARD1/HDAC3/SFRP1/CHD7/ERBB2/CEP131	43
GO:0090288	negative regulation of cellular response to growth factor stimulus	8/1115	81/13349	0.364619	1	0.923654	SHISA2/SPART/APLN/GPC1/THBS1/NOTCH1/FUZ/SFRP1	8
GO:0014065	phosphatidylinositol 3-kinase signaling	11/1115	115/13349	0.365213	1	0.923654	UNC5B/NTF3/HTR2B/CEP55/F2R/PREX2/MAZ/ZFP36L1/ROR2/ERBB2/PIK3C2B	11
GO:0051147	regulation of muscle cell differentiation	11/1115	115/13349	0.365213	1	0.923654	CCN3/BOC/PDCD4/MECP2/CDON/NOTCH1/TCF3/MAMSTR/DLL1/DMPK/EZH2	11
GO:0071322	cellular response to carbohydrate stimulus	11/1115	115/13349	0.365213	1	0.923654	NEUROD1/PPP3CA/AACS/CRH/ZFP36L1/SIN3A/UCP2/POLG/HMGN3/RAF1/MAP2K6	11
GO:0004683	calmodulin-dependent protein kinase activity	3/1128	26/13625	0.366203	0.999907	0.965365	ITPKA/PHKA2/PHKA1	3
GO:0060759	regulation of response to cytokine stimulus	13/1115	138/13349	0.367269	1	0.923654	CPNE1/USP18/IKBKB/DDX58/SPPL2B/H2BC11/MAVS/VRK2/NOL3/LSM14A/TRAIP/AXL/SPPL2A	13
GO:0006635	fatty acid beta-oxidation	7/1115	70/13349	0.367816	1	0.923654	DECR1/ACAD10/GCDH/AKT2/HADH/IVD/ACADL	7
GO:0046620	regulation of organ growth	7/1115	70/13349	0.367816	1	0.923654	WWC3/YAP1/NOTCH1/STK4/CCNB1/SMO/FXN	7
GO:0021953	central nervous system neuron differentiation	15/1115	161/13349	0.368183	1	0.923654	GLI3/CSNK1E/TULP3/LRP6/RYK/ZSWIM6/HES5/DRAXIN/DMRT3/SATB2/GLI2/SIN3A/SMO/SFRP1/NFIB	15
GO:0031122	cytoplasmic microtubule organization	6/1115	59/13349	0.370684	1	0.923654	TUBGCP4/CCDC88C/EZR/TUBGCP3/KATNA1/NUMA1	6
GO:0032370	positive regulation of lipid transport	6/1115	59/13349	0.370684	1	0.923654	LPCAT3/PLA2G3/EEPD1/CRH/MYB/MAP2K6	6
GO:0043154	negative regulation of cysteine-type endopeptidase activity involved in apoptotic process	6/1115	59/13349	0.370684	1	0.923654	CAAP1/THBS1/TNFAIP8/NOL3/RAF1/BCL2L12	6
GO:0001958	endochondral ossification	3/1115	26/13349	0.371611	1	0.923654	INPPL1/NAB1/EXT1	3
GO:0010644	cell communication by electrical coupling	3/1115	26/13349	0.371611	1	0.923654	CASQ2/GJC1/HRC	3
GO:0016180	snRNA processing	3/1115	26/13349	0.371611	1	0.923654	EXOSC8/EXOSC3/INTS14	3
GO:0021952	central nervous system projection neuron axonogenesis	3/1115	26/13349	0.371611	1	0.923654	DRAXIN/GLI2/NFIB	3
GO:0033687	osteoblast proliferation	3/1115	26/13349	0.371611	1	0.923654	EIF2AK2/SMAD3/SFRP1	3
GO:0036075	replacement ossification	3/1115	26/13349	0.371611	1	0.923654	INPPL1/NAB1/EXT1	3
GO:0043029	T cell homeostasis	3/1115	26/13349	0.371611	1	0.923654	RPS6/CCNB2/PMAIP1	3
GO:0045933	positive regulation of muscle contraction	3/1115	26/13349	0.371611	1	0.923654	NPPA/F2R/ATP2A1	3
GO:0060122	inner ear receptor cell stereocilium organization	3/1115	26/13349	0.371611	1	0.923654	HES5/TRIOBP/FAT4	3
GO:1905144	response to acetylcholine	3/1115	26/13349	0.371611	1	0.923654	GNA11/ROCK2/CHRM1	3
GO:1905145	cellular response to acetylcholine	3/1115	26/13349	0.371611	1	0.923654	GNA11/ROCK2/CHRM1	3
GO:0030520	intracellular estrogen receptor signaling pathway	5/1115	48/13349	0.372908	1	0.923654	PHB2/TADA3/YAP1/CYP7B1/BRCA1	5
GO:0035196	production of miRNAs involved in gene silencing by miRNA	5/1115	48/13349	0.372908	1	0.923654	AGO1/PPP3CA/AGO3/SMAD3/HNRNPA2B1	5
GO:0051851	modulation by host of symbiont process	5/1115	48/13349	0.372908	1	0.923654	REST/EIF2AK4/LEF1/SP1/PC	5
GO:0045580	regulation of T cell differentiation	9/1115	93/13349	0.373415	1	0.923654	GLI3/FANCD2/TCF7/GLI2/FANCA/LEF1/MYB/ITPKB/ERBB2	9
GO:0031641	regulation of myelination	4/1115	37/13349	0.3738	1	0.923654	HES5/CYFIP1/KIF14/JAM2	4
GO:0097178	ruffle assembly	4/1115	37/13349	0.3738	1	0.923654	RCC2/CYFIP1/AIF1L/INPPL1	4
GO:2001222	regulation of neuron migration	4/1115	37/13349	0.3738	1	0.923654	KIF20B/ZNF609/FLNA/ARHGEF2	4
GO:0060070	canonical Wnt signaling pathway	27/1115	301/13349	0.377611	1	0.923654	GLI3/TCF7L1/CSNK1E/LRP6/RYK/HESX1/DRAXIN/CTNND2/SMAD3/DVL2/TCF7/CCDC88C/YAP1/NOTCH1/LEF1/ROR2/GPC3/STK4/RSPO3/RSPO2/FUZ/PLPP3/CCNY/SFRP1/TMEM88/EXT1/FZD2	27
GO:0015918	sterol transport	8/1115	82/13349	0.37762	1	0.923654	LRP6/LPCAT3/NPC1/EEPD1/SREBF2/TSPO/ABCA2/PCSK9	8
GO:0043470	regulation of carbohydrate catabolic process	8/1115	82/13349	0.37762	1	0.923654	NUP54/ARNT/PPP1R3B/NUP37/NUP107/GPD1/PFKFB3/NUP88	8
GO:0036473	cell death in response to oxidative stress	7/1115	71/13349	0.38185	1	0.923654	REST/NONO/SIGMAR1/STK26/MELK/HSPB1/NOL3	7
GO:0060840	artery development	7/1115	71/13349	0.38185	1	0.923654	GLI3/ARID2/PLXND1/CNTRL/NOTCH1/AKT3/CHD7	7
GO:0001959	regulation of cytokine-mediated signaling pathway	12/1115	128/13349	0.382004	1	0.923654	CPNE1/USP18/IKBKB/SPPL2B/H2BC11/MAVS/VRK2/NOL3/LSM14A/TRAIP/AXL/SPPL2A	12
GO:0071695	anatomical structure maturation	14/1115	151/13349	0.382177	1	0.923654	BRCA2/AURKA/HES5/TYMS/PLA2G3/CDC25B/MECP2/FBXO5/FAT4/KIF14/TRIP13/GDF11/CCNB1/AXL	14
GO:0016811	hydrolase activity, acting on carbon-nitrogen (but not peptide) bonds, in linear amides	5/1128	49/13625	0.38259	0.999907	0.965365	MTA2/DARS1/NGLY1/HINT3/HDAC3	5
GO:0070201	regulation of establishment of protein localization	43/1115	489/13349	0.383858	1	0.923654	CCN3/GLI3/NEUROD1/TFDP1/SREBF1/NUP54/REST/PPP3CA/E2F1/ECT2/GTSE1/KIF20B/IDH2/SMAD3/CHRM1/SREBF2/CCT7/AACS/CRH/PPID/AKT2/F2R/SYTL4/HADH/FLNA/MAVS/PMAIP1/UCP2/EZR/TRIM28/CORO2B/HMGN3/TP53BP2/MYOM1/MDFIC/EXPH5/SMO/CEP135/BARD1/HDAC3/SFRP1/ERBB2/CEP131	43
GO:0009895	negative regulation of catabolic process	24/1115	267/13349	0.383891	1	0.923654	E2F1/YBX1/NPC1/RBM10/ELAVL1/HTR2B/SYNCRIP/USP7/SMAD3/SMARCC1/FOXK1/POLDIP2/MAD2L1/TSPO/FLNA/PBK/ANGEL2/HFE/TAF15/SDCBP/IGF2BP1/UBQLN4/TAB2/MDM4	24
GO:0048024	regulation of mRNA splicing, via spliceosome	9/1115	94/13349	0.385604	1	0.923654	NCL/REST/RBM10/SRSF9/KHDRBS1/HNRNPA2B1/RBMX/NSRP1/HNRNPK	9
GO:0051495	positive regulation of cytoskeleton organization	17/1115	186/13349	0.385605	1	0.923654	NTF3/CYFIP1/ROCK2/SMAD3/MAGEL2/GPSM2/MECP2/IQGAP2/FLNA/PSRC1/SPAG5/PLK4/ACTN2/FCHSD2/CDK5RAP2/SFRP1/NUMA1	17
GO:1902105	regulation of leukocyte differentiation	17/1115	186/13349	0.385605	1	0.923654	GLI3/FANCD2/PLA2G3/TMEM176A/TCF7/PRKDC/GLI2/FANCA/LEF1/ZFP36L1/ROR2/MYB/ITPKB/LRRC17/AXL/SFRP1/ERBB2	17
GO:0035019	somatic stem cell population maintenance	6/1115	60/13349	0.386027	1	0.923654	REST/TAF6L/POLR2D/YAP1/RAF1/SFRP1	6
GO:0043647	inositol phosphate metabolic process	6/1115	60/13349	0.386027	1	0.923654	PLCB3/ITPKA/IMPA2/INPPL1/MAS1/ITPKB	6
GO:0051893	regulation of focal adhesion assembly	6/1115	60/13349	0.386027	1	0.923654	RCC2/ROCK2/SMAD3/THBS1/LIMS1/SFRP1	6
GO:0090109	regulation of cell-substrate junction assembly	6/1115	60/13349	0.386027	1	0.923654	RCC2/ROCK2/SMAD3/THBS1/LIMS1/SFRP1	6
GO:1904356	regulation of telomere maintenance via telomere lengthening	6/1115	60/13349	0.386027	1	0.923654	MAP2K7/AURKB/PIF1/CCT7/HNRNPA2B1/NEK2	6
GO:0090276	regulation of peptide hormone secretion	15/1115	163/13349	0.38662	1	0.923654	CCN3/NEUROD1/SREBF1/REST/PPP3CA/APLN/AACS/CRH/SYTL4/HADH/UCP2/HFE/HMGN3/SFRP1/CHD7	15
GO:0005005	transmembrane-ephrin receptor activity	2/1128	16/13625	0.386796	0.999907	0.965365	EPHB4/EFNA4	2
GO:0005092	GDP-dissociation inhibitor activity	2/1128	16/13625	0.386796	0.999907	0.965365	GPSM2/GDI2	2
GO:0016289	CoA hydrolase activity	2/1128	16/13625	0.386796	0.999907	0.965365	ACOT11/HIBCH	2
GO:0016849	phosphorus-oxygen lyase activity	2/1128	16/13625	0.386796	0.999907	0.965365	GUCY1A1/ADCY3	2
GO:0009267	cellular response to starvation	13/1115	140/13349	0.387182	1	0.923654	SREBF1/EIF2AK2/ITFG2/EIF2AK4/SREBF2/EHMT2/STK26/PMAIP1/UCP2/HFE/PCSK9/SFRP1/PIK3C2B	13
GO:0090501	RNA phosphodiester bond hydrolysis	13/1115	140/13349	0.387182	1	0.923654	CPSF1/AGO1/EXOSC8/AGO3/RNASEH2A/CPSF3/KRI1/HELZ2/ANGEL2/TSNAX/EXOSC3/KHNYN/EXO1	13
GO:0031330	negative regulation of cellular catabolic process	20/1115	221/13349	0.38753	1	0.923654	E2F1/YBX1/NPC1/RBM10/ELAVL1/HTR2B/SYNCRIP/USP7/SMARCC1/FOXK1/POLDIP2/TSPO/PBK/ANGEL2/HFE/TAF15/SDCBP/IGF2BP1/UBQLN4/TAB2	20
GO:0050699	WW domain binding	3/1128	27/13625	0.389403	0.999907	0.965365	KIF20B/ENAH/CDC25C	3
GO:0051059	NF-kappaB binding	3/1128	27/13625	0.389403	0.999907	0.965365	CPNE1/TP53BP2/HDAC3	3
GO:0002090	regulation of receptor internalization	5/1115	49/13349	0.38998	1	0.923654	APLN/TBC1D5/NTF3/SDCBP/PCSK9	5
GO:0018208	peptidyl-proline modification	5/1115	49/13349	0.38998	1	0.923654	CWC27/PPWD1/PPID/FKBP5/EGLN1	5
GO:0032755	positive regulation of interleukin-6 production	5/1115	49/13349	0.38998	1	0.923654	DDX58/IL17RC/F2R/MAVS/ARHGEF2	5
GO:0045747	positive regulation of Notch signaling pathway	5/1115	49/13349	0.38998	1	0.923654	CCN3/HES5/YAP1/NOTCH1/DLL1	5
GO:0072089	stem cell proliferation	5/1115	49/13349	0.38998	1	0.923654	FBLN1/EIF2AK2/AGO3/YAP1/ZFP36L1	5
GO:0086065	cell communication involved in cardiac conduction	5/1115	49/13349	0.38998	1	0.923654	SCN5A/FLNA/CASQ2/GJC1/HRC	5
GO:1903036	positive regulation of response to wounding	5/1115	49/13349	0.38998	1	0.923654	ANO6/THBS1/F2R/FLNA/PLPP3	5
GO:0000394	RNA splicing, via endonucleolytic cleavage and ligation	2/1115	16/13349	0.391166	1	0.923654	CPSF1/TSEN15	2
GO:0000712	resolution of meiotic recombination intermediates	2/1115	16/13349	0.391166	1	0.923654	EME1/TOP2A	2
GO:0003283	atrial septum development	2/1115	16/13349	0.391166	1	0.923654	SMO/MDM4	2
GO:0006677	glycosylceramide metabolic process	2/1115	16/13349	0.391166	1	0.923654	ST6GALNAC3/GLA	2
GO:0007608	sensory perception of smell	2/1115	16/13349	0.391166	1	0.923654	ADCY3/FZD2	2
GO:0008340	determination of adult lifespan	2/1115	16/13349	0.391166	1	0.923654	RAD54B/RAD54L	2
GO:0010226	response to lithium ion	2/1115	16/13349	0.391166	1	0.923654	ACTA1/NFATC4	2
GO:0010669	epithelial structure maintenance	2/1115	16/13349	0.391166	1	0.923654	NEUROD1/CROCC	2
GO:0014821	phasic smooth muscle contraction	2/1115	16/13349	0.391166	1	0.923654	HTR2B/NEUROG1	2
GO:0019081	viral translation	2/1115	16/13349	0.391166	1	0.923654	EIF2AK4/EIF3G	2
GO:0019883	antigen processing and presentation of endogenous antigen	2/1115	16/13349	0.391166	1	0.923654	TAPBP/HFE	2
GO:0021692	cerebellar Purkinje cell layer morphogenesis	2/1115	16/13349	0.391166	1	0.923654	KIF14/DLL1	2
GO:0032048	cardiolipin metabolic process	2/1115	16/13349	0.391166	1	0.923654	PHB2/MECP2	2
GO:0032288	myelin assembly	2/1115	16/13349	0.391166	1	0.923654	GPC1/ABCA2	2
GO:0034367	protein-containing complex remodeling	2/1115	16/13349	0.391166	1	0.923654	TAF8/PLA2G3	2
GO:0035162	embryonic hemopoiesis	2/1115	16/13349	0.391166	1	0.923654	CCDC134/STK4	2
GO:0044030	regulation of DNA methylation	2/1115	16/13349	0.391166	1	0.923654	MECP2/BRCA1	2
GO:0051444	negative regulation of ubiquitin-protein transferase activity	2/1115	16/13349	0.391166	1	0.923654	FBXO5/MAD2L1	2
GO:0071377	cellular response to glucagon stimulus	2/1115	16/13349	0.391166	1	0.923654	ADCY3/CPS1	2
GO:0071498	cellular response to fluid shear stress	2/1115	16/13349	0.391166	1	0.923654	SREBF2/HDAC3	2
GO:0090201	negative regulation of release of cytochrome c from mitochondria	2/1115	16/13349	0.391166	1	0.923654	NOL3/FXN	2
GO:0097428	protein maturation by iron-sulfur cluster transfer	2/1115	16/13349	0.391166	1	0.923654	CIAO2A/HSCB	2
GO:1901881	positive regulation of protein depolymerization	2/1115	16/13349	0.391166	1	0.923654	ACTN2/SLN	2
GO:1902644	tertiary alcohol metabolic process	2/1115	16/13349	0.391166	1	0.923654	REST/H6PD	2
GO:1902683	regulation of receptor localization to synapse	2/1115	16/13349	0.391166	1	0.923654	GPC4/GPC6	2
GO:1904706	negative regulation of vascular associated smooth muscle cell proliferation	2/1115	16/13349	0.391166	1	0.923654	APLN/PDCD4	2
GO:2000757	negative regulation of peptidyl-lysine acetylation	2/1115	16/13349	0.391166	1	0.923654	SIN3A/BRCA1	2
GO:0043433	negative regulation of DNA-binding transcription factor activity	12/1115	129/13349	0.39243	1	0.923654	PHB2/PEX14/CCDC22/USP7/GLIS2/EIF2AK4/FLNA/ERBIN/EGLN1/TRAIP/FOXS1/EZH2	12
GO:0001961	positive regulation of cytokine-mediated signaling pathway	4/1115	38/13349	0.393317	1	0.923654	CPNE1/MAVS/LSM14A/AXL	4
GO:0003229	ventricular cardiac muscle tissue development	4/1115	38/13349	0.393317	1	0.923654	COL11A1/NOTCH1/TNNC1/CHD7	4
GO:0007566	embryo implantation	4/1115	38/13349	0.393317	1	0.923654	SYDE1/EMP2/STC2/TRIM28	4
GO:0010862	positive regulation of pathway-restricted SMAD protein phosphorylation	4/1115	38/13349	0.393317	1	0.923654	HFE/GDF11/SDCBP/TTK	4
GO:0030101	natural killer cell activation	4/1115	38/13349	0.393317	1	0.923654	RABL3/AXL/SNX27/DCAF15	4
GO:0032480	negative regulation of type I interferon production	4/1115	38/13349	0.393317	1	0.923654	DDX58/MAVS/UBA7/TRAIP	4
GO:0035722	interleukin-12-mediated signaling pathway	4/1115	38/13349	0.393317	1	0.923654	PDCD4/MSN/LMNB1/HNRNPA2B1	4
GO:0045428	regulation of nitric oxide biosynthetic process	4/1115	38/13349	0.393317	1	0.923654	ROCK2/SMAD3/TSPO/GLA	4
GO:0048066	developmental pigmentation	4/1115	38/13349	0.393317	1	0.923654	GLI3/BLOC1S5/GNA11/TYRP1	4
GO:0048701	embryonic cranial skeleton morphogenesis	4/1115	38/13349	0.393317	1	0.923654	GLI3/TULP3/SMAD3/RDH10	4
GO:0070169	positive regulation of biomineral tissue development	4/1115	38/13349	0.393317	1	0.923654	ANO6/SMAD3/FBXO5/BMPR1B	4
GO:0097064	ncRNA export from nucleus	4/1115	38/13349	0.393317	1	0.923654	NUP54/NUP37/NUP107/NUP88	4
GO:0000469	cleavage involved in rRNA processing	3/1115	27/13349	0.394983	1	0.923654	EXOSC8/KRI1/EXOSC3	3
GO:0010863	positive regulation of phospholipase C activity	3/1115	27/13349	0.394983	1	0.923654	PHB2/NTF3/HTR2B	3
GO:0010939	regulation of necrotic cell death	3/1115	27/13349	0.394983	1	0.923654	TSPO/NOL3/ARHGEF2	3
GO:0021988	olfactory lobe development	3/1115	27/13349	0.394983	1	0.923654	KIF14/CHD7/EXT1	3
GO:0034383	low-density lipoprotein particle clearance	3/1115	27/13349	0.394983	1	0.923654	NPC1/PCSK9/HNRNPK	3
GO:0038128	ERBB2 signaling pathway	3/1115	27/13349	0.394983	1	0.923654	PTPN18/ERBIN/ERBB2	3
GO:0039694	viral RNA genome replication	3/1115	27/13349	0.394983	1	0.923654	ROCK2/TRIM28/TOP2A	3
GO:0046471	phosphatidylglycerol metabolic process	3/1115	27/13349	0.394983	1	0.923654	PHB2/PLA2G3/MECP2	3
GO:0046621	negative regulation of organ growth	3/1115	27/13349	0.394983	1	0.923654	WWC3/STK4/FXN	3
GO:0051125	regulation of actin nucleation	3/1115	27/13349	0.394983	1	0.923654	CYFIP1/MAGEL2/FCHSD2	3
GO:0150117	positive regulation of cell-substrate junction organization	3/1115	27/13349	0.394983	1	0.923654	SMAD3/LIMS1/SFRP1	3
GO:1903649	regulation of cytoplasmic transport	3/1115	27/13349	0.394983	1	0.923654	USP7/MSN/EZR	3
GO:1903902	positive regulation of viral life cycle	3/1115	27/13349	0.394983	1	0.923654	KPNA2/AXL/PC	3
[truncated: 3,666 more rows]

## Sheet: M2
ID	Description	GeneRatio	BgRatio	pvalue	p.adjust	qvalue	geneID	Count
GO:0006397	mRNA processing	59/754	497/13349	4.25899e-08	0.000173298	0.000170001	RBM6/SF3B3/DDX39A/PAPOLG/PPIE/TBRG4/SF3B1/GRSF1/TARDBP/SUGP2/PDE12/METTL3/CPEB1/PPP1R8/RPRD1A/PRPF40A/LSM4/SNIP1/SYF2/CCNT1/SRSF11/AURKAIP1/DYRK1A/COIL/MTPAP/RBM27/ZNF830/LUC7L3/LSM3/ZRANB2/SSU72/RNMT/SMU1/DDX39B/UBL5/PNN/SREK1/HNRNPH1/WDR33/RBM39/PRPF39/CDK13/SRSF5/ERCC2/CPSF2/YTHDC1/RBM17/SNRPD1/SAP18/CCAR1/PTCD2/ZC3H14/TENT4B/HNRNPR/ZPR1/RBM25/PRMT5/EIF4A3/IK	59
GO:0006607	NLS-bearing protein import into nucleus	9/754	19/13349	3.0886e-07	0.000628375	0.000616419	RGPD8/KPNA5/RGPD3/RGPD4/KPNB1/RGPD5/RGPD1/RGPD6/RGPD2	9
GO:0006913	nucleocytoplasmic transport	39/754	314/13349	2.92881e-06	0.00376086	0.0036893	RAE1/MAPK1/RGPD8/DDX39A/DUSP16/KPNA5/TARDBP/UPF2/RGPD3/RGPD4/SRSF11/NDC1/SETD2/NUP133/DDX39B/PTPN11/RAB23/WDR33/KPNB1/SRSF5/RGPD5/CPSF2/YTHDC1/XPO1/LZTS2/RGPD1/SNRPD1/AAAS/TNPO3/RGPD6/RGPD2/EIF4E/ZPR1/DDX19B/RAN/NRDE2/NOLC1/TNPO1/EIF4A3	39
GO:0051169	nuclear transport	39/754	317/13349	3.69708e-06	0.00376086	0.0036893	RAE1/MAPK1/RGPD8/DDX39A/DUSP16/KPNA5/TARDBP/UPF2/RGPD3/RGPD4/SRSF11/NDC1/SETD2/NUP133/DDX39B/PTPN11/RAB23/WDR33/KPNB1/SRSF5/RGPD5/CPSF2/YTHDC1/XPO1/LZTS2/RGPD1/SNRPD1/AAAS/TNPO3/RGPD6/RGPD2/EIF4E/ZPR1/DDX19B/RAN/NRDE2/NOLC1/TNPO1/EIF4A3	39
GO:0006119	oxidative phosphorylation	21/754	124/13349	5.55746e-06	0.00452267	0.00443661	MLXIPL/NDUFA10/PDE12/ATP5MC3/ISCU/UQCRFS1/UQCC2/COX6B1/NDUFA5/CYC1/COX7A2L/NDUFB9/NDUFS1/ATP5F1A/NDUFV1/STOML2/UQCRC2/NDUFS8/NDUFS7/NDUFAB1/NDUFA2	21
GO:0008380	RNA splicing	48/754	437/13349	7.17332e-06	0.00486471	0.00477214	RBM6/SF3B3/DDX39A/PPIE/SF3B1/GRSF1/TARDBP/PPIG/SUGP2/METTL3/PPP1R8/PRPF40A/HSPA1A/LSM4/SNIP1/SYF2/SRSF11/DYRK1A/COIL/ZNF830/LUC7L3/LSM3/ZRANB2/METTL4/SMU1/DDX39B/UBL5/PNN/SREK1/HNRNPH1/WDR33/RBM39/PRPF39/CDK13/SRSF5/CPSF2/YTHDC1/RBM17/SNRPD1/SAP18/CCAR1/HNRNPR/ZPR1/RBM25/PRMT5/CLK3/EIF4A3/IK	48
GO:0010498	proteasomal protein catabolic process	49/754	459/13349	1.25361e-05	0.00728705	0.0071484	GPX1/NUB1/UBE2W/FBXO22/DNAJC10/PSMD6/KLHL15/LTN1/GID8/UBR2/DDB1/FBXO31/CRBN/HSPA1A/HSPA1B/DCAF11/MARCHF7/UBC/SKP1/HECTD1/ANAPC5/RCHY1/DNAJB2/ATXN3/UBE2V2/RMND5B/MTM1/RMND5A/BUB3/PSMB4/PSMA6/XPO1/CSNK1A1/FBXO33/CLOCK/CUL5/YOD1/KAT5/OGT/SUMO2/BCAP31/PPP2R5C/RNF41/SOCS6/PSMC1/ATE1/PSMD8/ANAPC11/DERL2	49
GO:0017038	protein import	25/754	177/13349	2.04341e-05	0.0103933	0.0101955	TOMM7/MAPK1/RGPD8/KPNA5/TARDBP/RGPD3/PEX26/ROMO1/PAM16/RGPD4/PDCD5/NUP133/TIMM21/RAB23/KPNB1/RGPD5/GRPEL2/RGPD1/TNPO3/RGPD6/RGPD2/ZPR1/RAN/NOLC1/TNPO1	25
GO:0043161	proteasome-mediated ubiquitin-dependent protein catabolic process	44/754	406/13349	2.40677e-05	0.0108813	0.0106742	NUB1/UBE2W/FBXO22/DNAJC10/PSMD6/KLHL15/LTN1/GID8/UBR2/DDB1/FBXO31/CRBN/HSPA1A/HSPA1B/DCAF11/UBC/SKP1/HECTD1/ANAPC5/RCHY1/DNAJB2/ATXN3/UBE2V2/RMND5B/MTM1/RMND5A/BUB3/PSMB4/PSMA6/XPO1/CSNK1A1/FBXO33/CLOCK/CUL5/YOD1/KAT5/OGT/SUMO2/BCAP31/PPP2R5C/PSMC1/PSMD8/ANAPC11/DERL2	44
GO:0061013	regulation of mRNA catabolic process	26/754	192/13349	2.97103e-05	0.0120891	0.0118591	TBRG4/TNRC6A/TARDBP/PSMD6/PDE12/METTL3/SERBP1/HSPA1A/GIGYF2/UBC/NBAS/CNOT7/DIS3/PSMB4/PSMA6/RC3H2/XPO1/SET/ZC3H14/TENT4B/HNRNPR/NANOS1/PSMC1/PSMD8/TNPO1/SECISBP2	26
GO:0006401	RNA catabolic process	42/754	388/13349	3.77758e-05	0.0139736	0.0137077	TBRG4/TNRC6A/RNH1/GRSF1/TARDBP/PSMD6/PDE12/METTL3/UPF2/SERBP1/PPP1R8/HSPA1A/HSPA1B/LSM4/GIGYF2/UBC/MTPAP/NBAS/CNOT7/LSM3/SMG8/HBS1L/DIS3/PSMB4/DNA2/PSMA6/RC3H2/XPO1/NUDT16/SET/ATM/ZC3H14/TENT4B/HNRNPR/ZPR1/NANOS1/PSMC1/NRDE2/PSMD8/TNPO1/EIF4A3/SECISBP2	42
GO:0006414	translational elongation	20/754	131/13349	4.41422e-05	0.0148673	0.0145844	MRPL42/MRPL32/MRPL54/ABTB1/LTN1/ZNF598/DNAJC24/MRPL33/MRPL46/AURKAIP1/MRPS23/HBS1L/MRPL43/MRPL50/PTCD3/MRPS22/MRPL55/MRPL21/EIF4A3/SECISBP2	20
GO:0042775	mitochondrial ATP synthesis coupled electron transport	15/754	82/13349	4.74994e-05	0.0148673	0.0145844	NDUFA10/ISCU/UQCRFS1/COX6B1/NDUFA5/CYC1/COX7A2L/NDUFB9/NDUFS1/NDUFV1/UQCRC2/NDUFS8/NDUFS7/NDUFAB1/NDUFA2	15
GO:0042773	ATP synthesis coupled electron transport	15/754	83/13349	5.50043e-05	0.0159866	0.0156824	NDUFA10/ISCU/UQCRFS1/COX6B1/NDUFA5/CYC1/COX7A2L/NDUFB9/NDUFS1/NDUFV1/UQCRC2/NDUFS8/NDUFS7/NDUFAB1/NDUFA2	15
GO:1903311	regulation of mRNA metabolic process	35/754	309/13349	6.66729e-05	0.0180861	0.017742	TBRG4/TNRC6A/TARDBP/PSMD6/PDE12/METTL3/SERBP1/CPEB1/HSPA1A/GIGYF2/CCNT1/UBC/DYRK1A/NBAS/CNOT7/SMU1/DIS3/RBM39/PSMB4/PSMA6/RC3H2/YTHDC1/XPO1/SAP18/SET/PTCD2/ZC3H14/TENT4B/HNRNPR/RBM25/NANOS1/PSMC1/PSMD8/TNPO1/SECISBP2	35
GO:0006364	rRNA processing	28/754	227/13349	8.1568e-05	0.0207438	0.0203491	IMP4/RMRP/EMG1/NGDN/KRR1/TBL3/GTPBP4/WDR74/NSUN5P1/UTP6/ERI2/THUMPD1/DDX56/SBDS/ABT1/NSUN5P2/DIS3/ERCC2/DDX18/DDX27/NUDT16/UTP25/DDX10/TENT4B/ZNHIT3/TFB2M/NOLC1/EIF4A3	28
GO:0022613	ribonucleoprotein complex biogenesis	45/754	443/13349	9.37608e-05	0.0224419	0.0220149	IMP4/RMRP/EMG1/NGDN/SF3B1/KRR1/MALSU1/TBL3/GTPBP4/WDR74/NSUN5P1/LSM4/UTP6/ERI2/THUMPD1/DDX56/SBDS/ABT1/COIL/LUC7L3/NSUN5P2/METTL17/DDX39B/DIS3/PRPF39/SRSF5/ERCC2/DDX18/ATR/DDX27/YTHDC1/XPO1/SNRPD1/NUDT16/ATM/UTP25/DDX10/TENT4B/PRMT5/ZNHIT3/RAN/EIF3A/TFB2M/NOLC1/EIF4A3	45
GO:0031124	mRNA 3'-end processing	16/754	98/13349	0.000111875	0.0249916	0.0245161	DDX39A/PAPOLG/GRSF1/CPEB1/RPRD1A/CCNT1/SRSF11/MTPAP/SSU72/DDX39B/WDR33/SRSF5/CPSF2/ZC3H14/TENT4B/EIF4A3	16
GO:0046034	ATP metabolic process	31/754	268/13349	0.000116697	0.0249916	0.0245161	RAE1/MLXIPL/NDUFA10/PDE12/ATP5MC3/ISCU/UQCRFS1/HSPA1A/HSPA1B/UQCC2/COX6B1/NDUFA5/NDC1/CYC1/OLA1/NUP133/COX7A2L/NDUFB9/NDUFS1/PFKL/ATP5F1A/NDUFV1/STOML2/UQCRC2/NDUFS8/AAAS/OGT/PARG/NDUFS7/NDUFAB1/NDUFA2	31
GO:0006405	RNA export from nucleus	19/754	132/13349	0.00015217	0.026596	0.0260899	RAE1/DDX39A/UPF2/SRSF11/NDC1/SETD2/NUP133/DDX39B/WDR33/SRSF5/CPSF2/YTHDC1/XPO1/AAAS/EIF4E/DDX19B/RAN/NRDE2/EIF4A3	19
GO:0003954	NADH dehydrogenase activity	9/762	37/13625	0.000153972	0.0371073	0.0353325	NDUFA10/NDUFA5/NDUFB9/NDUFS1/NDUFV1/NDUFS8/NDUFS7/NDUFAB1/NDUFA2	9
GO:0008137	NADH dehydrogenase (ubiquinone) activity	9/762	37/13625	0.000153972	0.0371073	0.0353325	NDUFA10/NDUFA5/NDUFB9/NDUFS1/NDUFV1/NDUFS8/NDUFS7/NDUFAB1/NDUFA2	9
GO:0050136	NADH dehydrogenase (quinone) activity	9/762	37/13625	0.000153972	0.0371073	0.0353325	NDUFA10/NDUFA5/NDUFB9/NDUFS1/NDUFV1/NDUFS8/NDUFS7/NDUFAB1/NDUFA2	9
GO:0006457	protein folding	25/754	200/13349	0.000156379	0.026596	0.0260899	CCT6A/PPIE/DNAJB1/NPPC/DNAJC10/PPIG/AHSA2P/DNAJC24/UNC45A/HSPA1A/HSPA1B/FKBP8/DNAJC25/PDCD5/DNAJB2/HSPA6/TBCEL/GNAI3/ERP44/GRPEL2/CHORDC1/PDRG1/CSNK2A1/PSMC1/ENGASE	25
GO:0034470	ncRNA processing	40/754	387/13349	0.000157581	0.026596	0.0260899	IMP4/RMRP/EMG1/NGDN/KRR1/GRSF1/TBL3/TRMU/TRIT1/METTL3/RPP21/GTPBP4/WDR74/NSUN5P1/UTP6/TYW3/ERI2/THUMPD1/DDX56/SBDS/ABT1/RPP14/DTWD1/NSUN5P2/KTI12/DIS3/INTS6/ERCC2/DDX18/DDX27/LAGE3/NUDT16/MTO1/UTP25/DDX10/TENT4B/ZNHIT3/TFB2M/NOLC1/EIF4A3	40
GO:0016072	rRNA metabolic process	28/754	236/13349	0.000160102	0.026596	0.0260899	IMP4/RMRP/EMG1/NGDN/KRR1/TBL3/GTPBP4/WDR74/NSUN5P1/UTP6/ERI2/THUMPD1/DDX56/SBDS/ABT1/NSUN5P2/DIS3/ERCC2/DDX18/DDX27/NUDT16/UTP25/DDX10/TENT4B/ZNHIT3/TFB2M/NOLC1/EIF4A3	28
GO:0034660	ncRNA metabolic process	46/754	467/13349	0.000162053	0.026596	0.0260899	IMP4/NARS1/RMRP/EMG1/NGDN/KRR1/GRSF1/TBL3/TRMU/TRIT1/METTL3/RPP21/MARS2/GTPBP4/WDR74/NSUN5P1/UTP6/VARS2/TYW3/ERI2/THUMPD1/DDX56/SBDS/ABT1/RPP14/DTWD1/METTL4/NSUN5P2/KTI12/DIS3/INTS6/ERCC2/DDX18/DDX27/RC3H2/LAGE3/NUDT16/MTO1/UTP25/DDX10/TENT4B/ZNHIT3/RAN/TFB2M/NOLC1/EIF4A3	46
GO:0006378	mRNA polyadenylation	10/754	45/13349	0.000163406	0.026596	0.0260899	PAPOLG/GRSF1/CPEB1/CCNT1/MTPAP/SSU72/WDR33/CPSF2/ZC3H14/TENT4B	10
GO:0006120	mitochondrial electron transport, NADH to ubiquinone	10/754	46/13349	0.000198373	0.0292425	0.0286861	NDUFA10/ISCU/NDUFA5/NDUFB9/NDUFS1/NDUFV1/NDUFS8/NDUFS7/NDUFAB1/NDUFA2	10
GO:0043631	RNA polyadenylation	10/754	46/13349	0.000198373	0.0292425	0.0286861	PAPOLG/GRSF1/CPEB1/CCNT1/MTPAP/SSU72/WDR33/CPSF2/ZC3H14/TENT4B	10
GO:0071426	ribonucleoprotein complex export from nucleus	18/754	124/13349	0.000202047	0.0292425	0.0286861	RAE1/DDX39A/UPF2/SRSF11/NDC1/SETD2/NUP133/DDX39B/WDR33/SRSF5/CPSF2/YTHDC1/XPO1/AAAS/EIF4E/DDX19B/RAN/EIF4A3	18
GO:0006402	mRNA catabolic process	37/754	353/13349	0.000208413	0.0292425	0.0286861	TBRG4/TNRC6A/RNH1/TARDBP/PSMD6/PDE12/METTL3/UPF2/SERBP1/HSPA1A/HSPA1B/LSM4/GIGYF2/UBC/MTPAP/NBAS/CNOT7/LSM3/SMG8/HBS1L/DIS3/PSMB4/PSMA6/RC3H2/XPO1/NUDT16/SET/ATM/ZC3H14/TENT4B/HNRNPR/NANOS1/PSMC1/PSMD8/TNPO1/EIF4A3/SECISBP2	37
GO:0071166	ribonucleoprotein complex localization	18/754	125/13349	0.000223871	0.0303644	0.0297866	RAE1/DDX39A/UPF2/SRSF11/NDC1/SETD2/NUP133/DDX39B/WDR33/SRSF5/CPSF2/YTHDC1/XPO1/AAAS/EIF4E/DDX19B/RAN/EIF4A3	18
GO:0003955	NAD(P)H dehydrogenase (quinone) activity	9/762	40/13625	0.000291069	0.0526107	0.0500945	NDUFA10/NDUFA5/NDUFB9/NDUFS1/NDUFV1/NDUFS8/NDUFS7/NDUFAB1/NDUFA2	9
GO:0000377	RNA splicing, via transesterification reactions with bulged adenosine as nucleophile	36/754	346/13349	0.000291601	0.0370417	0.0363369	RBM6/SF3B3/DDX39A/PPIE/SF3B1/METTL3/PRPF40A/LSM4/SNIP1/SYF2/SRSF11/DYRK1A/COIL/LUC7L3/LSM3/SMU1/DDX39B/UBL5/PNN/HNRNPH1/WDR33/RBM39/PRPF39/CDK13/SRSF5/CPSF2/YTHDC1/RBM17/SNRPD1/SAP18/CCAR1/HNRNPR/RBM25/PRMT5/EIF4A3/IK	36
GO:0000398	mRNA splicing, via spliceosome	36/754	346/13349	0.000291601	0.0370417	0.0363369	RBM6/SF3B3/DDX39A/PPIE/SF3B1/METTL3/PRPF40A/LSM4/SNIP1/SYF2/SRSF11/DYRK1A/COIL/LUC7L3/LSM3/SMU1/DDX39B/UBL5/PNN/HNRNPH1/WDR33/RBM39/PRPF39/CDK13/SRSF5/CPSF2/YTHDC1/RBM17/SNRPD1/SAP18/CCAR1/HNRNPR/RBM25/PRMT5/EIF4A3/IK	36
GO:0006606	protein import into nucleus	18/754	128/13349	0.000302152	0.0370417	0.0363369	MAPK1/RGPD8/KPNA5/TARDBP/RGPD3/RGPD4/NUP133/RAB23/KPNB1/RGPD5/RGPD1/TNPO3/RGPD6/RGPD2/ZPR1/RAN/NOLC1/TNPO1	18
GO:0006406	mRNA export from nucleus	16/754	107/13349	0.000318619	0.0370417	0.0363369	RAE1/DDX39A/UPF2/SRSF11/NDC1/SETD2/NUP133/DDX39B/WDR33/SRSF5/CPSF2/YTHDC1/AAAS/EIF4E/DDX19B/EIF4A3	16
GO:0071427	mRNA-containing ribonucleoprotein complex export from nucleus	16/754	107/13349	0.000318619	0.0370417	0.0363369	RAE1/DDX39A/UPF2/SRSF11/NDC1/SETD2/NUP133/DDX39B/WDR33/SRSF5/CPSF2/YTHDC1/AAAS/EIF4E/DDX19B/EIF4A3	16
GO:0000375	RNA splicing, via transesterification reactions	36/754	349/13349	0.000344217	0.0389061	0.0381658	RBM6/SF3B3/DDX39A/PPIE/SF3B1/METTL3/PRPF40A/LSM4/SNIP1/SYF2/SRSF11/DYRK1A/COIL/LUC7L3/LSM3/SMU1/DDX39B/UBL5/PNN/HNRNPH1/WDR33/RBM39/PRPF39/CDK13/SRSF5/CPSF2/YTHDC1/RBM17/SNRPD1/SAP18/CCAR1/HNRNPR/RBM25/PRMT5/EIF4A3/IK	36
GO:0016655	oxidoreductase activity, acting on NAD(P)H, quinone or similar compound as acceptor	10/762	50/13625	0.000376805	0.0544861	0.0518801	NDUFA10/CRYZ/NDUFA5/NDUFB9/NDUFS1/NDUFV1/NDUFS8/NDUFS7/NDUFAB1/NDUFA2	10
GO:0010257	NADH dehydrogenase complex assembly	11/754	59/13349	0.000402522	0.0431017	0.0422816	NDUFA10/NDUFA5/TIMM21/NDUFB9/NDUFS1/NDUFV1/NDUFS8/NDUFS7/NDUFAB1/NDUFAF8/NDUFA2	11
GO:0032981	mitochondrial respiratory chain complex I assembly	11/754	59/13349	0.000402522	0.0431017	0.0422816	NDUFA10/NDUFA5/TIMM21/NDUFB9/NDUFS1/NDUFV1/NDUFS8/NDUFS7/NDUFAB1/NDUFAF8/NDUFA2	11
GO:0022904	respiratory electron transport chain	15/754	99/13349	0.000420209	0.0438418	0.0430076	NDUFA10/ISCU/UQCRFS1/COX6B1/NDUFA5/CYC1/COX7A2L/NDUFB9/NDUFS1/NDUFV1/UQCRC2/NDUFS8/NDUFS7/NDUFAB1/NDUFA2	15
GO:0140053	mitochondrial gene expression	21/754	166/13349	0.000435363	0.044147	0.043307	MRPL42/MRPL32/TBRG4/TFAM/MRPL54/MALSU1/TRIT1/MRPL33/UQCC2/MRPL46/AURKAIP1/MRPS23/METTL4/MRPL43/MRPL50/PTCD3/MTO1/MRPS22/MRPL55/MRPL21/TFB2M	21
GO:0042254	ribosome biogenesis	32/754	302/13349	0.000452861	0.044147	0.043307	IMP4/RMRP/EMG1/NGDN/KRR1/MALSU1/TBL3/GTPBP4/WDR74/NSUN5P1/UTP6/ERI2/THUMPD1/DDX56/SBDS/ABT1/NSUN5P2/METTL17/DIS3/ERCC2/DDX18/DDX27/XPO1/NUDT16/UTP25/DDX10/TENT4B/ZNHIT3/RAN/TFB2M/NOLC1/EIF4A3	32
GO:0033522	histone H2A ubiquitination	7/754	26/13349	0.000455683	0.044147	0.043307	RNF168/UBR2/DDB1/SKP1/TRIM37/OTUB1/RNF8	7
GO:0046794	transport of virus	11/754	61/13349	0.000542558	0.0513411	0.0503643	RAE1/UBAP1/UBC/NDC1/VPS37A/NUP133/KPNB1/XPO1/AAAS/RAN/CTSL	11
GO:0051170	import into nucleus	19/754	148/13349	0.000668436	0.0618151	0.060639	MAPK1/RGPD8/KPNA5/TARDBP/RGPD3/RGPD4/NUP133/RAB23/KPNB1/RGPD5/RGPD1/SNRPD1/TNPO3/RGPD6/RGPD2/ZPR1/RAN/NOLC1/TNPO1	19
GO:0044766	multi-organism transport	11/754	63/13349	0.000721092	0.0637853	0.0625717	RAE1/UBAP1/UBC/NDC1/VPS37A/NUP133/KPNB1/XPO1/AAAS/RAN/CTSL	11
GO:1902579	multi-organism localization	11/754	63/13349	0.000721092	0.0637853	0.0625717	RAE1/UBAP1/UBC/NDC1/VPS37A/NUP133/KPNB1/XPO1/AAAS/RAN/CTSL	11
GO:0043488	regulation of mRNA stability	21/754	173/13349	0.000755603	0.0642646	0.0630418	TBRG4/TARDBP/PSMD6/PDE12/METTL3/SERBP1/HSPA1A/GIGYF2/UBC/DIS3/PSMB4/PSMA6/RC3H2/XPO1/SET/ZC3H14/TENT4B/HNRNPR/PSMC1/PSMD8/TNPO1	21
GO:0033108	mitochondrial respiratory chain complex assembly	14/754	94/13349	0.000771202	0.0642646	0.0630418	TFAM/NDUFA10/UQCRFS1/UQCC2/NDUFA5/TIMM21/NDUFB9/NDUFS1/NDUFV1/NDUFS8/NDUFS7/NDUFAB1/NDUFAF8/NDUFA2	14
GO:0075733	intracellular transport of virus	10/754	54/13349	0.000773892	0.0642646	0.0630418	RAE1/UBAP1/UBC/NDC1/VPS37A/NUP133/KPNB1/XPO1/AAAS/RAN	10
GO:0051236	establishment of RNA localization	22/754	186/13349	0.000813509	0.0662034	0.0649437	RAE1/DDX39A/UPF2/SRSF11/NDC1/SETD2/NUP133/DDX39B/WDR33/SRSF5/ATR/CPSF2/YTHDC1/XPO1/AAAS/ATM/EIF4E/CKAP5/DDX19B/RAN/NRDE2/EIF4A3	22
GO:0061077	chaperone-mediated protein folding	10/754	55/13349	0.000898879	0.0717165	0.0703519	DNAJB1/DNAJC24/UNC45A/HSPA1A/HSPA1B/PDCD5/DNAJB2/HSPA6/CHORDC1/CSNK2A1	10
GO:0043021	ribonucleoprotein complex binding	17/762	130/13625	0.000917573	0.104624	0.09962	MALSU1/LTN1/ZNF598/CPEB1/SPCS1/SBDS/OLA1/EIF2S1/SRP54/SNRPD1/PTCD3/CKAP5/PRMT5/NOLC1/EIF4A3/SECISBP2/DERL2	17
GO:0051168	nuclear export	22/754	188/13349	0.000938877	0.0734672	0.0720693	RAE1/DDX39A/DUSP16/UPF2/SRSF11/NDC1/SETD2/NUP133/DDX39B/PTPN11/WDR33/SRSF5/CPSF2/YTHDC1/XPO1/LZTS2/AAAS/EIF4E/DDX19B/RAN/NRDE2/EIF4A3	22
GO:0031123	RNA 3'-end processing	18/754	141/13349	0.000979032	0.0751638	0.0737336	DDX39A/PAPOLG/GRSF1/CPEB1/RPRD1A/CCNT1/SRSF11/ERI2/MTPAP/SSU72/DDX39B/WDR33/SRSF5/INTS6/CPSF2/ZC3H14/TENT4B/EIF4A3	18
GO:0015295	solute:proton symporter activity	5/762	15/13625	0.00101296	0.104624	0.09962	SLC15A2/SLC33A1/SLC11A2/SLC25A3/SLC17A5	5
GO:0009896	positive regulation of catabolic process	38/754	400/13349	0.00116135	0.08751	0.0858449	NUB1/MLXIPL/TNRC6A/FBXO22/GRSF1/TARDBP/PTK2/METTL3/DDB1/OAZ2/HSPA1A/HSPA1B/C9orf72/HMGB1/GIGYF2/UQCC2/HECTD1/OAZ1/RCHY1/DNAJB2/ATG7/CNOT7/PHKG2/ATXN3/UBE2V2/GNAI3/RAB3GAP1/CSNK1A1/KAT5/ATM/HNRNPR/SUMO2/BCAP31/CSNK2A1/RNF41/NANOS1/PAFAH1B2/PSMC1	38
GO:0070125	mitochondrial translational elongation	13/754	88/13349	0.00126899	0.0937821	0.0919977	MRPL42/MRPL32/MRPL54/MRPL33/MRPL46/AURKAIP1/MRPS23/MRPL43/MRPL50/PTCD3/MRPS22/MRPL55/MRPL21	13
GO:0034605	cellular response to heat	15/754	110/13349	0.00129069	0.0937821	0.0919977	RAE1/MAPK1/DNAJB1/HSPA1A/HSPA1B/NDC1/HSPA6/NUP133/ATXN3/HDAC2/EIF2S1/ATR/AAAS/CHORDC1/ATM	15
GO:0016651	oxidoreductase activity, acting on NAD(P)H	12/762	79/13625	0.00138686	0.115491	0.109968	NDUFA10/TXNRD1/CRYZ/NDUFA5/NDUFB9/NDUFS1/GMPR2/NDUFV1/NDUFS8/NDUFS7/NDUFAB1/NDUFA2	12
GO:0070126	mitochondrial translational termination	13/754	89/13349	0.00141107	0.0978669	0.0960048	MRPL42/MRPL32/MRPL54/MRPL33/MRPL46/AURKAIP1/MRPS23/MRPL43/MRPL50/PTCD3/MRPS22/MRPL55/MRPL21	13
GO:0051225	spindle assembly	15/754	111/13349	0.00141646	0.0978669	0.0960048	HAUS6/MAP9/HSPA1A/HSPA1B/AURKC/CEP192/ZNF207/GOLGA2P5/SENP6/CHMP2A/KPNB1/LZTS2/ABRAXAS2/AAAS/HAUS8	15
GO:0006403	RNA localization	24/754	219/13349	0.00141906	0.0978669	0.0960048	RAE1/DDX39A/CCT6A/UPF2/SRSF11/NDC1/SETD2/NUP133/DDX39B/WDR33/SRSF5/ATR/CPSF2/YTHDC1/XPO1/AAAS/ATM/EIF4E/CKAP5/DDX19B/ZNHIT3/RAN/NRDE2/EIF4A3	24
GO:0032182	ubiquitin-like protein binding	14/762	101/13625	0.00143765	0.115491	0.109968	RAE1/RNF168/SERBP1/UBAP1/USPL1/MARCHF7/DCUN1D3/DNAJB2/OTUB1/CASP8AP2/BUB3/RNF8/N4BP2/CBX4	14
GO:0043487	regulation of RNA stability	21/754	183/13349	0.00155507	0.104467	0.10248	TBRG4/TARDBP/PSMD6/PDE12/METTL3/SERBP1/HSPA1A/GIGYF2/UBC/DIS3/PSMB4/PSMA6/RC3H2/XPO1/SET/ZC3H14/TENT4B/HNRNPR/PSMC1/PSMD8/TNPO1	21
GO:0010923	negative regulation of phosphatase activity	13/754	90/13349	0.00156611	0.104467	0.10248	PPP1R8/CRY2/SFI1/ARPP19/NCKAP1L/CEP192/FKBP15/PPP1R37/ZCCHC9/GPATCH2/SET/PPP4R4/BOD1L1	13
GO:0090084	negative regulation of inclusion body assembly	4/754	10/13349	0.00161199	0.105793	0.10378	DNAJB1/HSPA1A/HSPA1B/DNAJB2	4
GO:0030515	snoRNA binding	7/762	32/13625	0.00163877	0.118483	0.112816	IMP4/TBL3/UTP6/NUDT16L1/NUDT16/UTP25/NOLC1	7
GO:0006417	regulation of translation	32/754	327/13349	0.00172439	0.111374	0.109255	MAPK1/NGDN/TNRC6A/MALSU1/TARDBP/EIF2B4/METTL3/EIF4A2/LTN1/ZNF598/CPEB1/DAPK3/DNAJC24/CAPRIN2/GIGYF2/UQCC2/CNOT7/DDX39B/KLHL25/EIF2S1/CAPRIN1/LARP4/ATF4/PTCD3/EIF2B2/EIF4E/HNRNPR/MIF4GD/NANOS1/NOLC1/EIF4A3/SECISBP2	32
GO:0034504	protein localization to nucleus	26/754	249/13349	0.00184474	0.117285	0.115053	TFRC/MAPK1/RGPD8/CCT6A/SUN1/KPNA5/TARDBP/RGPD3/MORC3/RGPD4/SKP1/NUP133/RAB23/KPNB1/RGPD5/LZTS2/ARL2/RGPD1/TNPO3/RGPD6/RGPD2/ZPR1/RAN/KAT7/NOLC1/TNPO1	26
GO:0006611	protein export from nucleus	20/754	174/13349	0.00195053	0.122103	0.11978	RAE1/DDX39A/DUSP16/UPF2/SRSF11/NDC1/SETD2/NUP133/DDX39B/PTPN11/WDR33/SRSF5/CPSF2/YTHDC1/XPO1/AAAS/EIF4E/DDX19B/RAN/EIF4A3	20
GO:0017148	negative regulation of translation	16/754	127/13349	0.00210268	0.129634	0.127167	TNRC6A/MALSU1/TARDBP/METTL3/CPEB1/DAPK3/CAPRIN2/GIGYF2/CNOT7/EIF2S1/CAPRIN1/ATF4/EIF4E/HNRNPR/NANOS1/EIF4A3	16
GO:0032786	positive regulation of DNA-templated transcription, elongation	6/754	25/13349	0.0022344	0.135698	0.133116	HMGN1/CCNT1/CCNT2/DDX39B/CDK13/KAT7	6
GO:0006596	polyamine biosynthetic process	4/754	11/13349	0.00242057	0.144842	0.142087	AMD1/OAZ2/AZIN1/OAZ1	4
GO:0140098	catalytic activity, acting on RNA	34/762	365/13625	0.00243288	0.150861	0.143646	NARS1/RMRP/EMG1/DDX39A/POLR1C/TRMT2A/TRIT1/PDE12/METTL3/EIF4A2/RPP21/MARS2/PPP1R8/VARS2/TYW3/ERI2/DDX56/LRRC47/RPP14/CNOT7/DTWD1/METTL4/RNMT/DDX39B/DIS3/DDX18/DDX27/POLR3E/NUDT16/DDX10/ZC3H12C/DDX19B/TFB2M/EIF4A3	34
GO:0051028	mRNA transport	17/754	141/13349	0.00249441	0.146033	0.143255	RAE1/DDX39A/UPF2/SRSF11/NDC1/SETD2/NUP133/DDX39B/WDR33/SRSF5/CPSF2/YTHDC1/XPO1/AAAS/EIF4E/DDX19B/EIF4A3	17
GO:0009055	electron transfer activity	14/762	107/13625	0.00250392	0.150861	0.143646	ALDH2/NDUFA10/UQCRFS1/COX6B1/NDUFA5/COX7A2L/NDUFB9/NDUFS1/ME2/NDUFV1/NDUFS8/NDUFS7/NDUFAB1/NDUFA2	14
GO:0019058	viral life cycle	28/754	281/13349	0.00251225	0.146033	0.143255	RAE1/TFRC/IST1/PPIE/PDE12/VAPA/UBAP1/DDB1/GRK2/ZNF639/HSPA1A/HSPA1B/UBC/SPCS1/TRIM11/NDC1/CNOT7/VPS37A/NUP133/CXADR/CHMP2A/KPNB1/SIVA1/XPO1/AAAS/VTA1/RAN/CTSL	28
GO:0035305	negative regulation of dephosphorylation	13/754	96/13349	0.00282105	0.161674	0.158598	PPP1R8/CRY2/SFI1/ARPP19/NCKAP1L/CEP192/FKBP15/PPP1R37/ZCCHC9/GPATCH2/SET/PPP4R4/BOD1L1	13
GO:0090307	mitotic spindle assembly	10/754	65/13349	0.00331075	0.183857	0.180359	MAP9/HSPA1A/HSPA1B/AURKC/CEP192/ZNF207/CHMP2A/KPNB1/ABRAXAS2/AAAS	10
GO:0022900	electron transport chain	17/754	145/13349	0.00335003	0.183857	0.180359	ALDH2/NDUFA10/ISCU/UQCRFS1/COX6B1/NDUFA5/CYC1/COX7A2L/NDUFB9/NDUFS1/ME2/NDUFV1/UQCRC2/NDUFS8/NDUFS7/NDUFAB1/NDUFA2	17
GO:0030150	protein import into mitochondrial matrix	5/754	19/13349	0.00339714	0.183857	0.180359	TOMM7/ROMO1/PAM16/TIMM21/GRPEL2	5
GO:0008168	methyltransferase activity	21/762	197/13625	0.0034	0.189092	0.180049	EMG1/AMT/TRMT2A/METTL3/NSUN5P1/ASH1L/TYW3/SETD2/COQ5/METTL4/RNMT/METTL22/NSUN5P2/METTL17/HEMK1/EZH1/PRMT5/TFB2M/SETD3/PRMT1/VCPKMT	21
GO:0006264	mitochondrial DNA replication	4/754	12/13349	0.00346985	0.183857	0.180359	ATG7/METTL4/STOML2/DNA2	4
GO:1904424	regulation of GTP binding	4/754	12/13349	0.00346985	0.183857	0.180359	CCPG1/EIF2S1/CSNK1A1/CLN5	4
GO:0050657	nucleic acid transport	20/754	183/13349	0.00352442	0.183857	0.180359	RAE1/DDX39A/UPF2/SRSF11/NDC1/SETD2/NUP133/DDX39B/WDR33/SRSF5/CPSF2/YTHDC1/XPO1/AAAS/EIF4E/CKAP5/DDX19B/RAN/NRDE2/EIF4A3	20
GO:0050658	RNA transport	20/754	183/13349	0.00352442	0.183857	0.180359	RAE1/DDX39A/UPF2/SRSF11/NDC1/SETD2/NUP133/DDX39B/WDR33/SRSF5/CPSF2/YTHDC1/XPO1/AAAS/EIF4E/CKAP5/DDX19B/RAN/NRDE2/EIF4A3	20
GO:0009408	response to heat	17/754	147/13349	0.00386135	0.198884	0.1951	RAE1/MAPK1/DNAJB1/EIF2B4/HSPA1A/HSPA1B/NDC1/HSPA6/NUP133/ATXN3/HDAC2/EIF2S1/ATR/AAAS/CHORDC1/ATM/EIF2B2	17
GO:0008053	mitochondrial fusion	6/754	28/13349	0.00411392	0.209244	0.205263	TFRC/AFG3L2/OPA1/STOML2/VAT1/MIGA2	6
GO:1900034	regulation of cellular response to heat	11/754	78/13349	0.00423013	0.212387	0.208346	RAE1/MAPK1/DNAJB1/HSPA1A/HSPA1B/NDC1/NUP133/ATR/AAAS/CHORDC1/ATM	11
GO:0006817	phosphate ion transport	5/754	20/13349	0.0043219	0.212387	0.208346	CRY2/SFRP4/ATF4/SLC37A4/SLC25A3	5
GO:0031331	positive regulation of cellular catabolic process	32/754	347/13349	0.0043323	0.212387	0.208346	NUB1/MLXIPL/TNRC6A/FBXO22/GRSF1/TARDBP/PTK2/METTL3/HSPA1A/HSPA1B/C9orf72/HMGB1/GIGYF2/UQCC2/HECTD1/RCHY1/DNAJB2/CNOT7/PHKG2/ATXN3/UBE2V2/GNAI3/RAB3GAP1/CSNK1A1/KAT5/ATM/HNRNPR/SUMO2/BCAP31/NANOS1/PAFAH1B2/PSMC1	32
GO:0034249	negative regulation of cellular amide metabolic process	17/754	149/13349	0.0044353	0.214848	0.21076	TNRC6A/MALSU1/TARDBP/METTL3/CPEB1/DAPK3/CAPRIN2/GIGYF2/CNOT7/EIF2S1/CAPRIN1/ATF4/EIF4E/HNRNPR/HAP1/NANOS1/EIF4A3	17
GO:0045732	positive regulation of protein catabolic process	21/754	201/13349	0.00481077	0.230294	0.225913	NUB1/FBXO22/PTK2/DDB1/OAZ2/HSPA1A/HSPA1B/UQCC2/HECTD1/OAZ1/RCHY1/DNAJB2/ATG7/ATXN3/UBE2V2/CSNK1A1/SUMO2/BCAP31/CSNK2A1/RNF41/PSMC1	21
GO:0006354	DNA-templated transcription, elongation	14/754	114/13349	0.0048991	0.231796	0.227385	ELOA/POLR1C/HMGN1/RNF168/CCNT1/SETD2/CCNT2/DDX39B/CDK13/ERCC2/RNF8/ELOF1/SSRP1/KAT7	14
GO:0007051	spindle organization	19/754	176/13349	0.00501628	0.233331	0.228891	RAE1/HAUS6/MAP9/HSPA1A/HSPA1B/SBDS/AURKC/CEP192/ZNF207/GOLGA2P5/SENP6/CHMP2A/KPNB1/LZTS2/ABRAXAS2/AAAS/HAUS8/CKAP5/RAN	19
GO:0000959	mitochondrial RNA metabolic process	8/754	48/13349	0.00504624	0.233331	0.228891	TBRG4/TFAM/GRSF1/TRIT1/PDE12/METTL4/MTO1/TFB2M	8
GO:0008143	poly(A) binding	5/762	21/13625	0.00519075	0.256376	0.244115	PPIE/HNRNPDL/LARP4/ZC3H14/EIF4A3	5
GO:1901800	positive regulation of proteasomal protein catabolic process	13/754	103/13349	0.00521588	0.237776	0.233251	NUB1/FBXO22/HSPA1A/HSPA1B/HECTD1/RCHY1/DNAJB2/ATXN3/UBE2V2/CSNK1A1/SUMO2/BCAP31/PSMC1	13
GO:0043414	macromolecule methylation	26/754	269/13349	0.00525923	0.237776	0.233251	EMG1/TRMT2A/PAXBP1/KMT2E/METTL3/PIK3CA/NSUN5P1/ASH1L/TYW3/SETD2/METTL4/RNMT/METTL22/NSUN5P2/HEMK1/EZH1/OGT/COPRS/MTO1/FOS/PRMT5/TFB2M/MTF2/SETD3/PRMT1/VCPKMT	26
GO:0070841	inclusion body assembly	5/754	21/13349	0.0054129	0.242034	0.237429	DNAJB1/HSPA1A/HSPA1B/DNAJB2/TRIM37	5
GO:0140142	nucleocytoplasmic carrier activity	6/762	30/13625	0.00561593	0.256376	0.244115	KPNA5/KPNB1/XPO1/TNPO3/RAN/TNPO1	6
GO:0006415	translational termination	13/754	104/13349	0.00566218	0.250307	0.245544	MRPL42/MRPL32/MRPL54/MRPL33/MRPL46/AURKAIP1/MRPS23/MRPL43/MRPL50/PTCD3/MRPS22/MRPL55/MRPL21	13
GO:0007052	mitotic spindle organization	14/754	116/13349	0.00572094	0.250307	0.245544	RAE1/MAP9/HSPA1A/HSPA1B/SBDS/AURKC/CEP192/ZNF207/CHMP2A/KPNB1/ABRAXAS2/AAAS/CKAP5/RAN	14
GO:0042393	histone binding	22/762	220/13625	0.00593581	0.256376	0.244115	CHD2/RNF168/KMT2E/MORC3/BRD2/USP15/RSF1/RBBP4/CHD1/BRD9/RNF8/EZH1/L3MBTL1/SET/KAT5/COPRS/HINFP/SSRP1/KAT7/CTSL/MTF2/CBX4	22
GO:1902850	microtubule cytoskeleton organization involved in mitosis	16/754	141/13349	0.005977	0.258728	0.253805	RAE1/MAP9/HSPA1A/HSPA1B/SBDS/SETD2/AURKC/CEP192/MCPH1/ZNF207/CHMP2A/KPNB1/ABRAXAS2/AAAS/CKAP5/RAN	16
GO:0016741	transferase activity, transferring one-carbon groups	21/762	207/13625	0.00602821	0.256376	0.244115	EMG1/AMT/TRMT2A/METTL3/NSUN5P1/ASH1L/TYW3/SETD2/COQ5/METTL4/RNMT/METTL22/NSUN5P2/METTL17/HEMK1/EZH1/PRMT5/TFB2M/SETD3/PRMT1/VCPKMT	21
GO:0016569	covalent chromatin modification	37/754	426/13349	0.00606622	0.259826	0.254882	TADA1/RNF168/PAXBP1/KMT2E/KDM4C/SIN3B/UBR2/DDB1/ASH1L/SKP1/AKAP8/SETD2/AURKC/USP15/TRIM37/OTUB1/HDAC2/ZNF451/ZZZ3/CHD1/RNF8/EZH1/ATF2/TAF10/CLOCK/SET/KAT5/ATM/OGT/COPRS/PARG/PRMT5/KAT7/MTF2/HDAC5/SETD3/PRMT1	37
GO:1903052	positive regulation of proteolysis involved in cellular protein catabolic process	14/754	117/13349	0.00617148	0.261581	0.256603	NUB1/FBXO22/PTK2/HSPA1A/HSPA1B/HECTD1/RCHY1/DNAJB2/ATXN3/UBE2V2/CSNK1A1/SUMO2/BCAP31/PSMC1	14
GO:0006595	polyamine metabolic process	4/754	14/13349	0.00641015	0.266152	0.261088	AMD1/OAZ2/AZIN1/OAZ1	4
GO:0044804	autophagy of nucleus	4/754	14/13349	0.00641015	0.266152	0.261088	ATG9A/WIPI2/ATG7/ATG13	4
GO:0032515	negative regulation of phosphoprotein phosphatase activity	8/754	50/13349	0.0065032	0.267288	0.262203	PPP1R8/CRY2/ARPP19/NCKAP1L/PPP1R37/SET/PPP4R4/BOD1L1	8
GO:0016570	histone modification	36/754	415/13349	0.00686437	0.279311	0.273997	TADA1/RNF168/PAXBP1/KMT2E/KDM4C/SIN3B/UBR2/DDB1/ASH1L/SKP1/AKAP8/SETD2/AURKC/USP15/TRIM37/OTUB1/HDAC2/ZNF451/ZZZ3/RNF8/EZH1/ATF2/TAF10/CLOCK/SET/KAT5/ATM/OGT/COPRS/PARG/PRMT5/KAT7/MTF2/HDAC5/SETD3/PRMT1	36
GO:0051539	4 iron, 4 sulfur cluster binding	7/762	41/13625	0.00707679	0.268168	0.255343	ISCU/NDUFS1/NDUFV1/ERCC2/NDUFS8/DNA2/NDUFS7	7
GO:0032784	regulation of DNA-templated transcription, elongation	8/754	51/13349	0.00734128	0.295759	0.290132	HMGN1/RNF168/CCNT1/CCNT2/DDX39B/CDK13/RNF8/KAT7	8
GO:0000288	nuclear-transcribed mRNA catabolic process, deadenylation-dependent decay	10/754	73/13349	0.00767241	0.306069	0.300245	TNRC6A/PDE12/LSM4/CNOT7/LSM3/HBS1L/DIS3/RC3H2/TENT4B/NANOS1	10
GO:0032183	SUMO binding	4/762	15/13625	0.00807183	0.268168	0.255343	SERBP1/USPL1/CASP8AP2/CBX4	4
GO:0060590	ATPase regulator activity	7/762	42/13625	0.00809246	0.268168	0.255343	DNAJB1/DNAJC10/AHSA2P/DNAJC24/DNAJB2/GRPEL2/HYOU1	7
GO:0032436	positive regulation of proteasomal ubiquitin-dependent protein catabolic process	11/754	85/13349	0.00812945	0.318846	0.31278	NUB1/FBXO22/HSPA1A/HSPA1B/HECTD1/RCHY1/DNAJB2/UBE2V2/CSNK1A1/SUMO2/BCAP31	11
GO:0033157	regulation of intracellular protein transport	22/754	224/13349	0.00814942	0.318846	0.31278	TOMM7/MAPK1/DYNLT2B/TARDBP/OAZ2/CIB1/OAZ1/SAR1B/PDCD5/PTPN11/UBL5/RAB23/CEP290/MIEF1/ATG13/YOD1/UBE2L3/BCAP31/ZPR1/RAN/NOLC1/DERL2	22
GO:0031072	heat shock protein binding	13/762	110/13625	0.00834053	0.268168	0.255343	TFAM/DNAJB1/DNAJC10/AHSA2P/UNC45A/HSPA1A/HSPA1B/DNAJB2/HSPA6/METTL22/HDAC2/CHORDC1/CSNK2A1	13
GO:0051450	myoblast proliferation	4/754	15/13349	0.00835593	0.320758	0.314654	GPX1/PAXBP1/MALAT1/ATF2	4
GO:0090083	regulation of inclusion body assembly	4/754	15/13349	0.00835593	0.320758	0.314654	DNAJB1/HSPA1A/HSPA1B/DNAJB2	4
GO:0061136	regulation of proteasomal protein catabolic process	18/754	172/13349	0.00850411	0.323395	0.317242	GPX1/NUB1/FBXO22/HSPA1A/HSPA1B/MARCHF7/HECTD1/RCHY1/DNAJB2/ATXN3/UBE2V2/MTM1/XPO1/CSNK1A1/OGT/SUMO2/BCAP31/PSMC1	18
GO:0032543	mitochondrial translation	15/754	134/13349	0.00862028	0.324777	0.318597	MRPL42/MRPL32/MRPL54/MALSU1/MRPL33/UQCC2/MRPL46/AURKAIP1/MRPS23/MRPL43/MRPL50/PTCD3/MRPS22/MRPL55/MRPL21	15
GO:0038127	ERBB signaling pathway	14/754	122/13349	0.00886793	0.331042	0.324743	MAPK1/NRG4/MATK/PTK2/ARF4/PIK3CA/PTPN11/SNX6/EPS15L1/NEU3/CUL5/HAP1/HBEGF/HGS	14
GO:0008170	N-methyltransferase activity	11/762	87/13625	0.00899212	0.268168	0.255343	ASH1L/SETD2/RNMT/METTL22/HEMK1/EZH1/PRMT5/TFB2M/SETD3/PRMT1/VCPKMT	11
GO:2000060	positive regulation of ubiquitin-dependent protein catabolic process	12/754	98/13349	0.00903366	0.334163	0.327805	NUB1/FBXO22/PTK2/HSPA1A/HSPA1B/HECTD1/RCHY1/DNAJB2/UBE2V2/CSNK1A1/SUMO2/BCAP31	12
GO:0044183	protein folding chaperone	6/762	33/13625	0.00908762	0.268168	0.255343	CCT6A/DNAJB1/HSPA1A/HSPA1B/FKBP8/HSPA6	6
GO:0016925	protein sumoylation	10/754	75/13349	0.00925602	0.33423	0.327871	RAE1/SENP5/NDC1/NUP133/SENP6/ZNF451/UBE2I/AAAS/SUMO2/CBX4	10
GO:0046128	purine ribonucleoside metabolic process	8/754	53/13349	0.0092583	0.33423	0.327871	AMD1/ENPP4/OPA1/RAB23/GMPR2/GNAI3/RAN/GUK1	8
GO:0000075	cell cycle checkpoint	20/754	200/13349	0.00936404	0.33423	0.327871	CRY1/FBXO31/SYF2/CNOT7/ZNF830/PLK5/ZNF207/FEM1B/DDX39B/PTPN11/ATR/BUB3/DNA2/ATF2/CLOCK/ATM/TAOK1/HINFP/IK/PRMT1	20
GO:1903050	regulation of proteolysis involved in cellular protein catabolic process	20/754	200/13349	0.00936404	0.33423	0.327871	GPX1/NUB1/FBXO22/PTK2/HSPA1A/HSPA1B/MARCHF7/HECTD1/RCHY1/DNAJB2/ATXN3/UBE2V2/MTM1/XPO1/CSNK1A1/OGT/SUMO2/BCAP31/CSNK2A1/PSMC1	20
GO:0001671	ATPase activator activity	5/762	24/13625	0.00943795	0.268168	0.255343	DNAJB1/DNAJC10/AHSA2P/DNAJC24/DNAJB2	5
GO:0097602	cullin family protein binding	5/762	24/13625	0.00943795	0.268168	0.255343	DDB1/SKP1/DCUN1D3/BTBD1/ANAPC11	5
GO:0003729	mRNA binding	25/762	271/13625	0.00964367	0.268168	0.255343	PPIE/SF3B1/LINC01783/GRSF1/TARDBP/LOC112267871/METTL3/SERBP1/CPEB1/PPP1R8/SNIP1/CRYZ/LUC7L3/SRSF5/RC3H2/YTHDC1/LARP4/NUDT16/HNRNPR/ZC3H12C/RBM25/NANOS1/EIF3A/EIF4A3/SECISBP2	25
GO:2001020	regulation of response to DNA damage stimulus	21/754	214/13349	0.00968131	0.34255	0.336032	CRY1/RNF168/KLHL15/HMGB1/NSMCE1/MARCHF7/DYRK1A/SETD2/OTUB1/FEM1B/UBE2V2/NUDT16L1/DDX39B/SMCHD1/ATR/RNF8/CEBPG/NUDT16/ATM/PARG/KAT7	21
GO:0007088	regulation of mitotic nuclear division	12/754	99/13349	0.00976881	0.342666	0.336146	DAPK3/AURKAIP1/ANAPC5/ZNF207/CDK13/BUB3/SH2B1/L3MBTL1/ATM/PRMT5/ANAPC11/IK	12
GO:0006521	regulation of cellular amino acid metabolic process	8/754	54/13349	0.0103459	0.35947	0.35263	PSMD6/OAZ2/AZIN1/OAZ1/PSMB4/PSMA6/PSMC1/PSMD8	8
GO:0015931	nucleobase-containing compound transport	22/754	229/13349	0.0104245	0.35947	0.35263	RAE1/DDX39A/UPF2/SRSF11/NDC1/SETD2/SLC33A1/NUP133/EPG5/DDX39B/WDR33/SRSF5/CPSF2/YTHDC1/XPO1/AAAS/EIF4E/CKAP5/DDX19B/RAN/NRDE2/EIF4A3	22
GO:0031570	DNA integrity checkpoint	16/754	150/13349	0.0106487	0.364115	0.357187	CRY1/FBXO31/SYF2/CNOT7/ZNF830/FEM1B/DDX39B/PTPN11/ATR/DNA2/ATF2/CLOCK/ATM/TAOK1/HINFP/PRMT1	16
GO:0032259	methylation	28/754	313/13349	0.0108335	0.367347	0.360357	EMG1/TRMT2A/PAXBP1/KMT2E/METTL3/PIK3CA/NSUN5P1/ASH1L/TYW3/SETD2/COQ5/METTL4/RNMT/METTL22/NSUN5P2/METTL17/HEMK1/EZH1/OGT/COPRS/MTO1/FOS/PRMT5/TFB2M/MTF2/SETD3/PRMT1/VCPKMT	28
GO:0034248	regulation of cellular amide metabolic process	33/754	385/13349	0.011101	0.373305	0.366202	MAPK1/NGDN/TNRC6A/MALSU1/TARDBP/EIF2B4/METTL3/EIF4A2/LTN1/ZNF598/CPEB1/DAPK3/DNAJC24/CAPRIN2/GIGYF2/UQCC2/CNOT7/DDX39B/KLHL25/EIF2S1/CAPRIN1/LARP4/ATF4/PTCD3/EIF2B2/EIF4E/HNRNPR/MIF4GD/HAP1/NANOS1/NOLC1/EIF4A3/SECISBP2	33
GO:2000058	regulation of ubiquitin-dependent protein catabolic process	16/754	151/13349	0.011309	0.377184	0.370008	NUB1/FBXO22/PTK2/HSPA1A/HSPA1B/HECTD1/RCHY1/DNAJB2/UBE2V2/MTM1/XPO1/CSNK1A1/OGT/SUMO2/BCAP31/CSNK2A1	16
GO:0035308	negative regulation of protein dephosphorylation	8/754	55/13349	0.0115254	0.380905	0.373658	PPP1R8/CRY2/ARPP19/NCKAP1L/PPP1R37/SET/PPP4R4/BOD1L1	8
GO:0032434	regulation of proteasomal ubiquitin-dependent protein catabolic process	14/754	126/13349	0.0116323	0.380905	0.373658	NUB1/FBXO22/HSPA1A/HSPA1B/HECTD1/RCHY1/DNAJB2/UBE2V2/MTM1/XPO1/CSNK1A1/OGT/SUMO2/BCAP31	14
GO:0032386	regulation of intracellular transport	28/754	315/13349	0.0117385	0.380905	0.373658	TOMM7/MAPK1/DYNLT2B/TARDBP/OAZ2/CAPN10/CIB1/OAZ1/SETD2/SAR1B/PDCD5/PTPN11/UBL5/RAB23/CEP290/MIEF1/ATG13/SCP2/AAAS/YOD1/UBE2L3/BCAP31/ZPR1/HAP1/RAN/NRDE2/NOLC1/DERL2	28
GO:0018205	peptidyl-lysine modification	31/754	358/13349	0.0118482	0.380905	0.373658	RAE1/TADA1/KMT2E/SENP5/USPL1/ASH1L/NDC1/SETD2/NUP133/SENP6/METTL22/HDAC2/ZNF451/ZZZ3/UBE2I/EZH1/ATF2/ESCO1/AAAS/TAF10/CLOCK/SET/KAT5/OGT/SUMO2/NDUFAB1/KAT7/MTF2/CBX4/SETD3/VCPKMT	31
GO:1903364	positive regulation of cellular protein catabolic process	15/754	139/13349	0.0118887	0.380905	0.373658	NUB1/FBXO22/PTK2/HSPA1A/HSPA1B/UQCC2/HECTD1/RCHY1/DNAJB2/ATXN3/UBE2V2/CSNK1A1/SUMO2/BCAP31/PSMC1	15
GO:0031145	anaphase-promoting complex-dependent catabolic process	10/754	78/13349	0.0120852	0.3817	0.374437	PSMD6/FBXO31/UBC/ANAPC5/BUB3/PSMB4/PSMA6/PSMC1/PSMD8/ANAPC11	10
GO:0009266	response to temperature stimulus	20/754	205/13349	0.0121011	0.3817	0.374437	RAE1/MAPK1/DNAJB1/EIF2B4/HSPA1A/HSPA1B/CDH8/NDC1/HSPA6/NUP133/ATXN3/HDAC2/SOD2/EIF2S1/ATR/AAAS/CHORDC1/ATM/EIF2B2/FOS	20
GO:0000209	protein polyubiquitination	28/754	316/13349	0.0122135	0.382281	0.375007	RNF6/UBE2W/THOP1/FBXO22/RNF168/PSMD6/UBR2/FBXO31/MARCHF7/UBC/SKP1/HECTD1/ANAPC5/OTUB1/UBE2V2/MKRN1/RNF167/RMND5A/RNF8/PSMB4/PSMA6/RC3H2/UBE2L3/FBXO30/RNF41/PSMC1/PSMD8/ANAPC11	28
GO:0003727	single-stranded RNA binding	10/762	79/13625	0.0123451	0.330573	0.314763	ZFR/PPIE/CBX6/HMGB1/HNRNPDL/HNRNPH1/LARP4/ZC3H14/CBX4/EIF4A3	10
GO:0033238	regulation of cellular amine metabolic process	9/754	67/13349	0.0126162	0.387762	0.380384	PSMD6/OAZ2/AZIN1/OAZ1/PSMB4/PSMA6/TACR3/PSMC1/PSMD8	9
GO:0044743	protein transmembrane import into intracellular organelle	6/754	35/13349	0.012681	0.387762	0.380384	TOMM7/PEX26/ROMO1/PAM16/TIMM21/GRPEL2	6
GO:0045333	cellular respiration	17/754	166/13349	0.0126898	0.387762	0.380384	NDUFA10/PIK3CA/ISCU/UQCRFS1/COX6B1/NDUFA5/CYC1/COX7A2L/NDUFB9/NDUFS1/ME2/NDUFV1/UQCRC2/NDUFS8/NDUFS7/NDUFAB1/NDUFA2	17
GO:0042278	purine nucleoside metabolic process	8/754	56/13349	0.0128011	0.387762	0.380384	AMD1/ENPP4/OPA1/RAB23/GMPR2/GNAI3/RAN/GUK1	8
GO:0051783	regulation of nuclear division	13/754	115/13349	0.012865	0.387762	0.380384	GPR3/DAPK3/AURKAIP1/ANAPC5/ZNF207/CDK13/BUB3/SH2B1/L3MBTL1/ATM/PRMT5/ANAPC11/IK	13
GO:0017069	snRNA binding	7/762	46/13625	0.0132466	0.342046	0.325687	SF3B3/LSM4/CCNT1/COIL/LSM3/CCNT2/DDX39B	7
GO:0035518	histone H2A monoubiquitination	4/754	17/13349	0.0133176	0.39845	0.390869	RNF168/DDB1/SKP1/TRIM37	4
GO:0045648	positive regulation of erythrocyte differentiation	5/754	26/13349	0.01386	0.408161	0.400395	HSPA1A/HSPA1B/NCKAP1L/KAT7/PRMT1	5
GO:0016574	histone ubiquitination	7/754	46/13349	0.013928	0.408161	0.400395	RNF168/UBR2/DDB1/SKP1/TRIM37/OTUB1/RNF8	7
GO:0009119	ribonucleoside metabolic process	8/754	57/13349	0.0141772	0.408161	0.400395	AMD1/ENPP4/OPA1/RAB23/GMPR2/GNAI3/RAN/GUK1	8
GO:0051702	biological process involved in interaction with symbiont	8/754	57/13349	0.0141772	0.408161	0.400395	GPX1/TARDBP/VAPA/DDB1/ZNF639/ROMO1/CCNT1/CHD1	8
GO:0000077	DNA damage checkpoint	15/754	142/13349	0.0142714	0.408161	0.400395	CRY1/FBXO31/SYF2/CNOT7/ZNF830/FEM1B/DDX39B/PTPN11/ATR/ATF2/CLOCK/ATM/TAOK1/HINFP/PRMT1	15
GO:0010972	negative regulation of G2/M transition of mitotic cell cycle	11/754	92/13349	0.014373	0.408161	0.400395	MIIP/PSMD6/SYF2/SKP1/ZNF830/PSMB4/PSMA6/ATM/TAOK1/PSMC1/PSMD8	11
GO:0010389	regulation of G2/M transition of mitotic cell cycle	19/754	195/13349	0.014395	0.408161	0.400395	MIIP/PSMD6/HAUS6/SYF2/SFI1/CEP57/SKP1/CEP192/CEP43/ZNF830/CEP290/PSMB4/PSMA6/HAUS8/ATM/TAOK1/CKAP5/PSMC1/PSMD8	19
GO:0042176	regulation of protein catabolic process	30/754	349/13349	0.0144446	0.408161	0.400395	GPX1/NUB1/SF3B3/FBXO22/PTK2/DDB1/OAZ2/HSPA1A/HSPA1B/MARCHF7/AZIN1/UQCC2/HECTD1/OAZ1/RCHY1/DNAJB2/ATG7/ATXN3/UBE2V2/MTM1/XPO1/CSNK1A1/OGT/USP8/SUMO2/BCAP31/CSNK2A1/RNF41/PSMC1/HGS	30
GO:0140014	mitotic nuclear division	25/754	278/13349	0.014563	0.408668	0.400892	DAPK3/MAP9/HSPA1A/HSPA1B/AKAP8/AURKAIP1/ANAPC5/AURKC/CEP192/ZNF207/CHMP2A/CDK13/KPNB1/BUB3/SH2B1/ABRAXAS2/AAAS/L3MBTL1/ATM/PRMT5/ANKLE2/RAN/ANAPC11/MIS12/IK	25
GO:0034212	peptide N-acetyltransferase activity	7/762	47/13625	0.0148362	0.356903	0.339833	NAA30/ATF2/ESCO1/TAF10/CLOCK/KAT5/KAT7	7
GO:0003724	RNA helicase activity	9/762	70/13625	0.0155953	0.356903	0.339833	DDX39A/EIF4A2/DDX56/DDX39B/DDX18/DDX27/DDX10/DDX19B/EIF4A3	9
GO:0070717	poly-purine tract binding	5/762	27/13625	0.0156151	0.356903	0.339833	PPIE/HNRNPDL/LARP4/ZC3H14/EIF4A3	5
GO:0016407	acetyltransferase activity	10/762	82/13625	0.0157965	0.356903	0.339833	NAA30/ATF2/ESCO1/TAF10/CLOCK/KAT5/NAT9/ACAA1/PAFAH1B2/KAT7	10
GO:0070475	rRNA base methylation	3/754	10/13349	0.0159737	0.436249	0.427948	EMG1/NSUN5P1/NSUN5P2	3
GO:1904896	ESCRT complex disassembly	3/754	10/13349	0.0159737	0.436249	0.427948	IST1/CHMP2A/VTA1	3
GO:1904903	ESCRT III complex disassembly	3/754	10/13349	0.0159737	0.436249	0.427948	IST1/CHMP2A/VTA1	3
GO:0009451	RNA modification	16/754	157/13349	0.0159747	0.436249	0.427948	EMG1/TRMT2A/TRMU/TRIT1/METTL3/NSUN5P1/TYW3/THUMPD1/DTWD1/METTL4/RNMT/NSUN5P2/KTI12/NUDT16/MTO1/TFB2M	16
GO:0038128	ERBB2 signaling pathway	5/754	27/13349	0.0162392	0.438301	0.429961	NRG4/MATK/PIK3CA/CUL5/HBEGF	5
GO:0018195	peptidyl-arginine modification	4/754	18/13349	0.016373	0.438301	0.429961	KRTCAP2/COPRS/PRMT5/PRMT1	4
GO:0034162	toll-like receptor 9 signaling pathway	4/754	18/13349	0.016373	0.438301	0.429961	IRAK2/HMGB1/PIK3C3/EPG5	4
GO:0000462	maturation of SSU-rRNA from tricistronic rRNA transcript (SSU-rRNA, 5.8S rRNA, LSU-rRNA)	6/754	37/13349	0.016515	0.439213	0.430856	NGDN/TBL3/UTP6/ABT1/ERCC2/UTP25	6
GO:0032388	positive regulation of intracellular transport	19/754	199/13349	0.0175097	0.460028	0.451275	TOMM7/MAPK1/TARDBP/OAZ2/CAPN10/CIB1/OAZ1/SAR1B/PDCD5/UBL5/CEP290/MIEF1/ATG13/SCP2/UBE2L3/BCAP31/ZPR1/RAN/NRDE2	19
GO:0051701	biological process involved in interaction with host	17/754	172/13349	0.0175238	0.460028	0.451275	TFRC/IST1/KPNA5/VAPA/DDB1/GRK2/ZNF639/HSPA1A/HSPA1B/TRIM11/ATG7/DDX39B/CXADR/CHMP2A/KPNB1/SIVA1/CTSL	17
GO:0051787	misfolded protein binding	5/762	28/13625	0.0181578	0.384897	0.366489	DNAJC10/HSPA1A/HSPA1B/HSPA6/DERL2	5
GO:0061659	ubiquitin-like protein ligase activity	23/762	258/13625	0.0183843	0.384897	0.366489	RNF6/LTN1/ZNF598/UBR2/RNF215/RNF13/NSMCE1/HECTD1/TRIM11/RCHY1/TRIM37/ZNF451/MKRN1/RNF167/RNF8/RC3H2/TRIM41/FBXO30/KCMF1/RNF41/CBX4/MED10/ANAPC11	23
GO:0090224	regulation of spindle organization	6/754	38/13349	0.0187029	0.484726	0.475503	RAE1/MAP9/HSPA1A/HSPA1B/SENP6/CHMP2A	6
GO:1901068	guanosine-containing compound metabolic process	6/754	38/13349	0.0187029	0.484726	0.475503	OPA1/RAB23/GMPR2/GNAI3/RAN/GUK1	6
GO:0032922	circadian regulation of gene expression	8/754	60/13349	0.0189495	0.487838	0.478556	CRY1/PPP1CB/CRY2/HDAC2/ATF4/CLOCK/OGT/PRMT5	8
GO:0016236	macroautophagy	26/754	299/13349	0.0190627	0.487838	0.478556	TOMM7/LAMTOR3/TOMM6/MTMR3/PRKAB1/PIK3CA/ATG9A/C9orf72/PIK3C3/WIPI2/ATG7/VPS37A/EPG5/RAB23/GNAI3/RAB3GAP1/SNX6/CHMP2A/MTM1/ATG13/YOD1/VTA1/CSNK2A1/RNF41/PAFAH1B2/HGS	26
GO:0019783	ubiquitin-like protein-specific protease activity	4/762	19/13625	0.0191924	0.384897	0.366489	SENP5/USPL1/SENP6/OTUB1	4
GO:0061608	nuclear import signal receptor activity	4/762	19/13625	0.0191924	0.384897	0.366489	KPNA5/KPNB1/TNPO3/TNPO1	4
GO:0001510	RNA methylation	10/754	84/13349	0.0196372	0.497961	0.488486	EMG1/TRMT2A/METTL3/NSUN5P1/TYW3/METTL4/RNMT/NSUN5P2/MTO1/TFB2M	10
GO:0008080	N-acetyltransferase activity	8/762	61/13625	0.0196974	0.384897	0.366489	NAA30/ATF2/ESCO1/TAF10/CLOCK/KAT5/NAT9/KAT7	8
GO:0042119	neutrophil activation	30/754	358/13349	0.0198653	0.497961	0.488486	LAMTOR3/MAPK1/IST1/PPIE/PSAP/KMT2E/PSMD6/VAPA/VPS35L/RAP1B/HSPA1A/HSPA1B/HMGB1/NCKAP1L/ENPP4/ATG7/HSPA6/ATAD3B/PFKL/CAND1/CDK13/KPNB1/ERP44/CEP290/XRCC6/VAT1/C1orf35/KCMF1/ACAA1/PAFAH1B2	30
GO:0006997	nucleus organization	12/754	109/13349	0.0199236	0.497961	0.488486	EMG1/SUN1/TARDBP/SERBP1/USPL1/NDC1/NUP133/CHMP2A/RNF8/ZPR1/ANKLE2/NOLC1	12
GO:0031503	protein-containing complex localization	24/754	272/13349	0.0202257	0.497961	0.488486	RAE1/TUB/DDX39A/DYNLT2B/UPF2/SRSF11/NDC1/SETD2/NUP133/IFT57/DDX39B/WDR33/SRSF5/ATR/CPSF2/YTHDC1/XPO1/AAAS/ATM/EIF4E/DDX19B/RAN/TNPO1/EIF4A3	24
GO:0006626	protein targeting to mitochondrion	11/754	97/13349	0.020673	0.497961	0.488486	TOMM7/ROMO1/PAM16/PMPCA/PDCD5/TIMM21/UBL5/GRPEL2/ATG13/UBE2L3/BCAP31	11
GO:0004386	helicase activity	15/762	150/13625	0.0207548	0.394887	0.376001	CHD2/DDX39A/EIF4A2/DDX56/DDX39B/CHD6/CHD1/ERCC2/DDX18/DDX27/DNA2/XRCC6/DDX10/DDX19B/EIF4A3	15
GO:0006091	generation of precursor metabolites and energy	36/754	448/13349	0.0207646	0.497961	0.488486	RAE1/MLXIPL/PPP1CB/ALDH2/NDUFA10/MRAP2/PDE12/ATP5MC3/PIK3CA/ISCU/UQCRFS1/HMGB1/UQCC2/COX6B1/NDUFA5/NDC1/CYC1/PHKG2/NUP133/COX7A2L/NDUFB9/NDUFS1/PFKL/ME2/ATP5F1A/NDUFV1/SLC27A5/STOML2/UQCRC2/NDUFS8/AAAS/OGT/NDUFS7/MCHR1/NDUFAB1/NDUFA2	36
GO:0090316	positive regulation of intracellular protein transport	16/754	162/13349	0.0208967	0.497961	0.488486	TOMM7/MAPK1/TARDBP/OAZ2/CIB1/OAZ1/SAR1B/PDCD5/UBL5/CEP290/MIEF1/ATG13/UBE2L3/BCAP31/ZPR1/RAN	16
GO:0034497	protein localization to phagophore assembly site	3/754	11/13349	0.0210561	0.497961	0.488486	ATG9A/WIPI2/ATG13	3
GO:0043471	regulation of cellular carbohydrate catabolic process	3/754	11/13349	0.0210561	0.497961	0.488486	PPP1CB/HMGB1/PHKG2	3
GO:0070424	regulation of nucleotide-binding oligomerization domain containing signaling pathway	3/754	11/13349	0.0210561	0.497961	0.488486	SLC15A2/HSPA1A/HSPA1B	3
GO:0071044	histone mRNA catabolic process	3/754	11/13349	0.0210561	0.497961	0.488486	MTPAP/ATM/TENT4B	3
GO:0099170	postsynaptic modulation of chemical synaptic transmission	3/754	11/13349	0.0210561	0.497961	0.488486	USP8/EIF4E/EIF4A3	3
GO:2000291	regulation of myoblast proliferation	3/754	11/13349	0.0210561	0.497961	0.488486	PAXBP1/MALAT1/ATF2	3
GO:0006368	transcription elongation from RNA polymerase II promoter	10/754	85/13349	0.0211716	0.497961	0.488486	ELOA/RNF168/CCNT1/SETD2/CCNT2/CDK13/ERCC2/RNF8/ELOF1/SSRP1	10
GO:0061014	positive regulation of mRNA catabolic process	7/754	50/13349	0.0214237	0.498131	0.488653	TNRC6A/TARDBP/METTL3/GIGYF2/CNOT7/HNRNPR/NANOS1	7
GO:0065002	intracellular protein transmembrane transport	7/754	50/13349	0.0214237	0.498131	0.488653	TOMM7/PEX26/ROMO1/PAM16/TIMM21/SRP54/GRPEL2	7
GO:0009648	photoperiodism	5/754	29/13349	0.0217774	0.50348	0.4939	CRY1/PPP1CB/CRY2/CLOCK/NMU	5
GO:0019787	ubiquitin-like protein transferase activity	32/762	394/13625	0.0218163	0.40444	0.385097	RNF6/UBE2W/FBXO22/RNF168/LTN1/ZNF598/UBR2/RNF215/RNF13/NSMCE1/HECTD1/TRIM11/RCHY1/BIRC6/TRIM37/RMND5B/ZNF451/MKRN1/RNF167/UBE2I/RMND5A/RNF8/RC3H2/TRIM41/CUL5/UBE2L3/FBXO30/KCMF1/RNF41/CBX4/MED10/ANAPC11	32
GO:0036230	granulocyte activation	30/754	361/13349	0.021993	0.50559	0.49597	LAMTOR3/MAPK1/IST1/PPIE/PSAP/KMT2E/PSMD6/VAPA/VPS35L/RAP1B/HSPA1A/HSPA1B/HMGB1/NCKAP1L/ENPP4/ATG7/HSPA6/ATAD3B/PFKL/CAND1/CDK13/KPNB1/ERP44/CEP290/XRCC6/VAT1/C1orf35/KCMF1/ACAA1/PAFAH1B2	30
GO:0010921	regulation of phosphatase activity	15/754	150/13349	0.0224421	0.513017	0.503255	PPP1R8/CRY2/SFI1/ARPP19/NCKAP1L/CEP192/FKBP15/PPP1R37/ZCCHC9/GPATCH2/SET/PPP4R4/BOD1L1/PPP2R5C/ANKLE2	15
GO:0061733	peptide-lysine-N-acetyltransferase activity	6/762	40/13625	0.022656	0.409508	0.389922	ATF2/ESCO1/TAF10/CLOCK/KAT5/KAT7	6
GO:0002446	neutrophil mediated immunity	30/754	362/13349	0.0227407	0.516938	0.507102	LAMTOR3/MAPK1/IST1/PPIE/PSAP/KMT2E/PSMD6/VAPA/VPS35L/RAP1B/HSPA1A/HSPA1B/HMGB1/NCKAP1L/ENPP4/ATG7/HSPA6/ATAD3B/PFKL/CAND1/CDK13/KPNB1/ERP44/CEP290/XRCC6/VAT1/C1orf35/KCMF1/ACAA1/PAFAH1B2	30
GO:0003714	transcription corepressor activity	16/762	166/13625	0.0236334	0.416754	0.396822	N4BP2L2/DNAJB1/SIN3B/HSPA1A/RERE/CNOT7/MIER3/ZNF451/CASP8AP2/EZH1/GON4L/SAP18/CCAR1/SCAI/PRMT5/CBX4	16
GO:1901990	regulation of mitotic cell cycle phase transition	32/754	393/13349	0.0238679	0.539548	0.529282	MIIP/KMT2E/PSMD6/DDB1/HAUS6/FBXO31/SYF2/SFI1/CEP57/SKP1/DCUN1D3/ANAPC5/CEP192/CEP43/CNOT7/ZNF830/PLK5/ZNF207/ERCC2/BUB3/CEP290/PSMB4/PSMA6/HAUS8/ATM/TAOK1/CKAP5/PSMC1/PSMD8/ANAPC11/IK/PRMT1	32
GO:0000086	G2/M transition of mitotic cell cycle	22/754	248/13349	0.0240901	0.541443	0.531141	PPP1CB/BACH1/MIIP/PSMD6/HAUS6/SYF2/SFI1/CEP57/SKP1/ARPP19/CEP192/CEP43/ZNF830/CEP290/PSMB4/PSMA6/HAUS8/ATM/TAOK1/CKAP5/PSMC1/PSMD8	22
GO:1903362	regulation of cellular protein catabolic process	21/754	234/13349	0.0242179	0.541443	0.531141	GPX1/NUB1/FBXO22/PTK2/HSPA1A/HSPA1B/MARCHF7/UQCC2/HECTD1/RCHY1/DNAJB2/ATXN3/UBE2V2/MTM1/XPO1/CSNK1A1/OGT/SUMO2/BCAP31/CSNK2A1/PSMC1	21
GO:0036258	multivesicular body assembly	5/754	30/13349	0.0249548	0.551854	0.541354	IST1/VPS37A/CHMP2A/VTA1/HGS	5
GO:1903955	positive regulation of protein targeting to mitochondrion	5/754	30/13349	0.0249548	0.551854	0.541354	TOMM7/PDCD5/UBL5/ATG13/UBE2L3	5
GO:1904589	regulation of protein import	7/754	52/13349	0.0260605	0.573191	0.562285	MAPK1/TARDBP/PDCD5/RAB23/ZPR1/RAN/NOLC1	7
GO:0004652	polynucleotide adenylyltransferase activity	3/762	12/13625	0.0262301	0.419112	0.399067	PAPOLG/MTPAP/TENT4B	3
GO:0031386	protein tag	3/762	12/13625	0.0262301	0.419112	0.399067	UBC/UBL5/SUMO2	3
GO:0043023	ribosomal large subunit binding	3/762	12/13625	0.0262301	0.419112	0.399067	MALSU1/LTN1/OLA1	3
GO:0061578	Lys63-specific deubiquitinase activity	3/762	12/13625	0.0262301	0.419112	0.399067	STAMBP/ATXN3/YOD1	3
GO:0090501	RNA phosphodiester bond hydrolysis	14/754	140/13349	0.026816	0.576474	0.565505	RMRP/TBL3/PDE12/RPP21/PPP1R8/ERI2/ABT1/RPP14/CNOT7/NUDT16L1/DIS3/CPSF2/NUDT16/ZC3H12C	14
GO:0001696	gastric acid secretion	3/754	12/13349	0.0269182	0.576474	0.565505	SNX10/NMU/SGK1	3
GO:0006122	mitochondrial electron transport, ubiquinol to cytochrome c	3/754	12/13349	0.0269182	0.576474	0.565505	UQCRFS1/CYC1/UQCRC2	3
GO:0030575	nuclear body organization	3/754	12/13349	0.0269182	0.576474	0.565505	SERBP1/USPL1/ZPR1	3
GO:0036092	phosphatidylinositol-3-phosphate biosynthetic process	3/754	12/13349	0.0269182	0.576474	0.565505	PIK3CA/PIK3C3/ATM	3
GO:0006282	regulation of DNA repair	13/754	127/13349	0.0271702	0.578101	0.567101	RNF168/KLHL15/HMGB1/SETD2/OTUB1/UBE2V2/NUDT16L1/SMCHD1/RNF8/CEBPG/NUDT16/PARG/KAT7	13
GO:0016831	carboxy-lyase activity	5/762	31/13625	0.0273714	0.419112	0.399067	AMD1/AZIN1/GAD1/ME2/PDXDC1	5
GO:0043312	neutrophil degranulation	29/754	353/13349	0.0274614	0.578101	0.567101	LAMTOR3/MAPK1/IST1/PPIE/PSAP/PSMD6/VAPA/VPS35L/RAP1B/HSPA1A/HSPA1B/HMGB1/NCKAP1L/ENPP4/ATG7/HSPA6/ATAD3B/PFKL/CAND1/CDK13/KPNB1/ERP44/CEP290/XRCC6/VAT1/C1orf35/KCMF1/ACAA1/PAFAH1B2	29
GO:0051536	iron-sulfur cluster binding	8/762	65/13625	0.0278248	0.419112	0.399067	ISCU/UQCRFS1/NDUFS1/NDUFV1/ERCC2/NDUFS8/DNA2/NDUFS7	8
GO:0051540	metal cluster binding	8/762	65/13625	0.0278248	0.419112	0.399067	ISCU/UQCRFS1/NDUFS1/NDUFV1/ERCC2/NDUFS8/DNA2/NDUFS7	8
GO:0044839	cell cycle G2/M phase transition	23/754	266/13349	0.0278663	0.578101	0.567101	PPP1CB/BACH1/MIIP/PSMD6/HAUS6/SYF2/SFI1/CEP57/SKP1/AKAP8/ARPP19/CEP192/CEP43/ZNF830/CEP290/PSMB4/PSMA6/HAUS8/ATM/TAOK1/CKAP5/PSMC1/PSMD8	23
GO:0002082	regulation of oxidative phosphorylation	4/754	21/13349	0.0280165	0.578101	0.567101	MLXIPL/PDE12/UQCC2/COX7A2L	4
GO:0051457	maintenance of protein location in nucleus	4/754	21/13349	0.0280165	0.578101	0.567101	SUN1/MORC3/SKP1/ARL2	4
GO:0002283	neutrophil activation involved in immune response	29/754	354/13349	0.0283694	0.578101	0.567101	LAMTOR3/MAPK1/IST1/PPIE/PSAP/PSMD6/VAPA/VPS35L/RAP1B/HSPA1A/HSPA1B/HMGB1/NCKAP1L/ENPP4/ATG7/HSPA6/ATAD3B/PFKL/CAND1/CDK13/KPNB1/ERP44/CEP290/XRCC6/VAT1/C1orf35/KCMF1/ACAA1/PAFAH1B2	29
GO:0019076	viral release from host cell	5/754	31/13349	0.0284149	0.578101	0.567101	IST1/VAPA/DDB1/TRIM11/CHMP2A	5
GO:0035890	exit from host	5/754	31/13349	0.0284149	0.578101	0.567101	IST1/VAPA/DDB1/TRIM11/CHMP2A	5
GO:0035891	exit from host cell	5/754	31/13349	0.0284149	0.578101	0.567101	IST1/VAPA/DDB1/TRIM11/CHMP2A	5
GO:0036257	multivesicular body organization	5/754	31/13349	0.0284149	0.578101	0.567101	IST1/VPS37A/CHMP2A/VTA1/HGS	5
GO:0008276	protein methyltransferase activity	9/762	78/13625	0.0295648	0.436231	0.415367	ASH1L/SETD2/METTL22/HEMK1/EZH1/PRMT5/SETD3/PRMT1/VCPKMT	9
GO:1902749	regulation of cell cycle G2/M phase transition	19/754	211/13349	0.0300483	0.607776	0.596211	MIIP/PSMD6/HAUS6/SYF2/SFI1/CEP57/SKP1/CEP192/CEP43/ZNF830/CEP290/PSMB4/PSMA6/HAUS8/ATM/TAOK1/CKAP5/PSMC1/PSMD8	19
GO:0000045	autophagosome assembly	10/754	90/13349	0.0301722	0.607776	0.596211	MTMR3/ATG9A/C9orf72/PIK3C3/WIPI2/ATG7/RAB23/RAB3GAP1/MTM1/ATG13	10
GO:0031491	nucleosome binding	8/762	66/13625	0.0301722	0.436291	0.415424	H2AZ1/HMGN1/RNF168/RBBP4/HDAC2/EZH1/L3MBTL1/SSRP1	8
GO:0043618	regulation of transcription from RNA polymerase II promoter in response to stress	11/754	103/13349	0.0306719	0.611785	0.600144	DNAJB1/BACH1/PSMD6/HSPA1A/UBC/CHD6/PSMB4/PSMA6/ATF4/PSMC1/PSMD8	11
GO:1902750	negative regulation of cell cycle G2/M phase transition	11/754	103/13349	0.0306719	0.611785	0.600144	MIIP/PSMD6/SYF2/SKP1/ZNF830/PSMB4/PSMA6/ATM/TAOK1/PSMC1/PSMD8	11
GO:0007007	inner mitochondrial membrane organization	7/754	54/13349	0.0313387	0.620644	0.608835	AFG3L2/ATP5MC3/ROMO1/OPA1/ATP5F1A/CIBAR1/TMEM11	7
GO:0008139	nuclear localization sequence binding	4/762	22/13625	0.0317394	0.446243	0.4249	KPNA5/KPNB1/NOLC1/TNPO1	4
GO:0006513	protein monoubiquitination	8/754	66/13349	0.0317394	0.620644	0.608835	UBE2W/RNF168/ZNF598/DDB1/MARCHF7/SKP1/TRIM37/PEF1	8
GO:0015980	energy derivation by oxidation of organic compounds	21/754	241/13349	0.0320788	0.620644	0.608835	PPP1CB/NDUFA10/MRAP2/PIK3CA/ISCU/UQCRFS1/HMGB1/COX6B1/NDUFA5/CYC1/PHKG2/COX7A2L/NDUFB9/NDUFS1/ME2/NDUFV1/UQCRC2/NDUFS8/NDUFS7/NDUFAB1/NDUFA2	21
GO:0071108	protein K48-linked deubiquitination	5/754	32/13349	0.0321641	0.620644	0.608835	USP15/ATXN3/OTUB1/YOD1/USP8	5
GO:0090305	nucleic acid phosphodiester bond hydrolysis	23/754	270/13349	0.0323295	0.620644	0.608835	RMRP/TBL3/PDE12/RPP21/PPP1R8/DDB1/HMGB1/UBC/ERI2/ABT1/RPP14/CNOT7/NUDT16L1/DIS3/KPNB1/ERCC2/POLD3/CPSF2/DNA2/N4BP2/NUDT16/ZC3H12C/TDP1	23
GO:0000280	nuclear division	30/754	373/13349	0.0323455	0.620644	0.608835	GPR3/DAPK3/UBR2/MAP9/HSPA1A/HSPA1B/AKAP8/AURKAIP1/NDC1/ANAPC5/AURKC/CEP192/ZNF207/ACTR3/CHMP2A/CDK13/KPNB1/BUB3/SH2B1/ABRAXAS2/AAAS/L3MBTL1/ATM/MLH3/PRMT5/ANKLE2/RAN/ANAPC11/MIS12/IK	30
GO:0006289	nucleotide-excision repair	11/754	104/13349	0.0326245	0.620644	0.608835	PPIE/HMGN1/DDB1/HMGB1/UBC/ZNF830/ATXN3/ERCC2/POLD3/GPS1/KAT7	11
GO:0140104	molecular carrier activity	7/762	55/13625	0.0326881	0.446243	0.4249	KPNA5/KPNB1/XPO1/TNPO3/RAN/NDUFAB1/TNPO1	7
GO:0001530	lipopolysaccharide binding	3/762	13/13625	0.0327121	0.446243	0.4249	HMGB1/ZRANB2/PSMB4	3
GO:0034471	ncRNA 5'-end processing	4/754	22/13349	0.0327569	0.620644	0.608835	TBL3/RPP21/ABT1/RPP14	4
GO:0042026	protein refolding	4/754	22/13349	0.0327569	0.620644	0.608835	HSPA1A/HSPA1B/DNAJB2/HSPA6	4
GO:0046039	GTP metabolic process	4/754	22/13349	0.0327569	0.620644	0.608835	OPA1/RAB23/GNAI3/RAN	4
GO:0010452	histone H3-K36 methylation	3/754	13/13349	0.0335566	0.620644	0.608835	ASH1L/SETD2/SETD3	3
GO:0010635	regulation of mitochondrial fusion	3/754	13/13349	0.0335566	0.620644	0.608835	TFRC/OPA1/VAT1	3
GO:0018216	peptidyl-arginine methylation	3/754	13/13349	0.0335566	0.620644	0.608835	COPRS/PRMT5/PRMT1	3
GO:0034982	mitochondrial protein processing	3/754	13/13349	0.0335566	0.620644	0.608835	AFG3L2/PMPCA/STOML2	3
GO:0042921	glucocorticoid receptor signaling pathway	3/754	13/13349	0.0335566	0.620644	0.608835	CRY1/CRY2/CLOCK	3
GO:1904152	regulation of retrograde protein transport, ER to cytosol	3/754	13/13349	0.0335566	0.620644	0.608835	YOD1/BCAP31/DERL2	3
GO:0008757	S-adenosylmethionine-dependent methyltransferase activity	14/762	146/13625	0.0340781	0.450699	0.429144	EMG1/METTL3/ASH1L/SETD2/COQ5/METTL4/RNMT/METTL22/EZH1/PRMT5/TFB2M/SETD3/PRMT1/VCPKMT	14
GO:0046822	regulation of nucleocytoplasmic transport	10/754	92/13349	0.0344346	0.634001	0.621938	MAPK1/TARDBP/SETD2/PTPN11/RAB23/AAAS/ZPR1/RAN/NRDE2/NOLC1	10
GO:0016830	carbon-carbon lyase activity	6/762	44/13625	0.0345685	0.450699	0.429144	AMD1/AZIN1/GAD1/CLYBL/ME2/PDXDC1	6
GO:0043014	alpha-tubulin binding	5/762	33/13625	0.0349089	0.450699	0.429144	ARL4C/FNTA/SETD2/TBCEL/TAOK1	5
GO:0048285	organelle fission	33/754	421/13349	0.0352821	0.646679	0.634375	GPR3/CYRIB/DAPK3/UBR2/MAP9/HSPA1A/HSPA1B/AKAP8/AURKAIP1/NDC1/ANAPC5/AURKC/CEP192/ZNF207/OPA1/ACTR3/CHMP2A/CDK13/KPNB1/BUB3/SH2B1/MIEF1/ABRAXAS2/AAAS/L3MBTL1/ATM/MLH3/PRMT5/ANKLE2/RAN/ANAPC11/MIS12/IK	33
GO:0010823	negative regulation of mitochondrion organization	6/754	44/13349	0.0360277	0.651903	0.6395	GPX1/TFRC/HSPA1A/OPA1/VAT1/RNF41	6
GO:0043928	exonucleolytic catabolism of deadenylated mRNA	5/754	33/13349	0.036208	0.651903	0.6395	LSM4/CNOT7/LSM3/HBS1L/DIS3	5
GO:0070536	protein K63-linked deubiquitination	5/754	33/13349	0.036208	0.651903	0.6395	STAMBP/ATXN3/ABRAXAS2/YOD1/USP8	5
GO:0071539	protein localization to centrosome	5/754	33/13349	0.036208	0.651903	0.6395	GOLGB1/CEP192/MCPH1/SNX10/CCDC14	5
GO:0043467	regulation of generation of precursor metabolites and energy	14/754	146/13349	0.0365684	0.655251	0.642784	RAE1/MLXIPL/PPP1CB/PDE12/PIK3CA/ISCU/HMGB1/UQCC2/NDC1/PHKG2/NUP133/COX7A2L/AAAS/OGT	14
GO:1905037	autophagosome organization	10/754	93/13349	0.036716	0.655251	0.642784	MTMR3/ATG9A/C9orf72/PIK3C3/WIPI2/ATG7/RAB23/RAB3GAP1/MTM1/ATG13	10
GO:0061630	ubiquitin protein ligase activity	21/762	247/13625	0.0368101	0.466907	0.444577	RNF6/LTN1/ZNF598/UBR2/RNF215/RNF13/NSMCE1/HECTD1/TRIM11/RCHY1/TRIM37/MKRN1/RNF167/RNF8/RC3H2/TRIM41/FBXO30/KCMF1/RNF41/MED10/ANAPC11	21
GO:0016197	endosomal transport	20/754	231/13349	0.0379237	0.67385	0.661029	DENND1C/ARL4C/VPS35L/UBAP1/KIAA1109/UBC/TMEM87A/TRAPPC10/BLOC1S2/ANKRD27/VPS37A/EPG5/ARFRP1/SNX6/CHMP2A/EPS15L1/BAIAP3/VTA1/CLN5/HGS	20
GO:0008135	translation factor activity, RNA binding	9/762	82/13625	0.0391047	0.48746	0.464147	ABTB1/EIF2B4/EIF4A2/CPEB1/HBS1L/EIF2S1/EIF2B2/EIF4E/EIF3A	9
GO:0052126	movement in host environment	13/754	134/13349	0.0396104	0.70076	0.687426	TFRC/IST1/VAPA/DDB1/GRK2/ZNF639/HSPA1A/HSPA1B/TRIM11/CXADR/CHMP2A/SIVA1/CTSL	13
GO:0008301	DNA binding, bending	3/762	14/13625	0.0399456	0.489503	0.466091	TFAM/HMGB1/CEBPG	3
GO:0032886	regulation of microtubule-based process	18/754	204/13349	0.0403788	0.701907	0.688552	RAE1/DYNLT2B/RASSF7/MAP9/HSPA1A/HSPA1B/CIB1/DYRK1A/MCPH1/SENP6/TRIM37/CHMP2A/ARL2/TACR3/CHORDC1/TAOK1/CKAP5/HAP1	18
GO:0006409	tRNA export from nucleus	5/754	34/13349	0.0405507	0.701907	0.688552	RAE1/NDC1/NUP133/AAAS/RAN	5
GO:0060236	regulation of mitotic spindle organization	5/754	34/13349	0.0405507	0.701907	0.688552	RAE1/MAP9/HSPA1A/HSPA1B/CHMP2A	5
GO:0071431	tRNA-containing ribonucleoprotein complex export from nucleus	5/754	34/13349	0.0405507	0.701907	0.688552	RAE1/NDC1/NUP133/AAAS/RAN	5
GO:0031958	corticosteroid receptor signaling pathway	3/754	14/13349	0.0409601	0.701907	0.688552	CRY1/CRY2/CLOCK	3
GO:0090399	replicative senescence	3/754	14/13349	0.0409601	0.701907	0.688552	ROMO1/ATR/ATM	3
GO:1902188	positive regulation of viral release from host cell	3/754	14/13349	0.0409601	0.701907	0.688552	VAPA/DDB1/CHMP2A	3
GO:0001824	blastocyst development	9/754	82/13349	0.0412277	0.701907	0.688552	EMG1/WDR74/SBDS/SP3/ZNF830/DAD1/PPP4R4/ZPR1/NDUFA2	9
GO:0043470	regulation of carbohydrate catabolic process	9/754	82/13349	0.0412277	0.701907	0.688552	RAE1/MLXIPL/PPP1CB/HMGB1/NDC1/PHKG2/NUP133/AAAS/OGT	9
GO:0030218	erythrocyte differentiation	10/754	95/13349	0.0415886	0.7051	0.691684	KMT2E/HSPA1A/HSPA1B/SP3/NCKAP1L/SLC11A2/ERCC2/CEBPG/KAT7/PRMT1	10
GO:0043130	ubiquitin binding	9/762	83/13625	0.0417819	0.48998	0.466545	RAE1/RNF168/UBAP1/MARCHF7/DNAJB2/OTUB1/BUB3/RNF8/N4BP2	9
GO:0030971	receptor tyrosine kinase binding	7/762	58/13625	0.0420176	0.48998	0.466545	FNTA/ARHGEF16/PTPN11/SH2B1/ZPR1/RNF41/EIF3A	7
GO:0070063	RNA polymerase binding	7/762	58/13625	0.0420176	0.48998	0.466545	RPRD1A/RRN3P2/CCNT1/CCNT2/TAF10/ELOF1/RRN3	7
GO:0043462	regulation of ATPase activity	8/754	70/13349	0.0429609	0.708137	0.694663	DNAJB1/DNAJC10/AHSA2P/DNAJC24/PAM16/DNAJB2/NAPA/VCPKMT	8
GO:0090114	COPII-coated vesicle budding	8/754	70/13349	0.0429609	0.708137	0.694663	COL7A1/VAPA/TRAPPC10/SAR1B/NAPA/MCFD2/PEF1/SEC23IP	8
GO:1901991	negative regulation of mitotic cell cycle phase transition	19/754	220/13349	0.0431657	0.708137	0.694663	MIIP/PSMD6/FBXO31/SYF2/SKP1/DCUN1D3/CNOT7/ZNF830/PLK5/ZNF207/BUB3/PSMB4/PSMA6/ATM/TAOK1/PSMC1/PSMD8/IK/PRMT1	19
GO:0000729	DNA double-strand break processing	4/754	24/13349	0.0435585	0.708137	0.694663	UBE2V2/DNA2/KAT5/ATM	4
GO:0000966	RNA 5'-end processing	4/754	24/13349	0.0435585	0.708137	0.694663	TBL3/RPP21/ABT1/RPP14	4
GO:0006851	mitochondrial calcium ion transmembrane transport	4/754	24/13349	0.0435585	0.708137	0.694663	AFG3L2/PMPCA/OPA1/STOML2	4
GO:0008334	histone mRNA metabolic process	4/754	24/13349	0.0435585	0.708137	0.694663	MTPAP/CPSF2/ATM/TENT4B	4
GO:0051385	response to mineralocorticoid	4/754	24/13349	0.0435585	0.708137	0.694663	FOSB/NPAS4/FOS/SGK1	4
GO:0070861	regulation of protein exit from endoplasmic reticulum	4/754	24/13349	0.0435585	0.708137	0.694663	SAR1B/YOD1/BCAP31/DERL2	4
GO:0043620	regulation of DNA-templated transcription in response to stress	11/754	109/13349	0.0437176	0.708137	0.694663	DNAJB1/BACH1/PSMD6/HSPA1A/UBC/CHD6/PSMB4/PSMA6/ATF4/PSMC1/PSMD8	11
GO:0043484	regulation of RNA splicing	13/754	136/13349	0.0438039	0.708137	0.694663	GRSF1/HSPA1A/DYRK1A/METTL4/SMU1/HNRNPH1/RBM39/SRSF5/YTHDC1/SAP18/ZPR1/RBM25/CLK3	13
GO:0071806	protein transmembrane transport	7/754	58/13349	0.0439378	0.708137	0.694663	TOMM7/PEX26/ROMO1/PAM16/TIMM21/SRP54/GRPEL2	7
GO:0048524	positive regulation of viral process	9/754	83/13349	0.0440301	0.708137	0.694663	PPIE/PDE12/VAPA/DDB1/CCNT1/TRIM11/CNOT7/RSF1/CHMP2A	9
GO:0000291	nuclear-transcribed mRNA catabolic process, exonucleolytic	5/754	35/13349	0.0451957	0.715569	0.701954	LSM4/CNOT7/LSM3/HBS1L/DIS3	5
GO:0008608	attachment of spindle microtubules to kinetochore	5/754	35/13349	0.0451957	0.715569	0.701954	AURKC/ZNF207/BUB3/ABRAXAS2/MIS12	5
GO:0050775	positive regulation of dendrite morphogenesis	5/754	35/13349	0.0451957	0.715569	0.701954	FBXO31/CAPRIN2/ANKRD27/OPA1/CAPRIN1	5
GO:1905508	protein localization to microtubule organizing center	5/754	35/13349	0.0451957	0.715569	0.701954	GOLGB1/CEP192/MCPH1/SNX10/CCDC14	5
GO:0004842	ubiquitin-protein transferase activity	29/762	373/13625	0.0454314	0.513712	0.489143	RNF6/UBE2W/FBXO22/RNF168/LTN1/ZNF598/UBR2/RNF215/RNF13/NSMCE1/HECTD1/TRIM11/RCHY1/BIRC6/TRIM37/RMND5B/MKRN1/RNF167/RMND5A/RNF8/RC3H2/TRIM41/CUL5/UBE2L3/FBXO30/KCMF1/RNF41/MED10/ANAPC11	29
GO:0015294	solute:cation symporter activity	7/762	59/13625	0.0454738	0.513712	0.489143	SLC15A2/SLC1A6/SLC33A1/SLC4A7/SLC11A2/SLC25A3/SLC17A5	7
GO:0010948	negative regulation of cell cycle process	25/754	311/13349	0.0478041	0.728714	0.714849	MGA/MLXIPL/MIIP/PSMD6/FBXO31/SYF2/SKP1/AURKAIP1/DCUN1D3/CNOT7/ZNF830/PLK5/ZNF207/RBBP4/TRIM37/CHMP2A/BUB3/PSMB4/PSMA6/ATM/TAOK1/PSMC1/PSMD8/IK/PRMT1	25
GO:0043687	post-translational protein modification	25/754	311/13349	0.0478041	0.728714	0.714849	NUB1/FBXO22/PSMD6/DDB1/FBXO31/DCAF11/SKP1/DCUN1D3/GAN/WIPI2/ATG7/FEM1B/CAND1/KLHL25/BTBD1/PSMB4/PSMA6/ESCO1/CUL5/GPS1/FBXO30/SOCS6/PSMC1/ANKRD9/PSMD8	25
GO:0052742	phosphatidylinositol kinase activity	3/762	15/13625	0.047914	0.522075	0.497106	PIK3CA/PIK3C3/ATM	3
GO:1990380	Lys48-specific deubiquitinase activity	3/762	15/13625	0.047914	0.522075	0.497106	USP15/ATXN3/YOD1	3
GO:0004864	protein phosphatase inhibitor activity	5/762	36/13625	0.0484088	0.522075	0.497106	PPP1R8/ARPP19/PPP1R37/SET/BOD1L1	5
GO:0045930	negative regulation of mitotic cell cycle	23/754	282/13349	0.0489523	0.728714	0.714849	E4F1/MIIP/PSMD6/FBXO31/SYF2/SKP1/AURKAIP1/DCUN1D3/CNOT7/ZNF830/MCPH1/PLK5/ZNF207/BUB3/PSMB4/PSMA6/ATF2/ATM/TAOK1/PSMC1/PSMD8/IK/PRMT1	23
GO:0000463	maturation of LSU-rRNA from tricistronic rRNA transcript (SSU-rRNA, 5.8S rRNA, LSU-rRNA)	3/754	15/13349	0.0491112	0.728714	0.714849	GTPBP4/DDX18/ZNHIT3	3
GO:0001956	positive regulation of neurotransmitter secretion	3/754	15/13349	0.0491112	0.728714	0.714849	RAB3GAP1/CACNB2/BAIAP3	3
GO:0009048	dosage compensation by inactivation of X chromosome	3/754	15/13349	0.0491112	0.728714	0.714849	METTL3/SMCHD1/YTHDC1	3
GO:0016074	sno(s)RNA metabolic process	3/754	15/13349	0.0491112	0.728714	0.714849	NUDT16/TENT4B/NOLC1	3
GO:0043923	positive regulation by host of viral transcription	3/754	15/13349	0.0491112	0.728714	0.714849	ZNF639/CCNT1/CHD1	3
GO:0048308	organelle inheritance	3/754	15/13349	0.0491112	0.728714	0.714849	MAPK1/PLK5/STK25	3
GO:0048311	mitochondrion distribution	3/754	15/13349	0.0491112	0.728714	0.714849	OPA1/MTM1/HAP1	3
GO:0048313	Golgi inheritance	3/754	15/13349	0.0491112	0.728714	0.714849	MAPK1/PLK5/STK25	3
GO:0051412	response to corticosterone	3/754	15/13349	0.0491112	0.728714	0.714849	FOSB/NPAS4/FOS	3
GO:0060211	regulation of nuclear-transcribed mRNA poly(A) tail shortening	3/754	15/13349	0.0491112	0.728714	0.714849	TNRC6A/CNOT7/TENT4B	3
GO:0070525	tRNA threonylcarbamoyladenosine metabolic process	3/754	15/13349	0.0491112	0.728714	0.714849	TRIT1/LAGE3/MTO1	3
GO:0070734	histone H3-K27 methylation	3/754	15/13349	0.0491112	0.728714	0.714849	EZH1/OGT/MTF2	3
GO:2000001	regulation of DNA damage checkpoint	3/754	15/13349	0.0491112	0.728714	0.714849	CRY1/FEM1B/DDX39B	3
GO:0043624	cellular protein complex disassembly	18/754	209/13349	0.0491715	0.728714	0.714849	MRPL42/MRPL32/MRPL54/PIK3CA/MRPL33/CIB1/MRPL46/AURKAIP1/MRPS23/NAPA/MRPL43/MRPL50/PTCD3/TAOK1/MRPS22/CKAP5/MRPL55/MRPL21	18
GO:0009309	amine biosynthetic process	4/754	25/13349	0.0496217	0.728714	0.714849	AMD1/OAZ2/AZIN1/OAZ1	4
GO:0042401	cellular biogenic amine biosynthetic process	4/754	25/13349	0.0496217	0.728714	0.714849	AMD1/OAZ2/AZIN1/OAZ1	4
GO:0090169	regulation of spindle assembly	4/754	25/13349	0.0496217	0.728714	0.714849	HSPA1A/HSPA1B/SENP6/CHMP2A	4
GO:0004540	ribonuclease activity	10/762	99/13625	0.0498246	0.522075	0.497106	RMRP/PDE12/RPP21/PPP1R8/ERI2/RPP14/CNOT7/DIS3/NUDT16/ZC3H12C	10
GO:0090079	translation regulator activity, nucleic acid binding	10/762	99/13625	0.0498246	0.522075	0.497106	ABTB1/EIF2B4/EIF4A2/CPEB1/HBS1L/EIF2S1/EIF2B2/EIF4E/MIF4GD/EIF3A	10
GO:0051031	tRNA transport	5/754	36/13349	0.050145	0.728714	0.714849	RAE1/NDC1/NUP133/AAAS/RAN	5
GO:0070423	nucleotide-binding oligomerization domain containing signaling pathway	5/754	36/13349	0.050145	0.728714	0.714849	SLC15A2/IRAK2/HSPA1A/HSPA1B/UBC	5
GO:1904591	positive regulation of protein import	5/754	36/13349	0.050145	0.728714	0.714849	MAPK1/TARDBP/PDCD5/ZPR1/RAN	5
GO:0000910	cytokinesis	14/754	153/13349	0.0508908	0.73692	0.722899	STAMBP/IST1/MAP9/PRPF40A/PIK3C3/SETD2/AURKC/BIRC6/PLK5/UNC119/ACTR3/CHMP2A/LZTS2/USP8	14
GO:0045182	translation regulator activity	12/762	127/13625	0.0519771	0.536849	0.511173	ABTB1/EIF2B4/EIF4A2/CPEB1/HBS1L/EIF2S1/EIF2B2/EIF4E/MIF4GD/NANOS1/EIF3A/EIF4A3	12
GO:0035303	regulation of dephosphorylation	16/754	182/13349	0.052541	0.758087	0.743663	MTMR3/PPP1R8/CRY2/SFI1/ARPP19/NCKAP1L/CEP192/FKBP15/PPP1R37/ZCCHC9/GPATCH2/SET/PPP4R4/BOD1L1/PPP2R5C/ANKLE2	16
GO:0006283	transcription-coupled nucleotide-excision repair	8/754	73/13349	0.0529115	0.758087	0.743663	PPIE/HMGN1/DDB1/UBC/ZNF830/ERCC2/POLD3/GPS1	8
GO:0009144	purine nucleoside triphosphate metabolic process	8/754	73/13349	0.0529115	0.758087	0.743663	ATP5MC3/OPA1/RAB23/ATP5F1A/GNAI3/STOML2/NUDT16/RAN	8
GO:0009116	nucleoside metabolic process	9/754	86/13349	0.0531924	0.759437	0.744988	AMD1/ENPP4/OPA1/RAB23/GMPR2/GNAI3/TK2/RAN/GUK1	9
GO:0051052	regulation of DNA metabolic process	25/754	315/13349	0.0540565	0.769077	0.754444	TFRC/MAPK1/CCT6A/NPPC/RNF168/KLHL15/PIK3CA/HMGB1/SETD2/OTUB1/UBE2V2/NUDT16L1/DDX39B/SMCHD1/ERCC2/ATR/SH2B1/RNF8/CEBPG/NUDT16/ATM/TENT4B/PARG/PRMT5/KAT7	25
GO:0035872	nucleotide-binding domain, leucine rich repeat containing receptor signaling pathway	5/754	37/13349	0.0553996	0.778181	0.763374	SLC15A2/IRAK2/HSPA1A/HSPA1B/UBC	5
GO:0006479	protein methylation	14/754	155/13349	0.0556095	0.778181	0.763374	PAXBP1/KMT2E/ASH1L/SETD2/METTL22/HEMK1/EZH1/OGT/COPRS/PRMT5/MTF2/SETD3/PRMT1/VCPKMT	14
GO:0008213	protein alkylation	14/754	155/13349	0.0556095	0.778181	0.763374	PAXBP1/KMT2E/ASH1L/SETD2/METTL22/HEMK1/EZH1/OGT/COPRS/PRMT5/MTF2/SETD3/PRMT1/VCPKMT	14
GO:0034101	erythrocyte homeostasis	10/754	100/13349	0.0556526	0.778181	0.763374	KMT2E/HSPA1A/HSPA1B/SP3/NCKAP1L/SLC11A2/ERCC2/CEBPG/KAT7/PRMT1	10
GO:1990542	mitochondrial transmembrane transport	10/754	100/13349	0.0556526	0.778181	0.763374	TOMM7/AFG3L2/ATP5MC3/ROMO1/PAM16/TIMM21/OPA1/ATP5F1A/STOML2/GRPEL2	10
GO:1901987	regulation of cell cycle phase transition	32/754	423/13349	0.0562712	0.779741	0.764905	MIIP/KMT2E/PSMD6/DDB1/HAUS6/FBXO31/SYF2/SFI1/CEP57/SKP1/DCUN1D3/ANAPC5/CEP192/CEP43/CNOT7/ZNF830/PLK5/ZNF207/ERCC2/BUB3/CEP290/PSMB4/PSMA6/HAUS8/ATM/TAOK1/CKAP5/PSMC1/PSMD8/ANAPC11/IK/PRMT1	32
GO:0042306	regulation of protein import into nucleus	6/754	49/13349	0.0564764	0.779741	0.764905	MAPK1/TARDBP/RAB23/ZPR1/RAN/NOLC1	6
GO:0007032	endosome organization	8/754	74/13349	0.0565307	0.779741	0.764905	IST1/HOOK1/VPS37A/CHMP2A/SNX10/VTA1/USP8/HGS	8
GO:0042274	ribosomal small subunit biogenesis	8/754	74/13349	0.0565307	0.779741	0.764905	EMG1/NGDN/TBL3/UTP6/ABT1/METTL17/ERCC2/UTP25	8
GO:1904047	S-adenosyl-L-methionine binding	3/762	16/13625	0.0565956	0.568374	0.54119	METTL3/METTL17/PRMT1	3
GO:0002444	myeloid leukocyte mediated immunity	30/754	393/13349	0.0573464	0.788319	0.77332	LAMTOR3/MAPK1/IST1/PPIE/PSAP/KMT2E/PSMD6/VAPA/VPS35L/RAP1B/HSPA1A/HSPA1B/HMGB1/NCKAP1L/ENPP4/ATG7/HSPA6/ATAD3B/PFKL/CAND1/CDK13/KPNB1/ERP44/CEP290/XRCC6/VAT1/C1orf35/KCMF1/ACAA1/PAFAH1B2	30
GO:1900151	regulation of nuclear-transcribed mRNA catabolic process, deadenylation-dependent decay	3/754	16/13349	0.0579865	0.791769	0.776704	CNOT7/TENT4B/NANOS1	3
GO:2000757	negative regulation of peptidyl-lysine acetylation	3/754	16/13349	0.0579865	0.791769	0.776704	HDAC2/ZNF451/SET	3
GO:0051082	unfolded protein binding	10/762	102/13625	0.0588439	0.568374	0.54119	CCT6A/DNAJB1/AFG3L2/HSPA1A/HSPA1B/DNAJB2/HSPA6/GRPEL2/HYOU1/PDRG1	10
GO:0004402	histone acetyltransferase activity	5/762	38/13625	0.0588996	0.568374	0.54119	ATF2/TAF10/CLOCK/KAT5/KAT7	5
GO:0042054	histone methyltransferase activity	6/762	50/13625	0.0589305	0.568374	0.54119	ASH1L/SETD2/EZH1/PRMT5/SETD3/PRMT1	6
GO:0016887	ATPase activity	32/762	429/13625	0.0589599	0.568374	0.54119	KIF6/CHD2/DDX39A/AFG3L2/PSMD6/EIF4A2/HSPA1A/HSPA1B/DDX56/OLA1/HSPA6/ATAD3B/RBBP4/DDX39B/ATP5F1A/ATP13A3/CHD6/SLC27A5/SMCHD1/CHD1/ERCC2/DDX18/DDX27/DNA2/XRCC6/ACSBG1/DDX10/MLH3/DDX19B/AK6/PSMC1/EIF4A3	32
GO:0031146	SCF-dependent proteasomal ubiquitin-dependent protein catabolic process	9/754	88/13349	0.0599443	0.815764	0.800242	PSMD6/FBXO31/SKP1/PSMB4/PSMA6/FBXO33/CUL5/PSMC1/PSMD8	9
GO:0097064	ncRNA export from nucleus	5/754	38/13349	0.0609598	0.822541	0.80689	RAE1/NDC1/NUP133/AAAS/RAN	5
GO:0043299	leukocyte degranulation	29/754	380/13349	0.0610111	0.822541	0.80689	LAMTOR3/MAPK1/IST1/PPIE/PSAP/PSMD6/VAPA/VPS35L/RAP1B/HSPA1A/HSPA1B/HMGB1/NCKAP1L/ENPP4/ATG7/HSPA6/ATAD3B/PFKL/CAND1/CDK13/KPNB1/ERP44/CEP290/XRCC6/VAT1/C1orf35/KCMF1/ACAA1/PAFAH1B2	29
GO:0030490	maturation of SSU-rRNA	6/754	50/13349	0.0612563	0.822541	0.80689	NGDN/TBL3/UTP6/ABT1/ERCC2/UTP25	6
GO:0032781	positive regulation of ATPase activity	6/754	50/13349	0.0612563	0.822541	0.80689	DNAJB1/DNAJC10/AHSA2P/DNAJC24/DNAJB2/NAPA	6
GO:0040029	regulation of gene expression, epigenetic	16/754	186/13349	0.0615733	0.822541	0.80689	GPX1/H2AZ1/POLR1C/SF3B1/METTL3/UBR2/HMGB1/RBBP4/HDAC2/SMCHD1/EZH1/YTHDC1/ELOF1/CREBZF/MTF2/HDAC5	16
GO:0007173	epidermal growth factor receptor signaling pathway	10/754	102/13349	0.0620595	0.822541	0.80689	PTK2/ARF4/PIK3CA/PTPN11/SNX6/EPS15L1/NEU3/HAP1/HBEGF/HGS	10
GO:0043666	regulation of phosphoprotein phosphatase activity	10/754	102/13349	0.0620595	0.822541	0.80689	PPP1R8/CRY2/ARPP19/NCKAP1L/PPP1R37/SET/PPP4R4/BOD1L1/PPP2R5C/ANKLE2	10
GO:2001022	positive regulation of response to DNA damage stimulus	10/754	102/13349	0.0620595	0.822541	0.80689	RNF168/HMGB1/NSMCE1/UBE2V2/SMCHD1/ATR/RNF8/CEBPG/NUDT16/ATM	10
GO:0031116	positive regulation of microtubule polymerization	4/754	27/13349	0.0630602	0.823326	0.80766	HSPA1A/HSPA1B/ARL2/CKAP5	4
GO:0031167	rRNA methylation	4/754	27/13349	0.0630602	0.823326	0.80766	EMG1/NSUN5P1/NSUN5P2/TFB2M	4
GO:1902186	regulation of viral release from host cell	4/754	27/13349	0.0630602	0.823326	0.80766	VAPA/DDB1/TRIM11/CHMP2A	4
GO:1903902	positive regulation of viral life cycle	4/754	27/13349	0.0630602	0.823326	0.80766	VAPA/DDB1/TRIM11/CHMP2A	4
GO:1902600	proton transmembrane transport	11/754	116/13349	0.0632304	0.823326	0.80766	SLC15A2/ATP5MC3/COX6B1/SLC33A1/COX7A2L/SLC11A2/ATP5F1A/STOML2/SLC25A3/SLC17A5/NDUFS7	11
GO:0070498	interleukin-1-mediated signaling pathway	9/754	89/13349	0.063517	0.823326	0.80766	PSMD6/ZNF675/IRAK2/UBC/SKP1/PSMB4/PSMA6/PSMC1/PSMD8	9
GO:0048207	vesicle targeting, rough ER to cis-Golgi	7/754	63/13349	0.0637374	0.823326	0.80766	COL7A1/TRAPPC10/SAR1B/NAPA/MCFD2/PEF1/SEC23IP	7
GO:0048208	COPII vesicle coating	7/754	63/13349	0.0637374	0.823326	0.80766	COL7A1/TRAPPC10/SAR1B/NAPA/MCFD2/PEF1/SEC23IP	7
GO:0003743	translation initiation factor activity	6/762	51/13625	0.0637801	0.588791	0.560631	EIF2B4/EIF4A2/EIF2S1/EIF2B2/EIF4E/EIF3A	6
GO:1903312	negative regulation of mRNA metabolic process	8/754	76/13349	0.0642308	0.827073	0.811336	TARDBP/CCNT1/DYRK1A/NBAS/SAP18/ZC3H14/TENT4B/SECISBP2	8
GO:0019212	phosphatase inhibitor activity	5/762	39/13625	0.0645935	0.588791	0.560631	PPP1R8/ARPP19/PPP1R37/SET/BOD1L1	5
GO:0016410	N-acyltransferase activity	8/762	77/13625	0.0652629	0.588791	0.560631	NAA30/ATF2/ESCO1/TAF10/CLOCK/KAT5/NAT9/KAT7	8
GO:0019888	protein phosphatase regulator activity	8/762	77/13625	0.0652629	0.588791	0.560631	PPP1R8/ARPP19/PPP1R37/SET/PPP4R4/BOD1L1/PPP2R5C/ANKLE2	8
GO:0017070	U6 snRNA binding	3/762	17/13625	0.0659641	0.588791	0.560631	LSM4/LSM3/DDX39B	3
GO:0019789	SUMO transferase activity	3/762	17/13625	0.0659641	0.588791	0.560631	ZNF451/UBE2I/CBX4	3
GO:1901988	negative regulation of cell cycle phase transition	19/754	232/13349	0.0665012	0.840658	0.824663	MIIP/PSMD6/FBXO31/SYF2/SKP1/DCUN1D3/CNOT7/ZNF830/PLK5/ZNF207/BUB3/PSMB4/PSMA6/ATM/TAOK1/PSMC1/PSMD8/IK/PRMT1	19
GO:0045862	positive regulation of proteolysis	24/754	307/13349	0.0667028	0.840658	0.824663	NUB1/IST1/FBXO22/PTK2/HSPA1A/HSPA1B/HMGB1/HECTD1/AURKAIP1/PDCD5/RCHY1/DNAJB2/IFT57/ATXN3/UBE2V2/HDAC2/CASP8AP2/APH1A/CSNK1A1/OGT/PDCD2/SUMO2/BCAP31/PSMC1	24
GO:0070507	regulation of microtubule cytoskeleton organization	12/754	131/13349	0.066715	0.840658	0.824663	RAE1/RASSF7/MAP9/HSPA1A/HSPA1B/CIB1/DYRK1A/SENP6/CHMP2A/ARL2/TAOK1/CKAP5	12
GO:0000154	rRNA modification	5/754	39/13349	0.0668243	0.840658	0.824663	EMG1/NSUN5P1/THUMPD1/NSUN5P2/TFB2M	5
GO:0045646	regulation of erythrocyte differentiation	5/754	39/13349	0.0668243	0.840658	0.824663	HSPA1A/HSPA1B/NCKAP1L/KAT7/PRMT1	5
GO:0002098	tRNA wobble uridine modification	3/754	17/13349	0.0675584	0.840658	0.824663	TRMU/KTI12/MTO1	3
GO:0006390	mitochondrial transcription	3/754	17/13349	0.0675584	0.840658	0.824663	TFAM/METTL4/TFB2M	3
GO:0007549	dosage compensation	3/754	17/13349	0.0675584	0.840658	0.824663	METTL3/SMCHD1/YTHDC1	3
GO:0010042	response to manganese ion	3/754	17/13349	0.0675584	0.840658	0.824663	SOD2/EIF2S1/ATF4	3
GO:0019054	modulation by virus of host cellular process	3/754	17/13349	0.0675584	0.840658	0.824663	KPNA5/ATG7/KPNB1	3
GO:1900363	regulation of mRNA polyadenylation	3/754	17/13349	0.0675584	0.840658	0.824663	CPEB1/CCNT1/ZC3H14	3
GO:0000245	spliceosomal complex assembly	7/754	64/13349	0.0682537	0.842324	0.826297	SF3B1/LUC7L3/DDX39B/PRPF39/SRSF5/YTHDC1/SNRPD1	7
GO:0060218	hematopoietic stem cell differentiation	8/754	77/13349	0.0683134	0.842324	0.826297	N4BP2L2/PSMD6/METTL3/ERCC2/PSMB4/PSMA6/PSMC1/PSMD8	8
GO:1903313	positive regulation of mRNA metabolic process	8/754	77/13349	0.0683134	0.842324	0.826297	TNRC6A/TARDBP/METTL3/CPEB1/GIGYF2/CNOT7/HNRNPR/NANOS1	8
GO:0030332	cyclin binding	4/762	28/13625	0.0684087	0.603164	0.574317	FBXO31/CDK13/XRCC6/PROCA1	4
GO:0000956	nuclear-transcribed mRNA catabolic process	17/754	204/13349	0.0699822	0.860294	0.843926	TNRC6A/PDE12/UPF2/LSM4/MTPAP/NBAS/CNOT7/LSM3/SMG8/HBS1L/DIS3/RC3H2/ATM/TENT4B/NANOS1/EIF4A3/SECISBP2	17
GO:0045070	positive regulation of viral genome replication	4/754	28/13349	0.0704244	0.860532	0.844158	PPIE/PDE12/DDB1/CNOT7	4
GO:0070979	protein K11-linked ubiquitination	4/754	28/13349	0.0704244	0.860532	0.844158	UBE2W/ANAPC5/UBE2L3/ANAPC11	4
GO:0006301	postreplication repair	6/754	52/13349	0.0715132	0.866033	0.849555	NSMCE1/UBC/RCHY1/UBE2V2/WDR33/POLD3	6
GO:0006305	DNA alkylation	6/754	52/13349	0.0715132	0.866033	0.849555	KMT2E/PIK3CA/METTL4/HEMK1/FOS/PRMT5	6
GO:0006306	DNA methylation	6/754	52/13349	0.0715132	0.866033	0.849555	KMT2E/PIK3CA/METTL4/HEMK1/FOS/PRMT5	6
GO:0071482	cellular response to light stimulus	10/754	105/13349	0.0725314	0.872228	0.855632	CRY1/NSMCE3/METTL3/FNTA/DDB1/CRY2/EIF2S1/POLD3/ATR/ATF4	10
GO:0051817	modulation of process of other organism involved in symbiotic interaction	8/754	78/13349	0.0725518	0.872228	0.855632	KPNA5/TARDBP/VAPA/ZNF639/CCNT1/ATG7/CHD1/KPNB1	8
GO:0019068	virion assembly	5/754	40/13349	0.0729914	0.872228	0.855632	UBC/SPCS1/VPS37A/CHMP2A/VTA1	5
GO:0072595	maintenance of protein localization in organelle	5/754	40/13349	0.0729914	0.872228	0.855632	SUN1/MORC3/SKP1/ANKRD13C/ARL2	5
GO:0002262	myeloid cell homeostasis	11/754	119/13349	0.0730966	0.872228	0.855632	KMT2E/HSPA1A/HSPA1B/HMGB1/SP3/NCKAP1L/SLC11A2/ERCC2/CEBPG/KAT7/PRMT1	11
GO:0035966	response to topologically incorrect protein	16/754	191/13349	0.0742804	0.883763	0.866948	UBE2W/DNAJB1/PLA2G4B/KLHL15/HSPA1A/HSPA1B/DNAJB2/HSPA6/ATXN3/CREBRF/EIF2S1/ERP44/ATF4/YOD1/HYOU1/DERL2	16
GO:0032984	protein-containing complex disassembly	24/754	311/13349	0.0747941	0.88728	0.870398	MRPL42/MRPL32/IST1/MRPL54/PIK3CA/MRPL33/CIB1/MRPL46/AURKAIP1/MRPS23/NAPA/EPG5/CHMP2A/MRPL43/MRPL50/CSNK1A1/PTCD3/SET/VTA1/TAOK1/MRPS22/CKAP5/MRPL55/MRPL21	24
GO:0002275	myeloid cell activation involved in immune response	29/754	388/13349	0.075029	0.88748	0.870594	LAMTOR3/MAPK1/IST1/PPIE/PSAP/PSMD6/VAPA/VPS35L/RAP1B/HSPA1A/HSPA1B/HMGB1/NCKAP1L/ENPP4/ATG7/HSPA6/ATAD3B/PFKL/CAND1/CDK13/KPNB1/ERP44/CEP290/XRCC6/VAT1/C1orf35/KCMF1/ACAA1/PAFAH1B2	29
GO:0006473	protein acetylation	15/754	177/13349	0.0759406	0.893899	0.876891	TADA1/HDAC2/ZNF451/ZZZ3/NAA30/ATF2/ESCO1/TAF10/CLOCK/SET/KAT5/OGT/TAOK1/NAT9/KAT7	15
GO:0015035	protein disulfide oxidoreductase activity	3/762	18/13625	0.0759895	0.661933	0.630274	GFER/DNAJC10/TXNRD1	3
GO:0007006	mitochondrial membrane organization	12/754	134/13349	0.0762932	0.893899	0.876891	AFG3L2/ATP5MC3/STPG1/ROMO1/HSPA1A/BLOC1S2/PDCD5/OPA1/ATP5F1A/CIBAR1/ATF2/TMEM11	12
GO:0016571	histone methylation	11/754	120/13349	0.076591	0.893899	0.876891	PAXBP1/KMT2E/ASH1L/SETD2/EZH1/OGT/COPRS/PRMT5/MTF2/SETD3/PRMT1	11
GO:0000963	mitochondrial RNA processing	3/754	18/13349	0.0777955	0.893899	0.876891	TBRG4/TRIT1/MTO1	3
GO:0070200	establishment of protein localization to telomere	3/754	18/13349	0.0777955	0.893899	0.876891	CCT6A/ATR/ATM	3
GO:1901673	regulation of mitotic spindle assembly	3/754	18/13349	0.0777955	0.893899	0.876891	HSPA1A/HSPA1B/CHMP2A	3
GO:1901984	negative regulation of protein acetylation	3/754	18/13349	0.0777955	0.893899	0.876891	HDAC2/ZNF451/SET	3
GO:0006342	chromatin silencing	7/754	66/13349	0.0778473	0.893899	0.876891	H2AZ1/UBR2/HMGB1/HDAC2/SMCHD1/EZH1/HDAC5	7
GO:1902036	regulation of hematopoietic stem cell differentiation	7/754	66/13349	0.0778473	0.893899	0.876891	N4BP2L2/PSMD6/METTL3/PSMB4/PSMA6/PSMC1/PSMD8	7
GO:0010390	histone monoubiquitination	4/754	29/13349	0.078208	0.893899	0.876891	RNF168/DDB1/SKP1/TRIM37	4
GO:0050686	negative regulation of mRNA processing	4/754	29/13349	0.078208	0.893899	0.876891	CCNT1/DYRK1A/SAP18/ZC3H14	4
GO:0062208	positive regulation of pattern recognition receptor signaling pathway	4/754	29/13349	0.078208	0.893899	0.876891	HSPA1A/HSPA1B/HMGB1/USP15	4
[truncated: 4,353 more rows]

## Sheet: M3
ID	Description	GeneRatio	BgRatio	pvalue	p.adjust	qvalue	geneID	Count
[truncated: 3,984 more rows]

[truncated: 19 more sheets: M4, M5, M6, M7, M8, M9, M10, M11, M12, M13, M14, M15, M16, M17, M18, M19, M20, M21, M22]
