# Supplementary material for: Developmental convergence and divergence in human stem cell models of autism
Source: Nature. 2026 Jan 29;651(8106):707–19. doi: 10.1038/s41586-025-10047-5 (PMC12999519; doi:10.1038/s41586-025-10047-5)
Supplement: Supplementary file 3 — Supplementary Tables 1–15. [file 41586_2025_10047_MOESM3_ESM.zip › Supp_table_9_-_WGCNA_-_TF_binding_enrichment.xlsx]

## Sheet: M1
module	motif	NES	AUC	TF_highConf	TF_lowConf	nEnrGenes	rankAtMax	enrichedGenes
M1	dbcorrdb__E2F4__ENCSR000DYY_1__m1	10.2	0.0901	E2F4 (directAnnotation).	E2F6; SIN3A; TFDP1; TFDP2 (inferredBy_MotifSimilarity).	359	4088	ABHD17B;ABTB2;ACTA1;ADAMTS9-AS2;ADCY3;ADGRL2;AHCYL1;AKNA;AKT2;AKT3;ALG8;ANLN;ANO6;APOLD1;ARHGEF2;ARHGEF39;ARID2;ASPM;ATAD5;ATF7IP;AUNIP;AURKB;BAIAP2-AS1;BAZ1B;BBX;BLM;BMPR1B;BOC;BORA;BRCA1;BRCA2;BRIP1;BUB1;BUB1B;C17orf53;C19orf48;C6orf223;CABP7;CASZ1;CCDC34;CCNA2;CCNB2;CCND2;CCNE2;CDC14A;CDC25C;CDC6;CDCA2;CDCA3;CDCA5;CDCA7L;CDK1;CDK19;CDK2AP1;CDKN2C;CDKN3;CDT1;CELSR2;CENPA;CENPF;CENPI;CEP135;CEP1…
M1	cisbp__M4537	9.26	0.0844	E2F4 (directAnnotation).	E2F6; SIN3A (inferredBy_MotifSimilarity).	382	4811	ABHD17B;ABTB2;ACTA1;ACTL6A;ADCY3;ADGRL2;AGO1;AHCYL1;AK2;AKT2;AKT3;ALDH7A1;ALG8;ANO6;APOLD1;ARHGEF2;ARHGEF39;ARHGEF6;ASB16-AS1;ASPM;ATAD2;ATAD5;ATF7IP;AUNIP;AURKB;BAZ1B;BBX;BMPR1B;BOC;BRCA1;BRIP1;C17orf53;C19orf48;CABP7;CBX2;CCDC8;CCNA2;CCND2;CCNE2;CDC25C;CDC6;CDCA3;CDCA5;CDCA7L;CDK19;CDK2AP1;CDK4;CDKN2C;CDT1;CELSR2;CENPH;CENPM;CENPN;CEP135;CEP152;CHD7;CHEK1;CHRM1;CKAP2;CLK2;CMBL;CNKSR3;CNOT4;CNTL…
M1	dbcorrdb__E2F4__ENCSR000EVL_1__m1	9.2	0.084	E2F4 (directAnnotation).	E2F6; SIN3A; TFDP1 (inferredBy_MotifSimilarity).	398	4563	ABHD17B;ABTB2;ACTA1;ACTL6A;ADCY3;ADGRL2;AHCYL1;AK2;AKT2;AKT3;ALDH7A1;ALG10;ALG8;ANLN;ANO6;APOLD1;ARHGEF2;ARHGEF39;ARHGEF40;ARHGEF6;ASB16-AS1;ASPM;ATAD2;ATAD5;ATF7IP;AUNIP;AURKB;BAZ1B;BBX;BLM;BMPR1B;BOC;BRCA1;BRCA2;BRIP1;BUB1;C17orf53;C19orf48;C6orf223;CASZ1;CCDC88C;CCNA2;CCND2;CCNE2;CDC14A;CDC25C;CDC6;CDCA3;CDCA5;CDCA7L;CDK19;CDK2AP1;CDKN2C;CDT1;CENPA;CENPF;CENPM;CENPN;CEP135;CEP152;CHAF1A;CHRM1;…
M1	dbcorrdb__SIN3A__ENCSR000DYX_1__m1	9.14	0.0837	SIN3A (directAnnotation).	E2F4; E2F6 (inferredBy_MotifSimilarity).	404	4997	ABHD17B;ABTB2;ACOT11;ADAMTS9-AS2;ADCY3;ADGRL2;AGO1;AHCYL1;AIF1L;AKT2;AKT3;ALG10;ALG10B;ALG8;ANLN;ANO6;APOLD1;ARHGEF2;ARHGEF39;ARHGEF6;ARID2;ASPM;ATAD2;ATAD5;AUNIP;AURKB;BAIAP2-AS1;BARD1;BAZ1A;BAZ1B;BBX;BIRC5;BMPR1B;BOC;BRCA2;BRIP1;BUB1B;C17orf53;C19orf48;C6orf223;CA5B;CABP7;CASZ1;CCDC22;CCDC34;CCDC8;CCNA2;CCNB2;CCND2;CCNE2;CCNY;CDC14A;CDC25C;CDC45;CDC6;CDC73;CDCA3;CDCA5;CDCA8;CDK1;CDK19;CDK2AP1;C…
M1	jaspar__MA0541.1	8.94	0.0824		TFDP1; TFDP2 (inferredBy_MotifSimilarity).	392	4937	ABHD17B;ACTL6A;ADCY3;ADGRL2;AIF1L;AK2;AKNA;AKT3;ALDH7A1;ALG10B;ANO6;ANP32E;APOLD1;ARHGEF2;ARHGEF6;ASF1B;ATAD2;ATAD5;ATF7IP;ATN1;ATP2A1;AUNIP;BARD1;BAZ1A;BAZ1B;BBX;BLOC1S5;BMPR1B;BOC;BRCA1;BRCA2;BRIP1;BTF3;C17orf53;C19orf48;CBX2;CCDC102A;CCDC88C;CCND2;CCNE2;CDC14A;CDC6;CDCA3;CDCA7L;CDK4;CDKN2C;CDT1;CELSR2;CENPI;CENPL;CENPQ;CEP57L1;CHAF1A;CHD4;CHD7;CHEK1;CHRM1;CLK2;CLSPN;CMBL;CNOT4;CNTLN;COL9A1;CPN…
M1	cisbp__M2334	8.83	0.0817		TFDP1; TFDP2 (inferredBy_MotifSimilarity).	371	4830	AASS;ABHD17B;ACTL6A;ACTN2;ADCY3;ADGRL2;AGO1;AIF1L;AK2;AKNA;AKT3;ALDH7A1;ALG10;ALG10B;ANO6;ANP32E;APOLD1;ARHGEF2;ARHGEF6;ASF1B;ASPM;ATAD2;ATAD5;ATF7IP;ATP2A1;AUNIP;BARD1;BAZ1A;BAZ1B;BBX;BLOC1S5;BMPR1B;BOC;BRCA1;BRCA2;BRIP1;C17orf53;CCDC102A;CCDC88C;CCND2;CCNE2;CDC14A;CDC6;CDCA7L;CDK4;CDKN2C;CDT1;CELSR2;CENPI;CENPL;CENPQ;CEP57L1;CHAF1A;CHD4;CHD7;CHEK1;CHRM1;CLK2;CLSPN;CMBL;CNOT4;CNTLN;COL9A1;CORO2B…
M1	cisbp__M4598	8.79	0.0815	E2F4 (directAnnotation).	E2F6; SIN3A (inferredBy_MotifSimilarity).	325	3937	ABHD17B;ABTB2;ACTA1;ACTN2;ADCY3;ADGRL2;AGO1;AHCYL1;AK2;AKNA;AKT3;ALG8;ANO6;APOLD1;ARHGEF2;ARHGEF39;ARHGEF6;ASB16-AS1;ASPM;ATAD2;ATAD5;ATF7IP;AUNIP;AURKB;BAZ1B;BMPR1B;BOC;BORA;BRCA1;BRIP1;C19orf48;CASZ1;CCDC102A;CCDC8;CCND2;CCNE2;CDC25C;CDC6;CDCA3;CDCA5;CDCA7L;CDK19;CDK4;CDKN2C;CDKN3;CDON;CDT1;CENPH;CENPM;CENPN;CHEK1;CHRM1;CHRNA1;CLK2;CMBL;CNKSR3;CNOT4;CNTLN;COL11A1;CORO2B;CPS1;CRB2;CSNK1E;CTCF;CT…
M1	homer__VDTTTCCCGCCA_E2F7	8.36	0.0788	E2F7 (directAnnotation).	E2F4 (inferredBy_MotifSimilarity).	383	4995	ABHD17B;ABTB2;ACTN2;ADCY3;ADGRL2;ADM2;AGO1;AGO3;AHCYL1;AK2;AKNA;AKT2;AKT3;ANO6;ANP32E;APLN;APOLD1;ARHGEF40;ARHGEF6;ASB16-AS1;ATAD2;ATAD5;ATF7IP;ATN1;ATP2A1;AUNIP;BAIAP2-AS1;BARD1;BAZ1A;BAZ1B;BBX;BMPR1B;BOC;BRCA1;BRIP1;C17orf53;C19orf48;CABP7;CBX2;CCDC102A;CCDC8;CCDC88C;CCND2;CCNE2;CDC25C;CDC6;CDCA3;CDK2AP1;CDK4;CDKN2C;CDON;CDT1;CELSR2;CENPH;CENPM;CENPQ;CEP152;CEP57L1;CHAF1A;CHD4;CHD7;CHEK1;CHRM1;…
M1	cisbp__M3134	8.11	0.0773	E2F1 (directAnnotation).	E2F2; E2F3; E2F4; E2F5; E2F7; E2F8; RB1; TFDP1 (inferredBy_MotifSimilarity).	250	3054	ABTB2;ACTC1;ACTL6A;ADAMTS19;ADGRL2;AIF1L;AKNA;AKT2;ANO6;ANP32E;APOLD1;ARHGEF2;ARHGEF6;ASPM;ATAD2;ATAD5;ATF7IP;ATN1;AUNIP;BARD1;BMPR1B;BOC;BRCA2;BRIP1;CCDC102A;CCDC88C;CCND2;CCNE2;CDC25B;CDC45;CDC6;CDCA7L;CDK1;CDON;CDT1;CENPF;CENPI;CENPQ;CEP57L1;CHAF1A;CHEK1;CHRM1;CKM;CLSPN;CMBL;COL4A2;CTCF;CTNND2;CUX1;DACH1;DCK;DHFR;DOCK11;DRAXIN;DSCC1;DTL;E2F1;E2F2;E2F3;E2F7;E2F8;EIF2AK2;ELAVL1;EMC3-AS1;EMP2;ERB…
M1	transfac_pro__M00940	7.99	0.0766	E2F3 (directAnnotation). EVX1; EVX2 (inferredBy_Orthology).	E2F1; E2F2; E2F4; E2F5; E2F7; TFDP1 (inferredBy_MotifSimilarity).	369	4795	ABHD17B;ABTB2;ADCY3;ADGRL2;AGO1;AHCYL1;AIF1L;AKNA;AKT2;AKT3;ANAPC16;ANP32E;APLN;APOLD1;ARHGAP11A;ARHGAP15;ARHGEF2;ARHGEF40;ARHGEF6;ARID2;ARL6IP6;ASF1B;ASPM;ATAD2;ATAD5;ATF7IP;BARD1;BBX;BLM;BMPR1B;BOC;BRCA2;BRIP1;BTF3;C21orf58;CASZ1;CBX2;CCDC102A;CCDC88C;CCND2;CCNE2;CDC25B;CDC25C;CDC6;CDCA7L;CDK1;CDK2AP1;CDON;CDT1;CENPH;CENPM;CENPQ;CEP57L1;CEP83;CHAF1A;CHD4;CHD7;CHEK1;CHRM1;CLK2;CLSPN;CNTLN;CPNE1;…
M1	homer__TTCGCGCGAAAA_E2F	7.89	0.0759		E2F1; E2F4; TFDP1; TFDP2 (inferredBy_MotifSimilarity).	357	4876	ACTL6A;ACTN2;ADGRL2;AGO1;AHCYL1;AIF1L;AK2;AKNA;AKT2;AKT3;ANKS6;ANO6;APOLD1;ARHGEF2;ARHGEF40;ARHGEF6;ASF1B;ATAD2;ATAD5;ATP2A1;AUNIP;BARD1;BAZ1A;BMPR1B;BOC;BRCA2;C17orf53;C4orf46;CASZ1;CBX2;CCDC102A;CCDC88C;CCND2;CCNE2;CDC25B;CDC45;CDC6;CDCA7L;CDK2AP1;CDKN2C;CDT1;CENPF;CENPH;CENPQ;CEP57L1;CHAF1A;CHD4;CHEK1;CHRM1;CKM;CLK2;CLSPN;CMBL;CNKSR3;CNOT4;CORO2B;CPNE1;CSNK1E;CTCF;CTNND2;CUX1;CYP7B1;DBF4;DCAF6…
M1	transfac_pro__M04823	7.86	0.0758	E2F4 (directAnnotation).	E2F1; E2F6; E2F7; TFDP1 (inferredBy_MotifSimilarity).	265	3222	ABHD17B;ABTB2;ADCY3;AGAP2-AS1;AGO3;AK2;AKT2;AKT3;ANP32E;ANTXR1;ARHGEF2;ARHGEF40;ATAD2;ATAD5;ATF7IP;ATP2A1;BARD1;BAZ1A;BAZ1B;BOC;BRCA1;CBX2;CCDC102A;CCDC8;CCDC88C;CCND2;CCNE2;CDC6;CDK19;CDK2AP1;CDK4;CDKN2C;CDT1;CENPH;CENPM;CEP55;CEP57L1;CHD4;CHD7;CHEK1;CHRM1;CKS1B;CLK2;CLSPN;CNTLN;COL11A1;CTCF;CUX1;DACH1;DBF4;DDIAS;DEK;DHFR;DOCK11;DZIP1L;E2F2;E2F3;E2F7;E2F8;EMC3-AS1;EMP2;ENO2;EPHB4;ERBIN;EZH2;FAM5…
M1	dbcorrdb__E2F4__ENCSR000EWL_1__m1	7.81	0.0754	E2F4 (directAnnotation).	E2F6; ELF1; ELK4; ETS1; GABPA; HCFC1; SIN3A; ZNF274 (inferredBy_MotifSimilarity).	394	4976	ABHD17B;ABTB2;ACTA1;ADCY3;ADGRL2;AHCYL1;AK2;AKNA;AKT2;AKT3;ALG10;ALG10B;ALG8;ANO6;APLN;APOLD1;ARHGEF2;ARHGEF40;ARHGEF6;ASB16-AS1;ASPM;ATAD2;ATAD5;ATF7IP;ATP2A1;AUNIP;AURKB;BARD1;BAZ1B;BBX;BLM;BMPR1B;BOC;BRCA1;BRCA2;BRIP1;C17orf53;C19orf48;C6orf223;CASZ1;CBX2;CCDC102A;CCDC8;CCND2;CCNE2;CDC14A;CDC25C;CDC40;CDC6;CDCA3;CDCA5;CDCA7L;CDK19;CDK2AP1;CDK4;CDKN2C;CDT1;CENPA;CENPH;CENPI;CENPM;CENPN;CEP152;C…
M1	cisbp__M6193	7.8	0.0753	E2F4 (directAnnotation).	E2F1; E2F3; E2F7; E2F8; TFDP1 (inferredBy_MotifSimilarity).	146	1288	ABHD17B;ABTB2;AK2;AKT2;ANO6;ARHGEF40;ATAD2;ATAD5;ATP2A1;BARD1;BAZ1A;BAZ1B;BBX;CCDC102A;CCND2;CCNE2;CDC6;CDK2AP1;CDT1;CENPH;CENPQ;CHAF1A;CHEK1;CHRM1;CLK2;CNTLN;DHFR;DOCK11;DRAXIN;E2F1;E2F2;E2F3;E2F8;EIF2AK4;EMC3-AS1;EMILIN3;EMP2;ERBIN;EZH2;FAM72A;FAM72C;FAM72D;FANCL;FBXO5;FMNL2;GINS2;GJC1;GLI2;GLI3;H2AFV;HELLS;HIST1H2AG;HIST1H2AH;HIST1H2AI;HIST1H2AJ;HIST1H2AL;HIST1H2BJ;HIST1H2BK;HIST1H2BL;HIST1H2B…
M1	transfac_pro__M00920	7.78	0.0752	E2F1; E2F3; E2F4; E2F7; TFDP1 (directAnnotation).	E2F5 (inferredBy_MotifSimilarity).	358	4993	ACTA1;ACTC1;ACTL6A;ADAMTS19;ADAMTS9-AS2;ADCY3;ADGRL2;AGO1;AIF1L;AKNA;AKT3;ANO6;ANP32E;APOLD1;ARHGAP11A;ARHGAP11B;ARHGAP15;ARHGEF2;ARHGEF6;ARID2;ASB16-AS1;ATAD2;ATAD5;ATF7IP;ATN1;BARD1;BBX;BMPR1B;BOC;BRCA1;BRCA2;BRIP1;CASZ1;CBX2;CCDC102A;CCND2;CCNE2;CDC25B;CDC45;CDC6;CDCA7L;CDK1;CDK19;CDK2AP1;CDKN2C;CDON;CDT1;CENPF;CENPI;CENPQ;CEP55;CEP57L1;CHAF1A;CHEK1;CHRM1;CKM;CLSPN;CMBL;CNKSR3;CPNE1;CPS1;CPSF1…
M1	transfac_pro__M07380	7.77	0.0752	E2F4 (directAnnotation).		381	4932	AASS;ABHD17B;ABTB2;ACTN2;ADAMTS9-AS2;ADCY3;ADGRL2;AHCYL1;AK2;AKT2;AKT3;ALG10B;ANAPC16;ANTXR1;ARHGEF2;ARHGEF40;ARHGEF6;ARID2;ARL6IP6;ASB16-AS1;ASPM;ATAD2;ATAD5;ATF7IP;ATP2A1;AUNIP;BARD1;BAZ1A;BAZ1B;BBX;BLM;BMPR1B;BOC;BRCA1;BRCA2;BRIP1;C17orf53;C19orf48;CA3;CBX2;CCDC102A;CCDC88C;CCND2;CCNE2;CDC14A;CDC25C;CDC6;CDCA5;CDCA7L;CDK1;CDK19;CDK4;CDKN2C;CDT1;CENPH;CENPM;CENPQ;CEP152;CEP55;CEP57L1;CHAF1A;CHD…
M1	transfac_public__M00516	7.75	0.075	E2F1 (directAnnotation).	E2F2; E2F3; E2F4; E2F5; E2F7; E2F8; RB1; TFDP1 (inferredBy_MotifSimilarity).	215	2487	ACTL6A;ADAMTS19;ADGRL2;AIF1L;AKNA;AKT2;AKT3;ANO6;APOLD1;ARHGEF2;ARHGEF6;ASPM;ATAD5;ATF7IP;AUNIP;BARD1;BBX;BMPR1B;BOC;BRCA2;CBX2;CCDC88C;CCND2;CCNE2;CDC25B;CDC45;CDC6;CDK1;CDK2AP1;CDON;CDT1;CENPI;CENPQ;CEP57L1;CHAF1A;CHEK1;CHRM1;CKM;CLSPN;CMBL;CTCF;CUX1;DACH1;DCK;DHFR;DOCK11;DRAXIN;DTL;E2F1;E2F2;E2F3;E2F7;E2F8;EIF2AK2;EMC3-AS1;EMP2;ERBIN;EXO1;EXPH5;EZH2;FAM111B;FAM133B;FAM57A;FANCL;FBXL12;FBXO5;GA…
M1	cisbp__M4711	7.71	0.0748		E2F4; E2F7; TFDP2 (inferredBy_MotifSimilarity).	329	4553	ABHD17B;ACTL6A;ACTN2;ADAMTS9-AS2;ADCY3;ADGRL2;AGO1;AIF1L;AK2;AKNA;AKT2;AKT3;ALG10;ANO6;APOLD1;ARHGEF2;ARHGEF40;ARHGEF6;ATAD2;ATAD5;ATF7IP;ATN1;ATOH8;AUNIP;BARD1;BAZ1B;BMPR1B;BOC;BRCA1;BRCA2;BRIP1;C19orf48;CBX2;CCDC88C;CCND2;CCNE2;CDC6;CDCA3;CDCA7L;CDON;CDT1;CENPF;CENPH;CENPI;CENPM;CENPQ;CEP57L1;CHAF1A;CHD7;CHEK1;CHRAC1;CHRM1;CLK2;CLSPN;CNKSR3;CNOT10;CNTLN;COL9A1;CPNE1;CRB2;CSNK1E;CTCF;CTNND2;CUX1…
M1	taipale_cyt_meth__E2F8_NTTTCCCGCCAAAN_eDBD	7.67	0.0745	E2F8 (directAnnotation).	E2F1; E2F3; E2F4; E2F7 (inferredBy_MotifSimilarity).	324	4256	ABHD17B;ABTB2;ADCY3;ADGRL2;AGO1;AHCYL1;AIF1L;AK2;AKNA;AKT2;AKT3;ANO6;ANTXR1;APLN;APOLD1;ARHGEF2;ASB16-AS1;ASPM;ATAD2;ATF7IP;ATP2A1;AUNIP;AVEN;BARD1;BAZ1A;BAZ1B;BBX;BMPR1B;BOC;BRCA2;BRIP1;C17orf53;C19orf48;C4orf47;CASZ1;CBLN3;CBX2;CCDC102A;CCDC88C;CCND2;CCNE2;CDC25B;CDC40;CDC45;CDC6;CDK2AP1;CDKN2C;CDT1;CENPF;CENPH;CENPQ;CEP152;CEP57L1;CHAF1A;CHD7;CHEK1;CHRM1;CHRNA1;CLK2;CMBL;COL11A1;CPSF1;CROCC;CS…
M1	factorbook__E2F4	7.58	0.074	E2F4; E2F6 (directAnnotation).	SIN3A (inferredBy_MotifSimilarity).	389	4701	ABHD17B;ABTB2;ACTA1;ACTL6A;ADCY3;ADGRL2;AHCYL1;AK2;AKT3;ALG10;ALG10B;ALG8;ANO6;APOLD1;ARHGEF2;ARHGEF40;ARHGEF6;ASB16-AS1;ASPM;ATAD2;ATAD5;ATF7IP;AUNIP;AURKB;BARD1;BAZ1B;BMPR1B;BOC;BRCA1;BRCA2;BRIP1;C17orf53;C19orf48;C6orf223;CASZ1;CBX2;CCDC102A;CCDC88C;CCNA2;CCND2;CCNE2;CDC25C;CDC6;CDCA3;CDCA5;CDCA7L;CDK19;CDKN2C;CDT1;CELSR2;CENPA;CENPF;CENPM;CEP135;CEP152;CHAF1A;CHD7;CHEK1;CHRM1;CKAP2;CLK2;CLSPN…
M1	cisbp__M6194	7.45	0.0732	E2F5 (directAnnotation).	E2F1; E2F2; E2F3; E2F4; E2F7; RB1; TFDP1 (inferredBy_MotifSimilarity). EVX1; EVX2 (inferredBy_MotifSimilarity_n_Orthology).	358	4713	ABHD17B;ABTB2;ADCY3;ADGRL2;AIF1L;AK2;AKNA;AKT3;ALG10;ALG10B;ANP32E;APOLD1;ARHGAP11A;ARHGAP11B;ARHGEF2;ARHGEF40;ARHGEF6;ARL6IP6;ASB16-AS1;ATAD2;ATAD5;ATF6B;ATF7IP;BARD1;BBX;BLOC1S5;BMPR1B;BOC;BRCA1;BRCA2;BTF3;C17orf53;CCDC102A;CCDC77;CCDC88C;CCND2;CCNE2;CDC25B;CDC6;CDCA7L;CDK1;CDK2AP1;CDKN2C;CDON;CDT1;CENPF;CENPH;CENPI;CENPQ;CEP55;CEP57L1;CEP83;CHAF1A;CHD4;CHEK1;CHRM1;CKM;CLK2;CLSPN;CMBL;CNTLN;COL…
M1	jaspar__MA0470.1	7.39	0.0728	E2F4 (directAnnotation).	E2F1; E2F6 (inferredBy_MotifSimilarity). E2F3 (inferredBy_MotifSimilarity_n_Orthology).	366	4953	AASS;ABHD17B;ABTB2;ADCY3;ADGRL2;ADM2;AGO1;AGO3;AHCYL1;AK2;AKT2;AKT3;ALG10;ALG10B;ANO6;ANP32E;APLN;APOLD1;ARHGEF40;ARHGEF6;ASB16-AS1;ATAD2;ATF7IP;ATP2A1;BAIAP2-AS1;BARD1;BAZ1B;BLM;BOC;BRCA1;BRIP1;C11orf54;C17orf53;C19orf48;C19orf68;C6orf223;CABP7;CBX2;CCDC102A;CCDC8;CCDC88C;CCND2;CCNE2;CDC25B;CDC25C;CDC6;CDCA3;CDK19;CDK2AP1;CDK4;CDKN2C;CDKN3;CDON;CDT1;CELSR2;CENPH;CENPM;CENPN;CENPQ;CEP152;CEP57L1;…
M1	hocomoco__E2F4_HUMAN.H11MO.1.A	7.29	0.0722	E2F4 (directAnnotation).	E2F6; SIN3A (inferredBy_MotifSimilarity).	327	4200	ABHD17B;ABTB2;ACTA1;ADAMTS9-AS2;ADCY3;AGO1;AHCYL1;AKT3;ALDH7A1;ALG8;APOLD1;ARHGAP15;ARHGEF2;ARHGEF40;ASPM;ATAD2;ATAD5;ATF7IP;AUNIP;AURKB;BAZ1B;BBX;BMPR1B;BOC;BRCA1;BRIP1;C19orf48;C21orf58;CABP7;CBX2;CCDC102A;CCDC8;CCND2;CCNE2;CDC25C;CDC6;CDCA3;CDCA5;CDCA7L;CDK2AP1;CDK4;CDKN2C;CDON;CDT1;CENPH;CENPN;CHD7;CHEK1;CHRM1;CLK2;CNKSR3;CNOT4;CNTLN;CRAMP1;CSNK1E;CTCF;CUX1;DACH1;DDIAS;DEK;DENND4C;DHFR;DMRT3;…
M1	homer__GGCGGGAAAH_E2F4	7.28	0.0721	E2F4 (directAnnotation).	E2F3; E2F6; E2F7; TFDP1 (inferredBy_MotifSimilarity). EVX1; EVX2 (inferredBy_MotifSimilarity_n_Orthology).	375	4903	ABHD17B;ABTB2;ACTN2;ADCY3;ADGRL2;AIF1L;AK2;AKNA;AKT2;AKT3;ANAPC16;ANP32E;APLN;APOLD1;ARHGEF2;ARHGEF40;ARHGEF6;ARID2;ARL6IP6;ATAD2;ATAD5;ATF7IP;ATN1;ATP2A1;BARD1;BAZ1A;BAZ1B;BLM;BMPR1B;BOC;BRCA1;BRCA2;BRIP1;C17orf53;C19orf48;C21orf58;CBX2;CCDC102A;CCDC8;CCDC88C;CCND2;CCNE2;CDC25C;CDC40;CDC6;CDCA5;CDK19;CDK4;CDKAL1;CDKN2C;CDT1;CENPH;CENPM;CENPQ;CEP83;CHAF1A;CHD4;CHD7;CHEK1;CHRM1;CLK2;CLSPN;CMBL;CNO…
M1	cisbp__M2272	7.12	0.0711	E2F4 (directAnnotation).	E2F1; E2F6 (inferredBy_MotifSimilarity). E2F3 (inferredBy_MotifSimilarity_n_Orthology).	356	4832	AASS;ABHD17B;ABTB2;ADCY3;ADGRA3;ADM2;AGO3;AHCYL1;AK2;AKT2;AKT3;ALG10;ALG10B;ANAPC16;ANP32E;APLN;APOLD1;ARHGEF2;ARHGEF40;ARHGEF6;ATAD2;ATAD5;ATF7IP;ATP2A1;BARD1;BAZ1B;BBX;BLM;BMPR1B;BOC;BRCA1;BRIP1;C17orf53;C6orf223;CABP7;CASZ1;CBX2;CCDC102A;CCDC8;CCDC88C;CCND2;CCNE2;CDC25B;CDC6;CDCA3;CDK19;CDK2AP1;CDK4;CDKN2C;CDKN3;CDT1;CELSR2;CENPH;CENPM;CENPN;CENPQ;CEP152;CEP57L1;CHAF1A;CHD4;CHD7;CHEK1;CHRM1;CH…
M1	transfac_pro__M00919	7.08	0.0709	E2F1; E2F3; E2F4; TFDP1 (directAnnotation).	E2F2; E2F5; E2F7 (inferredBy_MotifSimilarity).	210	2403	ACTL6A;ADAMTS19;AIF1L;AKT3;ANO6;ANP32E;APOLD1;ARHGAP11A;ARHGAP11B;ARHGAP15;ARHGEF2;ARHGEF6;ASPM;ATAD5;ATF7IP;BARD1;BBX;BMPR1B;BRCA2;BRIP1;CASZ1;CCDC102A;CCND2;CCNE2;CDC45;CDC6;CDK1;CDK19;CDON;CDT1;CENPI;CEP57L1;CHAF1A;CHEK1;CHRM1;CKM;CLSPN;CMBL;CTCF;CTNND2;CUX1;DACH1;DARS;DCK;DHFR;DRAXIN;DTL;E2F1;E2F2;E2F3;E2F7;E2F8;EIF2AK2;EMP2;ERBIN;EXO1;EXPH5;EZH2;FAM111B;FAM133B;FAM57A;FANCL;FAT4;FBXO5;FOXK1;…
M1	transfac_pro__M00738	7.05	0.0707	TFDP1 (directAnnotation).	E2F1; E2F2; E2F3; E2F4; E2F5; RB1 (inferredBy_MotifSimilarity).	249	3016	ABTB2;ACTN2;ADGRL2;AGO1;AIF1L;AKNA;AKT3;APOLD1;ARHGAP11A;ARHGAP11B;ARHGEF2;ARHGEF40;ARHGEF6;ARL6IP6;ASB16-AS1;ATAD2;ATAD5;ATF6B;ATF7IP;BBX;BMPR1B;BOC;BRCA2;BRIP1;CCDC102A;CCDC77;CCDC88C;CCND2;CCNE2;CDC6;CDCA7L;CDK1;CDON;CDT1;CENPI;CENPQ;CEP57L1;CHAF1A;CHD7;CHEK1;CHRM1;CLK2;CLSPN;CMBL;COMMD10;CRYZL1;CTCF;CTNND2;CUX1;DBF4;DCK;DEK;DHFR;DOCK11;DTL;E2F1;E2F2;E2F3;E2F7;E2F8;EIF2AK2;EMC3-AS1;EMP2;ERBIN;…
M1	transfac_pro__M07250	6.98	0.0703	E2F1 (directAnnotation).		342	4622	AASS;ABHD17B;ABTB2;ACTL6A;ADAMTS19;ADGRL2;AHCYL1;AKNA;AKT3;ANO6;ANP32E;APOLD1;ARHGAP15;ARHGEF2;ARHGEF6;ASPM;ATAD5;ATF7IP;ATN1;BARD1;BAZ1B;BBX;BLOC1S5;BMPR1B;BOC;BRCA1;BRCA2;BRD7;BRIP1;C19orf48;CASZ1;CBX2;CCND2;CCNE2;CDC14A;CDC25B;CDC6;CDCA7L;CDK1;CDK19;CDKN2C;CDON;CDT1;CENPQ;CEP152;CEP55;CEP57L1;CHAF1A;CHD7;CHEK1;CHRM1;CHSY3;CLSPN;CMBL;CNKSR3;CPNE1;CSNK1E;CTCF;CTNND2;CUX1;DACH1;DCAF16;DDX12P;DEK;…
M1	transfac_pro__M00425	6.93	0.07		E2F1; E2F2; E2F3; E2F4; E2F5; E2F6; E2F7; RB1; TFDP1 (inferredBy_MotifSimilarity). EVX1; EVX2 (inferredBy_MotifSimilarity_n_Orthology).	334	4505	ABHD17B;ABTB2;ACTL6A;ACTN2;ADGRL2;AGO1;AIF1L;AKT3;ALG10B;ANP32E;APOLD1;ARHGAP11A;ARHGAP11B;ARHGAP15;ARHGEF2;ARHGEF40;ARHGEF6;ARID2;ATAD5;ATF6B;ATF7IP;ATN1;BARD1;BBX;BMPR1B;BOC;BRCA1;BRCA2;BRIP1;CA5B;CCDC102A;CCDC88C;CCND2;CCNE2;CDC25B;CDC6;CDCA7L;CDK1;CDK2AP1;CDON;CDT1;CENPF;CENPI;CEP57L1;CEP83;CHAF1A;CHD4;CHD7;CHEK1;CHRM1;CLK2;CLSPN;CMBL;CNKSR3;CNOT4;COMMD10;CPNE1;CRYZL1;CSNK1E;CTCF;CTNND2;CUX1;…
M1	transfac_pro__M00740	6.84	0.0694	RB1 (directAnnotation).	E2F1; E2F2; E2F3; E2F4; E2F5; TFDP1 (inferredBy_MotifSimilarity).	347	4892	ABHD17B;ABTB2;ACTN2;ADGRL2;AGO1;AIF1L;AK2;AKNA;AKT3;ALG10;ALG10B;APOLD1;ARHGAP11A;ARHGAP11B;ARHGEF2;ARHGEF40;ARHGEF6;ARID2;ARL6IP6;ASB16-AS1;ATAD2;ATAD5;ATF6B;ATF7IP;ATN1;BARD1;BBX;BMPR1B;BOC;BRCA1;BRCA2;BRIP1;BTF3;C17orf53;CCDC102A;CCDC77;CCDC88C;CCND2;CCNE2;CDC6;CDCA7L;CDK1;CDK2AP1;CDON;CDT1;CELSR2;CENPI;CENPN;CENPQ;CEP57L1;CHAF1A;CHD4;CHD7;CHEK1;CHRM1;CKM;CLK2;CLSPN;CMBL;CNOT4;CNTLN;COL9A1;COM…
M1	dbcorrdb__RFX5__ENCSR000ECX_1__m2	6.8	0.0692	RFX5 (directAnnotation).	CEBPZ; E2F4; FOS; FOXI1; IRF3; NFYA; NFYB; NFYC; PBX3; SP1 (inferredBy_MotifSimilarity). PBX1; POLE3; POLE4 (inferredBy_MotifSimilarity_n_Orthology).	209	2397	AASS;ABHD17B;ACTL6A;ADAMTSL1;AGO1;ARHGEF2;ARL6IP6;ASF1B;ASPM;ATF7IP;AURKA;AURKB;BAIAP2-AS1;BBX;BCL2L12;BLM;BRCA1;BRD7;BRIP1;BUB1B;C6orf223;CCDC102A;CCNB2;CCT7;CDC25C;CDC45;CDC6;CDCA2;CDCA3;CDCA8;CDK1;CDK19;CDKN3;CENPA;CENPF;CENPI;CENPK;CENPM;CEP152;CHAF1A;CHEK2;CKAP2L;CKS1B;CPAMD8;CRYZL1;DDIAS;DDX12P;DMPK;E2F2;E2F3;E2F8;ECT2;EEF1A2;EZH2;FAM117A;FAM72A;FAM72B;FAM72C;FAM72D;FAM83D;FLNA;FOPNL;FPGS;F…
M1	hocomoco__E2F5_HUMAN.H11MO.0.B	6.78	0.069	E2F5 (directAnnotation).	E2F1; E2F2; E2F3; E2F4; E2F7; RB1; TFDP1 (inferredBy_MotifSimilarity). EVX1; EVX2 (inferredBy_MotifSimilarity_n_Orthology).	318	4497	ABHD17B;ABTB2;ACTN2;ADGRL2;AGO1;AIF1L;AKNA;AKT3;ALG10B;APOLD1;ARHGAP11A;ARHGAP11B;ARHGEF2;ARHGEF40;ARHGEF6;ARID2;ARL6IP6;ASB16-AS1;ATAD2;ATAD5;ATF6B;ATF7IP;ATN1;BARD1;BBX;BMPR1B;BOC;BTF3;CBX2;CCDC77;CCND2;CDC6;CDCA7L;CDK1;CDKN2C;CDON;CDT1;CENPI;CENPQ;CEP57L1;CHAF1A;CHD4;CHD7;CHEK1;CHRM1;CKM;CLK2;CLSPN;CMBL;CNTLN;COL9A1;CPNE1;CRYZL1;CSNK1E;CTNND2;CUX1;CYP7B1;DACH1;DBF4;DCK;DEK;DENND4C;DHFR;DOCK11;…
M1	homer__CWGGCGGGAA_E2F1	6.68	0.0684	E2F1 (directAnnotation).		344	4714	ABHD17B;ABTB2;AHCYL1;AK2;AKT2;AKT3;ANO6;ANP32E;APLN;ARHGEF2;ARHGEF40;ARHGEF6;ASB16-AS1;ASF1B;ATAD2;ATP2A1;BARD1;BAZ1B;BLM;BOC;BRCA1;BRIP1;C17orf53;C19orf48;C2orf48;CABP7;CBX2;CCDC102A;CCDC88C;CCND2;CCNE2;CDC25B;CDC25C;CDC6;CDCA3;CDK19;CDK2AP1;CDK4;CDKN2C;CDT1;CELSR2;CENPH;CENPM;CENPN;CENPQ;CEP152;CEP57L1;CHAF1A;CHD4;CHD7;CHEK1;CHRM1;CLK2;CMBL;CNKSR3;CNTLN;COL9A1;CORO2B;CPSF1;CUX1;DACH1;DBF4;DCLRE…
M1	dbcorrdb__CHD1__ENCSR000AQK_1__m1	6.6	0.068	CHD1 (directAnnotation).		70	318	AKT3;ATOH8;CELSR2;CHD7;EIF2AK4;FAM60A;FLNA;H2AFX;HIST1H1B;HIST1H1C;HIST1H1D;HIST1H1T;HIST1H2AB;HIST1H2AC;HIST1H2AD;HIST1H2AG;HIST1H2AI;HIST1H2AJ;HIST1H2AL;HIST1H2AM;HIST1H2BC;HIST1H2BD;HIST1H2BE;HIST1H2BG;HIST1H2BH;HIST1H2BI;HIST1H2BJ;HIST1H2BK;HIST1H2BL;HIST1H2BM;HIST1H2BN;HIST1H2BO;HIST1H3B;HIST1H3D;HIST1H3E;HIST1H3F;HIST1H3G;HIST1H3H;HIST1H3I;HIST1H3J;HIST1H4B;HIST1H4C;HIST1H4E;HIST1H4H;HIST1H…
M1	transfac_pro__M00939	6.6	0.0679	E2F1; E2F3; E2F4; TFDP1 (directAnnotation).	E2F2; E2F5; E2F7 (inferredBy_MotifSimilarity).	340	4582	ABHD17B;ABTB2;ACTL6A;ADAMTS19;ADGRL2;AGO1;AHCYL1;AIF1L;AKNA;ANP32E;APOLD1;ARHGAP11A;ARHGAP11B;ARHGAP15;ARHGEF2;ARHGEF40;ARHGEF6;ARID2;ASB16-AS1;ASPM;ATAD2;ATAD5;ATF6B;ATF7IP;ATN1;BARD1;BBX;BMPR1B;BOC;BRCA1;BRCA2;BRIP1;BTF3;C19orf48;CASZ1;CBX2;CCDC102A;CCND2;CCNE2;CDC45;CDC6;CDCA7L;CDK1;CDK19;CDK2AP1;CDKN2C;CDON;CDT1;CENPF;CENPI;CENPM;CEP55;CEP57L1;CHAF1A;CHEK1;CHRM1;CKM;CLK2;CLSPN;CMBL;CNOT4;CPNE…
M1	hocomoco__NFYA_HUMAN.H11MO.0.A	6.52	0.0674	NFYA (directAnnotation).	CEBPZ; E2F4; FOS; FOXI1; IRF3; NFYB; NFYC; PBX3; RFX5; SP1; SREBF1; YBX1 (inferredBy_MotifSimilarity). PBX1; POLE3 (inferredBy_MotifSimilarity_n_Orthology).	361	4968	AASS;ABHD17B;ABTB2;ACBD7;ACTA1;ACTL6A;ADAMTS19;ADAMTS9-AS2;ADAMTSL1;ADGRL2;AGO1;AK2;AKT3;ANP32E;ARHGAP11A;ARHGAP11B;ARHGEF2;ARL6IP6;ASF1B;ASPM;ATAD2;ATF7IP;ATG4D;ATP2A1;ATP2A1-AS1;AURKA;BAIAP2-AS1;BAZ1A;BBX;BCL2L12;BLM;BMPR1B;BOC;BRCA1;BRD7;BRIP1;BUB1B;C21orf58;C4orf46;C6orf223;CASP6;CCDC102A;CCNA2;CCNB2;CCNE2;CCT7;CDC25B;CDC25C;CDC45;CDC6;CDCA2;CDCA3;CDCA4;CDCA8;CDK1;CDK19;CDK2;CDKN3;CENPA;CENPF…
M1	dbcorrdb__IRF3__ENCSR000EDF_1__m1	6.51	0.0674	IRF3 (directAnnotation).	CEBPZ; CHD2; E2F4; FOS; FOXI1; NFYA; NFYB; NFYC; PBX3; RFX5; SP1; SREBF1; TBP; YBX1 (inferredBy_MotifSimilarity). PBX1; POLE3; POLE4 (inferredBy_MotifSimilarity_n_Orthology).	358	4813	AASS;ABHD17B;ACBD7;ACTA1;ACTL6A;ADAMTS19;ADAMTS9-AS2;ADGRL2;AGO1;AHCYL1;AK2;ALDH7A1;ANP32E;ARHGAP11A;ARHGAP11B;ARHGEF2;ARHGEF6;ARID2;ARL6IP6;ARNT;ASPM;ATAD2;ATF7IP;ATP2A1;ATP2A1-AS1;AURKA;AURKB;BAIAP2-AS1;BARD1;BAZ1A;BBX;BCL2L12;BLM;BMPR1B;BRCA1;BRD7;BRIP1;BUB1B;C21orf58;C4orf46;C6orf223;CASP6;CCDC102A;CCNA2;CCNB2;CCNE2;CCT7;CDC20;CDC25B;CDC25C;CDC45;CDC6;CDCA2;CDCA3;CDCA8;CDK1;CDK19;CDK2;CDKN3;C…
M1	transfac_pro__M00918	6.5	0.0673	E2F1; E2F3; E2F4; TFDP1 (directAnnotation).	E2F2; E2F5; E2F7; RB1 (inferredBy_MotifSimilarity).	303	3839	ABHD17B;ABTB2;ADAMTS19;ADGRL2;AGO1;AHCYL1;AIF1L;AKNA;ANP32E;APOLD1;ARHGAP11A;ARHGAP11B;ARHGAP15;ARHGEF2;ARHGEF6;ASPM;ATAD2;ATAD5;ATF6B;ATF7IP;ATN1;BARD1;BBX;BMPR1B;BOC;BRCA1;BRIP1;BTF3;CASZ1;CBX2;CCDC102A;CCND2;CCNE2;CDC25B;CDC45;CDC6;CDCA7L;CDK1;CDK2AP1;CDKN2C;CDON;CDT1;CENPF;CENPI;CEP57L1;CHAF1A;CHEK1;CHRM1;CKM;CLSPN;CMBL;CNOT4;CPNE1;CPS1;CTCF;CTNND2;CUX1;DACH1;DCK;DEK;DENND4C;DHFR;DIAPH3;DOCK1…
M1	transfac_public__M00050	6.38	0.0666	E2F1; E2F2; E2F3; E2F4; E2F5 (directAnnotation).	RB1; TFDP1 (inferredBy_MotifSimilarity). EVX1; EVX2 (inferredBy_MotifSimilarity_n_Orthology).	282	3836	ABHD17B;ABTB2;ACTN2;ADAMTS9-AS2;ADGRL2;AGO1;AHCYL1;AIF1L;AKNA;AKT3;APOLD1;ARHGAP11A;ARHGAP11B;ARHGEF2;ARHGEF40;ARHGEF6;ARID2;ARL6IP6;ASB16-AS1;ATAD2;ATAD5;ATF6B;ATF7IP;ATN1;BBX;BMPR1B;BOC;BRCA2;CBX2;CCDC102A;CCDC77;CCDC88C;CCND2;CCNE2;CDC6;CDCA7L;CDK1;CDON;CDT1;CENPQ;CEP57L1;CHAF1A;CHD4;CHD7;CHEK1;CHRM1;CLK2;CLSPN;CMBL;CNOT4;CNTLN;COMMD10;CPNE1;CRYZL1;CTNND2;CUX1;DACH1;DBF4;DCAF6;DCK;DEK;DHFR;DOC…
M1	hocomoco__NFYC_MOUSE.H11MO.0.B	6.35	0.0664	NFYC (inferredBy_Orthology).	CEBPZ; E2F4; FOS; FOXI1; IRF3; NFYA; NFYB; PBX3; RFX5; SP1; SREBF1; YBX1 (inferredBy_MotifSimilarity). PBX1; POLE3 (inferredBy_MotifSimilarity_n_Orthology).	339	4584	AASS;ABHD17B;ABTB2;ACBD7;ACTA1;ACTL6A;ADAMTS9-AS2;ADAMTSL1;ADGRL2;AGO1;AK2;AKT3;ANP32E;ARHGAP11A;ARHGAP11B;ARL6IP6;ASF1B;ASPM;ATAD2;ATF7IP;ATG4D;ATP2A1;ATP2A1-AS1;AURKA;AURKB;BAIAP2-AS1;BAZ1A;BBX;BCL2L12;BLM;BMPR1B;BRCA1;BRD7;BRIP1;BUB1B;C21orf58;C4orf46;C6orf223;CASP6;CCDC102A;CCNB2;CCNE2;CCT7;CDC25B;CDC25C;CDC45;CDC6;CDCA2;CDCA3;CDCA4;CDK1;CDK19;CDKN3;CENPA;CENPF;CENPH;CENPI;CENPK;CENPM;CENPU;C…
M1	hocomoco__NFYC_HUMAN.H11MO.0.A	6.27	0.0659	NFYC (directAnnotation).	CEBPZ; E2F4; FOS; FOXI1; IRF3; NFYA; NFYB; PBX3; RFX5; SP1; SREBF1; YBX1 (inferredBy_MotifSimilarity). PBX1; POLE3 (inferredBy_MotifSimilarity_n_Orthology).	310	3853	AASS;ABHD17B;ABTB2;ACBD7;ACTL6A;ADAMTS9-AS2;ADAMTSL1;ADGRL2;AGO1;AK2;ANP32E;ARHGAP11A;ARHGAP11B;ARHGEF2;ARL6IP6;ASF1B;ASPM;ATAD2;ATF7IP;ATP2A1;ATP2A1-AS1;AURKA;AURKB;BAIAP2-AS1;BBX;BCL2L12;BLM;BRCA1;BRD7;BRIP1;BUB1B;C21orf58;C6orf223;CASP6;CCDC102A;CCNB2;CCT7;CDC25C;CDC45;CDC6;CDCA2;CDCA3;CDCA4;CDCA8;CDK1;CDK19;CDKN3;CENPA;CENPF;CENPI;CENPK;CENPM;CENPU;CEP152;CHAF1A;CHEK2;CKAP2L;CKS1B;CLIC6;CPAMD…
M1	cisbp__M6192	6.26	0.0658	E2F3 (directAnnotation).	E2F1; E2F4; E2F5; E2F7; TFDP1 (inferredBy_MotifSimilarity). EVX1; EVX2 (inferredBy_MotifSimilarity_n_Orthology).	358	4993	ABHD17B;ABTB2;ACTC1;ACTL6A;ACTN2;ADAMTS19;ADAMTS9-AS2;ADCY3;ADGRL2;AGO1;AIF1L;AKNA;ANO6;ANP32E;APLN;APOLD1;ARHGAP11A;ARHGAP11B;ARHGAP15;ARHGEF2;ARHGEF6;ARID2;ASPM;ATAD2;ATAD5;ATF7IP;ATN1;BARD1;BBX;BLOC1S5;BMPR1B;BOC;BRCA1;BRIP1;C19orf48;CASP7;CASZ1;CBX2;CCDC102A;CCDC22;CCND2;CCNE2;CCNY;CDC25B;CDC25C;CDC45;CDC6;CDCA7L;CDK2AP1;CDKN2C;CDON;CDT1;CENPF;CENPI;CENPM;CEP131;CEP57L1;CEP83;CHAF1A;CHD7;CHEK…
M1	cisbp__M1856	6.26	0.0658	E2F1 (directAnnotation).	E2F4; E2F6 (inferredBy_MotifSimilarity). E2F3 (inferredBy_MotifSimilarity_n_Orthology).	344	4896	AASS;ABHD17B;ACTC1;ADCY3;ADGRL2;ADM2;AGO1;AHCYL1;AKNA;AKT2;AKT3;ALG10;ALG10B;ANP32E;APLN;APOLD1;ARHGEF6;ARID2;ATAD2;ATF7IP;ATP2A1;BAIAP2-AS1;BARD1;BAZ1B;BOC;BRCA1;C11orf54;C17orf53;CABP7;CASZ1;CBX2;CCDC102A;CCDC8;CCDC88C;CCND2;CCNE2;CDC25C;CDC40;CDC6;CDCA3;CDK1;CDK19;CDK2AP1;CDK4;CDKN2C;CDKN3;CDT1;CENPM;CEP135;CEP152;CEP55;CEP57L1;CHAF1A;CHD4;CHD7;CHEK1;CHRM1;CHSY3;CLK2;CLSPN;CMBL;CNKSR3;CNOT4;CN…
M1	transfac_pro__M07206	6.25	0.0657	E2F1 (directAnnotation).	E2F4; E2F6 (inferredBy_MotifSimilarity). E2F3 (inferredBy_MotifSimilarity_n_Orthology).	362	4964	AASS;ABHD17B;ACTC1;ADCY3;ADGRL2;ADM2;AHCYL1;AK2;AKNA;AKT2;AKT3;ALG10;ALG10B;ANP32E;APLN;APOLD1;ARHGEF6;ATAD2;ATF7IP;ATP2A1;BAIAP2-AS1;BARD1;BAZ1B;BCAP29;BOC;BRCA1;BRCA2;C11orf54;C17orf53;CABP7;CASZ1;CBX2;CCDC102A;CCDC22;CCDC8;CCND2;CCNE2;CCNY;CDC25C;CDC40;CDC6;CDCA3;CDK1;CDK19;CDK2AP1;CDK4;CDKN2C;CDKN3;CDT1;CENPF;CENPM;CEP135;CEP152;CEP55;CEP57L1;CEP83;CHAF1A;CHD4;CHD7;CHEK1;CHRM1;CHSY3;CLK2;CLSP…
M1	transfac_pro__M00739	6.24	0.0657	TFDP2 (directAnnotation).	E2F4; TFDP1 (inferredBy_MotifSimilarity).	352	4798	AASS;ABHD17B;ABTB2;ADAMTS9-AS2;ADCY3;ADGRL2;AGO1;AK2;AKNA;AKT3;ALG10;ALG10B;ANO6;APOLD1;ARHGAP11A;ARHGEF2;ARHGEF40;ARHGEF6;ARL6IP6;ASB16-AS1;ATAD5;ATF7IP;ATN1;ATP2A1;BARD1;BBX;BMPR1B;BOC;BRCA1;BRD7;BRIP1;BTF3;C17orf53;C19orf48;CAAP1;CASZ1;CBX2;CCDC102A;CCDC77;CCDC88C;CCND2;CCNE2;CDC6;CDK1;CDK2AP1;CDKN2C;CDT1;CELSR2;CENPH;CENPM;CENPQ;CHAF1A;CHD4;CHEK1;CHRM1;CKM;CLK2;CLSPN;CMBL;CNTLN;COL9A1;CRB2;CR…
M1	swissregulon__hs__E2F1..5.p2	6.22	0.0656	E2F1; E2F2; E2F3; E2F4; E2F5 (directAnnotation).	RB1; TFDP1 (inferredBy_MotifSimilarity).	200	2396	ABTB2;ADGRL2;AHCYL1;AIF1L;AKNA;APOLD1;ARHGAP11A;ARHGAP11B;ARHGAP15;ARHGEF2;ARHGEF6;ARID2;ARL6IP6;ASB16-AS1;ATAD2;ATAD5;ATF6B;ATF7IP;BBX;BMPR1B;BOC;CCND2;CDC6;CDK1;CDON;CDT1;CENPQ;CEP57L1;CHAF1A;CHD7;CHEK1;CLK2;CLSPN;CNOT4;CRYZL1;CUX1;DCK;DEK;DHFR;DOCK11;DTL;E2F1;E2F2;E2F3;E2F7;E2F8;EMC3-AS1;EMP2;ERH;EXO1;EXPH5;EZH2;FAT4;FBLN1;FBXO5;FGFBP3;FKBP5;GAS1;GEN1;GINS1;GINS2;GJC1;GLI2;GLI3;GLIS2;GPC4;GPR1…
M1	cisbp__M0665	6.22	0.0656		E2F1; E2F2 (inferredBy_MotifSimilarity).	171	1753	ADAMTS19;ADCY3;ADGRL2;ANO6;ANP32E;APOLD1;ASPM;ATAD5;ATF7IP;BARD1;BMPR1B;BOC;BRCA1;CBX2;CCDC88C;CCND2;CDC14A;CDC6;CDK1;CDON;CDT1;CENPQ;CEP57L1;CHAF1A;CHEK1;CLSPN;CPNE1;CUX1;DACH1;DDX12P;DHFR;DMRT3;DOCK11;DZIP1L;E2F1;E2F2;E2F3;E2F8;EIF2AK2;ERBIN;EXO1;EZH2;FAM111B;FAM72C;FBXO5;FCHSD2;FLNA;FXN;GABPB2;GINS1;GJC1;GLI2;GLIS2;GTPBP1;HELLS;HIST1H2AG;HIST1H2AH;HIST1H2AI;HIST1H2AJ;HIST1H2AL;HIST1H2BI;HIST1H…
M1	dbcorrdb__RFX5__ENCSR000ECF_1__m2	6.18	0.0653	RFX5 (directAnnotation).	CEBPZ; CHD2; E2F4; ELK4; FOS; FOXI1; IRF3; NFYA; NFYB; NFYC; PBX3; SP1; SP2; SREBF1 (inferredBy_MotifSimilarity). PBX1; POLE3; POLE4 (inferredBy_MotifSimilarity_n_Orthology).	303	3835	AASS;ABHD17B;ACBD7;ACTA1;ACTL6A;ADAMTSL1;ADGRL2;AGO1;AHCYL1;ANP32E;ARHGAP11A;ARHGEF2;ARID2;ARL6IP6;ASF1B;ASPM;ATAD2;ATF7IP;ATP2A1-AS1;AURKA;AURKB;BAIAP2-AS1;BARD1;BBX;BCL2L12;BLM;BOC;BRCA1;BRD7;BRIP1;BUB1B;C4orf46;C6orf223;CCDC102A;CCNB2;CCT7;CDC25C;CDC45;CDC6;CDCA2;CDCA3;CDCA4;CDCA8;CDK1;CDK19;CDKN3;CENPA;CENPF;CENPI;CENPK;CENPM;CEP152;CHAF1A;CHEK2;CKAP2;CKAP2L;CKM;CKS1B;COL15A1;CORO2B;CPAMD8;CR…
M1	transfac_pro__M08874	6.13	0.065	E2F1 (directAnnotation).	E2F2; E2F3; E2F4; E2F5; E2F6; E2F7; TFDP1 (inferredBy_MotifSimilarity).	346	4568	AASS;ABHD17B;ABTB2;ACTC1;ACTL6A;ADAMTS9-AS2;ADCY3;ADGRL2;AGO1;AKNA;AKT3;ALG10;ALG10B;ANO6;ANTXR1;APOLD1;ARHGAP15;ARHGEF2;ARHGEF40;ARID2;ATAD2;ATAD5;ATF7IP;ATP2A1;BARD1;BAZ1A;BAZ1B;BBX;BMPR1B;BOC;BRCA1;BRCA2;C17orf53;C19orf48;CASZ1;CBX2;CCDC102A;CCDC88C;CCND2;CCNE2;CDC14A;CDC6;CDK1;CDK2AP1;CDON;CDT1;CENPH;CENPM;CHD4;CHD7;CHEK1;CHRM1;CKM;CLK2;CLSPN;CMBL;CNKSR3;CNOT4;CNTLN;COL9A1;CORO2B;CPS1;CRYZL1;…
M1	cisbp__M6190	6.07	0.0646	E2F1 (directAnnotation).	E2F3; E2F4; TFDP1 (inferredBy_MotifSimilarity).	216	2597	ABHD17B;ABTB2;ACTC1;ADGRL2;AHCYL1;AK2;AKT2;AKT3;ANTXR1;APOLD1;ARHGEF2;ARHGEF40;ATAD2;ATF7IP;ATP2A1;BAZ1A;BAZ1B;BBX;BOC;BRCA1;C19orf48;CA3;CALHM2;CASZ1;CBX2;CCDC102A;CCND2;CCNE2;CDC6;CDK1;CDK2AP1;CDON;CDT1;CENPH;CENPQ;CHAF1A;CHD4;CHD7;CHEK1;CHRM1;CLK2;COL11A1;DACH1;DHFR;DMRT3;DOCK11;E2F1;E2F2;E2F3;E2F7;E2F8;EIF2AK4;EMC3-AS1;EMP2;ENO2;ERBIN;EXT1;EZH2;FAM57A;FAM72A;FAM72C;FAM72D;FANCL;FAT4;FBN3;FBXO…
M1	dbcorrdb__IRF3__ENCSR000EEJ_1__m1	6.05	0.0646	IRF3 (directAnnotation).	CHD2; E2F4; FOS; FOXI1; NFYA; NFYB; NFYC; PBX3; RFX5; SP1; SP2; SREBF1; YBX1 (inferredBy_MotifSimilarity). PBX1; POLE3; POLE4 (inferredBy_MotifSimilarity_n_Orthology).	268	3071	AASS;ABHD17B;ACBD7;ACTL6A;ADAMTSL1;ADGRL2;AGO1;AHCYL1;AK2;ARHGAP11A;ARHGAP11B;ARID2;ARL6IP6;ASPM;ATAD2;ATF7IP;ATP2A1;ATP2A1-AS1;AURKA;BAIAP2-AS1;BAZ1A;BBX;BCL2L12;BRCA1;BRIP1;BUB1B;C21orf58;C6orf223;CCDC102A;CCNA2;CCNB2;CCNE2;CCT7;CDC25B;CDC45;CDC6;CDCA2;CDCA3;CDK1;CDK19;CDK2;CDKN3;CENPA;CENPF;CENPM;CHAF1A;CHEK2;CKAP2;CKAP2L;CKS1B;CLIC6;CORO2B;CPAMD8;CRAMP1;CRYZL1;DCLRE1C;DDX12P;DEK;DES;DLGAP5;DL…
M1	transfac_pro__M04683	6.04	0.0645	NFYA (directAnnotation).	CEBPZ; E2F4; FOS; FOXI1; IRF3; NFYB; NFYC; PBX3; RFX5; SP1; SREBF1; YBX1 (inferredBy_MotifSimilarity). PBX1; POLE3 (inferredBy_MotifSimilarity_n_Orthology).	273	3254	AASS;ABHD17B;ACBD7;ACTL6A;ADAMTSL1;ADGRL2;AK2;AKT3;ANP32E;ARHGAP11A;ARL6IP6;ASPM;ATAD2;ATF7IP;ATP2A1;ATP2A1-AS1;AURKA;AURKB;BAIAP2-AS1;BBX;BCL2L12;BLM;BRCA1;BRD7;BRIP1;C6orf223;CASP6;CCDC102A;CCNB2;CCNE2;CCT7;CDC25B;CDC25C;CDC45;CDC6;CDCA2;CDCA3;CDCA4;CDK1;CDK19;CDKN3;CENPA;CENPF;CENPI;CENPM;CHAF1A;CHEK2;CKAP2;CKAP2L;CKS1B;CLIC6;COL15A1;CPAMD8;CRAMP1;DARS;DCLRE1C;DDIAS;DDX12P;DES;DLGAP5;DMPK;DTL;…
M1	dbcorrdb__E2F6__ENCSR000EVK_1__m1	6.03	0.0644	E2F6 (directAnnotation).	BRF1; CEBPB; CTCF; E2F1; E2F4; EZH2; HDAC2; MAZ; NELFE; POLR2A; RAD21; RBBP5; SMARCA4; SREBF1; SREBF2; SUPT20H; TAF1; XRCC4; ZNF274 (inferredBy_MotifSimilarity). E2F3 (inferredBy_MotifSimilarity_n_Orthology).	279	3643	AASS;ABHD17B;ABTB2;ACTC1;ACTL6A;ADCY3;ADGRL2;AHCYL1;AK2;AKNA;AKT2;AKT3;ALG10;ALG10B;ANO6;ANP32E;ARHGEF2;ARHGEF6;ASF1B;ATAD2;ATF7IP;ATP2A1;BARD1;BAZ1B;BOC;BRCA1;BRCA2;BRIP1;C17orf53;C19orf48;CABP7;CASZ1;CBX2;CCDC102A;CCDC8;CCDC88C;CCND2;CCNE2;CDC25C;CDC6;CDK2AP1;CDK4;CDKN2C;CDKN3;CDT1;CEP55;CHAF1A;CHD4;CHEK1;CHRM1;CKS1B;CLK2;CLSPN;CNOT4;CNTLN;COL15A1;COL9A1;CRB2;CROCC;CTCF;CTNND2;CUX1;DACH1;DEK;DO…
M1	dbcorrdb__NFYB__ENCSR000DNM_1__m1	5.96	0.0639	NFYB (directAnnotation).	CHD2; E2F4; FOS; FOXI1; IRF3; NFYA; NFYC; PBX3; RFX5; SP1; SP2; SREBF1 (inferredBy_MotifSimilarity). PBX1; POLE3; POLE4 (inferredBy_MotifSimilarity_n_Orthology).	359	4809	AASS;ABHD17B;ABTB2;ACBD7;ACTA1;ACTL6A;ADAMTS19;ADAMTSL1;ADGRL2;AGO1;AK2;ALDH7A1;ANP32E;ARHGAP11A;ARHGAP11B;ARHGEF2;ARHGEF6;ARID2;ARL6IP6;ASF1B;ASPM;ATAD2;ATF7IP;ATP2A1;ATP2A1-AS1;AURKA;AURKB;BAIAP2-AS1;BAZ1B;BBX;BCL2L12;BLM;BMPR1B;BRCA1;BRD7;BRIP1;BUB1B;C21orf58;C4orf46;C6orf223;CASP6;CCDC102A;CCNB2;CCNE2;CCT7;CDC25B;CDC25C;CDC45;CDC6;CDCA2;CDCA3;CDK1;CDK19;CDKN3;CDT1;CELSR2;CENPA;CENPF;CENPI;CEN…
M1	dbcorrdb__E2F4__ENCSR000DOR_1__m1	5.94	0.0639	E2F4 (directAnnotation).	E2F1; E2F6; SIN3A; TFDP1 (inferredBy_MotifSimilarity).	343	4531	ABHD17B;ABTB2;ACTA1;ACTL6A;ADAMTS9-AS2;ADGRL2;AGO1;AHCYL1;AIF1L;AK2;AKNA;AKT2;AKT3;ALG8;ARHGEF2;ARHGEF40;ARHGEF6;ARNT;ASPM;ATAD2;ATAD5;ATF7IP;AUNIP;AURKB;BARD1;BAZ1A;BAZ1B;BBX;BOC;BRCA1;BRCA2;BRIP1;C17orf53;C19orf48;CASZ1;CCDC88C;CCND2;CCNE2;CDC25C;CDC6;CDCA3;CDCA5;CDK19;CDK4;CDKN2C;CDON;CDT1;CELSR2;CENPM;CENPN;CHAF1A;CHD4;CHD7;CHRM1;CLK2;CLSPN;CMBL;CNOT4;CNTLN;COL15A1;CRB2;CSNK1E;CTCF;CTNND2;CUX…
M1	dbcorrdb__NFYA__ENCSR000DNN_1__m1	5.94	0.0638	NFYA (directAnnotation).	CEBPZ; E2F4; FOS; FOXI1; IRF3; NFYB; NFYC; PBX3; RFX5; SP1; SREBF1 (inferredBy_MotifSimilarity). PBX1 (inferredBy_MotifSimilarity_n_Orthology).	319	4214	ABHD17B;ACTL6A;ADAMTS9-AS2;ADAMTSL1;ADGRL2;AGO1;AK2;AKT3;ARHGAP11A;ARHGAP11B;ARHGEF6;ARID2;ARL6IP6;ASPM;ATAD2;ATF7IP;ATP2A1;ATP2A1-AS1;AURKA;AURKB;BAIAP2-AS1;BARD1;BBX;BCL2L12;BLM;BRCA1;BRIP1;BUB1B;C21orf58;C4orf46;CCDC102A;CCNB2;CCNE2;CCT7;CDC20;CDC25B;CDC25C;CDC45;CDC6;CDCA2;CDCA3;CDK1;CDK19;CDK2;CDKN3;CENPA;CENPF;CENPI;CENPM;CEP55;CHAF1A;CHEK2;CHRM1;CKM;CKS1B;CLIC6;CORO2B;CPAMD8;CRAMP1;CRYZL1;…
M1	elemento__TTTCGCGC	5.92	0.0637			308	4328	AASS;ABHD17B;ABTB2;ACTL6A;ADCY3;ADGRL2;AGO1;AKT3;ALG10;ALG10B;ANO6;APOLD1;ARHGAP11A;ARHGEF2;ARHGEF6;ARID2;ARL6IP6;ATAD2;ATAD5;ATF7IP;BARD1;BAZ1A;BBX;BMPR1B;BOC;C19orf48;CA3;CA5B;CBX2;CCND2;CCNE2;CDC6;CDCA3;CDCA7L;CDK1;CDON;CDT1;CENPF;CENPI;CEP57L1;CEP83;CHD7;CHRAC1;CHRM1;CLK2;CLSPN;CNKSR3;CNOT4;CNTLN;COMMD10;CPNE1;CRYZL1;CSNK1E;CTNND2;CUX1;CYP7B1;DACH1;DEK;DHFR;DOCK11;DSC3;E2F1;E2F2;E2F3;E2F7;E2F…
M1	transfac_pro__M08875	5.9	0.0636	E2F1; E2F2; E2F3; E2F4; E2F5; E2F6; E2F7 (directAnnotation).		349	4878	ABHD17B;ABTB2;ACTN2;ADAMTS9-AS2;ADGRL2;AKNA;AKT3;ANP32E;ANTXR1;APOLD1;ARHGAP15;ARHGEF2;ARHGEF40;ARHGEF6;ARID2;ARL6IP6;ATAD2;ATAD5;ATF7IP;AUNIP;BARD1;BBX;BCAP29;BMPR1B;BOC;BRCA2;C19orf48;CASZ1;CBX2;CCND2;CCNE2;CDC14A;CDC25B;CDC6;CDCA7L;CDK1;CDK2AP1;CDON;CDT1;CENPF;CENPH;CEP57L1;CHAF1A;CHD4;CHD7;CHEK1;CHRM1;CHSY3;CLK2;CLSPN;CMBL;CNKSR3;CNOT4;CNTLN;COL9A1;CSNK1E;CTCF;CTNND2;CUX1;DACH1;DBF4;DCK;DDX12…
M1	cisbp__M6515	5.87	0.0634	TFDP1 (directAnnotation).	E2F1; E2F3; E2F4 (inferredBy_MotifSimilarity).	276	3809	AASS;ABHD17B;ACTC1;ADM2;AGO1;AIF1L;AK2;AKNA;AKT2;APOLD1;ARHGEF2;ARHGEF40;ATAD2;ATAD5;ATF7IP;ATP2A1;AUNIP;BARD1;BAZ1A;BAZ1B;BBX;BMPR1B;BOC;BRD7;C17orf53;C19orf48;CACNG1;CASZ1;CCDC102A;CCDC8;CCND2;CCNE2;CDC25B;CDC6;CDK1;CDK2AP1;CDK4;CDK5RAP2;CDKN2C;CDON;CDT1;CENPF;CENPQ;CEP152;CEP57L1;CHAF1A;CHD7;CHEK1;CHEK2;CHRM1;CHSY3;CLK2;CNOT4;CORO2B;CTCF;DACH1;DDIAS;DHFR;DMRT3;DOCK11;DPH5;E2F1;E2F2;E2F3;E2F8;E…
M1	dbcorrdb__SP1__ENCSR000BIR_1__m1	5.84	0.0632	SP1 (directAnnotation).	CHD2; E2F4; FOS; FOXI1; IRF3; NFYA; NFYB; NFYC; PBX3; RFX5; SREBF1 (inferredBy_MotifSimilarity). PBX1; POLE3 (inferredBy_MotifSimilarity_n_Orthology).	326	4193	AASS;ABHD17B;ACTL6A;ADAMTS9-AS2;ADGRL2;AGO1;AK2;ANP32E;ARHGAP11A;ARHGAP11B;ARHGEF2;ARL6IP6;ASF1B;ASPM;ATAD2;ATF7IP;ATP2A1;ATP2A1-AS1;AURKA;AURKB;BAIAP2-AS1;BBX;BCL2L12;BLM;BRCA1;BRD7;BRIP1;C21orf58;C4orf46;C6orf223;CASP6;CCDC102A;CCNB2;CCT7;CDC25B;CDC25C;CDC45;CDC6;CDCA2;CDCA3;CDCA8;CDK1;CDK19;CDKN3;CDT1;CENPA;CENPF;CENPI;CENPK;CENPM;CEP55;CHAF1A;CHEK2;CHRM1;CKAP2;CKAP2L;CKS1B;CLIC6;CLSPN;CORO2B;…
M1	cisbp__M6196	5.82	0.0631	E2F7 (directAnnotation).	E2F3 (inferredBy_MotifSimilarity). EVX1; EVX2 (inferredBy_MotifSimilarity_n_Orthology).	295	4562	AASS;ABHD17B;ACTL6A;ADAMTSL1;ADGRA3;ADGRL2;AHCYL1;AJUBA;AK2;AKNA;AKT3;ALG10;ALG10B;ANO6;APOLD1;ARHGAP15;ARHGEF2;ARHGEF40;ARHGEF6;ASB16-AS1;ATAD2;ATAD5;ATF7IP;ATP2A1;BAZ1A;BAZ1B;BBX;BMPR1B;BOC;BRD7;C17orf53;CA3;CASZ1;CBX2;CCDC102A;CCDC34;CCDC88C;CCND2;CCNE2;CDC40;CDCA7L;CDK1;CDK19;CDON;CENPE;CENPQ;CHAF1A;CHD4;CHD7;CHEK1;CLSPN;CMBL;CNKSR3;CNTLN;COL11A1;COL9A1;CORO2B;CTCF;CTNND2;CYP7B1;DARS;DEK;DHFR…
M1	taipale_cyt_meth__E2F1_NWTTTGGCGCCAWWWN_FL	5.82	0.0631	E2F1 (directAnnotation).	E2F2; E2F3; E2F4 (inferredBy_MotifSimilarity). E2F6 (inferredBy_MotifSimilarity_n_Orthology).	328	4976	AACS;ABHD17B;ACADL;ADCY3;ADGRL2;AGO1;AIF1L;ALG10;ALG10B;ANAPC16;ANO6;ANP32E;APLN;APOLD1;ARHGEF2;ARHGEF6;ARID2;ASB16-AS1;ATAD2;ATAD5;ATF7IP;AXL;BARD1;BAZ1A;BAZ1B;BCAP29;BLM;BLOC1S5;BMPR1B;BOC;BRCA1;BRCA2;C17orf53;C19orf48;CA3;CASZ1;CCDC77;CCDC88C;CCNB1;CCND2;CCNE2;CCNY;CDC14A;CDC25C;CDC6;CDKN2C;CDON;CDT1;CENPN;CENPQ;CEP135;CEP57L1;CHAF1A;CHEK1;CHEK2;CHRM1;CKM;CLSPN;CNKSR3;CNOT4;COL11A1;COL4A2;COL9…
M1	dbcorrdb__SP1__ENCSR000BKO_1__m1	5.78	0.0628	SP1 (directAnnotation).	E2F4; FOS; IRF3; NFYA; NFYB; NFYC; PBX3; RFX5; SREBF1 (inferredBy_MotifSimilarity). PBX1 (inferredBy_MotifSimilarity_n_Orthology).	285	3552	AASS;ABHD17B;ABTB2;ACTL6A;ADAMTS19;ADAMTSL1;ADGRL2;AGO1;ALG10B;ANP32E;ARHGAP11A;ARHGAP11B;ARID2;ARL6IP6;ASF1B;ASPM;ATAD2;ATF7IP;ATP2A1;ATP2A1-AS1;AURKA;AURKB;BAIAP2-AS1;BAZ1B;BBX;BCL2L12;BRCA1;BRD7;BRIP1;BUB1B;C21orf58;CCDC102A;CCNB2;CCT7;CDC25C;CDC45;CDC6;CDCA2;CDCA3;CDCA4;CDCA8;CDK1;CDK19;CDKN3;CENPA;CENPF;CENPI;CENPM;CEP131;CEP55;CHAF1A;CHEK2;CHRM1;CKS1B;CLIC6;CLSPN;CORO2B;CPAMD8;CTNND2;DDX12P…
M1	dbcorrdb__PBX3__ENCSR000BGR_1__m2	5.74	0.0626	PBX3 (directAnnotation).	CHD2; E2F4; FOS; FOXI1; IRF3; NFYA; NFYB; NFYC; POLR2A; RFX5; SP1; SP2; SREBF1; SRF (inferredBy_MotifSimilarity). PBX1; POLE3; POLE4 (inferredBy_MotifSimilarity_n_Orthology).	266	2984	AASS;ABHD17B;ABTB2;ACBD7;ACTL6A;ADAMTSL1;ADGRL2;AGO1;ARHGAP11A;ARL6IP6;ASF1B;ASPM;ATAD2;ATP2A1;ATP2A1-AS1;AURKA;BAIAP2-AS1;BBX;BCL2L12;BLM;BRCA1;BRD7;BRIP1;C21orf58;C6orf223;CCDC102A;CCNB2;CCT7;CDC20;CDC25C;CDC45;CDC6;CDCA2;CDCA3;CDK1;CDK19;CDKN3;CENPF;CENPI;CENPK;CENPM;CHAF1A;CHEK2;CKAP2;CKAP2L;CKS1B;CPAMD8;CRAMP1;CRYZL1;DCLRE1C;DDX12P;DES;DLGAP5;DMPK;DTL;E2F1;E2F2;E2F3;E2F7;E2F8;ECT2;EEF1A2;ELA…
M1	dbcorrdb__RFX5__ENCSR000DZW_1__m2	5.72	0.0625	RFX5 (directAnnotation).	CEBPZ; CHD2; E2F4; FOS; FOXI1; IRF3; NFYA; NFYB; NFYC; PBX3; SP1; SP2; SREBF1 (inferredBy_MotifSimilarity). PBX1; POLE3 (inferredBy_MotifSimilarity_n_Orthology).	341	4428	AASS;ABHD17B;ACBD7;ACTL6A;ADAMTS19;ADAMTS9-AS2;ADAMTSL1;ADGRL2;AGO1;AK2;ANP32E;ARHGAP11A;ARHGAP11B;ARHGEF6;ARID2;ARL6IP6;ASF1B;ASPM;ATAD2;ATF7IP;ATP2A1;ATP2A1-AS1;AURKA;AURKB;BAIAP2-AS1;BBX;BCL2L12;BLM;BRCA1;BRD7;BRIP1;BUB1B;C21orf58;C4orf46;C6orf223;CASP6;CCDC102A;CCNB2;CCT7;CDC20;CDC25B;CDC25C;CDC45;CDC6;CDCA2;CDCA3;CDCA4;CDK1;CDK19;CDKN3;CDT1;CENPA;CENPF;CENPI;CENPK;CENPM;CENPU;CEP55;CHAF1A;CH…
M1	transfac_pro__M00775	5.72	0.0625	NFYA; NFYB; NFYC (directAnnotation).	E2F4; FOS; IRF3; PBX3; RFX5; SP1 (inferredBy_MotifSimilarity). POLE3 (inferredBy_MotifSimilarity_n_Orthology).	327	4861	AASS;ABHD17B;ABTB2;ACTL6A;ADAMTS9-AS2;ADAMTSL1;ADGRL2;AKT3;ANO6;ANP32E;ARHGAP15;ARHGEF2;ARNT;ASF1B;ASPM;ATF7IP;ATG4D;ATN1;ATP2A1;ATP2A1-AS1;AURKA;AURKB;BAIAP2-AS1;BBX;BCL2L12;BMPR1B;BOC;BRCA1;BRD7;BRIP1;BUB1B;C21orf58;C6orf223;CA3;CCDC102A;CCNA2;CCNB2;CCT7;CDC25C;CDC45;CDC6;CDCA2;CDCA3;CDCA4;CDK1;CDK19;CDKN3;CDON;CDT1;CENPF;CENPH;CENPI;CENPM;CENPU;CEP152;CEP83;CHAF1A;CHD4;CHEK2;CHRM1;CKAP2;CKM;CK…
M1	cisbp__M6371	5.72	0.0625	NFYA (directAnnotation).	CEBPZ; E2F4; FOS; FOXI1; IRF3; NFYB; NFYC; PBX3; RFX5; SP1; SREBF1; YBX1 (inferredBy_MotifSimilarity). PBX1; POLE3 (inferredBy_MotifSimilarity_n_Orthology).	321	3997	AASS;ABHD17B;ABTB2;ACBD7;ACTL6A;ADAMTSL1;ADGRL2;ANP32E;ARHGAP11A;ARHGAP11B;ARL6IP6;ASF1B;ASPM;ATAD2;ATF7IP;ATG4D;ATP2A1;ATP2A1-AS1;AURKA;AURKB;BAIAP2-AS1;BBX;BCL2L12;BLM;BMPR1B;BRCA1;BRD7;BRIP1;BUB1B;C21orf58;C4orf46;C6orf223;CBX2;CCDC102A;CCNB2;CCT7;CDC20;CDC25C;CDC45;CDC6;CDCA2;CDCA3;CDCA4;CDCA8;CDK1;CDK19;CDKN3;CENPA;CENPF;CENPH;CENPI;CENPK;CENPM;CENPU;CEP152;CHAF1A;CHEK2;CKAP2;CKAP2L;CKS1B;CL…
M1	hocomoco__E2F4_HUMAN.H11MO.0.A	5.68	0.0623	E2F4 (directAnnotation).	E2F1; E2F6; E2F7; TFDP1 (inferredBy_MotifSimilarity). ZNF583 (inferredBy_MotifSimilarity_n_Orthology).	342	4811	ABHD17B;ABTB2;ADCY3;ADGRL2;AGO3;AHCYL1;AK2;AKNA;AKT3;ANO6;ANP32E;ANTXR1;APOLD1;ARHGAP15;ARHGEF2;ARHGEF40;ASB16-AS1;ASPM;ATAD2;ATF7IP;ATOH8;ATP2A1;AUNIP;BARD1;BAZ1A;BAZ1B;BOC;BRCA1;BRIP1;C17orf53;C19orf48;C4orf47;C6orf223;CABP7;CASZ1;CBX2;CCDC102A;CCDC8;CCDC88C;CCND2;CCNE2;CDC40;CDK1;CDK19;CDK2AP1;CDK4;CDKN2C;CDT1;CENPF;CENPH;CENPM;CEP55;CEP57L1;CHD4;CHD7;CHRM1;CKS1B;CLK2;CNKSR3;CNOT4;CNTLN;COL11A…
M1	hocomoco__E2F1_HUMAN.H11MO.0.A	5.67	0.0622	E2F1 (directAnnotation).	E2F3; E2F4; E2F6; E2F7; TFDP1 (inferredBy_MotifSimilarity). SP4 (inferredBy_MotifSimilarity_n_Orthology).	317	4320	AASS;ABHD17B;ABTB2;ACTC1;ADCY3;ADGRL2;AGO3;AHCYL1;AK2;AKNA;AKT2;AKT3;ANP32E;ANTXR1;APLN;ARHGEF2;ARHGEF40;ATAD2;ATF7IP;ATP2A1;AXL;BARD1;BAZ1A;BAZ1B;BBX;BOC;BRCA1;BRIP1;C17orf53;C19orf48;C4orf47;CASZ1;CBX2;CCDC102A;CCDC88C;CCND2;CCNE2;CDC25B;CDC25C;CDC6;CDK1;CDK19;CDK2AP1;CDK4;CDKN2C;CDKN3;CDT1;CENPH;CENPM;CEP57L1;CHAF1A;CHD4;CHD7;CHEK1;CHRM1;CLK2;CNOT4;CNTLN;COL11A1;COL4A2;COL9A1;CRYZL1;CSNK1E;CTC…
M1	dbcorrdb__FOS__ENCSR000FAI_1__m1	5.65	0.0621	FOS (directAnnotation).	CHD2; E2F4; FOXI1; IRF3; NFYA; NFYB; NFYC; PBX3; RFX5; SP1; SP2; SREBF1 (inferredBy_MotifSimilarity). PBX1; POLE3 (inferredBy_MotifSimilarity_n_Orthology).	342	4489	AASS;ABHD17B;ACBD7;ACTL6A;ADAMTS19;ADAMTS9-AS2;ADAMTSL1;ADGRL2;AGO1;AK2;ALDH7A1;ANP32E;ARHGAP11A;ARHGAP11B;ARHGEF6;ARID2;ARL6IP6;ASF1B;ASPM;ATAD2;ATP2A1;ATP2A1-AS1;AURKA;AURKB;BAIAP2-AS1;BBX;BCL2L12;BLM;BRCA1;BRD7;BRIP1;BUB1B;C21orf58;C4orf46;C6orf223;CASP6;CCDC102A;CCDC22;CCNB2;CCNE2;CCT7;CDC20;CDC25B;CDC25C;CDC45;CDC6;CDCA2;CDCA3;CDK1;CDK19;CDKN3;CDT1;CENPA;CENPF;CENPI;CENPK;CENPM;CEP55;CHAF1A;…
M1	cisbp__M4473	5.6	0.0618	PBX3 (directAnnotation).	E2F4; FOS; FOXI1; IRF3; NFYA; NFYB; NFYC; RFX5; SP1; SREBF1; YBX1 (inferredBy_MotifSimilarity). PBX1 (inferredBy_MotifSimilarity_n_Orthology).	339	4449	AASS;ABHD17B;ABTB2;ACBD7;ACTL6A;ADAMTS9-AS2;ADAMTSL1;ADGRL2;AHCYL1;ALG10B;ANP32E;ARHGAP11A;ARHGEF40;ARHGEF6;ARL6IP6;ASF1B;ASPM;ATAD2;ATG4D;ATP2A1;ATP2A1-AS1;AURKA;AURKB;BAIAP2-AS1;BBX;BCL2L12;BLM;BMPR1B;BOC;BRCA1;BRD7;BRIP1;BUB1B;C21orf58;C4orf46;C6orf223;CASP6;CCDC102A;CCNB2;CCT7;CDC25C;CDC45;CDC6;CDCA2;CDCA3;CDCA4;CDK1;CDK19;CDKN3;CDON;CENPA;CENPF;CENPI;CENPM;CHAF1A;CHEK2;CHRM1;CKAP2;CKAP2L;CKS…
M1	dbcorrdb__HA-E2F1__ENCSR000EWX_1__m1	5.59	0.0616	E2F1 (directAnnotation).	E2F6 (inferredBy_MotifSimilarity).	323	4718	ABHD17B;ABTB2;ACTA1;ACTC1;AHCYL1;AKT2;AKT3;ANAPC16;ANO6;ANP32E;ARHGEF2;ARHGEF6;ARNT;ASB16-AS1;ATAD2;ATAD5;ATF7IP;BARD1;BAZ1B;BLOC1S5;BMPR1B;BOC;BRCA1;BRIP1;C17orf53;C19orf48;CA5B;CBX2;CCDC8;CCDC88C;CCND2;CCNE2;CCNY;CDC14A;CDC40;CDC6;CDCA7L;CDKAL1;CDKN2C;CDON;CDT1;CEP131;CEP55;CHAF1A;CHD4;CHEK1;CHEK2;CHRM1;CKM;CLSPN;CNKSR3;COL9A1;CORO2B;CPAMD8;CPNE1;CRYZL1;CTCF;CTNND2;CUX1;DACH1;DCAF15;DENND4C;DHF…
M1	dbcorrdb__NFYA__ENCSR000DNS_1__m1	5.57	0.0616	NFYA (directAnnotation).	CHD2; E2F4; FOS; FOXI1; IRF3; NFYB; NFYC; PBX3; POLR2A; RFX5; SP1; SP2; SREBF1; SRF (inferredBy_MotifSimilarity). PBX1; POLE3; POLE4 (inferredBy_MotifSimilarity_n_Orthology).	335	4320	AASS;ABHD17B;ABTB2;ACBD7;ACTL6A;ADAMTS19;ADAMTSL1;ADGRL2;AGO1;AHCYL1;AK2;ALDH7A1;ARHGAP11A;ARHGAP11B;ARHGEF6;ARL6IP6;ASF1B;ASPM;ATAD2;ATP2A1;ATP2A1-AS1;AURKA;AURKB;BAIAP2-AS1;BBX;BCL2L12;BLM;BRCA1;BRD7;BRIP1;BUB1B;C21orf58;C4orf46;C6orf223;CCDC102A;CCNB2;CCNE2;CCT7;CDC20;CDC25B;CDC25C;CDC45;CDC6;CDCA2;CDCA3;CDK1;CDK19;CDKN3;CDT1;CENPA;CENPF;CENPI;CENPK;CENPM;CEP55;CHAF1A;CHEK2;CHRM1;CKAP2;CKAP2L;…
M1	hocomoco__PBX1_MOUSE.H11MO.1.A	5.55	0.0614	PBX1 (inferredBy_Orthology).	CEBPZ; E2F4; FOS; FOXI1; IRF3; NFYA; NFYB; NFYC; PBX3; RFX5; SP1; YBX1 (inferredBy_MotifSimilarity). POLE3 (inferredBy_MotifSimilarity_n_Orthology).	321	4189	AASS;ABHD17B;ABTB2;ACBD7;ACTL6A;ADAMTS19;ADAMTS9-AS2;ADAMTSL1;ADGRL2;AGO3;AK2;ALG10;ALG10B;ARHGEF6;ARL6IP6;ASF1B;ASPM;ATAD2;ATG4D;ATP2A1;ATP2A1-AS1;AURKA;BAIAP2-AS1;BBX;BCL2L12;BMPR1B;BRCA1;BRD7;BRIP1;BUB1B;C21orf58;C4orf46;C6orf223;CASP6;CCDC102A;CCNB2;CCT7;CDC25C;CDC45;CDC6;CDCA2;CDCA3;CDCA4;CDK1;CDK19;CDKN3;CDON;CENPA;CENPF;CENPI;CENPK;CENPM;CHAF1A;CHEK2;CHRM1;CKAP2L;CKM;CKS1B;CLIC6;CORO2B;CPA…
M1	factorbook__NFY	5.54	0.0614	NFYA; NFYB (directAnnotation).	CEBPZ; CHD2; E2F4; FOS; FOXI1; IRF3; NFYC; PBX3; RFX5; SP1; SREBF1; YBX1 (inferredBy_MotifSimilarity). PBX1; POLE3 (inferredBy_MotifSimilarity_n_Orthology).	364	4940	AASS;ABHD17B;ACBD7;ACTA1;ACTL6A;ADAMTSL1;ADGRL2;AGO1;AHCYL1;AK2;ALDH7A1;ANP32E;ARHGAP11A;ARHGAP11B;ARHGEF2;ARHGEF6;ARL6IP6;ASF1B;ASPM;ATAD2;ATF7IP;ATP2A1;ATP2A1-AS1;AURKA;AURKB;BAIAP2-AS1;BBX;BCL2L12;BLM;BOC;BRCA1;BRD7;BRIP1;BUB1B;C21orf58;C4orf46;C6orf223;CASP6;CBX2;CCDC102A;CCNB2;CCNE2;CCT7;CDC25B;CDC25C;CDC45;CDC6;CDCA2;CDCA3;CDCA4;CDCA8;CDK1;CDK19;CDKN3;CDT1;CENPA;CENPF;CENPH;CENPI;CENPK;CENP…
M1	jaspar__MA0502.1	5.51	0.0612	NFYB (directAnnotation).	E2F4; IRF3; NFYA; NFYC; RFX5; SP1 (inferredBy_MotifSimilarity). POLE3 (inferredBy_MotifSimilarity_n_Orthology).	273	3651	AASS;ABHD17B;ABTB2;ACTL6A;ADAMTS9-AS2;ADAMTSL1;ADGRL2;AGO1;AKT3;ARHGAP11A;ARHGAP11B;ARL6IP6;ASPM;ATAD2;ATF7IP;ATG4D;ATP2A1;ATP2A1-AS1;AURKA;BAIAP2-AS1;BBX;BMPR1B;BOC;BRCA1;BUB1B;C21orf58;C6orf223;CCDC102A;CCNA2;CCNB2;CCT7;CDC25C;CDC45;CDC6;CDCA2;CDCA3;CDCA4;CDK1;CDK19;CDKN3;CDT1;CENPF;CENPH;CENPI;CENPM;CENPU;CHEK2;CKAP2;CKS1B;CORO2B;CPAMD8;DACH1;DARS;DDX12P;DEK;DES;DLGAP5;DMPK;DTL;E2F3;E2F7;E2F8;…
M1	dbcorrdb__FOS__ENCSR000EYZ_1__m1	5.47	0.0609	FOS (directAnnotation).	CHD2; E2F4; FOXI1; IRF3; NFYA; NFYB; NFYC; PBX3; RFX5; SP1; SP2; SREBF1 (inferredBy_MotifSimilarity). PBX1; POLE4 (inferredBy_MotifSimilarity_n_Orthology).	355	4548	AASS;ABHD17B;ABTB2;ACBD7;ACTA1;ACTL6A;ADAMTS19;ADAMTSL1;ADGRL2;AGO1;AHCYL1;AK2;ALDH7A1;ARHGAP11A;ARHGAP11B;ARHGEF2;ARHGEF6;ARID2;ARL6IP6;ASF1B;ASPM;ATAD2;ATF7IP;ATP2A1;ATP2A1-AS1;AURKA;AURKB;BAIAP2-AS1;BAZ1A;BBX;BCL2L12;BLM;BRCA1;BRD7;BRIP1;BUB1B;C21orf58;C4orf46;C6orf223;CBX2;CCDC102A;CCNB2;CCNE2;CCT7;CDC20;CDC25B;CDC25C;CDC45;CDC6;CDCA2;CDCA3;CDCA8;CDK1;CDK19;CDK2;CDKN3;CELSR2;CENPA;CENPF;CENPI…
M1	cisbp__M2301	5.47	0.0609	NFYB (directAnnotation).	E2F4; IRF3; NFYA; NFYC; RFX5; SP1 (inferredBy_MotifSimilarity). POLE3 (inferredBy_MotifSimilarity_n_Orthology).	338	4892	AASS;ABHD17B;ABTB2;ACTA1;ACTL6A;ADAMTS9-AS2;ADAMTSL1;ADGRL2;AGO1;AKT3;ALG10B;ANP32E;ARHGAP11A;ARHGAP11B;ARL6IP6;ASPM;ATAD2;ATF7IP;ATG4D;ATP2A1;ATP2A1-AS1;AURKA;BAIAP2-AS1;BBX;BCL2L12;BLM;BMPR1B;BOC;BRCA1;BRD7;BRIP1;BUB1B;C21orf58;C6orf223;CBX2;CCDC102A;CCDC22;CCNA2;CCNB2;CCT7;CDC25B;CDC25C;CDC45;CDC6;CDCA2;CDCA3;CDCA4;CDK1;CDK19;CDKN3;CDON;CDT1;CENPA;CENPF;CENPH;CENPI;CENPM;CENPU;CEP152;CEP83;CHE…
M1	dbcorrdb__E2F6__ENCSR000BLI_1__m1	5.45	0.0608	E2F6 (directAnnotation).	BRF1; BRF2; CEBPB; CTCF; E2F1; E2F4; EGR1; ELF1; ELK4; ESRRA; EZH2; GABPA; HDAC2; MAX; MAZ; MXI1; MYC; NELFE; POLR2A; RAD21; RBBP5; RXRA; SMARCA4; SP2; SP3; SP4; SREBF1; SREBF2; SUPT20H; TFAP2B; XRCC4; ZMIZ1; ZNF274 (inferredBy_MotifSimilarity). E2F3 (inferredBy_MotifSimilarity_n_Orthology).	294	4022	AASS;ABHD17B;ABTB2;ADCY3;ADGRL2;AGO1;AHCYL1;AIF1L;AK2;AKNA;AKT2;AKT3;ALG10;ALG10B;ANO6;ANTXR2;APOLD1;ARHGEF6;ATAD2;ATF7IP;ATP2A1;BARD1;BBX;BOC;BRCA1;BRCA2;BRIP1;C11orf54;C17orf53;C19orf48;CABP7;CASZ1;CBX2;CCDC102A;CCDC8;CCND2;CCNE2;CCNY;CDC25C;CDC6;CDK2AP1;CDK4;CDKN2C;CDKN3;CDON;CDT1;CEP55;CEP57L1;CHAF1A;CHD4;CHRM1;CKS1B;CLK2;CLSPN;CNOT4;CNTLN;COL9A1;CORO2B;CRB2;CTCF;CUX1;DACH1;DEK;DMRT3;DOCK11;D…
M1	transfac_public__M00287	5.43	0.0607	NFYB (directAnnotation).	CEBPZ; CHD2; E2F4; FOS; FOXI1; GTF2B; IRF3; NFYA; NFYC; PBX3; RFX5; SP1; SREBF1; YBX1 (inferredBy_MotifSimilarity). PBX1; POLE3; POLE4 (inferredBy_MotifSimilarity_n_Orthology).	352	4709	AASS;ABHD17B;ABTB2;ACBD7;ACTL6A;ADAMTS9-AS2;ADAMTSL1;ADGRL2;AGO1;ANP32E;ARHGAP11A;ARHGAP11B;ARHGEF6;ARL6IP6;ASF1B;ASPM;ATAD2;ATF7IP;ATG4D;ATP2A1;ATP2A1-AS1;AURKA;AURKB;BAIAP2-AS1;BBX;BCL2L12;BLM;BRCA1;BRD7;BRIP1;BUB1B;C21orf58;C4orf46;C6orf223;CASP6;CBX2;CCDC102A;CCDC22;CCNA2;CCNB2;CCT7;CDC20;CDC25C;CDC45;CDC6;CDCA2;CDCA3;CDCA4;CDK1;CDK19;CDKN3;CDT1;CENPA;CENPF;CENPH;CENPI;CENPK;CENPM;CENPU;CEP15…
M1	swissregulon__sacCer__UGA3	5.43	0.0607			327	4200	AASS;ABHD17B;ABTB2;ADCY3;ADGRL2;ADM2;AGO1;AIF1L;AK2;AKT2;AKT3;ALG10;ALG10B;ANP32E;APLN;ARHGAP11A;ARHGEF40;ARHGEF6;ASB16-AS1;ATAD2;ATF7IP;ATOH8;BARD1;BBX;BCAP29;BMPR1B;BOC;BRCA1;BRIP1;C17orf53;C6orf223;CASZ1;CCDC8;CCNA2;CCND2;CCNE2;CDC6;CDCA2;CDK19;CDKAL1;CDKN2C;CDKN3;CDON;CDT1;CENPN;CEP135;CEP55;CHAF1A;CHD7;CHEK1;CHEK2;CHRM1;CHSY3;CKS1B;CNOT4;COL9A1;CTNNAL1;CTNND2;CUX1;DACH1;DEK;DIAPH3;DMRT3;DOCK…
M1	dbcorrdb__NFYB__ENCSR000DNR_1__m1	5.42	0.0606	NFYB (directAnnotation).	E2F4; FOS; FOXI1; IRF3; NFYA; NFYC; PBX3; RFX5; SP1 (inferredBy_MotifSimilarity). PBX1; POLE4 (inferredBy_MotifSimilarity_n_Orthology).	275	3304	AASS;ABHD17B;ACBD7;ACTL6A;ADAMTS19;ADAMTSL1;ADGRL2;AHCYL1;AK2;AKT3;ARHGAP11A;ARHGAP11B;ARL6IP6;ASF1B;ASPM;ATAD2;ATP2A1;ATP2A1-AS1;AURKA;AURKB;BAIAP2-AS1;BBX;BCL2L12;BLM;BMPR1B;BRCA1;BRIP1;BUB1B;C4orf46;C6orf223;CA3;CCDC102A;CCNB2;CCT7;CDC20;CDC25C;CDC45;CDC6;CDCA2;CDCA3;CDCA8;CDK1;CDKN3;CENPA;CENPF;CENPI;CENPK;CENPM;CEP152;CEP55;CHAF1A;CHEK2;CKAP2;CKM;CKS1B;COL15A1;CPAMD8;CPS1;CRAMP1;CRYZL1;DCAF6…
M1	transfac_pro__M01622	5.39	0.0604			325	4221	AASS;ABHD17B;ABTB2;ADCY3;ADGRL2;ADM2;AGO1;AIF1L;AK2;AKT2;AKT3;ALG10;ALG10B;ANP32E;ANTXR2;APLN;ARHGAP11A;ARHGEF40;ARHGEF6;ASB16-AS1;ATAD2;ATF7IP;ATOH8;BARD1;BBX;BCAP29;BMPR1B;BOC;BRCA1;BRIP1;C6orf223;CASZ1;CCDC8;CCNA2;CCND2;CCNE2;CDC6;CDCA2;CDK19;CDKAL1;CDKN2C;CDKN3;CDON;CDT1;CENPN;CEP135;CEP55;CHAF1A;CHD7;CHEK1;CHEK2;CHRM1;CHSY3;CKS1B;CNOT4;COL9A1;CTNNAL1;CTNND2;CUX1;DACH1;DEK;DIAPH3;DMRT3;DOCK11…
M1	yetfasco__YDL170W_486	5.39	0.0604			331	4336	AASS;ABHD17B;ABTB2;ADCY3;ADGRL2;ADM2;AGO1;AIF1L;AK2;AKT2;AKT3;ALG10;ALG10B;ANP32E;ANTXR2;APLN;ARHGAP11A;ARHGEF40;ARHGEF6;ASB16-AS1;ATAD2;ATF7IP;ATOH8;BARD1;BBX;BCAP29;BMPR1B;BOC;BRCA1;BRIP1;C17orf53;C6orf223;CASZ1;CCDC8;CCNA2;CCND2;CCNE2;CDC6;CDCA2;CDK19;CDKAL1;CDKN2C;CDKN3;CDON;CDT1;CENPN;CEP135;CEP55;CHAF1A;CHD7;CHEK1;CHEK2;CHRM1;CHSY3;CKS1B;CNOT4;COL9A1;CTNNAL1;CTNND2;CUX1;DACH1;DEK;DIAPH3;DMR…
M1	transfac_pro__M00737	5.38	0.0604	TFDP2 (directAnnotation).	E2F1; E2F4; TFDP1 (inferredBy_MotifSimilarity).	296	4032	AASS;ABHD17B;ADAMTS9-AS2;ADCY3;ADGRL2;AGO1;AK2;AKNA;AKT3;ALG10;ANO6;ARHGAP11A;ARHGEF2;ARHGEF40;ARHGEF6;ARL6IP6;ASB16-AS1;ATAD5;ATF7IP;ATP2A1;BARD1;BBX;BMPR1B;BOC;BRCA1;BRD7;BRIP1;BTF3;C17orf53;CABP7;CBX2;CCDC102A;CCDC88C;CCND2;CCNE2;CDC6;CDK1;CDON;CDT1;CENPH;CENPQ;CEP128;CHAF1A;CHD4;CHD7;CHEK1;CHRM1;CKM;CLK2;CLSPN;CNOT10;CNOT4;CNTLN;COL11A1;COL9A1;CTNND2;CUX1;DACH1;DARS;DBF4;DEK;DHFR;DLGAP5;DMRT3…
M1	hocomoco__PBX3_MOUSE.H11MO.0.A	5.37	0.0603	PBX3 (inferredBy_Orthology).	E2F4; FOS; FOXI1; IRF3; NFYA; NFYB; NFYC; RFX5; SP1; YBX1 (inferredBy_MotifSimilarity). PBX1; POLE3 (inferredBy_MotifSimilarity_n_Orthology).	280	3741	AASS;ABHD17B;ABTB2;ACBD7;ACTL6A;ADAMTS9-AS2;ADAMTSL1;ADGRL2;AHCYL1;AK2;AKT3;ALG10;ALG10B;ARL6IP6;ASPM;ATAD2;ATAD5;ATG4D;ATP2A1;ATP2A1-AS1;AURKA;BAIAP2-AS1;BBX;BCL2L12;BMPR1B;BRCA1;BRD7;BRIP1;BUB1B;C21orf58;C6orf223;CA5B;CABP7;CCDC102A;CCNB2;CCT7;CDC25C;CDC45;CDC6;CDCA2;CDCA3;CDCA4;CDK1;CDK19;CDKN3;CDON;CENPA;CENPF;CENPH;CENPI;CENPM;CENPU;CHAF1A;CHEK2;CHRM1;CKAP2L;CKM;CKS1B;CORO2B;CPAMD8;DDIAS;DDX…
M1	jaspar__MA0410.1	5.36	0.0603			327	4236	AASS;ABHD17B;ABTB2;ADCY3;ADGRL2;ADM2;AGO1;AIF1L;AK2;AKT2;AKT3;ALG10;ALG10B;ANP32E;ANTXR2;APLN;ARHGAP11A;ARHGEF40;ARHGEF6;ASB16-AS1;ATAD2;ATF7IP;ATOH8;BARD1;BBX;BCAP29;BMPR1B;BOC;BRCA1;BRIP1;C17orf53;C6orf223;CASZ1;CCDC8;CCNA2;CCND2;CCNE2;CDC6;CDCA2;CDK19;CDKAL1;CDKN2C;CDKN3;CDON;CDT1;CENPN;CEP135;CEP55;CHAF1A;CHD7;CHEK1;CHEK2;CHRM1;CHSY3;CKS1B;CNOT4;COL9A1;CTNNAL1;CTNND2;CUX1;DACH1;DEK;DIAPH3;DMR…
M1	cisbp__M6414	5.36	0.0603	PBX3 (directAnnotation).	E2F4; FOS; FOXI1; IRF3; NFYA; NFYB; NFYC; RFX5; SP1; YBX1 (inferredBy_MotifSimilarity). PBX1; POLE3 (inferredBy_MotifSimilarity_n_Orthology).	339	4911	AASS;ABHD17B;ABTB2;ACBD7;ACTL6A;ADAMTS9-AS2;ADAMTSL1;ADGRL2;AGO1;AHCYL1;AK2;AKT3;ALG10;ALG10B;ARHGEF2;ARL6IP6;ASF1B;ASPM;ATAD2;ATAD5;ATG4D;ATP2A1;ATP2A1-AS1;AURKA;BAIAP2-AS1;BBX;BCL2L12;BLOC1S5;BMPR1B;BRCA1;BRD7;BRIP1;BUB1B;C21orf58;C6orf223;CA5B;CABP7;CASP6;CCDC102A;CCNB2;CCT7;CDC25C;CDC45;CDC6;CDCA2;CDCA3;CDCA4;CDK1;CDK19;CDKN3;CDON;CENPA;CENPF;CENPH;CENPI;CENPK;CENPM;CENPU;CEP83;CHAF1A;CHEK2;C…
M1	cisbp__M2215	5.36	0.0603			335	4388	AASS;ABHD17B;ABTB2;ADCY3;ADGRL2;ADM2;AGO1;AIF1L;AK2;AKT2;AKT3;ALG10;ALG10B;ANP32E;ANTXR2;APLN;ARHGAP11A;ARHGEF40;ARHGEF6;ASB16-AS1;ATAD2;ATF7IP;ATOH8;BARD1;BBX;BCAP29;BMPR1B;BOC;BRCA1;BRIP1;C17orf53;C6orf223;CASZ1;CCDC8;CCNA2;CCND2;CCNE2;CDC6;CDCA2;CDK19;CDKAL1;CDKN2C;CDKN3;CDON;CDT1;CENPN;CEP135;CEP55;CHAF1A;CHD7;CHEK1;CHEK2;CHRM1;CHSY3;CKS1B;CLSPN;CNOT4;COL9A1;CTNNAL1;CTNND2;CUX1;DACH1;DEK;DIAP…
M1	transfac_pro__M07302	5.36	0.0602	NFYA; NFYB; NFYC (directAnnotation).	CEBPZ; E2F4; FOS; FOXI1; IRF3; PBX3; RFX5; SP1; SREBF1 (inferredBy_MotifSimilarity). PBX1; POLE3 (inferredBy_MotifSimilarity_n_Orthology).	339	4529	AASS;ABHD17B;ABTB2;ACBD7;ACTL6A;ADAMTSL1;ADGRL2;ARHGAP11A;ARHGAP11B;ARHGEF6;ARL6IP6;ASF1B;ASPM;ATAD2;ATG4D;ATP2A1;ATP2A1-AS1;AURKA;AURKB;BAIAP2-AS1;BBX;BCL2L12;BLM;BMPR1B;BRCA1;BRD7;BRIP1;BUB1B;C21orf58;C4orf46;C6orf223;CA3;CBX2;CCDC102A;CCNB2;CCT7;CDC20;CDC25C;CDC45;CDC6;CDCA2;CDCA3;CDK1;CDK19;CDKN3;CDT1;CENPF;CENPH;CENPI;CENPK;CENPM;CENPU;CEP131;CEP152;CHAF1A;CHEK2;CKAP2;CKAP2L;CKM;CKS1B;CLIC6;…
M1	homer__AGCCAATCGG_NFY	5.33	0.0601		CEBPZ; E2F4; FOS; IRF3; NFYA; NFYB; NFYC; PBX3; RFX5; SP1; SREBF1 (inferredBy_MotifSimilarity). PBX1; POLE3 (inferredBy_MotifSimilarity_n_Orthology).	300	3948	AASS;ABHD17B;ACBD7;ACTL6A;ADAMTSL1;ADGRL2;ARHGAP11A;ARHGAP11B;ARHGEF2;ARHGEF6;ARL6IP6;ASF1B;ASPM;ATAD2;ATF6B;ATG4D;ATP2A1;ATP2A1-AS1;AURKA;AURKB;BBX;BCL2L12;BMPR1B;BOC;BRCA1;BRD7;BRIP1;BUB1B;C6orf223;CA3;CBX2;CCDC102A;CCNB2;CCT7;CDC20;CDC25C;CDC45;CDC6;CDCA2;CDCA3;CDK1;CDK19;CDKN3;CDT1;CENPA;CENPF;CENPH;CENPI;CENPM;CEP55;CHEK2;CKAP2;CKS1B;CORO2B;CPAMD8;CRAMP1;CTNND2;DARS;DDX12P;DEK;DES;DMPK;DTL;E…
M1	cisbp__M2120	5.32	0.06		FOS; IRF3; NFYB; PBX3 (inferredBy_MotifSimilarity). HOXA6; HOXA7; HOXB6; HOXB7; HOXC6; NFYC; POLE4 (inferredBy_MotifSimilarity_n_Orthology).	194	2436	AASS;ABHD17B;ABTB2;ACTL6A;ADAMTS19;ADAMTSL1;ADGRL2;AGO1;ANO6;ARHGAP11A;ARHGAP11B;ARL6IP6;ASPM;ATAD2;ATP2A1;ATP2A1-AS1;AURKA;BCL2L12;BRCA1;BUB1B;C21orf58;C4orf46;C6orf223;CA3;CABP7;CCDC102A;CCNB2;CCT7;CDC45;CDC6;CDCA2;CDCA3;CDK1;CDK19;CDKN3;CENPF;CENPI;CENPM;CENPU;CHEK2;CKS1B;CPAMD8;DDX12P;DES;DMPK;DTL;E2F3;E2F7;E2F8;ECT2;EFS;EGLN1;EMP2;EXT1;EZH2;FAM117A;FAM72A;FAM72B;FAM72C;FAM72D;FLNA;FPGS;FZD2;…
M1	dbcorrdb__SP1__ENCSR000BHK_1__m1	5.31	0.06	SP1 (directAnnotation).	CHD2; E2F4; FOS; FOXI1; IRF3; NFYA; NFYB; NFYC; PBX3; POLR2A; RFX5; SP2; SREBF1; SRF; ZNF274 (inferredBy_MotifSimilarity). PBX1; POLE3 (inferredBy_MotifSimilarity_n_Orthology).	367	4951	AASS;ABHD17B;ABTB2;ACBD7;ACTL6A;ADAMTSL1;ADGRL2;AGO1;AHCYL1;AK2;AKNA;ALDH7A1;ANP32E;ARHGAP11A;ARHGAP11B;ARHGEF2;ARHGEF6;ARID2;ARL6IP6;ASF1B;ASPM;ATAD2;ATP2A1;ATP2A1-AS1;AURKA;AURKB;BAIAP2-AS1;BBX;BCL2L12;BLM;BRCA1;BRD7;BRIP1;C19orf48;C21orf58;C4orf46;C6orf223;CASP6;CCDC102A;CCNB2;CCND2;CCT7;CDC20;CDC25B;CDC25C;CDC45;CDC6;CDCA2;CDCA3;CDCA4;CDCA8;CDK1;CDK19;CDKN3;CENPA;CENPF;CENPI;CENPK;CENPM;CENPU…
M1	transfac_public__M00288	5.31	0.0599	NFYA; NFYB; POLE3 (inferredBy_Orthology).	E2F4; FOXI1; IRF3; NFYC; PBX3; RFX5 (inferredBy_MotifSimilarity).	97	806	ABHD17B;ABTB2;ACTL6A;ARL6IP6;ATAD2;AURKA;BAIAP2-AS1;BRCA1;CCNB2;CCT7;CDC45;CDC6;CDCA2;CDCA3;CDK19;CDKN3;CENPI;CENPM;CHAF1A;CHEK2;CORO2B;CPAMD8;DLGAP5;E2F7;E2F8;ECT2;EZH2;FAM117A;FAM72A;FAM72B;FAM72C;FAM72D;FLNA;FPGS;GCDH;GLA;H2AFX;HIST1H1B;HIST1H1T;HIST1H2AD;HIST1H2AG;HIST1H2AI;HIST1H2BH;HIST1H2BI;HIST1H2BJ;HIST1H2BL;HIST1H3D;HIST1H3F;HIST1H3G;HIST2H2AC;HIST2H2BA;HIST2H2BE;HMMR;HNRNPUL1;HSCB;IVNS…
M1	transfac_pro__M00736	5.29	0.0598	TFDP1 (directAnnotation).	E2F1; E2F3; E2F4; TFDP2 (inferredBy_MotifSimilarity). EVX1; EVX2 (inferredBy_MotifSimilarity_n_Orthology).	171	1940	ABHD17B;ACTL6A;ADGRL2;AKNA;ARHGEF2;ARHGEF40;ARHGEF6;ATAD5;ATF7IP;ATP2A1;BARD1;BBX;BMPR1B;BOC;BRCA1;BRIP1;CASZ1;CCDC102A;CCND2;CCNE2;CDC25C;CDC6;CDK1;CDT1;CENPH;CHEK1;CLK2;CLSPN;CNTLN;CTNND2;CUX1;DARS;DBF4;DEK;DLGAP5;DTL;DZIP1L;E2F1;E2F2;E2F3;E2F7;E2F8;EIF2AK4;EMC3-AS1;EMP2;ERBIN;EZH2;FAM72C;FAM72D;FBLN1;FBXO32;FBXO5;FCHSD2;FKBP5;GAS1;GEN1;GINS2;GLI2;GLI3;GLIS2;GNA11;H2AFV;HELLS;HIST1H2AH;HIST1H2B…
M1	transfac_pro__M00431	5.28	0.0597	E2F1 (directAnnotation).	E2F2; E2F3; E2F4; E2F5; E2F6; E2F7; RB1; TFDP1; TFDP2 (inferredBy_MotifSimilarity). EVX1; EVX2 (inferredBy_MotifSimilarity_n_Orthology).	335	4994	ABHD17B;ABTB2;ACTL6A;ACTN2;ADGRL2;AHCYL1;AKT2;AKT3;APOLD1;ARHGAP11A;ARHGAP15;ARHGEF2;ARHGEF40;ARHGEF6;ARID2;ATAD5;ATF6B;ATF7IP;BARD1;BBX;BCAP29;BMPR1B;BOC;BRCA1;BRIP1;CA3;CASZ1;CCDC102A;CCDC77;CCDC88C;CCND2;CCNE2;CDC6;CDK1;CDK2AP1;CDKAL1;CDKN2C;CDON;CDT1;CENPH;CENPQ;CEP57L1;CEP83;CHAF1A;CHD4;CHD7;CHEK1;CHRM1;CHSY3;CLSPN;CNOT4;CNTLN;COL11A1;COL9A1;CORO2B;CPNE1;CRYZL1;CTCF;CTNND2;CTSZ;CUX1;DACH1;DA…
M1	hocomoco__NFYB_HUMAN.H11MO.0.A	5.24	0.0595	NFYB (directAnnotation).	CEBPZ; E2F4; FOS; FOXI1; IRF3; NFYA; NFYC; PBX3; RFX5; SP1; SREBF1; YBX1 (inferredBy_MotifSimilarity). PBX1; POLE3 (inferredBy_MotifSimilarity_n_Orthology).	293	3645	AASS;ABHD17B;ACBD7;ACTL6A;ADAMTSL1;ADGRL2;ARHGAP11A;ARL6IP6;ASF1B;ASPM;ATAD2;ATP2A1;ATP2A1-AS1;AURKA;AURKB;BAIAP2-AS1;BBX;BCL2L12;BLM;BMPR1B;BRCA1;BRD7;BRIP1;BUB1B;C4orf46;C6orf223;CCDC102A;CCNB2;CCT7;CDC20;CDC25C;CDC45;CDC6;CDCA2;CDCA3;CDCA4;CDCA8;CDK1;CDK19;CDKN3;CENPA;CENPF;CENPI;CENPK;CENPM;CHAF1A;CHEK2;CKAP2;CKAP2L;CKS1B;CLIC6;COL15A1;CORO2B;CPAMD8;CPS1;CRAMP1;DCLRE1C;DDIAS;DDX12P;DEK;DES;DL…
M1	cisbp__M6372	5.21	0.0594	NFYB (directAnnotation).	CEBPZ; E2F4; FOS; FOXI1; IRF3; NFYA; NFYC; PBX3; RFX5; SP1; SREBF1; YBX1 (inferredBy_MotifSimilarity). PBX1; POLE3 (inferredBy_MotifSimilarity_n_Orthology).	323	4210	AASS;ABHD17B;ACBD7;ACTL6A;ADAMTSL1;ADGRL2;AKT3;ARHGAP11A;ARHGAP11B;ARHGEF6;ARL6IP6;ASF1B;ASPM;ATAD2;ATG4D;ATP2A1;ATP2A1-AS1;AURKA;AURKB;BAIAP2-AS1;BBX;BCL2L12;BLM;BMPR1B;BRCA1;BRD7;BRIP1;BUB1B;C4orf46;C6orf223;CBX2;CCDC102A;CCNB2;CCT7;CDC20;CDC25B;CDC25C;CDC45;CDC6;CDCA2;CDCA3;CDCA4;CDCA8;CDK1;CDK19;CDKN3;CENPA;CENPF;CENPH;CENPI;CENPK;CENPM;CEP55;CHAF1A;CHEK2;CKAP2;CKAP2L;CKM;CKS1B;CLIC6;COL15A1;…
M1	dbcorrdb__SIN3A__ENCSR000BOW_1__m2	5.17	0.0591	SIN3A (directAnnotation).	E2F4; MAX; SAP30 (inferredBy_MotifSimilarity).	347	4995	ABTB2;ADAMTS9-AS2;ADGRL2;ADM2;AGO1;ALG10;ALG10B;APOLD1;ARHGAP15;ARHGEF2;ARHGEF39;ARHGEF6;ASPM;ATF7IP;ATN1;AUNIP;AURKB;AXL;BAIAP2-AS1;BARD1;BAZ1A;BAZ1B;BBX;BMPR1B;BOC;BRCA1;BRCA2;BUB1;C17orf53;C19orf48;CA3;CASZ1;CCDC8;CCNA2;CCNB2;CCND2;CCNE2;CCNY;CDC14A;CDC25C;CDC45;CDC6;CDCA3;CDCA5;CDK2AP1;CDKN2C;CDON;CDT1;CELSR2;CENPA;CENPF;CENPM;CEP83;CHAF1A;CHD4;CHRM1;CKM;CMBL;CNKSR3;CNOT4;COL9A2;CORO2B;CROCC;…
M1	cisbp__M4615	5.1	0.0587	E2F6 (directAnnotation).	E2F1; E2F4; E2F7; TFDP1 (inferredBy_MotifSimilarity). E2F3 (inferredBy_MotifSimilarity_n_Orthology).	195	2385	ABHD17B;ACTA1;ADCY3;AHCYL1;AKT3;ARHGEF2;ATAD2;ATP2A1;BARD1;BBX;C17orf53;CABP7;CASZ1;CBX2;CCDC102A;CCND2;CCNE2;CDK2AP1;CDKN2C;CDT1;CELSR2;CENPM;CHAF1A;CHD4;CHEK1;CHRM1;CNTLN;COL4A5;COL9A1;CUX1;DACH1;DEK;DOCK11;E2F3;E2F7;E2F8;EMC3-AS1;EMP2;EMP3;ENO2;ERBIN;EXPH5;EXT1;EZH2;FAM57A;FAM72A;FAM72C;FAM72D;FANCL;FAT4;FBXO5;FCHSD2;FKBP5;FMNL2;FPGS;FZD2;GINS2;GJC1;GLI2;GLI3;GLIS2;GPC1;GPC4;GPC6;GPR63;H2AFV;H…
M1	dbcorrdb__E2F4__ENCSR000DOR_1__m2	5.09	0.0586	E2F4 (directAnnotation).	CHD2; FOS; FOXI1; IRF3; NFYA; NFYB; NFYC; PBX3; POLR2A; RFX5; SP1; SP2; SREBF1 (inferredBy_MotifSimilarity). PBX1 (inferredBy_MotifSimilarity_n_Orthology).	354	4593	AASS;ABHD17B;ACTL6A;ADAMTS9-AS2;ADAMTSL1;ADGRL2;AGO1;ALG10;ALG10B;ANP32E;ARHGAP11A;ARHGAP11B;ARID2;ARL6IP6;ASF1B;ASPM;ATAD2;ATF7IP;ATP2A1;ATP2A1-AS1;AURKA;AURKB;BAIAP2-AS1;BAZ1B;BBX;BCL2L12;BLM;BRCA1;BRD7;BRIP1;C17orf53;C21orf58;C4orf46;C6orf223;CCDC102A;CCDC22;CCNB2;CCT7;CDC20;CDC25B;CDC25C;CDC45;CDC6;CDCA2;CDCA3;CDCA4;CDK1;CDK19;CDKN3;CDT1;CENPA;CENPF;CENPI;CENPK;CENPM;CENPU;CEP55;CHAF1A;CHEK2;…
M1	cisbp__M6191	5.09	0.0586	E2F2 (directAnnotation).	E2F3 (inferredBy_MotifSimilarity). EVX1; EVX2 (inferredBy_MotifSimilarity_n_Orthology).	173	1983	ADCY3;ADGRL2;AKNA;AKT3;ANAPC16;ANTXR1;APOLD1;ARHGEF6;ARID2;ARL6IP6;ATAD5;BBX;BMPR1B;BRCA1;BRIP1;CBX2;CCND2;CCNE2;CDT1;CENPQ;CHD7;CKAP2;CLK2;CMBL;CTNND2;CUX1;CYP7B1;DEK;DHFR;E2F1;E2F2;E2F3;E2F8;EIF2AK4;EMC3-AS1;EMP2;ENO2;EPHB4;ERBIN;EZH2;FAM117A;FAM72A;FAM72B;FAM72C;FAM72D;FANCI;FKBP5;GAS1;GEN1;GINS2;GJC1;GLI3;GLIS2;HDGF;HIST1H2AG;HIST1H2AH;HIST1H2AI;HIST1H2AJ;HIST1H2BH;HIST1H2BJ;HIST1H2BK;HIST1H2…
M1	dbcorrdb__E2F4__ENCSR000DYY_1__m2	5.09	0.0586	E2F4 (directAnnotation).	CHD2; FOS; FOXI1; IRF3; NFYA; NFYB; NFYC; PBX3; POLR2A; RFX5; SP1; SP2; SREBF1 (inferredBy_MotifSimilarity). PBX1; POLE3 (inferredBy_MotifSimilarity_n_Orthology).	304	3740	AASS;ABHD17B;ACBD7;ACTL6A;ADAMTSL1;ADGRL2;AGO1;AKNA;ARHGAP11A;ARHGAP11B;ARID2;ARL6IP6;ASF1B;ASPM;ATAD2;ATP2A1;ATP2A1-AS1;AURKA;AURKB;BAIAP2-AS1;BBX;BCL2L12;BLM;BRCA1;BRD7;BRIP1;C21orf58;C6orf223;CCDC102A;CCNB2;CCT7;CDC20;CDC25C;CDC45;CDC6;CDCA2;CDCA3;CDK1;CDK19;CDKN3;CENPA;CENPF;CENPI;CENPK;CENPM;CENPU;CEP55;CHAF1A;CHEK2;CHRM1;CKAP2;CKAP2L;CKS1B;CLIC6;CLSPN;CORO2B;CPAMD8;CRAMP1;CRYZL1;DCLRE1C;DDI…
M1	cisbp__M4538	5.05	0.0583	E2F6 (directAnnotation).	E2F1; E2F3; E2F4; E2F7; TFDP1 (inferredBy_MotifSimilarity).	255	3474	ABHD17B;ACTA1;ACTC1;ADCY3;ADGRL2;AHCYL1;AKNA;AKT3;APLN;ARHGEF2;ARHGEF40;ARID2;ATAD2;ATP2A1;AXL;BARD1;BAZ1A;BBX;BOC;BRIP1;C12orf29;C17orf53;C6orf223;CASZ1;CBX2;CCDC102A;CCND2;CCNE2;CDC34;CDC6;CDK2AP1;CDKN2C;CDT1;CELSR2;CENPM;CHAF1A;CHD4;CHRM1;CMBL;CNKSR3;CNTLN;COL11A1;COL4A5;COL9A1;CTCF;CTNND2;CUX1;DACH1;DCAF16;DEK;DOCK11;DSC3;E2F3;E2F7;E2F8;EFS;ELAVL1;EMC3-AS1;EMP2;EMP3;ENO2;EPHB4;ERBIN;EXO1;EXPH…
M1	dbcorrdb__NFYA__ENCSR000EGR_1__m1	5.05	0.0583	NFYA (directAnnotation).	CHD2; E2F4; FOS; FOXI1; IRF3; NFYB; NFYC; PBX3; POLR2A; RFX5; SP1; SP2; SREBF1; SRF (inferredBy_MotifSimilarity). PBX1; POLE3 (inferredBy_MotifSimilarity_n_Orthology).	342	4437	AASS;ABHD17B;ACBD7;ACTL6A;ADAMTS19;ADAMTSL1;ADGRL2;AGO1;AHCYL1;AK2;AKT3;ALDH7A1;ARHGAP11A;ARHGEF2;ARHGEF6;ARL6IP6;ASF1B;ASPM;ATAD2;ATP2A1;ATP2A1-AS1;AURKA;AURKB;BAIAP2-AS1;BAZ1A;BBX;BCL2L12;BLM;BRCA1;BRD7;BRIP1;BUB1B;C4orf46;C6orf223;CBX2;CCDC102A;CCNB2;CCNE2;CCT7;CDC25B;CDC25C;CDC45;CDC6;CDCA2;CDCA3;CDK1;CDK19;CDKN3;CDT1;CENPF;CENPI;CENPK;CENPM;CEP55;CHAF1A;CHEK2;CHRM1;CKAP2;CKAP2L;CKM;CKS1B;CLI…
M1	transfac_pro__M00427	5.03	0.0582		E2F1; E2F2; E2F3; E2F4; E2F5; E2F6; E2F7; RB1; TFDP1 (inferredBy_MotifSimilarity). EVX1; EVX2 (inferredBy_MotifSimilarity_n_Orthology).	281	4211	ABHD17B;ABTB2;ACTN2;ADGRL2;ALG10B;ANP32E;APLN;APOLD1;ARHGAP11A;ARHGAP11B;ARHGEF2;ARHGEF40;ARHGEF6;ARID2;ATAD5;ATF6B;ATF7IP;ATN1;ATP6V0A2;BARD1;BBX;BMPR1B;BOC;BRCA2;BRIP1;CASZ1;CCDC102A;CCDC77;CCND2;CCNE2;CDC25B;CDC6;CDK1;CDK2AP1;CDON;CDT1;CENPF;CEP57L1;CHAF1A;CHD4;CHD7;CHRM1;CHSY3;CLSPN;CMBL;CNOT4;CNTLN;COL11A1;COL9A1;CORO2B;CTCF;CTNND2;CTSZ;CUX1;DACH1;DARS;DCK;DEK;DENND4C;DHFR;DOCK11;DTL;E2F1;E2…
M1	transfac_pro__M02089	4.99	0.058	E2F3 (directAnnotation).		343	4849	AASS;ABHD17B;ABTB2;ACTN2;ADCY3;ADGRA3;ADGRL2;AGO1;AGO3;AHCYL1;AJUBA;AK2;AKT3;ALG8;ANO6;ANP32E;APOLD1;ARHGAP15;ARHGEF2;ARHGEF39;ARID2;ARNT;ASB16-AS1;ASPM;ATAD2;ATAD5;ATF7IP;ATN1;AVEN;AXL;BAZ1B;BBX;BMPR1B;BOC;BRCA1;BRIP1;C17orf53;C19orf48;CASZ1;CBX2;CCDC8;CCND2;CCNE2;CDC25C;CDC6;CDK1;CDK19;CDK2AP1;CDKN2C;CDKN3;CDON;CDT1;CENPF;CENPI;CENPM;CEP131;CEP152;CHD7;CHRM1;CKAP2;CKS1B;CNOT4;COL11A1;CORO2B;CPN…
M1	taipale_cyt_meth__E2F4_WTTTGGCGCCAWWW_eDBD	4.96	0.0578	E2F4 (directAnnotation).	E2F1; E2F2; E2F3 (inferredBy_MotifSimilarity).	309	4713	ACTL6A;ADAMTS9-AS2;ADCY3;ADGRL2;AGO1;AIF1L;AJUBA;ALG10;ALG10B;ANAPC16;ANO6;ANP32E;APLN;APOLD1;ARHGEF2;ARHGEF6;ARNT;ASB16-AS1;ATAD2;ATAD5;ATF7IP;AXL;BARD1;BAZ1A;BAZ1B;BBX;BLOC1S5;BMPR1B;BRCA1;C17orf53;C19orf48;C4orf46;CBX2;CCDC77;CCDC88C;CCND2;CCNE2;CCNY;CDC14A;CDC25C;CDC6;CDKN2C;CDON;CDT1;CENPN;CENPQ;CHAF1A;CHEK1;CHEK2;CHRM1;CHRNA1;CKM;CLSPN;CNKSR3;CNOT4;COL11A1;COL4A2;COL9A1;CPNE1;CRB2;CRH;CRYZL…
M1	hocomoco__E2F3_MOUSE.H11MO.0.A	4.92	0.0575	E2F3 (inferredBy_Orthology).	E2F1; E2F4; E2F6 (inferredBy_MotifSimilarity).	333	4807	ABHD17B;ABTB2;ACTA1;ACTL6A;ADCY3;ADGRL2;AGAP2-AS1;AGO1;AHCYL1;AIF1L;AKNA;AKT3;ALG10;ALG10B;ALG8;ANP32E;APLN;ARHGEF2;ARHGEF6;ARID2;ATAD2;ATF7IP;ATP2A1;AXL;BAIAP2-AS1;BARD1;BBX;BCAP29;BRCA1;BRIP1;C12orf29;C17orf53;C4orf47;CACNG1;CASZ1;CBX2;CCDC102A;CCDC8;CCDC88C;CCND2;CCNE2;CDC34;CDC6;CDCA2;CDCA4;CDK2AP1;CDK4;CDKN2C;CDKN3;CDT1;CELSR2;CENPM;CEP55;CHAF1A;CHD4;CHD7;CHRM1;CHSY3;CLK2;CMBL;COL11A1;COL15A…
M1	cisbp__M1776	4.91	0.0575			365	4953	ABHD17B;ABTB2;ACTN2;ADCY3;ADGRL2;AGO1;AGO3;AHCYL1;AIF1L;AKNA;AKT2;AKT3;ALG10;ALG10B;ANAPC16;ANO6;ANP32E;APOLD1;ARHGAP15;ARHGEF40;ARHGEF6;ARNT;ASB16-AS1;ASPM;ATAD2;ATAD5;ATF7IP;BARD1;BAZ1A;BAZ1B;BBX;BMPR1B;BOC;BRCA1;BRCA2;BRIP1;BROX;C17orf53;C19orf48;CA3;CA5B;CABP7;CBX2;CCDC77;CCDC88C;CCNA2;CCND2;CCNE2;CDC14A;CDC25B;CDC6;CDCA5;CDK1;CDK19;CDK2AP1;CDK4;CDKN2C;CDON;CDT1;CENPF;CENPN;CENPQ;CEP152;CHAF1…
M1	cisbp__M5352	4.91	0.0575	E2F1 (directAnnotation).	E2F2; E2F3; E2F4; E2F7; E2F8 (inferredBy_MotifSimilarity).	60	363	ANO6;ARHGEF2;CENPQ;CHEK1;CLSPN;DHFR;E2F1;E2F2;E2F3;E2F7;E2F8;EXPH5;FBXO5;GABPB2;GINS1;HIST1H2AG;HIST1H2AH;HIST1H2AI;HIST1H2AL;HIST1H2BJ;HIST1H2BK;HIST1H2BL;HNRNPA2B1;JADE3;KHDRBS1;KIAA1217;LMNB2;MAZ;MCM2;MCM5;MCM6;MCM7;MND1;MSH3;MXD3;MYCNOS;NASP;NEUROD1;NFIB;ORC1;PALLD;PCNA;PIK3C2B;POLA1;POLE2;PTMA;RAD54B;RBL1;RRM2;SATB2;SIN3A;SMC4;SRSF1;TBC1D1;TCF4;TIPIN;UCK2;UHRF1;WDR76;ZNF503
M1	transfac_pro__M02090	4.9	0.0574	E2F4 (directAnnotation).		132	1454	ABHD17B;ADCY3;ADGRL2;AKT3;ATAD2;ATF7IP;BOC;C17orf53;CASZ1;CBX2;CCDC88C;CCND2;CCNE2;CDK19;CDT1;CHD7;CTCF;DEK;DENND4C;DOCK11;E2F1;E2F2;E2F3;EMC3-AS1;EMP2;EZH2;FAM72A;FAM72C;FAM72D;FBXO5;FKBP5;FZD2;GDI2;GINS2;GJC1;GLI3;GPC4;H2AFV;HELLS;HIST1H2BK;HMGN2;HNRNPK;HNRNPUL1;IGF2BP1;ITGA9-AS1;IVNS1ABP;JADE3;KANSL1L;KDELC2;KIAA1217;KMT5A;KNTC1;LEF1;LINC00963;LMNA;LMNB1;LMO3;LSM2;LTBP1;MAGI2-AS3;MAZ;MCM5;MDFI…
M1	elemento__TTCCCGC	4.89	0.0573			276	3838	ABHD17B;ABTB2;ACTL6A;ADCY3;ADGRL2;AHCYL1;AIF1L;AK2;AKT2;AKT3;ANO6;ANP32E;APLN;ARHGEF40;ARHGEF6;ASF1B;ATAD2;ATF7IP;BARD1;BAZ1A;BBX;BMPR1B;BOC;BRCA1;BRIP1;C17orf53;CBX2;CCDC102A;CCDC88C;CCND2;CCNE2;CDC25B;CDC25C;CDK19;CDK2AP1;CDK4;CDKN2C;CDON;CDT1;CENPM;CENPN;CENPQ;CHAF1A;CHEK1;CHRM1;CMBL;CNTLN;COL9A1;CRB2;CTNND2;CUX1;DACH1;DARS;DBF4;DCLRE1C;DDX12P;DEK;DENND4C;DMRT3;DMWD;DOCK11;DTL;DZIP1L;E2F3;E2F7…
M1	hocomoco__E2F4_MOUSE.H11MO.0.A	4.79	0.0567	E2F4 (inferredBy_Orthology).	FOS; IRF1; NFYA; NFYB; PBX3; SP1; SP2; SP4; TFDP1 (inferredBy_MotifSimilarity). E2F1; SP3; SP6; SP7; SP8; SP9 (inferredBy_MotifSimilarity_n_Orthology).	272	3986	ABHD17B;ABTB2;ADCY3;ADGRL2;AGAP2-AS1;AGO1;AHCYL1;AK2;AKNA;ANO6;ANP32E;ANTXR1;ARHGEF2;ARHGEF40;ARNT;ASB16-AS1;ATAD2;ATF7IP;ATOH8;ATP2A1;AUNIP;BARD1;BAZ1B;BBX;BRCA1;C17orf53;C19orf48;C4orf46;C6orf223;CA5B;CASZ1;CCND2;CCNE2;CDC25B;CDC40;CDCA2;CDK1;CDK19;CDK2AP1;CDK4;CDKN2C;CDT1;CENPF;CENPM;CEP152;CEP55;CEP57L1;CHD4;CHD7;CHEK1;CHRM1;CLDN19;CLK2;CNKSR3;CNOT4;COL11A1;CRYZL1;CTCF;CTNNAL1;CUX1;DACH1;DARS…
M1	cisbp__M1726	4.79	0.0567			315	4232	AASS;ABHD17B;ABHD18;ADCY3;ADGRL2;AGO1;AIF1L;AJUBA;ALG10B;ANP32E;APOLD1;ARHGEF2;ARHGEF6;ARID2;ASPM;ATAD5;ATF7IP;BARD1;BAZ1B;BBX;BCAP29;BMPR1B;BOC;BRCA1;BRIP1;C19orf48;CASZ1;CBX2;CCDC102A;CCDC22;CCDC8;CCNB1;CCND2;CCNE2;CCNY;CCT7;CDC14A;CDC6;CDCA3;CDCA7L;CDK1;CDK2AP1;CDON;CDT1;CENPI;CENPO;CENPQ;CEP152;CHAF1A;CHD4;CHD7;CHRM1;CHSY3;CKAP2;CLK2;CLSPN;CNOT4;COL11A1;COL4A2;COL4A5;CORO2B;CPNE1;CRB2;CRH;CRY…
M1	swissregulon__sacCer__HAP3	4.78	0.0566	NFYB; POLE3 (inferredBy_Orthology).	FOS; FOXI1; IRF3; NFYA; NFYC; RFX5; SP1 (inferredBy_MotifSimilarity). PBX1 (inferredBy_MotifSimilarity_n_Orthology).	233	3309	ABHD17B;ABTB2;ACBD7;ACTA1;ACTL6A;ADAMTSL1;AGO1;ARHGAP11A;ARHGAP11B;ASPM;ATAD2;ATP2A1;ATP2A1-AS1;AURKA;AURKB;BAIAP2-AS1;BBX;BOC;BRCA1;BRD7;BUB1B;CASP6;CCDC102A;CCDC22;CCNA2;CCNB2;CCT7;CDC25B;CDC45;CDC6;CDCA2;CDCA3;CDCA4;CDK1;CDK19;CDKN3;CDT1;CENPA;CENPF;CENPH;CENPI;CENPM;CHAF1A;CHD7;CHEK2;CKM;CKS1B;CLIC6;CPAMD8;DARS;DDIAS;DDX12P;DES;DMPK;DZIP1L;E2F3;E2F7;E2F8;ECT2;EFNA4;EGLN1;EMP2;ERBIN;EXPH5;EZH2…
M1	cisbp__M2119	4.78	0.0566	NFYB; POLE3 (inferredBy_Orthology).	FOS; FOXI1; IRF3; NFYA; NFYC; RFX5; SP1 (inferredBy_MotifSimilarity). PBX1 (inferredBy_MotifSimilarity_n_Orthology).	169	2086	ABHD17B;ABTB2;ACTL6A;ADAMTSL1;ARHGAP11A;ARHGAP11B;ASPM;ATAD2;ATP2A1;ATP2A1-AS1;AURKA;BAIAP2-AS1;BRCA1;CCDC102A;CCNA2;CCNB2;CCT7;CDC25B;CDC45;CDC6;CDCA2;CDCA3;CDCA4;CDK1;CDK19;CDKN3;CENPF;CENPI;CENPM;CHAF1A;CHEK2;CKM;CPAMD8;DARS;DDIAS;DDX12P;DES;DMPK;DZIP1L;E2F3;E2F7;E2F8;ECT2;EFNA4;ERBIN;FAM117A;FAM133B;FAM72A;FAM72B;FAM72C;FAM72D;FLNA;FPGS;FZD2;GCDH;GDI2;GLCCI1;GPC4;H2AFX;HIST1H2AC;HIST1H2AD;HIS…
M1	scertf__spivak.HAP3	4.77	0.0566	NFYB; POLE3 (inferredBy_Orthology).	CEBPZ; FOS; FOXI1; IRF3; NFYA; NFYC; PBX3; RFX5; SP1; SREBF1 (inferredBy_MotifSimilarity). PBX1 (inferredBy_MotifSimilarity_n_Orthology).	326	4993	AASS;ABHD17B;ABTB2;ACBD7;ACTA1;ACTL6A;ADAMTS9-AS2;ADAMTSL1;ADGRL2;AGO1;ANP32E;ARHGAP11A;ARHGAP11B;ARHGAP15;ARHGEF2;ARL6IP6;ASF1B;ASPM;ATAD2;ATF7IP;ATP2A1;ATP2A1-AS1;AURKA;AURKB;BAIAP2-AS1;BBX;BCL2L12;BOC;BRCA1;BRD7;BUB1B;C21orf58;C6orf223;CASP6;CCDC102A;CCDC22;CCNA2;CCNB2;CCT7;CDC25B;CDC25C;CDC45;CDC6;CDCA2;CDCA3;CDCA4;CDK1;CDK19;CDKN3;CDT1;CENPA;CENPF;CENPH;CENPI;CENPM;CENPU;CEP152;CEP83;CHAF1A;…
M1	hocomoco__E2F1_MOUSE.H11MO.0.A	4.77	0.0566	E2F1 (inferredBy_Orthology).	E2F4; E2F6; TFDP1 (inferredBy_MotifSimilarity).	286	3852	ABHD17B;ABTB2;ADCY3;ADGRL2;AHCYL1;AKNA;AKT3;ANP32E;ANTXR1;APLN;ARHGAP15;ARHGEF2;ARHGEF40;ASB16-AS1;ATAD2;ATF7IP;ATOH8;ATP2A1;AXL;BARD1;BAZ1A;BAZ1B;BRCA1;C19orf48;CASZ1;CBX2;CCDC102A;CCDC8;CCND2;CCNE2;CDC25B;CDK1;CDK19;CDK2AP1;CDK4;CDKN2C;CDON;CDT1;CENPA;CENPF;CEP55;CEP57L1;CHD4;CHD7;CHEK1;CHRM1;CKM;CKS1B;CLK2;CNOT4;COL11A1;COL4A2;CRYZL1;CTCF;CTNND2;DACH1;DARS;DEK;DENND4C;DES;DOCK11;DZIP1L;E2F1;E2…
M1	scertf__macisaac.HAP2	4.75	0.0565	NFYA (inferredBy_Orthology).		72	566	ASPM;BRCA1;CCT7;CDC45;CDC6;CDCA2;CDCA3;CDK19;CDKN3;CPAMD8;DMPK;E2F3;ECT2;EMP2;EZH2;FAM117A;FAM72A;FAM72B;FAM72C;FAM72D;FLNA;GLCCI1;GPC3;HIST1H2AD;HIST1H2AG;HIST1H2AH;HIST1H2AI;HIST1H2AJ;HIST1H2AM;HIST1H2BD;HIST1H2BH;HIST1H2BI;HIST1H2BJ;HIST1H2BK;HIST1H2BL;HIST1H2BM;HIST1H2BO;HIST1H3D;HIST1H3F;HIST1H3G;HIST2H2AC;HIST2H2BA;HIST2H2BE;HMGN3;HNRNPUL1;KDM3B;MAMSTR;MANF;MMACHC;MOB3B;MYLPF;NDE1;NTF3;PCNA…
M1	dbcorrdb__SREBF1__ENCSR000EEO_1__m2	4.73	0.0564	SREBF1 (directAnnotation).	E2F4; FOS; IRF3; NFYA; NFYB; NFYC; PBX3; RFX5; SP1 (inferredBy_MotifSimilarity). POLE3 (inferredBy_MotifSimilarity_n_Orthology).	321	4505	AASS;ABHD17B;ACBD7;ACTL6A;ADAMTSL1;ADGRL2;AGO1;ALDH7A1;ARHGAP11A;ARHGAP11B;ARHGEF40;ARL6IP6;ASF1B;ASPM;ATAD2;ATF7IP;ATP2A1;ATP2A1-AS1;AURKA;AURKB;BAIAP2-AS1;BBX;BCL2L12;BLM;BORA;BRCA1;BRD7;BRIP1;C6orf223;CA3;CABP7;CBX2;CCDC102A;CCDC134;CCNB2;CCT7;CDC25B;CDC25C;CDC45;CDC6;CDCA2;CDCA3;CDK1;CDK19;CDKN3;CENPF;CENPI;CENPK;CENPM;CEP55;CHAF1A;CHEK2;CHRM1;CKAP2;CKAP2L;CKM;CLIC6;COMMD10;CORO2B;CPAMD8;CRAM…
M1	taipale_cyt_meth__E2F2_NWTTTGGCGCCAWWWN_eDBD_repr	4.73	0.0563	E2F2 (directAnnotation).	E2F1; E2F3; E2F4 (inferredBy_MotifSimilarity).	323	4963	AACS;ABHD17B;ACTA1;ACTC1;ADCY3;ADGRL2;AGO1;AIF1L;AJUBA;ANAPC16;ANO6;ANP32E;APLN;APOLD1;ARHGEF2;ARHGEF6;ARNT;ASB16-AS1;ATAD2;ATAD5;ATF7IP;AXL;BARD1;BAZ1A;BAZ1B;BCAP29;BLOC1S5;BMPR1B;BOC;BRCA1;C17orf53;C19orf48;CA5B;CBX2;CCDC77;CCDC88C;CCND2;CCNE2;CCNY;CDC14A;CDC25C;CDC6;CDK5RAP2;CDKAL1;CDON;CDT1;CENPM;CENPN;CENPQ;CEP57L1;CHAF1A;CHEK2;CHRM1;CKM;CLSPN;CNKSR3;CNOT4;COL11A1;COL9A1;CORO2B;CPNE1;CRB2;CR…
M1	cisbp__M1890	4.66	0.0559	NFYA (directAnnotation).	E2F4; FOS; IRF3; NFYB; NFYC; YBX1 (inferredBy_MotifSimilarity). POLE3 (inferredBy_MotifSimilarity_n_Orthology).	283	4103	AASS;ABHD17B;ABTB2;ACTA1;ACTL6A;ADAMTS19;ADAMTS9-AS2;ADAMTSL1;ADGRL2;AGO1;AHCYL1;AK2;ARHGAP11A;ARHGAP11B;ARHGAP15;ARL6IP6;ASPM;ATAD2;ATF7IP;ATP2A1;ATP2A1-AS1;AURKA;BAIAP2-AS1;BBX;BMPR1B;BOC;BRCA1;BRD7;BUB1B;C19orf48;C6orf223;CABP7;CACNG1;CCDC102A;CCDC22;CCNA2;CCNB2;CCT7;CDC25C;CDC45;CDC6;CDCA2;CDCA3;CDK1;CDK19;CDKN3;CDT1;CENPF;CENPH;CENPI;CENPM;CENPU;CHEK2;CHRM1;CKAP2;CKS1B;CORO2B;CPAMD8;CPS1;CRY…
M1	transfac_pro__M00430	4.66	0.0559	E2F1 (directAnnotation).		108	1131	ABTB2;ADGRL2;AKNA;APOLD1;ARHGEF6;ASF1B;ASPM;BBX;BMPR1B;CASZ1;CCDC102A;CCND2;CDC45;CDC6;CDK1;CDK2AP1;CDKN2C;CDON;CDT1;CEP57L1;CHAF1A;CHEK1;CTNND2;DACH1;DENND4C;DHFR;DIAPH3;DTL;E2F1;E2F2;E2F3;E2F7;E2F8;ERBIN;EZH2;FAT4;FBXO5;GAS1;GJC1;GLI2;GPR146;GTF2H2;GTF2H2B;HELLS;HES5;HIST1H2BI;HIST1H3G;HIST1H4C;HMGN2;HNRNPA2B1;HNRNPK;JAM2;KIF15;KIF2C;KNTC1;LINC00960;LMO3;LUC7L2;MCM5;MCM6;MCM7;MID1;MYCNOS;NAB1;N…
M1	transfac_pro__M02106	4.65	0.0559	NFYA (directAnnotation).	CEBPZ; CHD2; E2F4; FOS; FOXI1; IRF3; NFYB; NFYC; PBX3; RFX5; SP1; SREBF1; YBX1 (inferredBy_MotifSimilarity). PBX1; POLE3 (inferredBy_MotifSimilarity_n_Orthology).	337	4511	AASS;ABHD17B;ABTB2;ACBD7;ACTL6A;ADAMTSL1;ADGRL2;ARHGAP11A;ARL6IP6;ASF1B;ASPM;ATAD2;ATG4D;ATP2A1;ATP2A1-AS1;AURKA;AURKB;BAIAP2-AS1;BBX;BCL2L12;BLM;BOC;BRCA1;BRD7;BRIP1;BUB1B;C21orf58;C4orf46;C6orf223;CBX2;CCDC102A;CCNB2;CCT7;CDC25C;CDC45;CDC6;CDCA2;CDCA3;CDCA4;CDCA8;CDK1;CDK19;CDKN3;CENPA;CENPF;CENPH;CENPI;CENPK;CENPM;CENPU;CEP152;CEP55;CHAF1A;CHEK2;CKAP2;CKAP2L;CKS1B;CLIC6;CORO2B;CPAMD8;CPS1;CRAM…
M1	cisbp__M1172	4.63	0.0558			90	852	ABHD17B;AKNA;ARHGAP11A;ARL6IP6;ASF1B;ATP2A1;ATP2A1-AS1;BRCA1;BRIP1;CABP7;CCT7;CDC45;CDC6;CDCA2;CDK1;CDKN3;CHRM1;CLSPN;CPAMD8;DLGAP5;E2F7;E2F8;ECT2;EZH2;FAM117A;GPC4;GPC6;GPSM2;H2AFX;HIST1H1B;HIST1H2AI;HIST1H2BI;HIST1H2BL;HIST1H3E;HIST1H3G;HNRNPK;HNRNPUL1;IVD;IVNS1ABP;KDM3B;KIAA1217;KIF20A;LMO3;LUC7L2;MAT2B;MCM3;MMACHC;MRPL51;MRPS30;MTFR1;NCAPD2;NUP88;OLMALINC;PAK4;PLAGL1;POU3F3;PPWD1;PRR11;RACGAP…
M1	transfac_pro__M00426	4.62	0.0557		E2F1; E2F2; E2F3; E2F4; E2F5; E2F6; E2F7; RB1; TFDP1 (inferredBy_MotifSimilarity). EVX1; EVX2 (inferredBy_MotifSimilarity_n_Orthology).	273	4200	ABHD17B;ABTB2;ACTN2;ADAMTS9-AS2;ADGRL2;ALG10B;ANP32E;ANTXR1;APLN;APOLD1;ARHGAP11A;ARHGAP11B;ARHGEF2;ARHGEF40;ARHGEF6;ARID2;ATAD5;ATF6B;ATF7IP;ATN1;ATP6V0A2;BARD1;BBX;BMPR1B;BOC;CASZ1;CCDC102A;CCDC77;CCND2;CCNE2;CDC25B;CDC6;CDCA7L;CDK1;CDK2AP1;CDON;CDT1;CENPF;CHAF1A;CHD4;CHD7;CHRM1;CHSY3;CLSPN;CMBL;CNOT4;COL11A1;COL9A1;CORO2B;CTCF;CTNND2;CTSZ;CUX1;DACH1;DARS;DCAF16;DEK;DENND4C;DHFR;DOCK11;DTL;E2F1…
M1	jaspar__MA0060.2	4.6	0.0556	NFYA (directAnnotation).	E2F4; FOS; IRF3; NFYB; NFYC; YBX1 (inferredBy_MotifSimilarity). POLE3 (inferredBy_MotifSimilarity_n_Orthology).	303	4449	AASS;ABHD17B;ABTB2;ACTA1;ACTL6A;ADAMTS19;ADAMTS9-AS2;ADAMTSL1;ADGRL2;AGO1;AK2;ARHGAP11A;ARHGAP11B;ARHGAP15;ARL6IP6;ASPM;ATAD2;ATF7IP;ATP2A1;ATP2A1-AS1;AURKA;BAIAP2-AS1;BBX;BMPR1B;BOC;BRCA1;BRD7;BUB1B;C6orf223;CABP7;CACNG1;CCDC102A;CCDC22;CCNA2;CCNB2;CCT7;CDC25C;CDC45;CDC6;CDCA2;CDCA3;CDK1;CDK19;CDKN3;CDT1;CENPF;CENPH;CENPI;CENPM;CENPU;CEP83;CHEK2;CKAP2;CKS1B;CORO2B;CPAMD8;CPS1;CRYZL1;DARS;DDIAS;D…
M1	yetfasco__YKL109W_695	4.5	0.0549			129	1520	ABTB2;ADAMTS19;ADAMTSL1;AGO1;ANO6;ARL6IP6;AURKA;BRCA1;CA3;CABP7;CCT7;CDC45;CDC6;CDCA2;CDK1;CDK19;CDKN3;CENPI;CENPM;CENPU;CPAMD8;DDX12P;DLGAP5;DMPK;E2F3;ECT2;EMP2;EZH2;FAM117A;FAM72A;FAM72B;FAM72C;FAM72D;FLNA;FPGS;FZD2;GAREM2;GCDH;GDI2;GLCCI1;GPC4;GPC6;GTF2F2;HIF3A;HIST1H2AC;HIST1H2AD;HIST1H2AG;HIST1H2AH;HIST1H2AI;HIST1H2AJ;HIST1H2AM;HIST1H2BC;HIST1H2BD;HIST1H2BG;HIST1H2BH;HIST1H2BI;HIST1H2BJ;HIST…
M1	elemento__TCCCGCC	4.5	0.0549			330	4730	ABHD17B;ABTB2;ACTL6A;ADCY3;ADGRL2;ADM2;AGO1;AHCYL1;AIF1L;AK2;AKNA;AKT2;AKT3;ALG8;ANP32E;ARHGAP11A;ARHGEF6;ARID2;ARNT;ASB16-AS1;ASF1B;ATAD2;ATF7IP;ATN1;ATP2A1;AXL;BAZ1B;BBX;BMPR1B;BOC;BRCA1;BRIP1;C17orf53;C19orf48;CABP7;CCDC8;CCNE2;CCNY;CDC6;CDK19;CDKAL1;CDKN2C;CDON;CDT1;CENPF;CENPM;CENPN;CEP131;CEP55;CHAF1A;CHD4;CHD7;CHRM1;CHRNA1;CHSY3;CKS1B;CLK2;CNKSR3;CNOT4;COL11A1;COL9A1;CORO2B;CPNE1;CRYZL1;CT…
M1	transfac_pro__M01114	4.46	0.0547		TFDP1; TFDP2 (inferredBy_MotifSimilarity).	277	3838	ABHD17B;ACTL6A;ADAMTSL1;ADGRL2;AK2;AKNA;AKT2;AKT3;ALG10;ALG10B;ARHGEF2;ARHGEF40;ARHGEF6;ARL6IP6;ASB16-AS1;ATAD5;ATF7IP;ATN1;ATP2A1;AVEN;BARD1;BBX;BMPR1B;BOC;BRD7;C17orf53;C19orf48;CA3;CASZ1;CBX2;CCDC102A;CCDC34;CCND2;CCNE2;CDC25B;CDC6;CDK2AP1;CDK5RAP2;CDKN2C;CDON;CDT1;CENPE;CENPH;CENPM;CHAF1A;CHD4;CHEK1;CHRM1;CLK2;CNOT4;CNTLN;COL11A1;CRYZL1;CSNK1E;CTCF;CTNND2;CUX1;CYFIP1;DARS;DEK;DHFR;DMRT3;DOCK1…
M1	jaspar__MA0314.1	4.46	0.0547	NFYB; POLE3 (inferredBy_Orthology).	FOS; FOXI1; IRF3; NFYA; NFYC; RFX5; SP1 (inferredBy_MotifSimilarity). PBX1 (inferredBy_MotifSimilarity_n_Orthology).	184	2350	ABHD17B;ABTB2;ACTL6A;ADAMTSL1;ARHGAP11A;ARHGAP11B;ASPM;ATAD2;ATP2A1;ATP2A1-AS1;AURKA;BAIAP2-AS1;BRCA1;BUB1B;CCDC102A;CCNA2;CCNB2;CCT7;CDC25B;CDC45;CDC6;CDCA2;CDCA3;CDCA4;CDK1;CDK19;CDKN3;CENPF;CENPH;CENPI;CENPM;CHAF1A;CHEK2;CKS1B;CLIC6;CPAMD8;DARS;DDIAS;DDX12P;DES;DMPK;DZIP1L;E2F3;E2F7;E2F8;ECT2;EFNA4;EGLN1;EMC3-AS1;ERBIN;EXPH5;FAM117A;FAM133B;FAM72A;FAM72B;FAM72C;FAM72D;FLNA;FPGS;FZD2;GCDH;GDI2;…
M1	taipale_cyt_meth__E2F3_NTTTTGGCGCCAAAAN_eDBD	4.42	0.0544	E2F3 (directAnnotation).	E2F1; E2F2; E2F4; E2F7; E2F8 (inferredBy_MotifSimilarity).	51	292	APOLD1;ARHGEF2;ATAD2;CENPQ;CORO2B;DHFR;E2F1;E2F2;E2F3;E2F8;ENAH;FBXO5;GABPB2;GDI2;GINS1;HIST1H2AG;HIST1H2AH;HIST1H2AL;HIST1H2BJ;HIST1H2BK;HNRNPA2B1;JADE3;KHDRBS1;LMNB2;MCM2;MCM5;MCM6;MCM7;MECP2;MND1;MSH3;MXD3;MYCNOS;NASP;NFIB;ORC1;PALLD;PCNA;PIK3C2B;PKMYT1;RBL1;RRM2;SATB2;SIN3A;SMC4;SRSF1;TADA3;TCF4;TIPIN;ZNF503;ZNF726
M1	hocomoco__E2F2_HUMAN.H11MO.0.B	4.4	0.0543	E2F2 (directAnnotation).	E2F3 (inferredBy_MotifSimilarity). EVX1; EVX2 (inferredBy_MotifSimilarity_n_Orthology).	188	2393	ABTB2;ADGRL2;AKNA;AKT3;ANAPC16;APOLD1;ARHGEF40;ARHGEF6;ARID2;ARL6IP6;ATAD5;BBX;BMPR1B;BRCA1;CASZ1;CBX2;CCND2;CCNE2;CDT1;CEP57L1;CHD4;CHD7;CHRM1;CKAP2;CLK2;CMBL;CNTLN;COL11A1;CTNND2;CUX1;DACH1;DEK;DHFR;DOCK11;E2F2;E2F3;E2F8;EIF2AK4;EMC3-AS1;EMP2;ENO2;EPHB4;ERBIN;FAM60A;FAM72A;FAM72B;FAM72C;FAM72D;FANCL;FKBP5;GAS1;GEN1;GINS2;GJC1;GLI3;GPC4;GPR146;GPSM2;HEBP1;HIST1H2AG;HIST1H2AH;HIST1H2AI;HIST1H2AJ;…
M1	hocomoco__E2F6_MOUSE.H11MO.0.A	4.38	0.0542	E2F6 (inferredBy_Orthology).	E2F1; E2F4 (inferredBy_MotifSimilarity). E2F3 (inferredBy_MotifSimilarity_n_Orthology).	199	2556	ABHD17B;ABTB2;ACTC1;ADCY3;ADGRL2;AHCYL1;AKNA;AKT3;ANTXR1;APLN;ARHGEF2;ARHGEF40;ATAD2;ATP2A1;AXL;BAIAP2-AS1;BAZ1A;BBX;BOC;CASZ1;CBX2;CCDC102A;CCND2;CCNE2;CDC25C;CDK2AP1;CDKN2C;CDT1;CENPM;CHD4;CHD7;CHRM1;COL11A1;COL4A5;COL9A1;CRYZL1;CTNND2;DEK;DES;DOCK11;E2F7;E2F8;EFS;EHBP1L1;EMP2;EMP3;ENO2;EPHB4;ERBIN;EZH2;FAM57A;FAM72A;FAM72C;FAM72D;FANCL;FAT4;FBN3;FBXO5;FCHSD2;FKBP5;FLNA;FMNL2;FZD2;GINS2;GJC1;GL…
M1	hocomoco__TFDP1_HUMAN.H11MO.0.C	4.35	0.054	TFDP1 (directAnnotation).	E2F1; E2F3; E2F4; E2F6; E2F7 (inferredBy_MotifSimilarity). SP4; ZNF583 (inferredBy_MotifSimilarity_n_Orthology).	266	3846	AASS;ABHD17B;ABTB2;ACTC1;ADCY3;ADGRL2;AHCYL1;AK2;AKNA;AKT3;ANTXR1;APLN;ARHGEF2;ARHGEF40;ATAD2;ATP2A1;AXL;BARD1;BAZ1A;BAZ1B;BBX;BOC;BRCA1;BRIP1;C17orf53;C19orf48;C4orf47;CASZ1;CCDC102A;CCND2;CCNE2;CDC25C;CDK1;CDK19;CDK2AP1;CDKN2C;CDON;CENPM;CHD4;CHD7;CHRM1;CLK2;CNOT4;COL11A1;COL9A1;CRYZL1;CSNK1E;CTCF;CTNND2;DACH1;DARS;DENND4C;DES;DNTTIP1;DOCK11;DZIP1L;E2F3;E2F7;E2F8;EFS;EMP2;EMP3;ENAH;ENO2;EPHB4;E…
M1	transfac_pro__M01839	4.33	0.0539			181	2074	ACTN2;AGO1;AHCYL1;APOLD1;ARHGEF2;ARHGEF6;ARID2;ARNT;ASB16-AS1;ATAD2;ATAD5;ATF7IP;BAZ1B;BMPR1B;BOC;BRIP1;C17orf53;C19orf48;CA5B;CCDC8;CCNE2;CDC6;CDK1;CDK2AP1;CDKN2C;CDON;CEP131;CEP57L1;CHRM1;CHRNA1;CKAP2;CKM;CNOT4;CORO2B;CPNE1;CRYZL1;CTCF;CUX1;DENND4C;DZIP1L;E2F3;E2F8;EIF2AK2;EMC3-AS1;EMP2;EPHB4;ERBIN;EZH2;FANCI;FBXO32;FBXO5;FKBP5;FOXO6;GABPB2;GJC1;GLI2;GLI3;GLIS2;GPR146;GTF2F2;GTPBP1;HDGF;HIST1H2…
M1	elemento__CCAATCG	4.29	0.0536			138	1611	ADGRL2;ARID2;ARL6IP6;ATF7IP;ATN1;BBX;BMPR1B;BRCA1;BRIP1;C6orf223;CCDC102A;CCT7;CDC25C;CDC45;CDCA2;CDK1;CDK19;CENPM;CEP152;CEP55;CHAF1A;CHD7;CKS1B;CRYZL1;DDX12P;DMWD;E2F3;E2F7;E2F8;ECT2;ESCO2;EZH2;FAM117A;FAM72A;FAM72B;FAM72C;FAM72D;FBXO5;FKBP5;GALNT2;GCDH;GDF11;GLCCI1;H2AFX;HIST1H2AI;HIST1H2AJ;HIST1H2BI;HIST1H2BL;HIST1H2BM;HIST1H2BN;HIST1H3G;HIST2H2AA3;HIST2H2AA4;HIST2H2AB;HIST2H3A;HIST2H3C;HMG20…
M1	dbcorrdb__E2F4__ENCSR000EVL_1__m2	4.26	0.0534	E2F4 (directAnnotation).	FOS; NFYA; NFYB; NFYC; PBX3; RFX5; SP1; SREBF1 (inferredBy_MotifSimilarity). PBX1 (inferredBy_MotifSimilarity_n_Orthology).	147	1553	AASS;ABHD17B;ACTL6A;AGO1;AKNA;ARHGAP11A;ARL6IP6;ASF1B;ASPM;ATP2A1;ATP2A1-AS1;BAIAP2-AS1;BBX;BRCA1;C21orf58;CCDC102A;CDC6;CDCA2;CDCA3;CDK1;CDKN3;CENPA;CENPF;CENPK;CENPM;CEP55;CHRM1;CKAP2;CKAP2L;CPAMD8;CRYZL1;DDX12P;DLGAP5;DMPK;DTL;E2F7;E2F8;ECT2;EEF1A2;ELAVL1;ERBB2;ERBIN;ESCO2;ESPL1;EZH2;FAM117A;FAM72A;FAM72B;FAM72C;FAM72D;FAM83D;FLNA;FOXO6;FPGS;GCDH;GINS2;GPC3;GTSE1;H2AFX;HIST1H1C;HMMR;HNRNPUL1;H…
M1	cisbp__M0593	4.26	0.0534			308	4240	AACS;ABHD17B;ACTC1;ADAMTS9-AS2;ADCY3;ADGRL2;AGO1;AHCYL1;AKT3;ANAPC16;ANLN;ANO6;ANP32E;ANTXR1;APOLD1;ARHGAP11A;ARHGAP11B;ARHGEF2;ARHGEF39;ARID2;ARNT;ASF1B;ASPM;ATF7IP;ATOH8;AURKA;BAIAP2-AS1;BARD1;BAZ1A;BAZ1B;BBX;BOC;BORA;C6orf223;CABP7;CACNG1;CASP6;CASZ1;CCNA2;CCNB2;CCND2;CDC25B;CDC34;CDCA2;CDCA3;CDK1;CDK19;CDKN2C;CDT1;CENPA;CENPE;CEP135;CEP55;CHD7;CHRM1;CLSPN;CNKSR3;CNOT4;COL4A2;COL4A5;COL9A1;COR…
M1	dbcorrdb__NFYB__ENCSR000EGQ_1__m1	4.25	0.0534	NFYB (directAnnotation).	FOS; FOXI1; IRF3; NFYA; NFYC; PBX3; RFX5; SP1; YBX1 (inferredBy_MotifSimilarity). PBX1 (inferredBy_MotifSimilarity_n_Orthology).	338	4608	AASS;ABHD17B;ACBD7;ACTL6A;ADAMTS19;ADAMTSL1;ADGRL2;AGO1;AHCYL1;AK2;AKT3;APOLD1;ARHGAP11A;ARHGAP11B;ARID2;ARL6IP6;ASF1B;ASPM;ATAD2;ATP2A1;ATP2A1-AS1;AURKA;AURKB;BAIAP2-AS1;BBX;BCL2L12;BLM;BMPR1B;BRCA1;BRD7;BRIP1;BUB1B;C19orf48;C21orf58;C4orf46;C6orf223;CA3;CBX2;CCDC102A;CCNA2;CCNB2;CCT7;CDC20;CDC25C;CDC45;CDC6;CDCA2;CDCA3;CDCA8;CDK1;CDK19;CDKN3;CENPF;CENPH;CENPI;CENPK;CENPM;CENPU;CEP152;CEP55;CEP8…
M1	dbcorrdb__SIN3A__ENCSR000BPB_1__m1	4.24	0.0533	SIN3A (directAnnotation).		306	4795	AASS;ABHD18;ACOT11;ACTA1;ACTC1;ACTN2;ADAMTS9-AS2;ADCY3;ADGRL2;AGO1;AHCYL1;AKNA;AKT2;AKT3;ANTXR1;ANTXR2;ARHGAP15;ARHGEF2;ARHGEF39;ARHGEF6;ARID2;ASPM;ATAD2;AUNIP;BAZ1A;BAZ1B;BBX;BIRC5;BMPR1B;BOC;BRCA1;BRCA2;BRIP1;C17orf53;C19orf48;CABP7;CASZ1;CCDC8;CCNA2;CCNB2;CCND2;CCNE2;CDC14A;CDC25B;CDC25C;CDC40;CDC6;CDCA2;CDK2AP1;CDKAL1;CDKN3;CDT1;CEP128;CEP135;CEP55;CHAF1A;CHD7;CHRM1;CMBL;COL11A1;COL9A1;CORO2B…
M1	cisbp__M6195	4.23	0.0533	E2F6 (directAnnotation).	E2F1; E2F4 (inferredBy_MotifSimilarity). E2F3 (inferredBy_MotifSimilarity_n_Orthology).	192	2500	ABHD17B;ABTB2;ACTC1;ADCY3;ADGRL2;AHCYL1;AKNA;AKT2;AKT3;ANTXR1;APLN;ARHGEF2;ARHGEF40;ATAD2;ATP2A1;AXL;BAIAP2-AS1;BAZ1A;BBX;BOC;CASZ1;CBX2;CCDC102A;CCND2;CCNE2;CDC25C;CDK2AP1;CDKN2C;CDT1;CENPM;CHD4;CHD7;CHRM1;COL11A1;COL4A5;COL9A1;CTNND2;DEK;DES;DOCK11;E2F7;E2F8;EFS;EHBP1L1;EMP2;EMP3;ENO2;EPHB4;ERBIN;EZH2;FAM57A;FAM72A;FAM72C;FAM72D;FANCL;FAT4;FBN3;FBXO5;FCHSD2;FKBP5;FLNA;FMNL2;FZD2;GINS2;GJC1;GLI2…
M1	swissregulon__sacCer__HAP5	4.19	0.053	NFYC; POLE4 (inferredBy_Orthology).	FOS; IRF3; NFYA; NFYB; PBX3; RFX5 (inferredBy_MotifSimilarity).	140	1539	AASS;ABHD17B;ABTB2;ACTL6A;ADAMTSL1;AGO1;ARHGAP11A;ARHGAP11B;ARL6IP6;ASPM;ATAD2;AURKA;BRCA1;BRD7;C21orf58;C6orf223;CCDC102A;CCNB2;CCT7;CDC6;CDCA2;CDCA3;CDK1;CDK19;CDKN3;CENPF;CENPM;CHAF1A;CHEK2;CKS1B;CPAMD8;DDX12P;DES;DMPK;DTL;E2F7;E2F8;ECT2;ELAVL1;EXT1;EZH2;FAM117A;FAM72A;FAM72B;FAM72C;FAM72D;FPGS;GCDH;GDI2;GLCCI1;GLIS2;GPC3;H2AFX;HIST1H1B;HIST1H1C;HIST1H1T;HIST1H2AD;HIST1H2AH;HIST1H2AI;HIST1H2BI…
M1	taipale__E2F1_DBD_TTTGGCGCCAAA	4.19	0.053	E2F1 (directAnnotation).	E2F2; E2F3; E2F4 (inferredBy_MotifSimilarity).	314	4961	ACTC1;ADCY3;ADGRL2;AGO1;AIF1L;AKNA;ALG10;ALG10B;ANAPC16;ANO6;ANP32E;APLN;APOLD1;ARHGEF2;ARNT;ATAD2;ATF7IP;AXL;B3GALNT2;BAZ1A;BBX;BMPR1B;BOC;C17orf53;C19orf48;CBX2;CCNE2;CDC14A;CDC25B;CDC25C;CDC6;CDON;CDT1;CENPF;CENPQ;CEP57L1;CHAF1A;CHEK1;CHEK2;CHRM1;CHRNA1;CKAP2;CKM;CLSPN;CNKSR3;CNOT10;COL4A2;COL9A1;CORO2B;CPNE1;CRB2;CRYZL1;CTCF;CTNNAL1;DENND4C;DHFR;DPF2;DZIP1L;E2F1;E2F2;E2F3;E2F7;E2F8;EFS;ELAVL1…
M1	cisbp__M1168	4.11	0.0525			93	988	ADAMTSL1;AKNA;ASF1B;ATP2A1;ATP2A1-AS1;BRCA1;CABP7;CCT7;CDC45;CDC6;CDCA2;CDK1;CDKN3;CENPF;CHRM1;CLSPN;CPAMD8;CTNND2;DLGAP5;E2F7;E2F8;ECT2;EXT1;EZH2;FAM117A;FLNA;FZD2;GLCCI1;GPC4;GPC6;H2AFX;HIST1H1B;HIST1H2AI;HIST1H2BI;HIST1H2BL;HIST1H3E;HIST1H3G;HMMR;HNRNPK;HNRNPUL1;INCENP;IVD;IVNS1ABP;KIAA1217;KIF20A;KIF24;LMO3;LUC7L2;MAT2B;MCM3;MID1;MMACHC;MRPS30;MSH5;MTFR1;NCAPD2;NUP88;OLMALINC;ORC6;PAK4;POU3F3…
M1	cisbp__M0602	4.08	0.0524			257	3509	ABHD17B;ACTC1;ADAMTS9-AS2;ADAMTSL1;ADGRL2;AGO1;AHCYL1;AKT3;ANAPC16;ANLN;ANP32E;ANTXR1;APOLD1;ARHGAP11A;ARHGEF2;ARHGEF39;ARID2;ARNT;ASPM;ATF7IP;ATN1;ATOH8;BARD1;BAZ1A;BAZ1B;BBX;BMPR1B;BOC;BORA;C6orf223;CABP7;CACNG1;CASP6;CASZ1;CCNA2;CCND2;CDC25B;CDC34;CDCA2;CDK1;CDK19;CDKN2C;CDON;CDT1;CENPA;CENPE;CENPF;CEP135;CEP55;CHD7;CHRM1;CNKSR3;CNOT4;COL4A2;COL4A5;CORO2B;CSNK1E;CTCF;CTNND2;DACH1;DBF4;DEK;DERA…
M1	cisbp__M5351	4.08	0.0523	E2F1 (directAnnotation).	E2F2; E2F3; E2F4 (inferredBy_MotifSimilarity).	294	4627	ACTC1;ADCY3;ADGRL2;AGO1;AIF1L;AKNA;ALG10;ALG10B;ANAPC16;ANO6;ANP32E;APLN;APOLD1;ARHGEF2;ARNT;ATAD2;ATF7IP;AXL;B3GALNT2;BAZ1A;BBX;BMPR1B;BOC;BRCA1;C17orf53;C19orf48;CA3;CBX2;CCDC88C;CCNE2;CDC14A;CDC25B;CDC25C;CDC6;CDON;CDT1;CENPF;CENPQ;CEP57L1;CHAF1A;CHEK1;CHEK2;CHRM1;CHRNA1;CKAP2;CKM;CLSPN;CNKSR3;CNOT10;COL4A2;COL9A1;CORO2B;CPNE1;CRYZL1;CTNNAL1;DENND4C;DHFR;DOCK11;DPF2;DZIP1L;E2F1;E2F2;E2F3;E2F7;…
M1	cisbp__M4599	4.05	0.0521	E2F6 (directAnnotation).	E2F1; E2F4; E2F7; TFDP1 (inferredBy_MotifSimilarity). E2F3 (inferredBy_MotifSimilarity_n_Orthology).	315	4920	AASS;ABCA2;ABHD17B;ACTA1;ACTC1;ACTN2;ADCY3;ADGRL2;AHCYL1;AKNA;AKT3;ANTXR1;APLN;ARHGEF2;ARHGEF40;ATAD2;ATF7IP;ATP2A1;AXL;BAIAP2-AS1;BARD1;BAZ1A;BBX;BOC;BRCA1;BRIP1;C12orf29;C17orf53;C19orf48;C4orf47;CABP7;CACNG1;CALHM2;CASZ1;CBX2;CCDC102A;CCDC8;CCND2;CCNE2;CDC25C;CDC34;CDC6;CDK2AP1;CDKN2C;CDT1;CELSR2;CENPA;CENPM;CHD4;CHRM1;CKM;CLK2;CMBL;CNKSR3;CNTLN;COL11A1;COL15A1;COL4A5;COL9A1;CORO2B;CRYZL1;CTCF…
M1	transfac_public__M00254	4.03	0.052		IRF3; NFYA; NFYB; NFYC; RFX5 (inferredBy_MotifSimilarity).	248	3369	ACBD7;ACTL6A;ADAMTS19;ADAMTS9-AS2;ADGRL2;AKNA;ANP32E;APLN;ARHGAP15;ARHGEF2;ARL6IP6;ASF1B;ASPM;ATF7IP;ATG4D;AURKA;AURKB;BBX;BCL2L12;BOC;BRCA1;BRD7;BUB1B;CASP6;CCDC102A;CCNB2;CCT7;CDC25C;CDC45;CDC6;CDCA2;CDCA3;CDCA4;CDCA7L;CDK19;CDKN3;CENPF;CENPI;CENPM;CHD7;CHEK2;CLIC6;COL15A1;COL4A5;CORO2B;CPAMD8;CTNND2;CTSZ;DACH1;DARS;DES;DMPK;E2F1;E2F2;E2F3;E2F7;E2F8;EGLN1;EMC3-AS1;EMP2;ERBIN;EXT1;FAM117A;FAM72A…
M1	cisbp__M0676	4.03	0.052			297	4088	ABHD17B;ABTB2;ACBD7;ADGRL2;AGO1;AHCYL1;AIF1L;ANAPC16;ANP32E;APOLD1;ARHGAP15;ARHGEF2;ARHGEF39;ARHGEF6;ARNT;ASB16-AS1;ASPM;ATAD2;ATAD5;ATF7IP;BARD1;BAZ1B;BBX;BLOC1S5;BMPR1B;BOC;BRCA1;BRIP1;C19orf48;CCDC8;CCDC88C;CCND2;CCNE2;CCNY;CDC14A;CDC6;CDCA7L;CDK1;CDK4;CDKAL1;CDKN2C;CDON;CDT1;CENPM;CENPN;CEP152;CEP57L1;CHAF1A;CHD7;CHEK1;CHRM1;CKAP2;CLSPN;CNKSR3;CNOT4;CNTLN;CORO2B;CPNE1;CRYZL1;CUX1;DACH1;DEK;DE…
M1	transfac_pro__M00938	4.01	0.0519	E2F1 (directAnnotation).	E2F3; E2F5 (inferredBy_MotifSimilarity). EVX1; EVX2 (inferredBy_MotifSimilarity_n_Orthology).	259	3904	ABHD17B;ABTB2;ACTC1;ADGRL2;AGO1;AHCYL1;AIF1L;AKNA;ALG10;ANGEL2;ANO6;ANP32E;ARHGEF2;ARID2;ARNT;ASB16-AS1;ATAD2;ATAD5;ATF7IP;AUNIP;BAZ1B;BMPR1B;BRCA1;C19orf48;CABP7;CASZ1;CBX2;CCND2;CCNE2;CDC14A;CDC25C;CDC6;CDK1;CDK4;CDKN2C;CDON;CDT1;CENPF;CENPI;CHAF1A;CHD7;CHEK1;CHRM1;CHSY3;CNKSR3;CNOT4;COL11A1;CPS1;CRH;CSNK1E;CTCF;CTNNAL1;DENND4C;DEPDC1B;DHFR;DPH5;DZIP1L;E2F1;E2F2;E2F8;ELAVL1;EMP2;EPHB4;ERBIN;EXO…
M1	homer__CGGTTTCAAA_CHR	3.98	0.0517			222	3239	AACS;ACTC1;ACTN2;ADAMTS9-AS2;ADGRL2;AHCYL1;AIF1L;ANAPC16;ANLN;ANP32E;ANTXR1;ANTXR2;APLN;ARHGEF39;ARID2;ARNT;ATF7IP;BMPR1B;BOC;BORA;BRIP1;BUB1B;C6orf223;CABP7;CCNB2;CCND2;CDCA3;CDK1;CDK19;CDK5RAP2;CDON;CENPE;CENPM;CEP135;CEP55;CEP57L1;CHD7;CKAP2;CKAP2L;CKM;CNKSR3;CNOT4;CORO2B;CRAMP1;CSNK1E;CTCF;CTNND2;DACH1;DBF4;DDX12P;DECR1;DEK;DENND4C;DEPDC1B;DMRT3;DRAXIN;DZIP1L;E2F8;EED;EGLN1;EMP2;ERBIN;EXO1;EZ…
M1	swissregulon__hs__TFDP1.p2	3.96	0.0516	TFDP1 (directAnnotation).		364	4994	AASS;ABHD17B;ABTB2;ACBD7;ACTN2;ADCY3;ADGRL2;AGO1;AHCYL1;AKNA;AKT3;ANGEL2;ANO6;ANP32E;APOLD1;ARHGAP15;ARHGEF2;ARNT;ASB16-AS1;ASPM;ATAD2;ATAD5;ATF7IP;AVEN;BAZ1B;BBX;BMPR1B;BOC;BRIP1;C19orf48;CA5B;CASZ1;CBX2;CCDC102A;CCDC22;CCDC8;CCDC88C;CCNB2;CCND2;CCNE2;CCNY;CDC14A;CDC25B;CDC6;CDK19;CDK2AP1;CDKAL1;CDKN2C;CDON;CDT1;CELSR2;CENPF;CENPI;CEP131;CEP55;CHD7;CHEK1;CHRM1;CKAP2;CLK2;CLSPN;CNOT4;CNTLN;COL4A2…
M1	homer__GGCGGGAARN_E2F6	3.96	0.0516	E2F6 (directAnnotation).		251	3544	ABHD17B;ACTA1;ADAMTS9-AS2;ADCY3;ADGRL2;AGO1;AHCYL1;AKT2;AKT3;APLN;ARHGEF2;ARHGEF40;ATAD2;ATF7IP;ATP2A1;AXL;BBX;BMPR1B;BRCA1;BRCA2;BRIP1;C17orf53;CASZ1;CBX2;CCDC102A;CCND2;CCNE2;CDC25C;CDT1;CELSR2;CENPM;CHD4;CHD7;CHRM1;CHSY3;CLSPN;CNKSR3;CNTLN;COL11A1;COL4A5;COL9A1;CUX1;DACH1;DBF4;DDIAS;DDX12P;DEK;DENND4C;DOCK11;DSC3;E2F3;E2F7;E2F8;EHBP1L1;EIF2AK4;EMC3-AS1;EMILIN3;EMP2;EMP3;ENO2;ERBIN;EZH2;FAM57A;…
M1	cisbp__M0589	3.94	0.0515			307	4960	AACS;ABTB2;ACBD7;ACTC1;ACTN2;ADAMTS9-AS2;ADGRL2;AGO1;AHCYL1;AKNA;AKT3;ANAPC16;ANKS6;ANLN;ANP32E;ANTXR1;APLN;APOLD1;ARHGAP11A;ARHGAP11B;ARHGEF2;ARHGEF39;ARID2;ARNT;ATF7IP;ATOH8;AURKA;AVEN;BAZ1A;BAZ1B;BMPR1B;BOC;BORA;BROX;C17orf53;C19orf48;C4orf47;C6orf223;CABP7;CACNG1;CASP6;CASZ1;CBX2;CCNA2;CCNB2;CCND2;CDC14A;CDC25C;CDC34;CDCA2;CDK1;CDK19;CDKN2C;CENPA;CENPE;CENPF;CENPL;CEP131;CEP135;CEP55;CEP57L1;…
M1	fantom__motif139_CGTTCGAATT	3.94	0.0515			119	1347	AASS;ADAMTS19;ANLN;APOLD1;ARHGEF2;AUNIP;BOC;BORA;BRCA1;CASZ1;CCDC102A;CDCA5;CDON;CENPF;CEP55;CHD7;CORO2B;CROCC;CTCF;CUX1;DEPDC1B;DHFR;DMRT3;DOCK11;E2F1;E2F8;EMP3;EPHB4;ERCC6L;EXO1;EXT1;EZH2;FAM72A;FAM72B;FAM72C;FAM72D;FAT4;FBN3;FKBP5;GAS1;GLIS2;GPSM2;HIST1H1D;HMMR;HP1BP3;IGF2BP1;KANSL1L;KATNA1;KDM3B;KIF14;KIF15;KIF18B;KIF24;KIFC1;KMT5A;LIN9;LMNB1;LMNB2;LPCAT3;MED16;MID1;MKI67;MORC4;MRPL51;MSH5;MX…
M1	taipale__E2F3_DBD_NNAAATGGCGCCAAAANN_repr	3.93	0.0514	E2F3 (directAnnotation).	E2F1; E2F2; E2F4 (inferredBy_MotifSimilarity). E2F6 (inferredBy_MotifSimilarity_n_Orthology).	138	1803	ABTB2;ADAMTS19;ADGRL2;AGO1;AIF1L;ALG10;ALG10B;ANP32E;ARHGEF2;ARHGEF40;ATAD2;ATAD5;BCAP29;CA5B;CASP7;CCDC88C;CCND2;CDC14A;CDKAL1;CENPL;CENPQ;CLK2;CLSPN;COL11A1;CORO2B;DARS;DHFR;DPH5;DSCC1;DVL2;E2F1;E2F7;E2F8;ECT2;EGLN1;ENAH;EQTN;ESCO2;EZR;FAM227B;FAM72A;FAM72B;FAM72C;FAM72D;FBXO32;FBXO5;GABPB2;GALNT2;GAS1;GINS1;GUSB;HEBP1;HIST1H2AG;HIST1H2AH;HIST1H2BJ;HIST1H2BK;HIST2H2BA;HIST2H2BF;HJURP;HMGN3;HNRN…
M1	taipale__E2F7_DBD_TTTTCCCGCCAAAW_repr	3.92	0.0513	E2F7 (directAnnotation).	E2F1; E2F3; E2F4; E2F8 (inferredBy_MotifSimilarity).	106	1245	ADAMTSL1;AHCYL1;ANP32E;ARHGEF2;BAZ1A;BAZ1B;BCAP29;BMPR1B;CASZ1;CBLN3;CBX2;CCND2;CDC45;CDT1;CENPH;CEP128;CHAF1A;CHEK1;DHFR;DRAXIN;DSCC1;DTWD2;E2F1;E2F8;EIF5A2;ERH;EZH2;FAM72C;FAM96A;FBXO32;FBXO5;GLI2;GSDMD;HIST1H2BK;HIST1H4I;HYMAI;IGF2BP1;KDM5B;KHNYN;KLHL31;KNTC1;LMO3;LTBP4;LUC7L2;MAZ;MCM2;MCM5;MCM6;MCM7;MDFIC;MELK;MID1;MSH3;MXD3;MYB;MYBL2;MYCNOS;NASP;NEUROD2;NEUROD4;NFIB;NTN3;NUSAP1;ORC1;PCNA;PHF…
M1	elemento__CGCGGGA	3.88	0.0511			321	4903	AASS;ABHD17B;ABTB2;ACTA1;ACTN2;ADGRL2;ADM2;AGO1;AHCYL1;AIF1L;AKT3;ALG10;ALG10B;ANO6;APLN;APOLD1;ARHGEF40;ATAD2;ATAD5;ATF7IP;ATN1;ATP6V0A2;BARD1;BAZ1A;BCAP29;BMPR1B;BOC;BRCA1;BRIP1;C6orf223;CASZ1;CBX2;CCDC102A;CCDC18;CCDC8;CCDC88C;CCNA2;CCND2;CCNE2;CDC25B;CDC25C;CDC6;CDCA7L;CDK2AP1;CDKN2C;CDON;CDT1;CENPF;CENPK;CENPM;CEP128;CEP152;CEP55;CHAF1A;CHD7;CHRAC1;CHRM1;CHSY3;CMTM6;CNOT4;COL4A2;CPSF1;CTCF;C…
M1	transfac_pro__M09193	3.86	0.051		E2F1; E2F2; E2F3; E2F4 (inferredBy_MotifSimilarity).	40	201	ADGRL2;ARHGEF2;ATAD2;CHEK1;CLSPN;DHFR;E2F1;E2F2;E2F8;FBXO5;GABPB2;GINS1;HIST1H2BK;HNRNPA2B1;JADE3;KHDRBS1;LMNB2;MCM5;MCM6;MCM7;MND1;MSH3;MXD3;MYCNOS;NASP;NEUROD1;NFIB;PCNA;PKMYT1;POLA1;POLE2;PTMA;RAD54B;RRM2;SATB2;SMC4;SRSF1;TIPIN;UCK2;USP1
M1	cisbp__M0574	3.84	0.0509			261	4185	AASS;ABCC4;ABHD17B;ABTB2;ADAMTSL1;ADGRL2;AGO1;AGO3;AHCYL1;AJUBA;AKNA;AKT3;ALDH7A1;ALG10;ALG10B;ANO6;ANP32E;ANTXR2;APOLD1;ARHGEF6;ARID2;ARL6IP6;ATF7IP;ATN1;AVEN;AXL;BARD1;BBX;BLOC1S5;BMPR1B;BOC;BTF3;CA5B;CABP7;CASP7;CASZ1;CCDC102A;CCDC88C;CDC14A;CDK2AP1;CDON;CHD7;CHSY3;CKM;CNKSR3;COA1;COL11A1;COL4A5;CPNE1;CTCF;CUX1;DACH1;DECR1;DEK;DEPDC1;DIAPH3;DMRT3;DTD2;E2F3;E2F7;E2F8;EHBP1L1;EIF5A2;EMP2;EMP3;EN…
M1	taipale__E2F3_DBD_NNTTTTGGCGCCAAAANN	3.81	0.0507	E2F3 (directAnnotation).	E2F1; E2F2; E2F4 (inferredBy_MotifSimilarity).	46	266	ARHGEF2;ATAD2;CCDC88C;CENPQ;CHEK1;CORO2B;DHFR;E2F1;E2F2;E2F7;E2F8;ECT2;ENAH;FBXO5;GABPB2;GDI2;GINS1;HIST1H2AG;HIST1H2AH;HIST1H2BJ;HIST1H2BK;JADE3;LMNB2;MCM2;MCM5;MCM6;MCM7;MND1;MSH3;MXD3;MYCNOS;NASP;NEUROD1;NFIB;ORC1;PCNA;PIK3C2B;RRM2;SATB2;SMC4;TADA3;TIPIN;TMEM109;UHRF1;ZNF107;ZNF726
M1	transfac_pro__M09556	3.8	0.0506			265	3908	ABTB2;ACTC1;ADAMTS9-AS2;ADGRL2;AGO1;AHCYL1;AKNA;ANAPC16;ANKS6;ANLN;ANP32E;ANTXR1;APOLD1;ARHGAP11A;ARHGAP11B;ARHGEF2;ARHGEF39;ARID2;ARNT;ASPM;ATF7IP;ATOH8;AURKA;AVEN;BAZ1A;BAZ1B;BMPR1B;BOC;BORA;C6orf223;CABP7;CACNG1;CASP6;CASZ1;CCNA2;CCND2;CDC34;CDCA2;CDCA3;CDK1;CDK19;CDKN2C;CDON;CENPA;CENPE;CENPF;CEP135;CEP55;CHD7;CHRM1;CNOT4;COL11A1;COL4A5;COL9A1;CORO2B;CPNE1;CPS1;CSNK1E;CTCF;CTNND2;CUX1;DACH1;D…
M1	transfac_pro__M08876	3.8	0.0506		E2F4 (inferredBy_MotifSimilarity).	127	1534	ACTN2;ADGRL2;AHCYL1;ANTXR1;ARHGEF2;BARD1;BAZ1A;BMPR1B;CASZ1;CBX2;CCND2;CCNE2;CDON;CENPH;CHAF1A;CHD7;CHEK1;CHRM1;CNOT4;CNTLN;COL9A1;CORO2B;CUX1;DHFR;E2F1;E2F2;E2F8;EEPD1;EMP2;ENAH;ERBIN;EZH2;FAM72A;FAM72C;FAM72D;FANCL;FBXO5;GALNT2;GLI2;GLI3;GLIS2;GPC3;HELLS;HIST1H2AG;HIST1H2AH;HIST1H2AI;HIST1H2AJ;HIST1H2AL;HIST1H2BJ;HIST1H2BK;HIST1H2BL;HIST1H2BM;IGF2BP1;ILF3;IVNS1ABP;JAM2;KDELC2;KIAA1217;KNTC1;LEF…
M1	transfac_public__M00185	3.79	0.0505	NFYA; NFYB; NFYC (directAnnotation).		204	2824	ABHD17B;ABTB2;ACTL6A;ADGRL2;AGO1;AKT3;ARID2;ARL6IP6;ASF1B;ASPM;ATF7IP;AURKA;BCL2L12;BMPR1B;BOC;BRCA1;BUB1B;CCDC102A;CCNB2;CCT7;CDC25C;CDC45;CDC6;CDCA2;CDCA3;CDK1;CDK19;CDKN3;CENPF;CENPI;CENPM;CEP152;CHD7;CHEK2;CKS1B;CORO2B;CPAMD8;CRAMP1;CTNND2;DARS;DDX12P;DMPK;DTL;E2F1;E2F3;E2F7;E2F8;ECT2;EGLN1;EMC3-AS1;EMP2;ERBIN;EZH2;FAM117A;FAM72A;FAM72B;FAM72C;FAM72D;FAM83D;FLNA;FPGS;GCDH;GDI2;GINS4;GLA;GLCCI…
M1	cisbp__M0591	3.78	0.0505			91	948	ACTC1;AGO1;ANLN;ANTXR1;APOLD1;ARHGEF2;ARHGEF39;ARID2;ASPM;ATF7IP;BORA;CCNB2;CDC40;CDCA2;CENPA;CENPE;CEP55;CEP57L1;CNKSR3;CORO2B;CRAMP1;CTNND2;DBF4;DEK;DEPDC1B;DLGAP5;E2F8;ECT2;EIF5A2;EMC3-AS1;ENAH;EZH2;FAM60A;FAM72A;FAM72B;FAM72C;FAM72D;FAM83D;GPSM2;GTSE1;H2AFX;HDGF;HMGN2;IGF2BP1;KANSL1L;KIF14;KIF15;KIF20B;KIFC1;KPNA2;LINC01376;LMNB1;LMO7;MID1;MIS18BP1;MKI67;MMP25;MXD3;NEIL3;NHSL1;NOTCH1;NTF3;NUS…
M1	cisbp__M1181	3.78	0.0504			178	2354	ABHD17B;ABTB2;ADAMTSL1;ADGRL2;AKNA;ARHGAP11A;ASF1B;ATP2A1;ATP2A1-AS1;BRCA1;C19orf48;CA5B;CABP7;CCT7;CDC45;CDC6;CDCA2;CDCA3;CDK1;CDK19;CDKN3;CDON;CENPF;CENPM;CENPU;CHD7;CHRM1;CLSPN;CPAMD8;CTNND2;CUX1;DDX12P;DLGAP5;DMPK;DPH5;E2F7;E2F8;ECT2;EPHB4;EXPH5;EXT1;EZH2;FAM117A;FAM133B;FAM72A;FAM72B;FAM72C;FAM72D;FLNA;FPGS;FZD2;GINS4;GLCCI1;GLI3;GPC4;GPC6;GPSM2;GTF2H2;H2AFX;HIST1H1B;HIST1H2AD;HIST1H2AG;HIST…
M1	dbcorrdb__SP2__ENCSR000BQG_1__m2	3.75	0.0503	SP2 (directAnnotation).	E2F4; FOS; IRF3; MAX; MYC; NFYA; NFYB; NFYC; PBX3; POLR2A; SP1 (inferredBy_MotifSimilarity).	273	4200	AASS;ABHD17B;ABTB2;ACTL6A;ADAMTS19;ADAMTS9-AS2;ADAMTSL1;ADGRL2;AGO1;AHCYL1;ALG10;ALG10B;APOLD1;ARHGEF2;ARHGEF6;ARL6IP6;ASF1B;ASPM;ATAD2;ATAD5;ATF7IP;ATP2A1;ATP2A1-AS1;AURKA;BAZ1A;BBX;BCL2L12;BLOC1S5;BRCA1;BRD7;C19orf48;C21orf58;CBX2;CCDC102A;CCNB2;CCT7;CDC25C;CDC6;CDCA2;CDK1;CDK19;CDKN3;CDON;CENPF;CENPI;CENPM;CENPU;CEP55;CHD4;CHEK2;CHRM1;CKM;CLK2;COL4A2;CORO2B;CPAMD8;CRYZL1;CTSZ;DCAF6;DDX12P;DEK;…
M1	cisbp__M0599	3.74	0.0502			214	2828	ACTC1;ADAMTS9-AS2;ADAMTSL1;ADGRL2;AHCYL1;AKT3;ANAPC16;ANLN;ANP32E;ANTXR1;APOLD1;ARHGEF2;ARHGEF39;ARID2;ARNT;ASPM;ATF7IP;ATN1;ATOH8;BAZ1A;BAZ1B;BBX;BMPR1B;BOC;BORA;C6orf223;CABP7;CACNG1;CASP6;CASZ1;CCNA2;CCND2;CDC25B;CDC34;CDCA2;CDK1;CDKN2C;CDT1;CENPA;CENPE;CEP135;CHD7;CHRM1;COL4A2;COL4A5;CORO2B;CPNE1;CSNK1E;CTCF;CTNND2;DACH1;DBF4;DEK;DERA;DMRT3;E2F3;E2F8;ECT2;EED;EFHD1;EGLN1;ENAH;ERBIN;EXT1;EZH2;…
M1	taipale__E2F1_DBD_AATGGCGCCAAA	3.72	0.0501	E2F1 (directAnnotation).	E2F2; E2F3; E2F4 (inferredBy_MotifSimilarity).	283	4457	ACTC1;ACTN2;ADCY3;ADGRL2;AGO1;AIF1L;ALG10;ALG10B;ANAPC16;ANP32E;APLN;APOLD1;ARHGEF2;ARNT;ATAD2;ATAD5;ATF7IP;AXL;B3GALNT2;BAZ1A;BAZ1B;BMPR1B;BOC;C17orf53;C19orf48;CCNE2;CDC14A;CDC25B;CDC25C;CDC6;CDON;CDT1;CENPQ;CEP57L1;CHEK2;CHRM1;CHRNA1;CKM;CLSPN;CNKSR3;CNOT10;COL4A2;COL9A1;CORO2B;CPNE1;CRB2;CRYZL1;CSNK1E;CTCF;CTNNAL1;CUX1;DENND4C;DHFR;DPF2;DZIP1L;E2F1;E2F2;E2F3;E2F7;E2F8;EFS;ELAVL1;EMC3-AS1;EMP2…
M1	jaspar__MA0316.1	3.7	0.05	NFYC; POLE4 (inferredBy_Orthology).	FOS; IRF3; NFYB; PBX3; RFX5 (inferredBy_MotifSimilarity).	116	1339	AASS;ABHD17B;ABTB2;ACTL6A;ADAMTSL1;AGO1;ARHGAP11A;ASPM;ATAD2;AURKA;BRCA1;BRD7;C6orf223;CCDC102A;CCNB2;CCT7;CDC6;CDCA2;CDCA3;CDK1;CDK19;CDKN3;CENPF;CENPM;CHAF1A;CKS1B;CPAMD8;DDX12P;DES;DMPK;DTL;E2F7;E2F8;ECT2;ELAVL1;FAM117A;FAM72A;FAM72B;FAM72C;FAM72D;FPGS;GCDH;GDI2;GLCCI1;GLIS2;GPC3;H2AFX;HIST1H1B;HIST1H1C;HIST1H1T;HIST1H2BI;HIST1H3G;HIST2H2AA3;HIST2H2AA4;HIST2H2BA;HNRNPUL1;HSCB;IGDCC4;IVNS1ABP;K…
M1	cisbp__M2314	3.68	0.0499	SP2 (directAnnotation).	BRF2; CTCF; EGR1; EZH2; FOS; IRF1; KLF12; KLF15; KLF3; KLF5; KLF9; MAZ; NFYA; NFYB; PATZ1; PBX3; SMARCA4; SP1; SP3; SP4; SREBF1; STAT1; SUPT20H (inferredBy_MotifSimilarity). E2F4; SP5; SP6; SP7; SP8; SP9; ZBTB17 (inferredBy_MotifSimilarity_n_Orthology).	265	3859	ABHD17B;ABTB2;ACTC1;ADAMTS9-AS2;AGAP2-AS1;AGO1;AHCYL1;AKNA;AKT3;ARHGEF2;ASB16-AS1;ATAD2;ATF7IP;ATOH8;ATP2A1;AUNIP;AXL;BAIAP2-AS1;BARD1;BBX;C19orf48;C6orf223;CABP7;CASZ1;CCDC102A;CCND2;CCNE2;CDC25C;CDC40;CDCA2;CDK1;CDK19;CDKN3;CENPF;CENPM;CEP57L1;CHD4;CHEK1;CHRM1;CHSY3;CLDN19;CNKSR3;CNOT4;COL11A1;CORO2B;CPS1;CRB2;CRYZL1;CTNNAL1;CTNND2;DACH1;DCAF6;DENND4C;DEPDC4;DES;DMPK;DMWD;DZIP1L;E2F8;EEF1A2;EEP…
M1	scertf__pachkov.HAP5	3.68	0.0499	NFYC; POLE4 (inferredBy_Orthology).	FOS; IRF3; NFYB; PBX3; RFX5 (inferredBy_MotifSimilarity).	139	1751	AASS;ABHD17B;ABTB2;ACTL6A;ADAMTSL1;AGO1;ARHGAP11A;ARHGAP11B;ARL6IP6;ASPM;ATAD2;AURKA;BRCA1;BRD7;C6orf223;CCDC102A;CCNB2;CCT7;CDC6;CDCA2;CDCA3;CDK1;CDK19;CDKN3;CENPF;CENPM;CHAF1A;CKS1B;CPAMD8;DDX12P;DES;DMPK;DTL;E2F7;E2F8;ECT2;ELAVL1;EXT1;FAM117A;FAM72A;FAM72B;FAM72C;FAM72D;FPGS;GCDH;GDI2;GLCCI1;GLIS2;GPC3;H2AFX;HIST1H1B;HIST1H1C;HIST1H1T;HIST1H2AD;HIST1H2AI;HIST1H2BI;HIST1H2BL;HIST1H2BN;HIST1H3D;…
M1	cisbp__M0600	3.67	0.0498			305	4735	ABHD17B;ABTB2;ACBD7;ACTA1;ACTC1;ADAMTS19;ADAMTS9-AS2;ADGRL2;AGO1;AGO3;AHCYL1;AKT3;ANAPC16;ANLN;ANP32E;ANTXR1;APOLD1;ARHGAP11A;ARHGAP11B;ARHGEF2;ARHGEF39;ARID2;ASPM;ATF7IP;ATOH8;BAIAP2-AS1;BARD1;BAZ1A;BAZ1B;BBX;BMPR1B;BOC;BORA;BTF3;C6orf223;CABP7;CASP6;CASZ1;CBX2;CCND2;CDC25B;CDC34;CDCA2;CDK19;CDK2AP1;CDKN2C;CDON;CDT1;CENPA;CENPE;CENPF;CEP55;CHD7;CHRM1;CNKSR3;CNOT4;COL11A1;COL4A5;CORO2B;CPNE1;CRAM…
M1	predrem__nrMotif238	3.67	0.0498			233	3516	AACS;ADAMTS9-AS2;ADGRL2;AGO1;AGO3;AHCYL1;AJUBA;AKT2;AKT3;ANGEL2;ANP32E;ARHGAP11A;ARHGEF6;ARID2;ARNT;ATAD2;ATF7IP;BARD1;BAZ1A;BBX;BCAP29;BMPR1B;BOC;BRD7;CASZ1;CCDC102A;CCDC138;CCNE2;CDC73;CDK19;CDK2AP1;CDKAL1;CEP57L1;CHD7;CLK2;COL11A1;COL4A5;COMMD10;CORO2B;CPNE1;CUX1;DACH1;DCAF6;DEPDC1B;DIAPH3;DMRT3;DTL;E2F3;E2F8;EFS;EIF5A2;EMILIN3;EMP2;ENAH;ERBB2;ERBIN;EXPH5;F2R;FAM60A;FAM72A;FAM72C;FAM72D;FKBP5;…
M1	cisbp__M1264	3.64	0.0496	IRF4 (inferredBy_Orthology).	IRF3; IRF5; IRF8; IRF9 (inferredBy_MotifSimilarity).	256	3980	ABHD17B;ADAMTS9-AS2;ADGRL2;AHCYL1;AKNA;AKT3;ALG10;ALG8;ANP32E;ANTXR1;ANTXR2;APOLD1;ARHGEF2;ARHGEF6;ARID2;ASF1B;ATOH8;AXL;BARD1;BAZ1A;BBX;BOC;BRCA1;CASZ1;CCDC22;CCND2;CDC34;CDK19;CDK2AP1;CDKAL1;CHD4;CHD7;CHRM1;CMBL;CNKSR3;CPNE1;CSNK1E;CTCF;CTNND2;CUX1;DBF4;DDX12P;DDX58;DDX60;DEK;DENND4B;DENND4C;DLL1;DMRT3;DPF2;DSC3;DTL;E2F3;E2F7;E2F8;EED;EFHD1;EFS;EIF2AK2;EMP2;ENAH;EPHB4;ERBIN;EXT1;EZH2;EZR;FAM117…
M1	cisbp__M1216	3.59	0.0493			323	4743	ABHD17B;ACBD7;ACOT11;ADAMTS9-AS2;ADCY3;ADGRL2;AKNA;AKT3;ANLN;ANO6;ANTXR1;APOLD1;ARHGAP11A;ARHGAP11B;ARHGEF2;ARHGEF39;ARHGEF6;ARID2;ASB16-AS1;ATF7IP;ATN1;ATOH8;BAIAP2-AS1;BAZ1A;BAZ1B;BBX;BOC;BORA;BRD7;C6orf223;CABP7;CASP6;CASZ1;CCDC102A;CCDC8;CCNA2;CCND2;CDC25B;CDC34;CDCA2;CDK1;CDK19;CDK2AP1;CDKN2C;CELSR2;CENPA;CENPE;CEP135;CEP55;CHD4;CHD7;CHRM1;CKM;CNKSR3;CORO2B;CRAMP1;CRB2;CSNK1E;CTCF;CTNND2;CUX…
M1	elemento__CCCGCCC	3.57	0.0492		FOS (inferredBy_MotifSimilarity).	320	4997	ABHD17B;ABTB2;ACBD7;ACTA1;ADGRL2;ADM2;AGAP2-AS1;AGO1;AGO3;AHCYL1;AK2;AKNA;ANAPC16;ANP32E;ANTXR1;APOLD1;ARHGEF2;ARID2;ASB16-AS1;ASPM;ATF7IP;ATOH8;BBX;BRD7;C17orf53;C19orf48;C6orf223;CABP7;CASZ1;CBX2;CCDC102A;CCND2;CCNE2;CDC25B;CDC40;CDK1;CDK19;CDK2AP1;CDK4;CDKN2C;CDON;CENPF;CENPI;CEP152;CEP57L1;CHD4;CHD7;CHEK1;CHRM1;CLDN19;CNKSR3;CNOT4;COL11A1;COL4A2;COL9A3;CPNE1;CPS1;CRB2;CRYZL1;CSNK1E;CTCF;CTNND…
M1	swissregulon__hs__NFY_A_B_C_.p2	3.57	0.0492	NFYA; NFYB; NFYC (directAnnotation).	CEBPZ; CHD2; E2F4; FOS; FOXI1; IRF3; PBX3; RFX5; SP1; SP2; SREBF1 (inferredBy_MotifSimilarity). PBX1; POLE3 (inferredBy_MotifSimilarity_n_Orthology).	349	4906	AASS;ABHD17B;ACBD7;ACTA1;ACTL6A;ADAMTS19;ADGRL2;AKT3;ARHGAP11A;ARHGAP11B;ARHGEF6;ARID2;ARL6IP6;ASF1B;ASPM;ATAD2;ATF7IP;ATG4D;ATP2A1;ATP2A1-AS1;AURKA;AURKB;BAIAP2-AS1;BBX;BCL2L12;BLM;BRCA1;BRD7;BUB1B;C21orf58;C4orf46;C6orf223;CASP6;CBX2;CCDC102A;CCDC22;CCNA2;CCNB2;CCNE2;CCT7;CDC20;CDC25B;CDC25C;CDC45;CDC6;CDCA2;CDCA3;CDCA4;CDK1;CDK19;CDKN3;CELSR2;CENPA;CENPF;CENPH;CENPI;CENPM;CENPU;CEP55;CEP83;CHA…
M1	cisbp__M2121	3.57	0.0491	NFYC; POLE4 (inferredBy_Orthology).	FOS; IRF3; NFYB; PBX3; RFX5 (inferredBy_MotifSimilarity).	127	1546	AASS;ABHD17B;ABTB2;ACTL6A;ADAMTSL1;AGO1;ARHGAP11A;ASPM;ATAD2;AURKA;BRCA1;BRD7;C6orf223;CCDC102A;CCNB2;CCT7;CDC6;CDCA2;CDCA3;CDK1;CDK19;CDKN3;CENPF;CENPM;CHAF1A;CKS1B;CPAMD8;DDX12P;DES;DMPK;DTL;E2F7;E2F8;ECT2;ELAVL1;FAM117A;FAM72A;FAM72B;FAM72C;FAM72D;FPGS;GCDH;GDI2;GLCCI1;GLIS2;GPC3;H2AFX;HIST1H1B;HIST1H1C;HIST1H1T;HIST1H2AI;HIST1H2BI;HIST1H2BL;HIST1H3G;HIST2H2AA3;HIST2H2AA4;HIST2H2BA;HIST2H2BF;H…
M1	hocomoco__PBX3_HUMAN.H11MO.1.A	3.54	0.049	PBX3 (directAnnotation).		246	3728	AASS;ABHD17B;ABTB2;ACTL6A;ADAMTS9-AS2;ADAMTSL1;ADCY3;ADGRL2;AKNA;AKT3;ALG10;ALG10B;APOLD1;ARHGEF2;ASF1B;ASPM;ATAD2;ATAD5;ATG4D;AURKA;BCL2L12;BMPR1B;BRCA1;BRD7;BUB1B;C6orf223;CA3;CA5B;CCDC102A;CCT7;CDC25C;CDC45;CDC6;CDCA2;CDCA3;CDK19;CDKN3;CDON;CENPI;CENPM;CHAF1A;CHD7;CHEK2;CHRM1;CKAP2L;CKM;CORO2B;CPAMD8;DDIAS;DDX12P;DES;DIAPH3;DMPK;DTL;DZIP1L;E2F3;E2F7;E2F8;ECT2;EMP2;ENAH;EPHB4;ERBB2;ERBIN;EXPH5;…
M1	scertf__harbison.HAP4	3.54	0.049		NFYA; NFYB; NFYC (inferredBy_MotifSimilarity).	150	1964	ABTB2;ACTL6A;ADAMTSL1;ADGRL2;ARHGAP11A;ARL6IP6;ASF1B;ATP2A1;ATP2A1-AS1;BMPR1B;BRCA1;CA3;CABP7;CCT7;CDC25C;CDC45;CDC6;CDCA2;CDCA3;CDK19;CDKN3;CENPF;CENPI;CHEK2;CORO2B;CPAMD8;DES;DMPK;DTL;E2F3;E2F8;ECT2;EMP2;EPHB4;ERBIN;EZH2;FAM117A;FAM72A;FAM72B;FAM72C;FAM72D;FLNA;FPGS;GCDH;GLA;GLCCI1;GLIS2;GPC3;GPC4;GPC6;GTF2F2;H2AFX;HIST1H2AD;HIST1H2AG;HIST1H2AH;HIST1H2AI;HIST1H2AJ;HIST1H2BG;HIST1H2BH;HIST1H2BI;…
M1	cisbp__M2273	3.53	0.0489	E2F6 (directAnnotation).	E2F1; E2F3; E2F4; E2F7; TFDP1 (inferredBy_MotifSimilarity).	214	3185	ABHD17B;ACTA1;ACTC1;ADCY3;AHCYL1;AKNA;AKT3;APLN;ARHGEF2;ATAD2;ATP2A1;AXL;BARD1;BBX;BOC;BRIP1;C6orf223;CABP7;CACNG1;CASZ1;CBX2;CCDC102A;CCND2;CCNE2;CDC6;CDKN2C;CELSR2;CENPM;CHD4;CHRM1;COL11A1;COL4A5;COL9A1;CTNND2;CUX1;DCAF16;DEK;DOCK11;DSC3;E2F7;E2F8;ECT2;EFS;ELAVL1;EMC3-AS1;EMP2;EMP3;ENO2;ERBIN;EXPH5;EXT1;EZH2;FAM57A;FAM72A;FAM72C;FAM72D;FANCL;FAT4;FBXO5;FCHSD2;FKBP5;FLNA;FMNL2;FOXO6;FZD2;GINS2;G…
M1	cisbp__M5350	3.52	0.0489	E2F1 (directAnnotation).	E2F2; E2F3; E2F4 (inferredBy_MotifSimilarity).	306	4984	ACTC1;ADCY3;ADGRL2;AGO1;AIF1L;ALG10;ALG10B;ANAPC16;ANP32E;APLN;APOLD1;ARHGEF2;ARHGEF6;ARNT;ATAD2;ATAD5;ATF7IP;AXL;BAZ1A;BAZ1B;BBX;BLOC1S5;BMPR1B;BOC;BRCA1;C17orf53;C19orf48;CA3;CASZ1;CBX2;CCDC88C;CDC14A;CDC25B;CDC25C;CDC6;CDON;CDT1;CENPF;CENPQ;CEP57L1;CHEK2;CHRM1;CHRNA1;CKM;CLSPN;CNKSR3;CNOT10;COL4A2;COL9A1;CORO2B;CPNE1;CRB2;CRYZL1;CTNNAL1;DENND4C;DHFR;DOCK11;DPF2;DZIP1L;E2F1;E2F2;E2F3;E2F7;E2F8;…
M1	swissregulon__hs__SP1.p2	3.52	0.0488	SP1 (directAnnotation).	BRF1; BRF2; CTCF; EGR1; ESRRA; EZH2; FOS; IRF1; KLF12; KLF13; KLF14; KLF15; KLF16; KLF3; KLF5; KLF6; MAZ; NELFE; NFYA; NFYB; PATZ1; PBX3; POLR2A; RBBP5; SMARCA4; SP2; SP3; SP4; SP9; SREBF1 (inferredBy_MotifSimilarity). KLF17; KLF18; SP6; SP7; SP8 (inferredBy_MotifSimilarity_n_Orthology).	176	2374	ABHD17B;ABTB2;ACTC1;AGO1;ARHGEF2;ASB16-AS1;ATF7IP;AUNIP;BAIAP2-AS1;BARD1;C11orf68;C6orf223;CA5B;CASZ1;CCDC102A;CCND2;CDC25C;CDC40;CDK1;CDK2;CENPF;CEP57L1;CHD4;CHEK1;CHRM1;CNKSR3;CNOT4;COL11A1;CRB2;CRYZL1;CTNNAL1;DCAF6;DENND4C;DES;E2F1;E2F3;E2F8;EEF1A2;EEPD1;EFNA4;EIF5A2;EML3;EMP2;EMP3;ENAH;ENO2;ERBB2;EXPH5;FAM72A;FAM72B;FAM72C;FAM72D;FAM83D;FBN3;FBXL12;FBXO17;FKBP5;FLNA;FOXO6;FZD2;GALNT2;GINS2;GI…
M1	transfac_public__M00024	3.51	0.0488	E2F1 (directAnnotation).		159	2269	ACTL6A;ADAMTS9-AS2;ADGRL2;AGO1;ALDH7A1;ANO6;ARHGEF2;ATN1;BMPR1B;BOC;CASZ1;CCDC102A;CCND2;CDC25B;CDK2AP1;CDON;CDT1;CHD4;CHD7;CHRM1;COL11A1;CORO2B;CTNND2;DACH1;DHFR;E2F1;E2F2;E2F3;E2F7;E2F8;EIF2AK2;EMP2;ERBIN;EXO1;EZH2;FAM72C;FAT4;FGFRL1;FKBP5;FLNA;GINS2;GJC1;GLI2;GLI3;GLIS2;GPC6;GPSM2;GSDMD;GTPBP1;HDGF;HELLS;HIST1H2AG;HIST1H2AH;HIST1H2AI;HIST1H2AJ;HIST1H2AL;HIST1H2AM;HIST1H2BD;HIST1H2BJ;HIST1H2BK;…
M1	transfac_pro__M00932	3.51	0.0488	SP1; SP2; SP3; SP4 (directAnnotation).	FOS; IRF1; KLF12; KLF13; KLF14; KLF15; KLF16; KLF2; KLF3; KLF4; KLF5; KLF9; MAZ; NFYA; NFYB; PATZ1; PBX3; SP8; SP9; STAT1 (inferredBy_MotifSimilarity). KLF17; KLF18; SP6; SP7 (inferredBy_MotifSimilarity_n_Orthology).	173	2418	ABHD17B;ABTB2;ACTC1;AGAP2-AS1;AGO1;ANP32E;ARHGEF2;ARNT;ASB16-AS1;ATF7IP;ATP2A1;BARD1;C6orf223;CA5B;CASZ1;CCDC102A;CCND2;CDC25C;CDC40;CDK1;CENPF;CEP57L1;CHD4;CHEK1;CHRM1;CKM;CLDN19;CNKSR3;CNOT4;COL11A1;CRB2;CRYZL1;CTCF;DARS;DCAF6;DENND4C;DES;DMPK;E2F3;E2F8;EEF1A2;EEPD1;EFNA4;EFS;EML3;EMP2;EMP3;ENAH;ENO2;EPHB4;ERBB2;EXPH5;FAM117A;FAM72A;FAM72B;FAM72C;FAM72D;FAT4;FBN3;FBXL12;FBXO17;FGFRL1;FKBP5;FLNA…
M1	cisbp__M2271	3.51	0.0488	E2F3 (inferredBy_Orthology).		287	4491	ABHD17B;ACTA1;ACTC1;ADCY3;ADGRL2;AGO1;AHCYL1;AKNA;AKT3;ANP32E;ANTXR1;ANTXR2;ARHGEF2;ARHGEF40;ARID2;ATAD2;ATF7IP;AXL;BARD1;BMPR1B;BOC;BRCA1;C17orf53;C6orf223;CABP7;CASZ1;CCDC102A;CCND2;CCNE2;CDC25C;CDC6;CDK19;CDKN2C;CDON;CDT1;CELSR2;CEP152;CEP55;CHAF1A;CHD4;CHD7;CHRM1;COL11A1;COL15A1;COL4A5;COL9A1;CORO2B;CRB2;CSNK1E;CUX1;DACH1;DARS;DCAF16;DEK;DMRT3;DOCK11;DSC3;DZIP1L;E2F1;E2F7;E2F8;EEPD1;ELAVL1;EM…
M1	dbcorrdb__CHD2__ENCSR000EBT_1__m2	3.49	0.0487	CHD2 (directAnnotation).	E2F4; FOS; IRF3; NFYA; NFYB; NFYC; PBX3; RFX5; SP1; ZNF274 (inferredBy_MotifSimilarity).	143	1780	AASS;ACTL6A;ADGRL2;ANP32E;ASPM;BAZ1B;BBX;BRCA1;C21orf58;CCNB2;CCT7;CDC25C;CDC6;CDCA2;CDCA3;CDK1;CDK19;CDKN3;CDON;CENPM;CEP55;CHAF1A;CKAP2;CRYZL1;CTCF;DEK;DES;DLL1;DMPK;E2F1;E2F3;E2F7;E2F8;ECT2;EEF1A2;ERBIN;EXT1;EZH2;FAM117A;FAM83D;FANCA;FBXO5;FKBP5;GCDH;GINS2;GLCCI1;GLI3;GPC3;GPC4;GTPBP1;HADH;HES5;HIST2H2AA3;HIST2H2AA4;HIST2H3A;HIST2H3C;HMGN3;HMMR;HNRNPA2B1;HNRNPK;HNRNPUL1;HOMEZ;HP1BP3;ILF3;IQCB1…
M1	transfac_pro__M04905	3.48	0.0486	E2F4 (directAnnotation).		305	4721	AACS;ABTB2;ACTA1;ACTC1;ACTN2;ADAMTSL1;ADCY3;ADGRL2;AGO1;AKNA;AKT2;ANLN;ANP32E;ANTXR1;APLN;APOLD1;ARHGEF2;ARHGEF39;ARID2;ASF1B;ASPM;ATF7IP;ATOH8;BARD1;BAZ1A;BAZ1B;BMPR1B;BOC;BORA;BRCA1;BUB1B;C19orf48;CABP7;CACNG1;CASP6;CASZ1;CCDC102A;CCNB2;CCND2;CDC20;CDC73;CDCA2;CDCA3;CDK1;CDK19;CENPA;CENPE;CENPF;CENPM;CEP135;CEP55;CEP57L1;CHRM1;CKM;CKS1B;CNKSR3;CNOT10;COL11A1;COL9A1;CORO2B;CRAMP1;CRB2;CSNK1E;CTC…
M1	jaspar__MA0516.1	3.48	0.0486	SP2 (directAnnotation).	BRF2; CTCF; EGR1; EZH2; FOS; IRF1; KLF12; KLF15; KLF3; KLF5; KLF9; MAZ; NFYA; NFYB; PATZ1; PBX3; SMARCA4; SP1; SP3; SP4; SREBF1; STAT1; SUPT20H (inferredBy_MotifSimilarity). E2F4; SP5; SP6; SP7; SP8; SP9; ZBTB17 (inferredBy_MotifSimilarity_n_Orthology).	217	2951	ABHD17B;ABTB2;ADAMTS9-AS2;AGAP2-AS1;AGO1;AHCYL1;AKNA;AKT3;ARHGEF2;ASB16-AS1;ATF7IP;ATOH8;ATP2A1;AUNIP;AXL;BAIAP2-AS1;BARD1;BBX;C6orf223;CASZ1;CCDC102A;CCND2;CCNE2;CDC25C;CDC40;CDCA2;CDK1;CDK19;CDKN3;CENPF;CENPM;CEP57L1;CHD4;CHEK1;CHRM1;CHSY3;CNKSR3;CNOT4;COL11A1;CRB2;CRYZL1;CTNNAL1;CTNND2;DACH1;DCAF6;DENND4C;DES;DMPK;E2F8;EEF1A2;EEPD1;EFNA4;EFS;EML3;EMP2;EMP3;ENAH;ENO2;ERBB2;EXPH5;FAM72A;FAM72C;F…
M1	transfac_pro__M01840	3.46	0.0485			131	1740	ADAMTS9-AS2;ADGRL2;AGO3;ALG10;ARHGEF6;ATAD5;ATF7IP;BARD1;BMPR1B;CBX2;CCND2;CDK2AP1;CDT1;CENPM;CHAF1A;CHD4;CHD7;CHEK1;CHRM1;CLIC6;CLSPN;CNOT4;CNTLN;COL9A1;CTCF;CTNND2;DEK;DENND4C;DHFR;DMRT3;E2F1;E2F2;E2F3;E2F7;E2F8;EZH2;FBXO5;GABPB2;GALNT2;GINS2;GLI2;GLI3;GUCY1A3;HELLS;HIST1H2BK;HIST2H2BA;HMGN2;HNRNPK;HOMEZ;HYMAI;IGF2BP1;ILF3;JAM2;KDM3B;KHDRBS1;KIAA1217;LEF1;LINC01515;LTBP1;MCM10;MCM2;MCM3;MCM5;MC…
M1	transfac_pro__M05125	3.46	0.0485			258	3825	ABHD17B;ABTB2;ADGRL2;ADM2;AGO1;AHCYL1;AKNA;ANAPC16;ANO6;ANP32E;APOLD1;ARHGEF2;ARNT;ASB16-AS1;ATF7IP;AVEN;BLOC1S5;BMPR1B;BOC;BRCA1;C6orf223;CASZ1;CCDC18;CCND2;CCNE2;CDC40;CDC45;CDK19;CDK2AP1;CDKN2C;CDKN3;CDON;CENPF;CENPI;CEP152;CEP55;CHD7;CHRM1;CKS1B;CNKSR3;CNOT4;COL11A1;CPNE1;CRYZL1;CTCF;CTNNBL1;CTNND2;CTSZ;DCAF6;DENND4C;DEPDC4;DHFR;DMRT3;DPH5;E2F1;E2F3;E2F8;EEPD1;EIF5A2;EPHB4;ERBIN;ERCC6L;EXPH5;…
M1	cisbp__M0675	3.46	0.0485			337	4950	ABHD17B;ABTB2;ACTL6A;ADCY3;ADGRL2;AHCYL1;AIF1L;AKT3;ANAPC16;ANO6;ANP32E;APOLD1;ARHGAP15;ARHGEF2;ARHGEF6;ARNT;ASB16-AS1;ASPM;ATAD2;ATAD5;ATF7IP;BAZ1B;BBX;BLOC1S5;BMPR1B;BOC;BRCA1;BRD7;BRIP1;C19orf48;CASQ2;CBX2;CCDC22;CCDC8;CCND2;CCNE2;CDC14A;CDC6;CDCA3;CDK1;CDK19;CDK4;CDKAL1;CDKN2C;CDON;CDT1;CELSR2;CENPQ;CEP131;CEP152;CHAF1A;CHD4;CHD7;CHEK1;CHRM1;CKAP2;CLSPN;CNKSR3;CNOT4;COL4A2;COL4A5;CORO2B;CPNE1…
M1	transfac_pro__M04817	3.44	0.0483	ZBTB33 (directAnnotation).	CHD2 (inferredBy_MotifSimilarity).	285	4090	AASS;ABHD17B;ABTB2;ADGRL2;AGO3;AHCYL1;AKT3;ALG10;ANP32E;APOLD1;ARNT;ASPM;ATAD2;ATF7IP;AUNIP;BAZ1B;BBX;BMPR1B;BOC;BRCA1;BRD7;BRIP1;BUB1;C19orf48;CASZ1;CBX2;CCNA2;CCND2;CCNE2;CCNY;CDC14A;CDC25B;CDC40;CDK19;CDK2AP1;CDK4;CDKN2C;CDON;CDT1;CEP55;CHAF1A;CHD7;CHRM1;CHRNA1;CNOT4;CPNE1;CRYZL1;CTCF;CTNNAL1;CUX1;DACH1;DARS;DCAF6;DECR1;DHFR;DMRT3;DOCK11;DZIP1L;E2F3;E2F7;E2F8;EIF2AK2;EMP2;ENAH;ENO2;EPHB4;ERBB2…
M1	transfac_pro__M07083	3.43	0.0483	E2F3 (inferredBy_Orthology).		213	3046	ABHD17B;ACTA1;ACTC1;ADCY3;ADGRL2;AGO1;AHCYL1;AKNA;AKT3;ANTXR1;ANTXR2;ARHGEF40;ARID2;ATAD2;AXL;BOC;C17orf53;C6orf223;CABP7;CCDC102A;CCND2;CCNE2;CDC25C;CDC6;CDKN2C;CEP152;CHD4;CHD7;CHRM1;COL11A1;COL15A1;COL4A5;COL9A1;CORO2B;CRB2;DACH1;DARS;DCAF16;DEK;DMRT3;DZIP1L;E2F1;E2F7;E2F8;EMP2;ENAH;EPHB4;ERBIN;EXO1;EXPH5;EZH2;FAM57A;FAM72A;FAM72C;FAM72D;FAT4;FBLN1;FBXO5;FCHSD2;FKBP5;FMNL2;FOXO6;FPGS;FZD2;GAS1…
M1	transfac_public__M00196	3.43	0.0483	SP1 (directAnnotation).	CTCF; EZH2; FOS; IRF1; KLF12; KLF13; KLF14; KLF15; KLF16; KLF2; KLF3; KLF5; KLF9; MAZ; NFYA; NFYB; PBX3; SP2; SP3; SP4; SP8; SP9; STAT1 (inferredBy_MotifSimilarity). KLF17; KLF18; SP6; SP7 (inferredBy_MotifSimilarity_n_Orthology).	255	3985	ABHD17B;ABTB2;ACBD7;ACTC1;ADM2;AGAP2-AS1;AGO1;AHCYL1;AKNA;ANP32E;ARHGEF2;ARNT;ASB16-AS1;ATF7IP;ATP2A1;AUNIP;BARD1;C6orf223;CA5B;CASZ1;CCDC102A;CCND2;CDC25C;CDC40;CDCA2;CDK1;CENPF;CENPM;CEP55;CEP57L1;CHD4;CHD7;CHEK1;CHRM1;CLDN19;CNKSR3;CNOT4;COL11A1;CORO2B;CPNE1;CRB2;CRYZL1;CTNNAL1;DARS;DCAF6;DENND4C;DEPDC4;DES;DMPK;DMWD;DZIP1L;E2F1;E2F3;E2F8;EEF1A2;EEPD1;EFNA4;EFS;EML3;EMP2;EMP3;ENAH;ENO2;EPHB4;E…
M1	taipale_cyt_meth__POU1F1_NTATGCWAATKAGN_eDBD_repr	3.43	0.0483	POU1F1 (directAnnotation).	ESX1; HOXD8; POU2F1; POU2F2; POU2F3; POU3F1; POU3F2; POU3F3; POU3F4; POU5F1; POU5F1B; POU6F1 (inferredBy_MotifSimilarity).	79	888	ABTB2;ADCY3;ANTXR1;ARHGEF2;ATF7IP;BRCA1;CA5B;CASP7;CDC25B;CDCA2;CELSR2;CPS1;DACH1;E2F3;EFS;EMILIN3;FAM60A;FKBP5;FOXK1;GLIS2;HES5;HIST1H2AC;HIST1H2AD;HIST1H2AG;HIST1H2AH;HIST1H2AJ;HIST1H2AM;HIST1H2BC;HIST1H2BE;HIST1H2BH;HIST1H2BI;HIST1H2BJ;HIST1H2BM;HIST1H3D;HIST1H3F;HIST1H3G;HIST2H2AA3;HIST2H2AA4;HIST2H2AC;HIST2H2BA;HIST2H2BE;HIST2H2BF;HMG20B;IQGAP2;KANSL1L;KIAA1217;LFNG;LINC01572;LMNA;MBTD1;MID1…
M1	hocomoco__FOXI1_HUMAN.H11MO.0.B	3.42	0.0483	FOXI1 (directAnnotation).	E2F4; FOS; IRF3; NFYA; NFYB; NFYC; PBX3; RFX5; SP1 (inferredBy_MotifSimilarity). PBX1; POLE3 (inferredBy_MotifSimilarity_n_Orthology).	261	3836	AASS;ABHD17B;ACBD7;ACTL6A;ADAMTS19;ADAMTSL1;ADGRL2;AGO1;AK2;AKT3;ARHGAP11A;ARHGAP11B;ARHGAP15;ARHGEF6;ARL6IP6;ASPM;ATAD2;ATF7IP;ATG4D;ATP2A1;ATP2A1-AS1;AURKA;BBX;BCL2L12;BMPR1B;BRCA1;BRD7;BUB1B;C11orf54;C21orf58;C4orf46;C6orf223;CA3;CASP6;CCDC102A;CCDC22;CCNB2;CCT7;CDC25B;CDC25C;CDC45;CDC6;CDCA2;CDCA8;CDK1;CDKN3;CENPF;CENPH;CENPI;CENPM;CEP152;CEP57L1;CHAF1A;CHEK2;CKM;CLIC6;CORO2B;CPAMD8;CPS1;DACH…
M1	hocomoco__CEBPZ_HUMAN.H11MO.0.D	3.42	0.0483	CEBPZ (directAnnotation).	NFYA; NFYB; NFYC; RFX5 (inferredBy_MotifSimilarity). PBX1 (inferredBy_MotifSimilarity_n_Orthology).	305	4567	AASS;ABHD17B;ABTB2;ACBD7;ACTA1;ACTL6A;ADAMTSL1;ADGRL2;AKT3;ALG10;APLN;ARHGAP11A;ARL6IP6;ASF1B;ASPM;ATAD2;ATF7IP;ATG4D;ATP2A1-AS1;AURKA;BBX;BCL2L12;BMPR1B;BOC;BRCA1;BRD7;BROX;BUB1B;C4orf46;C6orf223;CA3;CCDC102A;CCNB2;CCND2;CCT7;CDC20;CDC25C;CDC45;CDC6;CDCA2;CDCA3;CDK1;CDK19;CDKN3;CDT1;CENPA;CENPF;CENPH;CENPI;CENPM;CENPU;CHAF1A;CHEK2;CHRM1;CKAP2;CKAP2L;CKM;CKS1B;CLIC6;CORO2B;CPAMD8;CPS1;CRH;CRYZL1;…
M1	cisbp__M0596	3.42	0.0482			110	1377	ACTC1;ANLN;ANP32E;ANTXR1;ARHGAP11B;ARHGEF39;ARID2;ASPM;ATF7IP;BAZ1B;BMPR1B;BORA;BRCA1;C6orf223;CACNG1;CCNB2;CDCA2;CDCA3;CDK19;CDKN2C;CENPA;CENPE;CKS1B;CORO2B;CRAMP1;CTCF;CTNND2;CUX1;DBF4;DPH5;DZIP1L;E2F8;ECT2;EED;EMC3-AS1;EZH2;FKBP5;FZD2;GLCCI1;GLI3;GPC3;GPSM2;GPX8;GTSE1;H2AFX;HDGF;HINT3;IGF2BP1;INCENP;KANSL1L;KATNA1;KIF14;KIF15;KIF20B;KIF4A;KPNA2;LIMS1;LMNA;LMNB1;LMO7;MDFIC;MEX3A;MID1;MKI67;MMP2…
M1	cisbp__M6240	3.41	0.0482	FOXI1 (directAnnotation).	E2F4; FOS; IRF3; NFYA; NFYB; NFYC; PBX3; RFX5; SP1 (inferredBy_MotifSimilarity). PBX1; POLE3 (inferredBy_MotifSimilarity_n_Orthology).	270	4007	AASS;ABHD17B;ACBD7;ACTL6A;ADAMTS19;ADAMTSL1;ADGRL2;AGO1;AK2;AKT3;ARHGAP11A;ARHGAP11B;ARHGAP15;ARHGEF6;ARL6IP6;ASPM;ATAD2;ATF7IP;ATG4D;ATP2A1;ATP2A1-AS1;AURKA;BBX;BCL2L12;BMPR1B;BRCA1;BRD7;BUB1B;C11orf54;C21orf58;C4orf46;C6orf223;CA3;CASP6;CCDC102A;CCDC22;CCNB2;CCT7;CDC25B;CDC25C;CDC45;CDC6;CDCA2;CDCA8;CDK1;CDKN3;CENPF;CENPH;CENPI;CENPM;CENPU;CEP152;CEP57L1;CHAF1A;CHEK2;CKM;CLIC6;CORO2B;CPAMD8;CPS…
M1	cisbp__M0673	3.41	0.0482			344	4935	AASS;ABHD17B;ACTL6A;ACTN2;ADAMTS9-AS2;ADCY3;ADGRL2;AKNA;ALG10;ALG10B;ANAPC16;ANKS6;ANO6;ANP32E;APOLD1;ARHGEF2;ARL6IP6;ASB16-AS1;ASF1B;ASPM;ATAD2;ATAD5;ATF7IP;AVEN;BAZ1A;BBX;BLOC1S5;BOC;BRCA1;BRD7;C19orf48;CASP7;CASZ1;CBX2;CCDC22;CCDC8;CCDC88C;CCNE2;CDC14A;CDC6;CDC73;CDCA5;CDCA7L;CDK19;CDK4;CDKN2C;CDON;CELSR2;CENPF;CENPI;CENPK;CENPM;CEP131;CHAF1A;CHD4;CHD7;CHEK1;CHRAC1;CHRM1;CKAP2;CLSPN;CNKSR3;CNO…
M1	cisbp__M0667	3.4	0.0481			321	4754	ABHD17B;ACAD10;ACTL6A;ACTN2;ADAMTS9-AS2;ADCY3;ADGRL2;AGO1;AIF1L;AJUBA;ANAPC16;ANO6;ANP32E;APLN;APOLD1;ARHGEF2;ARL6IP6;ASB16-AS1;ASPM;ATAD5;ATF7IP;AVEN;BBX;BCAP29;BLOC1S5;BMPR1B;BOC;BRCA1;BRD7;C17orf53;C19orf48;CASZ1;CBX2;CCDC102A;CCDC22;CCDC8;CCDC88C;CCND2;CCNE2;CCNY;CDC14A;CDC6;CDC73;CDCA7L;CDK1;CDK4;CDKAL1;CDON;CDT1;CENPF;CENPK;CENPN;CENPQ;CHAF1A;CHD7;CHEK1;CHRM1;CKAP2;CLSPN;CNKSR3;CNOT4;CNTLN;…
M1	cisbp__M0668	3.38	0.048	E2F2 (directAnnotation).	E2F1; E2F3; E2F4 (inferredBy_MotifSimilarity). E2F6 (inferredBy_MotifSimilarity_n_Orthology).	317	4742	ABTB2;ACTC1;ACTL6A;ACTN2;ADCY3;ADGRL2;AGO1;ALG10B;ANAPC16;ANO6;ANP32E;APOLD1;ARHGEF2;ASB16-AS1;ASPM;ATAD5;ATF7IP;BAZ1A;BBX;BCL2L12;BLOC1S5;BMPR1B;BOC;BRCA1;BRIP1;C17orf53;C19orf48;CASZ1;CBX2;CCDC102A;CCDC77;CCDC8;CCND2;CCNY;CDC14A;CDC6;CDCA7L;CDK1;CDK4;CDKAL1;CDON;CDT1;CENPO;CENPQ;CHAF1A;CHRM1;CLSPN;CNKSR3;CNOT4;COL4A2;COL9A1;CORO2B;CPNE1;CRB2;CSNK1E;CTCF;CTNNAL1;CUX1;DACH1;DENND4C;DGKB;DHFR;DMRT…
M1	cisbp__M3926	3.38	0.048	SP1 (directAnnotation).	CTCF; EZH2; FOS; IRF1; KLF12; KLF13; KLF14; KLF15; KLF16; KLF2; KLF3; KLF5; KLF9; MAZ; NFYA; NFYB; PBX3; SP2; SP3; SP4; SP8; SP9; STAT1 (inferredBy_MotifSimilarity). KLF17; KLF18; SP6; SP7 (inferredBy_MotifSimilarity_n_Orthology).	264	4128	ABHD17B;ABTB2;ACBD7;ACTC1;ADM2;AGAP2-AS1;AGO1;AHCYL1;AKNA;ANP32E;ARHGEF2;ARNT;ASB16-AS1;ATF7IP;ATP2A1;AUNIP;BARD1;C19orf48;C6orf223;CA5B;CASZ1;CCDC102A;CCND2;CDC25C;CDC40;CDCA2;CDK1;CENPF;CENPM;CEP55;CEP57L1;CHD4;CHD7;CHEK1;CHRM1;CLDN19;CNKSR3;CNOT4;COL11A1;CORO2B;CPNE1;CRB2;CRYZL1;CTNNAL1;DARS;DCAF6;DENND4C;DEPDC4;DES;DMPK;DMWD;DRAXIN;DZIP1L;E2F1;E2F3;E2F8;EEF1A2;EEPD1;EFNA4;EFS;EML3;EMP2;EMP3;E…
M1	cisbp__M0595	3.38	0.048			275	4314	ACTC1;ADCY3;ADGRL2;AKNA;AKT2;AKT3;ANLN;ANP32E;ANTXR1;APOLD1;ARHGAP15;ARHGEF2;ARHGEF6;ARID2;ARNT;ASB16-AS1;ATF7IP;ATN1;ATOH8;BAIAP2-AS1;BAZ1A;BAZ1B;BBX;BMPR1B;BOC;BORA;C17orf53;C6orf223;CABP7;CACNG1;CASP6;CASQ2;CASZ1;CCNA2;CCND2;CDC25B;CDC34;CDK1;CDK19;CDK2AP1;CDKN2C;CDON;CDT1;CENPA;CENPE;CENPF;CEP135;CEP55;CHD4;CHD7;CHRM1;CNKSR3;CNOT4;COL4A5;CORO2B;CPNE1;CSNK1E;CTCF;CTNND2;CUX1;DACH1;DBF4;DCAF15;…
M1	jaspar__MA0471.1	3.36	0.0479	E2F6 (directAnnotation).	E2F1; E2F3; E2F4; E2F7; TFDP1 (inferredBy_MotifSimilarity).	170	2430	ABHD17B;ACTA1;ADCY3;AHCYL1;AKNA;AKT3;ARHGEF2;ATAD2;ATP2A1;BARD1;BBX;BOC;BRIP1;C6orf223;CASZ1;CBX2;CCDC102A;CCNE2;CDC6;CDKN2C;CELSR2;CENPM;CHD4;CHRM1;COL11A1;COL4A5;COL9A1;CTNND2;CUX1;DEK;DOCK11;E2F7;E2F8;ECT2;EFS;ELAVL1;EMP2;EMP3;ERBIN;EXPH5;EZH2;FAM72A;FAM72C;FAM72D;FANCL;FBXO5;FCHSD2;FKBP5;FMNL2;FOXO6;FZD2;GINS2;GJC1;GLI2;GLI3;GLIS2;GPC1;GPC4;GPC6;GPR146;GPR63;GPSM2;H2AFV;HIF3A;HIST1H4L;HMGN2;H…
M1	cisbp__M1262	3.36	0.0479	IRF9 (inferredBy_Orthology).		334	4652	ABHD17B;ACTC1;ADAMTS9-AS2;ADGRA3;ADGRL2;AGO1;AHCYL1;AKT3;ALG10;ALG10B;ANP32E;ANTXR1;ANTXR2;APOLD1;ARHGEF2;ARHGEF6;ARID2;ATF7IP;ATOH8;AXL;B3GALNT2;BAIAP2-AS1;BARD1;BAZ1A;BAZ1B;BBX;BOC;BRCA1;C12orf29;CA3;CA5B;CABP7;CASP6;CASZ1;CCND2;CDC34;CDK19;CDK2AP1;CDKAL1;CDKN2C;CDT1;CELSR2;CENPE;CEP135;CHD7;CHRM1;CHSY3;CNKSR3;CNOT4;CORO2B;CPNE1;CSNK1E;CTCF;CTNND2;CUX1;CYFIP1;DACH1;DBF4;DCAF6;DDX12P;DDX58;DECR1…
M1	hocomoco__E2F7_HUMAN.H11MO.0.B	3.33	0.0477	E2F7 (directAnnotation).	E2F1; E2F4; E2F6; TFDP1 (inferredBy_MotifSimilarity). ZNF583 (inferredBy_MotifSimilarity_n_Orthology).	129	1646	ABHD17B;ADGRL2;AKNA;AKT3;APLN;ARHGEF2;ATAD2;AXL;BOC;BRCA1;CABP7;CASZ1;CCDC102A;CCND2;CCNE2;CDC25C;CELSR2;CENPM;CEP57L1;CHD4;CHEK1;CHRM1;COL11A1;CRYZL1;DENND4C;DES;DNTTIP1;DOCK11;E2F7;E2F8;EFS;EMP2;ENO2;EPHB4;FAM72A;FAM72C;FAM72D;FAT4;FBXO5;FKBP5;FLNA;FZD2;GAREM2;GJC1;GLI3;GLIS2;GPR63;HIF3A;HIST1H1D;HIST1H2BD;HMGN2;IGDCC4;IGF2BP1;ILF3;ITGA7;IVNS1ABP;JADE3;JAM2;KANSL1L;KCNJ4;KIAA1217;LEF1;LINC00963…
M1	cisbp__M0594	3.33	0.0477			126	1666	ACTC1;ADGRL2;AGO1;ANAPC16;ANLN;ANTXR1;APOLD1;ARHGEF2;ARHGEF39;ARID2;ASPM;ATF7IP;ATOH8;AURKA;BAZ1B;BMPR1B;BORA;BRCA1;C6orf223;CACNG1;CCNB2;CDCA2;CDK1;CENPA;CENPE;CEP55;CEP57L1;CNKSR3;CORO2B;CRAMP1;CSNK1E;CTCF;CTNND2;DBF4;DEK;DEPDC1B;DLGAP5;E2F8;ECT2;EED;EFHD1;EIF5A2;EMC3-AS1;ERCC6L;EZH2;FAM72C;FAM83D;FBXO5;FKBP5;FOXO6;GJC1;GLCCI1;GPSM2;GTSE1;H2AFX;HDGF;HMGN2;IGF2BP1;JAM2;KANSL1L;KATNA1;KIF14;KIF15…
M1	jaspar__MA0619.1	3.33	0.0477			103	1281	ACTC1;ADGRL2;AGO1;ANLN;ANTXR1;APOLD1;ARHGEF39;ARID2;ASPM;ATF7IP;AURKA;BAZ1B;BMPR1B;BORA;BRCA1;C6orf223;CACNG1;CCNB2;CDCA2;CENPA;CENPE;CEP55;CEP57L1;CNKSR3;CORO2B;CRAMP1;CSNK1E;CTNND2;DBF4;DEK;DEPDC1B;DLGAP5;E2F8;ECT2;EED;EFHD1;EIF5A2;EMC3-AS1;EZH2;FAM83D;FBXO5;FKBP5;GPSM2;GTSE1;H2AFX;HMGN2;IGF2BP1;KANSL1L;KATNA1;KIF14;KIF15;KIF20B;KIFC1;KPNA2;LIMS1;LINC01376;LMNA;LMNB1;LMO7;MEX3A;MID1;MKI67;MMP25…
M1	cisbp__M6373	3.33	0.0477	NFYC (directAnnotation).	E2F4; FOS; IRF3; NFYA; NFYB; PBX3; RFX5; SP1 (inferredBy_MotifSimilarity). PBX1 (inferredBy_MotifSimilarity_n_Orthology).	280	4065	AASS;ABHD17B;ABTB2;ACBD7;ACTL6A;ADAMTSL1;ADGRL2;ALG10;ALG10B;APLN;ARHGEF2;ARHGEF40;ARL6IP6;ASF1B;ASPM;ATAD2;ATF7IP;ATG4D;ATP2A1;ATP2A1-AS1;AURKA;AURKB;BAIAP2-AS1;BBX;BCL2L12;BLM;BMPR1B;BRCA1;BRD7;BRIP1;BUB1B;C4orf46;C6orf223;CCDC102A;CCNB2;CCND2;CCT7;CDC25C;CDC45;CDC6;CDCA2;CDCA3;CDCA4;CDK1;CDK19;CDKN3;CENPF;CENPI;CENPK;CENPM;CEP55;CHAF1A;CHD7;CHEK2;CKM;CLIC6;CORO2B;CPAMD8;CPS1;CRYZL1;CTNND2;CTSZ…
M1	cisbp__M0592	3.33	0.0477			215	3203	ACBD7;ADAMTS9-AS2;ADCY3;ADGRL2;AGO1;AHCYL1;AKT3;ANLN;ANTXR1;APOLD1;ARHGAP11A;ARHGAP11B;ARHGEF2;ARHGEF39;ARID2;ASPM;ATF7IP;ATOH8;BORA;C17orf53;C6orf223;CABP7;CACNG1;CASZ1;CCNA2;CCND2;CCNE2;CDC25B;CDCA2;CDK19;CDKN2C;CENPA;CENPE;CENPF;CEP55;CHD7;CHRM1;CNKSR3;COL4A2;COL4A5;CORO2B;CSNK1E;CTCF;CTNND2;CUX1;DACH1;DARS;DBF4;DEK;DEPDC1B;DERA;DES;DLGAP5;DLL1;DMRT3;E2F8;ECT2;EED;EFHD1;EIF2AK2;EIF2AK4;ENAH;ER…
M1	transfac_pro__M01551	3.32	0.0476			287	3955	ABHD17B;ACTA1;ACTN2;ADAMTS9-AS2;ADCY3;ADGRL2;AGO1;AKT2;AKT3;ANP32E;APOLD1;ARHGEF2;ARHGEF40;ARHGEF6;ARID2;ARL6IP6;ASPM;ATAD2;ATAD5;ATF7IP;BBX;BLOC1S5;BOC;C19orf48;CASZ1;CBX2;CCDC102A;CCDC8;CCNA2;CCND2;CCNE2;CDC14A;CDC6;CDCA2;CDK1;CDK19;CDK4;CDKN2C;CENPF;CENPI;CENPM;CENPN;CEP131;CHAF1A;CHD4;CHD7;CHEK1;CHRM1;CHSY3;CKAP2;CNKSR3;CNOT4;CORO2B;CPNE1;CRB2;CSNK1E;CTCF;CTNNBL1;CUX1;DACH1;DARS;DENND4C;DHFR;…
M1	transfac_pro__M01273	3.3	0.0475	SP4 (directAnnotation).	CTCF; EGR1; ESRRA; EZH2; FOS; IRF1; KLF12; KLF15; KLF16; KLF5; MXI1; NFYB; PBX3; POLR2A; SMARCA4; SP1; SP2; SP3; WT1 (inferredBy_MotifSimilarity).	141	1808	ABTB2;ACTC1;AGAP2-AS1;AGO1;AKNA;AKT3;ARHGEF2;ATP2A1;C6orf223;CABP7;CASZ1;CCDC102A;CCND2;CDC25C;CEP57L1;CHD4;CHEK1;CHRM1;CNOT4;COL11A1;CORO2B;CRB2;CRYZL1;CSNK1E;CTCF;CUX1;DENND4C;DES;DMPK;DMRT3;E2F3;E2F8;EEF1A2;EFNA4;EMP2;EMP3;ENAH;ENO2;EPHB4;EXPH5;FAM72A;FAM72C;FAM72D;FBN3;FKBP5;FLNA;FOXO6;FUZ;FZD2;GLI3;GLIS2;HDGF;HES5;HIF3A;HIST1H2BD;HMG20B;HMGN2;HSPB1;IGDCC4;IGF2BP1;INPPL1;IVNS1ABP;JAM2;KCNJ4;K…
M1	transfac_pro__M07615	3.29	0.0475	SP3 (directAnnotation).	CTCF; EGR1; EGR2; EGR3; EGR4; EZH2; IRF1; KLF1; KLF12; KLF2; KLF3; KLF5; PAX5; PBX3; POLR2A; SMARCA4; SP1; SP2; SP4; STAT1 (inferredBy_MotifSimilarity).	297	4844	AACS;ABTB2;ACBD7;ACTC1;ADGRL2;AGAP2-AS1;AGO1;AHCYL1;AKNA;AKT3;ANAPC16;ANP32E;ANTXR2;ARHGEF2;ARL6IP6;ASB16-AS1;ATF7IP;ATOH8;ATP2A1;AUNIP;BAIAP2-AS1;BARD1;BBX;BRD7;C11orf68;C19orf48;C6orf223;CA3;CA5B;CABP7;CASZ1;CCDC102A;CCND2;CCNE2;CDC25C;CDC40;CDK1;CDK2;CDON;CELSR2;CENPF;CENPM;CEP55;CEP57L1;CHD4;CHD7;CHEK1;CHRM1;CHSY3;CMBL;CNKSR3;CNOT4;COL11A1;CORO2B;CPNE1;CRB2;CROCC;CRYZL1;CSNK1E;CTCF;CTNNAL1;CT…
M1	cisbp__M0670	3.29	0.0474	E2F2 (inferredBy_Orthology).	E2F3 (inferredBy_MotifSimilarity_n_Orthology).	342	4976	ABHD17B;ABTB2;ACTL6A;ACTN2;ADGRL2;AGO1;AHCYL1;AIF1L;ANAPC16;ANP32E;APOLD1;ARHGAP15;ARHGEF2;ARHGEF6;ARNT;ASPM;ATAD5;ATF7IP;BAZ1B;BBX;BCL2L12;BIRC5;BLOC1S5;BMPR1B;BOC;BRCA1;BRIP1;C17orf53;C19orf48;CASZ1;CBX2;CCDC22;CCDC8;CCND2;CDC14A;CDC6;CDCA7L;CDK1;CDKAL1;CDKN2C;CDON;CDT1;CELSR2;CENPF;CENPM;CENPN;CENPQ;CEP131;CHAF1A;CHD7;CHEK1;CHRM1;CKAP2;CKM;CLSPN;CNKSR3;CNOT4;COL15A1;COL4A2;COL4A5;COL9A1;CORO2B…
M1	elemento__CCGCCCC	3.29	0.0474		SP3 (inferredBy_MotifSimilarity).	313	4873	AASS;ABHD17B;ABTB2;ACBD7;ACTC1;ADGRL2;ADM2;AGO1;AHCYL1;AKNA;AKT3;ANAPC16;ANP32E;ANTXR1;APLN;ARHGEF2;ARHGEF6;ARID2;ARNT;ASB16-AS1;ATF7IP;AUNIP;BAZ1B;BBX;BEND7;BOC;BRCA1;BRD7;BUB1;C6orf223;CASZ1;CCDC102A;CCDC8;CCND2;CCNE2;CDC25C;CDC40;CDK1;CDK19;CDK4;CDKN2C;CDON;CELSR2;CENPF;CENPI;CEP55;CHD4;CHD7;CHRM1;CMBL;CNKSR3;CNOT4;COL11A1;CPNE1;CRYZL1;CSNK1E;CTCF;CTNNBL1;CTNND2;CTSZ;CUX1;DARS;DCAF6;DENND4C;DE…
M1	elemento__CGCCGCG	3.28	0.0474			323	4815	ABTB2;ADCY3;ADGRA3;ADGRL2;AGO1;AGO3;AHCYL1;AKT2;AKT3;ANTXR2;APLN;APOLD1;ARHGEF2;ARID2;ASB16-AS1;ASF1B;ATAD5;ATF7IP;ATN1;ATOH8;BAIAP2-AS1;BAZ1A;BBX;BCAP29;BCL2L12;BMPR1B;BOC;BRCA1;BROX;C11orf54;C19orf48;C4orf46;CABP7;CASP7;CASZ1;CBX2;CCDC102A;CCDC18;CCDC22;CCDC77;CCDC8;CCDC88C;CCND2;CCNE2;CDC25C;CDC6;CDC73;CDK1;CDK19;CDKN2C;CELSR2;CENPF;CEP135;CEP57L1;CHAF1A;CHD7;CHRM1;CHSY3;CNOT4;COL15A1;CORO2B;C…
M1	taipale__E2F2_DBD_NNTTTTGGCGCCAAAANN	3.28	0.0474	E2F2 (directAnnotation).	E2F1; E2F3; E2F4 (inferredBy_MotifSimilarity).	37	205	ARHGEF2;ATAD2;CHEK1;CORO2B;DHFR;E2F1;E2F2;E2F7;E2F8;ECT2;FBXO5;GABPB2;GDI2;GINS1;HIST1H2AG;HIST1H2BJ;HIST1H2BK;JADE3;KIAA1217;LMNB2;LTBP1;MCM2;MCM5;MCM6;MECP2;MND1;MSH3;MXD3;MYCNOS;NASP;NFIB;PALLD;PCNA;RRM2;SMC4;TIPIN;UHRF1
M1	transfac_pro__M07617	3.28	0.0474	SP4 (directAnnotation).	BRF1; CEBPB; CTCF; EGR1; ESRRA; EZH2; HDAC2; MXI1; NELFE; PBX3; POLR2A; RAD21; RBBP5; SMARCA4; SP1; SP2; SP3; SREBF1; SREBF2; TEAD2; WT1; XRCC4; ZNF148; ZNF281 (inferredBy_MotifSimilarity).	161	2200	ACTC1;AGAP2-AS1;AGO1;AKNA;AKT3;ANP32E;ARHGEF2;ATP2A1;BOC;C6orf223;CABP7;CASZ1;CBX2;CCDC102A;CCND2;CDC25C;CDK1;CDON;CENPF;CHD4;CHD7;CHEK1;CHRM1;CNOT4;COL11A1;CORO2B;CRB2;CRYZL1;CUX1;DENND4C;DES;DMPK;DMRT3;E2F3;E2F8;EFNA4;ELAVL1;EML3;EMP2;EMP3;ENAH;ENO2;EPHB4;ERBIN;EXPH5;FAM72A;FAM72C;FAM72D;FBN3;FKBP5;FOXO6;FUZ;FZD2;GALNT2;GAS1;GLI3;GLIS2;HDGF;HES5;HIF3A;HIST1H2BD;HMGN2;HSPB1;IGF2BP1;INPPL1;IVNS1A…
M1	transfac_pro__M02742	3.27	0.0473	E2F2 (inferredBy_Orthology).	E2F3 (inferredBy_MotifSimilarity_n_Orthology).	291	4022	ACTL6A;ACTN2;ADAMTS9-AS2;ADCY3;ADGRL2;AGO1;AIF1L;AKNA;ALG10;ALG10B;ANO6;ANP32E;APOLD1;ARHGAP15;ARHGEF2;ARHGEF6;ARL6IP6;ASPM;ATAD2;ATAD5;ATF7IP;ATOH8;BAZ1B;BBX;BLOC1S5;BOC;BRCA1;C19orf48;CASZ1;CBX2;CCDC22;CCDC8;CCND2;CDC14A;CDC6;CDCA7L;CDK2AP1;CDKN2C;CDON;CENPF;CENPM;CEP152;CHAF1A;CHD4;CHD7;CHEK1;CHRM1;CKAP2;CLK2;CLSPN;CNKSR3;CNOT4;CNTLN;COG7;COL4A2;CORO2B;CPNE1;CRAMP1;CRB2;CROCC;CRYZL1;CSNK1E;CTC…
M1	flyfactorsurvey__br-Z3_FlyReg_FBgn0000210	3.24	0.0471			110	1403	ACTC1;ADGRL2;AKT3;ANP32E;ANTXR2;APOLD1;ARHGEF6;ARID2;ATF7IP;BAZ1A;BAZ1B;BBX;BOC;C19orf48;CA5B;CDK2AP1;CDK5RAP2;CHD7;CPNE1;CUX1;DCAF16;DENND4C;DPH5;E2F8;EIF2AK2;EIF3G;EIF5A2;EMP2;ERBB2;EZH2;FAM72A;FAM72C;FAM72D;FGFRL1;FLNA;GALM;GAS1;GJC1;GLI3;GLIS2;GPC3;GPSM2;H1FX;HDGF;HTR2B;INPPL1;IVNS1ABP;KANSL1L;KDM5B;KIAA1217;KIF11;LEF1;LIMS1;LINC00963;LMO7;LRRC75A;LUC7L2;MBTD1;MID1;MOB3B;NDE1;NEUROD1;NEUROD2;…
M1	transfac_public__M00255	3.22	0.047		FOS; IRF1; KLF12; KLF15; KLF16; KLF3; KLF4; KLF5; NFYA; NFYB; PBX3; SP1; SP2; SP3; SP4; SP8; STAT1 (inferredBy_MotifSimilarity). KLF17; KLF18; KLF7; SP6; SP7; SP9 (inferredBy_MotifSimilarity_n_Orthology).	69	722	AGAP2-AS1;AGO1;ASB16-AS1;ATF7IP;ATP2A1;BARD1;C6orf223;CA5B;CASZ1;CEP57L1;CHEK1;CRB2;CRYZL1;EEPD1;EML3;EMP2;EMP3;ENO2;FAM72A;FAM72B;FAM72C;FAM72D;FBXL12;FBXO17;FKBP5;FOXO6;GLIS2;GUCD1;HDGF;HIF3A;HMG20B;HSPB1;IGF2BP1;KANSL1L;KCNJ4;LPIN3;LTBP4;MAMSTR;MED16;MEX3A;MMACHC;NEMP1;NEUROD2;NFATC4;PDLIM7;PHF19;PLCB3;POLM;PSRC1;PTER;RAB11B-AS1;RAB3D;RAB5B;RFXANK;SIN3A;SLC17A7;SP1;SPPL2B;SSBP4;STC2;STT3B;SYNC…
M1	cisbp__M3133	3.22	0.047	E2F1 (directAnnotation).		74	832	ACTL6A;ADAMTS9-AS2;ALDH7A1;BMPR1B;BOC;CASZ1;CCND2;CDC25B;CHD4;DHFR;E2F1;E2F3;E2F7;EGLN1;ERBIN;EXO1;EZH2;FAM72C;GINS2;GJC1;GLI2;GPC6;GPSM2;GSDMD;HELLS;HIST1H2AG;HIST1H2AH;HIST1H2AI;HIST1H2AJ;HIST1H2BJ;HIST1H2BK;HIST1H2BL;HIST1H2BM;HIST1H2BN;HIST2H2BA;IDH2;IQGAP2;KANSL1L;LINC01572;MCM2;MCM5;MELK;MSH3;NFIB;NNT-AS1;NONO;PCNA;PHF19;PLAG1;POLA1;PRTFDC1;RGMA;RMI2;SATB2;SETBP1;SGO2;SLA;SMC4;SOX3;TAB2;TCF…
M1	cisbp__M1271	3.22	0.047			176	2487	ADAMTS9-AS2;ADGRL2;AGO1;AJUBA;AKT3;ANTXR2;APOLD1;ARHGEF6;ARID2;ATOH8;AXL;BAIAP2-AS1;BARD1;BAZ1A;BAZ1B;BBX;BLOC1S5;BMPR1B;BOC;BRCA1;CA5B;CASZ1;CCND2;CCNY;CDKAL1;CELSR2;CHD7;CHSY3;CNKSR3;CTCF;DDX58;DDX60;DEK;DMRT3;E2F3;E2F7;E2F8;EEPD1;EFS;EGLN1;EIF2AK2;ENAH;ERBIN;EZH2;EZR;F2R;FAM111B;FAM117A;FAM60A;FBLN1;FKBP5;FMNL2;FOXM1;FZD2;GLI3;GLIPR2;GLIS2;GSDMD;GTF2H2;GUCY1A3;HIST1H4H;HMG20B;HOMEZ;HP1BP3;HTR2…
M1	transfac_pro__M03862	3.21	0.0469	YBX1 (directAnnotation).		232	3581	AASS;ABHD17B;ABTB2;ACBD7;ACTL6A;ACTN2;ADAMTSL1;ADGRL2;AHCYL1;ALG10;ALG10B;ANO6;APLN;ARHGEF40;ARHGEF6;ASF1B;ASPM;ATAD2;ATF7IP;BCL2L12;BMPR1B;BOC;BRCA1;BRD7;BRIP1;BUB1B;CBX2;CCDC102A;CCNB2;CCT7;CDC25B;CDC25C;CDC45;CDC6;CDCA2;CDCA3;CDK19;CDKN3;CENPI;CENPM;CHAF1A;CHRM1;CHRNA1;CKAP2L;CORO2B;CPAMD8;CRYZL1;CTNND2;DARS;DDX12P;DEK;DMPK;E2F1;E2F2;E2F3;E2F7;E2F8;ECT2;EGLN1;EIF2AK4;EMC3-AS1;EMP2;ERBB2;ERBIN;…
M1	cisbp__M1355	3.21	0.0469	MYBL2 (inferredBy_Orthology).	MYBL1 (inferredBy_MotifSimilarity_n_Orthology).	53	483	ARHGEF2;ARID2;CCDC102A;CCND2;CDC25C;DTL;DZIP1L;ELAVL1;EMILIN3;EXT1;EZH2;EZR;FAM117A;GAREM2;GLI3;IGF2BP1;JADE3;KANSL1L;KCNJ4;KCTD19;KDM5B;LINC00963;LIX1L;LMO3;LRRC75A;LUC7L2;MARCH5;MAZ;NEURL1B;NFATC4;PHF19;POU3F3;RFX2;RSPO3;SATB2;SEPHS1;SOX3;STC2;STIL;STT3B;SUV39H1;SVILP1;TCF4;TLK1;TRERF1;UNK;VIM-AS1;VRK2;WDR62;YBX1;ZKSCAN8;ZNF395;ZNF462
M1	elemento__CCAATCAG	3.19	0.0468		NFYA; NFYB; NFYC (inferredBy_MotifSimilarity). POLE3 (inferredBy_MotifSimilarity_n_Orthology).	123	1554	AASS;ADAMTS19;ADAMTSL1;ADGRL2;AGO1;ARHGAP11A;ARHGAP11B;ARL6IP6;ATP2A1;ATP2A1-AS1;BRCA1;BUB1B;C21orf58;C6orf223;CABP7;CCDC102A;CCT7;CDC45;CDC6;CDCA2;CDK1;CDK19;CDKN3;CENPF;CENPI;CENPK;CENPM;CENPU;CPAMD8;CTNNBL1;DACH1;DARS;DEK;DEPDC1B;DMPK;DTL;ECT2;EPHB4;EZH2;FAM117A;FAM72A;FAM72B;FAM72C;FAM72D;FPGS;GCDH;GDI2;GPC3;GPC4;H2AFX;HIF3A;HIST1H2AG;HIST1H2AH;HIST1H2BH;HIST1H2BI;HIST1H2BJ;HIST1H2BK;HIST1H3E…
M1	transfac_pro__M02898	3.19	0.0468	SMAD3 (inferredBy_Orthology).		82	947	ABHD17B;ADGRL2;AGAP2-AS1;ANTXR1;ARHGEF2;ARNT;ASB16-AS1;ATAD2;ATF7IP;BAZ1B;BBX;CASZ1;CCND2;CCNE2;CDK1;CDK2AP1;CDKAL1;CDON;CHD7;CLK2;CNOT4;CRYZL1;CTNND2;DHFR;DTL;E2F1;E2F3;E2F8;ENO2;EPHB4;EZH2;FAM72A;FAM72C;FAM72D;FBXO5;FCHSD2;FZD2;GLI2;GLI3;GLIS2;HMGN2;HNRNPK;IGF2BP1;ILF3;IVNS1ABP;KNTC1;LEF1;MEX3A;MID1;MOB3B;MYCNOS;NEMP1;NEUROD2;NFATC4;NFIB;OPN3;PAK4;PALLD;PLAGL1;PPP1R3B;PPP4R1L;PTMA;RAB5B;RMI2;SE…
M1	transfac_pro__M02743	3.17	0.0467	E2F3 (inferredBy_Orthology).	E2F2 (inferredBy_MotifSimilarity_n_Orthology).	317	4815	ABHD17B;ACTL6A;ACTN2;ADAMTS9-AS2;ADCY3;ADGRL2;AGO1;AIF1L;AKNA;ALG10;ALG10B;ANKS6;ANO6;ANP32E;APLN;APOLD1;ARHGAP15;ARHGEF2;ARHGEF39;ARHGEF6;ARL6IP6;ASPM;ATAD2;ATAD5;ATF7IP;ATOH8;BAZ1B;BIRC5;BOC;BRCA1;C19orf48;C4orf46;CASZ1;CBX2;CCDC8;CCND2;CCNE2;CDC14A;CDC6;CDCA7L;CDKN2C;CDON;CELSR2;CENPF;CENPM;CEP152;CHAF1A;CHD4;CHD7;CHEK1;CHRM1;CKAP2;CLDN19;CLSPN;CNKSR3;CNOT4;CNTLN;COL4A2;COL4A5;CORO2B;CPAMD8;CP…
M1	jaspar__MA0982.1	3.17	0.0467			215	3202	ADAMTS9-AS2;ADAMTSL1;ADGRL2;AHCYL1;AKT3;ANP32E;APLN;APOLD1;ARHGAP15;ARID2;ATOH8;BAIAP2-AS1;BARD1;BAZ1A;BAZ1B;BBX;BMPR1B;BOC;BTF3;C19orf48;CASP6;CASZ1;CBX2;CCND2;CCNY;CDCA7L;CDK19;CDK2AP1;CDKN2C;CDON;CHD7;CHRM1;CNKSR3;CNOT4;CORO2B;CPNE1;CSNK1E;CTCF;CTNND2;CUX1;DACH1;DCAF6;DENND4C;DMRT3;E2F1;E2F3;E2F8;EED;EFHD1;EGLN1;EIF2AK4;ENAH;ERBIN;EXPH5;EZH2;EZR;F2R;FAM60A;FANCL;FAT4;FBXO5;FLNA;FMNL2;FZD2;GAS1…
M1	scertf__harbison.SUT1	3.16	0.0466		BRF1; ESRRA; EZH2; MXI1; POLR2A; SMARCA4; SREBF1; XRCC4; ZMIZ1; ZNF274 (inferredBy_MotifSimilarity).	264	3919	AASS;ABHD17B;ABTB2;ACTC1;ADGRL2;AGO1;AGO3;AHCYL1;AKT2;AKT3;ANP32E;ANTXR1;APOLD1;ARHGEF2;ARHGEF6;ARID2;ARNT;ATF7IP;BAZ1A;BAZ1B;BBX;BCAP29;BOC;BRCA2;BRD7;C19orf48;C6orf223;CABP7;CASZ1;CBX2;CCDC18;CCND2;CCNE2;CDC14A;CDC25C;CDK1;CDK19;CDK4;CDON;CENPF;CENPQ;CHD7;CHRM1;CKM;CNOT4;COL11A1;CPNE1;CRYZL1;CSNK1E;CTCF;CTNND2;CUX1;DACH1;DENND4C;DEPDC1B;DES;DMRT3;E2F3;E2F7;E2F8;EIF5A2;ELAVL1;EMP2;ENAH;ENO2;ERBI…
M1	factorbook__SP1	3.16	0.0466	SP1; SP2 (directAnnotation).	FOS; IRF1; KLF1; KLF12; KLF14; KLF15; KLF3; KLF5; KLF6; KLF9; MAZ; NFYA; NFYB; PBX3; SP3; SP4; SP8; STAT1 (inferredBy_MotifSimilarity). E2F4; KLF17; KLF18; SP6; SP7; SP9 (inferredBy_MotifSimilarity_n_Orthology).	183	2612	ABHD17B;ABTB2;AGO1;ARHGEF2;ARNT;ASB16-AS1;ATF7IP;AUNIP;BAIAP2-AS1;BARD1;C11orf68;C19orf48;C6orf223;CA5B;CASZ1;CDC40;CDCA2;CDK2;CENPF;CENPM;CEP55;CEP57L1;CHD4;CHEK1;CHRM1;CKAP2;CLDN19;CLK2;CNKSR3;CNOT4;CORO2B;CRB2;CRYZL1;CTNNAL1;DARS;DENND4C;DEPDC4;DMWD;DTD2;DZIP1L;E2F3;E2F8;EEF1A2;EEPD1;EML3;EMP2;EMP3;ENO2;ERBB2;EXPH5;FAM72A;FAM72B;FAM72C;FAM72D;FBN3;FBXL12;FBXO17;FKBP5;FLNA;FOXO6;FOXS1;FUZ;FZD2;…
M1	cisbp__M0831	3.16	0.0466			94	1156	ABHD17B;ABTB2;AGO1;AKNA;ARHGAP11A;ARHGAP11B;ASF1B;ATP2A1;ATP2A1-AS1;BMPR1B;BRCA1;BRIP1;CDC45;CDCA2;CDK19;CDKN3;CENPM;CHD7;CHRM1;CLSPN;CTNND2;DDX12P;E2F7;ECT2;EMP2;ESCO2;FAM117A;FAM72A;FAM72B;FAM72C;FAM72D;FKBP5;FOPNL;FZD2;GALNT2;GINS4;GLA;GLCCI1;GPSM2;H2AFX;HIST1H1B;HIST1H1C;HIST1H1D;HIST1H1T;HIST1H2BI;HIST1H3B;HIST1H3G;HIST1H3J;HMG20B;HNRNPUL1;HOMEZ;IVD;IVNS1ABP;KIAA1217;KIF14;KIF24;MMACHC;MRPS3…
M1	elemento__CGCGCCC	3.15	0.0466			301	4522	AASS;ABHD17B;ABTB2;ACBD7;ADAMTS9-AS2;ADCY3;ADGRL2;AKNA;AKT2;AKT3;ALG10;ALG10B;ANAPC16;ANP32E;APOLD1;ARHGEF2;ARHGEF40;ARHGEF6;ARL6IP6;ARNT;ASPM;ATAD5;AVEN;BAZ1A;BBX;BMPR1B;BOC;C17orf53;C19orf48;CASZ1;CBX2;CCDC88C;CCND2;CCNE2;CDC14A;CDC6;CDCA7L;CDK1;CDK19;CDK2AP1;CDK4;CDKN2C;CDON;CELSR2;CEP131;CEP57L1;CHAF1A;CHD4;CHD7;CHRM1;CLK2;CMTM6;CNOT4;COL4A2;COL4A5;CPNE1;CRAMP1;CRH;CRYZL1;CTCF;CTNND2;CUX1;DAC…
M1	tfdimers__MD00467	3.15	0.0466	ARID3A; PBX1 (directAnnotation).		300	4648	AACS;ABHD17B;ACTC1;ACTL6A;ADGRL2;AGAP2-AS1;AGO1;AHCYL1;AKT2;ALG8;ANP32E;APOLD1;ARHGEF2;ARHGEF6;ARNT;ASB16-AS1;ASF1B;ATAD2;ATAD5;ATF7IP;ATN1;AXL;BAZ1A;BAZ1B;BBX;BIRC5;BOC;BRCA1;C17orf53;CA5B;CASP7;CCDC22;CCDC88C;CCND2;CCNY;CDC25B;CDC6;CDK2AP1;CDKAL1;CDON;CELSR2;CHD7;CHRM1;CKM;CLK2;CLSPN;CMBL;CNKSR3;CNOT4;CORO2B;CPNE1;CROCC;CRYZL1;CTCF;CTNND2;CUX1;DARS;DENND4C;DOCK11;DTD2;E2F1;E2F2;EFHD1;EGLN1;ELAV…
M1	neph__UW.Motif.0034	3.15	0.0465		MEF2A; MEF2B; MEF2C; MEF2D (inferredBy_MotifSimilarity). BORCS8-MEF2B; MYEF2 (inferredBy_MotifSimilarity_n_Orthology).	72	785	ADGRL2;AGO1;AHCYL1;AKT2;APOLD1;ARHGEF2;ARHGEF6;C17orf53;CHRM1;COG7;CORO2B;CTCF;EFHD1;ELAVL1;EMC3-AS1;ESPL1;EZH2;FBN3;FKBP5;FLNA;FOXO6;FPGS;GABPB2;GJC1;GLIS2;HADH;HIST1H1D;HMG20B;HP1BP3;IGF2BP1;ILF3;INPPL1;ITPKB;KMT5A;KNSTRN;LIMS1;LMNB1;LSM2;MAVS;MTFR1;MTMR9LP;NDE1;NEMP1;NONO;NOTCH1;PAK4;PALLD;PIF1;PLAG1;PPP3CA;PTMA;RBMS2;RCC1;RCC2;SEPHS1;SHCBP1;SIGMAR1;SIN3A;SMAD3;SMARCC1;SNRPE;TAC3;TCF3;TCF4;TJA…
M1	dbcorrdb__RFX5__ENCSR000EFD_1__m3	3.14	0.0465	RFX5 (directAnnotation).	FOS; FOXI1; IRF3; NFYA; NFYB; NFYC; PBX3 (inferredBy_MotifSimilarity). PBX1; POLE4 (inferredBy_MotifSimilarity_n_Orthology).	106	1193	ACTL6A;ADAMTSL1;ARHGEF2;ARHGEF6;ASPM;BCL2L12;BLM;BRCA1;BRD7;BUB1B;CCNB2;CDC6;CDCA2;CDCA3;CDK1;CDKN3;CDON;CENPA;CENPF;CENPI;CENPM;CKS1B;CPAMD8;DDX12P;DEK;DMPK;DZIP1L;E2F8;ERBIN;FAM117A;FAM72A;FAM72B;FAM72C;FAM72D;FPGS;GCDH;GLCCI1;GLIS2;GPC4;HIST1H2AG;HIST1H2AH;HIST1H2BI;HIST1H2BJ;HIST1H2BK;HIST1H3G;HIST2H2AC;HIST2H2BE;HJURP;HMGN3;HMMR;HNRNPUL1;HSCB;IQCB1;IVNS1ABP;KIAA1217;KIF18B;KIF24;KPNA2;LUC7L2…
M1	dbcorrdb__MXI1__ENCSR000EIA_1__m4	3.14	0.0465	MXI1 (directAnnotation).	ATF3; BCLAF1; BHLHE40; BRF1; BRF2; CEBPB; CNOT3; CREB1; CTCF; E2F1; E2F6; EGR1; ELF1; ELK1; ELK4; ESRRA; ETS1; EZH2; FOS; GABPA; HCFC1; HDAC2; HIC1; HMGN3; JUND; KAT2A; KLF16; MAX; MAZ; MYC; NELFE; NR2C2; PHF8; POLR2A; POLR3G; RAD21; RBBP5; RCOR1; SIN3A; SMARCA4; SP1; SP2; SP3; SP4; SREBF1; SREBF2; STAT1; SUPT20H; TAF1; TFAP2A; TFAP2B; TFAP2C; TRIM28; UBTF; USF1; USF2; WRNIP1; XRCC4; ZBTB7A; ZBTB…	326	4998	AASS;ABCA2;ADGRA3;ADGRL2;ADM2;AKNA;AKT2;AKT3;APOLD1;ARID2;ARNT;ATAD2;ATN1;AVEN;BAZ1A;BAZ1B;BBX;BCAP29;BMPR1B;BOC;BRD7;C6orf223;CABP7;CASZ1;CBX2;CCDC88C;CCND2;CCNE2;CDC14A;CDC34;CDC73;CDCA4;CDCA5;CDCA8;CDK19;CDK2AP1;CDON;CELSR2;CENPF;CEP83;CHAF1A;CHD7;CLK2;COL9A2;COQ2;CRAMP1;CROCC;CSNK1E;CTCF;CTNND2;CTSZ;CUX1;CYP7B1;DACH1;DBF4;DCK;DEK;DENND4B;DMRT3;DOCK11;DOT1L;DVL2;E2F1;E2F3;E2F7;E2F8;EEF1A2;EFS;…
M1	transfac_pro__M00931	3.14	0.0465	SP1; SP3; SP4 (directAnnotation).	FOS; IRF1; KLF1; KLF12; KLF15; KLF3; KLF4; KLF5; KLF6; NFYA; NFYB; PBX3; SP2; STAT1 (inferredBy_MotifSimilarity). SP6; SP7; SP8; SP9 (inferredBy_MotifSimilarity_n_Orthology).	177	2485	ACTC1;ADGRL2;AGAP2-AS1;AGO1;AKT3;ARHGEF2;ARNT;ASB16-AS1;ATF7IP;ATOH8;ATP2A1;BARD1;BRD7;C6orf223;CASZ1;CCDC102A;CCND2;CDC25C;CDK1;CENPF;CEP57L1;CHD4;CHD7;CHEK1;CHRM1;CKM;CLDN19;CNOT4;COL11A1;CRB2;CRYZL1;CTCF;DARS;DENND4C;DES;DMPK;DMRT3;E2F1;E2F2;E2F3;E2F8;EEF1A2;EEPD1;EFNA4;EML3;EMP2;EMP3;ENAH;ENO2;EPHB4;ERBB2;EXPH5;FAM117A;FAM72A;FAM72B;FAM72C;FAM72D;FBN3;FBXL12;FGFRL1;FKBP5;FLNA;FOXO6;FZD2;GAREM…
M1	dbcorrdb__NFYA__ENCSR000DNS_1__m2	3.14	0.0465	NFYA (directAnnotation).	FOS; IRF1; KLF5; MAZ; NFYB; PBX3; SP1; SP2; SP3; SP4; STAT1 (inferredBy_MotifSimilarity). E2F4; SP6; SP7; SP8; SP9 (inferredBy_MotifSimilarity_n_Orthology).	326	4669	ABHD17B;ABTB2;ADAMTS9-AS2;ADM2;AGO1;AK2;AKNA;AKT2;ALG10B;ANO6;ANP32E;ARHGEF2;ARNT;ASB16-AS1;ASF1B;ATAD5;ATF7IP;AUNIP;AVEN;B3GALNT2;BARD1;BAZ1B;BOC;BRCA1;BRD7;C11orf68;C17orf53;C19orf48;C4orf46;CA5B;CABP7;CASZ1;CCDC102A;CCND2;CCNE2;CDC20;CDC25C;CDC40;CDCA2;CDK1;CDK19;CDK2AP1;CDK4;CDKN2C;CDKN3;CDT1;CELSR2;CENPF;CENPM;CEP131;CEP152;CEP55;CEP57L1;CHAF1A;CHD4;CHD7;CHRM1;CLK2;CNKSR3;CNOT4;CORO2B;CPNE1;…
M1	transfac_pro__M00803	3.13	0.0465	E2F1; E2F3; E2F4; TFDP1 (directAnnotation).		347	4845	AASS;ABHD17B;ABTB2;ACTL6A;ADCY3;ADGRL2;AGO1;AGO3;AHCYL1;AKT3;ANP32E;APOLD1;ARHGAP15;ARHGEF2;ARHGEF6;ARID2;ARL6IP6;ARNT;ASB16-AS1;ASPM;ATAD2;ATAD5;ATF7IP;ATN1;BAZ1B;BBX;BLOC1S5;BMPR1B;BOC;BRCA1;BRD7;BRIP1;C19orf48;CASZ1;CBX2;CCDC22;CCDC8;CCDC88C;CCND2;CCNE2;CDC14A;CDC6;CDK1;CDK19;CDK2AP1;CDKAL1;CDKN2C;CDON;CDT1;CELSR2;CENPI;CEP131;CEP152;CEP57L1;CHAF1A;CHD4;CHD7;CHEK1;CHRM1;CKAP2;CLSPN;CNOT4;CNTLN…
M1	cisbp__M2257	3.13	0.0464	POU2F1; POU2F2; POU2F3 (inferredBy_Orthology).	HOXD8; POU1F1; POU3F1; POU3F2; POU3F4; POU5F1; POU5F1B (inferredBy_MotifSimilarity). POU3F3 (inferredBy_MotifSimilarity_n_Orthology).	66	664	ABTB2;ARHGEF2;ATF7IP;CA5B;CASP7;CDC25B;CDCA2;CELSR2;CHD7;CPS1;CRYZL1;CTNND2;DACH1;DARS;E2F3;EMILIN3;FAM117A;FAM60A;FKBP5;GPC4;HIST1H2AC;HIST1H2AD;HIST1H2AG;HIST1H2BC;HIST1H2BE;HIST1H2BH;HIST1H2BI;HIST1H2BJ;HIST1H3D;HIST1H3F;HIST1H3G;HIST2H2AA3;HIST2H2AA4;HIST2H2AC;HIST2H2BA;HIST2H2BE;HIST2H2BF;IQGAP2;KANSL1L;LINC01572;LMNA;MBTD1;MID1;MIR210HG;MTA2;NEUROD2;NEUROG1;NHSL1;PARP16;PBK;PLAG1;PLAGL1;POL…
M1	dbcorrdb__HDAC2__ENCSR000AQG_1__m4	3.13	0.0464	HDAC2 (directAnnotation).	BHLHE40; BRF1; BRF2; CEBPB; CREB1; CTCF; CUX1; E2F1; E2F6; EGR1; EGR2; EGR3; EGR4; ELF1; ELK4; ESRRA; EZH2; GABPA; HCFC1; HIC1; KAT2A; KLF16; KLF3; MAX; MAZ; MXI1; MYC; NELFE; PATZ1; PBX3; PHF8; POLR2A; POLR3G; RAD21; RBBP5; RCOR1; REST; SMARCA4; SP1; SP2; SP3; SP4; SREBF1; SREBF2; SUPT20H; TBX15; TFAP2B; TRIM28; WT1; XRCC4; ZBTB7A; ZBTB7B; ZC3H11A; ZEB1; ZMIZ1; ZNF143; ZNF263; ZNF274 (inferredBy…	311	4730	AASS;ABTB2;ADGRL2;ADM2;AJUBA;AKNA;AKT2;AKT3;ANAPC16;ANGEL2;ANP32E;APOLD1;ARHGEF6;ARID2;ARNT;ATAD2;ATN1;AVEN;BAIAP2-AS1;BAZ1A;BAZ1B;BBX;BCAP29;BMPR1B;BOC;C6orf223;CABP7;CASZ1;CBX2;CCDC102A;CCDC88C;CCND2;CCNE2;CDCA8;CDK19;CDK2AP1;CDKN2C;CDON;CELSR2;CENPF;CENPI;CHAF1A;CHD7;CHRM1;CLK2;COL9A2;CRAMP1;CSNK1E;CTCF;CTNND2;CTSZ;CUX1;DCAF6;DEK;DENND4B;DENND4C;DMRT3;DVL2;E2F3;E2F7;E2F8;EEF1A2;EFHD1;EHMT2;ELA…
M1	transfac_pro__M07395	3.13	0.0464	SP1 (directAnnotation).	CTCF; EGR1; EZH2; FOS; IRF1; KLF12; KLF15; KLF16; KLF3; KLF5; NFYA; NFYB; PBX3; SP2; SP3; SP4; STAT1; TEAD2; WT1 (inferredBy_MotifSimilarity). SP6; SP7; SP8; SP9 (inferredBy_MotifSimilarity_n_Orthology).	296	4612	ABHD17B;ABTB2;ACTA1;ACTC1;ADGRL2;AGAP2-AS1;AGO1;AHCYL1;AKNA;AKT3;ANP32E;APOLD1;ARHGEF2;ARL6IP6;ARNT;ASB16-AS1;ATF7IP;ATOH8;ATP2A1;AUNIP;AXL;BAIAP2-AS1;BARD1;BBX;BRD7;C6orf223;CA3;CABP7;CASZ1;CBX2;CCDC102A;CCND2;CCNE2;CDC25B;CDC25C;CDC40;CDK1;CDK19;CDKN2C;CDON;CENPF;CEP55;CEP57L1;CHD4;CHD7;CHEK1;CHRM1;CKM;CLDN19;CMBL;CNKSR3;CNOT4;COL11A1;CORO2B;CRB2;CRYZL1;CTCF;CTNNAL1;CUX1;DARS;DCAF6;DENND4C;DES;…
M1	elemento__ATTTTTA	3.13	0.0464			128	1707	ACTC1;ACTN2;ADGRL2;AGO1;AGO3;AHCYL1;AKT2;ARHGEF2;ARHGEF6;ATF7IP;ATG4D;BAZ1A;BRCA1;C17orf53;CASQ2;CCND2;CDK1;CDK19;CHRM1;CKM;CNOT4;COG7;CORO2B;CRYZL1;CYP7B1;DOCK11;DRAXIN;E2F8;EFHD1;EMC3-AS1;ENAH;ERBIN;ESPL1;EZH2;FBN3;FBXO17;FBXO32;FLNA;FPGS;GALM;GDI2;GINS1;GLIS2;GPSM2;GUCY1A3;HADH;HIST1H1D;HP1BP3;HSPB1;HTR2B;HYMAI;IDH2;IGF2BP1;IKBKB;INPPL1;IVNS1ABP;JADE3;KHDRBS1;KIAA1217;KIF14;KNSTRN;LIMS1;LMNA;L…
M1	cisbp__M1169	3.12	0.0464			142	1846	ABTB2;ADGRL2;AKNA;AKT3;ASF1B;ATF7IP;ATN1;BOC;BRCA1;C6orf223;CABP7;CCND2;CDC45;CDC6;CDCA2;CDCA3;CDK2AP1;CDKN3;CENPF;CENPU;CHD7;CHRM1;CPAMD8;CRAMP1;CSNK1E;CUX1;DDX12P;DEK;E2F3;E2F7;E2F8;ECT2;EPHB4;ERBB2;ERBIN;EXT1;EZH2;FAM117A;FAM72A;FAM72B;FAM72C;FAM72D;FKBP5;FLNA;GAREM2;GDF11;GLIS2;GPC4;GPC6;H2AFX;HDGF;HIST1H2AI;HIST1H2BI;HIST1H2BL;HIST1H3G;HMMR;HNRNPK;HNRNPUL1;HRC;IGF2BP1;INCENP;INPPL1;IVNS1ABP;…
M1	hocomoco__SP3_HUMAN.H11MO.0.B	3.11	0.0463	SP3 (directAnnotation).	BRF1; BRF2; CEBPB; CTCF; CUX1; E2F6; EGR1; EGR2; EGR3; EGR4; ESRRA; EZH2; FOS; HDAC2; IRF1; KLF1; KLF12; KLF14; KLF15; KLF16; KLF3; KLF5; KLF6; KLF9; MAZ; MXI1; NELFE; NFYA; NFYB; PATZ1; PBX3; POLR2A; RAD21; RBBP5; RCOR1; REST; SMARCA4; SP1; SP2; SP4; SP9; SREBF1; SREBF2; SUPT20H; TBX15; VEZF1; WT1; XRCC4; ZBTB7B; ZMIZ1; ZNF148; ZNF274; ZNF467 (inferredBy_MotifSimilarity). KLF17; KLF18; SP5; SP6;…	313	4931	AACS;AASS;ABHD17B;ABTB2;ACBD7;ACTC1;ADGRL2;AGAP2-AS1;AGO1;AHCYL1;AKNA;AKT3;ANAPC16;ANP32E;APLN;APOLD1;ARHGEF2;ARID2;ARL6IP6;ASB16-AS1;ATF7IP;ATP2A1;AUNIP;AXL;B3GALNT2;BAIAP2-AS1;BARD1;BBX;C19orf48;C6orf223;CA3;CA5B;CABP7;CASZ1;CBX2;CCDC102A;CCND2;CCNE2;CDC25B;CDC25C;CDC40;CDK1;CDK4;CDON;CELSR2;CENPF;CEP57L1;CHD4;CHD7;CHEK1;CHRM1;CHSY3;CKM;CLDN19;CNKSR3;CNOT4;COL11A1;CORO2B;CRB2;CRYZL1;CSNK1E;CTNN…
M1	cisbp__M4959	3.11	0.0463	PBX4 (inferredBy_Orthology).		136	1761	ACTC1;ADGRL2;AGO1;AKT2;ANAPC16;ANP32E;APOLD1;ARHGEF2;ARHGEF6;ARID2;ARNT;ASF1B;ATF7IP;BAZ1B;BBX;BMPR1B;BOC;BRCA1;CA5B;CASZ1;CCDC88C;CCND2;CDK19;CDK2AP1;CDKN2C;CDON;CHD7;CHRM1;CPNE1;CSNK1E;CTCF;CTNND2;CUX1;DCAF6;DEK;DSCC1;E2F3;E2F8;EED;EFHD1;EGLN1;EMC3-AS1;ENAH;EZH2;FAM60A;FAM72A;FAM72C;FAM72D;FAT4;FKBP5;FMNL2;FOXO6;FZD2;GAS1;GINS4;GJC1;GLIS2;HES5;HMG20B;IGF2BP1;INPPL1;ITPKB;KANSL1L;KATNA1;KCNJ4;KI…
M1	dbcorrdb__EZH2__ENCSR000ARK_1__m4	3.1	0.0463	EZH2 (directAnnotation).	ATF3; BCLAF1; BHLHE40; BRF1; BRF2; CEBPB; CNOT3; CREB1; CTCF; E2F1; E2F6; EGR1; ELF1; ELK1; ELK4; ESRRA; ETS1; FOXP2; GABPA; HCFC1; HDAC2; HIC1; HMGN3; JUND; KAT2A; MAX; MAZ; MXI1; MYC; NELFE; NR2C2; NRF1; PHF8; POLR2A; POLR3G; RAD21; RBBP5; RCOR1; SIN3A; SMARCA4; SP1; SP2; SP3; SP4; SREBF1; SREBF2; SUPT20H; TAF1; TFAP2A; TFAP2B; TRIM28; UBTF; WRNIP1; XRCC4; YY1; ZBTB7A; ZC3H11A; ZEB1; ZFX; ZMIZ1…	323	4983	AASS;ABCA2;ADGRA3;ADGRL2;ADM2;AKNA;AKT2;AKT3;APOLD1;ARID2;ARNT;ATN1;AVEN;BAZ1A;BAZ1B;BBX;BCAP29;BMPR1B;BOC;BRD7;C6orf223;CABP7;CASZ1;CBX2;CCDC102A;CCDC88C;CCND2;CCNE2;CDC14A;CDC34;CDC73;CDCA4;CDCA5;CDCA8;CDK19;CDK2AP1;CDON;CELSR2;CENPF;CEP83;CHAF1A;CHD7;CLK2;COL9A2;COQ2;CORO2B;CRAMP1;CROCC;CSNK1E;CTCF;CTNND2;CTSZ;CUX1;CYP7B1;DACH1;DBF4;DCK;DEK;DENND4B;DMRT3;DOCK11;DOT1L;DVL2;E2F1;E2F3;E2F7;E2F8;E…
M1	cisbp__M1789	3.1	0.0462			345	4841	AASS;ABHD17B;ABTB2;ACTN2;ADAMTS9-AS2;ADCY3;ADGRL2;AHCYL1;AJUBA;AKNA;AKT3;ALG8;ANAPC16;ANKS6;ANO6;ANP32E;APOLD1;ARHGAP15;ARHGEF2;ARHGEF6;ARL6IP6;ASPM;ATF7IP;ATN1;BAZ1A;BAZ1B;BBX;BCAP29;BOC;BRCA1;BRD7;C17orf53;C19orf48;CAAP1;CABP7;CASZ1;CBX2;CCDC22;CCDC8;CCDC88C;CCND2;CCNE2;CDC14A;CDC25C;CDC6;CDC73;CDK1;CDK19;CDK2AP1;CDK4;CDKN2C;CDON;CELSR2;CENPF;CENPI;CENPK;CENPM;CEP131;CEP152;CEP57L1;CHAF1A;CHD4;…
M1	cisbp__M6482	3.09	0.0462	SP3 (directAnnotation).	BRF1; BRF2; CEBPB; CTCF; CUX1; E2F6; EGR1; EGR2; EGR3; EGR4; ESRRA; EZH2; FOS; HDAC2; IRF1; KLF1; KLF12; KLF14; KLF15; KLF16; KLF3; KLF5; KLF6; KLF9; MAZ; MXI1; NELFE; NFYA; NFYB; PATZ1; PBX3; POLR2A; RAD21; RBBP5; RCOR1; REST; SMARCA4; SP1; SP2; SP4; SP9; SREBF1; SREBF2; SUPT20H; TBX15; VEZF1; WT1; XRCC4; ZBTB7B; ZNF148; ZNF274; ZNF467 (inferredBy_MotifSimilarity). KLF17; KLF18; SP5; SP6; SP7; S…	307	4930	AACS;AASS;ABHD17B;ABTB2;ACBD7;ACTC1;ADGRL2;AGAP2-AS1;AGO1;AHCYL1;AKNA;AKT3;ANAPC16;ANP32E;APLN;APOLD1;ARHGEF2;ARID2;ARL6IP6;ASB16-AS1;ATAD2;ATF7IP;ATP2A1;AUNIP;AXL;BAIAP2-AS1;BARD1;BBX;C19orf48;C6orf223;CA3;CA5B;CABP7;CASZ1;CBX2;CCDC102A;CCND2;CCNE2;CDC25B;CDC25C;CDC40;CDK1;CDK2AP1;CDK4;CDON;CELSR2;CENPF;CEP57L1;CHD4;CHD7;CHEK1;CHRM1;CKM;CLDN19;CNKSR3;CNOT4;COL11A1;CORO2B;CRB2;CRYZL1;CSNK1E;CTNND…
M1	cisbp__M0392	3.09	0.0462	SP1 (inferredBy_Orthology).	EGR1; FOS; IRF1; KLF15; KLF16; KLF9; NFYA; SP2; SP3; SP4; SP8; SP9; WT1 (inferredBy_MotifSimilarity). EGR2; EGR3; EGR4; SP6; SP7 (inferredBy_MotifSimilarity_n_Orthology).	233	3587	AASS;ABCC4;ABHD17B;ABTB2;ACBD7;ACTN2;ADGRL2;AGO1;AHCYL1;AKNA;ANAPC16;ANP32E;ANTXR1;ARHGEF2;ARHGEF6;ASB16-AS1;ATF7IP;AUNIP;BARD1;BBX;BRCA1;C6orf223;CA3;CA5B;CASZ1;CCND2;CCNE2;CDC25C;CDC40;CDK1;CDK19;CDK2AP1;CDKN2C;CELSR2;CENPF;CEP55;CHD7;CHRM1;CKS1B;CMBL;CNKSR3;CNOT4;COL11A1;CPNE1;CRYZL1;CSNK1E;CTCF;CTNND2;CTSZ;CUX1;DARS;DENND4C;DEPDC4;DZIP1L;E2F3;EMP2;EMP3;ENAH;ERBIN;EXPH5;EZH2;EZR;FAM117A;FAM60A…
M1	cisbp__M5355	3.09	0.0462	E2F2 (directAnnotation).	E2F1; E2F3; E2F4 (inferredBy_MotifSimilarity).	38	229	ARHGEF2;ATAD2;CHEK1;CORO2B;DHFR;E2F1;E2F2;E2F7;E2F8;ECT2;FBXO5;GABPB2;GDI2;GINS1;HIST1H2AG;HIST1H2BJ;HIST1H2BK;JADE3;KIAA1217;LMNB2;LTBP1;MCM2;MCM5;MCM6;MECP2;MND1;MSH3;MXD3;MYCNOS;NASP;NFIB;PALLD;PCNA;RRM2;SMC4;TCF4;TIPIN;UHRF1
M1	cisbp__M0648	3.08	0.0461			201	2963	ADAMTS9-AS2;ADAMTSL1;ADGRL2;AKT3;ANP32E;APLN;APOLD1;ARHGAP15;ARID2;ATOH8;BAIAP2-AS1;BARD1;BAZ1A;BAZ1B;BBX;BMPR1B;BOC;BTF3;CASP6;CASZ1;CBX2;CCND2;CCNY;CDCA7L;CDK19;CDK2AP1;CDKN2C;CENPF;CHD7;CHRM1;CNKSR3;CNOT4;CORO2B;CPNE1;CSNK1E;CTCF;CTNND2;CUX1;DACH1;DCAF6;DENND4C;DMRT3;E2F1;E2F3;E2F8;EED;EFHD1;EGLN1;EIF2AK4;ENAH;ERBIN;EXPH5;EZH2;EZR;F2R;FAM60A;FANCL;FAT4;FLNA;FMNL2;FZD2;GAS1;GLI3;GNG11;GPC4;GPR6…
M1	elemento__GCGCGCC	3.07	0.0461			328	4834	ACTN2;ADAMTS9-AS2;ADCY3;ADGRL2;AKNA;AKT2;AKT3;ALG10;ALG10B;ANAPC16;ANGEL2;ANKS6;ANP32E;APOLD1;ARHGEF6;ARID2;ARL6IP6;ASF1B;ASPM;ATAD2;ATAD5;AUNIP;AVEN;BBX;BLOC1S5;BOC;C19orf48;CASZ1;CBX2;CCDC22;CCND2;CCNE2;CDC14A;CDC6;CDC73;CDCA7L;CDK19;CDK2AP1;CDK4;CDKN2C;CDON;CELSR2;CENPI;CENPM;CEP131;CHAF1A;CHD4;CHD7;CHRAC1;CHRM1;CHSY3;CKAP2;CLK2;CLSPN;CNOT4;CNTLN;COL4A2;COL4A5;CORO2B;CPNE1;CPSF1;CRAMP1;CRB2;CR…
M1	dbcorrdb__NFYB__ENCSR000DNM_1__m2	3.07	0.046	NFYB (directAnnotation).	BRF1; BRF2; CTCF; EGR1; EGR2; EGR3; EGR4; EZH2; FOS; IRF1; KLF15; KLF3; KLF5; KLF9; MAZ; NFYA; PBX3; RAD21; SMARCA4; SP1; SP2; SP3; SP4; SREBF1; SREBF2; STAT1; XRCC4; ZBTB7A (inferredBy_MotifSimilarity). E2F4; SP5; SP6; SP7; SP8; SP9 (inferredBy_MotifSimilarity_n_Orthology).	252	3719	ABHD17B;ABTB2;AGO1;AHCYL1;AKNA;ANAPC16;ANP32E;ARHGEF2;ARNT;ASB16-AS1;ATF7IP;AUNIP;B3GALNT2;BAIAP2-AS1;BARD1;BRCA1;BRD7;C11orf68;C19orf48;C4orf46;CA5B;CASZ1;CCDC102A;CCND2;CCNE2;CDC20;CDC25C;CDC40;CDCA2;CDK1;CDK19;CDK2;CDK4;CDK5RAP2;CDKN2C;CDKN3;CENPF;CENPM;CEP131;CEP152;CEP55;CEP57L1;CHEK1;CHRM1;CLDN19;CLK2;CNKSR3;CNOT4;CORO2B;CPNE1;CPS1;CRYZL1;CTNNAL1;DCK;DENND4C;DEPDC4;DMPK;DMWD;DTD2;DTL;E2F3;E…
M1	cisbp__M6174	3.06	0.046	CEBPZ (directAnnotation).	IRF3; NFYA; NFYB; NFYC; RFX5 (inferredBy_MotifSimilarity). PBX1; POLE3 (inferredBy_MotifSimilarity_n_Orthology).	304	4595	AASS;ABHD17B;ABTB2;ACBD7;ACTA1;ACTL6A;ADAMTSL1;ADGRL2;AKT3;ALG10;ALG10B;ARHGAP11A;ARHGEF6;ARL6IP6;ASPM;ATAD2;ATF7IP;ATG4D;ATP2A1;ATP2A1-AS1;AURKA;BBX;BCL2L12;BMPR1B;BOC;BRCA1;BRD7;BUB1B;C4orf46;C6orf223;CA3;CBX2;CCDC102A;CCNB2;CCND2;CCT7;CDC20;CDC25C;CDC45;CDC6;CDCA2;CDCA3;CDK1;CDK19;CDKN3;CDON;CDT1;CENPA;CENPF;CENPH;CENPI;CENPM;CEP55;CHAF1A;CHEK2;CKAP2;CKAP2L;CKM;CKS1B;CLIC6;CORO2B;CPAMD8;CRH;CT…
M1	elemento__CGCGCGC	3.06	0.046			352	4962	AASS;ABCA2;ACTN2;ADAMTS9-AS2;ADCY3;ADGRL2;AIF1L;AKNA;ANAPC16;ANKS6;ANP32E;APOLD1;ARHGEF6;ARL6IP6;ASF1B;ASPM;ATAD2;ATAD5;ATF7IP;ATN1;AVEN;BAZ1A;BBX;BMPR1B;BOC;BRD7;C19orf48;CA3;CABP7;CASP7;CASZ1;CBX2;CCDC22;CCDC8;CCDC88C;CCND2;CCNE2;CDC14A;CDC25C;CDC6;CDC73;CDCA3;CDCA7L;CDK19;CDK2AP1;CDK4;CDKN2C;CDON;CELSR2;CENPF;CENPI;CENPK;CENPM;CEP131;CEP57L1;CHAF1A;CHD4;CHD7;CHEK1;CHRAC1;CHRM1;CKAP2;CLK2;CLSPN…
M1	jaspar__MA0012.1	3.05	0.046			149	2134	ADGRL2;AHCYL1;AKT2;ANP32E;APOLD1;ARHGEF2;ARHGEF6;ARID2;ATF7IP;ATOH8;BBX;BMPR1B;BOC;BUB1B;CA3;CA5B;CABP7;CASP6;CASQ2;CASZ1;CBX2;CDC25B;CDK2AP1;CDON;CHD7;CHRM1;CNKSR3;CORO2B;CSNK1E;CTNND2;DCAF15;DLGAP5;DOCK11;DZIP1L;E2F7;E2F8;EFHD1;EGLN1;ERBIN;EZR;FAM60A;FAM72A;FAM72C;FAM72D;FBN3;FBXO32;FKBP5;FMNL2;GAS1;GLI3;GLIS2;GTF2H2;GUCY1A3;HP1BP3;ICE2;IGDCC4;IGF2BP1;ILF3;INPPL1;IVNS1ABP;KANSL1L;KDM5B;KIAA1217…
M1	taipale__E2F3_DBD_NNAAATGGCGCCATTTNN	3.05	0.0459	E2F3 (directAnnotation).	E2F1; E2F2 (inferredBy_MotifSimilarity).	66	684	ACTL6A;ADCY3;ADGRL2;ALG10;ALG10B;ANP32E;BAZ1B;BCAP29;BMPR1B;CCDC88C;CCND2;CDKN2C;CENPQ;CLSPN;CORO2B;CTNNAL1;CTNND2;CUX1;DHFR;E2F1;EQTN;EZR;FBXO32;FBXO5;GAS1;GLI2;GPC6;HELLS;HIST1H3D;HNRNPA2B1;IVNS1ABP;JADE3;KIAA1217;KIAA1524;LEF1;LMNB2;MCM5;MCM6;MCM7;MSH3;MSN;NASP;NDE1;NFIB;PGAP2;PLAGL1;RBL1;RGMA;SATB2;SETBP1;SMAD3;SMC4;SRSF1;STC2;SYNCRIP;TBC1D1;TCF4;TCF7L1;TMEM158;TMEM245;TMPO;TMPO-AS1;TNFAIP8;U…
M1	dbcorrdb__RBBP5__ENCSR000AQC_1__m5	3.05	0.0459	RBBP5 (directAnnotation).	BRF1; BRF2; CEBPB; CREB1; CTCF; CUX1; E2F1; E2F6; EGR1; EGR2; EGR3; EGR4; ELF1; ESRRA; EZH2; GABPA; HCFC1; HDAC2; HIC1; KAT2A; KLF15; KLF16; KLF3; KLF5; MAX; MAZ; MXI1; MYC; NELFE; PATZ1; PBX3; POLR2A; POLR3G; RAD21; RCOR1; REST; RREB1; SMARCA4; SP1; SP2; SP3; SP4; SREBF1; SREBF2; SUPT20H; TBX15; TRIM28; WT1; XRCC4; ZBTB7A; ZBTB7B; ZC3H11A; ZMIZ1; ZNF263; ZNF274; ZNF460; ZNF467 (inferredBy_MotifS…	288	4251	AASS;ABCA2;ADGRA3;ADGRL2;ADM2;AKNA;AKT2;AKT3;ANAPC16;APOLD1;ARHGEF40;ARID2;ARNT;ATN1;AVEN;BAZ1A;BAZ1B;BBX;BMPR1B;BOC;BRD7;C6orf223;CABP7;CASZ1;CBX2;CCND2;CCNE2;CDC14A;CDC34;CDCA4;CDCA8;CDK19;CDK2AP1;CDON;CELSR2;CENPF;CHAF1A;CHD7;CHRM1;CLK2;COL9A2;CORO2B;CRAMP1;CROCC;CSNK1E;CTCF;CTNND2;CTSZ;CUX1;DBF4;DCK;DENND4B;DMRT3;DOCK11;DVL2;E2F1;E2F3;E2F7;E2F8;EEF1A2;EHBP1L1;EHMT2;ELAVL1;ENAH;EPHB4;ERBIN;EXT…
M1	dbcorrdb__PBX3__ENCSR000BGR_1__m3	3.04	0.0459	PBX3 (directAnnotation).	BRF1; BRF2; CTCF; CUX1; EGR1; EGR2; EGR3; EGR4; ESRRA; FOS; HDAC2; IRF1; KLF1; KLF12; KLF14; KLF15; KLF3; KLF5; KLF6; KLF9; MAZ; NELFE; NFYA; NFYB; PATZ1; RAD21; RBBP5; RCOR1; REST; SMARCA4; SP1; SP2; SP3; SP4; SREBF1; SREBF2; STAT1; SUPT20H; TBX15; WT1; XRCC4; ZBTB7B (inferredBy_MotifSimilarity). E2F4; KLF17; KLF18; SP5; SP6; SP7; SP8; SP9 (inferredBy_MotifSimilarity_n_Orthology).	300	4526	ABHD17B;ABTB2;ADM2;AGO1;AHCYL1;AKNA;ANAPC16;ANP32E;ARHGEF2;ARNT;ASB16-AS1;ATAD5;ATF7IP;AUNIP;BAIAP2-AS1;BARD1;BAZ1A;BOC;BRCA1;BRD7;C11orf68;C19orf48;C4orf46;C6orf223;CA5B;CASZ1;CCDC102A;CCND2;CCNE2;CDC20;CDC25C;CDC40;CDCA2;CDK1;CDK19;CDK2;CDK4;CDKN2C;CDKN3;CDON;CELSR2;CENPF;CENPM;CEP131;CEP152;CEP55;CEP57L1;CHEK1;CHRM1;CKAP2;CLDN19;CLK2;CNKSR3;CNOT4;CORO2B;CPNE1;CPS1;CRB2;CRYZL1;CTCF;CTNNAL1;DARS…
M1	elemento__CCGCCAA	3.03	0.0458			97	1187	ABTB2;ADAMTS19;ADAMTS9-AS2;ARHGEF40;ARHGEF6;ASF1B;BBX;BMPR1B;CABP7;CCDC102A;CDC45;CDC6;CDKN2C;CDON;CEP57L1;CHAF1A;CHRM1;CPNE1;CSNK1E;DHFR;DIAPH3;DTL;E2F2;E2F3;ENAH;EZH2;FBXO5;FKBP5;GJC1;GLI2;GLIS2;GPC1;GPR146;GTF2H2;HEBP1;HIST1H2BI;HIST1H3G;HMGN2;HNRNPA2B1;HNRNPK;IVNS1ABP;KCNJ4;KHDRBS1;KIF11;KIF2C;KIF4A;KNTC1;LMNB2;LMO3;LUC7L2;MBTD1;MELK;MID1;MNS1;MTFR1;MYBL2;MYO6;NEUROD2;NEUROG1;NUP54;PALLD;PDCD…
M1	dbcorrdb__ZNF384__ENCSR000DYP_1__m2	3.03	0.0458	ZNF384 (directAnnotation).		316	4930	AACS;ABHD17B;ABHD18;ACOT11;ADGRL2;AGO1;AGO3;AHCYL1;AKT2;ANAPC16;ANP32E;APOLD1;ARHGEF2;ARHGEF6;ARID2;ARNT;ASB16-AS1;ATAD2;ATAD5;ATF7IP;ATG4D;ATP6V0A2;AVEN;BAZ1B;BBX;BLOC1S5;BMPR1B;BOC;BRCA1;C17orf53;C19orf48;CA5B;CAAP1;CASC3;CCDC102A;CCDC77;CCDC88C;CCNB2;CCND2;CDC14A;CDC25B;CDC25C;CDC6;CDK2AP1;CDON;CELSR2;CENPI;CENPM;CEP128;CHD4;CHD7;CHRM1;CLK2;CLSPN;CMBL;CNKSR3;CNOT4;COG7;CORO2B;CPNE1;CRAMP1;CRYZ…
M1	hocomoco__SP1_MOUSE.H11MO.1.A	3.02	0.0458	SP1 (inferredBy_Orthology).	CTCF; EGR1; EZH2; FOS; IRF1; KLF12; KLF15; KLF16; KLF5; KLF9; NFYA; NFYB; PBX3; SP2; SP3; SP4; STAT1; TEAD2; WT1; ZNF281 (inferredBy_MotifSimilarity). SP6; SP7; SP8; SP9; ZBTB17 (inferredBy_MotifSimilarity_n_Orthology).	153	2009	ABHD17B;ABTB2;AGAP2-AS1;AGO1;AKNA;AKT3;ARHGEF2;ARNT;ASB16-AS1;ATF7IP;ATP2A1;AXL;BAIAP2-AS1;BARD1;C6orf223;CABP7;CASZ1;CCDC102A;CCND2;CDC25C;CENPF;CEP57L1;CHD4;CHEK1;CHRM1;CNOT4;COL11A1;CRB2;CRYZL1;DENND4C;DES;DMPK;E2F8;EEPD1;EFNA4;EFS;EML3;EMP2;EMP3;ENAH;ENO2;ERBB2;EXPH5;FAM72A;FAM72C;FAM72D;FBXL12;FKBP5;FLNA;FOXO6;FOXS1;FZD2;GALNT2;GLIS2;GPC4;HDGF;HES5;HIF3A;HMG20B;HMGN2;HSPB1;IGF2BP1;INPPL1;ITG…
M1	cisbp__M4778	3.02	0.0457			140	1887	ACTC1;ADGRL2;AGO1;AJUBA;AKT3;ANP32E;ANTXR2;ARHGEF6;ASF1B;ATF7IP;BAZ1A;BAZ1B;BBX;BEND7;BOC;C19orf48;CA5B;CASZ1;CDK2AP1;CDK5RAP2;CDON;CEP152;CHD7;CORO2B;CPNE1;CUX1;DCAF16;DENND4C;DPH5;E2F8;EIF2AK2;EIF3G;EIF5A2;EMP2;EMP3;ERBB2;ERBIN;EZH2;FAM72A;FAM72C;FAM72D;FGFRL1;FOXO6;GALM;GAS1;GJC1;GLI3;GLIS2;GPC3;H1FX;HDGF;HIST1H2BD;HIST2H2BA;HTR2B;INPPL1;IVNS1ABP;JADE3;KANSL1L;KATNA1;KCNJ4;KDM5B;KIAA1217;KIF11…
M1	elemento__CCCGCGC	3.01	0.0457			283	4076	AASS;ABHD17B;ABTB2;ACTN2;ADAMTS19;ADCY3;ADGRA3;ADGRL2;AIF1L;AKT3;ALG10;ALG10B;ANO6;ANP32E;APLN;APOLD1;ARID2;ASPM;ATAD2;ATAD5;ATN1;AXL;BARD1;BAZ1A;BBX;BOC;BRCA1;BUB1B;C19orf48;CASZ1;CBX2;CCDC102A;CCDC8;CCDC88C;CCND2;CCNE2;CDC14A;CDCA7L;CDK19;CDK2AP1;CDK4;CDON;CENPF;CENPI;CEP131;CHAF1A;CHD7;CHEK2;CHRM1;CHSY3;CKS1B;CNKSR3;CNOT4;COL4A2;COL4A5;CRAMP1;CRH;CSNK1E;CTCF;CTNND2;CUX1;DACH1;DARS;DCAF6;DENND4…
M1	cisbp__M0590	3.01	0.0457			296	4869	AACS;ACTA1;ACTC1;ACTN2;ADAMTSL1;ADCY3;ADGRL2;AGO1;AKNA;AKT3;ALG8;ANLN;ANP32E;ANTXR1;APOLD1;ARHGAP11A;ARHGAP11B;ARHGEF2;ARHGEF39;ARHGEF6;ARID2;ARNT;ASPM;ATF7IP;ATOH8;AURKA;B3GALNT2;BARD1;BAZ1A;BAZ1B;BBX;BMPR1B;BOC;BORA;BRCA1;C17orf53;C19orf48;C6orf223;C7orf49;CAAP1;CABP7;CACNG1;CASZ1;CCNB2;CDC25C;CDC34;CDCA2;CDCA3;CDCA7L;CDK1;CDK19;CDKN2C;CDON;CENPA;CENPE;CENPF;CENPM;CEP135;CEP55;CEP57L1;CHD7;CKS1…
M1	predrem__nrMotif251	3.01	0.0457		MAZ (inferredBy_MotifSimilarity).	260	4207	ABHD17B;ABTB2;ACTA1;ADCY3;ADGRL2;AGO1;AHCYL1;AIF1L;AKT3;ALG10B;ANP32E;ANTXR2;APOLD1;ARHGAP15;ARHGEF2;ARHGEF40;ARNT;ATAD2;ATF7IP;ATG4D;ATOH8;BARD1;BMPR1B;BRD7;C17orf53;CABP7;CASZ1;CBX2;CCND2;CCNE2;CDC25B;CDK1;CDK2AP1;CDK4;CDON;CENPF;CEP55;CEP57L1;CHD4;CHD7;CHEK1;CHRM1;CNOT4;COL11A1;CORO2B;CRYZL1;CSNK1E;CTCF;CTNNBL1;CTNND2;CTSZ;CUX1;DCK;DENND4B;DENND4C;DOCK11;DTD2;E2F3;E2F7;E2F8;EFNA4;EFS;EMP2;EMP3…
M1	elemento__CGCCCGC	3.01	0.0457			176	2268	ABHD18;ADCY3;ADGRL2;AKT3;ALG8;ANAPC16;ANO6;APOLD1;ARHGEF2;ARHGEF6;ARID2;ATF7IP;ATN1;BAZ1A;BAZ1B;BOC;C17orf53;C19orf48;CABP7;CASZ1;CCND2;CCNE2;CDC14A;CDK1;CDK2AP1;CDKAL1;CDKN2C;CDON;CELSR2;CENPF;CEP152;CHD4;CHD7;CHRM1;CNOT4;CORO2B;CPNE1;CRYZL1;CSNK1E;DACH1;DENND4B;DENND4C;DMRT3;DOCK11;E2F3;E2F8;ECT2;EED;EIF2AK2;ERCC6L;EXO1;EXOSC8;EXT1;EZH2;FBXO5;FKBP5;GAS1;GLI3;GLIS2;GPC3;GPC4;GPSM2;GTPBP1;HESX1;H…
M1	transfac_pro__M01503	3.01	0.0457			85	1047	ADGRL2;AIF1L;AKNA;ARHGEF2;BAIAP2-AS1;BBX;BOC;CASZ1;CCND2;CCNE2;CEP128;CHRM1;DENND4C;DHFR;E2F1;E2F2;E2F8;EEF1A2;FOXK1;FOXM1;FUZ;FZD2;GLI3;GLIS2;HMG20B;HMGN2;INPPL1;JADE3;KANSL1L;KATNA1;KIF14;KIF15;KIF4A;LINC00963;MED25;MND1;MSH3;MYO6;NASP;NEUROD1;NEUROD4;NEUROG1;NFIB;NTF3;PAFAH2;PALLD;PBK;PCNA;PEX14;PHF19;PLAGL1;PLPP3;PLXND1;PRSS35;RAD51AP1;RGMA;RRM2;RSPO2;SATB2;SEPHS1;SIN3A;SLC2A4;SMC4;SOX3;SRL;S…
M1	dbcorrdb__NFYB__ENCSR000DNR_1__m2	3.01	0.0457	NFYB (directAnnotation).	FOS; IRF1; KLF5; KLF6; KLF9; NFYA; PBX3; SP1; SP2; SP3; SP4 (inferredBy_MotifSimilarity). E2F4; SP6; SP7; SP8; SP9 (inferredBy_MotifSimilarity_n_Orthology).	311	4844	ABHD17B;ABTB2;ADCY3;ADGRL2;AGO1;AHCYL1;AK2;ANO6;ANP32E;ARHGAP15;ARHGEF2;ARHGEF40;ARNT;ASB16-AS1;ATAD5;ATF7IP;AUNIP;BARD1;BAZ1B;BBX;BRCA1;BRD7;C17orf53;C19orf48;C4orf46;C6orf223;CA5B;CASZ1;CCND2;CCNE2;CDC20;CDC25B;CDC25C;CDC40;CDCA2;CDK1;CDK19;CDK2;CDK4;CDKN2C;CDKN3;CDON;CDT1;CENPF;CENPM;CEP131;CEP152;CEP55;CEP57L1;CHD7;CHEK1;CHRM1;CKAP2;CLDN19;CLK2;CNKSR3;CNOT4;COL11A1;CORO2B;CPNE1;CPS1;CRB2;CRYZ…
M1	hdpi__TP73	3	0.0457	TP73 (directAnnotation).		247	3885	ABHD17B;ABTB2;ADAMTS9-AS2;ADGRL2;AGO1;AKT2;AKT3;ANO6;ANP32E;ANTXR1;APOLD1;ARHGAP15;ARHGEF6;ATAD5;ATF7IP;ATOH8;BARD1;BBX;BMPR1B;BRCA1;BRCA2;C19orf48;CA5B;CASZ1;CCDC8;CCDC88C;CCNA2;CCND2;CCNE2;CCT7;CDAN1;CDC25B;CDC73;CDCA7L;CDK2AP1;CDKN2C;CENPL;CEP135;CEP57L1;CLSPN;CNOT4;COL11A1;COL4A5;CORO2B;CPNE1;CTCF;CTNND2;CUX1;DACH1;DCAF6;DERA;DGKB;DHFR;DOCK11;DTL;E2F1;E2F2;E2F3;E2F7;E2F8;EED;EEPD1;EIF2AK4;EMP…

## Sheet: M2
module	motif	NES	AUC	TF_highConf	TF_lowConf	nEnrGenes	rankAtMax	enrichedGenes
M2	dbcorrdb__POLR2A__ENCSR000FAL_1__m1	6.7	0.0797	POLR2A (directAnnotation).	BCLAF1; E2F6; ELF1; ELK4; ETS1; EZH2; GABPA; GTF2F1; HCFC1; MAX; MXI1; NR2C2; PHF8; PML; SIN3A; TAF1 (inferredBy_MotifSimilarity).	266	4897	AAAS;ACAA1;AFTPH;AMD1;ANAPC11;ANKRD26;ANKS3;APBA3;ARF4;ARFIP2;ARHGEF16;ARRDC3;ASH1L;ATF4;ATM;ATR;AURKAIP1;AVL9;AZIN1;BCAP31;BCR;BDP1;BLOC1S2;BOD1L1;BRD2;C16orf72;C2;C20orf24;C21orf2;C5orf22;CAPRIN2;CASP8AP2;CBX4;CBX7;CCAR1;CCDC12;CCDC144B;CCDC186;CCNL1;CCNL2;CCNT1;CDK13;CDKN2AIP;CEBPG;CHCHD5;CHID1;CHMP2A;CIB1;CINP;CLDN12;CLK3;CLN5;CLOCK;COG3;COQ5;COX6B1;COX7A2L;CPEB1;CSNK1G3;CSNK2A1;CXADR;DAD1;DD…
M2	dbcorrdb__SIN3A__ENCSR000BGL_1__m1	6.57	0.0785	SIN3A (directAnnotation).	BCLAF1; BRF1; E2F4; E2F6; ELF1; ELF2; ELK1; ELK4; ETS1; EZH2; FOXP2; GABPA; GABPB1; HCFC1; KDM5A; MAX; MXI1; MYC; NR2C2; PHF8; PML; POLR2A; RBBP5; RELA; SMARCA4; SREBF1; SRF; TAF1; UBTF; XRCC4; ZMIZ1; ZNF143; ZNF274 (inferredBy_MotifSimilarity). ERG; FLI1 (inferredBy_MotifSimilarity_n_Orthology).	186	3122	AFTPH;AMD1;ANAPC11;ANKRD42;ANKS3;ARF4;ARFIP2;ARHGEF16;ARRDC3;ATF4;ATM;ATR;AURKAIP1;AVL9;AZIN1;BCR;BOD1L1;CASP8AP2;CBX4;CCNL2;CCNT1;CCPG1;CDK13;CDKN2AIP;CHCHD5;CHID1;CHMP2A;CHORDC1;CIB1;COG3;COL7A1;COX6B1;CPEB1;CSNK1G3;CSNK2A1;CXADR;DCAF11;DCUN1D3;DDX39B;DDX56;DIS3;DMTF1;DNAJC24;DYRK1A;EIF2B2;EIF4A2;ELOF1;EMG1;ERI2;ERP44;FBXO22;FBXO33;FKBP15;GABPB1-AS1;GAD1;GNAI3;GOLGA1;GOLGA2P5;GON4L;GPATCH2;GPAT…
M2	dbcorrdb__ELK4__ENCSR000EVI_1__m1	6.51	0.078	ELK4 (directAnnotation).	BCLAF1; BRF1; CTCF; E2F4; E2F6; EGR1; ELF1; ELF2; ELF4; ELK1; ELK3; ERF; ERG; ETS1; ETS2; ETV1; ETV2; ETV3; ETV4; ETV5; EZH2; FEV; FLI1; GABPA; GABPB1; HCFC1; HDAC2; MAX; MAZ; MXI1; MYC; NELFE; PHF8; PML; POLR2A; RBBP5; SIN3A; SMARCA4; SREBF1; SRF; TAF1; XRCC4; ZMIZ1; ZNF143 (inferredBy_MotifSimilarity). ETV3L; ETV6; ETV7 (inferredBy_MotifSimilarity_n_Orthology).	174	2387	ABTB1;AFTPH;AHSA2;ANAPC11;ANKRD42;ANKS3;ARFIP2;ARHGEF16;ARRDC3;ATF4;ATM;ATR;AURKAIP1;BCR;BOD1L1;C2;CASP8AP2;CBX4;CCNL2;CCNT1;CCPG1;CDK13;CHCHD5;CHID1;CHMP2A;CHORDC1;CIB1;COG3;COX6B1;CREBRF;CSNK1A1;CSNK1G3;CSNK2A1;CXADR;DCAF4L1;DCUN1D3;DDX18;DDX19B;DDX39B;DIS3;DMTF1;DNAJC24;DYRK1A;EIF2B2;EMG1;ERI2;ERP44;ESCO1;FBXO22;FBXO33;GABPB1-AS1;GAD1;GNAI3;GOLGA1;GOLGA2P5;GON4L;GPATCH2;GPATCH2L;GPR107;GPS1;GR…
M2	dbcorrdb__GABPA__ENCSR000BHS_1__m1	6.42	0.0771	GABPA (directAnnotation).	BCLAF1; BHLHE40; BRF1; BRF2; CTCF; EGR1; ELF1; ELF2; ELF4; ELK1; ELK3; ELK4; ERG; ESRRA; ETS1; ETV1; ETV3; ETV4; ETV5; EZH2; FEV; FLI1; GABPB1; HCFC1; MAX; MXI1; MYC; PHF8; PML; POLR2A; RAD21; RBBP5; SIN3A; SRF; TAF1; XRCC4; YY1; ZMIZ1; ZNF143 (inferredBy_MotifSimilarity). ERF; ETS2; ETV3L; ETV6; ETV7 (inferredBy_MotifSimilarity_n_Orthology).	234	4585	ABTB1;ACTR3;AFTPH;AHSA2;ANAPC11;ANKRD42;ANKS3;APBA3;ARFIP2;ARHGEF16;ARRDC3;ATF4;ATM;ATR;AURKAIP1;BCAP31;BCR;BOD1L1;BRD2;C1orf52;C2;CAPRIN2;CASP8AP2;CBX4;CCDC186;CCDC39;CCNL2;CCNT1;CDK13;CDKN2AIP;CHCHD5;CHID1;CHMP2A;CHORDC1;CIB1;CLN5;COG3;COL7A1;COX6B1;CPEB1;CREBRF;CSNK1A1;CSNK1G3;CSNK2A1;CXADR;DCAF4L1;DCUN1D3;DDX18;DDX19B;DDX39B;DIS3;DMTF1;DNAJC24;DYRK1A;EIF2B2;EIF4A2;EIF4E;ELOF1;EMG1;ENGASE;ERI2…
M2	dbcorrdb__POLR2A__ENCSR000EBG_1__m1	6.33	0.0764	POLR2A (directAnnotation).	BCLAF1; BRF1; CTCF; E2F6; ELF1; ELK1; ELK4; ETS1; EZH2; GABPA; GABPB1; GTF2F1; HCFC1; HDAC2; KDM5B; MAX; MXI1; NR2C2; PHF8; PML; RBBP5; SIN3A; TAF1; XRCC4; ZMIZ1; ZNF143 (inferredBy_MotifSimilarity). FLI1 (inferredBy_MotifSimilarity_n_Orthology).	238	4167	ACTR3;AFTPH;AMD1;ANAPC11;ANKRD42;ANKS3;APBA3;ARF4;ARFIP2;ARHGEF16;ARRDC3;ASH1L;ATF4;ATM;ATR;AURKAIP1;AVL9;AZIN1;BCAP31;BCR;BOD1L1;BRD2;C2;C20orf24;C21orf2;CASP8AP2;CBX4;CBX7;CCNL1;CCNL2;CCNT1;CCPG1;CDK13;CDKN2AIP;CEBPG;CHCHD5;CHID1;CHMP2A;CIB1;CINP;CLK3;CLN5;CLOCK;COG3;COX6B1;COX7A2L;CPEB1;CSNK1G3;CSNK2A1;CXADR;DAD1;DCAF4L1;DDX18;DDX39B;DDX56;DIS3;DMTF1;DYRK1A;EIF2B2;EIF2S1;EIF4A2;EIF4E;ELOF1;EPB…
M2	dbcorrdb__GABPA__ENCSR000BGC_1__m1	6.32	0.0763	GABPA (directAnnotation).	BCLAF1; BHLHE40; BRF1; E2F6; EGR1; ELF1; ELF2; ELK1; ELK3; ELK4; ERG; ESRRA; ETS1; ETV1; ETV4; ETV6; EZH2; FEV; GABPB1; HCFC1; KDM5B; MAX; MXI1; MYC; NR2C2; PHF8; PML; POLR2A; RBBP5; RELA; SIN3A; SREBF2; TAF1; UBTF; XRCC4; ZMIZ1; ZNF143; ZNF274 (inferredBy_MotifSimilarity). ERF; ETV3; ETV3L; ETV7; FLI1 (inferredBy_MotifSimilarity_n_Orthology).	226	4061	AFTPH;ANAPC11;ANKRD42;ANKRD9;ANKS3;APBA3;ARFIP2;ARHGEF16;ARRDC3;ASH1L;ATF4;ATM;ATP5A1;ATR;AURKAIP1;BCAP31;BCR;BDP1;BOD1L1;C1orf52;C2;CASP8AP2;CBX4;CCNL1;CCNL2;CCNT1;CCPG1;CDK13;CDKN2AIP;CHCHD5;CHID1;CHMP2A;CHORDC1;CIB1;CINP;COG3;COL7A1;COX6B1;CPEB1;CREBRF;CSNK1A1;CSNK1G3;CSNK2A1;CXADR;DCAF4L1;DCUN1D3;DDX18;DDX19B;DDX39B;DDX56;DIS3;DMTF1;DNAJC10;DNAJC24;DYRK1A;EIF2B2;EIF4A2;ELOF1;EMG1;EPB41L4A-AS1…
M2	dbcorrdb__ELF1__ENCSR000BPT_1__m2	6.32	0.0762	ELF1 (directAnnotation).	BCLAF1; BRF1; CTCF; E2F6; ELF2; ELF5; ELK1; ELK3; ELK4; ERG; ESRRA; ETS1; ETV1; ETV5; EZH2; FLI1; FOXP2; GABPA; GABPB1; HCFC1; HDAC2; MAX; MXI1; MYC; NR2C2; PHF8; PML; POLR2A; RAD21; RBBP5; SIN3A; SMARCA4; SP2; SREBF1; SREBF2; TAF1; THAP1; UBTF; XRCC4; ZNF143; ZNF274 (inferredBy_MotifSimilarity).	201	3425	AAAS;ACAA1;AFTPH;ANAPC11;ANKRD42;ANKS3;APBA3;ARF4;ARFIP2;ARHGEF16;ARRDC3;ATF4;ATM;ATR;AURKAIP1;AVL9;BCR;BOD1L1;C2;CASP8AP2;CBX4;CBX7;CCNL1;CCNL2;CCNT1;CDK13;CDKN2AIP;CHCHD5;CHID1;CHMP2A;CIB1;CLK3;COG3;COL7A1;COX6B1;CPEB1;CREBRF;CSNK1G3;CSNK2A1;DAD1;DDX18;DDX39B;DDX56;DIS3;DNAJC24;DYRK1A;EIF2B2;EIF4A2;ELOF1;EMG1;EPB41L4A-AS1;ERI2;FBXO22;FBXO33;GAD1;GNAI3;GOLGA1;GOLGA2P5;GON4L;GPATCH2;GPATCH2L;GPR1…
M2	dbcorrdb__HCFC1__ENCSR000ECH_1__m3	6.31	0.0762	HCFC1 (directAnnotation).	BCLAF1; E2F4; E2F6; EGR1; ELF1; ELF2; ELK1; ELK4; ESRRA; ETS1; ETV1; ETV6; EZH2; FOXP2; GABPA; GABPB1; KDM5A; MAX; MXI1; MYC; NR2C2; PHF8; PML; POLR2A; RBBP5; RELA; SIN3A; SMARCA4; SREBF1; TAF1; XRCC4; ZMIZ1; ZNF143; ZNF274 (inferredBy_MotifSimilarity). ERG; FLI1 (inferredBy_MotifSimilarity_n_Orthology).	181	2766	AFTPH;AMD1;ANAPC11;ANKRD42;ANKS3;APBA3;ARFIP2;ARRDC3;ATF4;ATM;ATR;AURKAIP1;BCR;BOD1L1;C2;CASP8AP2;CBX4;CCNL2;CCNT1;CDK13;CHCHD5;CHID1;CHMP2A;CHORDC1;CIB1;COG3;COX6B1;CPEB1;CSNK1G3;CSNK2A1;CXADR;DCUN1D3;DDX39B;DDX56;DIS3;DMTF1;DNAJC24;DYRK1A;EIF2B2;EIF4A2;ELOF1;EMG1;ERI2;ERP44;FBXO22;FBXO33;FKBP15;GAD1;GNAI3;GOLGA1;GON4L;GPATCH2;GPATCH2L;GPR107;GPS1;GRK2;GRPEL2;GSKIP;GTF3C1;GTPBP4;HBEGF;HNRNPH1;HY…
M2	dbcorrdb__POLR2A__ENCSR000BMR_1__m1	6.29	0.076	POLR2A (directAnnotation).	BCLAF1; BHLHE40; E2F6; EGR1; ELF1; ELF2; ELK1; ELK3; ELK4; ESRRA; ETS1; ETV1; ETV6; EZH2; FEV; FOXP2; GABPA; GABPB1; HCFC1; KDM5B; MAX; MXI1; PHF8; PML; RBBP5; RELA; SIN3A; SREBF2; SRF; TAF1; UBTF; XRCC4; ZMIZ1; ZNF143; ZNF274 (inferredBy_MotifSimilarity). ERG; FLI1 (inferredBy_MotifSimilarity_n_Orthology).	235	4131	AAAS;AFTPH;AMD1;ANAPC11;ANKRD42;ANKS3;APBA3;ARF4;ARFIP2;ARHGEF16;ARRDC3;ASH1L;ATF2;ATF4;ATM;ATP5A1;ATR;AURKAIP1;AZIN1;BCAP31;BCR;BIRC6;BOD1L1;BRD2;C2;CASP8AP2;CBX4;CBX7;CCNL2;CCNT1;CDK13;CHCHD5;CHID1;CHMP2A;CHORDC1;CIB1;CINP;CLK3;CLN5;COG3;COQ5;COX6B1;CPEB1;CSNK1A1;CSNK1G3;CSNK2A1;CXADR;DCAF4L1;DDX18;DDX19B;DDX39B;DDX56;DIS3;DMTF1;DNAJC24;DYRK1A;EIF2B2;EIF4A2;ELOF1;EMG1;EPB41L4A-AS1;ERI2;ERP44;FB…
M2	dbcorrdb__GABPA__ENCSR000BPY_1__m1	6.22	0.0754	GABPA (directAnnotation).	BCLAF1; BHLHE40; CTCF; EGR1; ELF1; ELF2; ELK1; ELK3; ELK4; ERF; ERG; ESRRA; ETS1; ETV1; ETV2; ETV3; ETV4; ETV5; EZH2; FEV; FLI1; GABPB1; HCFC1; MAX; MXI1; MYC; PHF8; PML; POLR2A; SIN3A; SRF; TAF1; XRCC4; YY1; ZNF143 (inferredBy_MotifSimilarity). ETS2; ETV3L; ETV6; ETV7 (inferredBy_MotifSimilarity_n_Orthology).	187	3133	ACTR3;AFTPH;ANAPC11;ANKRD42;ANKRD9;ANKS3;APBA3;ARFIP2;ARHGEF16;ATF4;ATM;ATR;AURKAIP1;BCR;BOD1L1;C2;CBX4;CCNT1;CDK13;CHCHD5;CHID1;CHMP2A;CHORDC1;CIB1;COG3;COX6B1;CREBRF;CREBZF;CSNK1A1;CSNK1G3;CSNK2A1;CXADR;DCAF4L1;DCUN1D3;DDX18;DDX39B;DIS3;DMTF1;DNAJC24;DYRK1A;EIF2B2;EIF4E;ELOF1;EMG1;ENGASE;ERI2;ERP44;FBXO22;FBXO33;GABPB1-AS1;GAD1;GMPR2;GNAI3;GOLGA1;GOLGA2P5;GOLGB1;GON4L;GPATCH2;GPATCH2L;GPR107;GP…
M2	dbcorrdb__POLR2AphosphoS5__ENCSR000BIA_1__m1	6.16	0.0748		BCLAF1; ELF1; ELF2; ELK1; ELK4; ETS1; ETV6; GABPA; GABPB1; HCFC1; IRF1; KDM5B; PHF8; PML; POLR2A; RBBP5; RELA; SIN3A; SRF; TAF1; ZNF143 (inferredBy_MotifSimilarity). ERG; FLI1 (inferredBy_MotifSimilarity_n_Orthology).	225	4096	AAAS;AFTPH;AHSA2;AMD1;ANAPC11;ANKRD42;ANKRD9;ANKS3;APBA3;ARF4;ARFIP2;ARHGEF16;ARRDC3;ATF2;ATF4;ATM;ATP5A1;ATR;AURKAIP1;AZIN1;BACH1;BDP1;BIRC6;BOD1L1;C2;C20orf24;CAPRIN2;CASP8AP2;CBX4;CCNL2;CCNT1;CDH8;CDK13;CDKN2AIP;CFAP97;CHCHD5;CHMP2A;CIB1;CINP;CLOCK;COG3;COX6B1;CSNK1A1;CSNK1G3;CSNK2A1;CXADR;DCAF4L1;DCUN1D3;DDX18;DDX39B;DIS3;DMTF1;DNAJC24;DYRK1A;EIF2B2;EIF4A2;ELOF1;EMG1;EPB41L4A-AS1;ERI2;ERP44;E…
M2	dbcorrdb__POLR2A__ENCSR000EAM_1__m1	6.16	0.0748	POLR2A (directAnnotation).	BCLAF1; BRF1; CREB1; E2F6; ELF1; ELK4; ESRRA; ETS1; EZH2; GABPA; GTF2F1; HCFC1; MAX; MXI1; MYC; NR2C2; PHF8; PML; RBBP5; SIN3A; SMARCA4; SREBF1; TAF1; XRCC4; ZMIZ1; ZNF143; ZNF274 (inferredBy_MotifSimilarity). FLI1 (inferredBy_MotifSimilarity_n_Orthology).	275	4858	ACAA1;AFTPH;AMD1;ANKRD26;ANKRD42;ANKRD9;ANKS3;ARF4;ARFIP2;ARHGEF16;ARRDC3;ASH1L;ATF4;ATM;ATR;AURKAIP1;AVL9;AZIN1;BCAP31;BCR;BDP1;BIRC6;BOD1L1;BRD2;C16orf72;C2;C20orf24;C21orf2;C5orf22;CAPRIN2;CASP8AP2;CBX4;CBX7;CCAR1;CCDC144A;CCDC144B;CCNL1;CCNL2;CCNT1;CCPG1;CDK13;CDKN2AIP;CEBPG;CHCHD5;CHIC1;CHID1;CHMP2A;CIB1;CLDN12;CLK3;CLN5;CLOCK;COG3;COQ5;COX6B1;COX7A2L;CPEB1;CSNK1A1;CSNK1G3;CSNK2A1;CXADR;DAD1…
M2	dbcorrdb__SIN3A__ENCSR000BLR_1__m2	6.14	0.0747	SIN3A (directAnnotation).	BCLAF1; BRF1; E2F4; E2F6; ELF1; ELF2; ELK1; ELK4; ETS1; EZH2; FOXP2; GABPA; GABPB1; HCFC1; MXI1; MYC; PHF8; PML; POLR2A; RBBP5; RELA; SREBF1; SRF; TAF1; UBTF; XRCC4; ZMIZ1; ZNF143; ZNF274 (inferredBy_MotifSimilarity). ERG; FLI1 (inferredBy_MotifSimilarity_n_Orthology).	173	2738	AFTPH;AMD1;ANAPC11;ANKRD42;ANKS3;ARF4;ARFIP2;ARHGEF16;ARRDC3;ATF4;ATM;ATR;AURKAIP1;AVL9;AZIN1;BOD1L1;CASP8AP2;CBX4;CCNL1;CCNL2;CCNT1;CDK13;CHCHD5;CHMP2A;CIB1;COG3;COX6B1;CSNK1A1;CSNK1G3;CSNK2A1;CXADR;DDX19B;DDX39B;DIS3;DMTF1;DNAJC24;DYRK1A;EIF2B2;ELOF1;EMG1;ERI2;ERP44;ESCO1;FBXO22;FBXO31;FBXO33;FKBP15;GAD1;GNAI3;GOLGA1;GON4L;GPATCH2;GPATCH2L;GPR107;GPS1;GRPEL2;GSKIP;GTF3C1;GTPBP4;HAUS8;HBEGF;HEMK…
M2	dbcorrdb__TAF1__ENCSR000BKS_1__m2	6.13	0.0746	TAF1 (directAnnotation).	BCLAF1; ELF1; ELK1; ELK4; ETS1; ETV6; EZH2; GABPA; GABPB1; GTF2F1; HCFC1; MXI1; PHF8; PML; POLR2A; RBBP5; SIN3A (inferredBy_MotifSimilarity). FLI1 (inferredBy_MotifSimilarity_n_Orthology).	219	4027	ACTR3;AFTPH;AMD1;ANAPC11;ANKRD42;ANKRD9;ANKS3;ARF4;ARFIP2;ARHGEF16;ARRDC3;ASH1L;ATF2;ATF4;ATM;ATR;AURKAIP1;AVL9;AZIN1;BCR;BOD1L1;BRD2;C2;C20orf24;CASP8AP2;CBX4;CBX7;CCDC144B;CCNL1;CCNL2;CCNT1;CDH8;CDK13;CDKN2AIP;CHCHD5;CHID1;CHMP2A;CHORDC1;CIB1;CLDN12;CLK3;CLN5;CLOCK;COG3;COQ5;CPEB1;CSNK1A1;CSNK1G3;CSNK2A1;DCUN1D3;DDB1;DDX39B;DDX56;DIS3;DNAJC24;DYRK1A;EIF2B2;EIF4A2;EIF4A3;ELOF1;EML6;EPB41L4A-AS1;…
M2	dbcorrdb__ELK1__ENCSR000ECI_1__m1	6.13	0.0746	ELK1 (directAnnotation).	BCLAF1; BHLHE40; BRF1; BRF2; CREB1; EGR1; ELF1; ELF2; ELK3; ELK4; ERF; ERG; ESRRA; ETS1; ETV1; ETV3; ETV4; ETV5; EZH2; FEV; FLI1; GABPA; GABPB1; HCFC1; MAX; MXI1; MYC; PHF8; POLR2A; SIN3A; SMARCA4; SREBF2; SRF; TAF1; XRCC4; YY1; ZMIZ1 (inferredBy_MotifSimilarity). ETS2; ETV2; ETV3L; ETV6; ETV7 (inferredBy_MotifSimilarity_n_Orthology).	148	2242	AFTPH;ANAPC11;ANKRD42;ANKS3;ARFIP2;ARHGEF16;ATF4;ATM;ATR;AURKAIP1;BCR;BOD1L1;CBX4;CCNT1;CDK13;CHCHD5;CHID1;CHMP2A;CHORDC1;CIB1;COG3;COX6B1;CREBRF;CREBZF;CSNK1A1;CSNK2A1;CXADR;DCUN1D3;DDX18;DDX39B;DIS3;DMTF1;DNAJC24;DYRK1A;EIF2B2;EIF4E;ELOF1;EMG1;ERI2;FBXO22;FBXO33;GABPB1-AS1;GAD1;GMPR2;GNAI3;GOLGA1;GON4L;GPATCH2;GPATCH2L;GPR107;GPS1;GRK2;GRPEL2;GSKIP;GTF3C1;GTPBP4;HBEGF;HYPK;KAT5;KAT7;KLHL15;KTI1…
M2	dbcorrdb__GABPA__ENCSR000BIW_1__m1	6.09	0.0743	GABPA (directAnnotation).	BCLAF1; BHLHE40; EGR1; ELF1; ELF2; ELK1; ELK3; ELK4; ERG; ETS1; ETV1; ETV3; ETV4; ETV5; EZH2; FEV; FLI1; GABPB1; HCFC1; MAX; MXI1; MYC; PHF8; PML; POLR2A; RBBP5; REST; SIN3A; SMARCA4; SREBF1; SRF; TAF1; XRCC4; ZMIZ1; ZNF143 (inferredBy_MotifSimilarity). ERF; ETS2; ETV2; ETV3L; ETV6; ETV7 (inferredBy_MotifSimilarity_n_Orthology).	171	2594	ACTR3;AFTPH;ANAPC11;ANKRD42;ANKS3;ARFIP2;ARHGEF16;ARRDC3;ATF4;ATM;ATR;AURKAIP1;BCR;BOD1L1;C2;CBX4;CCDC39;CCNL2;CDK13;CHCHD5;CHID1;CHMP2A;CHORDC1;CIB1;COG3;COX6B1;CSNK1G3;CSNK2A1;CXADR;DCAF4L1;DCUN1D3;DDX18;DDX39B;DIS3;DMTF1;DNAJC24;DYRK1A;EIF2B2;ELOF1;EMG1;ERI2;ERP44;FBXO22;FBXO33;GABPB1-AS1;GAD1;GMPR2;GNAI3;GOLGA1;GOLGA2P5;GOLGB1;GON4L;GPATCH2;GPATCH2L;GPR107;GPS1;GRK2;GRPEL2;GSKIP;GTF3C1;GTPBP4…
M2	cisbp__M4540	6.08	0.0741	GABPA (directAnnotation).	BCLAF1; EGR1; ELF1; ELF2; ELF5; ELK1; ELK3; ELK4; ERF; ERG; ETS1; ETV1; ETV2; ETV3; ETV4; ETV5; FEV; FLI1; GABPB1; HCFC1; NR2C2; PHF8; PML; POLR2A; RELA; SIN3A; SRF; TAF1; ZNF143 (inferredBy_MotifSimilarity). ETS2; ETV3L; ETV6; ETV7 (inferredBy_MotifSimilarity_n_Orthology).	207	3678	ACTR3;AFTPH;ANAPC11;ANKRD42;ANKRD9;ANKS3;APBA3;ARFIP2;ARHGEF16;ARRDC3;ATF4;ATM;ATP5A1;AURKAIP1;BCAP31;BOD1L1;BRD9;C1orf52;C2;CASP8AP2;CBX4;CCDC39;CCNL1;CCNL2;CCNT1;CDK13;CEBPG;CHCHD5;CHD1;CHD2;CHID1;CHMP2A;CIB1;CINP;COG3;COX6B1;CPSF2;CSNK1A1;CSNK1G3;CSNK2A1;CXADR;DCAF4L1;DCUN1D3;DDX18;DDX39B;DDX56;DIS3;DMTF1;DNAJC24;DYRK1A;EIF2B2;EIF4E;ELOF1;EMG1;EPB41L4A-AS1;ERI2;ERP44;FAM135A;FBXO22;FBXO31;FKBP…
M2	taipale_cyt_meth__ELK1_NACCGGAAGTN_FL	6.08	0.0741	ELK1 (directAnnotation).	BCLAF1; ELF1; ELK3; ELK4; ERF; ERG; ETS1; ETS2; ETV1; ETV2; ETV3; ETV4; ETV5; ETV6; FEV; FLI1; GABPA; SRF (inferredBy_MotifSimilarity). ETV3L; ETV7; SPIC (inferredBy_MotifSimilarity_n_Orthology).	260	4920	AAAS;ABTB1;ACAA1;AFTPH;AK6;ANAPC11;ANKRD42;ANKRD9;ANKS3;APBA3;APH1A;ARF4;ARFIP2;ARGLU1;ARHGEF16;ARL4C;ARRDC3;ASH1L;ATE1;ATF2;ATF4;ATM;ATR;AURKAIP1;AVL9;BCAP31;BOD1L1;C1orf52;C2;CACNB2;CAPRIN2;CASP8AP2;CBX4;CBX7;CCDC144B;CCDC39;CCNL1;CCNL2;CCNT1;CCPG1;CDK13;CDKN2AIP;CHCHD5;CHID1;CHMP2A;CHORDC1;CIB1;CINP;CLK3;CLN5;CLOCK;CLYBL;COG3;COL7A1;COQ5;COX6B1;CREBRF;CSNK1A1;CSNK1G3;CSNK2A1;CXADR;DAD1;DAPK3;D…
M2	dbcorrdb__POLR2A__ENCSR000BGO_1__m1	6.01	0.0735	POLR2A (directAnnotation).	BCLAF1; E2F1; E2F6; ELF1; ELK1; ELK4; ETS1; ETV1; ETV4; ETV6; EZH2; FOXP2; GABPA; GABPB1; HCFC1; IRF1; MXI1; MYC; NRF1; PHF8; PML; RBBP5; RELA; SIN3A; SRF; TAF1; THAP1; XRCC4; ZNF143; ZNF274 (inferredBy_MotifSimilarity). ERG; FLI1 (inferredBy_MotifSimilarity_n_Orthology).	202	3181	AFTPH;AMD1;ANAPC11;ANKRD42;APBA3;ARF4;ARFIP2;ARHGEF16;ARRDC3;ASH1L;ATF2;ATF4;ATM;ATR;AURKAIP1;AVL9;AZIN1;BCAP31;BCR;BDP1;BIRC6;BOD1L1;C2;C20orf24;CASP8AP2;CBX4;CBX7;CCNT1;CDK13;CHCHD5;CHID1;CHMP2A;CHORDC1;CIB1;CLK3;CLN5;COG3;COX6B1;CPEB1;CSNK1G3;CSNK2A1;CXADR;DCAF11;DCUN1D3;DDX18;DDX19B;DDX39B;DDX56;DIS3;DMTF1;DYRK1A;EIF2B2;EIF4A2;ELOF1;EMG1;EPB41L4A-AS1;ERI2;FBXO22;GAD1;GNAI3;GOLGA1;GOLGA2P5;GON…
M2	transfac_pro__M02058	5.98	0.0733	ELK4 (directAnnotation).	BCLAF1; ELF1; ELF2; ELF4; ELF5; ELK1; ELK3; ERF; ERG; ETS1; ETS2; ETV1; ETV2; ETV3; ETV4; ETV5; ETV6; FEV; FLI1; GABPA; GABPB1; PML; POLR2A; SRF; TAF1 (inferredBy_MotifSimilarity). ELF3; ETV3L; ETV7; SPDEF (inferredBy_MotifSimilarity_n_Orthology).	221	3944	AAAS;ABTB1;AFTPH;AHSA2;ANAPC11;ANKRD42;ANKS3;APBA3;ARF4;ARFIP2;ARGLU1;ARHGEF16;ASH1L;ATE1;ATF2;ATF4;ATM;ATR;AURKAIP1;BCAP31;BCR;BOD1L1;C2;C21orf2;CAPRIN2;CASP8AP2;CBX4;CCDC186;CCDC39;CCNL1;CCNL2;CCNT1;CCPG1;CDK13;CDKN2AIP;CHCHD5;CHID1;CHMP2A;CHORDC1;CIB1;CINP;CLOCK;COG3;COL7A1;COQ5;COX6B1;COX7A2L;CPEB1;CREBRF;CSNK1A1;CSNK1G3;CSNK2A1;CXADR;DAD1;DAPK3;DCAF4L1;DCUN1D3;DDX18;DDX19B;DDX39B;DDX56;DIS3;…
M2	dbcorrdb__ELK1__ENCSR000DZB_1__m1	5.98	0.0732	ELK1 (directAnnotation).	BCLAF1; BHLHE40; BRF2; CTCF; EGR1; ELF1; ELK3; ELK4; ERF; ERG; ESRRA; ETS1; ETS2; ETV1; ETV2; ETV3; ETV4; ETV5; EZH2; FEV; FLI1; GABPA; GABPB1; HCFC1; MAX; MXI1; MYC; PHF8; PML; POLR2A; SIN3A; SRF; TAF1; XRCC4; YY1; ZMIZ1; ZNF143 (inferredBy_MotifSimilarity). ETV3L; ETV6; ETV7 (inferredBy_MotifSimilarity_n_Orthology).	196	3574	ACTR3;AFTPH;ANAPC11;ANKRD42;ANKS3;APBA3;ARFIP2;ARHGEF16;ATF4;ATM;ATR;AURKAIP1;BCR;BOD1L1;BRD9;C2;CBX4;CCNL2;CCNT1;CDK13;CHCHD5;CHID1;CHMP2A;CHORDC1;CIB1;COG3;COX6B1;CREBRF;CSNK1A1;CSNK1G3;CSNK2A1;CXADR;DCAF4L1;DCUN1D3;DDX18;DDX39B;DIS3;DMTF1;DNAJC24;DYRK1A;EIF2B2;EIF4E;ELOF1;EMG1;ENGASE;ERI2;ERP44;FBXO22;FBXO31;FBXO33;GABPB1-AS1;GAD1;GIGYF1;GMPR2;GNAI3;GOLGA1;GOLGA2P5;GOLGB1;GON4L;GPATCH2;GPATCH2…
M2	dbcorrdb__POLR2AphosphoS5__ENCSR000BML_1__m1	5.97	0.0732		BCLAF1; CREB1; E2F6; ELF1; ELK1; ELK4; ESRRA; ETS1; ETV1; ETV6; EZH2; FLI1; FOXP2; GABPA; GABPB1; HCFC1; KDM5B; MAX; MXI1; PHF8; PML; POLR2A; RBBP5; RELA; SIN3A; TAF1; THAP1; XRCC4; ZNF143 (inferredBy_MotifSimilarity). ERG (inferredBy_MotifSimilarity_n_Orthology).	235	4585	AFTPH;AMD1;ANAPC11;ANKRD42;ANKS3;APBA3;ARF4;ARFIP2;ARHGEF16;ARRDC3;ASH1L;ATF4;ATM;ATP5A1;ATR;AURKAIP1;AVL9;AZIN1;BACH1;BCAP31;BCR;BDP1;BIRC6;BOD1L1;BRD2;C2;C20orf24;C21orf2;CASP8AP2;CBX4;CBX7;CCNL1;CCNL2;CCNT1;CDK13;CDKN2AIP;CHCHD5;CHID1;CHMP2A;CIB1;CINP;CLK3;CLN5;COG3;COQ5;COX7A2L;CPEB1;CSNK1G3;CSNK2A1;CXADR;DAD1;DCAF11;DCUN1D3;DDX18;DDX39B;DIS3;DMTF1;DYRK1A;EIF2B2;EIF2S1;EIF4A2;EIF4E;ELOF1;EMG1…
M2	taipale_cyt_meth__ELK4_NRCCGGAWGTN_FL	5.94	0.0729	ELK4 (directAnnotation).	BCLAF1; ELF1; ELF2; ELK1; ELK3; ERF; ERG; ETS1; ETS2; ETV1; ETV2; ETV3; ETV4; ETV5; FEV; FLI1; GABPA; GABPB1; HCFC1; POLR2A; SRF; TAF1 (inferredBy_MotifSimilarity). ETV3L; ETV6; ETV7 (inferredBy_MotifSimilarity_n_Orthology).	255	4923	AAAS;ABTB1;ACAA1;AK6;ANAPC11;ANKRD42;ANKS3;APBA3;APH1A;ARF4;ARFIP2;ARHGEF16;ARRDC3;ASH1L;ATF2;ATF4;ATM;ATR;AURKAIP1;AVL9;BCAP31;BCR;BOD1L1;BRD9;C1orf52;C2;C21orf2;CACNB2;CAPRIN2;CASP8AP2;CBX4;CCDC144B;CCDC39;CCNT1;CCPG1;CDK13;CDKN2AIP;CHCHD5;CHD2;CHID1;CHMP2A;CHORDC1;CIB1;CINP;CLK3;CLOCK;COG3;COL7A1;COX6B1;COX7A2L;CPEB1;CREBRF;CSNK1A1;CSNK1G3;CSNK2A1;CXADR;DAD1;DAPK3;DCAF4L1;DCUN1D3;DDB1;DDX18;DD…
M2	dbcorrdb__POLR2A__ENCSR000EAU_1__m1	5.93	0.0728	POLR2A (directAnnotation).	BCLAF1; ELF1; ELF2; ELK1; ELK4; ETS1; ETV6; EZH2; GABPA; GABPB1; GTF2F1; HCFC1; MYC; NR2C2; PHF8; PML; SIN3A; TAF1; ZNF143; ZNF274 (inferredBy_MotifSimilarity). FLI1 (inferredBy_MotifSimilarity_n_Orthology).	226	3827	ACAA1;AFTPH;AMD1;ANAPC11;ANKRD42;ANKRD9;ANKS3;APBA3;ARF4;ARFIP2;ARHGEF16;ARRDC3;ASH1L;ATF4;ATM;ATR;AURKAIP1;AVL9;BCAP31;BCR;BOD1L1;BRD2;C2;C20orf24;C21orf2;CASP8AP2;CBX4;CBX7;CCDC144B;CCNL2;CCNT1;CCPG1;CDK13;CDKN2AIP;CHCHD5;CHID1;CHMP2A;CHORDC1;CIB1;CLK3;COG3;COL7A1;COX6B1;CPEB1;CSNK1A1;CSNK1G3;CSNK2A1;CXADR;DCAF11;DCAF4L1;DDX18;DDX39B;DDX56;DIS3;DNAJB1;DYRK1A;EIF2B2;EIF4A2;ELOF1;EPB41L4A-AS1;ERI…
M2	dbcorrdb__GABPA__ENCSR000BJK_1__m1	5.89	0.0724	GABPA (directAnnotation).	BCLAF1; BRF1; CEBPB; CTCF; E2F6; EGR1; ELF1; ELF2; ELK1; ELK3; ELK4; ERF; ERG; ESRRA; ETS1; ETV1; ETV2; ETV3; ETV4; ETV5; ETV6; EZH2; FEV; FLI1; GABPB1; GTF2F1; HCFC1; HDAC2; KDM5B; MAX; MXI1; MYC; NELFE; NR2C2; PHF8; PML; POLR2A; RAD21; RBBP5; RELA; SIN3A; SMARCA4; SREBF1; SREBF2; TAF1; UBTF; XRCC4; ZMIZ1; ZNF143 (inferredBy_MotifSimilarity). ETS2; ETV3L; ETV7 (inferredBy_MotifSimilarity_n_Ortho…	180	2738	AFTPH;ANAPC11;ANKRD42;ANKS3;ARFIP2;ARHGEF16;ARRDC3;ATF4;ATM;ATR;AURKAIP1;BCR;BOD1L1;C2;CCNL2;CCNT1;CDK13;CHCHD5;CHD2;CHID1;CHMP2A;CHORDC1;CIB1;COG3;COX6B1;CPEB1;CSNK1A1;CSNK1G3;CSNK2A1;CXADR;DCAF4L1;DDX18;DDX39B;DDX56;DIS3;DMTF1;DNAJC24;DYRK1A;EIF2B2;EIF4A2;EMG1;EPB41L4A-AS1;ERI2;ERP44;FBXO22;FBXO31;FKBP15;GABPB1-AS1;GAD1;GMPR2;GNAI3;GOLGA1;GOLGA2P5;GON4L;GPATCH2;GPATCH2L;GPR107;GPS1;GRK2;GRPEL2;…
M2	dbcorrdb__POLR2A__ENCSR000EZL_1__m1	5.88	0.0724	POLR2A (directAnnotation).	BCLAF1; BRF1; E2F6; ELF1; ELF2; ELK1; ELK4; ETS1; ETV1; ETV6; EZH2; GABPA; GABPB1; GTF2F1; HCFC1; MAX; NR2C2; PHF8; PML; SIN3A; TAF1; XRCC4; ZNF143 (inferredBy_MotifSimilarity). FLI1; ZNF76 (inferredBy_MotifSimilarity_n_Orthology).	191	3310	AAAS;ACAA1;AFTPH;AMD1;ANAPC11;ANKRD42;ANKRD9;ANKS3;APBA3;ARF4;ARFIP2;ASH1L;ATF2;ATF4;ATM;ATR;AURKAIP1;BCAP31;BCR;BOD1L1;C2;C20orf24;C21orf2;CASP8AP2;CBX4;CBX7;CCNL1;CCNL2;CCNT1;CDK13;CDKN2AIP;CHCHD5;CHID1;CIB1;CLK3;CLOCK;COG3;COL7A1;COX6B1;CPEB1;CSNK1G3;CSNK2A1;CXADR;DCAF4L1;DCUN1D3;DDX18;DDX39B;DDX56;DIS3;DYRK1A;EIF2B2;EIF4A2;ELOF1;EMG1;EML6;EPB41L4A-AS1;ERI2;ERP44;FBXO22;GAD1;GIGYF2;GNAI3;GOLGA…
M2	dbcorrdb__POLR2A__ENCSR000EAR_1__m1	5.83	0.0719	POLR2A (directAnnotation).	BCLAF1; BRF1; CREB1; E2F6; ELF1; ELK4; ETS1; EZH2; GABPA; GTF2F1; HCFC1; MAX; MXI1; PHF8; PML; SIN3A; SREBF1; TAF1; ZMIZ1; ZNF274 (inferredBy_MotifSimilarity).	237	4314	AAAS;ACAA1;ACTR3;AFTPH;AK6;AKAP8;AMD1;ANKRD26;ARF4;ARFIP2;ARHGEF16;ARRDC3;ASH1L;ATF4;ATM;ATR;AURKAIP1;AVL9;BACH1;BDP1;BIRC6;BLOC1S2;BOD1L1;BRD2;BRWD1;BUB3;C16orf72;C20orf24;C21orf2;CAPRIN2;CASP8AP2;CBX4;CBX7;CCAR1;CCDC12;CCDC144B;CCDC186;CCNL1;CCNT1;CDH8;CDK13;CDKN2AIP;CHIC1;CHMP2A;CIB1;CLK3;CLN5;CLOCK;COG3;COQ5;COX7A2L;CPEB1;CSNK1A1;CSNK1G3;CSNK2A1;DAD1;DDB1;DDX39B;DDX56;DOLPP1;DYRK1A;EIF2B2;EIF…
M2	cisbp__M4739	5.82	0.0718	ETV6; ETV7 (inferredBy_Orthology).	BCLAF1; ELF1; ELF2; ELF4; ELK1; ELK3; ELK4; ERF; ERG; ETS1; ETS2; ETV1; ETV2; ETV3; ETV4; ETV5; FEV; FLI1; GABPA; GABPB1; SRF; TAF1 (inferredBy_MotifSimilarity). ETV3L (inferredBy_MotifSimilarity_n_Orthology).	229	4344	ABTB1;AFTPH;AHSA2;AMD1;ANAPC11;ANKRD42;ANKS3;APBA3;ARFIP2;ARGLU1;ARHGEF16;ARRDC3;ATF4;ATG7;ATM;ATR;AURKAIP1;BCAP31;BOD1L1;BRD9;C1orf52;C2;CBX4;CCDC144A;CCDC186;CCDC39;CCNL2;CCNT1;CCPG1;CDK13;CDKN2AIP;CHCHD5;CHID1;CHMP2A;CHORDC1;CIB1;CINP;CLK3;COG3;COL7A1;COQ5;COX6B1;COX7A2L;CPEB1;CREBRF;CSNK1A1;CSNK1G3;CSNK2A1;CXADR;DAPK3;DCAF4L1;DCUN1D3;DDX18;DDX19B;DDX39B;DDX56;DIS3;DMTF1;DNAJB1;DNAJC24;DYRK1A;…
M2	dbcorrdb__PHF8__ENCSR000AQH_1__m1	5.8	0.0716	PHF8 (directAnnotation).	BCLAF1; BHLHE40; BRF1; CTCF; E2F6; ELF1; ELF2; ELK1; ELK4; ESRRA; ETS1; ETV1; ETV6; EZH2; FOXP2; GABPA; GABPB1; HCFC1; HDAC2; KDM5B; MAX; MXI1; MYC; NR2C2; PML; POLR2A; RBBP5; RELA; SIN3A; SMARCA4; SP2; SREBF1; SREBF2; TAF1; UBTF; XRCC4; ZMIZ1; ZNF143; ZNF274 (inferredBy_MotifSimilarity). ERG; FLI1 (inferredBy_MotifSimilarity_n_Orthology).	228	4067	AFTPH;AHSA2;ANAPC11;ANKRD42;ANKRD9;ANKS3;APBA3;ARFIP2;ARHGEF16;ARRDC3;ATF4;ATM;ATP5A1;ATR;AURKAIP1;BCAP31;BCR;BDP1;BIRC6;BOD1L1;BRD2;C1orf52;C2;CASP8AP2;CBX4;CCNL1;CCNL2;CCPG1;CDK13;CDKN2AIP;CHCHD5;CHID1;CHMP2A;CHORDC1;CIB1;CLK3;COG3;COX6B1;CPEB1;CREBRF;CSNK1G3;CSNK2A1;CXADR;DDX18;DDX19B;DDX39B;DDX56;DIS3;DMTF1;DNAJC10;DNAJC24;DRG2;DYRK1A;EIF2B2;EIF4A2;ELOF1;EMG1;EPB41L4A-AS1;ERI2;ERP44;FBXO22;FB…
M2	jaspar__MA0062.2	5.79	0.0716	GABPA (inferredBy_Orthology).	BCLAF1; EGR1; ELF1; ELF2; ELK1; ELK3; ELK4; ETS1; ETV1; ETV3; GABPB1; HCFC1; PHF8; PML; POLR2A; SIN3A; SRF; TAF1 (inferredBy_MotifSimilarity). ERF; ERG; ETV2; ETV3L; ETV4; ETV5; FLI1 (inferredBy_MotifSimilarity_n_Orthology).	186	3303	ACTR3;AFTPH;AHSA2;AMD1;ANAPC11;ANKRD42;ANKS3;ARFIP2;ARHGEF16;ATF4;ATM;ATR;AURKAIP1;BCR;BOD1L1;BRD9;CBX4;CCNL1;CCNT1;CDK13;CDKN2AIP;CHCHD5;CHD2;CHID1;CHMP2A;CIB1;COG3;COX6B1;CREBRF;CSNK1A1;CSNK1G3;CSNK2A1;CXADR;DCUN1D3;DDX18;DDX39B;DDX56;DIS3;DMTF1;DNAJC24;DYRK1A;EIF2B2;ELOF1;EMG1;ERI2;ERP44;FBXO22;FBXO31;FBXO33;FKBP15;GAD1;GMPR2;GNAI3;GOLGA1;GOLGA2P5;GOLGB1;GON4L;GPATCH2;GPATCH2L;GPR107;GPS1;GRK2…
M2	cisbp__M4568	5.78	0.0715	GABPA (directAnnotation).	BCLAF1; EGR1; ELF1; ELF2; ELF4; ELF5; ELK1; ELK3; ELK4; ERF; ERG; ETS1; ETS2; ETV1; ETV2; ETV3; ETV4; ETV5; ETV6; FEV; FLI1; GABPB1; HCFC1; KDM5A; NR2C2; PHF8; PML; POLR2A; RBBP5; RELA; SIN3A; SRF; TAF1; ZNF143 (inferredBy_MotifSimilarity). ETV3L; ETV7 (inferredBy_MotifSimilarity_n_Orthology).	178	2889	AFTPH;ANAPC11;ANKRD42;ANKS3;ARF4;ARFIP2;ARHGEF16;ARRDC3;ATF4;ATM;AURKAIP1;BCAP31;BOD1L1;BRD9;C2;CBX4;CCDC39;CDK13;CHCHD5;CHD1;CHD2;CHID1;CHMP2A;CIB1;CINP;COG3;COX6B1;CSNK1A1;CSNK1G3;CSNK2A1;CXADR;DCAF4L1;DCUN1D3;DDX18;DDX39B;DIS3;DMTF1;DNAJC24;DYRK1A;EIF2B2;EIF4E;EMG1;EPB41L4A-AS1;ERI2;ERP44;FBXO22;FBXO31;GAD1;GMPR2;GNAI3;GOLGA1;GOLGA2P5;GON4L;GPATCH2;GPATCH2L;GPBP1;GPR107;GPS1;GRK2;GRPEL2;GSKIP;…
M2	cisbp__M1891	5.78	0.0714	GABPA (inferredBy_Orthology).	BCLAF1; EGR1; ELF1; ELF2; ELK1; ELK3; ELK4; ETS1; ETV1; ETV3; GABPB1; HCFC1; PHF8; PML; POLR2A; SIN3A; SRF; TAF1 (inferredBy_MotifSimilarity). ERF; ERG; ETV2; ETV3L; ETV4; ETV5; FLI1 (inferredBy_MotifSimilarity_n_Orthology).	193	3566	ACTR3;AFTPH;AHSA2;AMD1;ANAPC11;ANKRD42;ANKS3;ARFIP2;ARHGEF16;ATF4;ATM;ATR;AURKAIP1;BCR;BOD1L1;BRD9;CBX4;CCNL1;CCNT1;CDK13;CDKN2AIP;CHCHD5;CHD2;CHID1;CHMP2A;CIB1;COG3;COX6B1;CPSF2;CREBRF;CSNK1A1;CSNK1G3;CSNK2A1;CXADR;DCUN1D3;DDX18;DDX39B;DDX56;DIS3;DMTF1;DNAJC24;DYRK1A;EIF2B2;ELOF1;EMG1;ERI2;ERP44;FBXO22;FBXO31;FBXO33;FKBP15;GAD1;GMPR2;GNAI3;GOLGA1;GOLGA2P5;GOLGB1;GON4L;GPATCH2;GPATCH2L;GPR107;GPS…
M2	hocomoco__ELK4_HUMAN.H11MO.0.A	5.76	0.0713	ELK4 (directAnnotation).	BCLAF1; EGR1; ELF1; ELF2; ELF4; ELK1; ELK3; ERF; ERG; ETS1; ETS2; ETV1; ETV2; ETV3; ETV4; ETV5; FEV; FLI1; GABPA; GABPB1; HCFC1; PHF8; PML; POLR2A; SIN3A; SRF; TAF1 (inferredBy_MotifSimilarity). ETV3L; ETV6; ETV7 (inferredBy_MotifSimilarity_n_Orthology).	238	4679	ACTR3;AFTPH;AHSA2;ANAPC11;ANKRD42;ANKRD9;ANKS3;APBA3;ARFIP2;ARGLU1;ARHGEF16;ATE1;ATF4;ATM;AURKAIP1;BACH1;BCAP31;BOD1L1;BRD9;C1orf52;C2;CBX4;CCDC39;CCNL1;CCNT1;CDK13;CDKN2AIP;CHCHD5;CHD2;CHID1;CHMP2A;CHORDC1;CIB1;CINP;CLK3;CMC2;COG3;COX6B1;COX7A2L;CREBRF;CSNK1A1;CSNK1G3;CSNK2A1;CXADR;DAPK3;DCAF4L1;DCUN1D3;DDX18;DDX19B;DDX39A;DDX39B;DIS3;DMTF1;DNAJC24;DUSP16;DYRK1A;EIF2B2;EIF4A2;EIF4E;ELOF1;EMG1;EP…
M2	factorbook__ELF1	5.76	0.0712	ELF1 (directAnnotation).	BCLAF1; EGR1; ELF2; ELF4; ELK1; ELK3; ELK4; ERF; ERG; ETS1; ETS2; ETV1; ETV2; ETV3; ETV4; ETV5; FEV; FLI1; GABPA; GABPB1; HCFC1; PHF8; PML; POLR2A; SIN3A; SRF; TAF1 (inferredBy_MotifSimilarity). ETV3L; ETV6; ETV7 (inferredBy_MotifSimilarity_n_Orthology).	191	3284	AAAS;ACTR3;AFTPH;AHSA2;AMD1;ANAPC11;ANKRD42;ANKS3;ARFIP2;ARGLU1;ARHGEF16;ATF4;ATM;AURKAIP1;BOD1L1;BRD9;C1orf52;C2;CBX4;CCDC39;CCNT1;CDK13;CDKN2AIP;CHCHD5;CHD2;CHID1;CHMP2A;CIB1;CINP;CLOCK;COG3;COX6B1;CPSF2;CSNK1A1;CSNK1G3;CSNK2A1;CXADR;DCAF4L1;DCUN1D3;DDX18;DDX39B;DDX56;DIS3;DMTF1;DNAJC24;DYRK1A;EIF2B2;EIF4E;ELOF1;EMG1;ERI2;ERP44;ESCO1;FAM135A;FBXO22;FBXO31;FBXO33;FKBP15;GABPB1-AS1;GAD1;GMPR2;GNA…
M2	cisbp__M0695	5.75	0.0712	ELK1 (inferredBy_Orthology).	BCLAF1; ELF1; ELF2; ELF4; ELK3; ELK4; ERF; ERG; ETS1; ETS2; ETV1; ETV2; ETV3; ETV4; ETV5; ETV6; FEV; FLI1; GABPA; GABPB1; SRF (inferredBy_MotifSimilarity). ETV3L; ETV7 (inferredBy_MotifSimilarity_n_Orthology).	186	2889	AAAS;ACAA1;AFTPH;ANAPC11;ANKRD42;APBA3;APH1A;ARFIP2;ARHGEF16;ATF4;ATM;ATR;AURKAIP1;BCR;BOD1L1;BRD9;C1orf52;C2;CBX4;CCDC39;CCNT1;CCPG1;CDK13;CHCHD5;CHD2;CHID1;CHMP2A;CHORDC1;CIB1;CLOCK;COG3;COX6B1;CREBRF;CSNK1A1;CSNK1G3;CSNK2A1;CXADR;DAPK3;DCAF4L1;DCUN1D3;DDX18;DDX39B;DDX56;DIS3;DMTF1;DNAJC24;DYRK1A;EIF2B2;ELOF1;EMG1;EPB41L4A-AS1;ERI2;ERP44;ESCO1;FBXO22;FBXO31;FBXO33;GABPB1-AS1;GAD1;GMPR2;GNAI3;GO…
M2	flyfactorsurvey__aop_SANGER_10_FBgn0000097	5.74	0.0711	ETV6; ETV7 (inferredBy_Orthology).	BCLAF1; ELF1; ELF2; ELF4; ELK1; ELK3; ELK4; ERF; ERG; ETS1; ETS2; ETV1; ETV2; ETV3; ETV4; ETV5; FEV; FLI1; GABPA; GABPB1; SRF; TAF1 (inferredBy_MotifSimilarity). ETV3L (inferredBy_MotifSimilarity_n_Orthology).	170	2628	AFTPH;AHSA2;ANAPC11;ANKRD42;ANKS3;APBA3;ARFIP2;ARGLU1;ATF4;ATM;AURKAIP1;BCAP31;BOD1L1;BRD9;C1orf52;C2;CCDC39;CCNT1;CDK13;CHCHD5;CHID1;CHORDC1;CIB1;COG3;COL7A1;COX6B1;COX7A2L;CPEB1;CREBRF;CSNK1A1;CSNK1G3;CSNK2A1;CXADR;DCAF4L1;DCUN1D3;DDX39B;DDX56;DIS3;DMTF1;DNAJC24;EIF2B2;ELOF1;EMG1;ERI2;ERP44;ESCO1;FBXO22;FBXO31;FKBP15;GABPB1-AS1;GAD1;GMPR2;GNAI3;GOLGA1;GOLGA2P5;GON4L;GPATCH2;GPATCH2L;GPR107;GRK2…
M2	taipale_cyt_meth__ETV4_NRCCGGAAGTN_FL	5.72	0.0709	ETV4 (directAnnotation).	BCLAF1; ELF1; ELK1; ELK3; ELK4; ERF; ERG; ETS1; ETS2; ETV1; ETV2; ETV3; ETV5; FEV; FLI1; GABPA; GABPB1; SRF (inferredBy_MotifSimilarity). ETV3L; ETV6; ETV7 (inferredBy_MotifSimilarity_n_Orthology).	240	4836	ABTB1;ACTR3;AFTPH;AMD1;ANAPC11;ANKRD42;ANKS3;APBA3;APH1A;ARFIP2;ARGLU1;ARHGEF16;ARRDC3;ASH1L;ATF4;ATM;AURKAIP1;BCAP31;BOD1L1;C1orf52;C2;C21orf2;CACNB2;CASP8AP2;CBX4;CCDC144B;CCDC39;CCNL2;CCNT1;CCPG1;CDK13;CDKN2AIP;CHCHD5;CHD2;CHID1;CHMP2A;CHORDC1;CIB1;CINP;CLK3;CLOCK;COG3;COL7A1;COX6B1;COX7A2L;CPEB1;CPSF2;CSNK1A1;CSNK1G3;CSNK2A1;CXADR;DAD1;DAPK3;DCAF4L1;DCUN1D3;DDX18;DDX19B;DDX39B;DDX56;DIS3;DMTF…
M2	dbcorrdb__TAF1__ENCSR000BGS_1__m2	5.71	0.0708	TAF1 (directAnnotation).	BCLAF1; BRF1; CREB1; E2F6; EGR1; ELF1; ELK1; ELK3; ELK4; ERG; ETS1; ETV1; ETV3; ETV4; ETV5; ETV6; EZH2; FEV; FLI1; GABPA; GABPB1; GTF2F1; HCFC1; MXI1; NELFE; NR2C2; PHF8; PML; POLR2A; RBBP5; SIN3A; XRCC4; ZNF143; ZNF274 (inferredBy_MotifSimilarity). ETS2; ETV2; ETV7 (inferredBy_MotifSimilarity_n_Orthology).	239	4413	AAAS;AFTPH;AMD1;ANAPC11;ANKRD42;ANKRD9;ANKS3;APBA3;ARF4;ARFIP2;ARHGEF16;ARRDC3;ATE1;ATF2;ATF4;ATM;ATR;AURKAIP1;AVL9;BCAP31;BCR;BDP1;BOD1L1;BRD2;C2;CASP8AP2;CBX4;CBX7;CCAR1;CCDC144B;CCNL2;CCNT1;CCPG1;CDK13;CDKN2AIP;CFAP97;CHCHD5;CHID1;CHMP2A;CHORDC1;CIB1;CINP;COG3;COL7A1;COX6B1;CPEB1;CSNK1A1;CSNK1G3;CSNK2A1;CXADR;DCAF4L1;DDX18;DDX39B;DDX56;DIS3;DNAJB1;DNAJC24;DYRK1A;EIF2B2;EIF4A2;ELOF1;EMG1;EPB41L…
M2	dbcorrdb__POLR2A__ENCSR000DPA_1__m1	5.7	0.0708	POLR2A (directAnnotation).	BCLAF1; EGR1; ELF1; ELF2; ELF5; ELK1; ELK3; ELK4; ERG; ETS1; ETV1; ETV2; ETV4; ETV5; ETV6; FEV; FLI1; FOXP2; GABPA; GABPB1; HCFC1; IRF1; KDM5B; PHF8; PML; RBBP5; RELA; SIN3A; SRF; TAF1; THAP1; ZNF143 (inferredBy_MotifSimilarity).	233	4433	AFTPH;AHSA2;AMD1;ANKRD42;ANKS3;APBA3;ARF4;ARFIP2;ARHGEF16;ARRDC3;ASH1L;ATE1;ATF2;ATF4;ATM;ATR;AURKAIP1;AZIN1;BIRC6;BOD1L1;C2;C20orf24;CASP8AP2;CBX7;CCDC144B;CCNL1;CDK13;CHCHD5;CHID1;CHMP2A;CIB1;CINP;CLK3;CLN5;CLOCK;COG3;COX6B1;CPEB1;CSNK1A1;CSNK1G3;CSNK2A1;CXADR;CYHR1;DAD1;DCAF11;DCUN1D3;DDX18;DDX39B;DDX56;DIS3;DMTF1;DNAJC24;DRG2;DYRK1A;EIF2B2;EIF4A2;ELOF1;EMG1;ENGASE;EPB41L4A-AS1;ERI2;ERP44;FBXO…
M2	dbcorrdb__POLR2AphosphoS2__ENCSR000ECT_1__m1	5.69	0.0707	POLR2A (directAnnotation).	ATF1; BCLAF1; ELF1; ELK4; ETS1; GABPA; GTF2F1; HCFC1; PHF8; PML; SIN3A; TAF1 (inferredBy_MotifSimilarity). FLI1 (inferredBy_MotifSimilarity_n_Orthology).	250	4993	ACTR3;AFTPH;AMD1;ANAPC11;ANKRD42;ANKS3;ARF4;ARFIP2;ARHGEF16;ARRDC3;ASH1L;ATF2;ATF4;ATM;ATR;AURKAIP1;AVL9;AZIN1;BACH1;BCAP31;BCR;BDP1;BOD1L1;BRD2;C16orf72;C2;C20orf24;C21orf2;C5orf22;CASP8AP2;CBX4;CBX7;CCDC144B;CCNL1;CCNL2;CCNT1;CDK13;CDKN2AIP;CEBPG;CHCHD5;CHID1;CHMP2A;CIB1;CLDN12;CLK3;CLN5;CLOCK;COG3;COQ5;COX7A2L;CPEB1;CSNK1A1;CSNK1G3;CSNK2A1;CXADR;DAD1;DCAF11;DDB1;DDX18;DDX39A;DDX39B;DDX56;DIS3;…
M2	cisbp__M4539	5.68	0.0706	ELK4 (directAnnotation).	BCLAF1; EGR1; ELF1; ELF2; ELF4; ELK1; ELK3; ERF; ERG; ETS1; ETV1; ETV2; ETV3; ETV4; ETV5; FEV; FLI1; GABPA; GABPB1; HCFC1; PHF8; POLR2A; SIN3A; SRF; TAF1 (inferredBy_MotifSimilarity). ETS2; ETV3L; ETV6; ETV7 (inferredBy_MotifSimilarity_n_Orthology).	195	3566	AAAS;AFTPH;AHSA2;AMD1;ANAPC11;ANKRD42;ANKS3;ARFIP2;ARGLU1;ARHGEF16;ATF4;ATM;ATR;AURKAIP1;BOD1L1;BRD9;C2;CAPRIN1;CBX4;CCDC12;CCDC39;CCNL1;CCNT1;CDK13;CDKN2AIP;CHCHD5;CHD2;CHD6;CHID1;CHMP2A;CHORDC1;CIB1;COG3;COL7A1;COX6B1;CREBRF;CSNK1A1;CSNK1G3;CSNK2A1;CXADR;DCAF4L1;DCUN1D3;DDX18;DDX39B;DDX56;DIS3;DMTF1;DNAJC24;DYRK1A;EIF2B2;EIF4A2;EIF4E;ELOF1;EMG1;EPB41L4A-AS1;ERI2;ERP44;ESCO1;FAM49B;FBXO22;FBXO31…
M2	dbcorrdb__ETS1__ENCSR000BKQ_1__m3	5.66	0.0704	ETS1 (directAnnotation).	BCLAF1; BRF1; E2F4; E2F6; ELF1; ELK1; ELK3; ELK4; ERG; ESRRA; ETV1; ETV5; EZH2; FOXP2; GABPA; GABPB1; HCFC1; KDM5A; MAX; MXI1; MYC; PHF8; PML; POLR2A; RBBP5; RELA; SIN3A; SMARCA4; SREBF1; SREBF2; SUPT20H; TAF1; XRCC4; ZMIZ1; ZNF143; ZNF274 (inferredBy_MotifSimilarity). FLI1 (inferredBy_MotifSimilarity_n_Orthology).	166	2892	ACTR3;AMD1;ANAPC11;ANKRD42;ANKS3;ARF4;ARFIP2;ARHGEF16;ARRDC3;ASH1L;ATF4;ATM;AURKAIP1;AVL9;BRD9;C2;CASP8AP2;CCDC12;CCNT1;CDK13;CHCHD5;CHD1;CHD2;CHMP2A;CIB1;COG3;COX6B1;CPEB1;CSNK2A1;CXADR;DCAF4L1;DCUN1D3;DDX18;DDX19B;DDX39B;DIS3;DMTF1;DNAJC25;DYRK1A;EIF2B2;ELOF1;ERI2;FAM49B;FBXO22;GAD1;GMPR2;GNAI3;GOLGA1;GON4L;GPATCH2;GPATCH2L;GPR107;GRK2;GRPEL2;GSKIP;GTF3C1;GTPBP4;HBEGF;HNRNPH1;HYPK;KAT5;KAT7;KLH…
M2	taipale_cyt_meth__ETV4_NRCCGGAAGTN_eDBD	5.66	0.0704	ETV4 (directAnnotation).	BCLAF1; ELF1; ELK1; ELK3; ELK4; ERF; ERG; ETS1; ETS2; ETV1; ETV2; ETV3; ETV5; FEV; FLI1; GABPA; GABPB1; POLR2A; SRF (inferredBy_MotifSimilarity). ETV3L; ETV6; ETV7 (inferredBy_MotifSimilarity_n_Orthology).	246	4981	ABTB1;ACTR3;AFTPH;AMD1;ANAPC11;ANKRD42;ANKS3;APBA3;APH1A;ARFIP2;ARGLU1;ARHGEF16;ARRDC3;ASH1L;ATF4;ATM;AURKAIP1;BCAP31;BOD1L1;BRD9;C1orf52;C2;CACNB2;CASP8AP2;CBX4;CCDC144B;CCDC39;CCNL2;CCNT1;CCPG1;CDK13;CDKN2AIP;CHCHD5;CHD2;CHID1;CHMP2A;CHORDC1;CIB1;CINP;CLK3;CLN5;CLOCK;CMC2;COG3;COL7A1;COX6B1;COX7A2L;CPEB1;CPSF2;CSNK1A1;CSNK1G3;CSNK2A1;CXADR;DAD1;DAPK3;DCAF4L1;DCUN1D3;DDX18;DDX19B;DDX39B;DDX56;DI…
M2	taipale_cyt_meth__ELK3_NACCGGAAGTN_eDBD	5.64	0.0702	ELK3 (directAnnotation).	BCLAF1; EGR1; ELF1; ELF2; ELF4; ELF5; ELK1; ELK4; ERF; ERG; ETS1; ETS2; ETV1; ETV2; ETV3; ETV4; ETV5; ETV6; FEV; FLI1; GABPA; GABPB1; PML; POLR2A; SRF; TAF1 (inferredBy_MotifSimilarity). ETV3L; ETV7 (inferredBy_MotifSimilarity_n_Orthology).	226	3837	AAAS;ABTB1;ACTR3;AFTPH;ANAPC11;ANKRD42;ANKS3;APBA3;APH1A;ARFIP2;ARGLU1;ARHGEF16;ARRDC3;ASH1L;ATF4;ATG7;ATM;AURKAIP1;BCAP31;BOD1L1;C1orf52;C2;CAPRIN2;CASP8AP2;CBX4;CCDC144B;CCDC39;CCNL1;CCNL2;CCNT1;CDK13;CDKN2AIP;CHCHD5;CHID1;CHMP2A;CHORDC1;CIB1;CINP;CLK3;CLOCK;CMC2;COG3;COL7A1;COX6B1;COX7A2L;CPEB1;CSNK1A1;CSNK1G3;CSNK2A1;CXADR;DAD1;DAPK3;DCAF4L1;DCUN1D3;DDX18;DDX19B;DDX39B;DDX56;DIS3;DMTF1;DNAJC2…
M2	taipale_cyt_meth__FEV_NACCGGAAGTN_eDBD	5.64	0.0702	FEV (directAnnotation).	BCLAF1; EGR1; ELF1; ELF2; ELF4; ELK1; ELK3; ELK4; ERF; ERG; ETS1; ETS2; ETV1; ETV2; ETV3; ETV4; ETV5; ETV6; FLI1; GABPA; GABPB1; POLR2A; SRF; TAF1 (inferredBy_MotifSimilarity). ETV3L; ETV7 (inferredBy_MotifSimilarity_n_Orthology).	233	4909	AAAS;ABTB1;ACTR3;AFTPH;AMD1;ANAPC11;ANKRD42;ANKS3;APBA3;APH1A;ARFIP2;ARHGEF16;ARRDC3;ASH1L;ATF4;ATG7;ATM;AURKAIP1;BCAP31;BOD1L1;BRD9;C1orf52;C2;CACNB2;CBX4;CCDC144B;CCDC39;CCNL1;CCNT1;CCPG1;CDK13;CDKN2AIP;CHCHD5;CHD2;CHID1;CHMP2A;CHORDC1;CIB1;CINP;CLK3;CLOCK;CMC2;COG3;COL7A1;COX6B1;COX7A2L;CPEB1;CPSF2;CREBRF;CSNK1A1;CSNK1G3;CSNK2A1;CXADR;DAD1;DAPK3;DCAF4L1;DCUN1D3;DDX18;DDX19B;DDX39B;DDX56;DIS3;D…
M2	hdpi__ETV4	5.63	0.0702	ETV4 (directAnnotation).	ELF1; ELF5; ELK1; ELK3; ELK4; ETV1; ETV5; FEV; GABPA (inferredBy_MotifSimilarity). ELF2; ELF4; ERF; ETS2; ETV2; ETV3; ETV3L; ETV6; ETV7; FLI1 (inferredBy_MotifSimilarity_n_Orthology).	229	4154	AAAS;ACAA1;AFTPH;AHSA2;ANAPC11;ANKRD42;ANKRD9;ANKS3;APH1A;ARF4;ARFIP2;ARGLU1;ARHGEF16;ASH1L;ATF2;ATF4;ATM;ATR;AURKAIP1;AVL9;BACH1;BCAP31;BCR;BTBD1;C1orf52;CAPN10;CAPRIN2;CASP8AP2;CBX4;CCNT1;CDK13;CDKN2AIP;CFAP97;CHCHD5;CHD1;CHID1;CHMP2A;CHORDC1;CIB1;CLK3;CLOCK;CLYBL;COG3;COX6B1;CPEB1;CREBRF;CSNK1A1;CSNK1G3;CSNK2A1;DAPK3;DCAF11;DCAF4L1;DDB1;DDX18;DDX39B;DIS3;DMTF1;DNAJB1;DNAJC24;DYRK1A;EIF2B2;EIF4…
M2	dbcorrdb__POLR2A__ENCSR000EHP_1__m1	5.63	0.0701	POLR2A (directAnnotation).	BCLAF1; BRF1; CREB1; E2F6; ELF1; ELF2; ELK1; ELK3; ELK4; ETS1; ETV1; ETV5; ETV6; EZH2; GABPA; GABPB1; GTF2F1; HCFC1; MXI1; NR2C2; PHF8; PML; SIN3A; TAF1; XRCC4; ZNF143; ZNF274 (inferredBy_MotifSimilarity). FLI1 (inferredBy_MotifSimilarity_n_Orthology).	204	3293	AAAS;ACAA1;AMD1;ANAPC11;ANKRD42;APBA3;ARF4;ARFIP2;ARRDC3;ASH1L;ATF2;ATF4;ATM;ATR;AURKAIP1;BCAP31;BCR;BOD1L1;C2;C20orf24;C21orf2;CASP8AP2;CBX4;CBX7;CCNL1;CCNL2;CCNT1;CDK13;CDKN2AIP;CHCHD5;CHID1;CHMP2A;CHORDC1;CIB1;CLK3;COG3;COL7A1;COX6B1;CPEB1;CSNK1A1;CSNK1G3;CSNK2A1;DCAF11;DCAF4L1;DDX18;DDX19B;DDX39B;DDX56;DIS3;DYRK1A;EIF2B2;EIF4A2;EMG1;EPB41L4A-AS1;ERI2;ESCO1;FAR1;FBXO22;GAD1;GIGYF2;GNAI3;GOLGA1…
M2	transfac_pro__M07706	5.63	0.0701	ETV2 (inferredBy_Orthology).	BCLAF1; EGR1; ELF1; ELF2; ELF4; ELK1; ELK3; ELK4; ERF; ERG; ETS1; ETS2; ETV1; ETV3; ETV4; ETV5; FEV; FLI1; GABPA; GABPB1; PML; SRF; TAF1 (inferredBy_MotifSimilarity). ETV3L; ETV6; ETV7 (inferredBy_MotifSimilarity_n_Orthology).	195	3535	AAAS;ABTB1;AFTPH;AMD1;ANAPC11;ANKRD42;ANKS3;APBA3;APH1A;ARFIP2;ARHGEF16;ATF4;ATM;AURKAIP1;BCAP31;BCR;BOD1L1;BRD9;C2;CASP8AP2;CBX4;CCDC39;CCNL1;CCNT1;CDK13;CDKN2AIP;CHCHD5;CHD1;CHD2;CHID1;CHMP2A;CHORDC1;CIB1;CINP;CLOCK;COG3;COL7A1;COX6B1;COX7A2L;CREBRF;CSNK1A1;CSNK1G3;CXADR;DCAF4L1;DCUN1D3;DDX18;DDX39B;DDX56;DIS3;DMTF1;DNAJC24;DYRK1A;EIF4A2;EMG1;EPB41L4A-AS1;ERI2;ESCO1;FAR1;FBXO22;FBXO31;FBXO33;GA…
M2	homer__AACCGGAAGT_ELF1	5.62	0.07	ELF1 (directAnnotation).	BCLAF1; EHF; ELF2; ELF3; ELF4; ELF5; ELK1; ELK3; ELK4; EP300; ERG; ETS2; ETV1; ETV4; ETV6; FEV; FLI1; GABPA; GABPB1; SRF (inferredBy_MotifSimilarity). ERF; ETS1; ETV3; ETV3L; ETV5; ETV7 (inferredBy_MotifSimilarity_n_Orthology).	212	3947	AAAS;ACAA1;AFTPH;AHSA2;ANAPC11;ANKRD42;ANKRD9;ANKS3;APBA3;APH1A;ARFIP2;ARGLU1;ARHGEF16;ARRDC3;ATE1;ATM;ATP5A1;ATR;AURKAIP1;BAIAP3;BCAP31;BCR;BOD1L1;C1orf52;C2;CAND1;CBX4;CCDC39;CCNL2;CCNT1;CDK13;CEBPG;CHCHD5;CHD2;CHID1;CHMP2A;CHORDC1;CIB1;CLN5;CLOCK;COG3;COX6B1;CREBRF;CSNK1A1;CSNK1G3;CSNK2A1;CXADR;DCAF4L1;DCUN1D3;DDX39B;DDX56;DIS3;DMTF1;DNAJC24;DYRK1A;EIF2B2;ELOF1;EMG1;ERI2;ERP44;ESCO1;FAM135A;FA…
M2	taipale_cyt_meth__GABPA_NACCGGAAGTN_eDBD	5.6	0.0699	GABPA (directAnnotation).	BCLAF1; EGR1; ELF1; ELF2; ELF4; ELK1; ELK3; ELK4; ERF; ERG; ETS1; ETS2; ETV1; ETV2; ETV3; ETV4; ETV5; ETV6; FEV; FLI1; GABPB1; PML; POLR2A; SRF; TAF1 (inferredBy_MotifSimilarity). ETV3L; ETV7 (inferredBy_MotifSimilarity_n_Orthology).	182	3264	ABTB1;AMD1;ANAPC11;ANKRD42;ANKS3;APBA3;ARFIP2;ARHGEF16;ARRDC3;ATF4;ATM;AURKAIP1;BCAP31;BRD9;C1orf52;C2;CAND1;CCDC39;CCNT1;CCPG1;CDH8;CDK13;CDKN2AIP;CHCHD5;CHD2;CHID1;CHMP2A;CHORDC1;CIB1;CINP;CLK3;CLOCK;COG3;COX6B1;CPSF2;CREBRF;CSNK1A1;CSNK1G3;CXADR;DAD1;DCAF4L1;DCUN1D3;DDX18;DDX39B;DIS3;DMTF1;DNAJC24;DYRK1A;EIF2B2;EIF4A2;EIF4E;EMG1;EPB41L4A-AS1;ERI2;ESCO1;FAR1;FBXO22;FBXO31;FBXO33;GABPB1-AS1;GMPR…
M2	cisbp__M4522	5.59	0.0698	ELK4 (directAnnotation).	BCLAF1; EGR1; ELF1; ELF2; ELF4; ELK1; ELK3; ERG; ETS1; ETV1; ETV3; ETV4; FEV; GABPA; GABPB1; HCFC1; NR2C2; PHF8; PML; POLR2A; SIN3A; SRF; TAF1 (inferredBy_MotifSimilarity). ERF; ETS2; ETV2; ETV3L; ETV5; FLI1 (inferredBy_MotifSimilarity_n_Orthology).	173	2954	ACTR3;AFTPH;AHSA2;ANAPC11;ANKRD42;ANKS3;ARFIP2;ARHGEF16;ATF4;ATM;AURKAIP1;BCR;BOD1L1;BRD9;CBX4;CCDC12;CCDC39;CCNL1;CCNT1;CDK13;CDKN2AIP;CHCHD5;CHD2;CHMP2A;CHORDC1;CIB1;COG3;COX6B1;CREBRF;CSNK1A1;CSNK1G3;CSNK2A1;CXADR;DCAF4L1;DCUN1D3;DDX18;DDX39B;DIS3;DMTF1;DNAJC24;DYRK1A;EIF2B2;ELOF1;EMG1;ERI2;ERP44;ESCO1;FAM49B;FBXO22;FBXO33;FKBP15;GABPB1-AS1;GAD1;GMPR2;GNAI3;GOLGA1;GOLGA2P5;GOLGB1;GON4L;GPATCH2…
M2	transfac_pro__M01982	5.59	0.0698	ELK3 (inferredBy_Orthology).	BCLAF1; ELF1; ELF2; ELF4; ELK1; ELK4; ERF; ERG; ETS1; ETS2; ETV1; ETV2; ETV3; ETV4; ETV5; ETV6; FEV; FLI1; GABPA; GABPB1; SRF (inferredBy_MotifSimilarity). ETV3L; ETV7 (inferredBy_MotifSimilarity_n_Orthology).	183	2928	AAAS;ABTB1;AFTPH;AMD1;ANAPC11;ANKRD42;ANKS3;APBA3;ARFIP2;ATE1;ATF4;ATM;AURKAIP1;BCAP31;BOD1L1;BRD9;C2;CAPRIN2;CCDC39;CCNT1;CDK13;CHCHD5;CHID1;CHORDC1;CIB1;CINP;CLOCK;COG3;COQ5;COX6B1;COX7A2L;CPEB1;CREBRF;CSNK1A1;CSNK1G3;CSNK2A1;CXADR;DAD1;DAPK3;DCAF4L1;DCUN1D3;DDX18;DDX39B;DDX56;DIS3;DMTF1;DNAJC24;DYRK1A;EIF2B2;EIF4A2;ELOF1;EMG1;EPB41L4A-AS1;ERI2;ESCO1;FBXO22;FBXO31;FBXO33;GABPB1-AS1;GAD1;GGN;GMP…
M2	dbcorrdb__POLR2A__ENCSR000DMK_1__m1	5.57	0.0696	POLR2A (directAnnotation).	CREB1; CTCF; ELF1; ELK1; ELK4; ESRRA; ETS1; EZH2; GABPA; MXI1; MYC; PML; SIN3A; SMARCA4; SREBF1; SRF; TAF1; XRCC4; ZNF143 (inferredBy_MotifSimilarity).	239	4708	AAAS;AFTPH;AK6;AMD1;ANAPC11;ANKRD42;ANKS3;ARF4;ARFIP2;ARHGEF16;ARRDC3;ASH1L;ATF4;ATM;ATR;AURKAIP1;AVL9;AZIN1;BCAP31;BDP1;BIRC6;BOD1L1;BUB3;C20orf24;CAPRIN2;CASP8AP2;CBX4;CBX7;CCDC144A;CCDC144B;CCNL1;CCPG1;CDK13;CDKN2AIP;CEBPG;CFAP97;CHD6;CHID1;CHMP2A;CHORDC1;CIB1;CLDN12;CLK3;CLN5;CLOCK;COG3;COX6B1;COX7A2L;CPEB1;CPSF2;CREBRF;CSNK1A1;CSNK1G3;CSNK2A1;CXADR;DAD1;DCAF11;DCUN1D3;DDX18;DDX19B;DDX39B;DIS…
M2	dbcorrdb__POLR2A__ENCSR000EBK_1__m1	5.57	0.0696	POLR2A (directAnnotation).	BCLAF1; BHLHE40; CTCF; E2F6; ELF1; ELK1; ELK4; ETS1; EZH2; FOXP2; GABPA; GABPB1; HCFC1; KDM5B; MAX; MXI1; MYC; PHF8; PML; RBBP5; SIN3A; SRF; TAF1; THAP1; XRCC4; ZNF143 (inferredBy_MotifSimilarity). ERG; FLI1 (inferredBy_MotifSimilarity_n_Orthology).	245	4897	AFTPH;AMD1;ANAPC11;ANKRD42;ANKRD9;ANKS3;APBA3;ARF4;ARFIP2;ARHGEF16;ARRDC3;ASH1L;ATF4;ATM;ATR;AURKAIP1;AVL9;AZIN1;BCAP31;BDP1;BIRC6;BOD1L1;BUB3;C2;C20orf24;C21orf2;CASP8AP2;CBX4;CCDC144A;CCDC144B;CCDC39;CCNL1;CCNL2;CCNT1;CDK13;CDKN2AIP;CFAP97;CHCHD5;CHID1;CHMP2A;CHORDC1;CIB1;CINP;CLK3;CLOCK;COG3;COX6B1;CPEB1;CSNK1G3;CSNK2A1;CXADR;DCAF4L1;DDX18;DDX19B;DDX39B;DIS3;DMTF1;DNAJB1;DNAJB2;DYRK1A;EIF2B2;E…
M2	dbcorrdb__ELK4__ENCSR000EVB_1__m1	5.55	0.0694	ELK4 (directAnnotation).	BCLAF1; BRF1; E2F6; ELF1; ELF2; ELF4; ELK1; ELK3; ERG; ETS1; ETS2; ETV1; ETV2; ETV4; ETV5; EZH2; FEV; FLI1; GABPA; GABPB1; HCFC1; HDAC2; MAX; NELFE; NR2C2; PHF8; PML; POLR2A; RAD21; SIN3A; SMARCA4; SREBF2; TAF1; XRCC4; ZMIZ1; ZNF274 (inferredBy_MotifSimilarity). ERF; ETV3; ETV3L (inferredBy_MotifSimilarity_n_Orthology).	229	4591	AAAS;ACTR3B;AFTPH;AHSA2;ANAPC11;ANKRD42;ANKS3;APBA3;ARF4;ARFIP2;ARHGEF16;ARRDC3;ASH1L;ATF4;ATM;ATR;AURKAIP1;AVL9;BCAP31;BCR;BOD1L1;BRD9;C2;C21orf2;CASP8AP2;CBX4;CCDC39;CCNL1;CCNL2;CCNT1;CDK13;CDKN2AIP;CHCHD5;CHD2;CHID1;CHMP2A;CHORDC1;CIB1;COG3;COL7A1;COX6B1;CPEB1;CREBRF;CSNK1A1;CSNK1G3;CSNK2A1;CXADR;DCAF4L1;DCUN1D3;DDX18;DDX19B;DDX39B;DDX56;DIS3;DMTF1;DNAJC24;DYRK1A;EIF2B2;EIF4A2;EMG1;EPB41L4A-AS…
M2	taipale_cyt_meth__ELK3_NACCGGAAGTN_eDBD_meth	5.52	0.0691	ELK3 (directAnnotation).	BCLAF1; EGR1; ELF1; ELF2; ELF4; ELK1; ELK4; ERF; ERG; ETS1; ETS2; ETV1; ETV2; ETV3; ETV4; ETV5; ETV6; FEV; FLI1; GABPA; GABPB1; PML; POLR2A; SRF; TAF1 (inferredBy_MotifSimilarity). ETV3L; ETV7 (inferredBy_MotifSimilarity_n_Orthology).	223	4629	AAAS;ABTB1;AFTPH;AHSA2;AMD1;ANAPC11;ANKRD42;ANKS3;APBA3;APH1A;ARFIP2;ARHGEF16;ATF4;ATM;ATR;AURKAIP1;BCAP31;BOD1L1;BRD9;C1orf52;C2;CACNB2;CAND1;CAPRIN1;CBX4;CCDC39;CCNT1;CCPG1;CDH8;CDK13;CDKN2AIP;CHCHD5;CHD2;CHID1;CHMP2A;CHORDC1;CIB1;CINP;CLK3;CLOCK;COG3;COL7A1;COX6B1;CPSF2;CRBN;CREBRF;CSNK1A1;CSNK1G3;CSNK2A1;CXADR;DAD1;DAPK3;DCAF4L1;DCUN1D3;DDX18;DDX39B;DDX56;DENND1C;DIS3;DMTF1;DNAJC24;DYRK1A;EIF…
M2	cisbp__M5475	5.52	0.0691	GABPA (directAnnotation).	BCLAF1; ELF1; ELF2; ELF5; ELK1; ELK3; ELK4; ERF; ERG; ETS1; ETS2; ETV1; ETV2; ETV3; ETV4; ETV5; ETV6; FEV; FLI1; GABPB1; SRF (inferredBy_MotifSimilarity). ETV3L; ETV7 (inferredBy_MotifSimilarity_n_Orthology).	173	3318	AAAS;ABTB1;AFTPH;AMD1;ANAPC11;ANKRD42;ANKS3;APBA3;ARFIP2;ARGLU1;ARHGEF16;ATF4;ATP5A1;AURKAIP1;BOD1L1;BRD9;C2;CAPRIN2;CBX4;CCDC39;CCNL2;CCNT1;CCPG1;CDK13;CDKN2AIP;CHCHD5;CHD2;CHID1;CIB1;CINP;CLOCK;COG3;COQ5;COX6B1;COX7A2L;CPSF2;CSNK1A1;CSNK1G3;CXADR;DAD1;DCAF4L1;DCUN1D3;DDX18;DDX39B;DDX56;DIS3;DMTF1;DNAJC24;DYRK1A;EIF2B2;EIF3A;EIF4A2;EMG1;ERI2;ERP44;ESCO1;FAM49B;FAR1;FBXO22;FBXO31;FKBP15;GABPB1-AS…
M2	taipale__GABPA_full_ACCGGAAGTN_repr	5.51	0.0691	GABPA (directAnnotation).	BCLAF1; ELF1; ELF2; ELF4; ELF5; ELK1; ELK3; ELK4; ERF; ERG; ETS1; ETS2; ETV1; ETV2; ETV3; ETV4; ETV5; ETV6; FEV; FLI1; GABPB1; SRF (inferredBy_MotifSimilarity). ETV3L; ETV7 (inferredBy_MotifSimilarity_n_Orthology).	197	3957	AAAS;ABTB1;AFTPH;AMD1;ANAPC11;ANKRD42;ANKS3;APBA3;ARFIP2;ARGLU1;ARHGEF16;ASH1L;ATF4;ATG7;ATM;ATP5A1;AURKAIP1;BCAP31;BOD1L1;BRD9;C2;CAPRIN2;CBX4;CCDC39;CCNL2;CCNT1;CCPG1;CDK13;CDKN2AIP;CHCHD5;CHD2;CHID1;CIB1;CINP;CLK3;CLOCK;COG3;COQ5;COX6B1;COX7A2L;CPSF2;CREBRF;CSNK1A1;CSNK1G3;CXADR;DAD1;DCAF4L1;DCUN1D3;DDX18;DDX19B;DDX39B;DDX56;DIS3;DMTF1;DNAJC24;DYRK1A;EIF2B2;EIF3A;EIF4A2;EMG1;EPB41L4A-AS1;ERI2;…
M2	dbcorrdb__BCLAF1__ENCSR000BKH_1__m1	5.51	0.069	BCLAF1 (directAnnotation).	ELF1; ELK1; ELK4; ETV1; GABPA; GABPB1 (inferredBy_MotifSimilarity). FLI1 (inferredBy_MotifSimilarity_n_Orthology).	235	4638	AAAS;ABTB1;ACAA1;ACTR3B;AFTPH;AMD1;ANAPC11;ANKRD42;ANKRD9;ANKS3;APBA3;ARF4;ARFIP2;ARHGEF16;ASH1L;ATF2;ATF4;ATM;ATR;AURKAIP1;BDP1;BOD1L1;C2;CAPRIN2;CASP8AP2;CBX4;CCDC144B;CCDC186;CCDC39;CCNL1;CCNL2;CCNT1;CDK13;CDKN2AIP;CHCHD5;CHD1;CHID1;CHMP2A;CHORDC1;CIB1;CLDN12;COG3;COL7A1;COX6B1;CPEB1;CPSF2;CREBRF;CREBZF;CSNK1G3;CSNK2A1;CXADR;DCUN1D3;DDX18;DDX39B;DIS3;DMTF1;DNAJB1;DNAJC24;DYRK1A;EIF2B2;EIF4A2;E…
M2	dbcorrdb__POLR2A__ENCSR000EBC_1__m1	5.51	0.069	POLR2A (directAnnotation).	BCLAF1; BHLHE40; BRF1; CTCF; E2F1; E2F6; ELF1; ELK1; ELK4; ETS1; EZH2; FOXP2; GABPA; HCFC1; HDAC2; MAX; MXI1; MYC; NRF1; PHF8; PML; RBBP5; SIN3A; TAF1; THAP1; XRCC4; ZNF143; ZNF274 (inferredBy_MotifSimilarity). FLI1 (inferredBy_MotifSimilarity_n_Orthology).	247	4590	AAAS;AFTPH;AK6;AMD1;ANAPC11;ANKLE2;ANKRD26;ANKRD42;ANKS3;APBA3;ARF4;ARFIP2;ARHGEF16;ARRDC3;ASH1L;ATF4;ATM;ATR;AURKAIP1;AVL9;AZIN1;BCAP31;BDP1;BIRC6;BOD1L1;BRD2;BUB3;C16orf72;C20orf24;C21orf2;CASP8AP2;CBX4;CBX7;CCAR1;CCDC12;CCDC144A;CCNL1;CCNL2;CCNT1;CCPG1;CDK13;CDKN2AIP;CFAP97;CHIC1;CHMP2A;CIB1;CLK3;CLN5;CLOCK;COQ5;COX6B1;COX7A2L;CPEB1;CSNK1A1;CSNK1G3;CSNK2A1;CXADR;DAD1;DDX39B;DMTF1;DNAJB1;DYRK1A…
M2	transfac_pro__M01983	5.49	0.0688	ELK4 (inferredBy_Orthology).	BCLAF1; ELF1; ELF2; ELF5; ELK1; ELK3; ERF; ERG; ETS1; ETS2; ETV1; ETV2; ETV3; ETV4; ETV5; ETV6; FEV; FLI1; GABPA; GABPB1; SPDEF; SRF (inferredBy_MotifSimilarity). ETV3L; ETV7 (inferredBy_MotifSimilarity_n_Orthology).	203	3701	AAAS;ABTB1;AFTPH;AMD1;ANAPC11;ANKRD42;ANKS3;APBA3;ARFIP2;ARGLU1;ATE1;ATF4;ATM;AURKAIP1;BCAP31;BOD1L1;C2;CAPRIN2;CBX4;CCDC39;CCNT1;CCPG1;CDK13;CDKN2AIP;CHCHD5;CHD2;CHID1;CHORDC1;CIB1;CINP;CLN5;CLOCK;COG3;COQ5;COX6B1;COX7A2L;CPEB1;CREBRF;CSNK1A1;CSNK1G3;CXADR;DAD1;DAPK3;DCAF4L1;DCUN1D3;DDX18;DDX39B;DDX56;DIS3;DMTF1;DNAJC24;EIF2B2;EIF3A;EIF4A2;EMG1;EPB41L4A-AS1;ERI2;ERP44;ESCO1;FAM49B;FAR1;FBXO22;FB…
M2	transfac_pro__M04714	5.48	0.0688	ELF1 (directAnnotation).	EHF; ELF2; ELF3; ELF4; ELF5; ELK3; ETV6 (inferredBy_MotifSimilarity). ERF; ETV3; ETV3L; ETV5; ETV7 (inferredBy_MotifSimilarity_n_Orthology).	192	3683	AAAS;AFTPH;AHSA2;AMD1;ANAPC11;ANKRD42;ANKS3;ARFIP2;ARGLU1;ARHGEF16;ATM;ATP5A1;AURKAIP1;AVL9;BOD1L1;C1orf52;C2;CBX4;CCDC144A;CCDC186;CCDC39;CCNL2;CCNT1;CDK13;CDKN2AIP;CHCHD5;CHD2;CHID1;CHMP2A;CIB1;CINP;COG3;COL7A1;COX6B1;CREBRF;CSNK1A1;CSNK1G3;CSNK2A1;CXADR;DCAF4L1;DCUN1D3;DDX39B;DDX56;DIS3;DMTF1;DNAJC24;DYRK1A;EIF2B2;EMG1;ERI2;ERP44;ESCO1;FAM135A;FAM49B;FBXO22;FBXO33;FKBP15;FOS;GAD1;GMPR2;GNAI3;G…
M2	taipale_cyt_meth__ETV5_NRCCGGAAGTN_eDBD	5.48	0.0688	ETV5 (directAnnotation).	BCLAF1; EGR1; ELF1; ELK1; ELK3; ELK4; ERF; ERG; ETS1; ETS2; ETV1; ETV2; ETV3; ETV4; ETV6; FEV; FLI1; GABPA; GABPB1; POLR2A; SRF; TAF1 (inferredBy_MotifSimilarity). ETV3L; ETV7 (inferredBy_MotifSimilarity_n_Orthology).	193	3566	ABTB1;AMD1;ANKRD42;APH1A;ARFIP2;ARHGEF16;ATF2;ATM;ATR;AURKAIP1;AVL9;BOD1L1;C2;CAND1;CCDC186;CCDC39;CCNT1;CCPG1;CDH8;CDK13;CDKN2AIP;CFAP97;CHCHD5;CHD2;CHID1;CHMP2A;CHORDC1;CIB1;CINP;CLK3;CLOCK;CLYBL;COG3;COX6B1;CPSF2;CREBRF;CSNK1A1;CSNK1G3;CSNK2A1;CXADR;DAD1;DAPK3;DCAF4L1;DCUN1D3;DDX18;DDX39B;DIS3;DMTF1;DNAJB1;DYRK1A;EIF2B2;EIF4E;ELOF1;EMG1;EPB41L4A-AS1;ERI2;ESCO1;FAM49B;FBXO22;FBXO31;FBXO33;GABPB…
M2	transfac_pro__M01991	5.48	0.0688	ETV4 (inferredBy_Orthology).	BCLAF1; ELF1; ELF2; ELF4; ELK1; ELK3; ELK4; ERF; ERG; ETS1; ETS2; ETV1; ETV2; ETV3; ETV5; ETV6; FEV; FLI1; GABPA; GABPB1; POLR2A; SRF; TAF1 (inferredBy_MotifSimilarity). ETV3L; ETV7; SPIC (inferredBy_MotifSimilarity_n_Orthology).	234	4897	AAAS;ABTB1;ACAA1;AMD1;ANAPC11;ANKRD42;ANKS3;APBA3;ARFIP2;ARHGEF16;ATE1;ATF2;ATF4;ATM;AURKAIP1;BCAP31;BOD1L1;BRD9;C2;CACNB2;CAND1;CAPRIN2;CASP8AP2;CBX4;CCDC39;CCNT1;CCPG1;CDK13;CDKN2AIP;CEBPG;CHCHD5;CHD2;CHID1;CHMP2A;CHORDC1;CIB1;CINP;CLK3;CLOCK;COG3;COL7A1;COQ5;COX6B1;COX7A2L;CPEB1;CPSF2;CREBRF;CSNK1A1;CSNK1G3;CSNK2A1;CXADR;DAD1;DAPK3;DCAF4L1;DCUN1D3;DDX18;DDX39B;DDX56;DIS3;DMTF1;DNAJC24;DNAJC25;…
M2	hocomoco__GABPA_HUMAN.H11MO.0.A	5.47	0.0687	GABPA (directAnnotation).	BCLAF1; EGR1; ELF1; ELF2; ELF5; ELK1; ELK3; ELK4; ERF; ERG; ETS1; ETS2; ETV1; ETV2; ETV3; ETV4; ETV5; ETV6; FEV; FLI1; GABPB1; HCFC1; NR2C2; PHF8; PML; POLR2A; RELA; SIN3A; SRF; TAF1; ZNF143 (inferredBy_MotifSimilarity). ETV3L; ETV7 (inferredBy_MotifSimilarity_n_Orthology).	206	4413	AAAS;AFTPH;AMD1;ANAPC11;ANKRD42;ANKRD9;ANKS3;APH1A;ARF4;ARFIP2;ARHGEF16;ARRDC3;ATF4;ATM;AURKAIP1;BACH1;BCAP31;BOD1L1;BRD9;C1orf52;C2;CACNB2;CASP8AP2;CCDC39;CCNT1;CDK13;CDKN2AIP;CHCHD5;CHD1;CHD2;CHID1;CIB1;CINP;COG3;COX6B1;CPSF2;CSNK1A1;CSNK1G3;CSNK2A1;CXADR;DCAF4L1;DCUN1D3;DDX18;DDX39B;DIS3;DMTF1;DNAJC24;DYRK1A;EIF2B2;EIF4E;EMG1;EPB41L4A-AS1;ERI2;ERP44;FBXO22;FBXO31;GABPB1-AS1;GAD1;GMPR2;GNAI3;GO…
M2	taipale__ELK1_DBD_ACCGGAAGTN	5.47	0.0687	ELK1 (directAnnotation).	BCLAF1; ELF1; ELK3; ELK4; ERF; ERG; ETS1; ETS2; ETV1; ETV2; ETV3; ETV4; ETV5; ETV6; FEV; FLI1; GABPA; GABPB1; SRF (inferredBy_MotifSimilarity). ELF2; ETV3L; ETV7 (inferredBy_MotifSimilarity_n_Orthology).	204	3964	AAAS;ABTB1;AFTPH;AMD1;ANAPC11;ANKRD42;ANKS3;APBA3;APH1A;ARFIP2;ARGLU1;ATF4;ATM;AURKAIP1;BCAP31;BCR;BOD1L1;BRD9;C2;CACNB2;CAPRIN2;CASP8AP2;CBX4;CCDC144B;CCDC39;CCNL2;CCNT1;CDK13;CDKN2AIP;CHCHD5;CHD2;CHID1;CHORDC1;CIB1;CINP;CLOCK;COG3;COX6B1;COX7A2L;CPSF2;CREBRF;CSNK1A1;CSNK1G3;CXADR;DAD1;DAPK3;DCAF4L1;DCUN1D3;DDX18;DDX39B;DDX56;DIS3;DMTF1;DNAJC24;DYRK1A;EIF2B2;EIF4A2;EIF4E;EMG1;EPB41L4A-AS1;ERI2;E…
M2	taipale_cyt_meth__ELK3_ACCGGAAGTN_FL	5.44	0.0685	ELK3 (directAnnotation).	BCLAF1; EGR1; ELF1; ELF2; ELK1; ELK4; ERF; ERG; ETS1; ETS2; ETV1; ETV2; ETV3; ETV4; ETV5; ETV6; FEV; FLI1; GABPA; GABPB1; SRF; TAF1 (inferredBy_MotifSimilarity). ETV3L; ETV7 (inferredBy_MotifSimilarity_n_Orthology).	233	4425	AAAS;ABTB1;ACTR3;AFTPH;AMD1;ANAPC11;ANKRD42;ANKS3;APBA3;APH1A;ARFIP2;ARGLU1;ARHGEF16;ASH1L;ATF4;ATG7;ATM;AURKAIP1;BCAP31;BOD1L1;BRD9;C1orf52;C2;CAPRIN2;CASP8AP2;CBX4;CCDC144B;CCDC39;CCNL1;CCNL2;CCNT1;CDK13;CDKN2AIP;CHCHD5;CHD2;CHID1;CHORDC1;CIB1;CINP;CLK3;CLOCK;CMC2;COG3;COL7A1;COX6B1;COX7A2L;CPEB1;CPSF2;CREBRF;CSNK1A1;CSNK1G3;CSNK2A1;CXADR;DAD1;DAPK3;DCAF4L1;DCUN1D3;DDX18;DDX19B;DDX39B;DDX56;DIS…
M2	dbcorrdb__POLR2AphosphoS5__ENCSR000BOA_1__m1	5.44	0.0684		ELF1; ELF2; ELK1; ELK4; ETV1; ETV6; GABPA; GABPB1; PML; POLR2A; TAF1 (inferredBy_MotifSimilarity). FLI1 (inferredBy_MotifSimilarity_n_Orthology).	177	3264	AAAS;AFTPH;AMD1;ANKRD42;APBA3;ARFIP2;ARRDC3;ASH1L;ATF2;ATF4;ATM;ATR;AURKAIP1;BCAP31;BDP1;BOD1L1;BRD2;C16orf72;CASP8AP2;CBX4;CBX7;CCNL1;CCNL2;CCNT1;CDK13;CDKN2AIP;CHCHD5;CHID1;CHMP2A;CIB1;CLDN12;CLK3;COG3;COL7A1;CSNK1A1;CSNK1G3;DCAF11;DCAF4L1;DDX39B;DDX56;DIS3;DYRK1A;EIF2B2;EIF4A2;EMG1;EPB41L4A-AS1;ERI2;FAM135A;FAR1;FBXO22;GAD1;GIGYF2;GNAI3;GOLGA1;GOLGA2P5;GON4L;GPATCH2;GPATCH2L;GPR107;GRK2;GTPBP4…
M2	cisbp__M4462	5.43	0.0684	GABPA (directAnnotation).	BCLAF1; EGR1; ELF1; ELF2; ELF4; ELK1; ELK3; ELK4; EP300; ERF; ERG; ETS1; ETS2; ETV1; ETV2; ETV3; ETV4; ETV5; ETV6; FEV; FLI1; GABPB1; HCFC1; PHF8; PML; POLR2A; SIN3A; SRF; TAF1 (inferredBy_MotifSimilarity). ETV3L; ETV7 (inferredBy_MotifSimilarity_n_Orthology).	173	2889	AAAS;AFTPH;AHSA2;AMD1;ANAPC11;ANKRD42;ANKS3;APBA3;ARFIP2;ARHGEF16;ATF4;ATM;AURKAIP1;BCAP31;BOD1L1;BRD9;C1orf52;C2;CBX4;CCDC39;CCNT1;CDK13;CDKN2AIP;CHCHD5;CHD2;CHID1;CHMP2A;CIB1;CINP;COG3;COL7A1;COX6B1;CSNK1A1;CSNK1G3;CSNK2A1;CXADR;DCAF4L1;DCUN1D3;DDX18;DDX39B;DDX56;DIS3;DMTF1;DNAJC24;DYRK1A;EIF2B2;EIF4E;ELOF1;EMG1;ERI2;ERP44;ESCO1;FAM135A;FBXO22;FBXO31;FKBP15;GABPB1-AS1;GMPR2;GNAI3;GOLGA1;GOLGA2P…
M2	cisbp__M5380	5.43	0.0683	ELK1 (directAnnotation).	BCLAF1; ELF1; ELK3; ELK4; ERF; ERG; ETS1; ETS2; ETV1; ETV2; ETV3; ETV4; ETV5; ETV6; FEV; FLI1; GABPA; GABPB1; SRF (inferredBy_MotifSimilarity). ELF2; ETV3L; ETV7 (inferredBy_MotifSimilarity_n_Orthology).	211	4174	AAAS;ABTB1;AFTPH;AMD1;ANAPC11;ANKRD42;ANKS3;APBA3;APH1A;ARFIP2;ARGLU1;ATE1;ATF4;ATM;AURKAIP1;BCAP31;BCR;BOD1L1;BRD9;C2;CACNB2;CAPRIN2;CASP8AP2;CBX4;CCDC144B;CCDC39;CCNL2;CCNT1;CDK13;CDKN2AIP;CHCHD5;CHD2;CHID1;CHORDC1;CIB1;CINP;CLOCK;COG3;COX6B1;COX7A2L;CPSF2;CREBRF;CSNK1A1;CSNK1G3;CXADR;DAD1;DAPK3;DCAF4L1;DCUN1D3;DDX18;DDX39B;DDX56;DIS3;DMTF1;DNAJC24;DYRK1A;EIF2B2;EIF4A2;EIF4E;EMG1;EPB41L4A-AS1;E…
M2	cisbp__M0692	5.42	0.0683	ELK3 (inferredBy_Orthology).	BCLAF1; ELF1; ELF2; ELF4; ELK1; ELK4; ERF; ERG; ETS1; ETS2; ETV1; ETV2; ETV3; ETV4; ETV5; ETV6; FEV; FLI1; GABPA; GABPB1; PML; SRF; TAF1 (inferredBy_MotifSimilarity). ETV3L; ETV7 (inferredBy_MotifSimilarity_n_Orthology).	194	3179	AAAS;ACAA1;ANAPC11;ANKRD42;APBA3;APH1A;ARFIP2;ARHGEF16;ATE1;ATF2;ATF4;ATM;ATR;AURKAIP1;BCR;BOD1L1;BRD9;C1orf52;C2;CBX4;CCDC39;CCNT1;CCPG1;CDK13;CFAP97;CHCHD5;CHD2;CHID1;CHMP2A;CHORDC1;CIB1;CLOCK;COG3;COX6B1;CREBRF;CSNK1A1;CSNK1G3;CSNK2A1;CXADR;DAPK3;DCAF4L1;DCUN1D3;DDX18;DDX39B;DDX56;DIS3;DMTF1;DNAJC24;DYRK1A;EIF2B2;EIF4A2;ELOF1;EMG1;EPB41L4A-AS1;ERI2;ERP44;ESCO1;FBXO22;FBXO31;FBXO33;GABPB1-AS1;G…
M2	cisbp__M4505	5.4	0.0681	GABPA (directAnnotation).	BCLAF1; EGR1; ELF1; ELF2; ELF4; ELF5; ELK1; ELK3; ELK4; EP300; ERF; ERG; ETS1; ETS2; ETV1; ETV2; ETV3; ETV4; ETV5; ETV6; FEV; FLI1; GABPB1; HCFC1; PHF8; PML; POLR2A; SIN3A; SRF; TAF1 (inferredBy_MotifSimilarity). ETV3L; ETV7 (inferredBy_MotifSimilarity_n_Orthology).	213	4152	AAAS;ACTR3;AFTPH;AHSA2;AMD1;ANAPC11;ANKRD42;ANKS3;APBA3;ARFIP2;ARGLU1;ARHGEF16;ARRDC3;ATF4;ATM;ATR;ATXN3;AURKAIP1;BCAP31;BOD1L1;BRD9;C1orf52;C2;CAPRIN1;CBX4;CCDC39;CCNL2;CCNT1;CDK13;CDKN2AIP;CHCHD5;CHD2;CHID1;CHMP2A;CIB1;CINP;COG3;COL7A1;COX6B1;CPSF2;CSNK1A1;CSNK1G3;CSNK2A1;CXADR;DCAF4L1;DCUN1D3;DDX18;DDX39B;DDX56;DIS3;DMTF1;DNAJC24;DYRK1A;EIF2B2;EIF4E;ELOF1;EMG1;EPB41L4A-AS1;ERI2;ERP44;ESCO1;FAM…
M2	cisbp__M5384	5.4	0.0681	ELK3 (directAnnotation).	BCLAF1; ELF1; ELK1; ELK4; ERF; ERG; ETS1; ETS2; ETV1; ETV2; ETV3; ETV4; ETV5; FEV; FLI1; GABPA; GABPB1; SRF (inferredBy_MotifSimilarity). ELF2; ETV3L; ETV6; ETV7 (inferredBy_MotifSimilarity_n_Orthology).	227	4698	AAAS;ABTB1;AFTPH;AMD1;ANAPC11;ANKRD42;ANKS3;APBA3;APH1A;ARFIP2;ARGLU1;ARHGEF16;ATE1;ATF4;ATM;AURKAIP1;AURKC;BCAP31;BCR;BOD1L1;BRD9;C2;CACNB2;CAPRIN2;CASP8AP2;CBX4;CCDC144B;CCDC39;CCNL2;CCNT1;CDK13;CDKN2AIP;CHCHD5;CHD1;CHD2;CHID1;CHORDC1;CIB1;CINP;CLOCK;COG3;COL7A1;COQ5;COX6B1;COX7A2L;CPSF2;CREBRF;CSNK1A1;CSNK1G3;CXADR;DAD1;DAPK3;DCAF4L1;DCUN1D3;DDX18;DDX39B;DDX56;DIS3;DMTF1;DNAJC24;DYRK1A;EIF2B2;…
M2	cisbp__M0710	5.4	0.0681		BCLAF1; ELF1; ELF2; ELF4; ELK1; ELK3; ELK4; ERF; ERG; ETS1; ETS2; ETV1; ETV2; ETV3; ETV4; ETV5; FEV; FLI1; GABPA; GABPB1; SRF (inferredBy_MotifSimilarity). ETV3L; ETV6; ETV7 (inferredBy_MotifSimilarity_n_Orthology).	199	3192	AAAS;ACAA1;AMD1;ANAPC11;ANKRD42;APBA3;APH1A;ARFIP2;ARHGEF16;ATF4;ATM;ATR;AURKAIP1;BCR;BOD1L1;C1orf52;C2;CAND1;CBX4;CCDC39;CCNT1;CCPG1;CDK13;CDKN2AIP;CFAP97;CHCHD5;CHD2;CHID1;CHMP2A;CHORDC1;CIB1;CLOCK;COG3;COX6B1;CREBRF;CSNK1A1;CSNK1G3;CSNK2A1;CXADR;DAD1;DAPK3;DCAF4L1;DCUN1D3;DDX18;DDX39B;DDX56;DIS3;DMTF1;DNAJC24;DYRK1A;EIF2B2;EIF4A2;ELOF1;EMG1;EPB41L4A-AS1;ERI2;ESCO1;FAM49B;FBXO22;FBXO31;FBXO33;G…
M2	taipale__ELK3_DBD_ACCGGAAGTN	5.4	0.068	ELK3 (directAnnotation).	BCLAF1; ELF1; ELK1; ELK4; ERF; ERG; ETS1; ETS2; ETV1; ETV2; ETV3; ETV4; ETV5; FEV; FLI1; GABPA; GABPB1; SRF (inferredBy_MotifSimilarity). ELF2; ETV3L; ETV6; ETV7 (inferredBy_MotifSimilarity_n_Orthology).	190	3574	AAAS;ABTB1;AFTPH;AMD1;ANAPC11;ANKRD42;ANKS3;APBA3;APH1A;ARFIP2;ARGLU1;ATE1;ATF4;ATM;AURKAIP1;BCAP31;BOD1L1;C2;CACNB2;CAPRIN2;CBX4;CCDC39;CCNL2;CCNT1;CDK13;CDKN2AIP;CHCHD5;CHD2;CHID1;CHORDC1;CIB1;CINP;CLOCK;COG3;COX6B1;COX7A2L;CPSF2;CREBRF;CSNK1A1;CSNK1G3;CXADR;DAD1;DAPK3;DCAF4L1;DCUN1D3;DDX18;DDX39B;DDX56;DIS3;DMTF1;DNAJC24;DYRK1A;EIF2B2;EIF4E;EMG1;EPB41L4A-AS1;ERI2;ERP44;ESCO1;FAM49B;FAR1;FBXO22…
M2	taipale_tf_pairs__ETS2_RCCGGAAGTG_HT	5.4	0.068	ETS2 (directAnnotation).		136	2126	AFTPH;AMD1;ANAPC11;ANKRD42;ANKS3;ARFIP2;ARHGEF16;AURKAIP1;BCR;BOD1L1;BRD9;C2;CBX4;CCDC39;CCNL1;CCNT1;CDK13;CDKN2AIP;CHCHD5;CHD2;CHID1;CIB1;CINP;COG3;CSNK1A1;CSNK1G3;CXADR;DCAF4L1;DCUN1D3;DDX18;DDX39B;DIS3;DMTF1;DNAJC24;EMG1;ERI2;ERP44;ESCO1;FAM49B;FBXO22;FBXO33;GABPB1-AS1;GAD1;GMPR2;GNAI3;GOLGA1;GOLGA2P5;GON4L;GPATCH2;GPATCH2L;GPR107;GRK2;GRPEL2;GSKIP;GTF3C1;GTPBP4;HBEGF;HYPK;KAT5;KAT7;KLHL15;KRR…
M2	transfac_pro__M02069	5.39	0.068	ETV5 (directAnnotation).	BCLAF1; ELF1; ELF2; ELF5; ELK1; ELK3; ELK4; ERF; ERG; ETS1; ETS2; ETV1; ETV2; ETV3; ETV4; ETV6; FEV; FLI1; GABPA; GABPB1; SPDEF; SRF (inferredBy_MotifSimilarity). EHF; ETV3L; ETV7; SPIC (inferredBy_MotifSimilarity_n_Orthology).	232	4987	AAAS;ABTB1;ACAA1;AFTPH;AMD1;ANAPC11;ANKRD42;ANKS3;APBA3;ARFIP2;ARGLU1;ARHGEF16;ATE1;ATF4;ATM;AURKAIP1;AURKC;AVL9;BCAP31;BOD1L1;C2;CACNB2;CAND1;CAPRIN2;CBX4;CCDC39;CCNL2;CCNT1;CCPG1;CDK13;CDKN2AIP;CHCHD5;CHD2;CHID1;CHORDC1;CIB1;CINP;CLK3;CLOCK;COG3;COQ5;COX6B1;COX7A2L;CPSF2;CREBRF;CSNK1A1;CSNK1G3;CXADR;DAD1;DAPK3;DCAF4L1;DCUN1D3;DDX18;DDX39B;DDX56;DENND1C;DIS3;DMTF1;DNAJC24;DYRK1A;EIF2B2;EIF3A;EIF…
M2	elemento__CCGGAAG	5.38	0.0679		BCLAF1; ELF1; ELF2; ELK1; ELK3; ELK4; ETV1; ETV4; FEV; GABPA; GABPB1 (inferredBy_MotifSimilarity). ERF; ETV2; ETV3; ETV3L; ETV5; ETV6; ETV7 (inferredBy_MotifSimilarity_n_Orthology).	220	4678	ACAA1;ACTR3;AFTPH;AHSA2;ANAPC11;ANKS3;AOC3;APBA3;APH1A;ARF4;ARFIP2;ARHGEF16;ASH1L;ATF4;ATM;ATR;AURKAIP1;BACH1;BCAP31;BCR;BOD1L1;BTBD1;C1orf52;CAPRIN1;CAPRIN2;CASP8AP2;CBX4;CCDC39;CCNL2;CCNT1;CDH8;CDK13;CDKN2AIP;CHCHD5;CHD1;CHID1;CHMP2A;CHORDC1;CIB1;CLK3;CLN5;CLOCK;COG3;COL7A1;COX6B1;CPEB1;CSNK1A1;CSNK1G3;CSNK2A1;CXADR;DCAF11;DDX39B;DDX56;DIS3;DMTF1;DNAJC24;DYRK1A;EIF4E;ELOF1;EMG1;ERI2;ERP44;FAM49…
M2	hdpi__ELF2	5.37	0.0678	ELF2 (directAnnotation).	BCLAF1; ELF1; ELF5; ELK1; ELK3; ELK4; ETV1; ETV4; FEV; GABPA; HCFC1; PHF8; SIN3A (inferredBy_MotifSimilarity). ELF4; ERF; ETS2; ETV2; ETV3; ETV3L; ETV5; ETV6; ETV7; FLI1 (inferredBy_MotifSimilarity_n_Orthology).	214	4036	ACAA1;AFTPH;AHSA2;ANAPC11;ANKRD42;ANKRD9;ANKS3;APH1A;ARFIP2;ARHGEF16;ASH1L;ATF2;ATF4;ATM;ATR;AURKAIP1;BACH1;BCAP31;BCR;BOD1L1;BTBD1;C1orf52;CAPRIN2;CASP8AP2;CBX4;CCNT1;CDK13;CDKN2AIP;CFAP97;CHCHD5;CHD1;CHID1;CHMP2A;CHORDC1;CIB1;CLK3;CLOCK;CLYBL;COG3;COL7A1;COX6B1;COX7A2L;CPEB1;CREBRF;CSNK1G3;CSNK2A1;DCAF4L1;DDX18;DDX39B;DIS3;DMTF1;DNAJB1;DNAJC24;DYRK1A;EIF4A2;EIF4E;ELOF1;EMG1;ERI2;ERP44;FBXO22;FB…
M2	dbcorrdb__TAF1__ENCSR000BHT_1__m2	5.37	0.0678	TAF1 (directAnnotation).	BCLAF1; ELF1; ELK1; ELK4; ETS1; ETV1; ETV6; GABPA; GABPB1; HCFC1; PHF8; POLR2A; SIN3A; THAP1 (inferredBy_MotifSimilarity). ERG; FLI1 (inferredBy_MotifSimilarity_n_Orthology).	223	4693	ABTB1;AFTPH;AMD1;ANKRD42;ANKS3;APBA3;ARFIP2;ARHGEF16;ARRDC3;ASH1L;ATF2;ATF4;ATM;ATP5G3;ATR;AURKAIP1;AVL9;AZIN1;BCR;BDP1;BOD1L1;BRD2;BUB3;C16orf72;C2;CASP8AP2;CBX4;CBX7;CCNL1;CCNT1;CCPG1;CDH8;CDK13;CDKN2AIP;CEBPG;CFAP97;CHCHD5;CHID1;CHMP2A;CIB1;CINP;CLK3;CLN5;CLOCK;COG3;COQ5;COX7A2L;CPEB1;CSNK1A1;CSNK1G3;CSNK2A1;DCAF11;DDX18;DDX39B;DIS3;DNAJC24;DYRK1A;EIF2B2;EIF4A2;ELOF1;EMBP1;EMG1;EPB41L4A-AS1;ER…
M2	jaspar__MA0076.2	5.36	0.0677	ELK4 (directAnnotation).	BCLAF1; EGR1; ELF1; ELF2; ELF4; ELK1; ELK3; ERF; ERG; ETS1; ETS2; ETV1; ETV2; ETV3; ETV4; ETV5; FEV; FLI1; GABPA; GABPB1; HCFC1; PHF8; PML; POLR2A; SIN3A; SRF; TAF1 (inferredBy_MotifSimilarity). ETV3L; ETV6; ETV7 (inferredBy_MotifSimilarity_n_Orthology).	130	1887	ACTR3;AFTPH;ANAPC11;ANKRD42;ANKS3;ARFIP2;ARHGEF16;ATM;AURKAIP1;BOD1L1;BRD9;CCDC12;CCDC39;CCNT1;CDK13;CHCHD5;CHD2;CHMP2A;CIB1;COG3;COX6B1;CSNK1A1;CSNK2A1;CXADR;DCAF4L1;DCUN1D3;DDX18;DDX39B;DMTF1;DNAJC24;DYRK1A;EIF4E;EMG1;ERI2;ERP44;FBXO22;GMPR2;GNAI3;GOLGA1;GOLGA2P5;GOLGB1;GON4L;GPATCH2;GPATCH2L;GPR107;GRK2;GRPEL2;GTF3C1;GTPBP4;HBEGF;HYPK;ISCU;KAT5;KAT7;KLHL15;KRR1;KTI12;LAMTOR3;LARP4;LSM3;LSM4;MA…
M2	dbcorrdb__TAF1__ENCSR000BPF_1__m1	5.35	0.0677	TAF1 (directAnnotation).	BCLAF1; ELK4; GABPA; PML; POLR2A (inferredBy_MotifSimilarity). FLI1 (inferredBy_MotifSimilarity_n_Orthology).	197	3824	AMD1;ANKRD42;APBA3;ARF4;ARFIP2;ARRDC3;ASH1L;ATF2;ATF4;ATM;ATR;AURKAIP1;AZIN1;BCAP31;BCR;BDP1;BRD2;C16orf72;C2;C5orf22;CASP8AP2;CBX4;CBX7;CCNT1;CDK13;CDKN2AIP;CEBPG;CFAP97;CHCHD5;CHMP2A;CHORDC1;CIB1;CLK3;CLN5;CLOCK;COG3;COL7A1;COX7A2L;CPEB1;CSNK1A1;CSNK1G3;CSNK2A1;CXADR;DAD1;DCAF11;DCAF4L1;DDX18;DDX39B;DDX56;DIS3;DNAJB1;DNAJC24;DYRK1A;EIF2B2;EIF4A2;EIF4E;ELOF1;EMG1;EPB41L4A-AS1;ERI2;ESCO1;FAR1;FBX…
M2	elemento__ACTTCCG	5.34	0.0675		EHF; ELF1; ELF2; ELF4; GABPA (inferredBy_MotifSimilarity).	213	4917	AAAS;ACAA1;ACSBG1;ACTR3;AFTPH;AMD1;ANAPC11;ANKRD42;ANKRD9;ANKS3;APH1A;ARFIP2;ARGLU1;ARHGEF16;ARPP19;ATM;ATR;AURKAIP1;AZIN1;BACH1;BOD1L1;CACNB2;CBX4;CCNT1;CDK13;CDKN2AIP;CHCHD5;CHD6;CHID1;CIB1;CINP;CLN5;COG3;CREBRF;CSNK1A1;CSNK1G3;CSNK2A1;CXADR;DAPK3;DCAF4L1;DCUN1D3;DDX39B;DIS3;DMTF1;DNAJC24;DUSP16;EIF2B2;ELOF1;EMG1;EML6;EPB41L4A-AS1;ERI2;ERP44;ESCO1;FAM135A;FBXO22;FBXO31;FBXO33;FKBP15;GABPB1-AS1;…
M2	transfac_pro__M02060	5.34	0.0675	ELK3 (directAnnotation).	BCLAF1; ELF1; ELF5; ELK1; ELK4; ERF; ERG; ETS1; ETS2; ETV1; ETV2; ETV3; ETV4; ETV5; FEV; FLI1; GABPA; GABPB1; SRF (inferredBy_MotifSimilarity). ELF2; ETV3L; ETV6; ETV7 (inferredBy_MotifSimilarity_n_Orthology).	194	3588	AAAS;ABTB1;AFTPH;AMD1;ANAPC11;ANKRD42;ANKS3;APBA3;ARFIP2;ATE1;ATF4;ATM;AURKAIP1;BCAP31;BOD1L1;BRD9;C2;CAPRIN2;CCDC39;CCNT1;CCPG1;CDK13;CDKN2AIP;CHCHD5;CHD2;CHID1;CHORDC1;CIB1;CINP;CLOCK;COG3;COQ5;COX6B1;COX7A2L;CREBRF;CSNK1A1;CSNK1G3;CXADR;DAD1;DAPK3;DCAF4L1;DCUN1D3;DDX18;DDX39B;DDX56;DIS3;DMTF1;DNAJC24;DYRK1A;EIF2B2;EIF4A2;EMG1;EPB41L4A-AS1;ERI2;ESCO1;FAM49B;FAR1;FBXO22;FBXO31;FBXO33;FKBP15;GABP…
M2	dbcorrdb__POLR2A__ENCSR000EAY_1__m1	5.33	0.0674	POLR2A (directAnnotation).	BCLAF1; BRF1; E2F1; E2F6; ELF1; ELK1; ELK4; ETS1; ETV1; EZH2; GABPA; GABPB1; GTF2F1; HCFC1; MAX; MXI1; NR2C2; PHF8; PML; SIN3A; SMARCA4; TAF1; XRCC4; ZMIZ1; ZNF274 (inferredBy_MotifSimilarity). ERG; FLI1 (inferredBy_MotifSimilarity_n_Orthology).	219	3944	AAAS;ACAA1;AFTPH;AMD1;ANKRD42;ANKS3;ARF4;ARFIP2;ARHGEF16;ARRDC3;ASH1L;ATF4;ATM;ATR;AURKAIP1;AVL9;AZIN1;BCAP31;BCR;BOD1L1;BRD2;C20orf24;C21orf2;C5orf22;CASP8AP2;CBX7;CCDC144A;CCDC144B;CCNL1;CCNL2;CCNT1;CDK13;CDKN2AIP;CHCHD5;CHID1;CHMP2A;CIB1;CLK3;CLN5;CLOCK;COG3;COX6B1;COX7A2L;CPEB1;CSNK1A1;CSNK1G3;CSNK2A1;CXADR;DAD1;DCAF4L1;DDX19B;DDX39B;DDX56;DNAJB2;DUSP16;DYRK1A;EIF2B2;EIF2S1;EIF4E;ELOF1;EPB41L…
M2	dbcorrdb__POLR2A__ENCSR000BHH_1__m1	5.32	0.0674	POLR2A (directAnnotation).	BCLAF1; BHLHE40; BRF1; CEBPB; CTCF; E2F1; E2F6; ELF1; ELK1; ELK4; ESRRA; ETS1; EZH2; FOXP2; GABPA; HCFC1; HDAC2; MAX; MXI1; MYC; NELFE; NRF1; PHF8; PML; RBBP5; SIN3A; SMARCA4; SREBF1; SREBF2; SUPT20H; TAF1; THAP1; XRCC4; ZMIZ1; ZNF143; ZNF274 (inferredBy_MotifSimilarity). FLI1 (inferredBy_MotifSimilarity_n_Orthology).	254	4898	AAAS;AAMP;AFTPH;AK6;AKAP8;AMD1;ANAPC11;ANKS3;APBA3;ARF4;ARFIP2;ARHGEF16;ARRDC3;ASH1L;ATF2;ATF4;ATM;ATR;AURKAIP1;AVL9;BCAP31;BDP1;BIRC6;BLOC1S2;BOD1L1;BRD2;BUB3;C16orf72;C2;C20orf24;C21orf2;C5orf22;CAPRIN2;CASP8AP2;CBX4;CBX7;CCDC12;CCDC144A;CCNL1;CCNL2;CCPG1;CDK13;CDKN2AIP;CFAP97;CHIC1;CHMP2A;CHORDC1;CIB1;CLK3;CLN5;CLOCK;COQ5;COX7A2L;CPEB1;CSNK1A1;CSNK1G3;CSNK2A1;CXADR;DAD1;DDX19B;DDX39B;DDX56;DNA…
M2	transfac_pro__M01976	5.32	0.0674	ELF2 (inferredBy_Orthology).	EHF; ELF1; ELF3; ELF4; ELF5; ELK1; ELK3; ELK4; ERF; ERG; ETS1; ETS2; ETV1; ETV2; ETV3; ETV4; ETV5; ETV6; ETV7; FEV; FLI1; GABPA; NR2C2; SPDEF (inferredBy_MotifSimilarity). ETV3L (inferredBy_MotifSimilarity_n_Orthology).	217	4928	AAAS;ABTB1;ACAA1;AFTPH;AHSA2;AMD1;ANAPC11;ANKRD42;ANKS3;ARFIP2;ARGLU1;ASH1L;ATF2;ATM;ATP5A1;AURKAIP1;AURKC;BCR;BOD1L1;BRD9;C2;CAPRIN1;CBX4;CCDC186;CCDC39;CCNL1;CCNT1;CDK13;CDKN2AIP;CFAP97;CHCHD5;CHD1;CHD2;CHMP2A;CHORDC1;CIB1;CINP;CLDN12;CLOCK;COG3;COQ5;COX7A2L;CREBRF;CSNK1A1;CSNK1G3;CSNK2A1;DCAF4L1;DCUN1D3;DDX18;DDX39B;DDX56;DIS3;DMTF1;DYRK1A;EIF2B2;EIF3A;EIF4E;EMG1;EML6;EPB41L4A-AS1;ERI2;ERP44;E…
M2	cisbp__M1903	5.32	0.0673	ELK4 (directAnnotation).	BCLAF1; EGR1; ELF1; ELF2; ELF4; ELK1; ELK3; ERF; ERG; ETS1; ETS2; ETV1; ETV2; ETV3; ETV4; ETV5; FEV; FLI1; GABPA; GABPB1; HCFC1; PHF8; PML; POLR2A; SIN3A; SRF; TAF1 (inferredBy_MotifSimilarity). ETV3L; ETV6; ETV7 (inferredBy_MotifSimilarity_n_Orthology).	152	2488	ACTR3;AFTPH;ANAPC11;ANKRD42;ANKS3;ARFIP2;ARHGEF16;ATF4;ATM;AURKAIP1;BOD1L1;BRD9;CCDC12;CCDC39;CCNT1;CDK13;CHCHD5;CHD2;CHID1;CHMP2A;CIB1;CLOCK;COG3;COX6B1;CREBRF;CSNK1A1;CSNK1G3;CSNK2A1;CXADR;DCAF4L1;DCUN1D3;DDX18;DDX39B;DIS3;DMTF1;DNAJC24;DYRK1A;EIF2B2;EIF4E;ELOF1;EMG1;ERI2;ERP44;FBXO22;GABPB1-AS1;GMPR2;GNAI3;GOLGA1;GOLGA2P5;GOLGB1;GON4L;GPATCH2;GPATCH2L;GPR107;GRK2;GRPEL2;GSKIP;GTF3C1;GTPBP4;HBE…
M2	taipale_cyt_meth__ETV1_NACCGGAWGTN_eDBD	5.29	0.0671	ETV1 (directAnnotation).	BCLAF1; ELF1; ELK1; ELK3; ELK4; ERF; ERG; ETS1; ETS2; ETV2; ETV3; ETV4; ETV5; FEV; FLI1; GABPA; GABPB1; POLR2A; SRF; TAF1 (inferredBy_MotifSimilarity). ETV3L; ETV6; ETV7 (inferredBy_MotifSimilarity_n_Orthology).	194	3566	ABTB1;AMD1;ANKRD42;APBA3;APH1A;ARFIP2;ARHGEF16;ATF2;ATM;ATR;AURKAIP1;AVL9;BCAP31;BOD1L1;C2;CAND1;CBX4;CCDC39;CCNT1;CCPG1;CDK13;CDKN2AIP;CFAP97;CHCHD5;CHD2;CHID1;CHMP2A;CHORDC1;CIB1;CLK3;CLOCK;COG3;COX6B1;CPSF2;CREBRF;CSNK1G3;CSNK2A1;CXADR;DAD1;DAPK3;DCAF4L1;DCUN1D3;DDB1;DDX18;DDX39B;DIS3;DMTF1;DNAJC24;DYRK1A;EIF2B2;EIF4A2;EIF4E;ELOF1;EMG1;EPB41L4A-AS1;ERI2;ESCO1;FBXO22;FBXO31;FBXO33;GABPB1-AS1;GA…
M2	taipale__ETV5_DBD_ACCGGAWGYN	5.29	0.0671	ETV5 (directAnnotation).	BCLAF1; ELF1; ELK1; ELK3; ELK4; ERF; ERG; ETS1; ETS2; ETV1; ETV2; ETV3; ETV4; ETV6; FEV; FLI1; GABPA; GABPB1; SPDEF; SRF; TAF1 (inferredBy_MotifSimilarity). ELF2; ETV3L; ETV7 (inferredBy_MotifSimilarity_n_Orthology).	201	3678	AAAS;ABTB1;ACAA1;AMD1;ANAPC11;ANKRD42;ANKS3;APBA3;APH1A;ARFIP2;ATF2;ATF4;ATM;AURKAIP1;BOD1L1;BRD9;C2;CACNB2;CASP8AP2;CBX4;CCDC39;CCNT1;CCPG1;CDK13;CDKN2AIP;CHCHD5;CHD2;CHID1;CHORDC1;CIB1;CINP;CLK3;CLOCK;COG3;COX6B1;CPEB1;CPSF2;CREBRF;CSNK1A1;CSNK1G3;CSNK2A1;CXADR;DAD1;DAPK3;DCAF4L1;DCUN1D3;DDX18;DDX39B;DDX56;DIS3;DMTF1;DNAJC24;DYRK1A;EIF2B2;EIF4A2;ELOF1;EMG1;EPB41L4A-AS1;ERI2;ESCO1;FAM49B;FAR1;FB…
M2	cisbp__M5424	5.28	0.067	ETV5 (directAnnotation).	BCLAF1; ELF1; ELF2; ELF4; ELK1; ELK3; ELK4; ERF; ERG; ETS1; ETS2; ETV1; ETV2; ETV3; ETV4; ETV6; FEV; FLI1; GABPA; GABPB1; SPDEF; SRF; TAF1 (inferredBy_MotifSimilarity). ETV3L; ETV7 (inferredBy_MotifSimilarity_n_Orthology).	213	3993	AAAS;ABTB1;ACAA1;AMD1;ANAPC11;ANKRD42;ANKS3;APBA3;APH1A;ARFIP2;ARHGEF16;ATF2;ATF4;ATM;ATR;AURKAIP1;BOD1L1;BRD9;C2;CACNB2;CAND1;CASP8AP2;CBX4;CCDC39;CCNT1;CCPG1;CDK13;CDKN2AIP;CHCHD5;CHD1;CHD2;CHID1;CHORDC1;CIB1;CINP;CLK3;CLOCK;COG3;COQ5;COX6B1;CPEB1;CPSF2;CREBRF;CSNK1A1;CSNK1G3;CSNK2A1;CXADR;DAD1;DAPK3;DCAF4L1;DCUN1D3;DDX18;DDX39B;DDX56;DIS3;DMTF1;DNAJB1;DNAJC24;DYRK1A;EIF2B2;EIF4A2;EIF4E;ELOF1;E…
M2	transfac_pro__M02059	5.28	0.067	ELK1 (directAnnotation).	BCLAF1; ELF1; ELF5; ELK3; ELK4; ERF; ERG; ETS1; ETS2; ETV1; ETV2; ETV3; ETV4; ETV5; ETV6; FEV; FLI1; GABPA; GABPB1; SRF (inferredBy_MotifSimilarity). ELF2; ELF4; ETV3L; ETV7 (inferredBy_MotifSimilarity_n_Orthology).	219	4332	AAAS;ABTB1;ACAA1;AFTPH;AMD1;ANAPC11;ANKRD42;ANKS3;APBA3;ARFIP2;ARGLU1;ATE1;ATF4;ATM;AURKAIP1;AURKC;BCAP31;BOD1L1;BRD9;C2;CACNB2;CAND1;CAPRIN2;CASP8AP2;CBX4;CCDC144B;CCDC39;CCNT1;CCPG1;CDK13;CDKN2AIP;CHCHD5;CHD2;CHID1;CHORDC1;CIB1;CINP;CLK3;CLOCK;COG3;COX6B1;COX7A2L;CPSF2;CREBRF;CSNK1A1;CSNK1G3;CXADR;DAD1;DAPK3;DCAF4L1;DCUN1D3;DDX18;DDX39B;DDX56;DENND1C;DIS3;DMTF1;DNAJC24;DYRK1A;EIF2B2;EIF4A2;EIF4…
M2	dbcorrdb__POLR2A__ENCSR000FAW_1__m1	5.27	0.0669	POLR2A (directAnnotation).	ELF1; ELK1; ELK4; ETS1; GABPA; HCFC1; MYC; NRF1; PHF8; PML; SIN3A; SRF; TAF1; ZNF143 (inferredBy_MotifSimilarity).	238	4396	ACAA1;AFTPH;AK6;AMD1;ANAPC11;ANKRD26;ANKRD42;ANKRD9;ANKS3;APBA3;ARF4;ARFIP2;ARHGEF16;ARRDC3;ASH1L;ATF4;ATM;ATR;AURKAIP1;AZIN1;BCAP31;BDP1;BOD1L1;BRD2;BTBD1;BUB3;C16orf72;C2;C20orf24;C21orf2;C5orf22;CASP8AP2;CBX4;CBX7;CCAR1;CCDC186;CCNL1;CCNL2;CCNT1;CDK13;CDKN2AIP;CEBPG;CHIC1;CHMP2A;CIB1;CINP;CLK3;CLN5;CLOCK;COX6B1;COX7A2L;CPEB1;CSNK1G3;CSNK2A1;CXADR;DAD1;DCUN1D3;DDX18;DDX39B;DMTF1;DNAJB1;DYRK1A;E…
M2	transfac_pro__M02039	5.27	0.0669	GABPA (inferredBy_Orthology).	BCLAF1; ELF1; ELF2; ELF4; ELK1; ELK3; ELK4; ERF; ERG; ETS1; ETS2; ETV1; ETV2; ETV3; ETV4; ETV5; ETV6; FEV; FLI1; GABPB1; PML; POLR2A; SRF; TAF1 (inferredBy_MotifSimilarity). ETV3L; ETV7 (inferredBy_MotifSimilarity_n_Orthology).	184	3256	AAAS;ABTB1;AMD1;ANAPC11;ANKRD42;ANKS3;APBA3;ARFIP2;ARHGEF16;ATE1;ATF2;ATF4;ATM;AURKAIP1;BCAP31;BOD1L1;BRD9;C2;CAPRIN2;CCDC39;CCNT1;CCPG1;CDK13;CDKN2AIP;CHCHD5;CHD2;CHID1;CHMP2A;CHORDC1;CIB1;CINP;CLOCK;COG3;COX6B1;COX7A2L;CPEB1;CREBRF;CSNK1A1;CSNK1G3;CSNK2A1;DAD1;DAPK3;DCAF4L1;DCUN1D3;DDX18;DDX39B;DDX56;DIS3;DMTF1;DNAJC24;DYRK1A;EIF2B2;EIF4A2;ELOF1;EMG1;EPB41L4A-AS1;ERI2;FBXO22;FBXO30;FBXO31;GABPB…
M2	dbcorrdb__POLR2A__ENCSR000EAD_1__m1	5.26	0.0668	POLR2A (directAnnotation).	BCLAF1; ELF1; ELK1; ELK4; ETS1; EZH2; GABPA; HCFC1; MXI1; PHF8; PML; RBBP5; SIN3A; TAF1; THAP1; ZNF143 (inferredBy_MotifSimilarity). FLI1 (inferredBy_MotifSimilarity_n_Orthology).	261	4909	AAAS;ACAA1;ACTR3;AFTPH;AK6;AMD1;ANAPC11;ANKLE2;ANKRD26;ANKRD42;ANKS3;APBA3;ARF4;ARFIP2;ARHGEF16;ARRDC3;ASH1L;ATF4;ATM;ATR;AURKAIP1;AVL9;AZIN1;BCAP31;BDP1;BIRC6;BOD1L1;BRD2;BUB3;C16orf72;C20orf24;C21orf2;CASP8AP2;CBX4;CBX7;CCAR1;CCDC144A;CCNL1;CCNT1;CCPG1;CDK13;CDKN2AIP;CEBPG;CFAP97;CHD6;CHID1;CHMP2A;CIB1;CINP;CLK3;CLN5;CLOCK;COG3;COQ5;COX7A2L;CPEB1;CRY1;CSNK1A1;CSNK1G3;CSNK2A1;CXADR;DAD1;DCAF11;D…
M2	cisbp__M0713	5.25	0.0668	ERF; ETV3; ETV3L (inferredBy_Orthology).	BCLAF1; EHF; ELF1; ELF2; ELF3; ELF4; ELF5; ELK1; ELK3; ELK4; ERG; ETS1; ETS2; ETV1; ETV2; ETV4; ETV5; FEV; FLI1; GABPA; GABPB1; SRF (inferredBy_MotifSimilarity). ETV6; ETV7 (inferredBy_MotifSimilarity_n_Orthology).	184	3453	ABTB1;ACTR3B;AFTPH;AHSA2;ANAPC11;ANKRD42;ANKS3;APH1A;ARFIP2;ARGLU1;ARHGEF16;ATF4;ATM;ATP5A1;AURKAIP1;BOD1L1;BRD9;C1orf52;CBX4;CCDC39;CCNL1;CCNL2;CCNT1;CCPG1;CDK13;CFAP97;CHCHD5;CHD1;CHID1;CHMP2A;CHORDC1;CIB1;COG3;COL7A1;COQ5;COX6B1;COX7A2L;CPEB1;CREBRF;CSNK1A1;CSNK1G3;CSNK2A1;CXADR;DCUN1D3;DDX39B;DDX56;DIS3;DMTF1;DNAJC24;DYRK1A;EMG1;ERI2;ERP44;ESCO1;FAM49B;FBXO22;FBXO31;FBXO33;FKBP15;GABPB1-AS1;G…
M2	cisbp__M4620	5.24	0.0666	GABPA (directAnnotation).	BCLAF1; EGR1; ELF1; ELF2; ELF5; ELK1; ELK3; ELK4; ERF; ERG; ETS1; ETS2; ETV1; ETV2; ETV3; ETV4; ETV5; ETV6; FEV; FLI1; GABPB1; HCFC1; NR2C2; PHF8; PML; POLR2A; RBBP5; SIN3A; SRF; TAF1 (inferredBy_MotifSimilarity). ETV3L; ETV7 (inferredBy_MotifSimilarity_n_Orthology).	186	3566	AAAS;AFTPH;ANAPC11;ANKRD42;ANKS3;APBA3;ARF4;ARFIP2;ARHGEF16;ARRDC3;ATF4;ATM;AURKAIP1;BCAP31;BOD1L1;BRD9;C1orf52;C2;CAND1;CBX4;CCDC39;CDK13;CDKN2AIP;CHCHD5;CHD1;CHD2;CHID1;CHMP2A;CIB1;CINP;COG3;COL7A1;COX6B1;CSNK1A1;CSNK1G3;CSNK2A1;CXADR;DCAF4L1;DCUN1D3;DDX18;DDX39B;DDX56;DIS3;DMTF1;DNAJC24;EIF2B2;EIF4E;EMG1;EPB41L4A-AS1;ERI2;ERP44;ESCO1;FBXO22;FBXO31;FKBP15;GAD1;GMPR2;GNAI3;GOLGA1;GOLGA2P5;GON4L;…
M2	dbcorrdb__BCLAF1__ENCSR000BJZ_1__m1	5.22	0.0665	BCLAF1 (directAnnotation).	BRF1; E2F6; ELF1; ELF2; ELK1; ELK3; ELK4; ERF; ERG; ETS1; ETV1; ETV3; ETV4; ETV5; ETV6; EZH2; FEV; FLI1; FOXP2; GABPA; GABPB1; HCFC1; KDM5A; MAX; MXI1; MYC; NR2C2; PHF8; PML; POLR2A; RBBP5; RELA; SIN3A; TAF1; XRCC4; ZMIZ1; ZNF143; ZNF274 (inferredBy_MotifSimilarity). ETS2; ETV2; ETV7 (inferredBy_MotifSimilarity_n_Orthology).	217	4329	AAAS;ACAA1;AFTPH;AMD1;ANAPC11;ANKRD42;ANKRD9;ANKS3;APBA3;APH1A;ARF4;ARFIP2;ARHGEF16;ASH1L;ATF2;ATF4;ATM;ATR;AURKAIP1;BDP1;BIRC6;BOD1L1;C2;C9orf72;CASP8AP2;CBX4;CCDC186;CCDC39;CCNL1;CCNL2;CCNT1;CDK13;CDKN2AIP;CHCHD5;CHD1;CHID1;CHMP2A;CHORDC1;CIB1;COG3;COX6B1;CPEB1;CSNK1A1;CSNK1G3;CSNK2A1;DCAF4L1;DDX18;DDX39B;DDX56;DIS3;DMTF1;DNAJC24;DYRK1A;E4F1;EIF2B2;EIF4A2;ELOF1;EMG1;ENGASE;EPB41L4A-AS1;ERI2;ERP…
M2	cisbp__M5385	5.22	0.0665	ELK4 (directAnnotation).	BCLAF1; ELF1; ELF2; ELK1; ELK3; ERF; ERG; ETS1; ETS2; ETV1; ETV2; ETV3; ETV4; ETV5; ETV6; FEV; FLI1; GABPA; GABPB1; SRF; TAF1 (inferredBy_MotifSimilarity). ELF4; ETV3L; ETV7 (inferredBy_MotifSimilarity_n_Orthology).	209	4341	AAAS;ABTB1;AFTPH;AMD1;ANAPC11;ANKRD42;ANKS3;APBA3;ARFIP2;ATF4;ATM;AURKAIP1;BCAP31;BCR;BOD1L1;BRD9;C2;CAPRIN2;CASP8AP2;CBX4;CCDC144B;CCDC39;CCNT1;CCPG1;CDK13;CDKN2AIP;CHCHD5;CHD2;CHID1;CHMP2A;CHORDC1;CIB1;CINP;CLK3;CLOCK;COG3;COL7A1;COX6B1;COX7A2L;CPEB1;CPSF2;CREBRF;CSNK1A1;CSNK1G3;CXADR;DAD1;DAPK3;DCAF4L1;DCUN1D3;DDX18;DDX19B;DDX39B;DDX56;DIS3;DMTF1;DNAJC24;DYRK1A;EIF2B2;EIF4A2;EMG1;EPB41L4A-AS1;…
M2	cisbp__M6252	5.22	0.0664	GABPA (directAnnotation).	BCLAF1; EGR1; ELF1; ELF2; ELF5; ELK1; ELK3; ELK4; ERF; ERG; ETS1; ETS2; ETV1; ETV2; ETV3; ETV4; ETV5; ETV6; FEV; FLI1; GABPB1; HCFC1; NR2C2; PHF8; PML; POLR2A; RELA; SIN3A; SRF; TAF1 (inferredBy_MotifSimilarity). ETV3L; ETV7 (inferredBy_MotifSimilarity_n_Orthology).	207	4288	AAAS;ACTR3;AFTPH;AHSA2;AMD1;ANAPC11;ANKRD42;ANKRD9;ANKS3;ARF4;ARFIP2;ARHGEF16;ARRDC3;ATM;AURKAIP1;BAIAP3;BCAP31;BOD1L1;BRD9;C1orf52;C2;CACNB2;CBX4;CCDC39;CCNL1;CCNT1;CDK13;CDKN2AIP;CHCHD5;CHD2;CHID1;CHMP2A;CIB1;CINP;CLN5;COG3;COX6B1;CPSF2;CSNK1A1;CSNK1G3;CSNK2A1;CXADR;DCAF4L1;DCUN1D3;DDX18;DDX39B;DIS3;DMTF1;DNAJC24;DYRK1A;EIF2B2;EIF4E;ELOF1;EMG1;EPB41L4A-AS1;ERI2;ERP44;FAM105A;FAM135A;FAM49B;FBXO…
M2	cisbp__M0700	5.22	0.0664	ETV4 (inferredBy_Orthology).	BCLAF1; ELF1; ELF2; ELF4; ELK1; ELK3; ELK4; ERF; ERG; ETS1; ETS2; ETV1; ETV2; ETV3; ETV5; FEV; FLI1; GABPA; GABPB1; POLR2A; SRF (inferredBy_MotifSimilarity). ETV3L; ETV6; ETV7 (inferredBy_MotifSimilarity_n_Orthology).	227	4250	AAAS;ACAA1;AMD1;ANAPC11;ANKRD42;APBA3;APH1A;ARFIP2;ARHGEF16;ATE1;ATF2;ATF4;ATM;ATR;AURKAIP1;BCR;BOD1L1;BRD9;C1orf52;C2;CAND1;CBX4;CCDC39;CCNT1;CCPG1;CDH8;CDK13;CDKN2AIP;CFAP97;CHCHD5;CHD2;CHID1;CHMP2A;CHORDC1;CIB1;CLK3;CLOCK;COG3;COX6B1;COX7A2L;CRBN;CREBRF;CSNK1A1;CSNK1G3;CSNK2A1;CXADR;DAD1;DAPK3;DCAF4L1;DCUN1D3;DDX18;DDX39B;DDX56;DIS3;DMTF1;DNAJC24;DYRK1A;EIF2B2;EIF4A2;EIF4E;ELOF1;EMG1;EPB41L4A-…
M2	dbcorrdb__POLR2A__ENCSR000BKI_1__m1	5.21	0.0663	POLR2A (directAnnotation).	BCLAF1; E2F6; ELF1; ELK1; ELK4; ETS1; EZH2; FOXP2; GABPA; HCFC1; MXI1; PHF8; PML; RBBP5; SIN3A; TAF1; THAP1; ZNF143 (inferredBy_MotifSimilarity).	232	4585	AAAS;AFTPH;AMD1;ANAPC11;ANKS3;APBA3;ARF4;ARFIP2;ARHGEF16;ARRDC3;ASH1L;ATF2;ATF4;ATM;ATR;AURKAIP1;AVL9;AZIN1;BCAP31;BDP1;BOD1L1;BRD2;BRWD1;C2;C20orf24;C21orf2;CASP8AP2;CBX4;CBX7;CCAR1;CCDC144B;CCNL1;CCNL2;CCNT1;CCPG1;CDH8;CDK13;CDKN2AIP;CHD1;CHMP2A;CHORDC1;CIB1;CINP;CLK3;CLN5;CLOCK;COG3;CREBRF;CSNK1G3;CSNK2A1;CXADR;DAD1;DCUN1D3;DDB1;DDX19B;DDX39B;DDX56;DMTF1;DTWD1;DYRK1A;EIF2B2;EIF2S1;EIF4A2;EIF4A…
M2	transfac_pro__M02065	5.2	0.0663	ETV1 (directAnnotation).	BCLAF1; EGR1; ELF1; ELF2; ELF4; ELK1; ELK3; ELK4; EP300; ERF; ERG; ETS1; ETS2; ETV2; ETV3; ETV4; ETV5; ETV6; FEV; FLI1; GABPA; GABPB1; PML; POLR2A; SRF; TAF1 (inferredBy_MotifSimilarity). ETV3L; ETV7 (inferredBy_MotifSimilarity_n_Orthology).	169	3086	AAAS;ABTB1;AMD1;ANKRD42;ARFIP2;ARHGEF16;ATE1;ATF2;ATF4;ATM;AURKAIP1;BOD1L1;BRD9;C2;CBX4;CCDC39;CCNT1;CDK13;CDKN2AIP;CEBPG;CHCHD5;CHD2;CHID1;CHMP2A;CHORDC1;CIB1;CINP;CLOCK;COG3;COX6B1;CSNK1A1;CSNK1G3;DAD1;DCAF4L1;DCUN1D3;DDX18;DDX39B;DIS3;DMTF1;DNAJC24;DYRK1A;EIF2B2;EIF4A2;EIF4E;EMG1;EPB41L4A-AS1;ERI2;FBXO22;GABPB1-AS1;GMPR2;GNAI3;GOLGA1;GOLGA2P5;GOLGB1;GON4L;GPATCH2;GPATCH2L;GPR107;GRK2;GRPEL2;GS…
M2	taipale__ELK4_DBD_ACCGGAARTN	5.2	0.0663	ELK4 (directAnnotation).	BCLAF1; ELF1; ELF2; ELK1; ELK3; ERF; ERG; ETS1; ETS2; ETV1; ETV2; ETV3; ETV4; ETV5; ETV6; FEV; FLI1; GABPA; GABPB1; SRF; TAF1 (inferredBy_MotifSimilarity). ELF4; ETV3L; ETV7 (inferredBy_MotifSimilarity_n_Orthology).	179	3566	AAAS;ABTB1;AMD1;ANAPC11;ANKRD42;ANKS3;APBA3;ARFIP2;ATF4;ATM;AURKAIP1;BCAP31;BOD1L1;BRD9;C2;CBX4;CCDC144B;CCDC39;CCNT1;CCPG1;CDK13;CDKN2AIP;CHCHD5;CHD2;CHID1;CHMP2A;CHORDC1;CIB1;CINP;CLOCK;COG3;COL7A1;COX6B1;COX7A2L;CPEB1;CPSF2;CREBRF;CSNK1A1;CSNK1G3;CXADR;DAD1;DAPK3;DCAF4L1;DCUN1D3;DDX18;DDX19B;DDX39B;DDX56;DIS3;DMTF1;DNAJC24;DYRK1A;EIF2B2;EIF4A2;EMG1;EPB41L4A-AS1;ERI2;ESCO1;FAR1;FBXO22;FBXO31;FB…
M2	jaspar__MA0916.1	5.19	0.0662	ERF; ETV3; ETV3L (inferredBy_Orthology).	BCLAF1; EHF; ELF1; ELF2; ELF3; ELF4; ELF5; ELK1; ELK3; ELK4; ERG; ETS1; ETS2; ETV1; ETV2; ETV4; ETV5; FEV; FLI1; GABPA; GABPB1; SRF (inferredBy_MotifSimilarity). ETV6; ETV7 (inferredBy_MotifSimilarity_n_Orthology).	193	3846	AAAS;ABTB1;ACTR3B;AFTPH;AHSA2;ANAPC11;ANKRD42;ANKS3;APH1A;ARFIP2;ARGLU1;ARHGEF16;ATF4;ATG7;ATM;ATP5A1;AURKAIP1;BOD1L1;C1orf52;CBX4;CCDC186;CCDC39;CCNL1;CCNL2;CCNT1;CCPG1;CDK13;CDKN2AIP;CFAP97;CHCHD5;CHD1;CHID1;CHMP2A;CHORDC1;CIB1;CLK3;COG3;COL7A1;COQ5;COX6B1;COX7A2L;CPEB1;CREBRF;CSNK1A1;CSNK1G3;CSNK2A1;CXADR;DCUN1D3;DDX39B;DDX56;DIS3;DMTF1;DNAJC24;DYRK1A;EMG1;ERI2;ERP44;ESCO1;FAM49B;FBXO22;FBXO31…
M2	flyfactorsurvey__Ets96B_SANGER_5_FBgn0039225	5.18	0.0662	ETV1; ETV4; ETV5 (inferredBy_Orthology).	BCLAF1; ELF1; ELF2; ELK1; ELK3; ELK4; ERF; ERG; ETS1; ETS2; ETV2; ETV3; FEV; FLI1; GABPA; GABPB1; SRF (inferredBy_MotifSimilarity). ETV3L; ETV6; ETV7 (inferredBy_MotifSimilarity_n_Orthology).	188	3864	AAAS;ABTB1;AFTPH;ANAPC11;ANKRD42;ANKS3;APBA3;ARFIP2;ARGLU1;ATF4;ATM;AURKAIP1;BCAP31;BCR;BOD1L1;BRD9;C1orf52;C2;CACNB2;CCNL1;CCNT1;CDK13;CDKN2AIP;CHCHD5;CHD1;CHD2;CHID1;CHMP2A;CHORDC1;CIB1;CLN5;CLOCK;COG3;COX6B1;COX7A2L;CPEB1;CREBRF;CSNK1A1;CSNK1G3;CSNK2A1;CXADR;CYHR1;DAPK3;DCUN1D3;DDX19B;DDX39B;DDX56;DIS3;DMTF1;DNAJC24;DYRK1A;EIF2B2;EIF4A2;ELOF1;EMG1;EPB41L4A-AS1;ERI2;ERP44;EZH1;FAM135A;FAR1;FBXO…
M2	transfac_pro__M01258	5.18	0.0661		BCLAF1; EGR1; ELF1; ELF2; ELF4; ELF5; ELK1; ELK3; ELK4; ERF; ERG; ETS1; ETS2; ETV1; ETV2; ETV3; ETV4; ETV5; ETV6; FEV; FLI1; GABPA; GABPB1; HCFC1; NR2C2; PHF8; PML; POLR2A; RBBP5; SIN3A; SRF; TAF1 (inferredBy_MotifSimilarity). ETV3L; ETV7 (inferredBy_MotifSimilarity_n_Orthology).	218	4629	AAAS;ACTR3;AFTPH;AHSA2;AMD1;ANAPC11;ANKRD42;ANKS3;APBA3;ARFIP2;ARHGEF16;ARRDC3;ATF4;ATM;ATP13A3;ATP5A1;AURKAIP1;BACH1;BCAP31;BOD1L1;BRD9;C1orf52;C2;CAND1;CAPRIN1;CBX4;CCDC186;CCDC39;CCNL1;CCNL2;CCNT1;CDK13;CDKN2AIP;CHCHD5;CHD2;CHID1;CHMP2A;CIB1;CINP;CLN5;CLOCK;COG3;COL7A1;COX6B1;CPSF2;CSNK1A1;CSNK1G3;CSNK2A1;CXADR;DCAF4L1;DCUN1D3;DDX18;DDX39B;DDX56;DIS3;DMTF1;DNAJC24;DYRK1A;EIF2B2;EIF4E;ELOF1;EMG…
M2	dbcorrdb__GABPA__ENCSR000BLO_1__m1	5.18	0.0661	GABPA (directAnnotation).	BCLAF1; CREB1; E2F4; E2F6; EGR1; ELF1; ELF2; ELF4; ELK1; ELK3; ELK4; ERF; ERG; ESRRA; ETS1; ETS2; ETV1; ETV2; ETV3; ETV4; ETV5; ETV6; EZH2; FEV; FLI1; FOXP2; GABPB1; HCFC1; IRF1; KDM5A; KDM5B; MAX; MXI1; MYC; NR2C2; PHF8; PML; POLR2A; RBBP5; RELA; SIN3A; SMARCA4; SREBF1; SREBF2; SRF; SUPT20H; TAF1; UBTF; XRCC4; ZMIZ1; ZNF143; ZNF274 (inferredBy_MotifSimilarity). ETV3L; ETV7 (inferredBy_MotifSimil…	230	4906	AFTPH;ANAPC11;ANKRD42;ANKRD9;ANKS3;APBA3;ARF4;ARFIP2;ARHGEF16;ARRDC3;ATF4;ATM;ATR;AURKAIP1;BCR;BIRC6;BRD9;C2;CASP8AP2;CCDC12;CCDC186;CCDC39;CCNL2;CCNT1;CCPG1;CDK13;CEBPG;CHCHD5;CHD1;CHD2;CHID1;CHMP2A;CHORDC1;CIB1;COG3;COX6B1;CSNK1A1;CSNK1G3;CSNK2A1;CXADR;DCAF4L1;DCUN1D3;DDX18;DDX39B;DDX56;DIS3;DMTF1;DNAJC10;DNAJC24;DYRK1A;E4F1;EIF2B2;EIF4E;ELOF1;EMG1;ENGASE;EPB41L4A-AS1;ERI2;ERP44;ESCO1;FAM135A;F…
M2	transfac_pro__M02053	5.18	0.0661	ELF1 (directAnnotation).	EHF; ELF2; ELF3; ELF4; ELF5; ELK3; ELK4; ERF; ERG; ETS1; ETS2; ETV2; ETV5; ETV6; ETV7; FEV; FLI1; GABPA (inferredBy_MotifSimilarity). ELK1; ETV1; ETV3; ETV3L (inferredBy_MotifSimilarity_n_Orthology).	200	4560	AAAS;ABTB1;ACAA1;AFTPH;AHSA2;AMD1;ANKRD42;ANKS3;ARFIP2;ARGLU1;ASH1L;ATF2;ATM;ATP5A1;ATR;AURKAIP1;BOD1L1;C2;CAPRIN1;CBX4;CCDC144A;CCDC186;CCDC39;CCNL1;CCNT1;CCPG1;CDK13;CDKN2AIP;CHCHD5;CHD1;CHD2;CHMP2A;CHORDC1;CIB1;CINP;CLOCK;COG3;COQ5;COX7A2L;CREBRF;CREBZF;CSNK1G3;CSNK2A1;DCAF4L1;DCUN1D3;DDX18;DDX39B;DIS3;DMTF1;DYRK1A;EIF2B2;EIF3A;EIF4E;EMG1;EML6;EPB41L4A-AS1;ERI2;ERP44;ESCO1;FAM105A;FAM135A;FAM4…
M2	hocomoco__GABPA_MOUSE.H11MO.0.A	5.18	0.0661	GABPA (inferredBy_Orthology).	BCLAF1; EGR1; ELF1; ELF2; ELF5; ELK1; ELK3; ELK4; ERF; ERG; ETS1; ETS2; ETV1; ETV2; ETV3; ETV4; ETV5; ETV6; FEV; FLI1; GABPB1; HCFC1; NR2C2; PHF8; PML; POLR2A; RELA; SIN3A; SRF; TAF1; ZNF143 (inferredBy_MotifSimilarity). ETV3L; ETV7 (inferredBy_MotifSimilarity_n_Orthology).	192	3856	AAAS;AFTPH;AMD1;ANAPC11;ANKRD42;ANKRD9;ANKS3;ARF4;ARFIP2;ARHGEF16;ARRDC3;ATF4;ATM;ATP13A3;AURKAIP1;BCAP31;BOD1L1;BRD9;C1orf52;C2;CCDC39;CDK13;CDKN2AIP;CHCHD5;CHD1;CHD2;CHID1;CHMP2A;CIB1;CINP;COG3;COX6B1;CSNK1A1;CSNK1G3;CSNK2A1;CXADR;DCAF4L1;DCUN1D3;DDX18;DDX39B;DIS3;DMTF1;DYRK1A;EIF2B2;EIF4E;EMG1;EPB41L4A-AS1;ERI2;ERP44;ESCO1;FAM49B;FBXO22;FBXO31;GABPB1-AS1;GAD1;GMPR2;GNAI3;GOLGA1;GOLGA2P5;GON4L;…
M2	dbcorrdb__POLR2A__ENCSR000EXX_1__m1	5.16	0.0659	POLR2A (directAnnotation).	BCLAF1; ELF1; ELK4; ETS1; GABPA; GTF2F1; HCFC1; MXI1; NRF1; PHF8; PML; RBBP5; SIN3A; TAF1; ZNF143 (inferredBy_MotifSimilarity).	251	4491	AAAS;ACAA1;AFTPH;AK6;AMD1;ANAPC11;ANKRD26;ANKRD42;ANKS3;APBA3;ARF4;ARFIP2;ARHGEF16;ARRDC3;ASH1L;ATF4;ATM;ATR;AURKAIP1;AVL9;AZIN1;BDP1;BIRC6;BLOC1S2;BOD1L1;BRD2;C2;C20orf24;C21orf2;CASP8AP2;CBX4;CBX7;CCAR1;CCDC12;CCDC144A;CCNL1;CCNT1;CDK13;CHD6;CHIC1;CHMP2A;CIB1;CINP;CLK3;CLN5;CLOCK;COG3;COQ5;COX7A2L;CPEB1;CSNK1A1;CSNK1G3;CSNK2A1;CXADR;DAD1;DCAF11;DCUN1D3;DDX18;DDX27;DDX39B;DDX56;DYRK1A;EIF2B2;EIF…
M2	transfac_pro__M02068	5.16	0.0659	ETV3 (directAnnotation).	BCLAF1; ELF1; ELF2; ELK1; ELK3; ELK4; ERF; ERG; ETS1; ETS2; ETV1; ETV2; ETV4; ETV5; ETV6; FEV; FLI1; GABPA; GABPB1; SRF; TAF1 (inferredBy_MotifSimilarity). ETV3L; ETV7 (inferredBy_MotifSimilarity_n_Orthology).	224	4703	AAAS;ABTB1;ACAA1;AMD1;ANAPC11;ANKRD42;ANKS3;APBA3;ARFIP2;ARHGEF16;ATE1;ATF2;ATF4;ATM;AURKAIP1;AURKC;BCAP31;BOD1L1;BRD9;C2;CACNB2;CAPRIN2;CASP8AP2;CBX4;CBX7;CCDC39;CCNL1;CCNT1;CCPG1;CDK13;CDKN2AIP;CHCHD5;CHD1;CHD2;CHID1;CHMP2A;CHORDC1;CIB1;CINP;CLOCK;COG3;COL7A1;COX6B1;COX7A2L;CPEB1;CPSF2;CREBRF;CSNK1A1;CSNK1G3;CSNK2A1;DAD1;DAPK3;DCAF4L1;DCUN1D3;DDB1;DDX18;DDX19B;DDX39B;DDX56;DIS3;DMTF1;DNAJC10;DN…
M2	cisbp__M5420	5.16	0.0659	ETV1 (directAnnotation).	BCLAF1; ELF1; ELK1; ELK3; ELK4; ERF; ERG; ETS1; ETS2; ETV2; ETV3; ETV4; ETV5; ETV6; FEV; FLI1; GABPA; GABPB1; SRF (inferredBy_MotifSimilarity). ELF2; ETV3L; ETV7; SPIC (inferredBy_MotifSimilarity_n_Orthology).	177	3293	AAAS;ABTB1;AMD1;ANAPC11;ANKRD42;ANKS3;APBA3;ARFIP2;ATE1;ATF4;ATM;AURKAIP1;BCAP31;BOD1L1;BRD9;C2;CAPRIN2;CBX4;CCDC39;CCNT1;CDK13;CDKN2AIP;CHCHD5;CHD2;CHID1;CHORDC1;CIB1;CINP;CLOCK;COG3;COX6B1;COX7A2L;CPSF2;CREBRF;CSNK1A1;CSNK1G3;CXADR;DAD1;DAPK3;DCAF4L1;DCUN1D3;DDX18;DDX39B;DDX56;DIS3;DMTF1;DNAJC24;DYRK1A;EIF2B2;EIF4A2;EMG1;EPB41L4A-AS1;ERI2;ESCO1;FAR1;FBXO22;FBXO31;FBXO33;GABPB1-AS1;GGN;GMPR2;GNA…
M2	transfac_pro__M04826	5.16	0.0659	EP300 (directAnnotation).		184	3669	AAAS;ABTB1;ACAA1;ACSBG1;AFTPH;AMD1;ANAPC11;ANKRD42;ANKRD9;ANKS3;APH1A;ARFIP2;ASH1L;AURKAIP1;BOD1L1;CAPRIN2;CBX4;CCDC186;CCNT1;CCPG1;CDK13;CDKN2AIP;CHCHD5;CHD6;CHID1;CIB1;CINP;CLDN12;CLN5;CLOCK;COG3;COQ5;CREBRF;CSNK1G3;CXADR;DCUN1D3;DDB1;DDX39B;DIS3;DNAJC24;DYRK1A;EIF3A;EMG1;EPB41L4A-AS1;ERI2;ERP44;ESCO1;FAM135A;FAM49B;FBXO22;FBXO33;FKBP15;FOS;GAD1;GIGYF2;GNAI3;GOLGA1;GOLGA2P5;GON4L;GPATCH2L;GPBP1…
M2	taipale__ETV1_DBD_ACCGGAARYN	5.15	0.0659	ETV1 (directAnnotation).	BCLAF1; ELF1; ELK1; ELK3; ELK4; ERF; ERG; ETS1; ETS2; ETV2; ETV3; ETV4; ETV5; ETV6; FEV; FLI1; GABPA; GABPB1; SRF (inferredBy_MotifSimilarity). ELF2; ETV3L; ETV7; SPIC (inferredBy_MotifSimilarity_n_Orthology).	207	4159	AAAS;ABTB1;AMD1;ANAPC11;ANKRD42;ANKS3;APBA3;ARFIP2;ATE1;ATF4;ATM;AURKAIP1;BCAP31;BCR;BOD1L1;BRD9;C2;CACNB2;CAPRIN2;CASP8AP2;CBX4;CCDC39;CCNT1;CCPG1;CDK13;CDKN2AIP;CHCHD5;CHD2;CHID1;CHORDC1;CIB1;CINP;CLK3;CLOCK;COG3;COQ5;COX6B1;COX7A2L;CPSF2;CREBRF;CSNK1A1;CSNK1G3;CXADR;DAD1;DAPK3;DCAF4L1;DCUN1D3;DDX18;DDX39B;DDX56;DIS3;DMTF1;DNAJC24;DYRK1A;EIF2B2;EIF4A2;EMG1;EPB41L4A-AS1;ERI2;ESCO1;FAM49B;FAR1;FB…
M2	dbcorrdb__PML__ENCSR000BQM_1__m1	5.15	0.0658	PML (directAnnotation).	BCLAF1; ELF1; ELF2; ELK1; ELK3; ELK4; ETS1; ETV1; ETV6; GABPA; GABPB1; GTF2F1; HCFC1; HDAC6; KDM5B; PHF8; POLR2A; RBBP5; RELA; SIN3A; TAF1; ZNF143 (inferredBy_MotifSimilarity). ERG; ETV2; FLI1 (inferredBy_MotifSimilarity_n_Orthology).	236	4523	AAAS;ACTR3;AFTPH;AHSA2;AMD1;ANKRD42;ANKRD9;ANKS3;APBA3;ARF4;ARFIP2;ARHGEF16;ASH1L;ATE1;ATF2;ATF4;ATM;ATR;AURKAIP1;AVL9;AZIN1;BCR;BDP1;C16orf72;C2;C20orf24;C5orf22;CASP8AP2;CBX4;CBX7;CCDC144A;CCDC186;CCNL1;CCNL2;CCNT1;CCPG1;CDK13;CEBPG;CHCHD5;CHMP2A;CHORDC1;CIB1;CINP;CLK3;CLN5;CLOCK;COG3;COX6B1;COX7A2L;CPEB1;CSNK1A1;CSNK1G3;CSNK2A1;CXADR;DAD1;DCAF11;DCAF4L1;DCUN1D3;DDX18;DDX19B;DDX39B;DDX56;DIS3;D…
M2	transfac_pro__M01981	5.13	0.0657	ELK1 (inferredBy_Orthology).	BCLAF1; ELF1; ELF2; ELK3; ELK4; ERF; ERG; ETS1; ETS2; ETV1; ETV2; ETV3; ETV4; ETV5; FEV; FLI1; GABPA; SPDEF (inferredBy_MotifSimilarity). ETV3L; ETV6; ETV7 (inferredBy_MotifSimilarity_n_Orthology).	199	3850	ABTB1;AFTPH;AMD1;ANAPC11;ANKRD42;ANKS3;APBA3;ARFIP2;ARGLU1;ATE1;ATF2;ATF4;ATM;AURKAIP1;BCAP31;BOD1L1;C2;CAPRIN2;CBX4;CCDC39;CCNT1;CCPG1;CDK13;CDKN2AIP;CHCHD5;CHD2;CHID1;CHORDC1;CIB1;CINP;CLN5;CLOCK;COG3;COQ5;COX6B1;COX7A2L;CREBRF;CSNK1A1;CSNK1G3;CXADR;DAD1;DAPK3;DCAF4L1;DCUN1D3;DDX18;DDX39B;DDX56;DIS3;DMTF1;DNAJC24;DYRK1A;EIF2B2;EIF3A;EIF4A2;EMG1;EPB41L4A-AS1;ERI2;ERP44;ESCO1;FAM49B;FAR1;FBXO22;F…
M2	hocomoco__ELK1_MOUSE.H11MO.0.B	5.13	0.0657	ELK1 (inferredBy_Orthology).	BCLAF1; EGR1; ELF1; ELF2; ELK3; ELK4; ERF; ERG; ETS1; ETS2; ETV1; ETV2; ETV3; ETV4; ETV5; ETV6; FEV; FLI1; GABPA; GABPB1; HCFC1; PHF8; PML; POLR2A; SRF; TAF1 (inferredBy_MotifSimilarity). ETV3L; ETV7 (inferredBy_MotifSimilarity_n_Orthology).	130	2069	AAAS;AFTPH;AMD1;ANAPC11;ANKRD42;ANKS3;ARFIP2;ARHGEF16;AURKAIP1;BOD1L1;BRD9;CCDC39;CCNT1;CDK13;CHCHD5;CHD2;CIB1;CINP;COG3;COX6B1;CSNK1A1;CSNK1G3;CXADR;DCAF4L1;DCUN1D3;DDX18;DDX39B;DIS3;DMTF1;DNAJC24;DYRK1A;EIF2B2;EIF4E;EMG1;ERI2;ERP44;FBXO22;GABPB1-AS1;GMPR2;GNAI3;GOLGA1;GOLGA2P5;GOLGB1;GON4L;GPATCH2L;GPR107;GRK2;GRPEL2;GSKIP;GTF3C1;GTPBP4;HBEGF;HYPK;ISCU;KAT5;KAT7;KLHL15;KRR1;KTI12;LAMTOR3;LCORL;…
M2	transfac_pro__M01987	5.13	0.0656	ETV1 (inferredBy_Orthology).	BCLAF1; ELF1; ELF2; ELF4; ELF5; ELK1; ELK3; ELK4; ERF; ERG; ETS1; ETS2; ETV2; ETV3; ETV4; ETV5; ETV6; FEV; FLI1; GABPA; GABPB1; PML; POLR2A; SPDEF; SRF; TAF1 (inferredBy_MotifSimilarity). ETV3L; ETV7 (inferredBy_MotifSimilarity_n_Orthology).	215	4585	AAAS;ABTB1;AFTPH;AMD1;ANAPC11;ANKRD42;ANKS3;APBA3;ARFIP2;ARHGEF16;ATE1;ATF2;ATF4;ATM;AURKAIP1;BCAP31;BOD1L1;BRD9;C2;CBX4;CCDC39;CCNL1;CCNL2;CCNT1;CCPG1;CDK13;CDKN2AIP;CEBPG;CHCHD5;CHD2;CHID1;CHMP2A;CHORDC1;CIB1;CINP;CLK3;CLOCK;COG3;COQ5;COX6B1;COX7A2L;CPSF2;CREBZF;CSNK1A1;CSNK1G3;CXADR;DAD1;DCAF4L1;DCUN1D3;DDX18;DDX39B;DIS3;DMTF1;DNAJC24;DYRK1A;EIF2B2;EIF4A2;EIF4E;EMG1;EPB41L4A-AS1;ERI2;ESCO1;FAM…
M2	swissregulon__hs__ELK1_4_GABP_A_B1_.p3	5.12	0.0656	ELK1; ELK4; GABPA; GABPB1 (directAnnotation).	BCLAF1; EGR1; ELF1; ELF2; ELF4; ELK3; ERF; ERG; ETS1; ETS2; ETV1; ETV2; ETV3; ETV4; ETV5; FEV; FLI1; GTF2F1; HCFC1; PHF8; PML; POLR2A; SIN3A; SRF; TAF1 (inferredBy_MotifSimilarity). ETV3L; ETV6; ETV7 (inferredBy_MotifSimilarity_n_Orthology).	130	2061	ACTR3;AFTPH;AMD1;ANAPC11;ANKRD42;ARFIP2;ARHGEF16;ATM;AURKAIP1;BOD1L1;BRD9;CCDC12;CCDC39;CDK13;CDKN2AIP;CHCHD5;CHD2;CHID1;CIB1;COG3;COX6B1;CSNK1A1;CSNK1G3;CSNK2A1;CXADR;DCAF4L1;DCUN1D3;DDX18;DDX39B;DIS3;DMTF1;DNAJC24;DYRK1A;EIF2B2;ERI2;ERP44;FBXO22;GMPR2;GNAI3;GOLGA1;GOLGA2P5;GON4L;GPATCH2L;GPR107;GRK2;GRPEL2;GSKIP;GTF3C1;GTPBP4;HBEGF;HNRNPH1;HYPK;ISCU;KAT5;KAT7;KLHL15;KRR1;KTI12;LAMTOR3;LCORL;LSM…
M2	cisbp__M4617	5.12	0.0656	ELF1 (directAnnotation).	EGR1; EHF; ELF2; ELF3; ELF4; ELF5; ELK1; ELK3; ELK4; ETV6; GABPA; GABPB1; NR2C2; POLR2A; SIN3A; SRF (inferredBy_MotifSimilarity). ERF; ETV3; ETV3L (inferredBy_MotifSimilarity_n_Orthology).	222	4675	ACAA1;ACTR3;AFTPH;AHSA2;AMD1;ANAPC11;ANKRD42;ANKRD9;ANKS3;APH1A;ARFIP2;ARGLU1;ARHGEF16;ARRDC3;ATM;ATP5A1;ATR;AURKAIP1;BCAP31;BCR;BOD1L1;BRD9;CAPRIN1;CBX4;CCDC144A;CCDC39;CCNL1;CCNL2;CCNT1;CDK13;CDKN2AIP;CHCHD5;CHD2;CHID1;CHMP2A;CIB1;CINP;CLN5;CMC2;COG3;COX6B1;CREBRF;CSNK1A1;CSNK1G3;CSNK2A1;CXADR;DCAF4L1;DCUN1D3;DDX18;DDX39B;DDX56;DIS3;DMTF1;DNAJB2;DNAJC24;DYRK1A;EIF2B2;EIF4E;ELOF1;EPB41L4A-AS1;ER…
M2	transfac_pro__M02056	5.12	0.0656	ELF4 (directAnnotation).	EHF; ELF1; ELF2; ELF3; ELF5; ELK3; ELK4; ETS1; ETS2; ETV2; ETV6; ETV7; FLI1; GABPA (inferredBy_MotifSimilarity). ERF; ETV1; ETV3; ETV3L; ETV5; FEV (inferredBy_MotifSimilarity_n_Orthology).	210	4717	AAAS;ABTB1;ACAA1;ACTR3B;AFTPH;AHSA2;ANKRD42;ANKS3;ARFIP2;ARGLU1;ATF2;ATM;ATR;AURKAIP1;BOD1L1;BRD9;C2;CAND1;CASP8AP2;CBX4;CCDC144A;CCDC39;CCNT1;CDK13;CDKN2AIP;CHCHD5;CHD1;CHD2;CHID1;CHMP2A;CHORDC1;CIB1;CINP;CLOCK;COG3;COQ5;COX7A2L;CREBRF;CREBZF;CSNK1G3;CSNK2A1;CYHR1;DCAF4L1;DCUN1D3;DDX18;DDX39B;DIS3;DMTF1;DNAJC24;DYRK1A;EIF2B2;EIF4E;EMG1;EML6;EPB41L4A-AS1;ERI2;ERP44;ESCO1;FAM49B;FBXO22;FBXO33;FKBP…
M2	taipale_cyt_meth__ETV2_NRCCGGAAGTN_eDBD	5.11	0.0655	ETV2 (directAnnotation).	BCLAF1; EGR1; ELF1; ELF2; ELK1; ELK3; ELK4; ERF; ERG; ETS1; ETS2; ETV1; ETV3; ETV4; ETV5; ETV6; FEV; FLI1; GABPA; GABPB1; POLR2A; SRF (inferredBy_MotifSimilarity). ETV3L; ETV7 (inferredBy_MotifSimilarity_n_Orthology).	186	3518	AAAS;ABTB1;AMD1;ANKRD42;APBA3;ARFIP2;ARHGEF16;ATE1;ATF4;ATM;AURKAIP1;BCAP31;BOD1L1;BRD9;C2;CACNB2;CAND1;CCDC39;CCNT1;CCPG1;CDK13;CDKN2AIP;CHCHD5;CHD2;CHID1;CHMP2A;CHORDC1;CIB1;CINP;CLK3;CLOCK;COG3;COX6B1;COX7A2L;CPSF2;CRBN;CSNK1A1;CSNK1G3;CXADR;DAD1;DCAF4L1;DCUN1D3;DDX18;DDX39B;DIS3;DMTF1;DNAJC24;DYRK1A;EIF4A2;EIF4E;EMG1;EPB41L4A-AS1;ERI2;ESCO1;FAR1;FBXO22;FBXO31;FBXO33;GABPB1-AS1;GMPR2;GNAI3;GOL…
M2	cisbp__M0693	5.11	0.0655	GABPA (inferredBy_Orthology).	BCLAF1; ELF1; ELF2; ELK1; ELK3; ELK4; ERF; ERG; ETS1; ETS2; ETV1; ETV2; ETV3; ETV4; ETV5; FEV; FLI1; GABPB1; SRF (inferredBy_MotifSimilarity). ELF4; ETV3L; ETV6; ETV7 (inferredBy_MotifSimilarity_n_Orthology).	190	3572	AAAS;ACAA1;AMD1;ANAPC11;ANKRD42;APBA3;APH1A;ARFIP2;ARHGEF16;ATF4;ATM;ATR;AURKAIP1;BCAP31;BOD1L1;C1orf52;C2;CAND1;CBX4;CCDC39;CCNT1;CCPG1;CDH8;CDK13;CHCHD5;CHD2;CHID1;CHMP2A;CHORDC1;CIB1;CLOCK;COG3;COX6B1;COX7A2L;CPSF2;CRBN;CREBRF;CSNK1A1;CSNK1G3;CSNK2A1;CXADR;DCAF4L1;DCUN1D3;DDX18;DDX39B;DDX56;DIS3;DMTF1;DNAJC24;DYRK1A;EIF4E;ELOF1;EMG1;EPB41L4A-AS1;ERI2;ESCO1;FAM49B;FAR1;FBXO22;FBXO31;FBXO33;GABP…
M2	taipale__ETV4_DBD_ACCGGAAGTN	5.11	0.0654	ETV4 (directAnnotation).	BCLAF1; ELK1; ELK3; ELK4; ERF; ERG; ETS1; ETS2; ETV1; ETV2; ETV3; ETV5; FEV; FLI1; GABPA; SRF (inferredBy_MotifSimilarity). ELF1; ELF2; ETV3L; ETV6; ETV7; SPIC (inferredBy_MotifSimilarity_n_Orthology).	175	3266	AAAS;ABTB1;AMD1;ANAPC11;ANKRD42;ANKS3;APBA3;ARFIP2;ATE1;ATF4;ATM;AURKAIP1;BOD1L1;C2;CAPRIN2;CBX4;CCDC39;CCNT1;CDK13;CDKN2AIP;CHCHD5;CHD2;CHID1;CHORDC1;CIB1;CINP;CLOCK;COG3;COX6B1;COX7A2L;CPSF2;CREBRF;CSNK1A1;CSNK1G3;DAD1;DAPK3;DCAF4L1;DCUN1D3;DDX18;DDX39B;DIS3;DMTF1;DNAJC24;DYRK1A;EIF2B2;EIF4A2;EIF4E;EMG1;EPB41L4A-AS1;ERI2;ESCO1;FAM49B;FAR1;FBXO22;FBXO31;FBXO33;GABPB1-AS1;GGN;GMPR2;GNAI3;GOLGA1;G…
M2	jaspar__MA0028.2	5.09	0.0653	ELK1 (directAnnotation).	BCLAF1; EGR1; ELF1; ELF2; ELK3; ELK4; ERF; ERG; ETS1; ETS2; ETV1; ETV2; ETV3; ETV4; ETV5; ETV6; FEV; FLI1; GABPA; GABPB1; SRF; TAF1 (inferredBy_MotifSimilarity). ETV3L; ETV7 (inferredBy_MotifSimilarity_n_Orthology).	222	4675	AAAS;ABTB1;AFTPH;AMD1;ANAPC11;ANKRD42;ANKS3;APBA3;APH1A;ARFIP2;ARGLU1;ARHGEF16;ASH1L;ATF4;ATG7;ATM;AURKAIP1;BCAP31;BOD1L1;C2;CAPRIN2;CASP8AP2;CBX4;CCDC144B;CCDC39;CCNL1;CCNL2;CCNT1;CDK13;CDKN2AIP;CHCHD5;CHD2;CHID1;CHORDC1;CIB1;CINP;CLK3;CLOCK;CMC2;COG3;COL7A1;COX6B1;COX7A2L;CPEB1;CPSF2;CSNK1A1;CSNK1G3;CSNK2A1;CXADR;DAPK3;DCAF4L1;DCUN1D3;DDX19B;DDX39B;DDX56;DIS3;DMTF1;DNAJC24;DYRK1A;EIF2B2;EIF4A2;…
M2	transfac_pro__M01990	5.09	0.0653	ETV3 (inferredBy_Orthology).	BCLAF1; ELF1; ELF2; ELK1; ELK3; ELK4; ERF; ERG; ETS1; ETS2; ETV1; ETV2; ETV4; ETV5; ETV6; FEV; FLI1; GABPA; GABPB1; SRF; TAF1 (inferredBy_MotifSimilarity). ETV3L; ETV7 (inferredBy_MotifSimilarity_n_Orthology).	207	4314	AAAS;ABTB1;ACAA1;AMD1;ANAPC11;ANKRD42;ANKS3;APBA3;ARFIP2;ARHGEF16;ATE1;ATF2;ATF4;ATM;AURKAIP1;AURKC;BCAP31;BOD1L1;BRD9;C2;CACNB2;CAND1;CASP8AP2;CBX4;CCDC39;CCNT1;CCPG1;CDK13;CDKN2AIP;CFAP97;CHCHD5;CHD1;CHD2;CHID1;CHMP2A;CHORDC1;CIB1;CINP;CLOCK;COG3;COL7A1;COX6B1;CPEB1;CPSF2;CSNK1A1;CSNK1G3;CSNK2A1;DAD1;DAPK3;DCAF4L1;DCUN1D3;DDX18;DDX19B;DDX39B;DDX56;DENND1C;DIS3;DMTF1;DNAJC25;DYRK1A;EIF2B2;EIF4A2…
M2	transfac_pro__M01992	5.09	0.0653	ETV5 (inferredBy_Orthology).	BCLAF1; EHF; ELF1; ELF2; ELF3; ELF4; ELF5; ELK1; ELK3; ELK4; ERF; ERG; ETS1; ETS2; ETV1; ETV2; ETV3; ETV4; ETV6; ETV7; FEV; FLI1; GABPA; GABPB1; SPDEF; SRF (inferredBy_MotifSimilarity). ETV3L; SPIC (inferredBy_MotifSimilarity_n_Orthology).	222	4897	AAAS;ABTB1;ACAA1;AFTPH;AHSA2;AMD1;ANKRD42;ANKS3;APBA3;ARFIP2;ARGLU1;ARHGEF16;ATE1;ATF4;ATM;ATR;AURKAIP1;AURKC;AVL9;BCR;BOD1L1;C2;CAND1;CBX4;CCDC39;CCNT1;CCPG1;CDK13;CDKN2AIP;CEBPG;CHCHD5;CHD2;CHID1;CHORDC1;CIB1;CINP;CLDN12;CLK3;CLOCK;COG3;COQ5;COX6B1;COX7A2L;CPSF2;CREBRF;CSNK1A1;CSNK1G3;CSNK2A1;DAD1;DAPK3;DCAF4L1;DCUN1D3;DDX18;DDX39B;DDX56;DENND1C;DIS3;DMTF1;DNAJC24;DYRK1A;EIF2B2;EIF3A;EIF4E;EMG1…
M2	dbcorrdb__POLR2A__ENCSR000BJM_1__m1	5.09	0.0653	POLR2A (directAnnotation).	BCLAF1; ELF1; ELK4; ESRRA; ETS1; EZH2; GABPA; GTF2F1; HCFC1; MXI1; NRF1; PHF8; PML; RBBP5; SIN3A; TAF1; ZNF143 (inferredBy_MotifSimilarity). FLI1 (inferredBy_MotifSimilarity_n_Orthology).	252	4906	AAAS;ACAA1;AFTPH;AHSA2;AK6;AMD1;ANKLE2;ANKRD26;ANKS3;ARF4;ARFIP2;ARHGEF16;ARRDC3;ASH1L;ATF4;ATM;ATR;AURKAIP1;AVL9;BCAP31;BDP1;BIRC6;BLOC1S2;BOD1L1;BRD2;BUB3;C16orf72;C20orf24;C21orf2;CAPRIN2;CASP8AP2;CBX4;CBX7;CCAR1;CCDC127;CCDC144A;CCDC144B;CCDC186;CCNL1;CCNT1;CCPG1;CDK13;CDKN2AIP;CFAP97;CHD6;CHIC1;CHMP2A;CIB1;CLK3;CLN5;CLOCK;COQ5;COX6B1;COX7A2L;CPEB1;CSNK1A1;CSNK2A1;DAD1;DDB1;DDX39B;DDX56;DOLPP…
M2	taipale_cyt_meth__ETV1_NACCGKAWGTN_FL	5.07	0.0651	ETV1 (directAnnotation).	BCLAF1; ELF1; ELF2; ELF4; ELK1; ELK3; ELK4; ERF; ERG; ETS1; ETS2; ETV2; ETV3; ETV4; ETV5; FEV; FLI1; GABPA; SRF (inferredBy_MotifSimilarity). ETV3L; ETV6; ETV7 (inferredBy_MotifSimilarity_n_Orthology).	216	4717	ABTB1;AFTPH;AMD1;ANKRD42;ANKS3;APBA3;APH1A;APIP;ARFIP2;ARGLU1;ARRDC3;ASH1L;ATE1;ATF4;ATG7;ATM;AURKAIP1;BACH1;BAIAP3;BCAP31;BOD1L1;BRD9;C2;CACNB2;CASP8AP2;CBX4;CCDC144B;CCDC39;CCNL1;CCNL2;CCNT1;CCPG1;CDK13;CDKN2AIP;CHCHD5;CHD1;CHD2;CHID1;CHORDC1;CIB1;CINP;CLK3;CLN5;CLOCK;CMC2;COG3;COX6B1;COX7A2L;CPSF2;CSNK1A1;CSNK1G3;CSNK2A1;CXADR;DAPK3;DCAF4L1;DCUN1D3;DDX18;DDX39B;DIS3;DMTF1;DNAJC24;DYRK1A;EIF2B2…
M2	cisbp__M5383	5.07	0.0651	ELK1 (directAnnotation).	BCLAF1; EGR1; ELF1; ELF2; ELK3; ELK4; ERF; ERG; ETS1; ETS2; ETV1; ETV2; ETV3; ETV4; ETV5; ETV6; FEV; FLI1; GABPA; GABPB1; SRF; TAF1 (inferredBy_MotifSimilarity). ETV3L; ETV7 (inferredBy_MotifSimilarity_n_Orthology).	147	2479	AAAS;AFTPH;AMD1;ANAPC11;ANKRD42;ANKS3;APBA3;ARFIP2;ARGLU1;ATF4;ATM;AURKAIP1;BCAP31;BOD1L1;C2;CBX4;CCDC39;CCNT1;CDK13;CHCHD5;CHD2;CHID1;CIB1;COG3;COL7A1;COX6B1;CSNK1A1;CSNK1G3;CXADR;DCAF4L1;DCUN1D3;DDX39B;DDX56;DMTF1;DNAJC24;EMG1;ERI2;ERP44;ESCO1;FAR1;FBXO22;FBXO31;FBXO33;FKBP15;GABPB1-AS1;GAD1;GMPR2;GNAI3;GOLGA1;GOLGA2P5;GON4L;GPATCH2;GPATCH2L;GPR107;GRK2;GRPEL2;GSKIP;GTF3C1;GTPBP4;HBEGF;HYPK;KAT…
M2	transfac_pro__M08917	5.06	0.0651	GABPA (directAnnotation).	BCLAF1; ELF1; ELF2; ELF4; ELK1; ELK3; ELK4; ERF; ERG; ETS1; ETS2; ETV1; ETV2; ETV3; ETV4; ETV5; ETV6; FEV; FLI1; GABPB1; SRF; TAF1 (inferredBy_MotifSimilarity). ELF3; ETV3L; ETV7; SPIC (inferredBy_MotifSimilarity_n_Orthology).	110	1753	ABTB1;AMD1;ANKRD42;ARFIP2;AURKAIP1;C2;CCDC39;CCNT1;CDK13;CHCHD5;CHD2;CHORDC1;CIB1;CINP;COG3;CREBRF;CSNK1G3;DCAF4L1;DCUN1D3;DDX18;DDX39B;DIS3;DMTF1;DYRK1A;EIF4E;EMG1;ERI2;ESCO1;FAM49B;FAR1;FBXO22;GABPB1-AS1;GMPR2;GNAI3;GOLGA2P5;GON4L;GPATCH2;GPATCH2L;GRPEL2;GTPBP4;HBEGF;HYPK;KAT5;KLHL15;KRR1;KTI12;LAMTOR3;LSM3;LSM4;MANBAL;MED10;METTL3;MIEF1;MRPL33;NSUN5P1;NSUN5P2;PAFAH1B2;PARG;PEF1;PIK3C3;PIK3CA;P…
M2	cisbp__M5423	5.06	0.065	ETV4 (directAnnotation).	BCLAF1; ELK1; ELK3; ELK4; ERF; ERG; ETS1; ETS2; ETV1; ETV2; ETV3; ETV5; FEV; FLI1; GABPA; SRF (inferredBy_MotifSimilarity). ELF2; ETV3L; ETV6; ETV7; SPIC (inferredBy_MotifSimilarity_n_Orthology).	167	3027	AAAS;ABTB1;AMD1;ANAPC11;ANKRD42;ANKS3;APBA3;ARFIP2;ATE1;ATF4;ATM;AURKAIP1;BOD1L1;C2;CAPRIN2;CBX4;CCDC39;CCNT1;CDK13;CDKN2AIP;CHCHD5;CHD2;CHID1;CHORDC1;CIB1;CINP;CLOCK;COG3;COX6B1;COX7A2L;CPSF2;CREBRF;CSNK1A1;CSNK1G3;DAD1;DCAF4L1;DCUN1D3;DDX18;DDX39B;DIS3;DMTF1;DNAJC24;DYRK1A;EIF2B2;EIF4E;EMG1;EPB41L4A-AS1;ERI2;ESCO1;FAM49B;FAR1;FBXO22;FBXO31;FBXO33;GABPB1-AS1;GGN;GMPR2;GNAI3;GOLGA1;GOLGA2P5;GON4L…
M2	cisbp__M4952	5.06	0.065	ETV1; ETV4; ETV5 (inferredBy_Orthology).	BCLAF1; ELF1; ELF2; ELK1; ELK3; ELK4; ERF; ERG; ETS1; ETS2; ETV2; ETV3; FEV; FLI1; GABPA; GABPB1; SRF (inferredBy_MotifSimilarity). ETV3L; ETV6; ETV7 (inferredBy_MotifSimilarity_n_Orthology).	220	4897	AAAS;ABTB1;AFTPH;AHSA2;ANAPC11;ANKRD42;ANKS3;APBA3;ARF4;ARFIP2;ARGLU1;ARHGEF16;ATF4;ATM;ATR;AURKAIP1;BCAP31;BCR;BOD1L1;BRD9;C1orf52;C2;CACNB2;CAPRIN2;CBX4;CCDC144B;CCNL1;CCNT1;CDK13;CDKN2AIP;CHCHD5;CHD1;CHD2;CHID1;CHMP2A;CHORDC1;CIB1;CLK3;CLOCK;CMC2;COG3;COX6B1;COX7A2L;CPEB1;CREBRF;CSNK1A1;CSNK1G3;CSNK2A1;CXADR;DAPK3;DCUN1D3;DDX19B;DDX39B;DIS3;DMTF1;DNAJC24;DYRK1A;EIF4A2;EMG1;EPB41L4A-AS1;ERI2;ER…
M2	taipale_cyt_meth__ELK3_NACCGGAAGTN_FL_meth_repr	5.05	0.0649	ELK3 (directAnnotation).	BCLAF1; ELF1; ELF2; ELF4; ELF5; ELK1; ELK4; ERF; ERG; ETS1; ETS2; ETV1; ETV2; ETV3; ETV4; ETV5; ETV6; FEV; FLI1; GABPA; GABPB1; POLR2A; SRF (inferredBy_MotifSimilarity). ETV3L; ETV7 (inferredBy_MotifSimilarity_n_Orthology).	183	3442	AMD1;ANAPC11;ANKRD42;ANKS3;APBA3;APH1A;ARFIP2;ARHGEF16;ATF4;ATM;AURKAIP1;BCAP31;BOD1L1;BRD9;C1orf52;C2;CACNB2;CAND1;CCDC39;CCNT1;CCPG1;CDK13;CHCHD5;CHD2;CHID1;CHMP2A;CHORDC1;CIB1;CLK3;CLOCK;COG3;COL7A1;COX6B1;CPSF2;CREBRF;CSNK1A1;CSNK1G3;CXADR;DCAF4L1;DCUN1D3;DDX18;DDX39B;DDX56;DIS3;DMTF1;DNAJC24;DYRK1A;EIF4A2;EIF4E;EMG1;EPB41L4A-AS1;ERI2;ESCO1;FAM49B;FAR1;FBXO22;FBXO31;FBXO33;GABPB1-AS1;GAD1;GMP…
M2	taipale__ELK1_full_ACCGGAAGTN	5.04	0.0649	ELK1 (directAnnotation).	BCLAF1; ELF1; ELK3; ELK4; ERF; ERG; ETS1; ETS2; ETV1; ETV2; ETV3; ETV4; ETV5; ETV6; FEV; FLI1; GABPA; GABPB1; SRF (inferredBy_MotifSimilarity). ELF2; ETV3L; ETV7 (inferredBy_MotifSimilarity_n_Orthology).	196	4056	AAAS;ABTB1;AFTPH;AMD1;ANAPC11;ANKRD42;ANKS3;APBA3;APH1A;ARFIP2;ARGLU1;ARHGEF16;ATF4;ATG7;ATM;AURKAIP1;BAIAP3;BCAP31;BOD1L1;C2;CACNB2;CAPRIN2;CASP8AP2;CBX4;CCDC144B;CCDC39;CCNL2;CCNT1;CDK13;CDKN2AIP;CHCHD5;CHD2;CHID1;CHORDC1;CIB1;CINP;CLK3;CLOCK;COG3;COL7A1;COX6B1;COX7A2L;CPEB1;CPSF2;CSNK1A1;CSNK1G3;CXADR;DAPK3;DCAF4L1;DCUN1D3;DDX19B;DDX39B;DDX56;DMTF1;DNAJC24;DYRK1A;EIF2B2;EIF4A2;EMG1;EPB41L4A-AS…
M2	taipale_cyt_meth__FLI1_NACCGGAARTN_FL	5.04	0.0649	FLI1 (directAnnotation).	BCLAF1; ELF1; ELF2; ELK1; ELK3; ELK4; ERF; ERG; ETS1; ETS2; ETV1; ETV2; ETV3; ETV4; ETV5; FEV; GABPA; GABPB1; POLR2A; SRF; TAF1 (inferredBy_MotifSimilarity). ETV3L; ETV6; ETV7 (inferredBy_MotifSimilarity_n_Orthology).	175	3571	AAAS;AMD1;ANAPC11;ANKRD42;APBA3;ARFIP2;ATF4;ATM;AURKAIP1;BCAP31;BRD9;C1orf52;C2;CBX4;CCDC144B;CCDC39;CCNT1;CCPG1;CDK13;CDKN2AIP;CHCHD5;CHD2;CHID1;CHMP2A;CHORDC1;CIB1;CLK3;CLOCK;COG3;COL7A1;COX6B1;COX7A2L;CPEB1;CSNK1A1;CSNK1G3;CXADR;DAD1;DCAF4L1;DCUN1D3;DDX18;DDX19B;DDX39B;DDX56;DIS3;DMTF1;DNAJC24;DYRK1A;EIF4A2;EMG1;EPB41L4A-AS1;ERI2;ESCO1;FAR1;FBXO22;FBXO30;FBXO31;FBXO33;GABPB1-AS1;GMPR2;GNAI3;GO…
M2	cisbp__M5381	5.03	0.0647	ELK1 (directAnnotation).	BCLAF1; ELF1; ELK3; ELK4; ERF; ERG; ETS1; ETS2; ETV1; ETV2; ETV3; ETV4; ETV5; ETV6; FEV; FLI1; GABPA; GABPB1; SRF (inferredBy_MotifSimilarity). ELF2; ETV3L; ETV7 (inferredBy_MotifSimilarity_n_Orthology).	219	4815	AAAS;ABTB1;AFTPH;AMD1;ANAPC11;ANKRD42;ANKS3;APBA3;APH1A;ARFIP2;ARGLU1;ARHGEF16;ATF4;ATG7;ATM;AURKAIP1;BAIAP3;BCAP31;BCR;BOD1L1;C2;CACNB2;CAPRIN2;CASP8AP2;CBX4;CCDC144B;CCDC39;CCNL2;CCNT1;CDK13;CDKN2AIP;CHCHD5;CHD2;CHID1;CHORDC1;CIB1;CINP;CLK3;CLOCK;COG3;COL7A1;COX6B1;COX7A2L;CPEB1;CPSF2;CSNK1A1;CSNK1G3;CSNK2A1;CXADR;DAPK3;DCAF4L1;DCUN1D3;DDX19B;DDX39B;DDX56;DMTF1;DNAJC24;DYRK1A;EIF2B2;EIF4A2;EMG1…
M2	homer__NRYTTCCGGY_Elk4	5.02	0.0647	ELK4 (directAnnotation).	BCLAF1; ELF1; ELF2; ELF4; ELK1; ELK3; ERF; ERG; ETS1; ETS2; ETV1; ETV2; ETV3; ETV4; ETV5; ETV6; ETV7; FEV; FLI1; GABPA; GABPB1; SRF; TAF1 (inferredBy_MotifSimilarity). ETV3L (inferredBy_MotifSimilarity_n_Orthology).	198	3947	AAAS;ABTB1;AFTPH;AMD1;ANAPC11;ANKRD42;ANKS3;ARFIP2;ARHGEF16;ATF2;ATF4;ATM;AURKAIP1;BCR;BOD1L1;BRD9;C2;CAPRIN2;CBX4;CCDC39;CCNT1;CCPG1;CDK13;CDKN2AIP;CFAP97;CHCHD5;CHD1;CHD2;CHID1;CHMP2A;CHORDC1;CIB1;CINP;CLOCK;COG3;COX6B1;COX7A2L;CPEB1;CREBRF;CSNK1G3;CSNK2A1;CXADR;DAD1;DAPK3;DCAF4L1;DCUN1D3;DDX18;DDX39B;DIS3;DMTF1;DNAJC24;DYRK1A;EIF4A2;EMG1;ERI2;ESCO1;FAM49B;FBXO22;FBXO31;FBXO33;GABPB1-AS1;GAD1;G…
M2	dbcorrdb__POLR2A__ENCSR000DPC_1__m1	5.02	0.0647	POLR2A (directAnnotation).	EZH2; PML; SIN3A; TAF1 (inferredBy_MotifSimilarity).	226	4981	AAAS;AK6;AMD1;ANKRD42;ARF4;ARFIP2;ARHGEF16;ARRDC3;ASH1L;ATF2;ATF4;ATM;ATR;AURKAIP1;AVL9;AZIN1;BACH1;BDP1;BOD1L1;BRD2;BUB3;C16orf72;C2;C20orf24;C5orf22;CASP8AP2;CBX4;CBX7;CCDC144A;CCDC144B;CCNL1;CCPG1;CDH8;CDK13;CDKN2AIP;CEBPG;CHCHD5;CHID1;CHMP2A;CIB1;CLDN12;CLK3;CLN5;CLOCK;COG3;COX7A2L;CPEB1;CSNK1A1;CSNK1G3;CSNK2A1;DAD1;DCAF11;DDB1;DDX18;DDX39B;DDX56;DIS3;DYRK1A;EIF2B2;EIF2S1;EIF4A2;ELOF1;EPB41L4…
M2	cisbp__M6005	5	0.0645	ELK3 (inferredBy_Orthology).	BCLAF1; ELF1; ELK1; ELK4; ERF; ERG; ETS1; ETS2; ETV1; ETV2; ETV3; ETV4; ETV5; FEV; FLI1; GABPA; GABPB1; SRF (inferredBy_MotifSimilarity). ELF2; ETV3L; ETV6; ETV7 (inferredBy_MotifSimilarity_n_Orthology).	222	4910	AAAS;ABTB1;AFTPH;AMD1;ANAPC11;ANKRD42;ANKS3;APBA3;APH1A;ARFIP2;ARGLU1;ARHGEF16;ATF4;ATG7;ATM;AURKAIP1;BAIAP3;BCAP31;BOD1L1;C2;CACNB2;CAPRIN2;CASP8AP2;CBX4;CCDC144B;CCDC39;CCNL2;CCNT1;CDK13;CDKN2AIP;CHCHD5;CHD2;CHID1;CHORDC1;CIB1;CINP;CLK3;CLOCK;COG3;COL7A1;COX6B1;COX7A2L;CPEB1;CPSF2;CSNK1A1;CSNK1G3;CSNK2A1;CXADR;DAD1;DAPK3;DCAF4L1;DCUN1D3;DDX19B;DDX39B;DDX56;DIS3;DMTF1;DNAJC24;DYRK1A;EIF2B2;EIF4A…
M2	cisbp__M0711	5	0.0645		BCLAF1; EHF; ELF1; ELF2; ELF3; ELF4; ELF5; ELK1; ELK3; ELK4; ERF; ERG; ETS1; ETS2; ETV1; ETV2; ETV3; ETV4; ETV5; FEV; FLI1; GABPA; GABPB1; SRF (inferredBy_MotifSimilarity). ETV3L; ETV6; ETV7 (inferredBy_MotifSimilarity_n_Orthology).	195	3701	AAAS;ABTB1;ACTR3B;AFTPH;AHSA2;AMD1;ANAPC11;ANKRD42;ANKS3;APH1A;ARFIP2;ARGLU1;ARHGEF16;ATF4;ATG7;ATM;ATP5A1;AURKAIP1;BOD1L1;C1orf52;CBX4;CCDC39;CCNL1;CCNL2;CCNT1;CCPG1;CDK13;CDKN2AIP;CFAP97;CHCHD5;CHD1;CHID1;CHMP2A;CHORDC1;CIB1;CLK3;CLN5;COG3;COL7A1;COQ5;COX6B1;COX7A2L;CREBRF;CSNK1A1;CSNK1G3;CSNK2A1;CXADR;DCUN1D3;DDX39B;DDX56;DIS3;DMTF1;DNAJC24;DYRK1A;EIF2B2;EIF3A;EMG1;ERI2;ERP44;ESCO1;FAM49B;FBXO…
M2	taipale_tf_pairs__FOXO1_ELK3_RCCGGAWGTKKW_CAP	5	0.0645	ELK3; FOXO1 (directAnnotation).		52	440	ABTB1;ANKRD42;ARFIP2;BOD1L1;CCDC39;CCNT1;CDK13;CHD2;CIB1;COG3;CSNK1G3;DCAF4L1;DCUN1D3;DDX39B;DENND1C;EMG1;ERI2;ESCO1;GABPB1-AS1;GMPR2;GNAI3;GPATCH2L;GRK2;GRPEL2;HBEGF;HYPK;KRR1;KTI12;MANBAL;MIEF1;PAFAH1B2;PNISR;PSMA6;RNF167;SLC33A1;SRSF5;SYF2;TFB2M;TMA7;TMEM161B;TMEM208;TNPO3;TOMM6;TRIM41;USPL1;YIPF2;ZBTB37;ZBTB6;ZCCHC9;ZNF101;ZNF787;ZNHIT2
M2	dbcorrdb__ELK1__ENCSR000EFU_1__m1	4.98	0.0643	ELK1 (directAnnotation).	BCLAF1; BHLHE40; CTCF; EGR1; ELF1; ELF2; ELK3; ELK4; ERF; ERG; ETS1; ETV1; ETV2; ETV3; ETV4; ETV5; FEV; FLI1; GABPA; GABPB1; HCFC1; MAX; MYC; PHF8; POLR2A; RBBP5; SIN3A; SRF; TAF1; YY1; ZNF143 (inferredBy_MotifSimilarity). ETS2; ETV3L; ETV6; ETV7 (inferredBy_MotifSimilarity_n_Orthology).	156	2701	ACTR3;AFTPH;AMD1;ANAPC11;ANKRD42;ANKS3;ARF4;ARFIP2;ARHGEF16;ATF4;ATM;AURKAIP1;BCR;BOD1L1;CBX4;CCNT1;CDK13;CHCHD5;CHD2;CHID1;CHMP2A;CHORDC1;CIB1;CLN5;COG3;COX6B1;CREBZF;CSNK1A1;CSNK1G3;CSNK2A1;CXADR;DCAF4L1;DCUN1D3;DDX39B;DMTF1;DNAJC24;DYRK1A;EIF2B2;EIF4E;ELOF1;EMG1;ERI2;ERP44;ESCO1;FBXO22;FBXO33;FKBP15;GABPB1-AS1;GAD1;GMPR2;GNAI3;GOLGA1;GON4L;GPATCH2;GPATCH2L;GPR107;GPS1;GRK2;GRPEL2;GSKIP;GTF3C1;…
M2	taipale__Elk3_DBD_ACCGGAAGTN	4.98	0.0643	ELK3 (inferredBy_Orthology).	BCLAF1; ELF1; ELK1; ELK4; ERF; ERG; ETS1; ETS2; ETV1; ETV2; ETV3; ETV4; ETV5; FEV; FLI1; GABPA; GABPB1; SRF (inferredBy_MotifSimilarity). ELF2; ETV3L; ETV6; ETV7 (inferredBy_MotifSimilarity_n_Orthology).	205	4341	AAAS;ABTB1;AFTPH;AMD1;ANAPC11;ANKRD42;ANKS3;APBA3;ARFIP2;ARGLU1;ARHGEF16;ATF4;ATG7;ATM;AURKAIP1;BAIAP3;BCAP31;BOD1L1;C2;CACNB2;CAPRIN2;CASP8AP2;CBX4;CCDC144B;CCDC39;CCNL2;CCNT1;CDK13;CDKN2AIP;CHCHD5;CHD2;CHID1;CHORDC1;CIB1;CINP;CLK3;CLOCK;COG3;COL7A1;COX6B1;COX7A2L;CPEB1;CPSF2;CSNK1A1;CSNK1G3;CSNK2A1;CXADR;DAD1;DAPK3;DCAF4L1;DCUN1D3;DDX19B;DDX39B;DDX56;DMTF1;DNAJC24;DYRK1A;EIF2B2;EIF4A2;EMG1;EPB4…
M2	hocomoco__ELK1_HUMAN.H11MO.0.B	4.98	0.0643	ELK1 (directAnnotation).	BCLAF1; EGR1; ELF1; ELF2; ELK3; ELK4; EP300; ERF; ERG; ETS1; ETS2; ETV1; ETV2; ETV3; ETV4; ETV5; ETV6; FEV; FLI1; GABPA; GABPB1; HCFC1; PML; POLR2A; SRF; TAF1 (inferredBy_MotifSimilarity). ETV3L; ETV7 (inferredBy_MotifSimilarity_n_Orthology).	112	1701	AAAS;AFTPH;AMD1;ANAPC11;ANKRD42;ARFIP2;ARHGEF16;AURKAIP1;BOD1L1;CCDC39;CCNT1;CDK13;CHCHD5;CHD2;CIB1;COG3;COX6B1;CSNK1A1;CSNK1G3;CXADR;DCAF4L1;DCUN1D3;DDX39B;DMTF1;DNAJC24;EIF2B2;EIF4E;EMG1;ERI2;ERP44;FBXO22;GMPR2;GNAI3;GOLGA1;GOLGA2P5;GON4L;GPATCH2L;GPR107;GRK2;GRPEL2;GSKIP;GTF3C1;GTPBP4;HBEGF;HYPK;ISCU;KAT5;KAT7;KLHL15;KRR1;KTI12;LAMTOR3;LSM4;MANBAL;MED10;METTL3;MIEF1;NGDN;NSUN5P1;NSUN5P2;OTUB1;…
M2	transfac_pro__M04698	4.97	0.0643	GABPA (directAnnotation).	BCLAF1; EGR1; ELF1; ELF2; ELF4; ELK1; ELK3; ELK4; ERF; ERG; ETS1; ETV1; ETV2; ETV3; ETV4; ETV5; FEV; FLI1; GABPB1; HCFC1; PHF8; POLR2A; SIN3A; SRF; TAF1 (inferredBy_MotifSimilarity). ETS2; ETV3L (inferredBy_MotifSimilarity_n_Orthology).	149	2825	AAAS;AFTPH;AHSA2;AMD1;ANAPC11;ANKRD42;ANKS3;APH1A;ARFIP2;ARGLU1;ARHGEF16;AURKAIP1;BOD1L1;CBX4;CCDC39;CCNT1;CDK13;CDKN2AIP;CHCHD5;CHD2;CHID1;CIB1;CINP;CLDN12;COG3;CREBRF;CSNK1A1;CSNK1G3;CXADR;DCAF4L1;DCUN1D3;DDX39B;DDX56;DIS3;DMTF1;DNAJC24;EIF2B2;ERI2;ERP44;ESCO1;FAM49B;FBXO22;FBXO33;FKBP15;GAD1;GMPR2;GNAI3;GOLGA1;GOLGA2P5;GON4L;GPATCH2L;GPR107;GPS1;GRK2;GRPEL2;GSKIP;GTPBP4;HBEGF;HYPK;ISCU;KAT5;KA…
M2	transfac_pro__M02061	4.97	0.0642	ERF (directAnnotation).	BCLAF1; ELF1; ELF2; ELK1; ELK3; ELK4; ERG; ETS1; ETS2; ETV1; ETV2; ETV3; ETV4; ETV5; ETV6; FEV; FLI1; GABPA; GABPB1; SRF (inferredBy_MotifSimilarity). ETV3L; ETV7 (inferredBy_MotifSimilarity_n_Orthology).	208	4330	AAAS;ABTB1;ACAA1;AMD1;ANAPC11;ANKRD42;ANKS3;APBA3;ARFIP2;ATE1;ATF2;ATF4;ATM;AURKAIP1;BCAP31;BOD1L1;BRD9;C2;CAPRIN2;CASP8AP2;CBX4;CCDC39;CCNT1;CCPG1;CDK13;CDKN2AIP;CFAP97;CHCHD5;CHD1;CHD2;CHID1;CHMP2A;CHORDC1;CIB1;CINP;CLK3;CLOCK;COG3;COX6B1;COX7A2L;CPEB1;CPSF2;CREBRF;CSNK1A1;CSNK1G3;CSNK2A1;DAD1;DAPK3;DCAF4L1;DCUN1D3;DDX18;DDX19B;DDX39B;DDX56;DIS3;DMTF1;DNAJC24;DYRK1A;EIF2B2;EIF4A2;EIF4E;ELOF1;EM…
M2	transfac_pro__M02037	4.96	0.0641	FEV (inferredBy_Orthology).	BCLAF1; ELF1; ELK1; ELK3; ELK4; ERF; ERG; ETS1; ETS2; ETV1; ETV2; ETV3; ETV4; ETV5; ETV6; FLI1; GABPA; GABPB1; SRF; TAF1 (inferredBy_MotifSimilarity). ELF2; ETV3L; ETV7 (inferredBy_MotifSimilarity_n_Orthology).	197	3824	AAAS;ABTB1;AMD1;ANAPC11;ANKRD42;ANKS3;APBA3;ARFIP2;ATE1;ATF2;ATF4;ATM;AURKAIP1;BCAP31;BOD1L1;BRD9;C2;CACNB2;CASP8AP2;CBX4;CCDC39;CCNT1;CCPG1;CDK13;CDKN2AIP;CFAP97;CHCHD5;CHD2;CHID1;CHMP2A;CHORDC1;CIB1;CINP;CLOCK;COG3;COX6B1;COX7A2L;CPEB1;CPSF2;CREBRF;CSNK1A1;CSNK1G3;DAD1;DAPK3;DCAF4L1;DCUN1D3;DDX18;DDX39B;DDX56;DIS3;DMTF1;DNAJC24;DYRK1A;EIF2B2;EIF4A2;EIF4E;EMG1;EPB41L4A-AS1;ERI2;ESCO1;FAM49B;FAR1…
M2	transfac_pro__M01979	4.95	0.0641		EGR1; EHF; ELF1; ELF2; ELF3; ELF4; ELF5; ELK3; ETV6; ETV7 (inferredBy_MotifSimilarity). ERF; ETV3; ETV3L (inferredBy_MotifSimilarity_n_Orthology).	142	2926	AAAS;ACAA1;AFTPH;AHSA2;ANKRD42;ANKS3;ARFIP2;ARGLU1;ATM;AURKAIP1;BOD1L1;C2;CBX4;CCDC39;CCNL1;CCNT1;CDK13;CDKN2AIP;CHCHD5;CHD1;CHD2;CHMP2A;CHORDC1;CIB1;CINP;COG3;COQ5;CREBRF;CSNK1G3;CSNK2A1;DCAF4L1;DDX18;DDX39B;DIS3;DMTF1;EIF2B2;EML6;ERI2;ERP44;ESCO1;FAM49B;FBXO22;FBXO33;GABPB1-AS1;GAD1;GMPR2;GNAI3;GOLGA2P5;GOLGB1;GON4L;GPATCH2;GPATCH2L;GPR107;GPS1;GTPBP4;HBEGF;HNRNPH1;KAT5;KIAA0141;KLHL15;KRR1;KTI…
M2	taipale__ETV6_full_KSYGGAAGTN	4.94	0.064	ETV6 (directAnnotation).	EGR1; ELF1; ELF2; ELF4; ELK1; ELK3; ELK4; ERF; ERG; ETS1; ETV1; ETV2; ETV3; ETV4; ETV5; FEV; FLI1; GABPA; GABPB1; POLR2A; SRF; TAF1 (inferredBy_MotifSimilarity). ETS2 (inferredBy_MotifSimilarity_n_Orthology).	80	1109	AMD1;ANKRD42;ANKS3;ARFIP2;AURKAIP1;C2;CCNT1;CDK13;CDKN2AIP;CHCHD5;CHD2;CIB1;CINP;COG3;DCAF4L1;DCUN1D3;DDX18;DDX39B;DMTF1;EIF2B2;ERI2;ERP44;EZH1;FBXO22;GMPR2;GNAI3;GPATCH2L;GPR107;GTPBP4;HBEGF;HNRNPH1;KAT5;KRR1;KTI12;LAMTOR3;MANBAL;MIEF1;NSUN5P1;NSUN5P2;PAFAH1B2;PIK3C3;PIK3CA;PMPCA;PNISR;PRKAB1;PSMA6;RABGEF1;RND1;RNF167;ROMO1;RPS19BP1;SECISBP2;SMCHD1;SMU1;SNORA7A;SRSF5;SYF2;TFB2M;TMEM161B;TMEM208;…
M2	homer__HACTTCCGGY_Elk1	4.94	0.0639	ELK1 (directAnnotation).	BCLAF1; EGR1; ELF1; ELF2; ELF4; ELK3; ELK4; ERF; ERG; ETS1; ETS2; ETV1; ETV2; ETV3; ETV4; ETV5; ETV6; FEV; FLI1; GABPA; GABPB1; PML; POLR2A; SRF; TAF1 (inferredBy_MotifSimilarity). ETV3L; ETV7 (inferredBy_MotifSimilarity_n_Orthology).	165	2941	AAAS;ACAA1;AMD1;ANAPC11;ANKRD42;ANKS3;ARFIP2;ARHGEF16;ATF2;ATF4;ATM;AURKAIP1;BOD1L1;BRD9;C2;CAPRIN2;CBX4;CCDC39;CCNT1;CDK13;CDKN2AIP;CHCHD5;CHD2;CHID1;CHMP2A;CHORDC1;CIB1;CINP;COG3;COX6B1;CPSF2;CREBRF;CSNK1G3;DCAF4L1;DCUN1D3;DDX18;DDX39B;DIS3;DMTF1;DNAJC24;DYRK1A;EIF2B2;EIF4E;EMG1;EPB41L4A-AS1;ERI2;FBXO22;FBXO31;FBXO33;GABPB1-AS1;GAD1;GMPR2;GNAI3;GOLGA1;GOLGA2P5;GOLGB1;GON4L;GPATCH2;GPATCH2L;GPR1…
M2	cisbp__M4460	4.93	0.0638	ELF1 (directAnnotation).	BCLAF1; EGR1; EHF; ELF2; ELF3; ELF4; ELF5; ELK1; ELK3; ELK4; ETS1; ETV6; GABPA; GABPB1; HCFC1; NR2C2; PHF8; PML; POLR2A; SIN3A; TAF1 (inferredBy_MotifSimilarity). ERF; ETV3; ETV3L; FLI1 (inferredBy_MotifSimilarity_n_Orthology).	162	2997	ACTR3;AFTPH;AHSA2;AMD1;ANKRD42;ANKRD9;ANKS3;ARFIP2;ARHGEF16;ARRDC3;ATM;ATR;AURKAIP1;BACH1;BCAP31;BCR;BOD1L1;CCNL2;CDK13;CHCHD5;CHD2;CHID1;CHMP2A;CIB1;CLN5;COG3;CREBRF;CSNK1G3;CSNK2A1;CXADR;DDX39B;DMTF1;DYRK1A;EIF2B2;EIF4E;EMG1;EPB41L4A-AS1;ERI2;ERP44;FAM105A;FAM135A;FAM49B;FBXO22;FBXO33;GAD1;GIGYF1;GMPR2;GNAI3;GOLGA1;GPATCH2;GPATCH2L;GPR107;GRK2;GRPEL2;GSKIP;GTF3C1;GTPBP4;HAUS8;HGS;HYPK;KAT5;KAT7…
M2	homer__AACCGGAAGT_ETS	4.92	0.0638		BCLAF1; ELF1; ELF2; ELF4; ELF5; ELK1; ELK3; ELK4; EP300; ERF; ERG; ETS1; ETS2; ETV1; ETV2; ETV3; ETV4; ETV5; FEV; FLI1; GABPA; GABPB1; SRF (inferredBy_MotifSimilarity). ETV3L; ETV6; ETV7 (inferredBy_MotifSimilarity_n_Orthology).	203	3852	AAAS;ACAA1;AFTPH;AHSA2;AMD1;ANAPC11;ANKRD42;ANKRD9;ANKS3;APBA3;APH1A;ARFIP2;ARGLU1;ARHGEF16;ARRDC3;ATM;ATP5A1;AURKAIP1;BAIAP3;BCAP31;BOD1L1;C1orf52;C2;CACNB2;CAND1;CCDC39;CCNT1;CDK13;CDKN2AIP;CHCHD5;CHD2;CHID1;CHMP2A;CIB1;CINP;CLOCK;COG3;COL7A1;COX6B1;CSNK1A1;CSNK1G3;CSNK2A1;CXADR;DCAF4L1;DCUN1D3;DDX39B;DDX56;DIS3;DMTF1;DNAJC24;EIF2B2;EIF4E;ELOF1;EMG1;ERI2;ERP44;ESCO1;FAM135A;FAM49B;FAR1;FBXO22;F…
M2	cisbp__M0703	4.92	0.0638	ELK4 (inferredBy_Orthology).	BCLAF1; ELF1; ELK1; ELK3; ERF; ERG; ETS1; ETS2; ETV1; ETV2; ETV3; ETV4; ETV5; FEV; FLI1; GABPA; SRF (inferredBy_MotifSimilarity). ELF2; ELF4; ETV3L; ETV6; ETV7 (inferredBy_MotifSimilarity_n_Orthology).	248	4981	AAAS;ACAA1;AFTPH;AHSA2;ANAPC11;ANKRD42;ANKRD9;APBA3;APH1A;ARFIP2;ARHGEF16;ARL2;ASH1L;ATE1;ATF2;ATF4;ATM;ATR;AURKAIP1;BCR;BOD1L1;BRD9;BUB3;C2;CAND1;CAPRIN2;CBX4;CBX7;CCDC39;CCNT1;CCPG1;CDK13;CDKN2AIP;CFAP97;CHCHD5;CHD1;CHD2;CHID1;CHMP2A;CHORDC1;CIB1;CINP;CLK3;CLOCK;COG3;COX6B1;COX7A2L;CREBRF;CSNK1A1;CSNK1G3;CSNK2A1;CXADR;DAD1;DAPK3;DCAF4L1;DCUN1D3;DDB1;DDX18;DDX39B;DDX56;DIS3;DMTF1;DNAJC24;DYRK1A;…
M2	predrem__nrMotif2167	4.9	0.0636		ELF1; SIN3A (inferredBy_MotifSimilarity).	88	1228	AFTPH;ANKS3;ARFIP2;ARGLU1;ARHGEF16;ATM;ATR;BCR;BOD1L1;BTBD1;CDK13;CHID1;CHMP2A;CIB1;COG3;COX6B1;CSNK2A1;DIS3;DNAJC24;DYRK1A;ERI2;ERP44;FBXO22;FKBP15;FOS;GAD1;GNAI3;GOLGA1;GPR107;GPS1;HYPK;KAT5;KAT7;KLHL15;KTI12;LAMTOR3;LARP4;MANBAL;MGA;MIEF1;MIS12;MRPL33;MRPS22;NSUN5P1;NSUN5P2;OTUB1;PAFAH1B2;PNISR;PPIE;PSMA6;PTDSS2;RABGEF1;RMND5B;RNF167;RNF168;RNF6;ROMO1;RRN3;RRN3P1;RRN3P2;SERBP1;SNIP1;SNORA7A;SR…
M2	cisbp__M5426	4.87	0.0633	ETV6 (directAnnotation).	EGR1; ELF1; ELF2; ELF4; ELK1; ELK3; ELK4; ERF; ERG; ETS1; ETV1; ETV2; ETV3; ETV4; ETV5; FEV; FLI1; GABPA; GABPB1; POLR2A; SRF; TAF1 (inferredBy_MotifSimilarity). ETS2 (inferredBy_MotifSimilarity_n_Orthology).	153	3249	AFTPH;AHSA2;AMD1;ANKRD42;ANKS3;ARFIP2;ARHGEF16;ATM;AURKAIP1;BACH1;BOD1L1;C2;CACNB2;CCDC12;CCDC39;CCNT1;CDK13;CDKN2AIP;CHCHD5;CHD2;CIB1;CINP;COG3;CSNK1A1;CSNK1G3;CTSL;DCAF4L1;DCUN1D3;DDX18;DDX39B;DENND1C;DIS3;DMTF1;DYRK1A;EIF2B2;EIF4E;EMG1;EPB41L4A-AS1;ERI2;ERP44;EZH1;FAM49B;FAR1;FBXO22;GIGYF1;GMPR2;GNAI3;GOLGA1;GOLGA2P5;GOLGB1;GON4L;GPATCH2L;GPBP1;GPR107;GPR3;GRK2;GSKIP;GTPBP4;HBEGF;HNRNPH1;HYPK;…
M2	taipale_cyt_meth__ERG_NACCGGAARTN_FL	4.86	0.0633	ERG (directAnnotation).	BCLAF1; ELF1; ELK1; ELK3; ELK4; ERF; ETS1; ETS2; ETV1; ETV2; ETV3; ETV4; ETV5; FEV; FLI1; GABPA; GABPB1; POLR2A; SRF (inferredBy_MotifSimilarity). ETV3L; ETV6; ETV7 (inferredBy_MotifSimilarity_n_Orthology).	202	4082	AAAS;ABTB1;ACAA1;ACTR3B;AMD1;ANAPC11;ANKRD42;APBA3;ARFIP2;ATF4;ATM;ATR;AURKAIP1;BCAP31;BRD9;C1orf52;C2;CAND1;CAPRIN2;CCDC144B;CCDC39;CCNT1;CCPG1;CDK13;CDKN2AIP;CHCHD5;CHD2;CHID1;CHMP2A;CHORDC1;CIB1;CINP;CLK3;CLOCK;COG3;COL7A1;COX6B1;COX7A2L;CPSF2;CRBN;CREBRF;CSNK1A1;CSNK1G3;CXADR;DAD1;DAPK3;DCAF4L1;DCUN1D3;DDX18;DDX19B;DDX39B;DDX56;DIS3;DMTF1;DNAJC24;DYRK1A;EIF4A2;EIF4E;ELOF1;EMG1;EPB41L4A-AS1;ER…
M2	dbcorrdb__POLR2A__ENCSR000DKM_1__m1	4.85	0.0632	POLR2A (directAnnotation).	E2F6; ELF1; ETS1; GABPA; NRF1; PML; TAF1 (inferredBy_MotifSimilarity).	249	4981	ACTR3;AFTPH;AHSA2;AKAP8;AMD1;ANKRD26;ARF4;ARHGEF16;ARRDC3;ASH1L;ATAD3B;ATF4;ATM;ATP13A3;ATP5G3;AVL9;AZIN1;BACH1;BAIAP3;BDP1;BLOC1S2;BOD1L1;BRD2;BRWD1;BUB3;C16orf72;C20orf24;C21orf2;CASP8AP2;CBX4;CBX7;CCAR1;CCDC12;CCDC127;CCDC144B;CCDC186;CCNL1;CCNT1;CCNT2;CDH8;CDK13;CDKN2AIP;CHD6;CHIC1;CHID1;CHMP2A;CLK3;CLN5;CLOCK;CMC2;COQ5;COX7A2L;CPEB1;CREBRF;CSNK1A1;CSNK1G3;CTSL;DAD1;DDX39B;DNAJB1;DNAJB2;DOLPP…
M2	cisbp__M0698	4.84	0.0631	ETV5 (inferredBy_Orthology).	BCLAF1; ELF1; ELF2; ELF4; ELK1; ELK3; ELK4; ERF; ERG; ETS1; ETS2; ETV1; ETV2; ETV3; ETV4; FEV; FLI1; GABPA; GABPB1; SRF (inferredBy_MotifSimilarity). ETV3L; ETV6; ETV7 (inferredBy_MotifSimilarity_n_Orthology).	210	4329	AAAS;ACAA1;AMD1;ANAPC11;ANKRD42;APBA3;APH1A;ARFIP2;ARHGEF16;ATF2;ATF4;ATM;AURKAIP1;BCR;BOD1L1;BRD9;C2;CAND1;CBX4;CCDC39;CCNT1;CCPG1;CDK13;CDKN2AIP;CFAP97;CHCHD5;CHD2;CHID1;CHMP2A;CHORDC1;CIB1;CLK3;CLOCK;COG3;COX6B1;COX7A2L;CRBN;CREBRF;CSNK1A1;CSNK1G3;CSNK2A1;DAD1;DAPK3;DCAF4L1;DCUN1D3;DDX18;DDX39B;DDX56;DIS3;DMTF1;DNAJC24;DYRK1A;EIF2B2;EIF4A2;EIF4E;EMG1;EPB41L4A-AS1;ERI2;ESCO1;FAM49B;FAR1;FBXO22;…
M2	taipale__FEV_DBD_ACCGGAAGTN	4.83	0.063	FEV (directAnnotation).	BCLAF1; ELF1; ELK1; ELK3; ELK4; ERF; ERG; ETS1; ETS2; ETV1; ETV2; ETV3; ETV4; ETV5; ETV6; FLI1; GABPA; GABPB1; SRF (inferredBy_MotifSimilarity). ELF2; ETV3L; ETV7 (inferredBy_MotifSimilarity_n_Orthology).	184	3856	AAAS;ABTB1;AMD1;ANAPC11;ANKRD42;ANKS3;APBA3;APH1A;ARFIP2;ATE1;ATF4;ATM;AURKAIP1;BCAP31;BOD1L1;C2;CACNB2;CBX4;CCDC144B;CCDC39;CCNT1;CDK13;CDKN2AIP;CHCHD5;CHD2;CHID1;CHORDC1;CIB1;CINP;CLOCK;COG3;COX6B1;COX7A2L;CREBRF;CSNK1A1;CSNK1G3;CXADR;DAD1;DAPK3;DCAF4L1;DCUN1D3;DDX18;DDX39B;DDX56;DIS3;DMTF1;DNAJC24;DYRK1A;EIF2B2;EIF4A2;EIF4E;EMG1;EPB41L4A-AS1;ERI2;ESCO1;FAM49B;FAR1;FBXO22;FBXO31;FBXO33;FOS;GABP…
M2	cisbp__M4563	4.82	0.0629	ELF1 (directAnnotation).	BCLAF1; EGR1; EHF; ELF2; ELF3; ELF4; ELF5; ELK1; ELK3; ELK4; ETV6; GABPA; GABPB1; HCFC1; PHF8; POLR2A; SIN3A (inferredBy_MotifSimilarity). ERF; ETS1; ETV3; ETV3L; FLI1 (inferredBy_MotifSimilarity_n_Orthology).	147	2915	ACTR3;AFTPH;AHSA2;ANKRD42;ANKRD9;ARFIP2;ARRDC3;ATM;AURKAIP1;BACH1;BCAP31;BCR;BOD1L1;C1orf52;CCNL1;CCNT1;CDK13;CHCHD5;CHD2;CHMP2A;CIB1;CLN5;COG3;CREBRF;CSNK1G3;CSNK2A1;CXADR;DCAF4L1;DCUN1D3;DDX39B;DMTF1;DNAJC10;DYRK1A;EIF4E;EMG1;EPB41L4A-AS1;ERI2;ERP44;FAM105A;FAM135A;FAM49B;FBXO22;FBXO33;GAD1;GMPR2;GNAI3;GOLGA1;GPATCH2;GPATCH2L;GPR107;GRPEL2;GSKIP;GTF3C1;GTPBP4;HAUS8;HBEGF;HYPK;IMP4;KAT5;KAT7;KLH…
M2	dbcorrdb__NRF1__ENCSR000DZO_1__m1	4.81	0.0628	NRF1 (directAnnotation).	BHLHE40; BRF1; E2F1; E2F6; EGR1; EZH2; MYC; POLR2A; ZNF274; ZSCAN10 (inferredBy_MotifSimilarity).	260	4954	ACAA1;ACTR3;AFTPH;AKAP8;AMD1;ANAPC11;ANKRD26;ANKRD9;APBA3;ARF4;ARHGEF16;ARL4C;ARRDC3;ASH1L;ATAD3B;ATF2;ATG7;ATM;ATP5G3;AZIN1;BACH1;BAIAP3;BLOC1S2;BRD2;BUB3;C16orf72;C1orf35;C2;C20orf24;C21orf2;C9orf163;CAPRIN2;CBX4;CBX7;CCAR1;CCDC12;CCDC127;CCDC144A;CCNT2;CEP192;CFAP97;CHD1;CHD6;CHIC1;CHID1;CHMP2A;CHORDC1;CIB1;CLOCK;CMC2;COIL;COX7A2L;CRY1;CSNK1A1;CSNK2A1;CTSL;DAD1;DDX10;DDX39A;DDX39B;DDX56;DNA2;D…
M2	transfac_pro__M02038	4.81	0.0628	FLI1 (inferredBy_Orthology).	BCLAF1; ELF1; ELF2; ELF4; ELK1; ELK3; ELK4; ERF; ERG; ETS1; ETS2; ETV1; ETV2; ETV3; ETV4; ETV5; ETV6; FEV; GABPA; GABPB1; PML; POLR2A; SRF; TAF1 (inferredBy_MotifSimilarity). ETV3L; ETV7 (inferredBy_MotifSimilarity_n_Orthology).	189	3958	AAAS;ABTB1;AMD1;ANAPC11;ANKRD42;ANKS3;APBA3;ARFIP2;ARHGEF16;ATE1;ATF2;ATF4;ATM;AURKAIP1;BCAP31;BOD1L1;BRD9;C2;CACNB2;CAND1;CAPRIN2;CCDC39;CCNT1;CDK13;CDKN2AIP;CHCHD5;CHD2;CHID1;CHMP2A;CHORDC1;CIB1;CINP;CLOCK;COG3;COX6B1;COX7A2L;CPSF2;CRBN;CREBRF;CSNK1A1;CSNK1G3;DAD1;DAPK3;DCAF4L1;DCUN1D3;DDX18;DDX19B;DDX39B;DDX56;DIS3;DMTF1;DNAJC24;DYRK1A;EIF2B2;EIF4A2;EIF4E;EMG1;EPB41L4A-AS1;ERI2;FAR1;FBXO22;FBX…
M2	taipale_cyt_meth__ELF2_NACCCGGAAGTN_eDBD	4.81	0.0628	ELF2 (directAnnotation).	EGR1; EHF; ELF1; ELF3; ELF4; ELF5; ELK1; ELK3; EP300; ETV6; GABPA; SPI1; SPIB (inferredBy_MotifSimilarity). ETV5; ETV7 (inferredBy_MotifSimilarity_n_Orthology).	141	2591	AFTPH;AHSA2;AMD1;ANKRD42;ANKRD9;ANKS3;APH1A;ARFIP2;ARRDC3;ATM;ATP5A1;ATR;AURKAIP1;BAIAP3;C2;CAND1;CCDC39;CCNL1;CCNT1;CDK13;CDKN2AIP;CEBPG;CHCHD5;CHD2;CHMP2A;CIB1;CINP;CLN5;COG3;CREBRF;CSNK1G3;DCAF4L1;DCUN1D3;DDX39B;DDX56;DMTF1;DYRK1A;EPB41L4A-AS1;ERI2;ERP44;ESCO1;EZH1;FAM105A;FAM49B;FAR1;FBXO22;FBXO33;FKBP15;GABPB1-AS1;GMPR2;GNAI3;GOLGA2P5;GPATCH2;GPATCH2L;GPR107;GRPEL2;GTPBP4;HAUS8;HBEGF;HGS;HYP…
M2	cisbp__M5429	4.79	0.0626	FEV (directAnnotation).	BCLAF1; ELF1; ELK1; ELK3; ELK4; ERF; ERG; ETS1; ETS2; ETV1; ETV2; ETV3; ETV4; ETV5; ETV6; FLI1; GABPA; GABPB1; SRF (inferredBy_MotifSimilarity). ELF2; ETV3L; ETV7 (inferredBy_MotifSimilarity_n_Orthology).	214	4853	AAAS;ABTB1;ACTR3B;AMD1;ANAPC11;ANKRD42;ANKS3;APBA3;APH1A;ARFIP2;ARHGEF16;ASH1L;ATE1;ATF4;ATM;AURKAIP1;BCAP31;BCR;BOD1L1;C2;CACNB2;CAND1;CASP8AP2;CBX4;CCDC144B;CCDC39;CCNT1;CCPG1;CDK13;CDKN2AIP;CHCHD5;CHD1;CHD2;CHID1;CHORDC1;CIB1;CINP;CLK3;CLOCK;COG3;COX6B1;COX7A2L;CPSF2;CREBRF;CSNK1A1;CSNK1G3;CXADR;DAD1;DAPK3;DCAF4L1;DCUN1D3;DDX18;DDX39B;DDX56;DENND1C;DIS3;DMTF1;DNAJC24;DYRK1A;EIF2B2;EIF4A2;EIF4E…
M2	dbcorrdb__POLR2A__ENCSR000DLY_1__m1	4.78	0.0626	POLR2A (directAnnotation).	BCLAF1; ELF1; ELK1; ELK4; ETS1; EZH2; GABPA; GABPB1; HCFC1; MYC; PHF8; PML; RBBP5; SIN3A; TAF1; THAP1; ZNF143 (inferredBy_MotifSimilarity). FLI1 (inferredBy_MotifSimilarity_n_Orthology).	248	4909	AAAS;AFTPH;AK6;AMD1;ANAPC11;ANKLE2;ANKRD26;ANKRD42;ANKRD9;ANKS3;APBA3;ARF4;ARFIP2;ARHGEF16;ARRDC3;ASH1L;ATF4;ATM;ATR;AURKAIP1;AVL9;AZIN1;BCAP31;BDP1;BIRC6;BOD1L1;BRD2;BUB3;C16orf72;C20orf24;C21orf2;C7orf50;CASP8AP2;CBX4;CBX7;CCDC144A;CCNL1;CCNT1;CCPG1;CDK13;CDKN2AIP;CEBPG;CFAP97;CHIC1;CHID1;CHMP2A;CIB1;CINP;CLK3;CLN5;CLOCK;COG3;COQ5;COX6B1;COX7A2L;CPEB1;CSNK1A1;CSNK1G3;CSNK2A1;CXADR;DAD1;DCAF11;D…
M2	transfac_pro__M01975	4.78	0.0625	ELF1 (inferredBy_Orthology).	EHF; ELF2; ELF3; ELF4; ELF5; ELK3; ELK4; ERF; ERG; ETS1; ETS2; ETV1; ETV2; ETV4; ETV5; ETV6; ETV7; FEV; FLI1; GABPA (inferredBy_MotifSimilarity). ELK1; ETV3; ETV3L (inferredBy_MotifSimilarity_n_Orthology).	116	2229	ABTB1;AFTPH;AHSA2;AMD1;ANKRD42;ANKS3;ARFIP2;ARGLU1;AURKAIP1;C2;CBX4;CCDC39;CCNT1;CDK13;CDKN2AIP;CHCHD5;CHD2;CHORDC1;CIB1;COG3;COQ5;CREBRF;CSNK1G3;DCAF4L1;DCUN1D3;DDX39B;DIS3;DMTF1;EIF3A;EMG1;ERI2;ERP44;ESCO1;FAM49B;FAR1;FBXO22;FBXO33;FKBP15;GABPB1-AS1;GMPR2;GNAI3;GON4L;GPATCH2;GPATCH2L;GPR107;GRK2;GRPEL2;GTPBP4;HBEGF;KAT5;KIF6;KLHL15;KRR1;KTI12;LAMTOR3;LARP4;LINC01311;LSM3;MANBAL;METTL3;MIEF1;MKR…
M2	dbcorrdb__NRF1__ENCSR000EHH_1__m1	4.77	0.0625	NRF1 (directAnnotation).	E2F6; EGR1; EZH2; HIST1H2BN; MYC; POLR2A; ZSCAN10 (inferredBy_MotifSimilarity).	263	4981	AAMP;ACAA1;ACTR3;AFTPH;AKAP8;AMD1;ANAPC11;ANKRD26;ANKRD9;APBA3;ARF4;ARHGEF16;ARL4C;ARRDC3;ASH1L;ATAD3B;ATF2;ATG7;ATM;ATP5G3;AZIN1;BACH1;BAIAP3;BLOC1S2;BRD2;BUB3;C16orf72;C1orf35;C2;C20orf24;C21orf2;C9orf163;CBX4;CBX7;CCAR1;CCDC12;CCDC127;CCNT2;CEP192;CFAP97;CHD1;CHD6;CHIC1;CHMP2A;CHORDC1;CIB1;CLK3;CLOCK;CMC2;COIL;COX7A2L;CRY1;CSNK1A1;CSNK2A1;CTSL;DAD1;DDX10;DDX19B;DDX39A;DDX39B;DDX56;DNA2;DNAJC25…
M2	transfac_pro__M01752	4.77	0.0624	ERG (directAnnotation).	BCLAF1; ELF1; ELK1; ELK3; ELK4; ERF; ETS1; ETS2; ETV1; ETV2; ETV3; ETV4; ETV5; FEV; FLI1; GABPA; GABPB1; SRF (inferredBy_MotifSimilarity). ELF2; ELF4; ETV3L; ETV6; ETV7 (inferredBy_MotifSimilarity_n_Orthology).	191	4131	AAAS;ACAA1;ACTR3B;AMD1;ANAPC11;ANKRD42;APBA3;APH1A;ARFIP2;ARHGEF16;ASH1L;ATE1;ATF4;ATM;AURKAIP1;BAIAP3;BRD9;C2;CACNB2;CAND1;CBX4;CCDC39;CCNT1;CCPG1;CDK13;CDKN2AIP;CHCHD5;CHD2;CHID1;CHORDC1;CIB1;CINP;CLOCK;COG3;COX7A2L;CPSF2;CRBN;CREBRF;CSNK1A1;CSNK1G3;CXADR;DAD1;DAPK3;DCAF4L1;DCUN1D3;DDX18;DDX39B;DDX56;DENND1C;DIS3;DMTF1;DNAJC24;DYRK1A;EIF2B2;EIF4E;EMG1;EPB41L4A-AS1;ERI2;FAR1;FBXO22;FBXO31;FBXO33…
M2	dbcorrdb__POLR2A__ENCSR000DMT_1__m1	4.75	0.0623	POLR2A (directAnnotation).	PML; TAF1; THAP1 (inferredBy_MotifSimilarity).	209	4404	AAAS;ACTR3;AMD1;APBA3;ARF4;ARFIP2;ARRDC3;ASH1L;ATF2;ATF4;ATM;ATR;AURKAIP1;AVL9;BACH1;BCR;BDP1;BRD2;BUB3;C16orf72;C20orf24;C5orf22;CAPRIN1;CASP8AP2;CBX4;CBX7;CCAR1;CCNL1;CCNT1;CCPG1;CDH8;CDK13;CDKN2AIP;CEBPG;CHCHD5;CHMP2A;CIB1;CLK3;CLN5;CLOCK;COX7A2L;CPEB1;CSNK1A1;CSNK1G3;CSNK2A1;CUL5;CXADR;CYHR1;DAD1;DCAF11;DDX39B;DDX56;DYRK1A;E4F1;EIF2B2;EIF2S1;EIF4A2;EIF4E;ELOF1;EPB41L4A-AS1;EPS15L1;ESCO1;FAM13…
M2	dbcorrdb__NRF1__ENCSR000EHZ_1__m1	4.75	0.0623	NRF1 (directAnnotation).	E2F6; EGR1; EZH2; HIST1H2BN; MYC; POLR2A; ZSCAN10 (inferredBy_MotifSimilarity).	248	4981	ACTR3;AFTPH;AKAP8;AMD1;ANAPC11;ANKRD26;ANKRD9;APBA3;ARF4;ARHGEF16;ARL4C;ARRDC3;ASH1L;ATAD3B;ATF2;ATG7;ATM;AZIN1;BAIAP3;BLOC1S2;BRD2;BUB3;C16orf72;C2;C21orf2;C9orf163;CACNB2;CAPRIN2;CBX4;CBX7;CCAR1;CCDC12;CCDC127;CCNT2;CFAP97;CHD1;CHD6;CHIC1;CHID1;CHMP2A;CHORDC1;CIB1;CLK3;CLOCK;CMC2;COIL;COX7A2L;CRY1;CSNK1A1;CTSL;DAD1;DDX10;DDX39A;DDX39B;DDX56;DNA2;DNAJC25;DOLPP1;DYRK1A;EIF2S1;EIF3A;EIF4E;ELOF1;EN…
M2	taipale_cyt_meth__ETV4_NRCMGGAAGTN_FL_meth	4.74	0.0622	ETV4 (directAnnotation).	BCLAF1; ELF1; ELF2; ELF4; ELK1; ELK3; ELK4; ERF; ERG; ETS1; ETS2; ETV1; ETV2; ETV3; ETV5; FEV; FLI1; GABPA; GABPB1; POLR2A; SRF (inferredBy_MotifSimilarity). ETV3L; ETV6; ETV7 (inferredBy_MotifSimilarity_n_Orthology).	141	2738	AMD1;ANKRD42;APBA3;ARFIP2;ARHGEF16;ATE1;ATM;AURKAIP1;BCAP31;C2;CACNB2;CAND1;CCDC39;CCNT1;CCPG1;CDH8;CDK13;CDKN2AIP;CHCHD5;CHD2;CHID1;CHORDC1;CIB1;CLK3;COG3;COX6B1;CPSF2;CSNK1A1;CSNK1G3;DCAF4L1;DCUN1D3;DDX18;DDX39B;DENND1C;DMTF1;DYRK1A;EIF4E;EMG1;EPB41L4A-AS1;ERI2;ESCO1;FAM49B;FAR1;FBXO22;GABPB1-AS1;GMPR2;GNAI3;GOLGA2P5;GPATCH2;GPATCH2L;GPR107;GRK2;GRPEL2;GSKIP;GTF3C1;GTPBP4;HBEGF;HYPK;KAT5;KAT7;K…
M2	taipale_cyt_meth__FLI1_NACCGGAARTN_eDBD	4.74	0.0622	FLI1 (directAnnotation).	BCLAF1; ELF1; ELK1; ELK3; ELK4; ERF; ERG; ETS1; ETS2; ETV1; ETV2; ETV3; ETV4; ETV5; FEV; GABPA; GABPB1; SRF (inferredBy_MotifSimilarity). ETV3L; ETV6; ETV7 (inferredBy_MotifSimilarity_n_Orthology).	207	4329	AAAS;ABTB1;ACAA1;ACTR3B;AHSA2;AMD1;ANAPC11;ANKRD42;APBA3;APH1A;ARFIP2;ATF4;ATM;ATR;AURKAIP1;BCAP31;BRD9;C1orf52;C2;CAPRIN2;CCDC144B;CCDC39;CCNL1;CCNT1;CCPG1;CDK13;CDKN2AIP;CHCHD5;CHD2;CHID1;CHMP2A;CHORDC1;CIB1;CINP;CLK3;CLOCK;COG3;COL7A1;COX6B1;COX7A2L;CPEB1;CREBRF;CREBZF;CSNK1A1;CSNK1G3;CXADR;DAD1;DAPK3;DCAF4L1;DCUN1D3;DDX18;DDX19B;DDX39B;DDX56;DIS3;DMTF1;DNAJC24;DYRK1A;EIF4A2;ELOF1;EMG1;EPB41L4…
M2	transfac_pro__M01984	4.74	0.0622	ERF (inferredBy_Orthology).	BCLAF1; ELF1; ELF2; ELK1; ELK3; ELK4; ERG; ETS1; ETS2; ETV1; ETV2; ETV3; ETV4; ETV5; ETV6; FEV; FLI1; GABPA; GABPB1; SRF (inferredBy_MotifSimilarity). ELF3; ETV3L; ETV7; SPIC (inferredBy_MotifSimilarity_n_Orthology).	209	4501	AAAS;ABTB1;ACAA1;AMD1;ANKRD42;ANKS3;APBA3;ARFIP2;ARHGEF16;ATE1;ATF2;ATF4;ATM;AURKAIP1;AURKC;AVL9;BOD1L1;C2;CACNB2;CAND1;CASP8AP2;CCDC39;CCNT1;CCPG1;CDK13;CDKN2AIP;CEBPG;CHCHD5;CHD1;CHD2;CHID1;CHORDC1;CIB1;CINP;CLOCK;COG3;COL7A1;COQ5;COX6B1;COX7A2L;CREBRF;CSNK1A1;CSNK1G3;CYHR1;DAD1;DAPK3;DCAF4L1;DCUN1D3;DDB1;DDX18;DDX39B;DENND1C;DIS3;DMTF1;DYRK1A;EIF2B2;EIF4A2;EIF4E;EMG1;EML6;EPB41L4A-AS1;ERI2;ERP…
M2	taipale_cyt_meth__ETV1_NACMGKAWGTN_FL_meth	4.73	0.0621	ETV1 (directAnnotation).	BCLAF1; ELF1; ELF2; ELF4; ELK1; ELK3; ELK4; ERF; ERG; ETS1; ETS2; ETV2; ETV3; ETV4; ETV5; FEV; FLI1; GABPA; GABPB1; SRF (inferredBy_MotifSimilarity). ETV3L; ETV6; ETV7 (inferredBy_MotifSimilarity_n_Orthology).	168	3790	AMD1;ANKRD42;ANKS3;APBA3;APIP;ARFIP2;ARHGEF16;ARRDC3;ATM;AURKAIP1;BAIAP3;BCAP31;BOD1L1;C2;CACNB2;CAND1;CCDC39;CCNT1;CCPG1;CDH8;CDK13;CDKN2AIP;CHCHD5;CHD2;CHID1;CHORDC1;CIB1;CLK3;CLOCK;COG3;COX6B1;COX7A2L;CPSF2;CSNK1A1;CSNK1G3;CXADR;DAPK3;DCAF4L1;DCUN1D3;DDX18;DDX39B;DENND1C;DIS3;DMTF1;DYRK1A;EIF4E;EMG1;EPB41L4A-AS1;ERI2;ESCO1;FAM49B;FAR1;FBXO22;FBXO31;FBXO33;GABPB1-AS1;GMPR2;GNAI3;GOLGA1;GOLGA2P5…
M2	factorbook__CREB-ext	4.72	0.0621	ATF3 (directAnnotation).	CREB1 (inferredBy_MotifSimilarity).	204	4311	AAMP;ABT1;AFTPH;AKAP8;ANKRD36BP2;ANKRD9;APH1A;ARHGEF16;ARL4C;ARPP19;ARVCF;ASH1L;ATF2;ATG7;ATP13A3;AZIN1;BACH1;BDP1;BRD2;C16orf72;C21orf2;C7orf50;C9orf163;CACNB2;CBX4;CCAR1;CCDC144B;CCDC186;CCNL1;CCNT2;CDH8;CDKN2AIP;CEBPG;CEP57;CHD6;CLK3;CNOT7;CPEB1;CREBRF;CRY1;CRY2;CSNK1A1;CTSL;CUL5;DCAF11;DDX19B;DDX39B;DMTF1;DNAJB1;DNAJB2;DNAJC25;E4F1;EIF3A;EIF4E;EMG1;ESCO1;EZH1;FAHD2A;FAM135A;FAM169A;FAM49B;FBX…
M2	transfac_pro__M01989	4.72	0.062	ETS2 (inferredBy_Orthology).	BCLAF1; ELF1; ELF2; ELF4; ELF5; ELK1; ELK3; ELK4; ERF; ERG; ETS1; ETV1; ETV2; ETV3; ETV4; ETV5; ETV6; FEV; FLI1; GABPA; GABPB1; SPDEF; SRF; TAF1 (inferredBy_MotifSimilarity). ELF3; ETV3L; ETV7; SPIC (inferredBy_MotifSimilarity_n_Orthology).	116	1913	ABTB1;AMD1;ANKRD42;ARFIP2;AURKAIP1;BOD1L1;C2;CAND1;CCDC39;CCNT1;CDK13;CHCHD5;CHD2;CHID1;CHORDC1;CIB1;CINP;COG3;COX6B1;CRBN;CSNK1G3;DCAF4L1;DCUN1D3;DDX18;DDX39B;DIS3;DMTF1;DYRK1A;EIF2B2;EIF4E;EMG1;EPB41L4A-AS1;ERI2;FBXO22;GABPB1-AS1;GMPR2;GNAI3;GOLGA2P5;GON4L;GPATCH2;GPATCH2L;GPR107;GRK2;GRPEL2;GTPBP4;HBEGF;HNRNPH1;HYPK;KRR1;KTI12;LAMTOR3;LARP4;LCORL;LSM3;LSM4;MANBAL;MED10;METTL3;MIEF1;MRPL33;NSUN…
M2	cisbp__M5401	4.72	0.062	ERG (directAnnotation).	BCLAF1; EGR1; ELF1; ELF2; ELK1; ELK3; ELK4; ERF; ETS1; ETS2; ETV1; ETV2; ETV3; ETV4; ETV5; ETV6; FEV; FLI1; GABPA; GABPB1; SRF; TAF1 (inferredBy_MotifSimilarity). ELF4; ETV3L; ETV7 (inferredBy_MotifSimilarity_n_Orthology).	215	4897	AAAS;ABTB1;ACTR3B;AMD1;ANAPC11;ANKRD42;ANKS3;APBA3;ARFIP2;ARHGEF16;ATE1;ATF4;ATM;AURKAIP1;BAIAP3;BCAP31;BOD1L1;BRD9;C2;CACNB2;CAND1;CAPRIN2;CBX4;CCDC144B;CCDC39;CCNT1;CCPG1;CDK13;CDKN2AIP;CHCHD5;CHD2;CHID1;CHMP2A;CHORDC1;CIB1;CINP;CLK3;CLOCK;COG3;COX6B1;COX7A2L;CPEB1;CPSF2;CRBN;CREBRF;CSNK1A1;CSNK1G3;CXADR;DAD1;DAPK3;DCAF4L1;DCUN1D3;DDX18;DDX19B;DDX39B;DDX56;DENND1C;DIS3;DMTF1;DNAJC24;DYRK1A;EIF2…
M2	dbcorrdb__GABPA__ENCSR000BIW_1__m2	4.71	0.062	GABPA (directAnnotation).	BCLAF1; BHLHE40; E2F6; EGR1; ELF1; ELK1; ELK4; ETS1; HCFC1; POLR2A; SIN3A; TAF1 (inferredBy_MotifSimilarity). FLI1 (inferredBy_MotifSimilarity_n_Orthology).	228	4585	ABTB1;ACTR3B;AHSA2;AKAP8;AMD1;ANAPC11;ANKRD42;ANKRD9;ANKS3;ARFIP2;ARGLU1;ARHGEF16;ARL2;ASH1L;ATE1;ATF2;ATF4;ATM;ATR;AURKAIP1;AVL9;AZIN1;BACH1;BDP1;BIRC6;BOD1L1;C2;C7orf50;C9orf72;CASP8AP2;CBX4;CCNL1;CCNL2;CCPG1;CDH8;CDK13;CDKN2AIP;CHCHD5;CHMP2A;CHORDC1;CIB1;CLDN12;CLN5;CLOCK;COG3;COQ5;COX6B1;COX7A2L;CPEB1;CSNK1G3;CSNK2A1;DAD1;DDX18;DDX39B;DIS3;DMTF1;DNAJB1;DNAJC10;DNAJC24;DRG2;DUSP16;DYRK1A;EIF2B…
M2	transfac_pro__M02054	4.7	0.0618	ELF2 (directAnnotation).	EHF; ELF1; ELF3; ELF4; ELF5; ELK3; ELK4; ERF; ETS2; ETV2; ETV5; ETV6; ETV7; FEV; FLI1; NR2C2; SPDEF (inferredBy_MotifSimilarity). ELK1; ETS1; ETV1; ETV3; ETV3L (inferredBy_MotifSimilarity_n_Orthology).	152	3203	ABTB1;ACAA1;AFTPH;AHSA2;AMD1;ANKRD42;ANKS3;ARFIP2;ARGLU1;ARHGEF16;ATM;AURKAIP1;BOD1L1;C2;CBX4;CCDC186;CCDC39;CCNT1;CCPG1;CDK13;CDKN2AIP;CFAP97;CHCHD5;CHD1;CHD2;CHMP2A;CHORDC1;CIB1;COG3;COQ5;CREBRF;CSNK1G3;CSNK2A1;DCAF4L1;DDX39B;DDX56;DIS3;DMTF1;DYRK1A;EIF4E;ERI2;ERP44;ESCO1;FAM135A;FAM49B;FBXO22;FBXO33;FKBP15;FOS;GABPB1-AS1;GAD1;GGN;GMPR2;GNAI3;GOLGA2P5;GON4L;GPATCH2;GPATCH2L;GPR107;GRPEL2;GTPBP4…
M2	taipale__ERG_full_ACCGGAARTN	4.69	0.0617	ERG (directAnnotation).	BCLAF1; EGR1; ELF1; ELF2; ELK1; ELK3; ELK4; ERF; ETS1; ETS2; ETV1; ETV2; ETV3; ETV4; ETV5; ETV6; FEV; FLI1; GABPA; GABPB1; SRF; TAF1 (inferredBy_MotifSimilarity). ELF4; ETV3L; ETV7 (inferredBy_MotifSimilarity_n_Orthology).	209	4644	AAAS;ABTB1;ACTR3B;AMD1;ANAPC11;ANKRD42;ANKS3;APBA3;ARFIP2;ARHGEF16;ATE1;ATF4;ATM;AURKAIP1;BAIAP3;BCAP31;BRD9;C2;CACNB2;CAND1;CAPRIN2;CBX4;CCDC144B;CCDC39;CCNT1;CCPG1;CDK13;CDKN2AIP;CHCHD5;CHD2;CHID1;CHMP2A;CHORDC1;CIB1;CINP;CLK3;CLOCK;COG3;COX6B1;COX7A2L;CPEB1;CPSF2;CRBN;CREBRF;CSNK1A1;CSNK1G3;CXADR;DAD1;DCAF4L1;DCUN1D3;DDX18;DDX19B;DDX39B;DDX56;DENND1C;DMTF1;DNAJC24;DYRK1A;EIF2B2;EIF4A2;EIF4E;EM…
M2	transfac_pro__M04704	4.68	0.0616	BCLAF1 (directAnnotation).	ELF1; ELF2; ELK1; ELK3; ELK4; ERF; ERG; ETS1; ETS2; ETV1; ETV2; ETV3; ETV4; ETV5; FEV; FLI1; GABPA; GABPB1; HCFC1; SRF; TAF1 (inferredBy_MotifSimilarity). ETV3L; ETV6; ETV7 (inferredBy_MotifSimilarity_n_Orthology).	144	2597	AAAS;AFTPH;AMD1;ANAPC11;ANKRD42;ANKS3;ARFIP2;ARHGEF16;AURKAIP1;BOD1L1;C1orf52;CAND1;CCDC39;CCNT1;CDK13;CDKN2AIP;CHCHD5;CHD2;CHID1;CIB1;CINP;COG3;COL7A1;COX6B1;CSNK1A1;CSNK1G3;CXADR;DCAF4L1;DCUN1D3;DDX39B;DDX56;DENND1C;DIS3;DMTF1;DNAJC24;DYRK1A;EIF2B2;EIF4E;EMG1;ERI2;ESCO1;FBXO22;FBXO33;GABPB1-AS1;GMPR2;GNAI3;GOLGA1;GOLGA2P5;GON4L;GPATCH2L;GPR107;GRK2;GRPEL2;GSKIP;GTPBP4;HBEGF;HYPK;ISCU;KAT5;KAT7;…
M2	taipale_cyt_meth__ELF4_NACCCGGAAGTN_eDBD	4.67	0.0616	ELF4 (directAnnotation).	EGR1; EHF; ELF1; ELF2; ELF3; ELF5; ELK1; ELK3; EP300; ETV6; GABPA; SPIB (inferredBy_MotifSimilarity). ETV5; ETV7 (inferredBy_MotifSimilarity_n_Orthology).	145	2943	AFTPH;AHSA2;AMD1;ANKRD42;ANKRD9;ANKS3;ARFIP2;ARRDC3;ATP5A1;AURKAIP1;BAIAP3;C2;CACNB2;CAND1;CCDC39;CCNT1;CDK13;CDKN2AIP;CEBPG;CHCHD5;CHD2;CHMP2A;CIB1;CINP;CLDN12;CLN5;COG3;CREBRF;CSNK1G3;DCAF4L1;DCUN1D3;DDX39B;DDX56;DMTF1;DYRK1A;EIF4E;EPB41L4A-AS1;ERI2;ERP44;ESCO1;EZH1;FAM105A;FAM135A;FAM49B;FAR1;FBXO22;FBXO33;FKBP15;GABPB1-AS1;GMPR2;GNAI3;GOLGA2P5;GPATCH2;GPATCH2L;GPR107;GRK2;GRPEL2;GTPBP4;HAUS8;…
M2	dbcorrdb__ELK1__ENCSR000EFU_1__m2	4.66	0.0615	ELK1 (directAnnotation).	BCLAF1; EGR1; ELF1; ELK4; ETS1; GABPA; GABPB1; HCFC1; MXI1; PHF8; POLR2A; SIN3A; TAF1 (inferredBy_MotifSimilarity).	128	2280	AFTPH;AHSA2;AMD1;ANKS3;ARFIP2;ATF2;ATM;ATR;AURKAIP1;BIRC6;BOD1L1;C2;CDK13;CDKN2AIP;CHCHD5;CHD1;CHMP2A;CIB1;CLDN12;COG3;CREBRF;CSNK1G3;CSNK2A1;CXADR;DCUN1D3;DDX39B;DDX56;DIS3;DMTF1;DNAJC24;EIF2B2;EIF4A3;EML6;ERI2;ERP44;FAM49B;FAR1;FBXO22;GABPB1-AS1;GAD1;GNAI3;GOLGA1;GOLGA2P5;GON4L;GPATCH2L;GPR107;GPS1;GSKIP;GTF3C1;GTPBP4;HAUS6;HBEGF;HNRNPR;HYPK;IBA57;KAT5;KTI12;LARP4;LINC01503;LZTS2;MANBAL;METRN;M…
M2	transfac_pro__M01167	4.66	0.0615	ELK4 (directAnnotation).	BCLAF1; ELF1; ELK1; ELK3; ERF; ERG; ETS1; ETS2; ETV1; ETV2; ETV3; ETV4; ETV5; ETV6; FEV; FLI1; GABPA; GABPB1; SRF; TAF1 (inferredBy_MotifSimilarity). ETV3L; ETV7 (inferredBy_MotifSimilarity_n_Orthology).	155	2835	ABTB1;ANAPC11;ANKRD42;ANKS3;APBA3;ARFIP2;ATE1;ATF4;ATM;AURKAIP1;BCAP31;BOD1L1;C1orf52;C2;CAPRIN2;CASP8AP2;CBX4;CCDC39;CCNL2;CDK13;CDKN2AIP;CHCHD5;CHD2;CHID1;CHMP2A;CIB1;CLOCK;COG3;COQ5;CSNK1A1;CSNK1G3;CXADR;DAD1;DCAF4L1;DCUN1D3;DDX19B;DDX39B;DDX56;DMTF1;DNAJC24;DYRK1A;EIF4A2;ERI2;ERP44;FAM135A;FAM49B;FAR1;FBXO22;FBXO31;FBXO33;GABPB1-AS1;GGN;GNAI3;GOLGA1;GOLGA2P5;GON4L;GPATCH2;GPATCH2L;GPR107;GRK2…
M2	transfac_pro__M01985	4.64	0.0613	ERG (inferredBy_Orthology).	BCLAF1; ELF1; ELF2; ELK1; ELK3; ELK4; ERF; ETS1; ETS2; ETV1; ETV2; ETV3; ETV4; ETV5; ETV6; FEV; FLI1; GABPA; GABPB1; PML; POLR2A; SRF; TAF1 (inferredBy_MotifSimilarity). ETV3L; ETV7 (inferredBy_MotifSimilarity_n_Orthology).	150	2766	AAAS;ABTB1;AMD1;ANKRD42;APBA3;ARFIP2;ARHGEF16;ATE1;ATF4;ATM;AURKAIP1;BCAP31;BRD9;C2;CCDC39;CCNT1;CDK13;CDKN2AIP;CHCHD5;CHD2;CHORDC1;CIB1;CINP;CLOCK;COG3;COX6B1;CSNK1A1;CSNK1G3;DAD1;DCAF4L1;DCUN1D3;DDX18;DDX19B;DDX39B;DIS3;DMTF1;DYRK1A;EIF2B2;EIF4A2;EIF4E;EMG1;EPB41L4A-AS1;ERI2;FAR1;FBXO22;GABPB1-AS1;GMPR2;GNAI3;GOLGA1;GOLGA2P5;GON4L;GPATCH2;GPATCH2L;GPR107;GRK2;GRPEL2;GTF3C1;GTPBP4;HBEGF;HNRNPH1;…
M2	cisbp__M5433	4.62	0.0611	FLI1 (directAnnotation).	BCLAF1; ELF1; ELK1; ELK3; ELK4; ERF; ERG; ETS1; ETS2; ETV1; ETV2; ETV3; ETV4; ETV5; ETV6; FEV; GABPA; GABPB1; SRF (inferredBy_MotifSimilarity). ELF2; ETV3L; ETV7 (inferredBy_MotifSimilarity_n_Orthology).	206	4897	AAAS;ABTB1;ACTR3B;AFTPH;AMD1;ANAPC11;ANKRD42;ANKS3;APBA3;ARFIP2;ASH1L;ATE1;ATF4;ATM;AURKAIP1;BAIAP3;BCAP31;C2;CACNB2;CAPRIN2;CBX4;CCDC144B;CCDC186;CCDC39;CCNT1;CCPG1;CDK13;CDKN2AIP;CHCHD5;CHD2;CHID1;CHMP2A;CHORDC1;CIB1;CINP;CLOCK;COG3;COX6B1;COX7A2L;CPEB1;CPSF2;CREBRF;CSNK1A1;CSNK1G3;CXADR;DAD1;DCAF4L1;DCUN1D3;DDX18;DDX19B;DDX39B;DDX56;DMTF1;DNAJC24;DYRK1A;EIF2B2;EIF4A2;EMG1;EPB41L4A-AS1;ERI2;ERP…
M2	transfac_pro__M07703	4.62	0.0611	ETV1; ETV4; ETV5 (inferredBy_Orthology).	ELF1; ELK1; ELK3; ELK4; ERF; ERG; ETS1; ETS2; ETV2; ETV3; FEV; FLI1; GABPA; SRF (inferredBy_MotifSimilarity).	112	1892	AMD1;ANKRD42;ARFIP2;ARRDC3;ATF4;ATM;AURKAIP1;BACH1;CBX4;CCDC144B;CCDC39;CCNT1;CDK13;CHCHD5;CHD1;CHD2;CIB1;CLOCK;COG3;COX6B1;CSNK1A1;CSNK1G3;CXADR;DCAF4L1;DCUN1D3;DDX39B;DMTF1;DNAJC24;EMG1;ERI2;ESCO1;FBXO22;FBXO31;FBXO33;GABPB1-AS1;GMPR2;GNAI3;GOLGA1;GOLGA2P5;GON4L;GPATCH2;GPATCH2L;GRK2;GRPEL2;GTF3C1;HYPK;KAT5;KAT7;KLHL15;KMT2E;KRR1;KTI12;LAMTOR3;LSM3;MANBAL;MED10;METTL3;MIEF1;MRPL54;MRPS22;MRPS23…
M2	taipale__FLI1_DBD_ACCGGAARYN	4.61	0.061	FLI1 (directAnnotation).	BCLAF1; ELF1; ELK1; ELK3; ELK4; ERF; ERG; ETS1; ETS2; ETV1; ETV2; ETV3; ETV4; ETV5; FEV; GABPA; GABPB1; SRF (inferredBy_MotifSimilarity). ETV3L; ETV6; ETV7 (inferredBy_MotifSimilarity_n_Orthology).	212	4753	AAAS;ABTB1;ACTR3B;AMD1;ANAPC11;ANKRD42;ANKS3;APBA3;ARFIP2;ARHGEF16;ASH1L;ATF2;ATF4;ATM;AURKAIP1;BCAP31;BRD9;C2;CACNB2;CAND1;CAPRIN2;CBX4;CCDC144B;CCDC39;CCNT1;CCPG1;CDK13;CDKN2AIP;CHCHD5;CHD2;CHID1;CHMP2A;CHORDC1;CIB1;CINP;CLOCK;COG3;COL7A1;COX6B1;COX7A2L;CPEB1;CPSF2;CRBN;CREBRF;CREBZF;CSNK1A1;CSNK1G3;CXADR;DAD1;DAPK3;DCAF4L1;DCUN1D3;DDX18;DDX19B;DDX39B;DDX56;DIS3;DMTF1;DNAJC24;DYRK1A;EIF2B2;EIF4…
M2	dbcorrdb__NRF1__ENCSR000EDJ_1__m1	4.61	0.061	NRF1 (directAnnotation).	E2F6; EGR1; HIST1H2BN; POLR2A; ZSCAN10 (inferredBy_MotifSimilarity).	266	4936	AAMP;ACAA1;ACTR3;AFTPH;AKAP8;AMD1;ANAPC11;ANKRD26;APBA3;ARF4;ARHGEF16;ARL4C;ARRDC3;ASH1L;ATAD3B;ATF2;ATG7;ATM;ATP5G3;AZIN1;BACH1;BAIAP3;BLOC1S2;BRD2;BUB3;C16orf72;C1orf35;C2;C20orf24;C21orf2;C9orf163;CBX4;CBX7;CCAR1;CCDC12;CCDC127;CCNT2;CEP192;CFAP97;CHD1;CHIC1;CHID1;CHMP2A;CHORDC1;CIB1;CLK3;CLOCK;CMC2;COIL;COX7A2L;CRY1;CSNK1A1;CTSL;DAD1;DDX10;DDX19B;DDX27;DDX39A;DDX39B;DNA2;DNAJC25;DOLPP1;DYRK1A…
M2	transfac_pro__M02074	4.59	0.0608	GABPA (directAnnotation).	BCLAF1; ELF1; ELF4; ELK1; ELK3; ELK4; ERF; ERG; ETS1; ETS2; ETV1; ETV2; ETV3; ETV4; ETV5; FEV; FLI1; SRF (inferredBy_MotifSimilarity). ELF2; ELF3; ETV3L; ETV6; ETV7 (inferredBy_MotifSimilarity_n_Orthology).	210	4530	AAAS;ABTB1;AK6;AMD1;ANAPC11;ANKRD42;ANKS3;APBA3;ARFIP2;ARHGEF16;ATE1;ATF2;ATF4;ATM;ATR;AURKAIP1;BOD1L1;BRD9;C2;CACNB2;CAND1;CAPRIN2;CBX4;CCDC39;CCNL1;CCNT1;CCPG1;CDK13;CDKN2AIP;CFAP97;CHCHD5;CHD2;CHID1;CHORDC1;CIB1;CINP;CLN5;CLOCK;COG3;COX6B1;COX7A2L;CPSF2;CRBN;CREBRF;CREBZF;CSNK1A1;CSNK1G3;DAD1;DAPK3;DCAF4L1;DCUN1D3;DDX18;DDX39B;DIS3;DMTF1;DNAJC24;DYRK1A;EIF4A2;EIF4E;EMG1;EPB41L4A-AS1;ERI2;FAM49…
M2	dbcorrdb__POLR2A__ENCSR000DKT_1__m1	4.58	0.0608	POLR2A (directAnnotation).	BCLAF1; ELF1; ELF2; ELK1; ELK4; ETV6; GABPA; GABPB1; GTF2F1; PHF8; PML; RELA; SIN3A; SUZ12; TAF1; TAF7 (inferredBy_MotifSimilarity). FLI1 (inferredBy_MotifSimilarity_n_Orthology).	235	4944	AFTPH;AHSA2;AMD1;ANKRD42;ANKRD9;ANKS3;APBA3;APH1A;ARFIP2;ARRDC3;ASH1L;ATF2;ATF4;ATM;ATP5G3;ATR;AURKAIP1;AZIN1;BCR;BDP1;BOD1L1;BRD2;BUB3;C16orf72;C2;C21orf2;CAPRIN1;CASP8AP2;CBX4;CBX6;CBX7;CCDC144B;CCPG1;CDH8;CDK13;CDKN2AIP;CEBPG;CHCHD5;CHD2;CHD6;CHID1;CHMP2A;CHORDC1;CIB1;CINP;CLDN12;CLK3;CLN5;CLOCK;COG3;COQ5;CPEB1;CREBRF;CSNK1A1;CSNK1G3;CSNK2A1;CXADR;DAD1;DCAF11;DCAF4L1;DDB1;DDX39B;DIS3;DMTF1;DUS…
M2	taipale_cyt_meth__ELF1_NATGCGGAAGTN_eDBD	4.57	0.0607	ELF1 (directAnnotation).	ELF2; ELF4; ELF5; SPIB (inferredBy_MotifSimilarity).	206	4616	ACTR3;AFTPH;AHSA2;ANKRD42;ANKRD9;ANKS3;APH1A;ARFIP2;ARGLU1;ARHGEF16;ARRDC3;ASH1L;ATM;ATP5A1;ATR;AURKAIP1;C2;CACNB2;CBX4;CCDC144A;CCNL1;CCNL2;CCNT1;CDK13;CDKN2AIP;CHCHD5;CHD2;CHID1;CHMP2A;CIB1;CINP;CLN5;COG3;CPSF2;CREBRF;CSNK1A1;CSNK1G3;CXADR;DCAF4L1;DCUN1D3;DDX18;DDX39B;DMTF1;DYRK1A;EIF4A2;ELOF1;EMG1;EPB41L4A-AS1;ERI2;ERP44;FAM105A;FAM49B;FAM98C;FAR1;FBXO22;FBXO33;FKBP15;GAD1;GIGYF1;GMPR2;GNAI3;G…
M2	taipale__ETV3_DBD_ACCGGAAGTN	4.56	0.0606	ETV3 (directAnnotation).	BCLAF1; EGR1; ELF1; ELF2; ELK1; ELK3; ELK4; ERF; ERG; ETS1; ETS2; ETV1; ETV2; ETV4; ETV5; ETV6; FEV; FLI1; GABPA; GABPB1; SRF (inferredBy_MotifSimilarity). ETV3L; ETV7 (inferredBy_MotifSimilarity_n_Orthology).	213	4897	AAAS;ABTB1;AFTPH;AMD1;ANAPC11;ANKRD42;ANKRD9;ANKS3;APBA3;ARFIP2;ARGLU1;ATF4;ATM;AURKAIP1;AURKC;BACH1;BCAP31;BOD1L1;C2;CACNB2;CBX4;CCDC14;CCDC144A;CCDC144B;CCDC39;CCNL1;CCNT1;CCPG1;CDK13;CDKN2AIP;CHCHD5;CHD2;CHID1;CIB1;CINP;CLN5;CMC2;COG3;COL7A1;COQ5;COX7A2L;CPSF2;CREBRF;CSNK1A1;CSNK1G3;CXADR;DAD1;DAPK3;DCAF4L1;DCUN1D3;DDX18;DDX39B;DDX56;DIS3;DMTF1;DNAJC24;EIF2B2;EIF4A2;EIF4E;EMG1;EPB41L4A-AS1;ERI…
M2	cisbp__M5431	4.55	0.0605	FLI1 (directAnnotation).	BCLAF1; ELF1; ELK1; ELK3; ELK4; ERF; ERG; ETS1; ETS2; ETV1; ETV2; ETV3; ETV4; ETV5; FEV; GABPA; GABPB1; SRF (inferredBy_MotifSimilarity). ETV3L; ETV6; ETV7 (inferredBy_MotifSimilarity_n_Orthology).	217	4869	AAAS;ABTB1;ACTR3B;AMD1;ANAPC11;ANKRD42;ANKS3;APBA3;ARFIP2;ARHGEF16;ASH1L;ATF2;ATF4;ATM;AURKAIP1;BCAP31;BOD1L1;BRD9;C2;CACNB2;CAND1;CAPRIN2;CBX4;CCDC144B;CCDC39;CCNT1;CCPG1;CDK13;CDKN2AIP;CHCHD5;CHD2;CHID1;CHMP2A;CHORDC1;CIB1;CINP;CLOCK;COG3;COL7A1;COX6B1;COX7A2L;CPEB1;CPSF2;CRBN;CREBRF;CREBZF;CSNK1A1;CSNK1G3;CXADR;DAD1;DAPK3;DCAF4L1;DCUN1D3;DDX18;DDX19B;DDX39B;DDX56;DIS3;DMTF1;DNAJC24;DYRK1A;EIF2…
M2	taipale__FLI1_full_ACCGGAARYN	4.54	0.0604	FLI1 (directAnnotation).	BCLAF1; ELF1; ELK1; ELK3; ELK4; ERF; ERG; ETS1; ETS2; ETV1; ETV2; ETV3; ETV4; ETV5; ETV6; FEV; GABPA; GABPB1; SRF (inferredBy_MotifSimilarity). ELF2; ETV3L; ETV7 (inferredBy_MotifSimilarity_n_Orthology).	175	3944	AAAS;ABTB1;ACTR3B;AMD1;ANAPC11;ANKRD42;ANKS3;APBA3;ARFIP2;ATF4;ATM;AURKAIP1;BAIAP3;BCAP31;C2;CACNB2;CAPRIN2;CBX4;CCDC144B;CCDC186;CCDC39;CCNT1;CDK13;CDKN2AIP;CHCHD5;CHD2;CHID1;CHMP2A;CHORDC1;CIB1;CINP;CLOCK;COG3;COX6B1;COX7A2L;CPEB1;CREBRF;CSNK1A1;CSNK1G3;CXADR;DAD1;DCAF4L1;DCUN1D3;DDX18;DDX19B;DDX39B;DDX56;DMTF1;DNAJC24;DYRK1A;EIF4A2;EMG1;EPB41L4A-AS1;ERI2;FAR1;FBXO22;FBXO31;FBXO33;GABPB1-AS1;GM…
M2	cisbp__M5422	4.54	0.0604	ETV3 (directAnnotation).	BCLAF1; EGR1; ELF1; ELF2; ELK1; ELK3; ELK4; ERF; ERG; ETS1; ETS2; ETV1; ETV2; ETV4; ETV5; FEV; FLI1; GABPA; GABPB1; SRF (inferredBy_MotifSimilarity). ETV3L; ETV6; ETV7 (inferredBy_MotifSimilarity_n_Orthology).	209	4917	AAAS;ABTB1;AFTPH;AMD1;ANAPC11;ANKRD42;ANKS3;APBA3;ARFIP2;ARGLU1;ATF4;ATM;AURKAIP1;AURKC;BACH1;BCAP31;BOD1L1;C2;CACNB2;CBX4;CCDC14;CCDC144A;CCDC144B;CCDC39;CCNL1;CCNT1;CDK13;CDKN2AIP;CHCHD5;CHD2;CHID1;CIB1;CINP;CLN5;CMC2;COG3;COL7A1;COQ5;COX7A2L;CPSF2;CREBRF;CSNK1A1;CSNK1G3;CXADR;DAD1;DAPK3;DCAF4L1;DCUN1D3;DDX18;DDX39B;DDX56;DIS3;DMTF1;DNAJC24;EIF2B2;EIF4E;EMG1;EPB41L4A-AS1;ERI2;ERP44;ESCO1;EZH1;F…
M2	cisbp__M2305	4.53	0.0603	NRF1 (directAnnotation).	E2F6; ZSCAN10 (inferredBy_MotifSimilarity).	181	3294	ACTR3;AFTPH;AKAP8;AMD1;ANKRD26;APBA3;ARRDC3;ATAD3B;ATM;BAIAP3;BLOC1S2;BRD2;BUB3;C16orf72;C2;C21orf2;C9orf163;CACNB2;CBX4;CBX7;CCAR1;CCDC12;CCDC127;CCDC144A;CCDC186;CCNT2;CHD1;CHIC1;CHMP2A;CHORDC1;CKAP5;CLOCK;COIL;COX7A2L;CRY2;CSNK1A1;CSNK2A1;CYHR1;DAD1;DDX10;DDX39A;DDX39B;DNA2;DNAJC25;DOLPP1;EIF2S1;EIF3A;EIF4E;ELOF1;ENPP4;EPS15L1;ESCO1;EZH1;FAM135A;FAM49B;FBXO31;FOSB;GABPB1-AS1;GIGYF2;GOLGA1;GON4…
M2	transfac_pro__M01928	4.53	0.0603			260	4824	AAAS;ACAA1;AFTPH;AHSA2;AMD1;ANAPC11;ANKRD9;ANKS3;ARFIP2;ARGLU1;ARL2;ATF2;ATF4;ATG13;ATM;ATR;AURKAIP1;AVL9;BCAP31;BCR;BDP1;BOD1L1;BTBD1;BUB3;C1orf52;C2;CASP8AP2;CBX4;CBX7;CCAR1;CCDC186;CCNL2;CCNT1;CDH8;CDK13;CDKN2AIP;CFAP97;CHCHD5;CHD1;CHD2;CHD6;CHID1;CHMP2A;CHORDC1;CIB1;CLK3;CLOCK;COG3;COX6B1;CPEB1;CREBZF;CSNK1A1;CSNK1G3;CSNK2A1;CXADR;CYHR1;DCAF4L1;DDB1;DDX39B;DIS3;DMTF1;DNAJB1;DNAJC10;DNAJC24;DT…
M2	jaspar__MA0506.1	4.53	0.0603	NRF1 (directAnnotation).	ZSCAN10 (inferredBy_MotifSimilarity).	180	3154	ACTR3;AFTPH;AKAP8;AMD1;ANKRD26;APBA3;ARRDC3;ATAD3B;ATM;BAIAP3;BLOC1S2;BRD2;BUB3;C16orf72;C2;C21orf2;C9orf163;CACNB2;CBX4;CBX7;CCAR1;CCDC12;CCDC127;CCDC144A;CCDC186;CCNT2;CHD1;CHIC1;CHMP2A;CHORDC1;CKAP5;CLOCK;COIL;COX7A2L;CSNK1A1;CSNK2A1;CYHR1;DAD1;DDX10;DDX39A;DDX39B;DNA2;DNAJC25;DOLPP1;EIF2S1;EIF3A;EIF4E;ELOF1;ENPP4;EPS15L1;ESCO1;EZH1;FAM135A;FAM49B;FBXO31;FOSB;GABPB1-AS1;GIGYF2;GOLGA1;GON4L;GPB…
M2	jaspar__MA0311.1	4.52	0.0602			255	4700	AAAS;ACAA1;AFTPH;AHSA2;AMD1;ANAPC11;ANKRD9;ANKS3;ARFIP2;ARGLU1;ARL2;ATF2;ATF4;ATG13;ATM;ATR;AURKAIP1;AVL9;BCAP31;BCR;BDP1;BOD1L1;BTBD1;BUB3;C1orf52;C2;CBX4;CBX7;CCAR1;CCDC186;CCNL2;CCNT1;CDH8;CDK13;CDKN2AIP;CFAP97;CHCHD5;CHD1;CHD2;CHID1;CHMP2A;CHORDC1;CIB1;CLK3;CLOCK;COG3;COX6B1;CPEB1;CREBZF;CSNK1A1;CSNK1G3;CSNK2A1;CXADR;CYHR1;DCAF4L1;DDB1;DDX39B;DIS3;DMTF1;DNAJB1;DNAJC10;DNAJC24;DTWD1;DUSP16;DYR…
M2	cisbp__M4953	4.51	0.0601	ERG (inferredBy_Orthology).	BCLAF1; ELF1; ELK1; ELK3; ELK4; ERF; ETS1; ETS2; ETV1; ETV2; ETV3; ETV4; ETV5; FEV; FLI1; GABPA; GABPB1; SRF (inferredBy_MotifSimilarity). ELF2; ELF4; ETV3L; ETV6; ETV7 (inferredBy_MotifSimilarity_n_Orthology).	117	1867	AAAS;AMD1;ANKRD42;APBA3;ARFIP2;ATF4;ATM;AURKAIP1;BCAP31;BCR;C2;CCDC39;CCNT1;CDK13;CHCHD5;CHD2;CHID1;CHORDC1;CIB1;CLOCK;COG3;COX6B1;COX7A2L;CPEB1;CREBRF;CSNK1A1;CSNK1G3;DCAF4L1;DCUN1D3;DDX18;DDX19B;DDX39B;DDX56;DMTF1;DNAJC24;DYRK1A;EIF2B2;EMG1;ERI2;FBXO22;FBXO33;GABPB1-AS1;GMPR2;GNAI3;GOLGA1;GON4L;GPATCH2;GPATCH2L;GRK2;GRPEL2;GTF3C1;HBEGF;HYPK;KAT5;KRR1;KTI12;LAMTOR3;LSM3;MANBAL;MED10;METTL3;MIEF1…
M2	transfac_pro__M01986	4.51	0.0601	ETS1 (inferredBy_Orthology).	BCLAF1; ELF1; ELF2; ELF4; ELK1; ELK3; ELK4; ERF; ERG; ETS2; ETV1; ETV2; ETV3; ETV4; ETV5; ETV6; FEV; FLI1; GABPA; GABPB1; SPDEF; SRF; TAF1 (inferredBy_MotifSimilarity). ELF3; ETV3L; ETV7; SPIC (inferredBy_MotifSimilarity_n_Orthology).	118	2044	ABTB1;AMD1;ANKRD42;ARFIP2;AURKAIP1;C2;CAND1;CCDC39;CCNT1;CCPG1;CDK13;CHCHD5;CHD2;CHID1;CHORDC1;CIB1;CLOCK;COG3;COX6B1;CRBN;CSNK1G3;DAD1;DCAF4L1;DCUN1D3;DDX18;DDX39B;DENND1C;DMTF1;DYRK1A;EIF4E;EMG1;ERI2;FAM49B;FAR1;FBXO22;GABPB1-AS1;GMPR2;GNAI3;GOLGA2P5;GON4L;GPATCH2;GPATCH2L;GPR107;GRK2;GRPEL2;GTF3C1;GTPBP4;HBEGF;HYPK;KRR1;KTI12;LAMTOR3;LARP4;LCORL;LSM3;LSM4;MANBAL;MED10;METTL3;MIEF1;MRPL33;NMU;N…
M2	dbcorrdb__ATF3__ENCSR000DOG_1__m1	4.49	0.06	ATF3 (directAnnotation).	ARNTL; ATF1; BHLHE40; BHLHE41; CREB1; E2F6; ESRRA; EZH2; JUND; MAX; MXI1; MYC; NFE2; SIN3A; SREBF1; SREBF2; USF1; USF2; ZMIZ1 (inferredBy_MotifSimilarity). ARNTL2 (inferredBy_MotifSimilarity_n_Orthology).	205	4402	ACTR3B;AFTPH;AMD1;ANKRD9;ARF4;ARFIP2;ARHGEF16;ARL2;ARL4C;ARPP19;ATF4;ATG7;ATXN3;AZIN1;BDP1;BRD2;C16orf72;C1orf43;C2;C5orf22;CAPN10;CBX4;CBX6;CBX7;CCAR1;CCDC144A;CCNL1;CCNT1;CCPG1;CDK13;CEBPG;CEP57;CHD1;CHD2;CHID1;CLN5;CMC2;CNOT7;CPEB1;CREBRF;CSNK1A1;CUL5;CYC1;CYHR1;DCAF11;DDX19B;DYRK1A;E4F1;EIF3A;EIF4E;FAHD2A;FAM169A;FAM49B;FAR1;FBXO30;FBXO31;FBXO33;FKBP15;FOS;FOSB;GAN;GGN;GIGYF1;GIGYF2;GLOD4;GOL…
M2	taipale_cyt_meth__ELF4_NATGCGGAAGTN_eDBD	4.46	0.0597	ELF4 (directAnnotation).	ELF1; ELF2; ELF5; SPIB (inferredBy_MotifSimilarity).	171	3571	ACTR3;AFTPH;AHSA2;ANKRD42;ANKRD9;ANKS3;APH1A;ARFIP2;ARGLU1;ARHGEF16;ARRDC3;ATM;ATP5A1;ATR;AURKAIP1;BIRC6;C2;CACNB2;CASP8AP2;CBX4;CCNL1;CCNL2;CCNT1;CDK13;CDKN2AIP;CFAP97;CHCHD5;CHD2;CHMP2A;CIB1;CINP;CLN5;CPSF2;CSNK1G3;CXADR;DAD1;DCAF4L1;DCUN1D3;DDX39B;DMTF1;DYRK1A;EPB41L4A-AS1;ERI2;ERP44;FAM105A;FAM98C;FAR1;FBXO22;FBXO33;FKBP15;GAD1;GIGYF1;GMPR2;GNAI3;GOLGA2P5;GPATCH2;GPATCH2L;GPBP1;GPR107;GRK2;GR…
M2	transfac_pro__M04790	4.45	0.0596	E2F6 (directAnnotation).	EGR1; NRF1; ZSCAN10 (inferredBy_MotifSimilarity).	193	3566	AFTPH;AKAP8;AMD1;ANKRD26;ARF4;ARRDC3;ASH1L;ATAD3B;ATM;AZIN1;BAIAP3;BLOC1S2;BRD2;BUB3;C16orf72;C2;C9orf163;CBX7;CCAR1;CCDC12;CCDC127;CCDC186;CCPG1;CHD1;CHIC1;CHMP2A;CHORDC1;CIB1;CLOCK;CMC2;COX7A2L;CSNK1A1;CYHR1;DAD1;DDX10;DDX27;DDX39A;DDX39B;DNA2;DNAJC25;DOLPP1;EIF2S1;EIF4E;ELOF1;ESCO1;EZH1;FAM135A;FAM49B;FBXO31;FOS;FOSB;GABPB1-AS1;GAN;GIGYF2;GOLGA1;GOLGA2P5;GON4L;GPBP1;GPR180;GRK2;GTF3C1;HAUS6;HB…
M2	homer__GTGCGCATGCGC_NRF	4.45	0.0596		E2F6; EGR1; NRF1; ZSCAN10 (inferredBy_MotifSimilarity).	217	4255	ACSBG1;ACTR3;AFTPH;AKAP8;ANAPC11;ANKRD26;APBA3;ARF4;ARRDC3;ASH1L;ATAD3B;ATG7;ATM;ATP5G3;BAIAP3;BLOC1S2;BRD2;BUB3;C16orf72;C2;C20orf24;C21orf2;C9orf163;CACNB2;CBX6;CBX7;CCAR1;CCDC12;CCDC127;CCDC186;CCNT2;CEP192;CHD1;CHIC1;CHMP2A;CHORDC1;CIB1;CLOCK;CMC2;COIL;COX7A2L;CRY1;CSNK1A1;CTSL;CYHR1;DAD1;DDX10;DDX27;DDX39A;DDX39B;DMTF1;DNA2;DNAJC25;DOLPP1;EIF2S1;EIF3A;EIF4E;ELOF1;ENPP4;EPS15L1;ESCO1;EZH1;FAM…
M2	flyfactorsurvey__Ets97D_SANGER_10_FBgn0004510	4.44	0.0595	ERG (inferredBy_Orthology).	BCLAF1; ELF1; ELK1; ELK3; ELK4; ERF; ETS1; ETS2; ETV1; ETV2; ETV3; ETV4; ETV5; FEV; FLI1; GABPA; GABPB1; SRF (inferredBy_MotifSimilarity). ELF2; ELF4; ETV3L; ETV6; ETV7 (inferredBy_MotifSimilarity_n_Orthology).	135	2443	AAAS;AMD1;ANAPC11;ANKRD42;APBA3;ARFIP2;ATF4;ATM;AURKAIP1;BCAP31;BCR;C2;CCDC39;CCNT1;CDK13;CHCHD5;CHD2;CHID1;CHORDC1;CIB1;CLOCK;COG3;COX6B1;COX7A2L;CPEB1;CREBRF;CSNK1A1;CSNK1G3;DCAF4L1;DCUN1D3;DDX18;DDX19B;DDX39B;DDX56;DMTF1;DNAJC24;DYRK1A;EIF2B2;EMG1;ERI2;FAR1;FBXO22;FBXO33;GABPB1-AS1;GMPR2;GNAI3;GOLGA1;GOLGA2P5;GON4L;GPATCH2;GPATCH2L;GRK2;GRPEL2;GTF3C1;HBEGF;HYPK;KAT5;KRR1;KTI12;LAMTOR3;LARP4;LS…
M2	elemento__CGGAAGTGA	4.44	0.0595		EP300 (inferredBy_MotifSimilarity).	72	1074	AAAS;AFTPH;ANAPC11;ANKRD42;ARFIP2;ATM;AURKAIP1;BOD1L1;CDK13;CHD6;CIB1;CSNK1G3;CXADR;DCUN1D3;DDX39B;DMTF1;DUSP16;ERP44;ESCO1;FAM135A;GNAI3;GOLGA1;GPATCH2L;GPR107;GSKIP;GTPBP4;HYOU1;IMP4;KAT5;KAT7;KLHL15;LINC01503;MANBAL;MAP9;MGA;MIEF1;PEF1;PLEKHA1;PMPCA;PNISR;PSMB4;RABGEF1;RAP1B;RNF215;RNMT;ROMO1;SFI1;SH2B1;SH2D5;SMCHD1;SMU1;SNORA71D;SNORA7A;SRSF5;SYNDIG1;TFB2M;TMEM208;TNPO3;TNRC6A;TRIM41;TVP23B;U…
M2	elemento__CGCCTGCGC	4.43	0.0595		NRF1 (inferredBy_MotifSimilarity).	219	4939	ACSBG1;AFTPH;AHSA2;AKAP8;AMD1;ANKRD26;ANKRD9;ARF4;ARHGEF16;ARL4C;ARRDC3;ATAD3B;ATM;AZIN1;BDP1;BRD2;BUB3;C16orf72;C1orf35;C2;C21orf2;C9orf163;C9orf72;CBX4;CBX7;CCAR1;CCDC12;CCDC127;CCDC144A;CCDC186;CCPG1;CDH8;CFAP97;CHIC1;CHMP2A;CHORDC1;CLK3;CLOCK;COIL;COX7A2L;CPSF2;CSNK1A1;CSNK2A1;CTSL;DAD1;DDX39A;DDX39B;DNA2;DNAJC25;DOLPP1;E4F1;EIF2S1;EIF4E;ELOF1;ENPP4;EPS15L1;ESCO1;EZH1;FAM135A;FAM49B;FAR1;FBXO…
M2	cisbp__M0694	4.43	0.0594	GABPA (inferredBy_Orthology).	BCLAF1; ELF1; ELK1; ELK3; ELK4; ERF; ERG; ETS1; ETS2; ETV1; ETV2; ETV3; ETV4; ETV5; FEV; FLI1; GABPB1; SRF (inferredBy_MotifSimilarity). ELF2; ELF4; ETV3L; ETV6; ETV7 (inferredBy_MotifSimilarity_n_Orthology).	137	2444	AAAS;AMD1;ANKRD42;APBA3;ARFIP2;ARHGEF16;ATF4;ATM;AURKAIP1;BOD1L1;C2;CAND1;CCDC39;CCNT1;CDK13;CHCHD5;CHD2;CHID1;CHORDC1;CIB1;CLOCK;COG3;COX7A2L;CRBN;CREBRF;CSNK1A1;CSNK1G3;DCAF4L1;DCUN1D3;DDX18;DDX39B;DIS3;DMTF1;DNAJC24;DYRK1A;EIF2B2;EMG1;EPB41L4A-AS1;ERI2;FBXO22;FBXO33;GABPB1-AS1;GMPR2;GNAI3;GOLGA2P5;GON4L;GPATCH2;GPATCH2L;GRK2;GRPEL2;GTPBP4;HBEGF;HNRNPH1;HYPK;KAT5;KLHL15;KRR1;KTI12;LAMTOR3;LSM3;…
M2	dbcorrdb__POLR2A__ENCSR000FAX_1__m1	4.43	0.0594	POLR2A (directAnnotation).	TAF1 (inferredBy_MotifSimilarity).	202	4289	AAAS;ACAA1;ACTR3;AMD1;ANKRD26;ANKRD42;ANKRD9;ANKS3;ARF4;ARFIP2;ARHGEF16;ARRDC3;ASH1L;ATF2;ATF4;ATM;ATR;AURKAIP1;AVL9;BDP1;BRD2;BUB3;C16orf72;C2;C20orf24;C7orf50;CASP8AP2;CBX4;CBX7;CCAR1;CCDC144A;CCNL1;CCNT1;CDH8;CDK13;CDKN2AIP;CEBPG;CHCHD5;CHMP2A;CIB1;CLK3;CLN5;CLOCK;COX7A2L;CPEB1;CREBRF;CSNK1A1;CSNK1G3;CSNK2A1;DAD1;DCAF11;DDX39B;DDX56;DNAJB2;DYRK1A;EIF2B2;EIF2S1;EIF4A2;EIF4E;ELOF1;EPB41L4A-AS1;E…
M2	dbcorrdb__POLR2A__ENCSR000FAY_1__m1	4.43	0.0594	POLR2A (directAnnotation).	PML; TAF1 (inferredBy_MotifSimilarity).	230	4897	AAAS;ACAA1;ACTR3;AMD1;ANKRD26;ANKRD42;APBA3;ARF4;ARFIP2;ARHGEF16;ARRDC3;ASH1L;ATF2;ATF4;ATM;ATR;AURKAIP1;AVL9;BCAP31;BDP1;BRD2;C16orf72;C20orf24;C21orf2;C5orf22;C7orf50;CASP8AP2;CBX4;CBX7;CCAR1;CCDC144A;CCDC144B;CCNL1;CCNL2;CCNT1;CDK13;CDKN2AIP;CEBPG;CHCHD5;CHMP2A;CIB1;CLK3;CLN5;CLOCK;CMC2;COG3;COX7A2L;CPEB1;CSNK1A1;CSNK1G3;CSNK2A1;DAD1;DCAF11;DDX27;DDX39B;DDX56;DYRK1A;E4F1;EIF2B2;EIF2S1;EIF4A2;E…
M2	flyfactorsurvey__Ets65A_SANGER_10_FBgn0005658	4.42	0.0594	FEV (inferredBy_Orthology).	ELF1; ELF2; ELF4; ELK4; ERF; ERG; ETS1; ETV1; ETV2; FLI1; GABPA (inferredBy_MotifSimilarity). ELK3; ETS2; ETV3; ETV3L (inferredBy_MotifSimilarity_n_Orthology).	194	4056	AAAS;AFTPH;AHSA2;ANAPC11;ANKRD42;ANKS3;APH1A;ARFIP2;ARGLU1;ARHGEF16;ATF2;ATF4;ATM;ATR;AURKAIP1;AZIN1;BOD1L1;BRD2;BRD9;C1orf52;CAPRIN2;CBX4;CCDC186;CCNL1;CCNT1;CDK13;CFAP97;CHCHD5;CHD1;CHID1;CHMP2A;CHORDC1;CIB1;CINP;CLOCK;COG3;COL7A1;COX6B1;COX7A2L;CPEB1;CREBRF;CSNK1A1;CSNK1G3;CSNK2A1;CXADR;DCUN1D3;DDX39B;DDX56;DIS3;DMTF1;DNAJC24;DYRK1A;EMG1;ERI2;ERP44;ESCO1;FBXO22;FBXO31;FBXO33;FKBP15;GABPB1-AS1;…
M2	flyfactorsurvey__Ets21c_SANGER_5_FBgn0005660	4.42	0.0593	ERF; ETV3; ETV3L (inferredBy_Orthology).	ELK1; ELK3; ELK4; ERG; ETS1; ETS2; ETV1; ETV2; ETV4; ETV5; FEV; FLI1; GABPA (inferredBy_MotifSimilarity). ETV6; ETV7 (inferredBy_MotifSimilarity_n_Orthology).	180	3701	AAAS;AHSA2;ANAPC11;ANKRD42;APBA3;APH1A;ARFIP2;ATF2;ATF4;ATM;AURKAIP1;BACH1;BCAP31;BCR;C1orf52;C2;CAPRIN2;CBX4;CCDC39;CCNL1;CCNT1;CDK13;CFAP97;CHCHD5;CHD1;CHID1;CHMP2A;CHORDC1;CIB1;CINP;CLK3;CLN5;CLOCK;COG3;COL7A1;COX7A2L;CPEB1;CREBRF;CSNK1A1;CSNK1G3;CXADR;DAPK3;DCAF4L1;DCUN1D3;DDX18;DDX19B;DDX39B;DMTF1;DNAJC24;DYRK1A;EIF4A2;EMG1;EPB41L4A-AS1;ERI2;ERP44;FAR1;FBXO22;FBXO31;FBXO33;GABPB1-AS1;GAD1;GM…
M2	dbcorrdb__NR2C2__ENCSR000EVS_1__m1	4.41	0.0592	NR2C2 (directAnnotation).	BCLAF1; ELF1; ELF2; ELF5; ELK4; ETV6; ETV7; GABPA; HCFC1; KDM5A; PHF8; POLR2A; SIN3A; TAF1 (inferredBy_MotifSimilarity).	204	4329	ACAA1;ACSBG1;AFTPH;AHSA2;AKAP8;AMD1;ANAPC11;ANKRD9;ANKS3;AOC3;ARFIP2;ARHGEF16;ARRDC3;ATF4;ATM;ATP5A1;ATR;AURKAIP1;AZIN1;BCAP31;BCR;BDP1;BOD1L1;BRD2;BRWD1;BUB3;C5orf22;CAPRIN2;CBX4;CCDC144B;CCDC186;CCNL2;CDK13;CDKN2AIP;CHD2;CHMP2A;CIB1;CLK3;CLOCK;COG3;COQ5;CPEB1;CREBZF;CSNK1A1;CSNK1G3;CSNK2A1;CXADR;CYC1;DDX39B;DDX56;DNAJC24;DYRK1A;EIF2B2;EIF4A2;ERP44;FAM105A;FAM49B;FAR1;FBXO22;FKBP15;GABPB1-AS1;GA…
M2	cisbp__M4950	4.41	0.0592	ERF; ETV3; ETV3L (inferredBy_Orthology).	ELK1; ELK3; ELK4; ERG; ETS1; ETS2; ETV1; ETV2; ETV4; ETV5; FEV; FLI1; GABPA (inferredBy_MotifSimilarity). ETV6; ETV7 (inferredBy_MotifSimilarity_n_Orthology).	165	3566	AAAS;AHSA2;ANAPC11;ANKRD42;APBA3;APH1A;ASH1L;ATF2;ATF4;ATM;AURKAIP1;BCAP31;C1orf52;CAPRIN2;CBX4;CCDC144B;CCDC39;CCNL1;CCNT1;CDK13;CHCHD5;CHD1;CHID1;CHMP2A;CHORDC1;CIB1;CLK3;CLOCK;COG3;COL7A1;COX6B1;COX7A2L;CPEB1;CSNK1A1;CSNK1G3;CSNK2A1;CXADR;DAD1;DAPK3;DCAF4L1;DCUN1D3;DDX19B;DDX39B;DMTF1;DNAJC24;EIF4A2;EMG1;EPB41L4A-AS1;ERI2;ESCO1;FAR1;FBXO22;FBXO31;FBXO33;GABPB1-AS1;GAD1;GGN;GMPR2;GNAI3;GOLGA1;G…
M2	taipale__ETS1_full_ACCGGAARYN	4.4	0.0592	ETS1 (directAnnotation).	BCLAF1; ELF1; ELF4; ELK1; ELK3; ELK4; ERF; ERG; ETS2; ETV1; ETV2; ETV3; ETV4; ETV5; ETV6; FEV; FLI1; GABPA; GABPB1; SRF (inferredBy_MotifSimilarity). ELF2; ETV3L; ETV7 (inferredBy_MotifSimilarity_n_Orthology).	180	4056	AAAS;ABTB1;AMD1;ANKRD42;ANKS3;APBA3;ARFIP2;ATF2;ATF4;ATM;AURKAIP1;BCAP31;BOD1L1;BRD9;C2;CCDC144B;CCDC39;CCNT1;CCPG1;CDK13;CDKN2AIP;CHCHD5;CHD2;CHID1;CHMP2A;CHORDC1;CIB1;CINP;CLOCK;COG3;COX6B1;COX7A2L;CPSF2;CRBN;CREBRF;CSNK1A1;CSNK1G3;DAD1;DCAF4L1;DCUN1D3;DDX18;DDX19B;DDX39B;DDX56;DIS3;DMTF1;DYRK1A;EIF4A2;EMG1;EPB41L4A-AS1;ERI2;FAM49B;FAR1;FBXO22;FBXO31;FBXO33;FOS;GABPB1-AS1;GMPR2;GNAI3;GOLGA1;GOL…
M2	cisbp__M5418	4.39	0.0591	ETS1 (directAnnotation).	ELF1; ELF4; ELK1; ELK3; ELK4; ERF; ERG; ETS2; ETV1; ETV2; ETV3; ETV4; ETV5; ETV6; FEV; FLI1; GABPA; GABPB1; SRF (inferredBy_MotifSimilarity). ELF2; ETV3L; ETV7 (inferredBy_MotifSimilarity_n_Orthology).	212	4913	AAAS;ABTB1;AMD1;ANAPC11;ANKRD42;ANKS3;APBA3;ARFIP2;ASH1L;ATE1;ATF2;ATF4;ATM;AURKAIP1;BCAP31;BOD1L1;BRD9;C2;CACNB2;CAND1;CAPRIN2;CBX4;CCDC144B;CCDC39;CCNT1;CCPG1;CDK13;CDKN2AIP;CFAP97;CHCHD5;CHD1;CHD2;CHID1;CHMP2A;CHORDC1;CIB1;CINP;CLK3;CLOCK;COG3;COX6B1;COX7A2L;CPSF2;CRBN;CREBRF;CSNK1A1;CSNK1G3;DAD1;DAPK3;DCAF4L1;DCUN1D3;DDX18;DDX19B;DDX39B;DDX56;DIS3;DMTF1;DNAJC24;DYRK1A;EIF2B2;EIF4A2;EIF4E;EMG1…
M2	transfac_pro__M07052	4.39	0.0591	NRF1 (directAnnotation).	E2F6; EGR1; HIST1H2BN; ZSCAN10 (inferredBy_MotifSimilarity).	223	4329	ACTR3;AFTPH;AKAP8;ANKRD26;APBA3;ARHGEF16;ARRDC3;ASH1L;ATAD3B;ATF2;ATM;BACH1;BAIAP3;BLOC1S2;BRD2;BUB3;C16orf72;C2;C21orf2;C9orf163;CAND1;CBX4;CBX7;CCAR1;CCDC12;CCDC127;CCDC144A;CCDC144B;CCDC186;CCNT2;CDH8;CHD1;CHD2;CHD6;CHIC1;CHMP2A;CHORDC1;CLOCK;CMC2;COIL;COX7A2L;CRY1;CSNK1A1;CSNK2A1;CYHR1;DAD1;DDX10;DDX39A;DDX39B;DNA2;DNAJC25;DOLPP1;DYRK1A;EIF2S1;EIF4E;ELOF1;ENPP4;ESCO1;EZH1;FAM135A;FAM49B;FBXO3…
M2	taipale_cyt_meth__ERG_NACCGGAARYN_eDBD	4.39	0.0591	ERG (directAnnotation).	BCLAF1; ELF1; ELF2; ELK1; ELK3; ELK4; ERF; ETS1; ETS2; ETV1; ETV2; ETV3; ETV4; ETV5; ETV6; FEV; FLI1; GABPA; GABPB1; GATA2; POLR2A; SRF (inferredBy_MotifSimilarity). ELF4; ETV3L; ETV7 (inferredBy_MotifSimilarity_n_Orthology).	184	3824	AAAS;ACAA1;ACTR3B;AMD1;ANKRD42;APBA3;APH1A;ARFIP2;ARHGEF16;ATF2;ATM;ATR;AURKAIP1;BCAP31;C2;CAND1;CAPRIN2;CCDC39;CCNT1;CCPG1;CDK13;CDKN2AIP;CHCHD5;CHD2;CHID1;CHMP2A;CHORDC1;CIB1;CINP;CLOCK;COG3;COX6B1;COX7A2L;CPSF2;CRBN;CREBRF;CREBZF;CSNK1A1;CSNK1G3;DAD1;DCAF4L1;DCUN1D3;DDX18;DDX39B;DIS3;DMTF1;DYRK1A;EIF4A2;EIF4E;ELOF1;EMG1;EPB41L4A-AS1;ERI2;FBXO22;FBXO30;FBXO31;FBXO33;GABPB1-AS1;GAD1;GMPR2;GNAI3;…
M2	taipale__ETS1_DBD_ACCGGAARYN	4.38	0.059	ETS1 (directAnnotation).	BCLAF1; ELF1; ELF2; ELF4; ELK1; ELK3; ELK4; ERF; ERG; ETS2; ETV1; ETV2; ETV3; ETV4; ETV5; ETV6; FEV; FLI1; GABPA; GABPB1; SRF; TAF1 (inferredBy_MotifSimilarity). ETV3L; ETV7 (inferredBy_MotifSimilarity_n_Orthology).	183	3987	AAAS;ABTB1;AMD1;ANAPC11;ANKRD42;ANKS3;APBA3;ARFIP2;ARHGEF16;ATF4;ATM;AURKAIP1;BAIAP3;BCAP31;BRD9;C2;CACNB2;CAND1;CBX4;CCDC186;CCDC39;CCNT1;CDK13;CDKN2AIP;CHCHD5;CHD2;CHID1;CIB1;CINP;CLK3;CLOCK;COG3;COX6B1;COX7A2L;CPSF2;CRBN;CREBZF;CSNK1A1;CSNK1G3;CXADR;DAD1;DCAF4L1;DCUN1D3;DDX18;DDX19B;DDX39B;DDX56;DENND1C;DIS3;DMTF1;DNAJC24;DYRK1A;EIF4A2;EIF4E;EMG1;EPB41L4A-AS1;ERI2;FAM49B;FAR1;FBXO22;FBXO31;FOS…
M2	transfac_pro__M01742	4.38	0.059	ZSCAN10 (directAnnotation).	E2F6; EGR1; NRF1 (inferredBy_MotifSimilarity).	182	3240	ACTR3;AFTPH;AKAP8;AMD1;ANKRD26;APBA3;ARF4;ARRDC3;ASH1L;ATAD3B;ATM;BAIAP3;BLOC1S2;BRD2;BUB3;C16orf72;C2;C21orf2;C9orf163;CBX4;CBX7;CCAR1;CCDC12;CCDC127;CCDC186;CCNT2;CHD1;CHIC1;CHMP2A;CHORDC1;CIB1;CLOCK;COIL;COX7A2L;CSNK1A1;CYHR1;DAD1;DDX10;DDX39A;DDX39B;DNA2;DNAJC25;DOLPP1;EIF2S1;EIF3A;EIF4E;ELOF1;ENPP4;EPS15L1;ESCO1;EZH1;FAM135A;FAM49B;FBXO31;FOS;FOSB;GABPB1-AS1;GGN;GIGYF2;GOLGA1;GPR180;GRK2;GRP…
M2	cisbp__M0690	4.37	0.0589	ETV1 (inferredBy_Orthology).	BCLAF1; ELF1; ELF2; ELF4; ELK1; ELK3; ELK4; ERF; ERG; ETS1; ETS2; ETV2; ETV3; ETV4; ETV5; FEV; FLI1; GABPA; GABPB1; SRF (inferredBy_MotifSimilarity). ETV3L; ETV6; ETV7 (inferredBy_MotifSimilarity_n_Orthology).	195	3944	AAAS;ACAA1;AMD1;ANKRD42;APBA3;APH1A;ARFIP2;ARHGEF16;ATE1;ATF2;ATF4;ATM;ATR;AURKAIP1;BCR;BOD1L1;C2;CAND1;CBX4;CCDC39;CCNT1;CCPG1;CDK13;CDKN2AIP;CFAP97;CHCHD5;CHD2;CHID1;CHMP2A;CHORDC1;CIB1;CLOCK;COG3;COX6B1;CREBRF;CSNK1A1;CSNK1G3;CSNK2A1;CXADR;DAPK3;DCAF4L1;DCUN1D3;DDB1;DDX18;DDX39B;DIS3;DMTF1;DNAJC24;DYRK1A;EIF2B2;EIF4A2;EIF4E;ELOF1;EMG1;EPB41L4A-AS1;ERI2;ERP44;ESCO1;FAM49B;FAR1;FBXO22;FBXO33;FOS…
M2	dbcorrdb__POLR2AphosphoS5__ENCSR000BOV_1__m1	4.36	0.0588		BCLAF1; ELF1; ELF2; ELK1; ELK3; ELK4; ERF; ERG; ETS1; ETV1; ETV2; ETV3; ETV4; ETV6; FLI1; GABPA; HCFC1; PHF8; PML; POLR2A; RELA; SIN3A; SRF (inferredBy_MotifSimilarity). ETS2; ETV5; ETV7; FEV (inferredBy_MotifSimilarity_n_Orthology).	107	1871	AFTPH;AMD1;ANAPC11;ANKRD42;APBA3;ARFIP2;ATE1;ATF4;ATP5A1;C2;CBX4;CDK13;CHD1;CHMP2A;CHORDC1;CIB1;CLOCK;COG3;CREBRF;CREBZF;CSNK1G3;CXADR;DAD1;DCAF4L1;DDX18;DDX39B;DMTF1;DYRK1A;ELOF1;FBXO22;GABPB1-AS1;GNAI3;GPATCH2;GPATCH2L;GSKIP;GTPBP4;KAT7;KLHL15;KRR1;LAMTOR3;LCORL;MANBAL;METRN;METTL3;MIF4GD;MRPL21;MRPL43;MRPL54;MTF2;NANOS1;NOLC1;PAFAH1B2;PHF3;PIK3C3;PLEKHA1;PPIG;PPM1G;PPP2R5C;PPP4R4;PRKAB1;PSMC1;…
M2	cisbp__M4951	4.33	0.0586	FEV (inferredBy_Orthology).	ELF1; ELF2; ELF4; ELK4; ERF; ERG; ETS1; ETV1; ETV2; FLI1; GABPA (inferredBy_MotifSimilarity). ELK3; ETS2; ETV3; ETV3L (inferredBy_MotifSimilarity_n_Orthology).	196	4089	AAAS;ABTB1;ACTR3B;AFTPH;AHSA2;ANAPC11;ANKRD42;ANKS3;APH1A;ARFIP2;ARGLU1;ARHGEF16;ATF2;ATM;ATR;AURKAIP1;AZIN1;BCAP31;BOD1L1;BRD2;BRD9;C1orf52;C21orf2;CAPRIN2;CBX4;CCDC186;CCNL1;CCNL2;CCNT1;CDK13;CFAP97;CHCHD5;CHD1;CHID1;CHMP2A;CHORDC1;CIB1;CNOT7;COG3;COL7A1;COX6B1;COX7A2L;CPEB1;CREBRF;CSNK1A1;CSNK1G3;CSNK2A1;CXADR;DCUN1D3;DDX39B;DDX56;DMTF1;DNAJC24;EMG1;ERI2;ERP44;ESCO1;FBXO22;FBXO31;FBXO33;FKBP15…
M2	taipale_tf_pairs__ELK1_HOXA1_RCCGGAAGTAATTA_HT	4.32	0.0585	ELK1; HOXA1 (directAnnotation).		171	3824	ABTB1;ACAA1;ACSBG1;ACTR3;AFTPH;AHSA2;ANKRD42;ANKS3;ARFIP2;ARHGEF16;ATM;AURKAIP1;BDP1;CACNB2;CASP8AP2;CBX4;CCDC144B;CCNL2;CCNT1;CCPG1;CDH8;CDK13;CDKN2AIP;CEBPG;CHCHD5;CHD6;CIB1;CINP;CLK3;CLN5;COG3;COL7A1;COQ5;CPEB1;CPSF2;CREBZF;CSNK1G3;CXADR;DAD1;DCUN1D3;DDX39A;DDX39B;DIEXF;DIS3;DMTF1;DNAJC24;DUSP16;DYRK1A;ELOF1;ERI2;FAM49B;FAR1;FBXO30;FOS;GABPB1-AS1;GAD1;GIGYF2;GMPR2;GNAI3;GOLGA1;GOLGA2P5;GON4L;G…
M2	dbcorrdb__POLR2A__ENCSR000BHI_1__m1	4.31	0.0583	POLR2A (directAnnotation).	BRF1; E2F1; EZH2; MXI1; MYC; NRF1; ZNF143 (inferredBy_MotifSimilarity).	219	4693	ACTR3;AFTPH;AHSA2;AKAP8;AMD1;ANKRD26;APBA3;ARF4;ARHGEF16;ARRDC3;ASH1L;ATAD3B;ATM;BACH1;BDP1;BLOC1S2;BRAT1;BRD2;BUB3;C16orf72;C2;C21orf2;C9orf163;CBX4;CBX7;CCAR1;CCDC12;CCDC127;CCDC144A;CCDC186;CCNL1;CCNT2;CDH8;CDK13;CDKN2AIP;CFAP97;CHD1;CHD6;CHIC1;CHMP2A;CHORDC1;CLK3;CLN5;CLOCK;COIL;COX7A2L;CREBRF;CSNK1A1;CSNK2A1;CTSL;DAD1;DDX19B;DDX39B;DNAJC25;DOLPP1;DUSP16;DYRK1A;EIF2S1;EIF4E;ELOF1;ENPP4;ESCO1;…
M2	dbcorrdb__POLR2A__ENCSR000EAJ_1__m1	4.3	0.0583	POLR2A (directAnnotation).	ELK1; ELK4; ETV5; TAF1 (inferredBy_MotifSimilarity).	236	4875	AAAS;ACAA1;ACTR3;AFTPH;AMD1;ANKRD26;ANKRD42;APBA3;ARF4;ARFIP2;ARHGEF16;ARRDC3;ASH1L;ATF2;ATF4;ATM;ATR;AURKAIP1;BDP1;BIRC6;BRD2;C16orf72;C20orf24;C21orf2;C5orf22;CASP8AP2;CBX4;CBX7;CCAR1;CCDC144A;CCDC144B;CCNL1;CCNL2;CCNT1;CDH8;CDK13;CDKN2AIP;CHID1;CHMP2A;CIB1;CLDN12;CLK3;CLN5;CLOCK;CMC2;COG3;COL7A1;COQ5;COX7A2L;CPEB1;CSNK1A1;CSNK1G3;CSNK2A1;CXADR;DAD1;DDX27;DDX39B;DDX56;DNAJB1;DNAJC24;DYRK1A;EIF2…
M2	transfac_pro__M02062	4.29	0.0582	ERG (directAnnotation).	BCLAF1; ELF1; ELF2; ELK1; ELK3; ELK4; ERF; ETS1; ETS2; ETV1; ETV2; ETV3; ETV4; ETV5; ETV6; FEV; FLI1; GABPA; GABPB1; SRF (inferredBy_MotifSimilarity). ETV3L; ETV7 (inferredBy_MotifSimilarity_n_Orthology).	210	4900	AAAS;ABTB1;ACAA1;ACTR3B;AMD1;ANAPC11;ANKRD42;ANKS3;APBA3;ARFIP2;ARHGEF16;ASH1L;ATE1;ATF4;ATM;AURKAIP1;BAIAP3;BCAP31;BOD1L1;C2;CACNB2;CAND1;CBX4;CCDC144B;CCDC39;CCNT1;CCPG1;CDK13;CDKN2AIP;CHCHD5;CHD2;CHID1;CHORDC1;CIB1;CINP;CLK3;CLOCK;COG3;COX6B1;COX7A2L;CPSF2;CRBN;CREBRF;CSNK1A1;CSNK1G3;DAD1;DAPK3;DCAF4L1;DCUN1D3;DDX18;DDX39B;DDX56;DENND1C;DIS3;DMTF1;DNAJC24;DYRK1A;EIF2B2;EIF4A2;EIF4E;EMG1;EPB41L…
M2	taipale_cyt_meth__ELF1_NACCCGGAAGTN_eDBD	4.29	0.0582	ELF1 (directAnnotation).	EHF; ELF2; ELF3; ELF4; ELF5; ELK1; ELK3; ELK4; EP300; ETV4; ETV6; ETV7; GABPA; NR2C2 (inferredBy_MotifSimilarity). ERF; ETV3; ETV3L; ETV5 (inferredBy_MotifSimilarity_n_Orthology).	160	3168	AFTPH;AHSA2;ANKRD42;ANKRD9;ANKS3;APH1A;ARFIP2;ARRDC3;ATM;ATP5A1;ATR;AURKAIP1;BAIAP3;BCAP31;BOD1L1;C2;CAND1;CCDC39;CCNL1;CCNL2;CCNT1;CDK13;CDKN2AIP;CEBPG;CHCHD5;CHD2;CHMP2A;CIB1;CINP;CLN5;COG3;CREBRF;CSNK1A1;CSNK1G3;CSNK2A1;DCAF4L1;DCUN1D3;DDX39B;DDX56;DMTF1;DYRK1A;ERI2;ERP44;ESCO1;FAM105A;FAM135A;FAM49B;FAR1;FBXO22;FBXO33;GABPB1-AS1;GAD1;GMPR2;GNAI3;GOLGA2P5;GON4L;GPATCH2;GPATCH2L;GPR107;GRPEL2;G…
M2	hocomoco__ETV1_HUMAN.H11MO.0.A	4.29	0.0582	ETV1 (directAnnotation).	BCLAF1; EGR1; ELF1; ELF2; ELF4; ELK1; ELK3; ELK4; ERF; ERG; ETS1; ETS2; ETV2; ETV3; ETV4; ETV5; FEV; FLI1; GABPA; GABPB1; HCFC1; PHF8; POLR2A; SRF; TAF1 (inferredBy_MotifSimilarity). ETV3L; ETV6; ETV7 (inferredBy_MotifSimilarity_n_Orthology).	121	2131	ANAPC11;ANKRD42;ANKS3;ARFIP2;ARHGEF16;AURKAIP1;BOD1L1;BRD9;CAPRIN1;CCDC12;CCDC39;CCNT1;CDK13;CDKN2AIP;CHCHD5;CHD2;CHID1;CIB1;COG3;COX6B1;CRBN;CSNK1A1;DCAF4L1;DDX18;DDX39B;DMTF1;DYRK1A;EIF4E;EMG1;EPB41L4A-AS1;ERI2;FBXO22;GMPR2;GNAI3;GOLGA1;GPATCH2L;GPR107;GRK2;GRPEL2;GSKIP;GTPBP4;HBEGF;HYPK;KAT5;KAT7;KIAA0141;KLHL15;KRR1;KTI12;LAMTOR3;LSM4;LTN1;MANBAL;METTL3;MIEF1;MRPL33;MRPS22;MTPAP;NGDN;NSUN5P1;…
M2	cisbp__M5416	4.28	0.0581	ETS1 (directAnnotation).	BCLAF1; ELF1; ELF2; ELF4; ELK1; ELK3; ELK4; ERF; ERG; ETS2; ETV1; ETV2; ETV3; ETV4; ETV5; ETV6; FEV; FLI1; GABPA; GABPB1; SRF; TAF1 (inferredBy_MotifSimilarity). ETV3L; ETV7 (inferredBy_MotifSimilarity_n_Orthology).	190	4250	AAAS;ABTB1;AMD1;ANAPC11;ANKRD42;ANKS3;APBA3;ARFIP2;ARHGEF16;ATF4;ATM;AURKAIP1;BAIAP3;BCAP31;BRD9;C2;CACNB2;CAND1;CBX4;CCDC186;CCDC39;CCNT1;CCPG1;CDK13;CDKN2AIP;CHCHD5;CHD2;CHID1;CHORDC1;CIB1;CINP;CLK3;CLOCK;COG3;COX6B1;COX7A2L;CPSF2;CRBN;CREBRF;CREBZF;CSNK1A1;CSNK1G3;DAD1;DCAF4L1;DCUN1D3;DDX18;DDX19B;DDX39B;DDX56;DENND1C;DIS3;DMTF1;DNAJC24;DYRK1A;EIF2B2;EIF4A2;EIF4E;EMG1;EPB41L4A-AS1;ERI2;ESCO1;F…
M2	taipale_cyt_meth__ELF2_NATGCGGAAGTN_eDBD	4.28	0.0581	ELF2 (directAnnotation).	ELF1; ELF4; ELF5; SPIB (inferredBy_MotifSimilarity).	173	3566	ACTR3;AFTPH;AHSA2;ANKRD42;ANKRD9;ANKS3;APH1A;ARFIP2;ARGLU1;ARRDC3;ATM;ATP5A1;ATR;AURKAIP1;BIRC6;C2;CACNB2;CASP8AP2;CBX4;CCNL1;CCNL2;CCNT1;CDK13;CDKN2AIP;CFAP97;CHCHD5;CHD2;CHID1;CHMP2A;CIB1;CINP;CLN5;CPSF2;CSNK1A1;CSNK1G3;CXADR;DCAF4L1;DCUN1D3;DDX39B;DMTF1;DYRK1A;EPB41L4A-AS1;ERI2;ERP44;FAM105A;FAM98C;FBXO22;FBXO33;FKBP15;GAD1;GIGYF1;GMPR2;GNAI3;GOLGA2P5;GOLGB1;GPATCH2;GPATCH2L;GPBP1;GPR107;GRK2;…
M2	homer__CTGCGCATGCGC_NRF1	4.26	0.0579	NRF1 (directAnnotation).	E2F6; EGR1; ZSCAN10 (inferredBy_MotifSimilarity).	178	3199	ACTR3;AFTPH;AKAP8;AMD1;ANKRD26;APBA3;ARF4;ARRDC3;ASH1L;ATAD3B;ATM;BAIAP3;BLOC1S2;BRD2;BUB3;C16orf72;C2;C21orf2;C9orf163;CACNB2;CBX7;CCAR1;CCDC12;CCDC127;CCDC186;CCNT2;CHD1;CHIC1;CHMP2A;CHORDC1;CIB1;CLOCK;COIL;COX7A2L;CSNK1A1;CYHR1;DAD1;DDX10;DDX39A;DDX39B;DNA2;DNAJC25;DOLPP1;EIF2S1;EIF4E;ELOF1;ENPP4;EPS15L1;ESCO1;EZH1;FAM135A;FAM49B;FBXO31;FOS;FOSB;GABPB1-AS1;GOLGA1;GON4L;GPR180;GRK2;GRPEL2;GTF3C…
M2	dbcorrdb__POLR2A__ENCSR000EUU_1__m1	4.25	0.0579	POLR2A (directAnnotation).		206	4520	ABT1;ACTR3;AFTPH;AKAP8;AMD1;ANAPC11;ANKRD26;APBA3;ARF4;ARL4C;ARRDC3;ASH1L;ATAD3B;ATM;ATP5G3;AZIN1;BACH1;BAIAP3;BDP1;BLOC1S2;BOD1L1;BRD2;BUB3;C16orf72;C2;C20orf24;C21orf2;CBX4;CBX6;CBX7;CCAR1;CCDC12;CCDC127;CDKN2AIP;CEBPG;CHD2;CHD6;CHIC1;CHID1;CHMP2A;CHORDC1;CKAP5;CLK3;CLOCK;CNOT7;COX7A2L;CREBRF;CSNK1A1;CTSL;DAD1;DBNDD2;DDX10;DDX39B;DNAJB1;DNAJC25;DOLPP1;DUSP16;EIF2S1;EIF3A;EIF4E;ELOF1;EML6;ENPP4;…
M2	transfac_pro__M02067	4.25	0.0579	ETV2 (directAnnotation).	BCLAF1; ELF1; ELF2; ELF4; ELK1; ELK3; ELK4; ERF; ERG; ETS1; ETS2; ETV1; ETV3; ETV4; ETV5; ETV6; ETV7; FEV; FLI1; GABPA; GABPB1; SPDEF; SRF (inferredBy_MotifSimilarity). EHF; ELF3; ETV3L; SPIC (inferredBy_MotifSimilarity_n_Orthology).	118	2129	ABTB1;AMD1;ANKRD42;ARFIP2;AURKAIP1;C2;CAND1;CCDC39;CCNT1;CDK13;CEBPG;CHCHD5;CHD2;CHORDC1;CIB1;CINP;COG3;COX6B1;CRBN;CREBRF;CSNK1G3;DCAF4L1;DDX18;DDX39B;DENND1C;DIS3;DMTF1;DYRK1A;EIF4E;EMG1;EPB41L4A-AS1;ERI2;FAM49B;FBXO22;GABPB1-AS1;GMPR2;GNAI3;GOLGA2P5;GON4L;GPATCH2;GPATCH2L;GRPEL2;GTPBP4;HBEGF;HNRNPH1;HYPK;KRR1;KTI12;LAMTOR3;LARP4;LCORL;LSM3;LSM4;LTN1;MANBAL;MED10;METTL3;MIEF1;MRPL33;NMU;NSUN5P1…
M2	transfac_pro__M02102	4.25	0.0578	NRF1 (directAnnotation).	E2F6; EGR1; ZSCAN10 (inferredBy_MotifSimilarity).	208	4349	ACTR3;AFTPH;AKAP8;AMD1;ANKRD26;ANKRD9;APBA3;ARF4;ARRDC3;ASH1L;ATAD3B;ATF2;ATM;BACH1;BAIAP3;BLOC1S2;BRD2;BUB3;C16orf72;C2;C21orf2;C9orf163;CACNB2;CAND1;CBX7;CCAR1;CCDC12;CCDC127;CCDC144A;CCDC144B;CCDC186;CCNT2;CDH8;CHD1;CHD6;CHIC1;CHMP2A;CHORDC1;CIB1;CLOCK;COIL;COX7A2L;CREBZF;CRY1;CSNK1A1;CSNK2A1;CYHR1;DAD1;DDX10;DDX27;DDX39A;DDX39B;DNA2;DNAJC25;DOLPP1;EIF2S1;EIF4E;ELOF1;EPS15L1;ESCO1;EZH1;FAM135A…
M2	cisbp__M5157	4.25	0.0578	ETV2 (inferredBy_Orthology).	ELK1; ELK3; ELK4; ERF; ERG; ETS1; ETS2; ETV1; ETV3; ETV4; ETV5; FEV; FLI1; GABPA (inferredBy_MotifSimilarity). ELF2; ELF4; ETV3L; ETV6; ETV7 (inferredBy_MotifSimilarity_n_Orthology).	79	1240	AMD1;ANKRD42;APBA3;ATF4;AURKAIP1;CCDC39;CDK13;CHCHD5;CHID1;CHORDC1;CIB1;COG3;COX7A2L;CREBRF;CSNK1A1;CSNK1G3;DCAF4L1;DCUN1D3;DDX39B;DMTF1;EMG1;ERI2;ERP44;FBXO22;FBXO33;GABPB1-AS1;GMPR2;GNAI3;GON4L;GPATCH2;GPATCH2L;GRK2;GRPEL2;HBEGF;KAT5;KRR1;KTI12;LSM3;MANBAL;METTL3;MIEF1;MRPL54;NSUN5P1;NSUN5P2;PAFAH1B2;PIK3C3;PNISR;PSMD8;RBM6;RCHY1;RMND5B;RNF167;ROMO1;SET;SRSF5;STOML2;SYF2;TAOK1;TMA7;TMEM161B;TME…
M2	cisbp__M5399	4.24	0.0577	ERG (directAnnotation).	EGR1; ELF1; ELK1; ELK3; ELK4; ERF; ETS1; ETS2; ETV1; ETV2; ETV3; ETV4; ETV5; FEV; FLI1; GABPA; GABPB1; SRF (inferredBy_MotifSimilarity). ETV3L; ETV6; ETV7 (inferredBy_MotifSimilarity_n_Orthology).	203	4593	AAAS;ABTB1;ACTR3B;AMD1;ANAPC11;ANKRD42;APBA3;ARFIP2;ATF2;ATF4;ATM;AURKAIP1;BAIAP3;BCAP31;BOD1L1;BRD9;C2;CACNB2;CAND1;CAPRIN2;CBX4;CCDC144B;CCDC39;CCNT1;CCPG1;CDK13;CDKN2AIP;CHCHD5;CHD2;CHID1;CHORDC1;CIB1;CINP;CLOCK;COG3;COX6B1;COX7A2L;CPSF2;CRBN;CREBRF;CSNK1A1;CSNK1G3;DAD1;DAPK3;DCAF4L1;DCUN1D3;DDX18;DDX19B;DDX39B;DDX56;DENND1C;DIS3;DMTF1;DNAJC24;DYRK1A;EIF2B2;EIF4A2;EIF4E;EMG1;EPB41L4A-AS1;ERI2;…
M2	dbcorrdb__ELF1__ENCSR000BPT_1__m1	4.24	0.0577	ELF1 (directAnnotation).	BCLAF1; E2F6; EGR1; EHF; ELF2; ELF3; ELF4; ELF5; ELK1; ELK3; ELK4; ETS1; ETV2; ETV6; GABPA; GABPB1; HCFC1; IRF1; PHF8; PML; POLR2A; RBBP5; RELA; SIN3A; TAF1 (inferredBy_MotifSimilarity). ERG; FLI1 (inferredBy_MotifSimilarity_n_Orthology).	136	2563	ACTR3;AFTPH;ANKRD42;ANKRD9;ARFIP2;ARRDC3;ATM;ATR;AURKAIP1;BCR;CCNT1;CDK13;CEBPG;CHCHD5;CHD2;CHID1;CHMP2A;CIB1;CLN5;COG3;CREBRF;CSNK1G3;CSNK2A1;DCAF4L1;DDX39B;DDX56;DMTF1;DYRK1A;EIF2B2;EMG1;ERI2;ERP44;FAM49B;FBXO22;GMPR2;GNAI3;GOLGA1;GOLGB1;GPATCH2;GPATCH2L;GPBP1;GPR107;GPR3;GRK2;GRPEL2;GSKIP;GTPBP4;HAUS8;HBEGF;HYPK;KAT5;KCMF1;KIAA0141;KTI12;LAMTOR3;LSM4;LZTS2;MANBAL;MATK;MED10;METTL3;MIEF1;MRPL33…
M2	transfac_pro__M07702	4.23	0.0577	FEV (inferredBy_Orthology).	BCLAF1; EGR1; ELF1; ELK1; ELK3; ELK4; ERF; ERG; ETS1; ETS2; ETV1; ETV2; ETV3; ETV4; ETV5; FLI1; GABPA; GABPB1; POLR2A; SRF (inferredBy_MotifSimilarity). ETV3L; ETV6; ETV7 (inferredBy_MotifSimilarity_n_Orthology).	183	3944	AFTPH;AHSA2;ANKRD42;APBA3;APH1A;ARFIP2;ATF4;ATM;AURKAIP1;BACH1;BCAP31;BIRC6;C1orf52;C2;C21orf2;CAPRIN2;CBX4;CCDC144B;CCDC39;CCNL1;CCNT1;CDK13;CHCHD5;CHID1;CHMP2A;CHORDC1;CIB1;CLK3;CLOCK;CMC2;COG3;COL7A1;COX6B1;COX7A2L;CPEB1;CSNK1A1;CSNK1G3;CSNK2A1;CXADR;DAPK3;DCUN1D3;DDX19B;DDX39B;DMTF1;DNAJC24;DYRK1A;EIF4A2;EMG1;EPB41L4A-AS1;ERI2;ERP44;ESCO1;EZH1;FAR1;FBXO22;FBXO31;FBXO33;GABPB1-AS1;GAD1;GGN;GNA…
M2	elemento__CGCAGGCGC	4.22	0.0576		NRF1 (inferredBy_MotifSimilarity).	203	4402	AFTPH;AHSA2;AKAP8;AMD1;ANKRD26;ARHGEF16;ARRDC3;ASH1L;ATAD3B;ATM;AZIN1;BAIAP3;BRD2;BRWD1;BUB3;C2;C9orf163;CBX4;CCAR1;CCDC12;CCDC127;CCDC144A;CCDC144B;CCDC186;CCNL1;CCNT1;CCPG1;CDH8;CDK13;CHD2;CHD6;CHIC1;CHMP2A;CHORDC1;CLN5;CLOCK;COIL;COX7A2L;CPEB1;CSNK1A1;CSNK1G3;CTSL;DAD1;DDX10;DDX39A;DDX39B;DNA2;DNAJC25;DOLPP1;DYRK1A;EIF2S1;EIF4E;ELOF1;ENPP4;EPS15L1;ESCO1;EZH1;FAM135A;FAM49B;FBXO31;FOS;FOSB;GABP…
M2	cisbp__M6209	4.22	0.0576	ELK4 (directAnnotation).	BCLAF1; ELF1; ELK1; ELK3; ERF; ERG; ETS1; ETS2; ETV1; ETV2; ETV3; ETV4; ETV5; ETV6; FEV; FLI1; GABPA; SRF; TAF1 (inferredBy_MotifSimilarity). ETV3L; ETV7 (inferredBy_MotifSimilarity_n_Orthology).	174	3944	AMD1;ANKRD42;ANKS3;APBA3;APH1A;ARFIP2;ARHGEF16;ATE1;ATF4;ATM;AURKAIP1;BCAP31;BCR;C1orf52;C2;CACNB2;CASP8AP2;CBX4;CCDC144B;CCDC39;CCNL2;CCNT1;CCPG1;CDK13;CHCHD5;CHD2;CHID1;CHORDC1;CIB1;CLK3;CLN5;CLOCK;COG3;CSNK1A1;CSNK1G3;CXADR;DAD1;DCAF4L1;DCUN1D3;DDX39B;DDX56;DMTF1;DNAJC24;DYRK1A;EIF4A2;EIF4E;EMG1;EPB41L4A-AS1;ERI2;ERP44;ESCO1;FAM49B;FAR1;FBXO22;FBXO31;FBXO33;FOS;GABPB1-AS1;GMPR2;GNAI3;GOLGA1;GO…
M2	taipale__ERG_DBD_ACCGGAARTN	4.22	0.0576	ERG (directAnnotation).	EGR1; ELF1; ELK1; ELK3; ELK4; ERF; ETS1; ETS2; ETV1; ETV2; ETV3; ETV4; ETV5; FEV; FLI1; GABPA; GABPB1; SRF (inferredBy_MotifSimilarity). ETV3L; ETV6; ETV7 (inferredBy_MotifSimilarity_n_Orthology).	189	4308	AAAS;ABTB1;ACTR3B;AMD1;ANAPC11;ANKRD42;APBA3;ARFIP2;ATF4;ATM;AURKAIP1;BCAP31;BRD9;C2;CACNB2;CAND1;CAPRIN2;CBX4;CCDC144B;CCDC39;CCNT1;CCPG1;CDK13;CDKN2AIP;CHCHD5;CHD2;CHID1;CHORDC1;CIB1;CINP;CLOCK;COG3;COX6B1;COX7A2L;CPSF2;CRBN;CREBRF;CSNK1A1;CSNK1G3;DAD1;DAPK3;DCAF4L1;DCUN1D3;DDX18;DDX19B;DDX39B;DDX56;DENND1C;DMTF1;DNAJC24;DYRK1A;EIF2B2;EIF4A2;EIF4E;EMG1;EPB41L4A-AS1;ERI2;ERP44;FAR1;FBXO22;FBXO31…
M2	dbcorrdb__GTF2F1__ENCSR000ECZ_1__m1	4.22	0.0575	GTF2F1 (directAnnotation).	ELK1; ELK4; GABPA; GABPB1; PML; POLR2A; TAF1 (inferredBy_MotifSimilarity).	183	3566	AMD1;ANKRD42;ANKRD9;APBA3;ARFIP2;ASH1L;ATF2;ATF4;ATM;ATP13A3;ATR;AURKAIP1;AZIN1;BCR;BDP1;BOD1L1;C16orf72;C21orf2;CAPRIN2;CASP8AP2;CBX4;CBX7;CCDC186;CCNL1;CCNT1;CHCHD5;CHID1;CHMP2A;CHORDC1;CIB1;CLDN12;CLK3;CLN5;CLOCK;COG3;COL7A1;CPEB1;CSNK1A1;CSNK1G3;CXADR;DCAF11;DCAF4L1;DDX39B;DDX56;DIS3;DNAJB1;DUSP16;DYRK1A;EIF2B2;EIF4A2;EIF4E;EMG1;EPB41L4A-AS1;ERI2;FAR1;FBXO22;FBXO33;GAD1;GIGYF2;GNAI3;GOLGA1;GO…
M2	swissregulon__hs__NRF1.p2	4.21	0.0574	NRF1 (directAnnotation).	EGR1 (inferredBy_MotifSimilarity).	224	4250	AAMP;ACTR3;AFTPH;AKAP8;AMD1;ANAPC11;ANKRD26;ANKRD9;ARF4;ARRDC3;ASH1L;ATAD3B;ATG7;ATM;BACH1;BAIAP3;BLOC1S2;BRD2;BUB3;C16orf72;C1orf43;C2;C21orf2;C9orf163;CBX4;CBX6;CBX7;CCAR1;CCDC12;CCDC127;CCDC186;CCNT2;CFAP97;CHD1;CHD2;CHD6;CHIC1;CHID1;CHMP2A;CHORDC1;CIB1;CLK3;CLOCK;COIL;COX7A2L;CPEB1;CRY1;CSNK1A1;CTSL;CYHR1;DAD1;DDX10;DDX27;DDX39A;DDX39B;DNA2;DNAJC25;DOLPP1;EIF2S1;EIF3A;EIF4E;ELOF1;ENPP4;EPS15L…
M2	taipale_cyt_meth__ETV4_NRCMGGAAGTN_eDBD_meth	4.2	0.0574	ETV4 (directAnnotation).	BCLAF1; ELF1; ELF2; ELF4; ELK1; ELK3; ELK4; ERF; ERG; ETS1; ETS2; ETV1; ETV2; ETV3; ETV5; ETV6; FEV; FLI1; GABPA; GABPB1; POLR2A; SRF (inferredBy_MotifSimilarity). ETV3L; ETV7 (inferredBy_MotifSimilarity_n_Orthology).	104	2009	AMD1;ANKRD42;ARFIP2;ARHGEF16;AURKAIP1;C2;CAND1;CCDC39;CCNT1;CDH8;CDK13;CHCHD5;CHD2;CHORDC1;CIB1;COG3;CPSF2;CSNK1A1;CSNK1G3;DCAF4L1;DCUN1D3;DDX18;DDX39B;DMTF1;DYRK1A;EIF4E;EMG1;EPB41L4A-AS1;ERI2;ESCO1;FAR1;FBXO22;GABPB1-AS1;GMPR2;GNAI3;GOLGA2P5;GPATCH2;GPATCH2L;GRK2;GRPEL2;GSKIP;GTPBP4;HBEGF;HYPK;KAT5;KRR1;KTI12;LAMTOR3;LCORL;LSM3;LSM4;MANBAL;MED10;METTL3;MIEF1;MRPL33;NGDN;NSUN5P1;NSUN5P2;PAFAH1B2…
M2	taipale_cyt_meth__ELF1_NACCCGGAAGTN_FL	4.17	0.0571	ELF1 (directAnnotation).	EHF; ELF2; ELF3; ELF4; ELF5; ELK1; ELK3; ELK4; EP300; ERG; ETS2; ETV2; ETV5; ETV6; ETV7; GABPA; NR2C2; SPDEF (inferredBy_MotifSimilarity). ERF; ETV1; ETV3; ETV3L (inferredBy_MotifSimilarity_n_Orthology).	178	3944	AFTPH;AHSA2;AMD1;ANKRD42;ANKRD9;ANKS3;APH1A;ARFIP2;ARRDC3;ATM;ATP5A1;ATR;AURKAIP1;BAIAP3;BCAP31;BOD1L1;C2;CAND1;CAPRIN1;CCDC39;CCNL1;CCNL2;CCNT1;CDK13;CDKN2AIP;CEBPG;CHCHD5;CHD2;CHMP2A;CIB1;CINP;CLN5;CLOCK;COG3;CPSF2;CREBRF;CSNK1A1;CSNK1G3;CSNK2A1;DCAF4L1;DCUN1D3;DDX39B;DDX56;DMTF1;DYRK1A;EIF4E;EMG1;ERI2;ERP44;ESCO1;FAM105A;FAM135A;FAM49B;FAR1;FBXO33;GABPB1-AS1;GAD1;GMPR2;GNAI3;GOLGA2P5;GOLGB1;GP…
M2	dbcorrdb__POLR2A__ENCSR000DMZ_1__m2	4.17	0.0571	POLR2A (directAnnotation).		192	3842	AAAS;ACTR3;AFTPH;AKAP8;AMD1;ANKRD26;ANKRD9;ANKS3;APBA3;ARF4;ARRDC3;ASH1L;ATAD3B;ATF2;ATG9A;ATM;AZIN1;BDP1;BOD1L1;BRD2;BRWD1;BUB3;C16orf72;C20orf24;C21orf2;CBX4;CBX7;CCAR1;CCDC12;CCDC127;CCNL1;CDH8;CDK13;CEBPG;CHD6;CHID1;CHMP2A;CKAP5;CLDN12;CLK3;CLOCK;COX7A2L;CSNK1G3;CTSL;DAD1;DBNDD2;DDX39A;DDX39B;DOLPP1;DUSP16;DYRK1A;E4F1;EIF2S1;EIF3A;EIF4E;ELOF1;ESCO1;EZH1;FAM135A;FAM49B;FBXO31;FOS;FOSB;GABPB1-A…
M2	dbcorrdb__POLR2AphosphoS5__ENCSR000BIF_1__m1	4.17	0.0571		BCLAF1; EGR1; ELF1; ELF2; ELK1; ELK3; ELK4; ERF; ERG; ETS1; ETV1; ETV2; ETV3; ETV4; ETV5; ETV6; FEV; FLI1; GABPA; GABPB1; HCFC1; KDM5B; MAX; NR2C2; PHF8; PML; POLR2A; RBBP5; RELA; SIN3A; TAF1 (inferredBy_MotifSimilarity). ETS2; ETV3L; ETV7 (inferredBy_MotifSimilarity_n_Orthology).	156	2889	AFTPH;AMD1;ANKRD42;APBA3;ARFIP2;ARRDC3;ASH1L;ATF2;ATF4;ATM;AURKAIP1;AZIN1;BDP1;BOD1L1;C2;CASP8AP2;CBX4;CCDC144B;CCNL1;CDH8;CDK13;CHCHD5;CHMP2A;CHORDC1;CIB1;CLDN12;CLOCK;COG3;CRBN;CSNK1G3;CSNK2A1;DAD1;DDX18;DDX39B;DIS3;DMTF1;DNAJC10;DNAJC24;DYRK1A;EIF2B2;EIF4A2;EMG1;EPB41L4A-AS1;ERI2;ESCO1;FAM49B;FAR1;FBXO22;GAD1;GNAI3;GOLGA2P5;GOLGB1;GON4L;GPATCH2;GPATCH2L;GPR107;GRK2;GSKIP;GTPBP4;HMGB1;KAT5;KAT7…
M2	transfac_pro__M01988	4.14	0.0569	ETV2 (inferredBy_Orthology).	BCLAF1; ELF1; ELF2; ELF4; ELK1; ELK3; ELK4; ERF; ERG; ETS1; ETS2; ETV1; ETV3; ETV4; ETV5; ETV6; ETV7; FEV; FLI1; GABPA; GABPB1; SPDEF; SRF (inferredBy_MotifSimilarity). EHF; ELF3; ETV3L; SPIC (inferredBy_MotifSimilarity_n_Orthology).	119	2139	ABTB1;AMD1;ANKRD42;ARFIP2;AURKAIP1;C2;CAND1;CCDC39;CCNT1;CDK13;CEBPG;CHCHD5;CHD2;CHID1;CHORDC1;CIB1;COG3;COX6B1;CRBN;CREBRF;CSNK1G3;DCAF4L1;DDX18;DDX39B;DENND1C;DIS3;DMTF1;DYRK1A;EIF4E;EMG1;EPB41L4A-AS1;ERI2;FAM49B;FBXO22;GABPB1-AS1;GMPR2;GNAI3;GOLGA2P5;GON4L;GPATCH2;GPATCH2L;GRPEL2;GTPBP4;HBEGF;HNRNPH1;HYPK;KRR1;KTI12;LAMTOR3;LARP4;LCORL;LSM3;LSM4;LTN1;MANBAL;MED10;METTL3;MIEF1;MRPL33;NMU;NSUN5P…
M2	transfac_pro__M02072	4.14	0.0568	FEV (directAnnotation).	ELF1; ELF2; ELK1; ELK3; ELK4; ERF; ERG; ETS1; ETS2; ETV1; ETV2; ETV3; ETV4; ETV5; FLI1; GABPA; SPDEF (inferredBy_MotifSimilarity). ETV3L; ETV6; ETV7 (inferredBy_MotifSimilarity_n_Orthology).	122	2591	ABTB1;AMD1;ANKRD42;ANKS3;ARFIP2;ARHGEF16;ATE1;AURKAIP1;AURKC;BOD1L1;C2;CAND1;CCDC39;CCNT1;CDK13;CHCHD5;CHD2;CHORDC1;CIB1;CLOCK;COG3;COQ5;COX7A2L;CRBN;CREBRF;CSNK1G3;DAD1;DCAF4L1;DCUN1D3;DDX18;DDX39B;DMTF1;DYRK1A;EIF4E;EMG1;EPB41L4A-AS1;ERI2;FAM49B;FAR1;FBXO22;FOS;GABPB1-AS1;GGN;GMPR2;GNAI3;GOLGA2P5;GON4L;GPATCH2;GPATCH2L;GRK2;GRPEL2;HBEGF;ITGAE;KIF6;KRR1;KTI12;LAMTOR3;LARP4;LSM3;LTN1;MANBAL;MAPK6…
M2	taipale_cyt_meth__ELK1_NACCGGAAGTN_eDBD	4.1	0.0565	ELK1 (directAnnotation).	BCLAF1; EGR1; ELF1; ELF2; ELK3; ELK4; ERF; ERG; ETS1; ETS2; ETV1; ETV2; ETV3; ETV4; ETV5; FEV; FLI1; GABPA; GABPB1; POLR2A; SRF (inferredBy_MotifSimilarity). ETV3L; ETV6; ETV7 (inferredBy_MotifSimilarity_n_Orthology).	111	1880	ACTR3;ANAPC11;ANKRD42;APBA3;ARRDC3;ASH1L;ATF4;ATG7;ATM;AURKAIP1;BCAP31;C1orf52;C21orf2;CBX4;CCDC39;CDK13;CHID1;CIB1;CLK3;CLN5;CMC2;COG3;COL7A1;COX6B1;CPEB1;CSNK1A1;CSNK1G3;CSNK2A1;CXADR;DAPK3;DCUN1D3;DDX39B;DMTF1;DNAJC24;EMG1;ERI2;ESCO1;FAR1;FBXO22;FBXO31;FBXO33;GABPB1-AS1;GNAI3;GOLGA1;GON4L;GPATCH2;GRK2;GRPEL2;GTF3C1;HMGB1;HYPK;KAT5;KAT7;KLHL15;KMT2E;KRR1;KTI12;LINC01503;MCFD2;MIEF1;MIS12;MRPL54…
M2	dbcorrdb__POLR2A__ENCSR000DNF_1__m1	4.1	0.0565	POLR2A (directAnnotation).		229	4937	AAAS;ACTR3;ACTR3B;AFTPH;AK6;AKAP8;AMD1;ANKRD26;ANKRD9;ANKS3;ARF4;ARHGEF16;ARL4C;ARRDC3;ASH1L;ATAD3B;ATF4;ATM;AZIN1;BAIAP3;BCAP31;BDP1;BRD2;BRWD1;BUB3;C16orf72;C20orf24;C21orf2;CAND1;CAPRIN2;CBX4;CBX7;CCAR1;CCDC12;CCDC127;CCDC144B;CCNL1;CCPG1;CDH8;CDK13;CDKN2AIP;CHD1;CHD2;CHD6;CHIC1;CHID1;CHMP2A;CIB1;CKAP5;CLDN12;CLK3;CLOCK;CNOT7;COX7A2L;CPSF2;CSNK1A1;CSNK1G3;CSNK2A1;CTSL;DAD1;DDX39B;DNAJB2;DOLPP1…
M2	flyfactorsurvey__pnt_SANGER_5_FBgn0003118	4.1	0.0565	ETV2 (inferredBy_Orthology).	ELK1; ELK3; ELK4; ERF; ERG; ETS1; ETS2; ETV1; ETV3; ETV4; ETV5; FEV; FLI1; GABPA (inferredBy_MotifSimilarity). ELF2; ELF4; ETV3L; ETV6; ETV7 (inferredBy_MotifSimilarity_n_Orthology).	106	2096	AFTPH;AMD1;ANKRD42;APBA3;ATF4;AURKAIP1;BCR;C2;CBX4;CCDC39;CCNT1;CDK13;CHCHD5;CHID1;CHORDC1;CIB1;COG3;COX7A2L;CREBRF;CSNK1A1;CSNK1G3;DCAF4L1;DCUN1D3;DDX39B;DMTF1;DYRK1A;EMG1;ERI2;ERP44;FAR1;FBXO22;FBXO33;GABPB1-AS1;GMPR2;GNAI3;GON4L;GPATCH2;GPATCH2L;GRK2;GRPEL2;HBEGF;KAT5;KRR1;KTI12;LAMTOR3;LSM3;LTN1;MANBAL;MAPK6;METTL3;MIEF1;MPP6;MRPL54;MRPS23;NDUFV1;NSUN5P1;NSUN5P2;PAFAH1B2;PARG;PIK3C3;PIK3CA;PN…
M2	transfac_pro__M08913	4.08	0.0564	FLI1 (directAnnotation).	BCLAF1; ELF1; ELF4; ELK1; ELK3; ELK4; ERF; ERG; ETS1; ETS2; ETV1; ETV2; ETV3; ETV4; ETV5; ETV6; FEV; GABPA; GABPB1; SRF (inferredBy_MotifSimilarity). ELF2; ETV3L; ETV7 (inferredBy_MotifSimilarity_n_Orthology).	96	1603	AMD1;ANKRD42;ARFIP2;AURKAIP1;C2;CCDC39;CCNT1;CDK13;CHCHD5;CHD2;CHORDC1;CIB1;COG3;CRBN;CREBRF;CSNK1G3;DCAF4L1;DCUN1D3;DDX18;DDX39B;DMTF1;DYRK1A;EIF4E;EMG1;ERI2;FBXO22;GABPB1-AS1;GMPR2;GNAI3;GOLGA2P5;GON4L;GPATCH2;GPATCH2L;GRK2;GRPEL2;GTPBP4;HBEGF;KLHL15;KRR1;KTI12;LAMTOR3;LSM3;LSM4;MANBAL;MED10;METTL3;MIEF1;MRPL33;NSUN5P1;NSUN5P2;OXNAD1;PAFAH1B2;PARG;PEF1;PIK3C3;PMPCA;PNISR;PPM1G;PRKAB1;PSMA6;RABG…
M2	elemento__CGGAAGC	4.07	0.0562			105	1988	ARF4;ARGLU1;ARHGEF16;ARRDC3;ATF2;ATM;ATR;AURKAIP1;AVL9;BCAP31;BCR;C1orf52;C21orf2;CASP8AP2;CBX4;CCDC144B;CCDC186;CDK13;CFAP97;CHD1;CHMP2A;CHORDC1;CIB1;COX6B1;CPEB1;CSNK2A1;DNAJB1;DYRK1A;EIF2B2;EIF4A2;ELOF1;FAM135A;FBXO31;FBXO33;GAD1;GON4L;GPATCH2;GTF3C1;HBEGF;HNRNPH1;ITGAE;KIAA0141;KIF6;KLHL15;KRR1;LAMTOR3;LARP4;LCORL;MANBAL;MAPK6;MARS2;MED10;MIS12;MRPS23;NRIP3;OTUB1;PABPC1L2A;PARG;PEX26;PGGT1B;P…
M2	dbcorrdb__NRF1__ENCSR000ECC_1__m1	4.06	0.0561	NRF1 (directAnnotation).	E2F6; EGR1; POLR2A; ZSCAN10 (inferredBy_MotifSimilarity).	248	4818	ACTR3;AFTPH;AKAP8;AMD1;ANAPC11;ANKRD26;ANKRD27;ANKRD9;APBA3;ARF4;ARHGEF16;ARRDC3;ASH1L;ATAD3B;ATF2;ATG7;ATM;BAIAP3;BLOC1S2;BRD2;BUB3;C16orf72;C1orf35;C2;C20orf24;C21orf2;C9orf163;CACNB2;CBX4;CBX7;CCAR1;CCDC12;CCDC127;CCDC144A;CCNT2;CDH8;CEP192;CFAP97;CHD1;CHIC1;CHID1;CHMP2A;CHORDC1;CIB1;CLOCK;CMC2;COIL;COX7A2L;CRY1;CSNK1A1;CTSL;CYHR1;DAD1;DDX10;DDX19B;DDX39A;DDX39B;DNA2;DNAJC25;DOLPP1;DYRK1A;EIF2…
M2	cisbp__M5154	4.04	0.056	YY1; YY2 (inferredBy_Orthology).	NR3C1; POLR2A; TAF1; ZNF597 (inferredBy_MotifSimilarity). TAF1L (inferredBy_MotifSimilarity_n_Orthology).	124	2512	ACTR3;ACTR3B;AFTPH;AKAP8;ANKRD9;ARPP19;ASH1L;ATF2;ATF4;ATG13;ATP13A3;ATP5A1;ATP5G3;ATR;AZIN1;BRD2;C16orf72;C1orf43;CAPRIN1;CCAR1;CCDC186;CCNL1;CHD2;CHD6;CPSF2;CREBRF;CSNK1A1;CSNK1G3;CSNK2A1;CYHR1;DDX39A;DDX39B;DMTF1;DYRK1A;EMG1;ESCO1;FAM135A;FAM169A;GAN;GID8;GIGYF2;GPBP1;GUK1;HBS1L;HMGB1;HNRNPH1;IMP4;INTS6;ISCU;IST1;KAT7;KIF6;KLHL15;KMT2E;L3MBTL1;LARP1B;LINC01503;LUC7L3;MARCH7;METTL3;METTL4;MRPL2…
M2	dbcorrdb__RBBP5__ENCSR000AQI_1__m1	4.04	0.056	RBBP5 (directAnnotation).	BCLAF1; E2F6; ELF1; ELK1; ELK4; ETS1; EZH2; GABPA; HCFC1; KDM5A; KDM5B; MXI1; MYC; PHF8; PML; POLR2A; SIN3A; TAF1; YY1; ZMIZ1 (inferredBy_MotifSimilarity).	205	4523	ACTR3B;AKAP8;AMD1;ANAPC11;ANKRD42;ANKRD9;ANKS3;APBA3;ARL2;ASH1L;ATF2;ATF4;ATG9A;ATM;ATP5A1;ATR;AURKAIP1;AZIN1;BACH1;BDP1;BIRC6;BOD1L1;BRD2;CAPRIN1;CAPRIN2;CASP8AP2;CBX4;CBX7;CCAR1;CCDC144B;CCDC186;CCDC39;CCNL1;CCNL2;CCNT2;CDK13;CDKN2AIP;CEBPG;CHD1;CHID1;CHORDC1;CIB1;CLN5;CLOCK;CNOT7;COX6B1;COX7A2L;CPEB1;CPSF2;CREBRF;CSNK1A1;CSNK1G3;CSNK2A1;CXADR;CYHR1;DDX27;DDX39B;DMTF1;DNAJB1;DNAJB2;DUSP16;DYRK1…
M2	cisbp__M4554	4.03	0.0558	NR2C2 (directAnnotation).	ELF1; ELF2; ELF3; ELF5; ELK4; ETV6; ETV7; GABPA (inferredBy_MotifSimilarity).	83	1447	AFTPH;AHSA2;AMD1;ANKS3;ARFIP2;ARHGEF16;ATE1;ATP5A1;BOD1L1;CACNB2;CBX4;CCNL2;CHMP2A;CIB1;COG3;CREBRF;CREBZF;CRY1;CSNK1G3;DDX39B;DYRK1A;EIF2B2;ERP44;FAM49B;GABPB1-AS1;GOLGA1;GOLGA2P5;GOLGB1;GPR3;GPS1;GTF3C1;KRR1;KTI12;LARP4;LTN1;LUC7L3;MALSU1;MANBAL;MAP9;MAPK6;MGA;MIEF1;MRPL33;MRPL43;MRPS22;OSBPL2;OTUB1;OXNAD1;PAFAH1B2;PAPD5;PGGT1B;PIK3C3;PIK3CA;PNISR;PSMA6;RABGEF1;RIMKLB;RNF13;RNF6;ROMO1;SLC37A3;S…
M2	dbcorrdb__NRF1__ENCSR000EEH_1__m1	4.03	0.0558	NRF1 (directAnnotation).	E2F6; EGR1; POLR2A; ZSCAN10 (inferredBy_MotifSimilarity).	235	4419	ACAA1;ACTR3;AFTPH;AKAP8;AMD1;ANAPC11;ANKRD26;ANKRD9;APBA3;ARF4;ARHGEF16;ARRDC3;ASH1L;ATAD3B;ATG7;ATM;BAIAP3;BLOC1S2;BRD2;BUB3;C16orf72;C2;C20orf24;C21orf2;C9orf163;CACNB2;CBX4;CBX7;CCAR1;CCDC12;CCDC127;CCDC144A;CCNT2;CEP192;CFAP97;CHD1;CHIC1;CHID1;CHMP2A;CHORDC1;CIB1;CLOCK;CMC2;COIL;COX7A2L;CRY1;CSNK1A1;CTSL;CYHR1;DAD1;DDX10;DDX19B;DDX39A;DDX39B;DNA2;DNAJC25;DOLPP1;DYRK1A;EIF2S1;EIF3A;EIF4E;ELOF1…
M2	taipale_tf_pairs__ETV5_HOXA2_RSCGGWAATKR_CAP	4.02	0.0558	ETV5; HOXA2 (directAnnotation).		71	1054	ANKRD42;ARFIP2;ATM;AURKAIP1;CCNT1;CDK13;CHCHD5;CHD2;CHORDC1;CIB1;COG3;DCAF4L1;DCUN1D3;DDX18;DDX39B;DIS3;DMTF1;EMG1;ERI2;ERP44;FBXO22;GABPB1-AS1;GMPR2;GNAI3;GOLGA2P5;GPATCH2L;HBEGF;KLHL15;KRR1;KTI12;MANBAL;MAP9;METTL3;NDUFS1;NOLC1;PAFAH1B2;PEF1;PPM1G;PRKAB1;PTPN11;RAE1;RAP1B;RBM39;RCHY1;RND1;RNF167;SET;SLC33A1;SMU1;SNORA7A;SRSF5;SYF2;TFB2M;TMA7;TMEM161B;TMEM208;TNPO3;TNRC6A;TRIM41;TSC22D1;TVP23B;U…
M2	dbcorrdb__ZNF143__ENCSR000EGP_1__m3	4.02	0.0557	ZNF143 (directAnnotation).	BCLAF1; CREB1; ELF1; ELK1; ELK4; ETS1; GABPA; HCFC1; MYC; PHF8; PML; POLR2A; SIN3A (inferredBy_MotifSimilarity). FLI1 (inferredBy_MotifSimilarity_n_Orthology).	141	2435	AFTPH;AMD1;ANAPC11;ARF4;ARFIP2;ARHGEF16;ARRDC3;ASH1L;ATF2;ATM;ATR;AURKAIP1;BDP1;BOD1L1;C2;C20orf24;CASP8AP2;CBX4;CCDC144A;CCDC186;CDK13;CDKN2AIP;CHD6;CHMP2A;CLK3;CLN5;CLOCK;COG3;COQ5;CPSF2;CSNK1A1;CSNK1G3;CXADR;DDX18;DDX39B;DMTF1;EIF4E;ELOF1;FAM169A;FAM49B;FBXO22;GAD1;GNAI3;GOLGA2P5;GPATCH2L;GRK2;GSKIP;GTF3C1;GTPBP4;HBEGF;HNRNPH1;HYOU1;IMP4;KAT5;KIAA1257;KLHL15;KMT2E;LAMTOR3;LCORL;MANBAL;MAP9;MET…
M2	transfac_pro__M04694	4.01	0.0557	NRF1 (directAnnotation).	E2F6; EGR1; ZSCAN10 (inferredBy_MotifSimilarity).	180	3169	ACTR3;AFTPH;AKAP8;AMD1;ANKRD26;APBA3;ARF4;ARRDC3;ASH1L;ATAD3B;ATG7;ATM;BAIAP3;BLOC1S2;BRD2;BUB3;C16orf72;C2;C21orf2;C9orf163;CACNB2;CBX4;CBX7;CCAR1;CCDC12;CCDC127;CCDC186;CCNT2;CFAP97;CHD1;CHIC1;CHMP2A;CHORDC1;CLOCK;COX7A2L;CRY2;CSNK1A1;DAD1;DDX10;DDX39A;DDX39B;DNA2;DNAJC25;DOLPP1;EIF2S1;EIF3A;EIF4E;ELOF1;ENPP4;EPS15L1;ESCO1;EZH1;FAM135A;FAM49B;FBXO31;FOS;FOSB;GABPB1-AS1;GIGYF2;GOLGA1;GPR180;GRK2…
M2	dbcorrdb__ATF3__ENCSR000BJY_1__m1	4.01	0.0557	ATF3 (directAnnotation).	ARNTL; BACH1; BHLHE40; BHLHE41; CREB1; E2F6; EZH2; MAX; MITF; MXI1; MYC; NFE2; SIN3A; SREBF1; SREBF2; TFE3; TFEB; USF1; USF2; ZMIZ1 (inferredBy_MotifSimilarity). ARNTL2; HELT; TFEC (inferredBy_MotifSimilarity_n_Orthology).	86	1384	ACTR3B;AFTPH;ANKRD9;ARF4;ARHGEF16;ARL2;ATF4;ATXN3;AZIN1;BRD2;C16orf72;C1orf43;C2;CAPN10;CBX6;CBX7;CCAR1;CCNL1;CCNT1;CEP57;CMC2;CPEB1;CREBRF;CSNK1A1;CUL5;CYHR1;DYRK1A;EIF3A;EIF4E;FBXO33;FOS;GGN;GIGYF1;GIGYF2;GLOD4;GPBP1;GPR3;GPX1;GTF3C1;H2AFZ;HDAC5;HMGN1;INTS6;KAT5;KDM4C;LZTS2;MAPK6;MED28;MED9;MGA;MTM1;MYL5;MYNN;NAPA;NDUFA10;NPAS4;NRIP3;OSBPL2;PEF1;PHF3;PLEKHA1;PRPF39;RBBP4;RC3H2;RIMKLB;RNMT;SET;S…
M2	transfac_pro__M02063	4.01	0.0556	ETS1 (directAnnotation).	BCLAF1; EGR1; ELF1; ELF2; ELF5; ELK1; ELK3; ELK4; ERF; ERG; ETS2; ETV1; ETV2; ETV3; ETV4; ETV5; ETV6; FEV; FLI1; GABPA; GABPB1; SPDEF; SRF; TAF1 (inferredBy_MotifSimilarity). ETV3L; ETV7 (inferredBy_MotifSimilarity_n_Orthology).	92	1713	AMD1;ANKRD42;ARFIP2;AURKAIP1;C2;CAND1;CCDC39;CCNT1;CDK13;CHCHD5;CHD2;CHID1;CHORDC1;CIB1;COG3;CRBN;CSNK1G3;DCAF4L1;DCUN1D3;DDX18;DDX39B;DENND1C;DMTF1;DYRK1A;EIF2B2;EIF4E;EMG1;ERI2;FAM49B;FAR1;FBXO22;FOS;GABPB1-AS1;GMPR2;GNAI3;GOLGA2P5;GON4L;GPATCH2;GPATCH2L;GRK2;GRPEL2;GTPBP4;HBEGF;HYPK;KRR1;KTI12;LAMTOR3;LSM3;LSM4;MANBAL;MED10;METTL3;MIEF1;MRPL33;NMU;NSUN5P1;NSUN5P2;PAFAH1B2;PARG;PIK3C3;PMPCA;PNI…
M2	taipale_cyt_meth__ELF5_NAMCCGGAAGTN_FL	4	0.0556	ELF5 (directAnnotation).	EHF; ELF1; ELF2; ELF3; ELF4; ELK1; ELK3; ELK4; ETS1; ETV4; ETV5; ETV6; GABPA; NR2C2; SPDEF (inferredBy_MotifSimilarity). ERF; ERG; ETS2; ETV1; ETV3; ETV3L (inferredBy_MotifSimilarity_n_Orthology).	85	1408	AHSA2;ANKRD42;ARFIP2;ATM;ATP5A1;BAIAP3;CAND1;CCDC39;CDK13;CEBPG;CHD2;CHMP2A;CIB1;CLN5;CLOCK;COG3;CREBRF;CSNK1G3;DCAF4L1;DDX39B;DMTF1;ERP44;FAM105A;FAM135A;FAM49B;FKBP15;GABPB1-AS1;GMPR2;GNAI3;GOLGA2P5;GPATCH2L;GPR107;GRPEL2;KAT5;KAT7;KCMF1;KTI12;LARP4;LSM4;MANBAL;MED10;MGA;MIEF1;MRPL43;NSUN5P1;NSUN5P2;OSBPL2;OTUB1;PAFAH1B2;PHKG2;PIK3C3;PNISR;PRKAB1;PSMA6;RABGEF1;RCHY1;RMND5B;RNF167;RNF168;RNF6;RO…
M2	dbcorrdb__ELF1__ENCSR000BMB_1__m1	3.99	0.0555	ELF1 (directAnnotation).	BCLAF1; E2F4; E2F6; EGR1; EHF; ELF2; ELF4; ELF5; ELK1; ELK3; ELK4; ERG; ETS1; ETV2; ETV6; EZH2; FOXP2; GABPA; GABPB1; HCFC1; IRF1; MXI1; MYC; NR2C2; PHF8; PML; POLR2A; RBBP5; RELA; SIN3A; SMARCA4; SREBF1; SREBF2; SRF; TAF1; XRCC4; ZNF143; ZNF274 (inferredBy_MotifSimilarity). ERF; ETV3; ETV3L; FLI1 (inferredBy_MotifSimilarity_n_Orthology).	166	3589	AFTPH;ANKRD42;ANKRD9;ARF4;ARFIP2;ARHGEF16;ARRDC3;ATM;ATR;AURKAIP1;BCR;CCDC12;CCDC186;CDK13;CEBPG;CHCHD5;CHD1;CHD2;CHID1;CHMP2A;CIB1;CLN5;COG3;COX6B1;CSNK2A1;DCAF4L1;DDX18;DDX39B;DDX56;DMTF1;DNAJC10;DYRK1A;E4F1;EIF2B2;EPB41L4A-AS1;ERI2;ERP44;FAM105A;FAM135A;FAM49B;FBXO22;GABPB1-AS1;GAD1;GIGYF1;GMPR2;GNAI3;GOLGA1;GOLGB1;GPATCH2;GPATCH2L;GPR107;GPR3;GRK2;GRPEL2;GSKIP;GTF3C1;GTPBP4;HBEGF;HECTD1;HYPK;…
M2	taipale_cyt_meth__YY2_NKCCGCCATTTTGN_FL	3.99	0.0555	YY2 (directAnnotation).	POLR2A; YY1; ZNF597 (inferredBy_MotifSimilarity).	133	2860	ACSBG1;ACTR3;ACTR3B;AFTPH;AKAP8;ASH1L;ATF4;ATP5A1;ATP5G3;ATR;BACH1;BOD1L1;BRD2;BUB3;C16orf72;C1orf43;CACNB2;CAND1;CAPRIN1;CCAR1;CCDC14;CCDC186;CCNL1;CHD2;CHD6;CPSF2;CREBRF;CRYZ;CSNK1A1;CSNK1G3;CSNK2A1;CYHR1;DDX39A;DMTF1;DYRK1A;EMG1;FAM135A;FAM169A;FBXO33;GID8;GIGYF2;GMFB;GNAI3;GPBP1;GPR180;HBS1L;HMGB1;HNRNPH1;IMP4;INTS6;ISCU;IST1;KAT7;KCNC4;KDM4C;KLHL15;KMT2E;KPNA5;L3MBTL1;LARP1B;LINC01503;LUC7L3…
M2	c2h2_zfs__M4297	3.99	0.0555	YY1; YY2 (inferredBy_Orthology).	NR3C1; ZFP42; ZNF597 (inferredBy_MotifSimilarity).	77	1241	AFTPH;AKAP8;ASH1L;ATF4;ATP5A1;BOD1L1;BRD2;C16orf72;C1orf43;CAPRIN1;CBX4;CCAR1;CCDC186;CCNL1;CHD6;CPSF2;CSNK1A1;CSNK2A1;CYHR1;DDX39B;DMTF1;DYRK1A;EIF3A;FAM135A;GIGYF2;GNAI3;GPBP1;GPR180;HMGB1;HNRNPH1;INTS6;ISCU;IST1;KAT7;KLHL15;KMT2E;LINC01503;MANBAL;METTL3;METTL4;MIEF1;MRPL42;MTF2;MTMR3;MYNN;N4BP2L2;NDUFS1;NDUFS8;NOLC1;NPAS4;PAPOLG;PCNX1;PNISR;PPIG;RAP1B;RBM25;RBM39;RIMKLB;RPRD1A;S100PBP;SET;SNX1…
M2	flyfactorsurvey__phol_SOLEXA_5_FBgn0035997	3.98	0.0554	YY1; YY2 (inferredBy_Orthology).	NR3C1; ZFP42; ZNF597 (inferredBy_MotifSimilarity).	84	1439	AFTPH;AKAP8;ASH1L;ATF4;ATP5A1;BOD1L1;BRD2;C16orf72;C1orf43;CAND1;CAPRIN1;CBX4;CCAR1;CCDC186;CCNL1;CHD6;CPSF2;CSNK1A1;CSNK1G3;CSNK2A1;CYHR1;DDX39B;DMTF1;DYRK1A;EIF3A;FAM135A;GIGYF2;GNAI3;GPBP1;GPR180;HBS1L;HMGB1;HNRNPH1;INTS6;ISCU;IST1;KAT7;KLHL15;KMT2E;LINC01503;MANBAL;METTL3;METTL4;MIEF1;MRPL42;MTF2;MTMR3;MYNN;N4BP2L2;NDUFS1;NDUFS8;NOLC1;NPAS4;PAPOLG;PCNX1;PNISR;PPIG;RAP1B;RBM25;RBM39;RIMKLB;RPR…
M2	taipale_cyt_meth__ELF1_NATGCGGAAGTN_FL	3.97	0.0553	ELF1 (directAnnotation).	ELF2; ELF4; ELF5; SPIB (inferredBy_MotifSimilarity).	188	4308	ACTR3;AFTPH;AHSA2;ANKRD42;ANKRD9;APH1A;ARFIP2;ARGLU1;ARRDC3;ASH1L;ATM;ATP5A1;ATR;AURKAIP1;C2;CACNB2;CCNL1;CCNL2;CCNT1;CDK13;CDKN2AIP;CHCHD5;CHD2;CHMP2A;CIB1;CINP;CLN5;COG3;CPSF2;CREBRF;CSNK1A1;CSNK1G3;CXADR;DCAF4L1;DCUN1D3;DDX39B;DMTF1;DUSP16;DYRK1A;EIF4A2;EIF4E;ELOF1;EMG1;EPB41L4A-AS1;ERI2;ERP44;FAM105A;FAM98C;FAR1;FBXO22;FBXO33;FKBP15;GAD1;GIGYF1;GMPR2;GNAI3;GOLGA2P5;GOLGB1;GON4L;GPATCH2;GPATCH…
M2	transfac_pro__M02073	3.97	0.0553	FLI1 (directAnnotation).	ELF2; ELK1; ELK3; ELK4; ERF; ERG; ETS1; ETS2; ETV1; ETV2; ETV3; ETV4; ETV5; FEV; GABPA; GABPB1 (inferredBy_MotifSimilarity). ELF1; ETV3L; ETV6; ETV7 (inferredBy_MotifSimilarity_n_Orthology).	149	3327	ABTB1;AMD1;ANKRD42;ANKS3;APBA3;ARFIP2;ARHGEF16;ATE1;ATF4;ATM;AURKAIP1;C2;CACNB2;CAND1;CBX4;CCDC144B;CCDC39;CCNT1;CCPG1;CDK13;CDKN2AIP;CHCHD5;CHD2;CHID1;CHORDC1;CIB1;CLOCK;COG3;COX6B1;COX7A2L;CRBN;CSNK1A1;CSNK1G3;DAD1;DCAF4L1;DCUN1D3;DDX18;DDX39B;DDX56;DENND1C;DMTF1;DYRK1A;EIF4E;EMG1;EPB41L4A-AS1;ERI2;FAM49B;FAR1;FBXO22;FOS;GABPB1-AS1;GGN;GMPR2;GNAI3;GOLGA2P5;GON4L;GPATCH2;GPATCH2L;GRK2;GRPEL2;GTF…
M2	dbcorrdb__CREB1__ENCSR000BRB_1__m1	3.96	0.0553	CREB1 (directAnnotation).	ATF1; ATF3; BHLHE40; BRF1; BRF2; CEBPB; CTCF; E2F1; E2F6; ELK1; ESRRA; EZH2; GABPA; HDAC2; HMGN3; JUN; JUND; MAX; MXI1; MYC; NELFE; POLR2A; RAD21; RBBP5; SIN3A; SMARCA4; SMARCB1; SREBF1; SREBF2; TAF1; USF2; XRCC4; ZMIZ1; ZNF143; ZNF274 (inferredBy_MotifSimilarity).	204	4431	AAMP;ABT1;ACTR3B;AFTPH;AMD1;ANAPC11;ANKRD9;ARFIP2;ARHGEF16;ARL4C;ARRDC3;ATF2;AZIN1;BRD2;C16orf72;C21orf2;C9orf72;CACNB2;CBX4;CCAR1;CCDC12;CCDC144B;CCNL1;CCPG1;CDK13;CDKN2AIP;CEBPG;CEP57;CHD1;CHD2;CHID1;CHMP2A;CINP;CLN5;CMC2;CNOT7;CPEB1;CREBRF;CRY1;CRY2;CTSL;CXADR;CYC1;DAD1;DCAF11;DDX18;DDX19B;DNAJB2;DYRK1A;EIF4A2;EIF4E;EML6;FAM105A;FAM135A;FAM49B;FAR1;FBXO31;FBXO33;FKBP15;FOS;FOSB;GAD1;GIGYF2;GLO…
M2	dbcorrdb__TAF1__ENCSR000BKS_1__m1	3.95	0.0552	TAF1 (directAnnotation).	BCLAF1; ELK1; ELK4; ETS1; EZH2; GABPA; KDM5A; MAX; MYC; POLR2A; RBBP5; SIN3A; THAP1; YY1 (inferredBy_MotifSimilarity).	161	3345	ACSBG1;AFTPH;AKAP8;AMD1;ANKLE2;ANKRD42;ARHGEF16;ASH1L;ATF4;ATG9A;ATP5A1;AURKAIP1;AZIN1;BIRC6;BRD2;C16orf72;CAPRIN1;CAPRIN2;CASP8AP2;CBX4;CCAR1;CCDC144A;CCDC144B;CCDC186;CCDC39;CCNL1;CCNL2;CDK13;CDKN2AIP;CEBPG;CHD2;CHMP2A;CHORDC1;CIB1;COG3;CPSF2;CSNK1A1;CSNK1G3;CSNK2A1;CUL5;CXADR;CYHR1;DCUN1D3;DDX39B;DMTF1;DNAJB1;DYRK1A;EMG1;EML6;ERI2;ESCO1;FBXO22;FKBP15;GABPB1-AS1;GAD1;GIGYF2;GNAI3;GOLGA1;GOLGA2P…
M2	flyfactorsurvey__pho_SANGER_10_FBgn0002521	3.95	0.0552	YY1; YY2 (inferredBy_Orthology).	NR3C1; POLR2A; TAF1; ZNF597 (inferredBy_MotifSimilarity). TAF1L (inferredBy_MotifSimilarity_n_Orthology).	85	1358	ACTR3;AFTPH;AKAP8;ANKRD9;ASH1L;ATF2;ATF4;ATP5A1;AZIN1;BRD2;C16orf72;C1orf43;CAND1;CAPRIN1;CCAR1;CCDC186;CCNL1;CPSF2;CREBRF;CSNK1A1;CSNK1G3;CSNK2A1;CYHR1;DDX39B;DMTF1;DYRK1A;EMG1;FAM135A;FAM169A;GAN;GID8;GIGYF2;GPBP1;HMGB1;HNRNPH1;ISCU;IST1;KAT7;KLHL15;KMT2E;L3MBTL1;LINC01503;LUC7L3;METTL3;METTL4;MRPL21;MRPL42;MTF2;MTMR3;MYNN;N4BP2L2;NARS;NDUFS1;NDUFS8;NOLC1;OGT;PCNX1;PNISR;PPIG;RAP1B;RBM25;RBM39;…
M2	predrem__nrMotif968	3.95	0.0551			129	2413	AFTPH;AMD1;ARRDC3;ASH1L;ATAD3B;ATM;ATP13A3;AZIN1;BDP1;BOD1L1;BRD2;BUB3;C9orf72;CAPRIN1;CBX4;CCAR1;CCDC12;CCDC127;CCDC186;CCPG1;CHIC1;CLK3;CLOCK;COX7A2L;CSNK1A1;CUL5;DAD1;DNA2;DNAJB2;DOLPP1;EIF2S1;EIF3A;EIF4A2;EIF4E;ELOF1;EPS15L1;ESCO1;FAM49B;FAR1;FBXO31;FEM1B;GABPB1-AS1;GIGYF2;GOLGA2P5;GPR180;GTF3C1;HAUS6;HBS1L;HDAC2;HECTD1;HINFP;HMCN2;HMGB1;HMGN1;HNRNPH1;ISCU;KAT7;KDM4C;KMT2E;L3MBTL1;LAGE3;LAMTO…
M2	taipale__NRF1_full_YGCGCATGCGCN_repr	3.93	0.055	NRF1 (directAnnotation).	E2F6; EGR1; ZSCAN10 (inferredBy_MotifSimilarity).	222	4900	ACTR3;AFTPH;AKAP8;ALDH2;AMD1;ANKRD26;ANKRD9;APBA3;ARF4;ARRDC3;ASH1L;ATAD3B;ATF2;ATG7;ATM;BACH1;BAIAP3;BLOC1S2;BRD2;BUB3;C16orf72;C2;C21orf2;C9orf163;CACNB2;CBX4;CBX7;CCAR1;CCDC12;CCDC127;CCDC144A;CCDC186;CCNT2;CHD1;CHIC1;CHMP2A;CHORDC1;CIB1;CLOCK;COIL;COX7A2L;CRY1;CSNK1A1;CSNK2A1;CTSL;CYHR1;DAD1;DDX10;DDX19B;DDX39A;DDX39B;DNA2;DNAJB2;DNAJC25;DOLPP1;EIF2S1;EIF3A;EIF4E;ELOF1;ENPP4;EPS15L1;ESCO1;EZH…
M2	elemento__CGCATGCGC	3.93	0.055		E2F6; EGR1; NRF1; ZSCAN10 (inferredBy_MotifSimilarity).	197	4290	ACTR3;AFTPH;AKAP8;AMD1;ANKRD26;APBA3;ARL4C;ARRDC3;ASH1L;ATF2;ATM;BACH1;BAIAP3;BLOC1S2;BRD2;BUB3;C16orf72;C21orf2;C9orf163;CBX4;CBX7;CCAR1;CCDC12;CCDC186;CCNT2;CHD6;CHIC1;CHMP2A;CIB1;CLK3;CLOCK;CMC2;COX7A2L;CSNK1A1;CSNK1G3;CSNK2A1;CYHR1;DAD1;DDX10;DDX27;DDX39A;DDX39B;DNA2;DYRK1A;EIF2S1;EIF4E;EMBP1;ESCO1;EZH1;FAM135A;FAM49B;FBXO31;FOS;GABPB1-AS1;GIGYF2;GOLGA1;GOLGA2P5;GON4L;GPATCH2L;GPBP1;GPR180;GR…
M2	taipale_tf_pairs__ETV5_FOXI1_RSCGGATGTTGN_CAP	3.92	0.0549	ETV5; FOXI1 (directAnnotation).		32	279	ABTB1;ANKRD42;CCNT1;CDK13;CHD2;CIB1;DCAF4L1;ERI2;GABPB1-AS1;GNAI3;GPATCH2L;GRPEL2;HBEGF;HYPK;KTI12;PAFAH1B2;PNISR;RNF167;SLC33A1;SRSF5;STK16;SYF2;TMA7;TMEM161B;TMEM208;TOMM6;TRIM41;YIPF2;ZBTB6;ZNF101;ZNF787;ZNHIT2
M2	hocomoco__NRF1_MOUSE.H11MO.0.A	3.92	0.0549	NRF1 (inferredBy_Orthology).	E2F6; EGR1; ZSCAN10 (inferredBy_MotifSimilarity).	223	4565	ACTR3;AFTPH;AKAP8;AMD1;ANAPC11;ANKRD26;ANKRD9;APBA3;ARF4;ARRDC3;ASH1L;ATAD3B;ATF2;ATM;BAIAP3;BLOC1S2;BOD1L1;BRD2;BUB3;C16orf72;C2;C21orf2;C7orf50;C9orf163;CACNB2;CBX4;CBX7;CCAR1;CCDC12;CCDC127;CCDC144A;CCDC144B;CCNT2;CEP192;CFAP97;CHD1;CHIC1;CHID1;CHMP2A;CHORDC1;CIB1;CKAP5;CLK3;CLOCK;CMC2;COIL;COX7A2L;CRY2;CSNK1A1;CTSL;CYHR1;DAD1;DDX10;DDX19B;DDX39A;DDX39B;DNA2;DNAJC25;DOLPP1;DYRK1A;EIF2S1;EIF3A;…
M2	hocomoco__ELF1_MOUSE.H11MO.0.A	3.91	0.0548	ELF1 (inferredBy_Orthology).	BCLAF1; EGR1; EHF; ELF2; ELF3; ELF4; ELF5; ELK3; ELK4; ETV6; GABPA; HCFC1; NR2C2; PHF8; POLR2A; SIN3A (inferredBy_MotifSimilarity). ETS1; FLI1 (inferredBy_MotifSimilarity_n_Orthology).	131	2698	ACTR3;AFTPH;AHSA2;AMD1;ANKRD42;ANKRD9;ARFIP2;ARRDC3;ATM;AURKAIP1;BACH1;BCAP31;BOD1L1;CDK13;CHCHD5;CHD2;CHMP2A;CIB1;CLN5;COG3;CREBRF;CSNK1G3;CSNK2A1;DCAF4L1;DDX39B;DMTF1;DNAJC10;DYRK1A;ERI2;ERP44;FAM105A;FAM49B;FBXO22;GAD1;GMPR2;GNAI3;GOLGA1;GPATCH2;GPATCH2L;GPBP1;GPR107;GRK2;GRPEL2;GSKIP;GTF3C1;GTPBP4;HAUS8;HBEGF;HYPK;KAT5;KAT7;KCMF1;KLHL15;KTI12;LAMTOR3;LSM4;LZTS2;MANBAL;MED10;METTL3;MGA;MIEF1;M…
M2	cisbp__M5688	3.91	0.0548	NRF1 (directAnnotation).	E2F6; EGR1; ZSCAN10 (inferredBy_MotifSimilarity).	129	2104	ACTR3;AFTPH;AKAP8;AMD1;ANKRD26;APBA3;ARRDC3;ATM;BAIAP3;BLOC1S2;BRD2;BUB3;C16orf72;C2;C21orf2;CBX7;CCAR1;CCDC12;CCDC127;CCDC186;CCNT2;CHIC1;CHMP2A;CIB1;CLOCK;COX7A2L;CSNK1A1;CYHR1;DAD1;DDX10;DDX39A;DDX39B;DNA2;DOLPP1;EIF2S1;EIF4E;ELOF1;EPS15L1;ESCO1;EZH1;FAM135A;FAM49B;FBXO31;GOLGA1;GPR180;GRK2;GTF3C1;HBS1L;HNRNPH1;HOOK1;ILVBL;KAT7;KDM4C;KIF6;LAMTOR3;LRRC14;MARS2;METTL22;MGA;MGEA5;MLH3;MRI1;MRPL32…
M2	taipale_cyt_meth__ELK1_NACCGGAAGTN_FL_meth	3.9	0.0547	ELK1 (directAnnotation).	BCLAF1; EGR1; ELF1; ELF2; ELK3; ELK4; ERF; ERG; ETS1; ETS2; ETV1; ETV2; ETV3; ETV4; ETV5; ETV6; FEV; FLI1; GABPA; GABPB1; PHF8; PML; POLR2A; SRF; TAF1 (inferredBy_MotifSimilarity). ETV3L; ETV7; SPIC (inferredBy_MotifSimilarity_n_Orthology).	91	1542	ANKRD42;ARFIP2;AURKAIP1;C2;CCNT1;CDH8;CDK13;CHCHD5;CHD2;CHORDC1;CIB1;COG3;CSNK1G3;DCAF4L1;DDX18;DDX39B;DIS3;DMTF1;DYRK1A;EIF4E;EMG1;EPB41L4A-AS1;ERI2;ESCO1;FBXO22;GABPB1-AS1;GMPR2;GNAI3;GOLGA2P5;GOLGB1;GPATCH2L;GRPEL2;GSKIP;GTPBP4;HBEGF;HYPK;IBA57;KRR1;KTI12;LAMTOR3;LCORL;LSM4;MED10;MRPL33;PAFAH1B2;PEF1;PIK3C3;PMPCA;PNISR;PRKAB1;PSMA6;RABGEF1;RCHY1;RND1;RNF167;RPS19BP1;SECISBP2;SH2B1;SNHG6;SNIP1;…
M2	factorbook__NRF1	3.9	0.0547	NRF1 (directAnnotation).	E2F6; EGR1; ZSCAN10 (inferredBy_MotifSimilarity).	214	3944	ACTR3;AFTPH;AKAP8;AMD1;ANAPC11;ANKRD26;ANKRD9;APBA3;ARF4;ARRDC3;ASH1L;ATAD3B;ATG7;ATM;BAIAP3;BLOC1S2;BRD2;BUB3;C16orf72;C1orf35;C2;C21orf2;C7orf50;C9orf163;CACNB2;CBX4;CBX7;CCAR1;CCDC12;CCDC127;CCDC144A;CCDC144B;CCDC186;CCNT2;CFAP97;CHD1;CHIC1;CHMP2A;CHORDC1;CIB1;CLOCK;COIL;COX7A2L;CRY1;CSNK1A1;CTSL;CYHR1;DAD1;DDX10;DDX27;DDX39A;DDX39B;DNA2;DNAJC25;DOLPP1;DYRK1A;EIF2S1;EIF3A;EIF4E;ELOF1;ENPP4;EPS…
M2	cisbp__M6207	3.9	0.0547	ELK1 (directAnnotation).	BCLAF1; ELF1; ELF2; ELF4; ELK3; ELK4; ERF; ERG; ETS1; ETS2; ETV1; ETV2; ETV3; ETV4; ETV5; FEV; FLI1; GABPA; GABPB1; SRF (inferredBy_MotifSimilarity). ETV3L; ETV6; ETV7 (inferredBy_MotifSimilarity_n_Orthology).	104	1913	AAAS;AMD1;ANAPC11;ANKRD42;ARFIP2;AURKAIP1;BOD1L1;CCDC39;CCNT1;CDK13;CHCHD5;CHD2;CHID1;CHORDC1;CIB1;COG3;CREBRF;CSNK1G3;DCAF4L1;DDX18;DDX39B;DIS3;DMTF1;DNAJC24;DYRK1A;EIF4E;EMG1;ERI2;FBXO22;GABPB1-AS1;GMPR2;GNAI3;GOLGA2P5;GON4L;GPATCH2;GPATCH2L;GPR107;GRK2;GRPEL2;GTPBP4;HBEGF;HYPK;KAT5;KAT7;KRR1;KTI12;LAMTOR3;LSM3;LSM4;LTN1;MANBAL;MED10;METTL3;MIEF1;MRPL33;MRPS22;NSUN5P1;NSUN5P2;PAFAH1B2;PARG;PEF1…
M2	taipale_cyt_meth__GABPA_NACMGGAAGTN_eDBD_meth	3.9	0.0547	GABPA (directAnnotation).	BCLAF1; ELF1; ELF2; ELF4; ELF5; ELK1; ELK3; ELK4; ERF; ERG; ETS1; ETS2; ETV1; ETV2; ETV3; ETV4; ETV5; ETV6; FEV; FLI1; GABPB1; POLR2A; SRF (inferredBy_MotifSimilarity). ETV3L; ETV7 (inferredBy_MotifSimilarity_n_Orthology).	116	2122	AMD1;ANKRD42;ARFIP2;ARHGEF16;ATM;AURKAIP1;BAIAP3;BCAP31;C2;CAND1;CCDC39;CCNT1;CDK13;CHCHD5;CHD2;CHID1;CHORDC1;CIB1;COG3;COX6B1;CPSF2;CRBN;CSNK1A1;CSNK1G3;DCAF4L1;DCUN1D3;DDX18;DDX39B;DENND1C;DMTF1;DYRK1A;EIF4E;EMG1;EPB41L4A-AS1;ERI2;ESCO1;FAR1;FBXO22;GABPB1-AS1;GMPR2;GNAI3;GOLGA2P5;GPATCH2;GPATCH2L;GRK2;GRPEL2;GSKIP;GTF3C1;GTPBP4;HBEGF;HYPK;KAT5;KAT7;KCMF1;KRR1;KTI12;LAMTOR3;LSM3;LSM4;LTN1;LZTS2;…
M2	hocomoco__FLI1_MOUSE.H11MO.0.A	3.88	0.0546	FLI1 (inferredBy_Orthology).	BCLAF1; EGR1; ELF1; ELF2; ELF4; ELK1; ELK3; ELK4; ERF; ERG; ETS1; ETV1; ETV2; ETV3; ETV4; ETV5; FEV; GABPA; GABPB1; HCFC1; KDM5A; PHF8; PML; POLR2A; SIN3A; SRF; TAF1; ZNF143 (inferredBy_MotifSimilarity). ETS2; ETV6; ETV7 (inferredBy_MotifSimilarity_n_Orthology).	75	1204	ANAPC11;ANKRD42;ARFIP2;AURKAIP1;BCAP31;CCDC12;CDK13;CHCHD5;CHD2;CIB1;COX6B1;CSNK2A1;DDX18;DDX39B;DMTF1;DYRK1A;EIF2B2;EIF4E;EPB41L4A-AS1;ERI2;FBXO22;GMPR2;GNAI3;GPATCH2;GPATCH2L;GPR107;GRK2;GSKIP;GTF3C1;HBEGF;HNRNPH1;KAT5;KLHL15;KTI12;LCORL;LSM4;MED10;NGDN;OSBPL2;PAFAH1B2;PMPCA;PRKAB1;PSMD6;RABGEF1;RCHY1;RMND5B;RND1;RNF167;SECISBP2;SH2B1;SLC33A1;SNHG6;SNORA7A;SNRPD1;TFB2M;TMA7;TMEM161B;TMEM208;TNP…
M2	taipale_cyt_meth__ZNF597_NGCCGCCATYTTGN_FL	3.88	0.0545	ZNF597 (directAnnotation).	NR3C1; POLR2A; YY1; YY2; ZFP42 (inferredBy_MotifSimilarity).	91	1619	ACTR3;AFTPH;AKAP8;ASH1L;ATF4;ATP5A1;ATR;BOD1L1;BRD2;C16orf72;CACNB2;CAND1;CAPRIN1;CBX6;CCAR1;CCDC186;CCNL1;CHD2;CHD6;CPSF2;CRYZ;CSNK1A1;CSNK2A1;CYHR1;DDX39B;DMTF1;DYRK1A;FAM135A;FAM169A;GID8;GIGYF2;GNAI3;GPBP1;HBS1L;INTS6;ISCU;IST1;KAT7;KLHL15;KMT2E;L3MBTL1;LINC01503;LUC7L3;LZTS2;METTL3;METTL4;MIEF1;MRPL42;MTF2;MTMR3;MYNN;N4BP2L2;NDUFS1;NOLC1;PAPOLG;PCNX1;PNISR;POLR3E;PPIG;RBM25;RBM39;RIMKLB;RPRD…
M2	transfac_pro__M01165	3.86	0.0544	ELK1 (directAnnotation).	BCLAF1; ELF1; ELF2; ELF4; ELF5; ELK3; ELK4; ERF; ERG; ETS1; ETS2; ETV1; ETV2; ETV3; ETV4; ETV5; ETV6; FEV; FLI1; GABPA; SRF (inferredBy_MotifSimilarity). ETV3L; ETV7 (inferredBy_MotifSimilarity_n_Orthology).	69	1053	AMD1;ANKRD42;ATM;AURKAIP1;BCAP31;CCDC39;CDK13;CHD2;CIB1;COG3;CSNK1A1;CSNK1G3;CSNK2A1;DCAF4L1;DCUN1D3;DDX39B;DMTF1;EMG1;ERI2;FAM135A;FAR1;FBXO22;GMPR2;GPATCH2L;GRK2;GRPEL2;GTF3C1;KAT5;KRR1;KTI12;MANBAL;MIEF1;MKRN1;MRPS23;NSUN5P1;NSUN5P2;PAFAH1B2;PIK3C3;PMPCA;PNISR;PRKAB1;PSMD8;RMND5B;RNF167;RNF6;ROMO1;SH2D5;SNORA7A;TFB2M;TMEM161B;TMEM87A;TNPO3;TNRC6A;TOMM6;TRIM41;TVP23B;UBA6;UBL5;UNC45A;UQCRC2;USP…
M2	dbcorrdb__POLR2A__ENCSR000BQB_1__m1	3.86	0.0543	POLR2A (directAnnotation).		246	4644	AAAS;ACTR3;AFTPH;AKAP8;AMD1;ANAPC11;ANKRD26;ANKS3;APBA3;ARF4;ARL4C;ARRDC3;ASH1L;ATAD3B;ATG9A;ATM;AVL9;AZIN1;BDP1;BOD1L1;BRD2;BRWD1;BTBD1;BUB3;C16orf72;C20orf24;CBX4;CBX7;CCAR1;CCDC12;CCDC127;CCDC144B;CCDC186;CCNL1;CCPG1;CDH8;CDK13;CDKN2AIP;CEBPG;CFAP97;CHD2;CHD6;CHMP2A;CHORDC1;CLDN12;CLK3;CLN5;CLOCK;COX7A2L;CPEB1;CPSF2;CRBN;CREBRF;CSNK1A1;CSNK1G3;CSNK2A1;CTSL;DAD1;DBNDD2;DDB1;DDX10;DDX27;DDX39A;D…
M2	hocomoco__ELF2_HUMAN.H11MO.0.C	3.84	0.0542	ELF2 (directAnnotation).	BCLAF1; EGR1; EHF; ELF1; ELF3; ELF4; ELF5; ELK1; ELK3; ELK4; EP300; ERF; ERG; ETS1; ETS2; ETV1; ETV2; ETV3; ETV4; ETV5; ETV6; FEV; FLI1; GABPA; GABPB1; HCFC1; NR2C2; PHF8; PML; POLR2A; RELA; SIN3A; SPDEF; SRF (inferredBy_MotifSimilarity). ETV7 (inferredBy_MotifSimilarity_n_Orthology).	161	3617	ACTR3;AFTPH;AHSA2;AMD1;ANKRD42;ANKRD9;ARFIP2;ARRDC3;ATM;AURKAIP1;BACH1;BAIAP3;BOD1L1;CCNT1;CDK13;CEBPG;CHCHD5;CHD2;CHID1;CHMP2A;CIB1;COG3;CPSF2;CREBRF;CSNK1G3;CSNK2A1;CXADR;DCAF4L1;DCUN1D3;DDX39B;DMTF1;DNAJC10;DUSP16;DYRK1A;EIF2B2;EIF4E;EMG1;EPB41L4A-AS1;ERI2;ERP44;ESCO1;EZH1;FAM105A;FAM49B;FBXO22;GAD1;GMPR2;GNAI3;GOLGA2P5;GOLGB1;GPATCH2L;GPBP1;GPR107;GRK2;GSKIP;GTF3C1;GTPBP4;HAUS8;HBEGF;HNRNPH1;…
M2	dbcorrdb__THAP1__ENCSR000BNN_1__m2	3.83	0.0541	THAP1 (directAnnotation).	ELF1; PHF8; POLR2A; TAF1 (inferredBy_MotifSimilarity).	210	4984	AFTPH;AMD1;ANKRD42;ANKRD9;ARF4;ARFIP2;ARHGEF16;ARL2;ARRDC3;ASH1L;ATF2;ATF4;ATM;AURKAIP1;AVL9;AZIN1;BOD1L1;BRD2;BUB3;C16orf72;C2;C20orf24;C21orf2;C7orf50;CBX4;CBX6;CCAR1;CCDC144A;CCDC144B;CCNL1;CCNT1;CCPG1;CDH8;CDK13;CDKN2AIP;CHCHD5;CHD2;CLK3;CLN5;CLOCK;CLYBL;CMC2;COX7A2L;CPEB1;CPSF2;CREBRF;CSNK1A1;CSNK2A1;CXADR;DAD1;DBNDD2;DCAF11;DDB1;DDX27;DDX39B;DMTF1;DNAJB2;DUSP16;DYRK1A;EIF4A2;EIF4E;EPB41L4A-…
M2	taipale_cyt_meth__YY1_NGCCGCCATYTTGN_FL	3.83	0.0541	YY1 (directAnnotation).	NR3C1; POLR2A; YY2; ZFP42; ZNF597 (inferredBy_MotifSimilarity).	81	1404	ACSBG1;ACTR3;AFTPH;AKAP8;ASH1L;ATF4;ATP5A1;BRD2;C16orf72;CACNB2;CAND1;CBX6;CCAR1;CCDC186;CCNL1;CHD2;CHD6;CPSF2;CRYZ;CSNK1A1;CSNK2A1;CYHR1;DDX39B;DMTF1;DYRK1A;EMG1;FAM135A;FAM169A;GIGYF2;GNAI3;GPBP1;GPR180;HBS1L;HMGB1;HNRNPH1;INTS6;ISCU;IST1;KAT7;KLHL15;KMT2E;L3MBTL1;LARP1B;LINC01503;LUC7L3;LZTS2;MANBAL;METTL3;METTL4;MIEF1;MRPL42;MTF2;MTMR3;MYNN;N4BP2L2;NDUFS1;PCNX1;PNISR;RBM25;RBM39;RPRD1A;S100PB…
M2	transfac_pro__M01800	3.83	0.0541			221	4924	ACSBG1;ACTR3B;AFTPH;AHSA2;AMD1;ANKRD9;ARF4;ARL2;ARL4C;ASH1L;ATF2;ATG13;AZIN1;BCR;BIRC6;C16orf62;C16orf87;C1orf43;C2;C20orf24;CACNB2;CAPRIN2;CASP8AP2;CBX4;CCAR1;CCDC12;CCDC144B;CCNL1;CCPG1;CDH8;CDKN2AIP;CEBPG;CHD6;CIB1;COQ5;CPEB1;CREBRF;CSNK1A1;CSNK1G3;CSNK2A1;CXADR;DAD1;DCAF11;DDX19B;DDX27;DDX39A;DMTF1;DNAJB1;DOLPP1;DTWD1;DUSP16;DYRK1A;EIF3A;EIF4A2;EIF4E;ELOF1;ESCO1;EZH1;FAM105A;FAM135A;FAM169A;F…
M2	transfac_pro__M02044	3.81	0.0539	YY1 (directAnnotation).	NR3C1; POLR2A; TAF1; YY2; ZNF597 (inferredBy_MotifSimilarity).	65	1003	ACTR3;AFTPH;AKAP8;ASH1L;ATF4;ATP5A1;C16orf72;CCAR1;CCDC186;CCNL1;CHD2;CPSF2;CSNK1A1;CSNK1G3;CSNK2A1;CYHR1;DDX39B;DMTF1;DYRK1A;EIF3A;FAM135A;GIGYF2;GPBP1;HMGB1;INTS6;ISCU;IST1;KAT7;KLHL15;KMT2E;L3MBTL1;LINC01503;LUC7L3;LZTS2;METTL3;METTL4;MTF2;MTMR3;MYNN;N4BP2L2;NDUFS1;NDUFS8;PAPOLG;PCNX1;PNISR;POLR3E;RAP1B;RBM25;RBM39;RPRD1A;SET;SNX13;SRSF5;SSU72;TARDBP;TRIM37;UBC;UQCRC2;VAPA;WDR33;WNK3;ZBTB11;ZM…
M2	dbcorrdb__SIX5__ENCSR000BJE_1__m3	3.81	0.0539	SIX5 (directAnnotation).		198	4897	ACTR3;AFTPH;AHSA2;AKAP8;AMD1;ANKRD26;ARF4;ARRDC3;ARVCF;ASH1L;ATF2;ATG7;ATM;AZIN1;BAIAP3;BDP1;BLOC1S2;BRD2;BRWD1;BUB3;C16orf72;C2;C21orf2;CAND1;CAPRIN2;CBX4;CBX7;CCAR1;CCDC12;CCDC127;CCDC144A;CCDC144B;CCT6A;CDH8;CDK13;CDKN2AIP;CFAP97;CHD1;CHD6;CHMP2A;CLK3;CLOCK;CLYBL;CRY2;CSNK1A1;DAD1;DDX19B;DDX39B;DNAJC25;DOLPP1;DYRK1A;EIF2S1;EIF3A;EIF4E;ELOF1;EPB41L4A-AS1;ERCC2;ESCO1;EZH1;FAM135A;FAM49B;FBXO31;F…
M2	transfac_pro__M04696	3.79	0.0538	YY1 (directAnnotation).	NR3C1; TAF1; THAP1; ZNF597 (inferredBy_MotifSimilarity). YY2 (inferredBy_MotifSimilarity_n_Orthology).	98	1849	ACSBG1;ACTR3;ACTR3B;AFTPH;AKAP8;ASH1L;ATE1;ATF4;ATP5A1;ATR;AZIN1;BOD1L1;BRD2;C16orf72;CAND1;CAPRIN1;CCAR1;CCDC186;CCNL1;CHD2;CHD6;CLN5;CPSF2;CREBRF;CSNK1A1;CSNK2A1;CYHR1;DDX39A;DDX39B;DYRK1A;EIF3A;EMG1;FAM135A;FAM169A;GID8;GIGYF1;GIGYF2;GPBP1;GUK1;HNRNPH1;IMP4;ISCU;IST1;KAT7;KIAA1257;KLHL15;KLHL25;KMT2E;LINC01503;LZTS2;MANBAL;METTL3;METTL4;MIEF1;MRPL42;MTF2;MTMR3;N4BP2L2;NARS;NDUFS1;NDUFS8;NOLC1;…
M2	cisbp__M4482	3.79	0.0537	YY1 (directAnnotation).	KDM5A; NR3C1; PHF8; POLR2A; TAF1; TAF7; THAP1; YY2; ZFP42; ZNF597 (inferredBy_MotifSimilarity). TAF1L (inferredBy_MotifSimilarity_n_Orthology).	109	2016	ACSBG1;ACTR3;AFTPH;AKAP8;ARGLU1;ASH1L;ATE1;ATF2;ATF4;ATP5A1;AZIN1;BACH1;BOD1L1;BRD2;C16orf72;C7orf50;CAND1;CAPRIN1;CCAR1;CCDC186;CCNL1;CHD2;CHD6;CPSF2;CREBRF;CRYZ;CSNK1A1;CSNK2A1;CYHR1;DDX39A;DDX39B;DMTF1;DYRK1A;EIF3A;EMG1;ESCO1;FAM135A;FAM169A;GID8;GIGYF1;GIGYF2;GNAI3;GPBP1;GPR180;HBS1L;HDAC5;HMGB1;HNRNPH1;INTS6;ISCU;IST1;KAT7;KLHL15;KMT2E;LINC01503;LUC7L3;LZTS2;METTL17;METTL3;METTL4;MIEF1;MRPL2…
M2	cisbp__M5155	3.78	0.0537	YY1; YY2 (inferredBy_Orthology).	NR3C1; ZFP42; ZNF597 (inferredBy_MotifSimilarity).	98	1849	ACTR3;AFTPH;AKAP8;ASH1L;ATF2;ATF4;ATP5A1;ATP5G3;ATR;AZIN1;BRD2;C16orf72;C1orf43;CAND1;CAPRIN1;CBX4;CCAR1;CCDC186;CCNL1;CHD2;CHD6;CHIC1;CPSF2;CSNK1A1;CSNK1G3;CSNK2A1;CYHR1;DDX39B;DMTF1;DYRK1A;EIF3A;EMG1;FAM135A;GIGYF1;GIGYF2;GNAI3;GPBP1;GUK1;HMGB1;HNRNPH1;INTS6;ISCU;IST1;KAT7;KLHL15;KLHL25;KMT2E;L3MBTL1;LARP1B;LINC01503;MANBAL;MAPK6;METTL3;METTL4;MIEF1;MTF2;MTMR3;MYNN;NDUFS1;NDUFS8;NOLC1;NPAS4;OAZ…
M2	cisbp__M5425	3.77	0.0536	ETV6 (directAnnotation).	BCLAF1; ELF1; ELF2; ELF5; ELK1; ELK3; ELK4; ERF; ERG; ETS1; ETV1; ETV2; ETV3; ETV4; ETV5; FEV; FLI1; GABPA; HCFC1; IRF1; PHF8; PML; POLR2A; RELA; TAF1 (inferredBy_MotifSimilarity). ELF4; ETS2 (inferredBy_MotifSimilarity_n_Orthology).	49	632	ATM;BCAP31;CHMP2A;CIB1;CSNK1A1;CSNK1G3;CSNK2A1;DCAF4L1;DDX39B;DMTF1;ELOF1;ERP44;GABPB1-AS1;GNAI3;GOLGA2P5;GTF3C1;HGS;KCMF1;MED10;METTL17;MRPL21;MRPL43;MRPS23;NSUN5P1;NSUN5P2;PAFAH1B2;PIK3C3;PMPCA;PPM1G;PRKAB1;PSMA6;PSMB4;RCHY1;RMND5B;SH2B1;SNIP1;SNORA7A;SNX13;SRP54;TAF10;TFB2M;TVP23B;UBL5;UNC119;UQCC2;VTA1;YRDC;ZBTB41;ZRANB2
M2	transfac_pro__M07699	3.77	0.0536	ETV6; ETV7 (inferredBy_Orthology).	BCLAF1; EHF; ELF1; ELF2; ELF3; ELF4; ELF5; ELK1; ELK3; ELK4; ERF; ERG; ETS1; ETS2; ETV1; ETV2; ETV3; ETV4; ETV5; FEV; FLI1; GABPA; SPI1; SPIB; SRF (inferredBy_MotifSimilarity). ETV3L; SPIC (inferredBy_MotifSimilarity_n_Orthology).	128	2467	AMD1;ANKRD42;APBA3;ARFIP2;ARRDC3;ATF4;ATM;AURKAIP1;BAIAP3;BCAP31;C2;CACNB2;CCDC39;CCNT1;CDK13;CHCHD5;CHD2;CIB1;COG3;COX7A2L;CPSF2;CSNK1A1;CSNK1G3;CSNK2A1;CXADR;DAD1;DCAF4L1;DCUN1D3;DDX39B;DMTF1;DYRK1A;EIF2B2;EIF4A2;EIF4E;EMG1;ERI2;FAR1;FBXO22;GABPB1-AS1;GMPR2;GNAI3;GOLGA2P5;GPATCH2;GPATCH2L;GRK2;GRPEL2;GTF3C1;HMGB1;KAT7;KIF6;KRR1;KTI12;LSM3;LZTS2;MANBAL;MCFD2;MED10;METTL3;MIEF1;MKRN1;MRPL54;MRPS2…
M2	cisbp__M4493	3.77	0.0535	YY1 (directAnnotation).	KDM5A; PHF8; POLR2A; TAF1; TAF7; ZFP42 (inferredBy_MotifSimilarity). TAF1L (inferredBy_MotifSimilarity_n_Orthology).	111	2120	ACSBG1;ACTR3;AFTPH;AKAP8;ANKRD13C;ARGLU1;ARPP19;ASH1L;ATF2;ATF4;ATG13;ATP13A3;ATP5A1;AZIN1;BACH1;BOD1L1;BRD2;C16orf72;C7orf50;CAND1;CAPRIN1;CCAR1;CCDC14;CCDC144B;CCDC186;CCNL1;CCNT2;CEBPG;CHD2;CHD6;CPSF2;CREBRF;CRYZ;CSNK1A1;CSNK2A1;CYHR1;DDX39A;DMTF1;DYRK1A;EIF3A;EIF4A2;EMG1;ESCO1;FAM169A;GID8;GIGYF1;GIGYF2;GNAI3;GOLGA2P5;GPBP1;HMGB1;HNRNPH1;ISCU;IST1;KAT7;KLHL15;KLHL25;KMT2E;LINC01503;LUC7L3;MET…
M2	flyfactorsurvey__pho_SOLEXA_5_FBgn0002521	3.76	0.0535	YY1; YY2 (inferredBy_Orthology).	NR3C1; ZFP42; ZNF597 (inferredBy_MotifSimilarity).	97	1834	ACTR3;AFTPH;AKAP8;ASH1L;ATF2;ATF4;ATP5A1;ATR;AZIN1;BRD2;C16orf72;C1orf43;CAND1;CAPRIN1;CBX4;CCAR1;CCDC186;CCNL1;CHD2;CHD6;CHIC1;CPSF2;CSNK1A1;CSNK1G3;CSNK2A1;CYHR1;DDX39B;DMTF1;DYRK1A;EIF3A;EMG1;FAM135A;GIGYF1;GIGYF2;GNAI3;GPBP1;GUK1;HMGB1;HNRNPH1;INTS6;ISCU;IST1;KAT7;KLHL15;KLHL25;KMT2E;L3MBTL1;LARP1B;LINC01503;MANBAL;METTL3;METTL4;MIEF1;MRPL42;MTF2;MTMR3;MYNN;NDUFS1;NDUFS8;NOLC1;NPAS4;OAZ1;PAPO…
M2	taipale_tf_pairs__ETV7_NNGCGGAAGTG_HT	3.76	0.0534	ETV7 (directAnnotation).		129	2889	ANKRD42;APH1A;ARFIP2;ARHGEF16;AURKAIP1;C2;CACNB2;CCDC12;CCNT1;CDH8;CDK13;CDKN2AIP;CEBPG;CHCHD5;CHD1;CHD2;CIB1;CINP;CLN5;COG3;CPSF2;CXADR;DCAF4L1;DDX18;DDX39B;DIS3;DMTF1;DYRK1A;EIF4E;EPB41L4A-AS1;ERI2;ERP44;EZH1;FAM105A;FAR1;FBXO22;GABPB1-AS1;GAD1;GIGYF1;GMPR2;GNAI3;GOLGA2P5;GPATCH2L;GPR107;GPR3;GRK2;GRPEL2;GSKIP;GTPBP4;HBEGF;HDAC2;HDAC5;HNRNPH1;KAT5;KAT7;KCMF1;KIAA0141;KLHL15;KTI12;LINC01503;LSM4…
M2	transfac_pro__M04869	3.74	0.0533	EGR1 (directAnnotation).	E2F6; NRF1; ZSCAN10 (inferredBy_MotifSimilarity).	238	4869	AAMP;ACTR3;AFTPH;AHSA2;AKAP8;AMD1;ANAPC11;ANKRD26;ANKRD9;ARL4C;ARRDC3;ASH1L;ATAD3B;ATF2;ATG7;ATM;AZIN1;BACH1;BAIAP3;BLOC1S2;BOD1L1;BRD2;BUB3;C16orf72;C1orf43;C2;C9orf163;C9orf72;CBX4;CBX6;CBX7;CCAR1;CCDC12;CCDC127;CCDC144A;CCDC186;CCNT2;CCPG1;CHD1;CHD6;CHIC1;CHMP2A;CIB1;CLK3;CLOCK;CMC2;COX7A2L;CRY1;CSNK1A1;CSNK2A1;CYHR1;DAD1;DDX10;DDX27;DDX39A;DDX39B;DNA2;DNAJC25;DOLPP1;DUSP16;EIF2S1;EIF3A;EIF4E;…
M2	hocomoco__TYY1_MOUSE.H11MO.0.A	3.73	0.0532	YY1 (inferredBy_Orthology).	KDM5A; NR3C1; TAF1; THAP1; YY2; ZFP42; ZNF597 (inferredBy_MotifSimilarity). TAF1L (inferredBy_MotifSimilarity_n_Orthology).	126	2597	ACSBG1;ACTR3;AFTPH;AKAP8;ARPP19;ASH1L;ATF2;ATF4;ATP13A3;ATP5A1;ATR;AZIN1;BACH1;BOD1L1;BRD2;C16orf72;C1orf43;CACNB2;CAND1;CAPRIN1;CCAR1;CCDC186;CCNL1;CHD2;CHD6;CPSF2;CREBRF;CSNK1A1;CSNK2A1;CYHR1;DDX39B;DMTF1;DYRK1A;EIF3A;EMG1;ESCO1;FAM135A;FAM169A;GAN;GID8;GIGYF1;GIGYF2;GNAI3;GPBP1;GPR180;GUK1;HBS1L;HDAC5;HMGB1;HNRNPH1;INTS6;ISCU;IST1;KAT7;KLHL15;KLHL25;KMT2E;L3MBTL1;LARP1B;LINC01503;LUC7L3;LZTS2;…
M2	cisbp__M4700	3.72	0.0531	NR2C2 (directAnnotation).	ELF1; ELF2; ELF3; ELF5; ETV7; GABPA (inferredBy_MotifSimilarity).	41	442	ANKS3;ARFIP2;BOD1L1;CHMP2A;COG3;CREBZF;CSNK1G3;DDX39B;EIF2B2;ERP44;GOLGA1;GOLGB1;GPS1;KTI12;LARP4;LTN1;LUC7L3;MALSU1;MANBAL;MGA;MIEF1;MRPL33;OTUB1;PGGT1B;PIK3CA;PNISR;PSMA6;RIMKLB;ROMO1;SNIP1;SNORA7A;SRP54;TBCEL;TNRC6A;TRAPPC10;UBL5;UQCRC2;XPO1;ZBTB37;ZBTB43;ZBTB6
M2	cisbp__M4603	3.72	0.0531	YY1 (directAnnotation).	KDM5A; NR3C1; PHF8; POLR2A; TAF1; TAF7; THAP1; ZFP42; ZNF597 (inferredBy_MotifSimilarity). TAF1L; YY2 (inferredBy_MotifSimilarity_n_Orthology).	140	2860	ACSBG1;ACTR3;AFTPH;AKAP8;ANKRD13C;ARGLU1;ARPP19;ASH1L;ATE1;ATF2;ATF4;ATG13;ATP13A3;ATP5A1;ATR;ATXN3;AZIN1;BACH1;BOD1L1;BRD2;C16orf72;C7orf50;CACNB2;CAND1;CAPRIN1;CCAR1;CCDC186;CCNL1;CCNT2;CHD2;CHD6;CHIC1;CPSF2;CREBRF;CRYZ;CSNK1A1;CSNK2A1;CYHR1;DDX39A;DDX39B;DMTF1;DYRK1A;EIF3A;EMG1;ESCO1;FAM105A;FAM135A;FAM169A;GID8;GIGYF1;GIGYF2;GNAI3;GOLGA2P5;GPBP1;GPR180;HBS1L;HDAC5;HMGB1;HNRNPH1;INTS6;ISCU;IST…
M2	dbcorrdb__NR2C2__ENCSR000EVN_1__m1	3.72	0.0531	NR2C2 (directAnnotation).	BCLAF1; ELF1; ELK4; GABPA; HCFC1; KDM5A; PHF8; POLR2A (inferredBy_MotifSimilarity).	204	4906	ACAA1;ACSBG1;ACTR3B;AFTPH;AKAP8;AMD1;ANAPC11;ANKRD9;ANKS3;ARFIP2;ARHGEF16;ARL4C;ARRDC3;ASH1L;ATE1;ATF2;ATF4;ATM;ATP5A1;ATR;AURKAIP1;BCR;BOD1L1;BRD2;BUB3;CAPRIN2;CBX4;CCDC144B;CCDC186;CCNL2;CDH8;CDK13;CDKN2AIP;CHID1;CHMP2A;CIB1;CLDN12;CLK3;CLN5;CLOCK;COG3;COQ5;CPEB1;CREBZF;CRY1;CSNK1A1;CSNK1G3;CSNK2A1;CXADR;DDX39B;DDX56;DYRK1A;EIF2B2;EIF4A2;EML6;ERP44;FAM105A;FAM49B;FAR1;FBXO30;FKBP15;FOS;GABPB1-A…
M2	factorbook__YY1	3.72	0.0531	YY1 (directAnnotation).	KDM5A; PHF8; POLR2A; SAP30; TAF1; TAF7; ZFP42 (inferredBy_MotifSimilarity). TAF1L (inferredBy_MotifSimilarity_n_Orthology).	96	1661	ACSBG1;ACTR3;AFTPH;AKAP8;ANKRD13C;ARGLU1;ARPP19;ASH1L;ATF2;ATF4;ATP13A3;ATP5A1;AZIN1;BACH1;BOD1L1;BRD2;C16orf72;C7orf50;CAND1;CAPRIN1;CCAR1;CCDC14;CCDC186;CCNL1;CCNT2;CEBPG;CHD2;CHD6;CPSF2;CREBRF;CRYZ;CSNK1A1;CSNK2A1;CYHR1;DDX39A;DMTF1;DYRK1A;EIF3A;EMG1;ESCO1;FAM169A;GID8;GIGYF1;GIGYF2;GNAI3;GPBP1;HMGB1;HNRNPH1;ISCU;KAT7;KLHL15;KMT2E;LINC01503;METTL3;METTL4;MIEF1;MRPL21;MRPL42;MTMR3;MTO1;MYNN;N4B…
M2	cisbp__M4516	3.72	0.0531	YY1 (directAnnotation).	KDM5A; NR3C1; PHF8; POLR2A; TAF1; TAF7; THAP1; YY2; ZFP42; ZNF597 (inferredBy_MotifSimilarity). TAF1L (inferredBy_MotifSimilarity_n_Orthology).	107	1972	ACSBG1;ACTR3;AFTPH;AKAP8;ARGLU1;ASH1L;ATF2;ATF4;ATP5A1;ATR;AZIN1;BACH1;BOD1L1;BRD2;C16orf72;C7orf50;CACNB2;CAND1;CAPRIN1;CCAR1;CCDC186;CCNL1;CHD2;CHD6;CPSF2;CREBRF;CRYZ;CSNK1A1;CSNK2A1;CYHR1;DDX39A;DDX39B;DMTF1;DYRK1A;EIF3A;EMG1;ESCO1;FAM135A;FAM169A;GID8;GIGYF1;GIGYF2;GNAI3;GPBP1;GPR180;HDAC5;HMGB1;HNRNPH1;INTS6;ISCU;IST1;KAT7;KLHL15;KMT2E;LINC01503;LUC7L3;LZTS2;METTL17;METTL3;METTL4;MIEF1;MRPL2…
M2	transfac_pro__M09069	3.71	0.053		TAF1 (inferredBy_MotifSimilarity).	166	4174	ACSBG1;ACTR3;AFTPH;AKAP8;AMD1;ANKRD13C;ANKRD42;ANKRD9;ARHGEF16;ARL4C;ASH1L;ATF2;ATF4;ATG13;AZIN1;BDP1;BOD1L1;BRD2;BRWD1;BUB3;C16orf72;C7orf50;CAND1;CAPRIN1;CBX4;CCAR1;CCDC144B;CCDC186;CCNL1;CDH8;CDK13;CEBPG;CFAP97;CHD1;CHD2;CHIC1;CHID1;CHMP2A;CKAP5;CLDN12;CLK3;CLOCK;CNOT7;COQ5;CPSF2;CREBRF;CSNK1A1;CSNK1G3;CSNK2A1;CYHR1;DCUN1D3;DDX39B;DMTF1;DNAJB2;DUSP16;DYRK1A;EIF4E;EML6;EZH1;FAM49B;FBXO30;FEM1B;…
M2	cisbp__M5398	3.71	0.053	ERF (directAnnotation).	BCLAF1; EGR1; ELF1; ELF2; ELK1; ELK3; ELK4; ERG; ETS1; ETS2; ETV1; ETV2; ETV3; ETV4; ETV5; ETV6; FEV; FLI1; GABPA; GABPB1; SRF (inferredBy_MotifSimilarity). ETV3L; ETV7 (inferredBy_MotifSimilarity_n_Orthology).	166	3846	AAAS;ACTR3B;AMD1;ANAPC11;ANKRD42;ANKS3;APBA3;ARFIP2;ARHGEF16;ATF4;ATM;AURKAIP1;AURKC;BAIAP3;BCAP31;BOD1L1;BRD9;C2;CACNB2;CCDC144B;CCDC39;CCNT1;CDK13;CDKN2AIP;CHCHD5;CHD2;CIB1;CLN5;COG3;COL7A1;COX6B1;COX7A2L;CPSF2;CSNK1A1;CSNK1G3;CXADR;DCAF4L1;DCUN1D3;DDX18;DDX19B;DDX39B;DDX56;DMTF1;DNAJC24;DYRK1A;EIF2B2;EIF4A2;EIF4E;EMG1;ERI2;ERP44;FAM135A;FAR1;FBXO22;FOS;GABPB1-AS1;GABRA5;GMPR2;GNAI3;GOLGA1;GOLG…
M2	dbcorrdb__POLR2AphosphoS5__ENCSR000BIL_1__m1	3.71	0.053		POLR2A (inferredBy_MotifSimilarity).	201	4917	ABTB1;AFTPH;AMD1;ANKRD27;ANKRD42;ANKRD9;ANKS3;ARF4;ARFIP2;ARL2;ARL4C;ARRDC3;ASH1L;ATF2;ATF4;ATM;ATR;AURKAIP1;BACH1;BAIAP3;BDP1;BIRC6;BOD1L1;BUB3;C16orf62;C20orf24;C9orf72;CAPRIN1;CCDC144A;CCDC144B;CCNT1;CCPG1;CDK13;CDKN2AIP;CHD6;CHID1;CLN5;CLOCK;CREBRF;CRY2;CSNK1A1;CSNK1G3;CXADR;DAD1;DCAF4L1;DCUN1D3;DDX39B;DNAJB1;DUSP16;DYRK1A;EIF3A;EIF4E;EMG1;ENPP4;ESCO1;EZH1;FAM105A;FAM135A;FAM49B;FBXO22;FBXO30…
M2	swissregulon__hs__ELF1_2_4.p2	3.7	0.0529	ELF1; ELF2; ELF4 (directAnnotation).	ELF5; ELK1; ELK3; ELK4; ETV1; ETV4; ETV5; FEV; GABPA; GABPB1; SRF (inferredBy_MotifSimilarity). ERF; ERG; ETS1; ETS2; ETV2; ETV3; ETV3L; ETV6; ETV7; FLI1 (inferredBy_MotifSimilarity_n_Orthology).	61	946	BCR;C1orf52;CDK13;CHCHD5;CHID1;CHMP2A;CHORDC1;CIB1;COG3;CREBRF;DDX39B;DMTF1;DYRK1A;ERI2;GMPR2;GPR107;KRR1;KTI12;LAMTOR3;LARP4;LSM4;LTN1;MANBAL;METTL3;MRPL33;MRPS22;NSUN5P1;NSUN5P2;OTUB1;PAFAH1B2;PARG;PIK3C3;PSMA6;PTK2;RAE1;RMND5B;RNF167;ROMO1;SECISBP2;SYF2;TAOK1;TMA7;TMEM161B;TMEM87A;TNPO3;TRIM11;TRIM41;TRMU;UBL5;UNC45A;UQCRC2;USPL1;YRDC;ZBTB37;ZBTB6;ZCCHC9;ZIC5;ZNF101;ZNF787;ZZEF1;ZZZ3
M2	taipale__ETV6_full_CCGGAASCGGAAGTN_repr	3.7	0.0529	ETV6 (directAnnotation).	BCLAF1; ELF1; ELF2; ELF5; ELK1; ELK3; ELK4; ERF; ERG; ETS1; ETS2; ETV1; ETV2; ETV3; ETV4; ETV5; FEV; FLI1; GABPA; HCFC1; IRF1; PHF8; PML; POLR2A; RELA; TAF1 (inferredBy_MotifSimilarity). ELF4 (inferredBy_MotifSimilarity_n_Orthology).	40	432	BCAP31;CHMP2A;CIB1;CSNK1A1;CSNK1G3;CSNK2A1;DCAF4L1;DDX39B;ELOF1;ERP44;GNAI3;HGS;KCMF1;MED10;METTL17;MRPL21;MRPL43;MRPS23;PAFAH1B2;PIK3C3;PMPCA;PPM1G;PRKAB1;PSMA6;PSMB4;RMND5B;SH2B1;SNIP1;SNORA7A;SNX13;SRP54;TAF10;TFB2M;TVP23B;UBL5;UNC119;VTA1;YRDC;ZBTB41;ZRANB2
M2	hocomoco__NRF1_HUMAN.H11MO.0.A	3.69	0.0529	NRF1 (directAnnotation).	E2F6; EGR1; ZSCAN10 (inferredBy_MotifSimilarity).	150	2489	ACTR3;AFTPH;AKAP8;AMD1;ANKRD26;APBA3;ARF4;ARRDC3;ATAD3B;ATM;BAIAP3;BLOC1S2;BRD2;BUB3;C16orf72;C2;C21orf2;C9orf163;CACNB2;CBX7;CCAR1;CCDC12;CCDC127;CCNT2;CHIC1;CHMP2A;CHORDC1;CLOCK;COX7A2L;CSNK1A1;DAD1;DDX10;DDX39B;DNAJC25;DOLPP1;EIF2S1;EIF4E;ELOF1;ENPP4;EPS15L1;ESCO1;EZH1;FAM135A;FAM49B;FBXO31;FOS;FOSB;GABPB1-AS1;GOLGA1;GPR180;GTF3C1;HAUS6;HAUS8;HBS1L;HDAC2;HINFP;HMGN1;HNRNPH1;ILVBL;INTS6;ISCU;KA…
M2	taipale__ELF1_DBD_AACCCGGAAGTN	3.69	0.0528	ELF1 (directAnnotation).	EGR1; EHF; ELF2; ELF3; ELF4; ELF5; ELK1; ELK3; ETV6 (inferredBy_MotifSimilarity). ERF; ETV3; ETV3L; ETV7 (inferredBy_MotifSimilarity_n_Orthology).	194	4693	AFTPH;AHSA2;AMD1;ANKRD42;ANKS3;APBA3;ARFIP2;ARGLU1;ARHGEF16;ARRDC3;ATM;ATP5A1;BAIAP3;BCAP31;BOD1L1;C1orf52;C2;CACNB2;CBX4;CCDC186;CCDC39;CCNL1;CCNL2;CCNT1;CDK13;CHCHD5;CHD2;CHMP2A;CIB1;CLDN12;CLN5;CMC2;COG3;COQ5;CREBRF;CREBZF;CRYZ;CSNK1G3;CSNK2A1;CXADR;DCAF4L1;DCUN1D3;DDX39B;DDX56;DMTF1;EIF2B2;EPB41L4A-AS1;ERI2;ERP44;ESCO1;FAM105A;FAM135A;FAM49B;FAR1;FBXO22;FBXO33;FKBP15;GAD1;GMPR2;GNAI3;GOLGA1;G…
M2	dbcorrdb__POLR2A__ENCSR000DMN_1__m1	3.68	0.0528	POLR2A (directAnnotation).	EZH2; GABPA; MXI1; PHF8; TAF1 (inferredBy_MotifSimilarity). FLI1 (inferredBy_MotifSimilarity_n_Orthology).	209	4329	AAAS;ACTR3;AFTPH;AKAP8;AMD1;ANAPC11;ANKRD42;ANKS3;APBA3;ARF4;ARFIP2;ASH1L;ATF2;ATF4;ATG13;ATM;AURKAIP1;AZIN1;BACH1;BBS9;BCR;BDP1;BOD1L1;C20orf24;C21orf2;C9orf72;CAPN10;CAPRIN1;CAPRIN2;CASP8AP2;CBX4;CBX7;CCAR1;CCDC144A;CCDC186;CCNL1;CDH8;CDK13;CDKN2AIP;CEBPG;CHD1;CHID1;CHMP2A;CIB1;CLDN12;CLN5;CLOCK;CNOT7;COX7A2L;CPEB1;CSNK1A1;CSNK1G3;CSNK2A1;DAD1;DCUN1D3;DDX39B;DMTF1;DNAJB2;DYRK1A;EIF4A2;EIF4E;ELO…
M2	dbcorrdb__TAF1__ENCSR000BJN_1__m1	3.67	0.0526	TAF1 (directAnnotation).	ATF3; BCLAF1; BRF1; CTCF; ELF1; ELK1; ETS1; EZH2; GABPA; HCFC1; KDM5A; KDM5B; MAX; MAZ; MXI1; MYC; PHF8; POLR2A; RBBP5; RFX1; SAP30; SIN3A; SMARCA4; SREBF1; SREBF2; TAF7; XRCC4; YY1; ZMIZ1; ZNF274 (inferredBy_MotifSimilarity). TAF1L (inferredBy_MotifSimilarity_n_Orthology).	203	4941	AFTPH;AHSA2;AKAP8;ALDH2;AMD1;ANAPC11;ANKLE2;ANKRD9;ARHGEF16;ASH1L;ATF2;ATF4;ATG13;ATP5A1;AZIN1;BACH1;BAIAP3;BDP1;BOD1L1;BRD2;C16orf72;C21orf2;C7orf50;CAPRIN1;CBX4;CBX7;CCAR1;CCDC144A;CCDC186;CCNL1;CCNT2;CCPG1;CDK13;CEBPG;CHCHD5;CHD1;CHD2;CHD6;CHIC1;CHID1;CIB1;CLDN12;CLK3;CNOT7;COQ5;CPSF2;CRBN;CREBRF;CRY2;CSNK1A1;CSNK1G3;CSNK2A1;CXADR;CYHR1;DCUN1D3;DDX39B;DMTF1;DOLPP1;DUSP16;DYRK1A;EIF3A;EIF4E;EML…
M2	transfac_pro__M04893	3.67	0.0526	TAF1 (directAnnotation).		217	4898	AAAS;AAMP;ACAA1;ACTR3;AFTPH;AHSA2;AMD1;ANKRD36BP2;ANKRD42;ANKS3;APH1A;ARFIP2;ARHGEF16;ASH1L;ATM;ATP13A3;ATR;AURKAIP1;AVL9;BACH1;BBS9;BOD1L1;CAPN10;CAPRIN1;CAPRIN2;CCDC144B;CCDC186;CCNT1;CCPG1;CDH8;CDK13;CDKN2AIP;CEP57;CHID1;CHORDC1;CIB1;CLDN12;CLN5;COG3;COX6B1;CPEB1;CPSF2;CREBRF;CREBZF;CSNK1G3;CSNK2A1;CYHR1;DAPK3;DDB1;DDX39B;DIS3;DMTF1;DNAJC24;DTWD1;DUSP16;DYRK1A;EIF2B2;EIF4A2;ELOF1;ENPP4;ERI2;FA…
M2	taipale_tf_pairs__ELF2_NATGCGGAAGTR_HT	3.66	0.0526	ELF2 (directAnnotation).		181	4363	ACTR3;AFTPH;AHSA2;ANKRD42;ANKRD9;APH1A;ARFIP2;ARRDC3;ASH1L;ATM;ATP5A1;ATR;AURKAIP1;BDP1;C2;CACNB2;CCNL1;CCNL2;CCNT1;CDK13;CHCHD5;CHMP2A;CIB1;CINP;CLN5;CLOCK;COG3;CPSF2;CREBRF;CSNK1A1;CSNK1G3;CXADR;DCAF4L1;DCUN1D3;DDX39B;DMTF1;DYRK1A;EPB41L4A-AS1;ERP44;FAM105A;FAM98C;FAR1;FBXO30;FBXO33;FKBP15;GAD1;GIGYF1;GMPR2;GNAI3;GOLGA2P5;GOLGB1;GON4L;GPATCH2;GPATCH2L;GPBP1;GPR107;GRPEL2;GSKIP;GTPBP4;HAUS8;HBEG…
M2	taipale__ERF_DBD_ACCGGAAGTN	3.66	0.0526	ERF (directAnnotation).	BCLAF1; EGR1; ELF1; ELF2; ELK1; ELK3; ELK4; ERG; ETS1; ETS2; ETV1; ETV2; ETV3; ETV4; ETV5; ETV6; FEV; FLI1; GABPA; GABPB1; SRF (inferredBy_MotifSimilarity). ETV3L; ETV7 (inferredBy_MotifSimilarity_n_Orthology).	160	3746	AAAS;ACTR3B;AMD1;ANAPC11;ANKRD42;APBA3;ARFIP2;ARHGEF16;ATF4;ATM;AURKAIP1;AURKC;BAIAP3;BCAP31;BOD1L1;BRD9;C2;CACNB2;CBX4;CCDC144B;CCDC39;CCNT1;CDK13;CDKN2AIP;CHCHD5;CHD2;CIB1;CLN5;COG3;COL7A1;COX6B1;COX7A2L;CPEB1;CPSF2;CSNK1A1;CSNK1G3;CXADR;DCAF4L1;DCUN1D3;DDX18;DDX19B;DDX39B;DDX56;DMTF1;DNAJC24;DYRK1A;EIF2B2;EIF4A2;EIF4E;EMG1;ERI2;ESCO1;FAM135A;FAR1;FBXO22;FOS;GABPB1-AS1;GABRA5;GMPR2;GNAI3;GOLGA1…
M2	transfac_pro__M01908	3.66	0.0525			211	4601	AAAS;AFTPH;ANAPC11;ANKS3;APBA3;APH1A;ARHGEF16;ARL4C;ASH1L;ATF2;ATF4;ATG13;ATM;AURKAIP1;BACH1;BCAP31;BCR;BRD2;BTBD1;BUB3;C1orf52;CAPRIN2;CBX4;CCDC144B;CCDC186;CCNL2;CCPG1;CDH8;CDK13;CDKN2AIP;CHCHD5;CHD1;CHID1;CHMP2A;CHORDC1;CIB1;CKAP5;CLDN12;CLK3;CLOCK;COG3;COX6B1;CPEB1;CREBRF;CSNK1G3;CSNK2A1;CXADR;DCAF11;DDX39B;DIS3;DMTF1;DNAJB2;DNAJC10;DNAJC24;DUSP16;DYRK1A;EIF4A2;EIF4E;EMBP1;EMG1;EPG5;ERI2;ERP4…
M2	cisbp__M4639	3.66	0.0525	YY1 (directAnnotation).	NR3C1; REST; TAF1; THAP1; ZNF597 (inferredBy_MotifSimilarity). YY2 (inferredBy_MotifSimilarity_n_Orthology).	87	1463	ACSBG1;ACTR3;AFTPH;AKAP8;ASH1L;ATF2;ATF4;ATP5A1;AZIN1;BOD1L1;BRD2;C16orf72;CAND1;CAPRIN1;CCAR1;CCDC186;CCNL1;CHD6;CPSF2;CREBRF;CSNK1A1;CSNK2A1;CYHR1;DDX39B;DMTF1;DYRK1A;EIF3A;EMG1;ESCO1;FAM135A;FAM169A;GIGYF1;GIGYF2;GPBP1;GPR180;HMGB1;HNRNPH1;INTS6;ISCU;IST1;KAT7;KLHL15;KMT2E;LINC01503;METTL17;METTL3;METTL4;MIEF1;MRPL42;MTF2;MTMR3;MYNN;N4BP2L2;NARS;NDUFS1;NDUFS8;NOLC1;OSBPL2;PCNX1;PNISR;POLR3E;PP…
M2	cisbp__M4688	3.65	0.0525	ELF1 (directAnnotation).	EHF; ELF2; ELF3; ELF4; ELF5; NR2C2 (inferredBy_MotifSimilarity). ERF; ETV3; ETV3L (inferredBy_MotifSimilarity_n_Orthology).	108	2120	AFTPH;AHSA2;ANKRD9;ANKS3;ARFIP2;ARGLU1;ARHGEF16;ATM;ATP5A1;ATR;BCAP31;BOD1L1;BRD2;BTBD1;CCDC186;CCDC39;CCNL2;CHMP2A;CIB1;CLN5;COG3;COQ5;CREBRF;CSNK1A1;CSNK1G3;CSNK2A1;DCUN1D3;DDX39B;DDX56;DYRK1A;EIF4E;ERP44;ESCO1;FAM49B;FBXO33;FKBP15;FOS;GAD1;GOLGA2P5;GPR107;GPS1;GRK2;GTF3C1;GTPBP4;HAUS8;HYOU1;KAT5;KRR1;KTI12;LAMTOR3;LARP4;LTN1;MALSU1;MANBAL;MAP9;METTL3;MGA;MIEF1;MKRN1;MRPL33;MRPL43;MRPS23;NPPC;N…
M2	jaspar__MA0275.1	3.65	0.0525			212	4601	AAAS;AFTPH;ANAPC11;ANKS3;APBA3;APH1A;ARHGEF16;ARL4C;ASH1L;ATF2;ATF4;ATG13;ATM;AURKAIP1;BACH1;BCAP31;BCR;BRD2;BTBD1;BUB3;C1orf52;CAPRIN2;CBX4;CCDC144B;CCDC186;CCNL2;CCPG1;CDH8;CDK13;CDKN2AIP;CHCHD5;CHD1;CHID1;CHMP2A;CHORDC1;CIB1;CKAP5;CLDN12;CLK3;CLOCK;COG3;COX6B1;CPEB1;CREBRF;CSNK1G3;CSNK2A1;CXADR;DCAF11;DDX39B;DIS3;DMTF1;DNAJB2;DNAJC10;DNAJC24;DUSP16;DYRK1A;EIF4A2;EIF4E;EMBP1;EMG1;EPG5;ERI2;ERP4…
M2	cisbp__M3186	3.65	0.0525	ELK1 (directAnnotation).	BCLAF1; ELF1; ELF2; ELF4; ELK4; ERG; ETS1; ETV1; ETV4; FLI1; GABPA; GABPB1 (inferredBy_MotifSimilarity). ELK3; ERF; ETV3; ETV3L; ETV5; ETV6; ETV7 (inferredBy_MotifSimilarity_n_Orthology).	117	2232	AAAS;ACAA1;ANKRD42;APH1A;ARFIP2;ATF2;ATM;AURKAIP1;C2;CCDC39;CCNT1;CDK13;CHCHD5;CHD1;CHD2;CHORDC1;CIB1;CLOCK;COG3;COX6B1;COX7A2L;CSNK1G3;CXADR;DCAF4L1;DDX18;DDX39B;DIS3;DMTF1;DNAJC24;DYRK1A;EIF4E;EMG1;ENGASE;ERI2;ESCO1;FBXO22;GABPB1-AS1;GMPR2;GNAI3;GOLGA2P5;GON4L;GPATCH2;GPATCH2L;GPBP1;GPR3;GRK2;GRPEL2;GSKIP;GTPBP4;HBEGF;HYPK;KAT7;KLHL15;KTI12;LAMTOR3;LSM3;LTN1;MANBAL;METTL3;MIEF1;MRPL33;MRPS22;NA…
M2	flyfactorsurvey__phol_SANGER_5_FBgn0035997	3.64	0.0524	YY1; YY2 (inferredBy_Orthology).		60	934	AFTPH;AKAP8;ASH1L;ATE1;ATF4;ATP5A1;ATR;C16orf72;CCAR1;CCDC186;CCNL1;CPSF2;CSNK1A1;CSNK2A1;CYHR1;DDX39B;DMTF1;DYRK1A;EIF3A;GPBP1;HBS1L;HMGB1;ISCU;KAT7;KLHL15;KMT2E;METTL3;METTL4;MIEF1;MRPL42;MTF2;MTMR3;MYNN;N4BP2L2;NDUFS1;NDUFS8;NOLC1;NWD1;PAPOLG;PCNX1;PNISR;RAP1B;RBM25;RBM39;RIMKLB;RPRD1A;SET;SLC25A3;SNX13;SRSF5;SSU72;TARDBP;TNRC6A;TRIM37;UBC;UQCRC2;VAPA;WNK3;ZMYM2;ZNF143
M2	transfac_pro__M02064	3.64	0.0524	ETS2 (directAnnotation).	BCLAF1; ELF1; ELF2; ELF4; ELK1; ELK3; ELK4; ERF; ERG; ETS1; ETV1; ETV2; ETV3; ETV4; ETV5; ETV6; FEV; FLI1; GABPA; GABPB1; SPDEF; SRF (inferredBy_MotifSimilarity). ELF3; ETV3L; ETV7; SPIC (inferredBy_MotifSimilarity_n_Orthology).	120	2620	ABTB1;AMD1;ANKRD42;APBA3;ARFIP2;ARHGEF16;AURKAIP1;BOD1L1;C2;CAND1;CCDC39;CCNT1;CDK13;CDKN2AIP;CHCHD5;CHD2;CHID1;CHORDC1;CIB1;CLDN12;CLOCK;COG3;COX7A2L;CRBN;CSNK1A1;CSNK1G3;DAD1;DCAF4L1;DCUN1D3;DDX18;DDX39B;DENND1C;DMTF1;DYRK1A;EIF4E;EMG1;EPB41L4A-AS1;ERI2;FAM49B;FAR1;FBXO22;FOS;GABPB1-AS1;GGN;GMPR2;GNAI3;GOLGA2P5;GON4L;GPATCH2;GPATCH2L;GRK2;GRPEL2;GTPBP4;HBEGF;KCMF1;KRR1;KTI12;LAMTOR3;LSM3;MANBAL…
M2	dbcorrdb__POLR2A__ENCSR000EXO_1__m1	3.64	0.0523	POLR2A (directAnnotation).	ELF1; ETS1; GABPA; HCFC1; MXI1; PHF8; PML; TAF1 (inferredBy_MotifSimilarity).	209	4906	AAAS;AMD1;ANKRD9;APH1A;ARF4;ARFIP2;ARHGEF16;ARRDC3;ASH1L;ATF2;ATF4;ATM;ATR;AURKAIP1;AZIN1;BACH1;BIRC6;C20orf24;C21orf2;CASP8AP2;CBX4;CBX7;CCAR1;CCDC144A;CCNL1;CCNT1;CCPG1;CDH8;CDK13;CHD6;CHMP2A;CIB1;CINP;CLK3;CLN5;CLOCK;COG3;COQ5;COX7A2L;CRY2;CSNK1A1;CSNK1G3;CSNK2A1;CXADR;DAD1;DCAF11;DDX39B;DNAJB1;DUSP16;DYRK1A;EIF2B2;EIF2S1;EIF4A2;EIF4E;ELOF1;EPB41L4A-AS1;ESCO1;FAM49B;FBXO22;FBXO33;GAD1;GAN;GIGY…
M2	dbcorrdb__TAF1__ENCSR000BHO_1__m1	3.63	0.0523	TAF1 (directAnnotation).	ATF3; KDM5A; MYC; PHF8; POLR2A; RBBP5; TAF7; YY1 (inferredBy_MotifSimilarity). TAF1L; YY2 (inferredBy_MotifSimilarity_n_Orthology).	132	2924	AAAS;AFTPH;AHI1;AKAP8;AMD1;ANKLE2;ANKRD9;ASH1L;ATF2;ATF4;ATG13;ATG9A;ATP5A1;AZIN1;BDP1;BOD1L1;BRD2;C16orf72;C7orf50;CAPRIN1;CAPRIN2;CCAR1;CCDC144B;CCDC186;CCNL1;CCNT2;CDH8;CHCHD5;CHD2;CIB1;CLDN12;CPSF2;CSNK1A1;CSNK2A1;CUL5;CXADR;CYHR1;DDX39B;DMTF1;DYRK1A;EIF3A;EIF4A2;ESCO1;FAM49B;FBXO33;GABPB1-AS1;GID8;GIGYF2;GOLGA2P5;GPBP1;HDAC5;HMGB1;HNRNPH1;IFRD1;IST1;KAT7;KCNC4;KDM4C;KLHL15;KMT2E;LARP1B;LINC0…
M2	cisbp__M4310	3.63	0.0523			216	4675	AAAS;ACTR3B;AFTPH;ANAPC11;ANKS3;APBA3;APH1A;ARHGEF16;ARL4C;ASH1L;ATF2;ATF4;ATG13;ATM;AURKAIP1;BACH1;BCAP31;BCR;BRD2;BTBD1;BUB3;C1orf52;CAPRIN2;CBX4;CCDC144B;CCDC186;CCNL2;CCPG1;CDH8;CDK13;CDKN2AIP;CHCHD5;CHD1;CHID1;CHMP2A;CHORDC1;CIB1;CKAP5;CLDN12;CLK3;CLOCK;COG3;COX6B1;CPEB1;CREBRF;CSNK1G3;CSNK2A1;CXADR;DCAF11;DDX39B;DIS3;DMTF1;DNAJB2;DNAJC10;DNAJC24;DUSP16;DYRK1A;EIF4A2;EIF4E;EMBP1;EMG1;EPG5;ER…
M2	cisbp__M6398	3.63	0.0523	NRF1 (directAnnotation).	E2F6; EGR1; ZSCAN10 (inferredBy_MotifSimilarity).	146	2760	ACTR3;AFTPH;AKAP8;ANKRD26;ANKRD9;APBA3;ARF4;ARRDC3;ASH1L;ATM;BAIAP3;BDP1;BLOC1S2;BRD2;BUB3;C16orf72;C2;C21orf2;C9orf163;CACNB2;CBX7;CCAR1;CCDC12;CCDC127;CDH8;CHD1;CHD6;CHIC1;CHMP2A;CHORDC1;CIB1;CLOCK;CSNK1A1;CYHR1;DAD1;DDX10;DDX39B;DNA2;DNAJC25;DOLPP1;EIF2S1;EIF4E;ELOF1;EPS15L1;ESCO1;EZH1;FAM135A;FAM49B;FBXO31;FOS;GOLGA1;GPATCH2L;GPR180;GTF3C1;HBS1L;HINFP;HMGN1;HNRNPH1;ISCU;ITGAE;KAT7;KDM4C;KIF6;…
M2	dbcorrdb__POLR2A__ENCSR000EEM_1__m1	3.63	0.0523	POLR2A (directAnnotation).	ELK1; ELK4; ETV1; GABPA; GABPB1; PML; RELA; SIN3A (inferredBy_MotifSimilarity). FLI1 (inferredBy_MotifSimilarity_n_Orthology).	222	4984	AAAS;AHSA2;ANAPC11;ANKRD42;ANKRD9;APBA3;ARF4;ARFIP2;ARHGEF16;ARRDC3;ASH1L;ATF2;ATF4;ATM;ATR;AURKAIP1;AVL9;AZIN1;BACH1;BCR;BDP1;BIRC6;BOD1L1;BRD2;C16orf72;C20orf24;CAPRIN1;CAPRIN2;CBX4;CBX7;CCDC144A;CCDC144B;CCPG1;CDH8;CDK13;CDKN2AIP;CEBPG;CFAP97;CHCHD5;CHD6;CHID1;CHORDC1;CIB1;CLDN12;CLK3;CLN5;CLOCK;COG3;COX7A2L;CPEB1;CREBRF;CSNK1A1;CSNK1G3;CSNK2A1;CXADR;DAD1;DCAF11;DDX18;DDX39B;DIS3;DMTF1;DNAJB1;…
M2	elemento__AAATGGCG	3.62	0.0522			30	210	AFTPH;AKAP8;ASH1L;BRD2;C16orf72;CCAR1;CCNL1;CPSF2;CSNK1A1;DMTF1;DYRK1A;EMG1;FBXO30;GABPB1-AS1;GPBP1;HMGB1;HNRNPH1;HNRNPR;KAT7;KMT2E;MTF2;SGK1;SRSF5;SUMO2;TARDBP;TRIM37;WDR33;XPO1;ZNF143;ZNF518A
M2	cisbp__M1547	3.61	0.0521		GMEB2 (inferredBy_MotifSimilarity). GMEB1 (inferredBy_MotifSimilarity_n_Orthology).	110	2104	AMD1;ANKRD9;ARFIP2;ARHGEF16;ATP13A3;C1orf43;C21orf2;C9orf72;CBX7;CCDC144B;CDH8;CHD1;CHD2;CLOCK;CMC2;CNOT7;CRY2;CSNK1G3;DCAF11;DCUN1D3;DDX19B;DMTF1;DNAJB2;DNAJC24;DYRK1A;EIF4A2;EIF4A3;EMBP1;FBXO30;FBXO33;FOS;FOSB;GAD1;GLOD4;GOLGB1;GPBP1;GUK1;HDAC5;HECTD1;HNRNPH1;IFRD1;KLHL15;KMT2E;LZTS2;MAP9;MARCH7;MKRN1;MTO1;MYNN;N4BP2;NBAS;NPAS4;NPPC;NSMCE3;NUP133;PAXBP1;PEF1;PLEKHA1;PNISR;PPIG;PRPF40A;PSD3;PTDS…
M2	dbcorrdb__POLR2A__ENCSR000BHZ_1__m1	3.61	0.0521	POLR2A (directAnnotation).	ATF3; GTF2F1; KDM5A; TAF1; TAF7; THAP1; YY1 (inferredBy_MotifSimilarity).	220	4997	AAAS;ACAA1;AFTPH;AHSA2;AKAP8;AMD1;ANKLE2;ANKRD42;APBA3;ARFIP2;ARHGEF16;ARRDC3;ASH1L;ATF2;ATF4;ATM;ATP13A3;AVL9;AZIN1;BACH1;BDP1;BRD2;BUB3;C16orf72;C20orf24;C21orf2;CACNB2;CAPRIN1;CASP8AP2;CBX4;CBX7;CCDC144A;CCDC144B;CCNL1;CCNT1;CCPG1;CDH8;CDK13;CDKN2AIP;CHCHD5;CHORDC1;CIB1;CLDN12;CLK3;CLN5;CLOCK;COG3;COX7A2L;CPEB1;CPSF2;CREBRF;CSNK1A1;CSNK1G3;CSNK2A1;DAD1;DDB1;DDX39B;DDX56;DYRK1A;EIF2B2;EIF4A2;EI…
M2	cisbp__M1551	3.6	0.0521	GMEB2 (inferredBy_Orthology).	GMEB1 (inferredBy_MotifSimilarity).	210	4698	ABT1;ACTR3B;AFTPH;AMD1;ANKRD9;ARFIP2;ARRDC3;ASH1L;ATF2;ATF4;ATG13;ATP13A3;AZIN1;BACH1;BOD1L1;C1orf43;C2;C21orf2;C9orf163;C9orf72;CACNB2;CBX4;CBX7;CCAR1;CCDC144A;CCDC144B;CCDC186;CCNL1;CCNL2;CCNT2;CCPG1;CDH8;CDK13;CDKN2AIP;CEBPG;CEP57;CHD1;CHD2;CHD6;CHMP2A;CIB1;CINP;CLN5;CLOCK;CMC2;CNOT7;CREBRF;CRY2;CSNK1G3;CSNK2A1;DAD1;DCAF11;DCUN1D3;DDX18;DDX19B;DIEXF;DMTF1;DNAJB2;DNAJC24;DUSP16;DYRK1A;EIF4A2;EI…
M2	dbcorrdb__TAF1__ENCSR000BIM_1__m1	3.59	0.0519	TAF1 (directAnnotation).	ATF3; KDM5A; KDM5B; POLR2A; RBBP5; TAF7; YY1 (inferredBy_MotifSimilarity). TAF1L (inferredBy_MotifSimilarity_n_Orthology).	200	4831	AAAS;AFTPH;AKAP8;AMD1;ANKLE2;ANKRD9;ARFIP2;ASH1L;ATE1;ATF2;ATF4;ATG13;ATP5A1;AZIN1;BACH1;BOD1L1;BRD2;C16orf72;C7orf50;CACNB2;CAPRIN1;CAPRIN2;CBX4;CBX6;CCAR1;CCDC186;CCNL1;CDH8;CDK13;CEBPG;CHCHD5;CHD1;CHD2;CHD6;CIB1;CLDN12;CLK3;CLN5;CLYBL;CNOT7;CPSF2;CREBRF;CSNK1A1;CSNK1G3;CSNK2A1;CYHR1;DCUN1D3;DDX39B;DMTF1;DUSP16;DYRK1A;E4F1;EIF3A;EIF4E;EPS15L1;ESCO1;FAM135A;FAM169A;FBXO30;FBXO31;FEM1B;GABPB1-AS1…
M2	cisbp__M4490	3.59	0.0519	YY1 (directAnnotation).	KDM5A; NR3C1; POLR2A; TAF1; THAP1; ZFP42; ZNF597 (inferredBy_MotifSimilarity). TAF1L; YY2 (inferredBy_MotifSimilarity_n_Orthology).	65	1046	ACTR3;AFTPH;AKAP8;ASH1L;ATF4;ATP5A1;AZIN1;BRD2;C16orf72;CAND1;CAPRIN1;CCAR1;CCDC186;CCNL1;CHD2;CHD6;CPSF2;CREBRF;CSNK1A1;CSNK2A1;CYHR1;DDX39B;DMTF1;DYRK1A;EIF3A;ESCO1;GID8;GIGYF2;GPBP1;HMGB1;HNRNPH1;ISCU;KAT7;KLHL15;KMT2E;LINC01503;METTL3;METTL4;MRPL21;MTMR3;N4BP2L2;NDUFS8;PCNX1;PNISR;POLR3E;PPIG;PSMD8;RBM25;RBM39;RPRD1A;SET;SLC17A5;SNX13;SREK1;SRSF5;SSU72;TNRC6A;TSC22D1;UBC;UQCRC2;VAPA;WDR33;XPO…
M2	taipale_cyt_meth__ZNF454_TRGCGCCGGCGCYN_eDBD_meth	3.59	0.0519	ZNF454 (directAnnotation).		205	3976	AFTPH;AKAP8;AMD1;ANAPC11;ANKRD42;ANKRD9;ARHGEF16;ASH1L;ATAD3B;ATF4;ATM;ATP5G3;AZIN1;BAIAP3;BRD2;BUB3;C1orf35;C21orf2;C5orf22;C7orf50;CAND1;CBX4;CCAR1;CCDC12;CCDC127;CCDC144A;CCNL1;CCNT1;CDH8;CDKN2AIP;CEBPG;CHD2;CLN5;CLOCK;CNOT7;CSNK1A1;CSNK2A1;CTSL;CUL5;CYHR1;DAD1;DCAF11;DDX10;DDX39A;DDX39B;DOLPP1;DYRK1A;E4F1;EIF4A3;EIF4E;ELOF1;EMBP1;EML6;ENPP4;ESCO1;FAM135A;FAM169A;FAM49B;FBXO30;FBXO31;FNTA;FOS;…
M2	dbcorrdb__POLR2A__ENCSR000DLM_1__m1	3.57	0.0518	POLR2A (directAnnotation).	ELK1; GABPA; TAF1; YY1 (inferredBy_MotifSimilarity).	178	4314	AAAS;AFTPH;AKAP8;AMD1;ANKRD36BP2;ANKRD42;ANKRD9;ASH1L;ATE1;ATF2;ATF4;AZIN1;BDP1;BOD1L1;BRD2;C16orf72;C7orf50;CAPRIN1;CAPRIN2;CASP8AP2;CBX4;CBX7;CCAR1;CCDC144A;CCDC186;CCNL1;CDH8;CDK13;CHD2;CHIC1;CHMP2A;CLN5;COQ5;COX7A2L;CPEB1;CPSF2;CREBRF;CSNK1A1;CSNK2A1;CXADR;DCUN1D3;DDB1;DDX39B;DMTF1;DUSP16;DYRK1A;E4F1;EIF3A;EIF4A2;EIF4E;EMBP1;EMG1;EPB41L4A-AS1;ERP44;FAM135A;FAM49B;FBXO30;FBXO33;GABPB1-AS1;GAD1…
M2	taipale_cyt_meth__ELF2_NACCCGGAAGTN_FL	3.57	0.0518	ELF2 (directAnnotation).	EHF; ELF1; ELF3; ELF4; ELF5; ELK1; ELK3; ETV6; GABPA (inferredBy_MotifSimilarity). ERF; ETV3; ETV3L; ETV5; ETV7 (inferredBy_MotifSimilarity_n_Orthology).	108	1861	AFTPH;AHSA2;ANKRD42;ANKS3;ARFIP2;ARGLU1;ARRDC3;ATM;ATP5A1;BCAP31;BOD1L1;CCDC39;CCNL1;CCNL2;CCNT1;CDK13;CHCHD5;CHMP2A;CIB1;COG3;CREBRF;CSNK1G3;CSNK2A1;DCAF4L1;DCUN1D3;DDX39B;DDX56;DMTF1;ERP44;FAM135A;FAM49B;FAR1;FBXO33;FKBP15;GABPB1-AS1;GAD1;GMPR2;GNAI3;GOLGA2P5;GPR107;GRPEL2;GTF3C1;HAUS8;KAT5;KAT7;KTI12;LAMTOR3;LARP4;LUC7L3;LZTS2;MANBAL;METTL3;MGA;MIEF1;MKRN1;MPP6;MRPL33;MRPL43;MRPL54;NARS;NSUN5P…
M2	dbcorrdb__POLR2AphosphoS2__ENCSR000DYF_1__m12	3.55	0.0516	POLR2A (directAnnotation).	CEBPZ; CPEB1; IRF3; MAFK; RAD21; SMARCA4; SREBF2; ZNF384 (inferredBy_MotifSimilarity).	238	4897	ACSBG1;AFTPH;AHSA2;ALDH2;AMD1;ANAPC11;ANKRD9;ARL2;ASH1L;ATF2;ATG13;ATXN3;AZIN1;BAIAP3;BCR;BIRC6;BRWD1;BTBD1;C16orf72;C20orf24;CACNB2;CAPRIN2;CASP8AP2;CBX4;CCAR1;CCDC12;CCDC144A;CCDC144B;CCNL1;CCNT1;CCNT2;CCPG1;CDH8;CDKN2AIP;CEBPG;CHD2;CHD6;CHID1;CIB1;CKAP5;CLN5;COIL;COQ5;CREBRF;CRY2;CSNK1A1;CSNK1G3;CSNK2A1;CXADR;DDX19B;DDX27;DDX39A;DENND1C;DNA2;DNAJB1;DNAJB2;DOLPP1;DUSP16;DYRK1A;E4F1;EIF3A;EIF4A2…
M2	cisbp__M5373	3.54	0.0515	ELF1 (directAnnotation).	EGR1; EHF; ELF2; ELF3; ELF4; ELF5; ELK1; ELK3; ETV6 (inferredBy_MotifSimilarity). ERF; ETV3; ETV3L; ETV7 (inferredBy_MotifSimilarity_n_Orthology).	192	4701	AFTPH;AHSA2;AMD1;ANKRD42;ANKRD9;ANKS3;APBA3;APH1A;ARFIP2;ARGLU1;ARHGEF16;ARRDC3;ATM;ATP13A3;ATP5A1;ATXN3;AURKAIP1;BAIAP3;BCAP31;BOD1L1;C1orf52;C2;CBX4;CCDC144A;CCDC186;CCDC39;CCNL1;CCNL2;CCNT1;CDK13;CDKN2AIP;CHCHD5;CHMP2A;CIB1;CLN5;CMC2;COG3;COQ5;CREBRF;CSNK1G3;CSNK2A1;CXADR;DCAF4L1;DCUN1D3;DDX39A;DDX39B;DDX56;DMTF1;EIF2B2;ERI2;ERP44;ESCO1;FAM105A;FAM135A;FAM49B;FAR1;FBXO22;FBXO33;FKBP15;GAD1;GMP…
M2	cisbp__M4652	3.53	0.0514	YY1 (directAnnotation).	KDM5A; NR3C1; TAF1; TAF7; THAP1; YY2; ZFP42; ZNF597 (inferredBy_MotifSimilarity). TAF1L (inferredBy_MotifSimilarity_n_Orthology).	121	2388	ACSBG1;ACTR3;AFTPH;AKAP8;ASH1L;ATE1;ATF2;ATF4;ATP5A1;ATR;AZIN1;BACH1;BOD1L1;BRD2;C16orf72;C1orf43;C21orf2;CACNB2;CAND1;CAPRIN1;CCAR1;CCDC186;CCNL1;CCNT2;CHD2;CHD6;CPSF2;CREBRF;CRYZ;CSNK1A1;CSNK2A1;CXADR;CYHR1;DDX39A;DDX39B;DMTF1;DYRK1A;EIF3A;EMG1;ESCO1;FAM135A;FAM169A;GAN;GID8;GIGYF1;GIGYF2;GNAI3;GPBP1;GPR180;HBS1L;HMGB1;HNRNPH1;INTS6;ISCU;IST1;KAT7;KLHL15;KLHL25;KMT2E;LARP1B;LINC01503;LUC7L3;MET…
M2	cisbp__M6213	3.53	0.0514	ERG (directAnnotation).	ELK1; ELK3; ELK4; ETS1; ETV3; FLI1; GABPB1 (inferredBy_MotifSimilarity). ERF; ETV1; ETV2; ETV3L; ETV4; ETV5; ETV6; ETV7; GABPA (inferredBy_MotifSimilarity_n_Orthology).	65	1053	ACTR3B;ANKRD42;AURKAIP1;C2;CCDC39;CDK13;CHD2;CHID1;CIB1;COG3;CRBN;DCAF4L1;DCUN1D3;DDX18;DDX39B;DMTF1;ERI2;FBXO22;FOS;GABPB1-AS1;GMPR2;GNAI3;GON4L;GPATCH2;GPATCH2L;GRK2;GTPBP4;HBEGF;KLHL15;KRR1;KTI12;LAMTOR3;MANBAL;MIEF1;NSUN5P1;NSUN5P2;PAFAH1B2;PIK3C3;PLEKHA1;RBM39;RCHY1;RMND5B;RNF167;SET;SNORA7A;TAOK1;TMA7;TMEM161B;TMEM208;TNPO3;TNRC6A;TOMM6;TRIM41;TUB;UBL5;UNC119;UNC45A;USPL1;VAT1;ZBTB11;ZBTB37…
M2	dbcorrdb__TAF1__ENCSR000BQF_1__m1	3.53	0.0514	TAF1 (directAnnotation).	ATF3; BCLAF1; ELK4; ETS1; GABPA; HCFC1; KDM5A; MYC; POLR2A; RBBP5; SIN3A; TAF7; YY1 (inferredBy_MotifSimilarity). TAF1L (inferredBy_MotifSimilarity_n_Orthology).	105	2131	ACSBG1;AFTPH;AKAP8;AMD1;ANKLE2;ANKRD42;ARHGEF16;ASH1L;ATF4;ATG13;ATG9A;ATP5A1;AZIN1;BRD2;C16orf72;CAPRIN1;CAPRIN2;CBX4;CCAR1;CCDC144B;CCDC186;CCDC39;CCNL1;CDH8;CDK13;CHD2;CHORDC1;CIB1;CPSF2;CSNK1A1;CSNK1G3;CSNK2A1;CUL5;CYHR1;DDX39B;DMTF1;DNAJB1;DYRK1A;EIF3A;EMG1;ESCO1;GNAI3;GOLGA2P5;GPATCH2L;GPBP1;GRK2;GSKIP;HNRNPH1;KAT7;KCNC4;KDM4C;KLHL15;KMT2E;LARP1B;LINC01503;MAPK6;ME2;METRN;METTL4;MRPL21;MTMR…
M2	dbcorrdb__TAF1__ENCSR000BHT_1__m1	3.52	0.0513	TAF1 (directAnnotation).	ATF3; BCLAF1; GABPA; KDM5A; POLR2A; RBBP5; SIN3A; TAF7; YY1 (inferredBy_MotifSimilarity). TAF1L (inferredBy_MotifSimilarity_n_Orthology).	91	1783	AFTPH;AKAP8;AMD1;ANKLE2;ASH1L;ATF4;ATG13;ATG9A;ATP5A1;AZIN1;BRD2;C16orf72;CAPRIN1;CAPRIN2;CBX4;CCAR1;CCDC144B;CCDC186;CCDC39;CCNL1;CDH8;CDK13;CHD2;CHORDC1;CIB1;COG3;CPSF2;CSNK1A1;CSNK1G3;CSNK2A1;CYHR1;DDX39B;DMTF1;DNAJB1;DYRK1A;EMG1;ESCO1;GAD1;GNAI3;GOLGA2P5;GPATCH2;GPATCH2L;GPBP1;KAT7;KDM4C;KLHL15;KMT2E;LINC01503;MAPK6;ME2;METRN;METTL4;MRPL21;MTMR3;NARS;NDUFS1;OGT;PAFAH1B2;PCNX1;PLK5;PNISR;PPIG;…
M2	dbcorrdb__ATF3__ENCSR000BKE_1__m1	3.52	0.0513	ATF3 (directAnnotation).	ARNTL; ATF1; BHLHE40; BHLHE41; BRCA1; CEBPD; CREB1; CREB3L4; CREM; E2F6; EZH2; JUND; MAX; MITF; MXI1; MYC; NFE2; SAP30; SP4; SREBF1; SREBF2; TFE3; TFEB; USF1; USF2; ZEB1 (inferredBy_MotifSimilarity). ARNTL2; HELT (inferredBy_MotifSimilarity_n_Orthology).	121	2591	ACTR3B;ANKRD9;ARF4;ARHGEF16;ARL2;ATF4;ATXN3;AZIN1;BACH1;BRD2;BUB3;C16orf72;C1orf43;CACNB2;CBX4;CBX6;CBX7;CCAR1;CCNT1;CEBPG;CEP57;CHD1;CHD6;CLK3;CLN5;CMC2;CNOT7;CPEB1;CREBRF;CSNK1A1;CSNK2A1;CUL5;CYHR1;DDX19B;DMTF1;DYRK1A;EIF4E;EZH1;FAM49B;FAR1;FBXO33;FOS;FOSB;GGN;GIGYF1;GIGYF2;GLOD4;GOLGA2P5;GPBP1;GPR3;H2AFZ;HDAC5;HMGB1;HMGN1;IFRD1;ILVBL;INTS6;IST1;KAT5;KDM4C;LINC01503;LZTS2;MANBAL;MAP9;MAPK6;MED2…
M2	taipale_cyt_meth__ELK4_NRCMGGAWGTN_FL_meth	3.52	0.0513	ELK4 (directAnnotation).	BCLAF1; EGR1; ELF1; ELF2; ELF4; ELK1; ELK3; EP300; ERF; ERG; ETS1; ETS2; ETV1; ETV2; ETV3; ETV4; ETV5; ETV6; FEV; FLI1; GABPA; GABPB1; PML; POLR2A; SRF; TAF1 (inferredBy_MotifSimilarity). ETV3L; ETV7; SPDEF (inferredBy_MotifSimilarity_n_Orthology).	175	4283	ACAA1;AMD1;ANKRD42;APH1A;ARFIP2;ARHGEF16;ARL4C;ATE1;ATM;ATR;AURKAIP1;BOD1L1;C2;CAND1;CBX4;CCDC186;CCDC39;CCNT1;CCPG1;CDH8;CDK13;CDKN2AIP;CEBPG;CHCHD5;CHD2;CHID1;CHORDC1;CIB1;CLOCK;COG3;COX6B1;CPSF2;CRBN;CREBRF;CSNK1G3;CSNK2A1;CXADR;DAD1;DCAF4L1;DDX18;DDX39B;DENND1C;DIS3;DMTF1;DYRK1A;EIF4E;EMG1;EPB41L4A-AS1;ERI2;ESCO1;FAM49B;FBXO22;GABPB1-AS1;GAD1;GMPR2;GNAI3;GOLGA2P5;GOLGB1;GPATCH2;GPATCH2L;GRK2;…
M2	dbcorrdb__ELF1__ENCSR000BMZ_1__m1	3.52	0.0513	ELF1 (directAnnotation).	BCLAF1; EGR1; EHF; ELF2; ELF3; ELF4; ELF5; ELK1; ELK3; ELK4; ETS1; ETV2; ETV6; GABPA; GABPB1; HCFC1; IRF1; MYC; PHF8; PML; POLR2A; RBBP5; RELA; SIN3A; SRF; TAF1; ZNF143 (inferredBy_MotifSimilarity). ERF; ERG; ETV3; ETV3L; FLI1 (inferredBy_MotifSimilarity_n_Orthology).	141	3336	ACTR3;AFTPH;AMD1;ANKRD42;ANKRD9;ARF4;ARFIP2;ARHGEF16;ATM;ATR;AURKAIP1;BCR;CCDC39;CCNT1;CDK13;CEBPG;CHCHD5;CHD2;CHID1;CHMP2A;CIB1;CLN5;COG3;CRBN;CREBRF;DCAF4L1;DDX39B;DMTF1;DYRK1A;EIF2B2;EIF4E;EMG1;ERP44;FAM105A;FAM49B;GIGYF1;GMPR2;GNAI3;GOLGA1;GOLGB1;GPATCH2;GPATCH2L;GPBP1;GPR107;GPR3;GRK2;GRPEL2;GSKIP;GTPBP4;HBEGF;HECTD1;HYPK;KAT5;KCMF1;KCNC4;KIAA0141;KLHL15;KTI12;LAMTOR3;LSM4;LZTS2;MANBAL;MATK;…
M2	dbcorrdb__YY1__ENCSR000EWF_1__m1	3.51	0.0512	YY1 (directAnnotation).	ATF3; ELK1; GABPA; KDM5A; KDM5B; MYC; NR3C1; PHF8; POLR2A; RBBP5; REST; TAF1; TAF7; THAP1; ZFP42; ZNF597; ZNF91 (inferredBy_MotifSimilarity). TAF1L; YY2 (inferredBy_MotifSimilarity_n_Orthology).	134	2889	ACSBG1;ACTR3;ACTR3B;AFTPH;AKAP8;ARGLU1;ASH1L;ATE1;ATF2;ATF4;ATG13;ATP13A3;ATP5A1;ATR;AZIN1;BACH1;BOD1L1;BRD2;C16orf72;C1orf43;CACNB2;CAND1;CAPRIN1;CCAR1;CCDC186;CCNL1;CCNT2;CHD2;CHD6;CLN5;CPSF2;CREBRF;CRYZ;CSNK1A1;CSNK2A1;CYHR1;DDX10;DDX39B;DMTF1;DYRK1A;EIF3A;EIF4E;EMG1;ESCO1;FAM169A;GID8;GIGYF1;GIGYF2;GNAI3;GOLGA2P5;GPBP1;HBS1L;HMGB1;HNRNPH1;INTS6;ISCU;IST1;KAT7;KLHL15;KLHL25;KMT2E;LARP1B;LINC01…
M2	hocomoco__TYY2_HUMAN.H11MO.0.D	3.51	0.0512	YY2 (directAnnotation).	POLR2A; YY1; ZNF597 (inferredBy_MotifSimilarity).	62	1003	AFTPH;AKAP8;ASH1L;ATF2;ATF4;ATP5A1;AZIN1;BRD2;C16orf72;C1orf43;CAPRIN1;CCAR1;CCDC186;CCNL1;CHD2;CPSF2;CSNK1A1;CSNK1G3;CSNK2A1;CYHR1;DDX39B;DMTF1;DYRK1A;EMG1;GPBP1;HMGB1;HNRNPH1;KAT7;KLHL15;KMT2E;L3MBTL1;MAPK6;MRPL21;MTF2;MTMR3;MYNN;NDUFS1;OGT;PCNX1;PNISR;PPIG;RAP1B;RBM25;RBM39;S100PBP;SET;SF3B3;SLC25A3;SNX13;SRSF5;SSU72;TARDBP;TNRC6A;TRIM37;TSC22D1;UBC;UQCRC2;WDR33;XPO1;ZMYM2;ZNF143;ZZZ3
M2	transfac_public__M00025	3.5	0.0511	ELK1 (directAnnotation).	BCLAF1; ELF1; ELF2; ELF4; ELK4; ERG; ETS1; ETV1; ETV4; FLI1; GABPA (inferredBy_MotifSimilarity). ELK3; ERF; ETV3; ETV3L; ETV5; ETV6; ETV7 (inferredBy_MotifSimilarity_n_Orthology).	121	2474	AAAS;ACAA1;ANKRD42;APH1A;ARFIP2;ATF2;ATM;AURKAIP1;C2;CBX4;CCDC39;CCNT1;CDK13;CHCHD5;CHD1;CHD2;CHORDC1;CIB1;CLOCK;COG3;COX6B1;COX7A2L;CSNK1G3;CXADR;DCAF4L1;DDX18;DDX39B;DIS3;DMTF1;DNAJC24;DYRK1A;EIF4E;EMG1;ENGASE;ERI2;ESCO1;FBXO22;GABPB1-AS1;GAD1;GMPR2;GNAI3;GOLGA2P5;GON4L;GPATCH2;GPATCH2L;GPBP1;GPR3;GRK2;GRPEL2;GTPBP4;HBEGF;HYPK;KAT7;KLHL15;KRR1;KTI12;LAMTOR3;LSM3;LSM4;LTN1;MANBAL;METTL3;MIEF1;MR…
M2	dbcorrdb__SRF__ENCSR000BGE_1__m2	3.48	0.0509	SRF (directAnnotation).	BCLAF1; EGR1; ELF1; ELF2; ELF4; ELK1; ELK3; ELK4; ERF; ERG; ETS1; ETS2; ETV1; ETV2; ETV3; ETV4; ETV5; ETV6; FEV; FLI1; GABPA; GABPB1; POLR2A; RELA; SIN3A (inferredBy_MotifSimilarity). ETV3L; ETV7 (inferredBy_MotifSimilarity_n_Orthology).	46	658	ACTR3;ANKRD42;ARFIP2;AURKAIP1;CDK13;CEBPG;CIB1;DCAF4L1;DDX18;DDX39B;DMTF1;DYRK1A;FAM105A;GABPB1-AS1;GMPR2;GNAI3;GPATCH2L;GSKIP;GTPBP4;HBEGF;KIAA0141;LAMTOR3;MANBAL;MAP9;MED10;PAFAH1B2;PRKAB1;PSMA6;RABGEF1;RND1;RNF167;ROMO1;SH2B1;TFB2M;TMA7;TMEM161B;TMEM208;TNPO3;UBL5;UNC119;UNC45A;UQCRC2;USPL1;ZCCHC9;ZNF787;ZRANB2
M2	dbcorrdb__POLR2AphosphoS5__ENCSR000BPI_1__m1	3.46	0.0508		POLR2A (inferredBy_MotifSimilarity).	212	4912	AFG3L2;AFTPH;AMD1;ANKLE2;ANKRD26;ANKRD9;APBA3;ARF4;ARHGEF16;ARL4C;ARRDC3;ASH1L;ATF2;ATF4;ATM;AURKAIP1;AVL9;BACH1;BAIAP3;BCAP31;BDP1;BRD2;BUB3;C16orf72;C20orf24;C5orf22;CAPRIN1;CAPRIN2;CBX4;CBX7;CCAR1;CCDC144A;CCDC186;CCNL1;CDH8;CDK13;CDKN2AIP;CEBPG;CFAP97;CHD6;CHIC1;CHMP2A;CIB1;CLK3;CLN5;CLOCK;COX6B1;COX7A2L;CPEB1;CREBRF;CSNK1A1;CSNK1G3;CYHR1;DAD1;DCAF11;DDX39B;DDX56;DNAJB1;DYRK1A;EIF2B2;EIF2S1;E…
M2	dbcorrdb__TAF1__ENCSR000BGS_1__m1	3.46	0.0508	TAF1 (directAnnotation).	KDM5A; PHF8; POLR2A; TAF7; THAP1; YY1 (inferredBy_MotifSimilarity). TAF1L; YY2 (inferredBy_MotifSimilarity_n_Orthology).	209	4962	AAAS;ACTR3B;AFTPH;AHI1;AKAP8;AMD1;ANKLE2;ANKRD42;ANKRD9;ARFIP2;ARHGEF16;ARL4C;ARPP19;ASH1L;ATE1;ATF2;ATF4;ATG13;ATP13A3;ATP5A1;ATP5G3;AZIN1;BACH1;BDP1;BOD1L1;BRD2;C16orf72;C16orf87;C7orf50;CACNB2;CAPRIN1;CAPRIN2;CBX4;CBX6;CCAR1;CCDC186;CCNL1;CDH8;CEBPG;CHCHD5;CHD1;CHD2;CHD6;CHIC1;CIB1;CLDN12;CLK3;CLN5;CLOCK;CLYBL;CNOT7;CPEB1;CPSF2;CSNK1A1;CSNK1G3;CSNK2A1;CYHR1;DCAF4L1;DCUN1D3;DDX39B;DMTF1;DUSP16;…
M2	cisbp__M1725	3.46	0.0508			165	3341	AAAS;ABTB1;AFTPH;AHSA2;AMD1;ANKRD9;ANKS3;APH1A;ARFIP2;ARL2;ATF2;ATM;AURKAIP1;AVL9;AZIN1;BDP1;BOD1L1;BRD2;C2;CAPRIN2;CBX4;CCNL1;CCNT1;CDK13;CDKN2AIP;CHCHD5;CHD1;CHMP2A;CHORDC1;CIB1;COG3;COX6B1;CPEB1;CSNK1G3;CXADR;CYHR1;DCAF4L1;DDB1;DDX39B;DIS3;DMTF1;DNAJB1;DNAJC24;DUSP16;DYRK1A;EIF3A;EIF4A2;EML6;ERP44;ESCO1;FAM135A;FBXO22;FBXO33;FKBP15;GABPB1-AS1;GAD1;GGN;GNAI3;GOLGA2P5;GOLGB1;GON4L;GPATCH2;GPATCH…
M2	elemento__CGTCACG	3.45	0.0507			168	3610	ACTR3B;AFTPH;AK6;AMD1;ANKRD9;ANKS3;ARF4;ARHGEF16;ARL2;ARL4C;ATF2;ATF4;ATP13A3;ATXN3;AZIN1;C1orf43;C21orf2;CACNB2;CBX6;CCDC144A;CCDC144B;CCDC186;CCNL1;CCNT1;CCPG1;CDK13;CHD2;CHD6;CHID1;CIB1;CLN5;CLOCK;CMC2;COPRS;CREBRF;CREBZF;CRY1;CSNK1G3;CSNK2A1;CUL5;CYHR1;DCAF11;DCUN1D3;DUSP16;DYRK1A;EIF3A;EIF4E;FAM169A;FAM49B;FBXO30;FBXO31;FBXO33;FEM1B;FOS;FOSB;GGN;GIGYF1;GIGYF2;GLOD4;GOLGA2P5;GPBP1;GPCPD1;GPR3…
M2	transfac_pro__M07921	3.44	0.0506	ZNF358; ZNF768 (inferredBy_Orthology).		203	4069	ACSBG1;ACTR3B;AFTPH;AHSA2;ALDH2;AMD1;ANAPC5;ANKLE2;ANKRD26;ANKRD9;ARL2;ASH1L;ATE1;ATF2;ATG13;ATXN3;AZIN1;BAIAP3;BCR;BOD1L1;C16orf87;C1orf43;C2;CACNB2;CASP8AP2;CBX4;CCDC12;CCDC144A;CCDC144B;CCNT2;CCPG1;CDH8;CDKN2AIP;CEBPG;CHD6;CHID1;CKAP5;CLN5;COIL;COQ5;CREBRF;CSNK1A1;CSNK2A1;CXADR;DDX27;DDX39A;DNAJB1;DNAJC25;DOLPP1;DUSP16;DYRK1A;E4F1;EIF3A;EIF4A2;EIF4E;ELOF1;ESCO1;EZH1;FAM169A;FAM49B;FBXO31;FKBP8…
M2	taipale_tf_pairs__MEIS1_ELF1_NTGCCGGAAGTN_CAP_repr	3.42	0.0504	ELF1; MEIS1 (directAnnotation).		156	3483	AHSA2;ANKRD42;ARGLU1;ARHGEF16;ATF2;ATG7;ATR;AURKAIP1;BOD1L1;CACNB2;CAND1;CBX4;CBX7;CCNL1;CCNT1;CCPG1;CDK13;CHCHD5;CHID1;CIB1;CLN5;CLOCK;COG3;CPEB1;CREBRF;CSNK1A1;CSNK1G3;CSNK2A1;CXADR;DCUN1D3;DDX56;DIS3;DMTF1;DNAJC24;DUSP16;DYRK1A;ELOF1;ERI2;ESCO1;FAM135A;FAM49B;FBXO22;FBXO31;FBXO33;FKBP15;GABRA5;GAD1;GMPR2;GNAI3;GOLGA1;GOLGA2P5;GOLGB1;GON4L;GPATCH2;GPR107;GRK2;GSKIP;GTPBP4;HEMK1;HNRNPR;HYPK;IFRD…
M2	elemento__ACCGGAA	3.42	0.0504		ELK1; ELK3; ELK4; ERF; ERG; ETS1; ETV1; ETV2; ETV3; ETV4; ETV5; FEV; FLI1; GABPA (inferredBy_MotifSimilarity). ETV6; ETV7 (inferredBy_MotifSimilarity_n_Orthology).	125	2467	ACTR3B;ANAPC11;ANKS3;APBA3;ARL4C;ATM;AURKAIP1;BACH1;BCAP31;C1orf52;CAPRIN2;CBX4;CCDC39;CDK13;CHCHD5;CHD2;CHID1;CHORDC1;CIB1;CLDN12;CLOCK;COG3;COX7A2L;CSNK1A1;CSNK1G3;CSNK2A1;DCAF4L1;DCUN1D3;DDX19B;DDX39B;DMTF1;DUSP16;DYRK1A;EIF4A2;EMG1;ERI2;FAM135A;FAR1;FBXO31;GABRA5;GAD1;GLOD4;GNAI3;GOLGA2P5;GOLGB1;GON4L;GPATCH2;GPATCH2L;GRK2;GRPEL2;GTF3C1;HYOU1;ISCU;KDM4C;KMT2E;KRR1;KTI12;LSM3;LTN1;MED9;METTL3;…
M2	dbcorrdb__YY1__ENCSR000BMH_1__m1	3.42	0.0504	YY1 (directAnnotation).	ATF3; ELK1; GABPA; KDM5A; MAX; MXI1; MYC; NR3C1; PHF8; POLR2A; RBBP5; SAP30; TAF1; TAF7; THAP1; YY2; ZFP42; ZNF597; ZNF91 (inferredBy_MotifSimilarity). TAF1L (inferredBy_MotifSimilarity_n_Orthology).	85	1526	ACTR3;AFTPH;AKAP8;ARPP19;ARVCF;ASH1L;ATF2;ATF4;ATP5A1;AZIN1;BOD1L1;BRD2;C16orf72;C1orf43;CAPRIN1;CCAR1;CCNL1;CHD2;CHD6;CLN5;CPSF2;CSNK1A1;CSNK2A1;CYHR1;DMTF1;DNAJC24;DYRK1A;EIF3A;EMG1;ESCO1;FAM49B;GIGYF2;GNAI3;GPBP1;HMGB1;HNRNPH1;INTS6;KAT7;KLHL15;KMT2E;LINC01503;METRN;METTL17;METTL3;METTL4;MIEF1;MOB2;MTMR3;MYNN;N4BP2L2;NDUFS1;NPAS4;OAZ1;OGT;OSBPL2;PAFAH1B2;PARD6G-AS1;PCNX1;PNISR;POLR3E;PPIG;PSMD…
M2	dbcorrdb__YY1__ENCSR000EXG_1__m1	3.42	0.0504	YY1 (directAnnotation).	ATF3; GABPA; KDM5A; KDM5B; MYC; NR3C1; POLR2A; RBBP5; REST; TAF1; TAF7; THAP1; YY2; ZFP42; ZNF597; ZNF91 (inferredBy_MotifSimilarity). TAF1L (inferredBy_MotifSimilarity_n_Orthology).	102	2009	ACSBG1;ACTR3;AFTPH;AKAP8;ASH1L;ATF2;ATF4;ATG13;ATP5A1;AZIN1;BACH1;BOD1L1;BRD2;C16orf72;C1orf43;CAND1;CAPRIN1;CCAR1;CCDC186;CCNL1;CHD6;CPSF2;CREBRF;CRYZ;CSNK1A1;CSNK2A1;CYHR1;DMTF1;DYRK1A;EIF3A;EMG1;ESCO1;FAM169A;GID8;GIGYF1;GIGYF2;GNAI3;GPBP1;HMGB1;HNRNPH1;INTS6;IST1;KAT7;KLHL15;KLHL25;KMT2E;LINC01503;MANBAL;MARCH7;METRN;METTL17;METTL3;METTL4;MIEF1;MRPL21;MRPL42;MTF2;MTMR3;MTO1;MYNN;N4BP2L2;NARS;…
M2	taipale_cyt_meth__YY2_NKCSGCCATTTTGN_FL_meth	3.41	0.0504	YY2 (directAnnotation).	POLR2A; YY1; ZFP42; ZNF597 (inferredBy_MotifSimilarity).	103	2074	ACTR3;AFTPH;AKAP8;ARPP19;ASH1L;ATF4;ATP5A1;ATR;ATXN3;BACH1;BRD2;BUB3;C16orf72;C1orf43;CACNB2;CAND1;CAPRIN1;CCAR1;CCDC14;CCDC186;CCNL1;CCPG1;CDKN2AIP;CHD2;CHD6;COX7A2L;CPSF2;CREBRF;CRYZ;CSNK1A1;CSNK1G3;CSNK2A1;CYHR1;DDX39B;DMTF1;DYRK1A;EMG1;FAM135A;FAM169A;GIGYF2;GNAI3;GPBP1;GPR180;HBS1L;HNRNPH1;INTS6;ISCU;IST1;KAT7;KLHL15;KMT2E;L3MBTL1;LARP1B;LINC01503;LUC7L3;LZTS2;MANBAL;METTL3;METTL4;MIEF1;MRPL…
M2	hdpi__FLI1	3.41	0.0504	FLI1 (directAnnotation).	ELF1; ELF2; ELF3; ELF4; ELF5; ELK1; ELK3; ETV3; ETV5 (inferredBy_MotifSimilarity). EHF; ETV6 (inferredBy_MotifSimilarity_n_Orthology).	58	934	AAAS;ANKRD42;ARFIP2;AURKAIP1;CCNT1;CDK13;CHCHD5;CHD2;CIB1;COG3;DCAF4L1;DIS3;EMG1;ERI2;GNAI3;GOLGA2P5;GON4L;GPATCH2L;GPR107;GTPBP4;HBEGF;HYPK;KTI12;LAMTOR3;MANBAL;MAP9;MIEF1;NSUN5P1;NSUN5P2;PAFAH1B2;PRKAB1;RABGEF1;RAE1;RAP1B;RNF167;RPS19BP1;SECISBP2;SLC33A1;SNIP1;SNORA7A;SRSF5;SYF2;TMEM161B;TMEM208;TNPO3;TOMM6;TRAPPC10;TRIM41;TVP23B;UNC119;UNC45A;VTA1;ZBTB37;ZNF101;ZNF598;ZNF787;ZNHIT2;ZZZ3
M2	dbcorrdb__YY1__ENCSR000BLT_1__m1	3.41	0.0504	YY1 (directAnnotation).	ATF3; ELK1; EZH2; GABPA; KDM5A; MAX; MXI1; MYC; PHF8; POLR2A; RBBP5; TAF1; TAF7; THAP1; YY2; ZFP42; ZNF597; ZNF91 (inferredBy_MotifSimilarity). TAF1L (inferredBy_MotifSimilarity_n_Orthology).	55	875	ACTR3;AFTPH;AKAP8;ASH1L;ATF2;ATF4;ATP5A1;BRD2;C16orf72;C1orf43;CAPRIN1;CCAR1;CCNL1;CHD2;CHD6;CPSF2;CSNK1A1;CSNK2A1;CYHR1;DMTF1;DNAJC24;DYRK1A;EIF3A;GPBP1;HMGB1;HNRNPH1;INTS6;KAT7;KLHL15;KMT2E;LINC01503;METTL3;METTL4;MTMR3;NDUFS1;OAZ1;OGT;PCNX1;PNISR;PPIG;PSMD8;RBM25;RBM39;SNX13;SRSF5;SSU72;SUMO2;UBC;UQCRC2;WDR33;XPO1;ZBTB11;ZBTB37;ZMYM2;ZNF143
M2	dbcorrdb__YY1__ENCSR000BNT_1__m1	3.41	0.0504	YY1 (directAnnotation).	ATF3; ELK1; EZH2; GABPA; KDM5A; KDM5B; MAX; MXI1; MYC; PHF8; POLR2A; RBBP5; SAP30; TAF1; TAF7; THAP1; ZFP42; ZNF597; ZNF91 (inferredBy_MotifSimilarity). TAF1L; YY2 (inferredBy_MotifSimilarity_n_Orthology).	49	704	ACTR3;AFTPH;AKAP8;ASH1L;ATF2;ATF4;ATG13;ATP5A1;AZIN1;BRD2;C16orf72;C1orf43;CAPRIN1;CCAR1;CCNL1;CHD2;CHD6;CPSF2;CSNK1A1;CSNK2A1;CYHR1;DMTF1;DNAJC24;EIF3A;GPBP1;HMGB1;HNRNPH1;KAT7;KLHL15;KMT2E;METTL3;METTL4;MTMR3;NDUFS1;OGT;PCNX1;PNISR;RBM25;RBM39;SNX13;SRSF5;UBC;UQCRC2;WDR33;ZBTB11;ZBTB37;ZMYM2;ZNF101;ZNF143
M2	cisbp__M5152	3.41	0.0504	YY1; YY2 (inferredBy_Orthology).		39	453	AFTPH;AKAP8;ASH1L;ATE1;ATF4;ATP5A1;C16orf72;CCDC186;CCNL1;CPSF2;CSNK1A1;CSNK2A1;CYHR1;DYRK1A;GPBP1;HBS1L;ISCU;KAT7;KLHL15;KMT2E;MRPL42;MTF2;MYNN;NDUFS1;NOLC1;PAPOLG;PCNX1;PNISR;RAP1B;RBM25;RBM39;RPRD1A;SNX13;SRSF5;TARDBP;TRIM37;UBC;UQCRC2;ZNF143
M2	dbcorrdb__TAF1__ENCSR000BIB_1__m1	3.4	0.0503	TAF1 (directAnnotation).	EZH2; KDM5A; PHF8; POLR2A; TAF7; THAP1; YY1; ZFP42 (inferredBy_MotifSimilarity). TAF1L (inferredBy_MotifSimilarity_n_Orthology).	35	404	AFTPH;AKAP8;AMD1;ASH1L;ATF4;AZIN1;BRD2;C16orf72;CAPRIN1;CCAR1;CCNL1;CPSF2;CSNK1A1;CSNK2A1;DMTF1;HNRNPH1;KLHL15;KMT2E;MAPK6;MTMR3;OGT;PCNX1;PNISR;PPIG;RAP1B;RBM39;SNX13;SREK1;SRSF5;TSC22D1;UBC;WDR33;XPO1;ZNF101;ZNF143
M2	cisbp__M4549	3.4	0.0502	NR2C2 (directAnnotation).	ELF1; ELF2; ELF3; ELF5; ELK4; ETV6; ETV7; GABPA (inferredBy_MotifSimilarity).	46	615	AHSA2;ANKS3;ARFIP2;ATP5A1;BOD1L1;CHMP2A;COG3;CREBZF;CSNK1G3;DDX39B;EIF2B2;ERP44;FAM49B;GABPB1-AS1;GOLGA1;GOLGB1;GPS1;KTI12;LARP4;LTN1;LUC7L3;MANBAL;MGA;MIEF1;MRPL33;OTUB1;PAFAH1B2;PGGT1B;PIK3CA;PNISR;PSMA6;RNF6;ROMO1;SNIP1;SNORA7A;SRP54;TBCEL;TMEM208;TNPO3;TNRC6A;TRAPPC10;UBL5;UQCRC2;ZBTB37;ZBTB43;ZBTB6
M2	transfac_pro__M07415	3.39	0.0502	ELF1 (directAnnotation).	EHF; ELF2; ELF3; ELF4; ELF5; ELK1; ELK3 (inferredBy_MotifSimilarity). ERF; ETV3; ETV3L; ETV5; ETV6; ETV7 (inferredBy_MotifSimilarity_n_Orthology).	136	3082	ACAA1;ACTR3;AFTPH;AHSA2;ANKRD42;ANKRD9;ANKS3;APBA3;APH1A;ARFIP2;ARGLU1;ATE1;ATM;ATP13A3;ATP5A1;AURKAIP1;BACH1;BAIAP3;BCAP31;BOD1L1;CCDC144A;CCDC39;CCNL2;CCNT1;CDK13;CHD2;CHMP2A;CIB1;CLN5;COG3;CPSF2;CREBRF;CSNK1G3;CSNK2A1;DCUN1D3;DDX39B;DDX56;DMTF1;DYRK1A;EIF4E;EMG1;ERI2;ERP44;FAM135A;FAM49B;FAR1;FBXO33;FKBP15;GABPB1-AS1;GAD1;GMPR2;GON4L;GPATCH2;GPATCH2L;GPR107;GRK2;GRPEL2;GTF3C1;GTPBP4;HAUS8;KAT5…
M2	dbcorrdb__BRCA1__ENCSR000EDB_1__m1	3.38	0.0501	BRCA1 (directAnnotation).	ATF1; ATF3; CHD2; RCOR1; ZBTB33 (inferredBy_MotifSimilarity).	163	3953	ABT1;AMD1;ANKRD13C;ANKRD9;ARL4C;ARPP19;ATE1;ATF2;ATF4;ATXN3;AZIN1;C16orf72;C1orf43;C20orf24;C21orf2;CAND1;CBX4;CCAR1;CCNT1;CEP57;CHD2;CHD6;CLN5;CNOT7;CREBRF;CREBZF;CXADR;CYC1;DDX19B;DNAJB2;DUSP16;DYRK1A;E4F1;EIF3A;EIF4A2;EIF4A3;EIF4E;EPG5;FAM135A;FAM49B;FAR1;FBXO30;FBXO31;FBXO33;FKBP15;FKBP8;FOS;FOSB;GAN;GID8;GIGYF1;GIGYF2;GLOD4;GNAI3;GPBP1;GPR3;GRK2;GSKIP;GUK1;HDAC2;HMGB1;IFRD1;IST1;KAT5;KAT7;KD…
M2	hocomoco__TYY1_HUMAN.H11MO.0.A	3.38	0.05	YY1 (directAnnotation).	KDM5A; NR3C1; TAF1; TAF7; THAP1; YY2; ZFP42; ZNF597 (inferredBy_MotifSimilarity). TAF1L (inferredBy_MotifSimilarity_n_Orthology).	116	2229	ACSBG1;ACTR3;AFTPH;AKAP8;ASH1L;ATE1;ATF4;ATP5A1;ATR;AZIN1;BACH1;BOD1L1;BRD2;C16orf72;CACNB2;CAND1;CAPRIN1;CBX4;CBX6;CCAR1;CCDC186;CCNL1;CHD2;CHD6;CPSF2;CREBRF;CRYZ;CSNK1A1;CSNK1G3;CSNK2A1;CYHR1;DDX39B;DMTF1;DYRK1A;EIF3A;EMG1;ESCO1;FAM135A;FAM169A;GAN;GID8;GIGYF1;GIGYF2;GNAI3;GPBP1;GPR180;HBS1L;HDAC5;HMGB1;ISCU;IST1;KAT7;KLHL15;KLHL25;KMT2E;L3MBTL1;LINC01503;LZTS2;MAP9;METTL17;METTL3;METTL4;MIEF1;…
M2	elemento__TGAGCCAC	3.37	0.05			207	4708	AAAS;AFTPH;ALDH2;AMD1;ANKRD27;ANKS3;ARF4;ARL2;ARPP19;ASH1L;ATF2;ATG13;ATP13A3;ATR;AZIN1;BACH1;BCR;C16orf72;C16orf87;C20orf24;CACNB2;CASP8AP2;CCDC12;CCDC144A;CCDC144B;CCPG1;CDH8;CDKN2AIP;CEBPG;CHCHD5;CHD6;CHID1;CIB1;CKAP5;CLK3;CLN5;CLOCK;COG3;COIL;COQ5;COX7A2L;CREBRF;CSNK1A1;CSNK1G3;CSNK2A1;CXADR;CYC1;DDX27;DENND1C;DNA2;DNAJB1;DOLPP1;DUSP16;E4F1;EIF3A;EIF4E;ESCO1;EZH1;FAM135A;FAM169A;FBXO31;FEM1B;…
M2	taipale_cyt_meth__ZNF597_GGCGGCCATYTTGN_FL_meth_repr	3.37	0.05	ZNF597 (directAnnotation).	YY1; YY2; ZFP42 (inferredBy_MotifSimilarity).	66	1164	ACTR3;AFTPH;AKAP8;ARPP19;ASH1L;ATF4;ATP5A1;BACH1;BOD1L1;BRD2;C16orf72;CACNB2;CAND1;CCAR1;CCDC14;CCNL1;CHD2;CHD6;CPSF2;CREBRF;CRYZ;CSNK1A1;CSNK2A1;CYHR1;DDX39B;DMTF1;DYRK1A;EMG1;ESCO1;FAM135A;GIGYF1;GIGYF2;GNAI3;GPBP1;HNRNPH1;INTS6;IST1;KAT7;KMT2E;LUC7L3;MANBAL;METTL3;METTL4;MIEF1;MTMR3;N4BP2L2;NDUFS1;PCNX1;PNISR;POLR3E;PSMD8;RBM25;RBM39;SET;SNX13;SREK1;SRSF5;SSU72;STAMBP;SUMO2;TYW3;UBC;UQCRC2;ZBT…
[truncated: 73 more rows]

## Sheet: M3
module	motif	NES	AUC	TF_highConf	TF_lowConf	nEnrGenes	rankAtMax	enrichedGenes
[truncated: 123 more rows]

## Sheet: M4
module	motif	NES	AUC	TF_highConf	TF_lowConf	nEnrGenes	rankAtMax	enrichedGenes
[truncated: 590 more rows]

## Sheet: M5
module	motif	NES	AUC	TF_highConf	TF_lowConf	nEnrGenes	rankAtMax	enrichedGenes
[truncated: 294 more rows]

## Sheet: M6
module	motif	NES	AUC	TF_highConf	TF_lowConf	nEnrGenes	rankAtMax	enrichedGenes
[truncated: 84 more rows]

[truncated: 16 more sheets: M7, M8, M9, M10, M11, M12, M13, M14, M15, M16, M17, M18, M19, M20, M21, M22]
