# Supplementary material for: Developmental convergence and divergence in human stem cell models of autism
Source: Nature. 2026 Jan 29;651(8106):707–19. doi: 10.1038/s41586-025-10047-5 (PMC12999519; doi:10.1038/s41586-025-10047-5)
Supplement: Supplementary file 3 — Supplementary Tables 1–15. [file 41586_2025_10047_MOESM3_ESM.zip › Supp_table_10_-_M5_PPI_-_GO-term_enrichment.xlsx]

## Sheet: Sheet1
PPI network	ONTOLOGY	ID	Description	GeneRatio	BgRatio	pvalue	p.adjust	qvalue	geneID	Count
indirect_ppi	CC	GO:0005667	transcription regulator complex	108/380	413/19559	6.31467e-93	2.42483e-90	1.60858e-90	EP300/TP53/SOX9/TBP/RELA/TCF7L2/RBBP4/VDR/RB1/SUPT3H/HDAC2/CREBBP/HMGB1/HDAC1/CEBPB/FOS/RELB/SIN3A/JUN/GATA1/NCOR1/HDAC3/GTF2A2/GTF2A1/TAF5/TAF12/CTBP1/CBX5/MEF2A/TFDP1/SP1/CREB1/PPARG/NCOR2/AHR/CTNNB1/MED17/CHD4/NR4A1/NCOA6/GPS2/KAT2A/NFATC1/NFYB/SMAD1/KAT5/YY1/CDK2/HIF1A/HIPK2/CTBP2/SMAD4/SMAD3/RBL2/ING2/SP3/STAT3/APEX1/SUB1/CARM1/GTF2B/HNRNPU/POU3F2/SMAD2/TRIP4/POU2F1/TAF9/ASCL2/TAF1B/GTF2H1/P…	108
indirect_ppi	MF	GO:0140297	DNA-binding transcription factor binding	89/381	347/18352	1.45921e-72	7.06257e-70	4.46979e-70	SMARCB1/SMARCA4/EP300/HCFC1/SOX9/TBP/RELA/TCF7L2/SMARCD3/VDR/RB1/HDAC2/ACTB/SRC/CREBBP/SMARCE1/HMGB1/HDAC1/CEBPB/FOS/ETS2/SIN3A/JUN/MYC/ESR1/ARID1A/TACC2/NCOR1/HDAC3/GTF2A2/GTF2A1/CTBP1/CBX5/MEF2A/SP1/NCOA1/CREB1/PPARG/NCOR2/CTNNB1/MED17/CHD4/FHL2/NR4A1/TWIST1/NCOA6/NCOA3/DDX5/SIRT1/GABPA/MED1/NFYB/KAT5/HIF1A/PPARGC1A/HIPK2/TP53BP1/CTBP2/PPARA/SMAD3/RBL2/STAT3/APEX1/GTF2B/ATF2/STAT1/SMAD2/TRIP4/T…	89
indirect_ppi	BP	GO:0006352	DNA-templated transcription, initiation	79/380	249/18866	2.62806e-73	1.10563e-69	6.08327e-70	SMARCB1/SMARCA4/TP53/SOX9/TBP/POLR2A/VDR/CCNC/CREBBP/CDK8/HMGB1/KAT2B/JUN/NR3C1/ESR1/AR/GTF2A2/GTF2A1/TAF5/TAF12/THRB/CREB1/PPARG/CTNNB1/MED17/NR4A1/TWIST1/NCOA6/XPA/MED1/HNF1A/PPARGC1A/NOTCH1/PPARA/SUB1/GTF2B/TAF9/TAF1B/GTF2H1/TAF9B/TAF1C/TAF1A/ERCC3/CDK9/CDK7/CCNH/ERCC6/TAF6/BRF1/MNAT1/GTF2F2/TAF13/TAF7/TAF4/POLR2J/TAF10/GTF2H2/POLR2K/TAF4B/GTF2H4/POLR2G/POLR2B/TAF2/POLR2D/TAF7L/TAF1/GTF2F1/GTF…	79
indirect_ppi	CC	GO:0090575	RNA polymerase II transcription regulator complex	65/380	161/19559	3.69382e-69	7.09213e-67	4.70475e-67	TP53/TBP/TCF7L2/VDR/RB1/SUPT3H/CEBPB/FOS/JUN/GTF2A2/GTF2A1/TAF5/TAF12/TFDP1/CREB1/PPARG/CTNNB1/MED17/KAT2A/NFYB/SMAD1/HIF1A/HIPK2/SMAD4/SMAD3/ING2/STAT3/CARM1/GTF2B/HNRNPU/SMAD2/TRIP4/POU2F1/TAF9/ASCL2/GTF2H1/TAF9B/ERCC3/CDK7/WWOX/E2F1/CCNH/TAF6/MNAT1/GTF2F2/TAF13/TAF7/TAF4/TAF10/GTF2H2/TAF4B/GTF2H4/TAF2/TAF7L/TAF1/GTF2F1/ATF4/GTF2E1/TAF11/GTF2H3/TCEA1/RXRA/GTF2E2/ERCC2/JUND	65
indirect_ppi	BP	GO:0006367	transcription initiation from RNA polymerase II promoter	69/380	189/18866	9.28066e-69	1.95219e-65	1.07411e-65	TP53/SOX9/TBP/POLR2A/VDR/CCNC/CREBBP/CDK8/HMGB1/KAT2B/NR3C1/ESR1/AR/GTF2A2/GTF2A1/TAF5/TAF12/THRB/CREB1/PPARG/MED17/NR4A1/XPA/MED1/HNF1A/PPARGC1A/NOTCH1/PPARA/SUB1/GTF2B/TAF9/GTF2H1/TAF9B/ERCC3/CDK9/CDK7/CCNH/ERCC6/TAF6/MNAT1/GTF2F2/TAF13/TAF7/TAF4/POLR2J/TAF10/GTF2H2/POLR2K/TAF4B/GTF2H4/POLR2G/POLR2B/TAF2/POLR2D/TAF7L/TAF1/GTF2F1/GTF2E1/TAF11/GTF2H3/RXRA/POLR2F/POLR2I/POLR2L/GTF2E2/POLR2H/POLR2E…	69
indirect_ppi	CC	GO:0055029	nuclear DNA-directed RNA polymerase complex	55/380	103/19559	3.68275e-67	4.71392e-65	3.12711e-65	TP53/TBP/POLR2A/SUPT3H/POLR3F/CTR9/GTF2A2/GTF2A1/TAF5/TAF12/POLR3A/POLR3B/KAT2A/GTF2B/TAF9/GTF2H1/TAF9B/PRIM1/ERCC3/CDK7/CCNH/TAF6/POLA1/MNAT1/PAF1/GTF2F2/TAF13/TAF7/RTF1/TAF4/POLR2J/TAF10/GTF2H2/POLR2K/TAF4B/GTF2H4/POLR2G/POLR2B/TAF2/POLR2D/TAF7L/TAF1/GTF2F1/GTF2E1/TAF11/GTF2H3/TCEA1/POLR2F/POLR2I/POLR2L/GTF2E2/POLR2H/POLR2E/POLR2C/ERCC2	55
indirect_ppi	CC	GO:0000428	DNA-directed RNA polymerase complex	55/380	104/19559	7.68825e-67	7.38072e-65	4.8962e-65	TP53/TBP/POLR2A/SUPT3H/POLR3F/CTR9/GTF2A2/GTF2A1/TAF5/TAF12/POLR3A/POLR3B/KAT2A/GTF2B/TAF9/GTF2H1/TAF9B/PRIM1/ERCC3/CDK7/CCNH/TAF6/POLA1/MNAT1/PAF1/GTF2F2/TAF13/TAF7/RTF1/TAF4/POLR2J/TAF10/GTF2H2/POLR2K/TAF4B/GTF2H4/POLR2G/POLR2B/TAF2/POLR2D/TAF7L/TAF1/GTF2F1/GTF2E1/TAF11/GTF2H3/TCEA1/POLR2F/POLR2I/POLR2L/GTF2E2/POLR2H/POLR2E/POLR2C/ERCC2	55
indirect_ppi	CC	GO:0016591	RNA polymerase II, holoenzyme	50/380	79/19559	1.97348e-66	1.51564e-64	1.00544e-64	TP53/TBP/POLR2A/SUPT3H/CTR9/GTF2A2/GTF2A1/TAF5/TAF12/KAT2A/GTF2B/TAF9/GTF2H1/TAF9B/ERCC3/CDK7/CCNH/TAF6/MNAT1/PAF1/GTF2F2/TAF13/TAF7/RTF1/TAF4/POLR2J/TAF10/GTF2H2/POLR2K/TAF4B/GTF2H4/POLR2G/POLR2B/TAF2/POLR2D/TAF7L/TAF1/GTF2F1/GTF2E1/TAF11/GTF2H3/TCEA1/POLR2F/POLR2I/POLR2L/GTF2E2/POLR2H/POLR2E/POLR2C/ERCC2	50
indirect_ppi	CC	GO:0030880	RNA polymerase complex	55/380	108/19559	1.31698e-65	8.42868e-64	5.5914e-64	TP53/TBP/POLR2A/SUPT3H/POLR3F/CTR9/GTF2A2/GTF2A1/TAF5/TAF12/POLR3A/POLR3B/KAT2A/GTF2B/TAF9/GTF2H1/TAF9B/PRIM1/ERCC3/CDK7/CCNH/TAF6/POLA1/MNAT1/PAF1/GTF2F2/TAF13/TAF7/RTF1/TAF4/POLR2J/TAF10/GTF2H2/POLR2K/TAF4B/GTF2H4/POLR2G/POLR2B/TAF2/POLR2D/TAF7L/TAF1/GTF2F1/GTF2E1/TAF11/GTF2H3/TCEA1/POLR2F/POLR2I/POLR2L/GTF2E2/POLR2H/POLR2E/POLR2C/ERCC2	55
indirect_ppi	MF	GO:0061629	RNA polymerase II-specific DNA-binding transcription factor binding	72/381	267/18352	4.89424e-60	1.18441e-57	7.49592e-58	SMARCB1/SMARCA4/EP300/TBP/RELA/TCF7L2/SMARCD3/VDR/RB1/HDAC2/ACTB/SRC/CREBBP/SMARCE1/HDAC1/CEBPB/FOS/ETS2/SIN3A/JUN/ESR1/ARID1A/TACC2/NCOR1/HDAC3/GTF2A2/GTF2A1/SP1/NCOA1/CREB1/PPARG/NCOR2/CTNNB1/MED17/CHD4/NR4A1/NCOA6/NCOA3/DDX5/SIRT1/MED1/HIF1A/PPARGC1A/HIPK2/TP53BP1/CTBP2/PPARA/SMAD3/RBL2/STAT3/APEX1/GTF2B/ATF2/STAT1/TRIP4/GTF2H1/MAPK14/DAXX/PARP1/TAF6/NFKBIA/TP53BP2/CNOT1/TAF7/TAF4/TAF10/TAF4B/…	72
indirect_ppi	MF	GO:0003712	transcription coregulator activity	89/381	498/18352	6.42331e-58	1.03629e-55	6.55853e-56	SMARCB1/ZMIZ1/SMARCA4/EP300/HCFC1/SMARCD3/SMARCC1/KDM5A/SUPT3H/RUVBL1/CREBBP/SMARCE1/ACTL6A/SS18/HMGB1/HDAC1/MED21/ACTL6B/SMARCD2/BRCA1/SMARCA2/BRD7/KAT2B/SIN3A/PIAS4/ARID1B/SRCAP/SMARCC2/ARID1A/EZH2/NCOR1/PHF10/HIRA/SMARCD1/HDAC3/TAF5/PHB/TAF12/CTBP1/BTAF1/NCOA1/NCOR2/CTNNB1/SIN3B/MED17/FHL2/NCOA6/NCOA3/GPS2/KAT2A/SIRT1/MED1/TSG101/CITED2/JMY/KAT5/PIAS3/PPARGC1A/HIPK2/NOTCH1/TP53BP1/CTBP2/APEX1/…	89
indirect_ppi	BP	GO:0072331	signal transduction by p53 class mediator	70/380	267/18866	2.77613e-58	3.89306e-55	2.142e-55	EP300/TP53/CNOT6/TBP/RBBP4/HDAC2/HDAC1/BRCA1/USP10/BRD7/SUPT16H/CNOT4/TAF5/TAF12/TFDP1/STK11/BARD1/CHD4/TWIST1/PLAGL1/DDX5/SIRT1/TP73/ING5/JMY/KAT5/MDM4/CDK2/MDM2/TP63/HIPK2/RBL2/AKT1/ING2/FOXO3/CARM1/ING4/BCL3/PML/TAF9/CHEK1/TAF9B/UBB/PIN1/MAPK14/ATR/PPP1R13L/WWOX/E2F1/CHEK2/MSH2/TAF6/BLM/MSX1/TP53BP2/CSNK2B/BCL2/CNOT3/CNOT2/CNOT1/TAF13/TAF7/TAF4/TAF10/TAF4B/HNRNPK/TAF2/TAF1/TAF11/CSNK2A2	70
indirect_ppi	MF	GO:0003713	transcription coactivator activity	64/381	267/18352	1.01477e-49	1.22787e-47	7.77101e-48	SMARCB1/ZMIZ1/SMARCA4/EP300/HCFC1/SMARCD3/SMARCC1/KDM5A/SUPT3H/RUVBL1/CREBBP/SMARCE1/ACTL6A/SS18/HMGB1/MED21/ACTL6B/SMARCD2/BRCA1/SMARCA2/BRD7/KAT2B/ARID1B/SRCAP/SMARCC2/ARID1A/SMARCD1/TAF5/TAF12/NCOA1/CTNNB1/MED17/NCOA6/NCOA3/GPS2/KAT2A/SIRT1/MED1/TSG101/CITED2/JMY/KAT5/PPARGC1A/HIPK2/NOTCH1/CTBP2/APEX1/SUB1/CARM1/ING4/POU3F2/CITED1/TRIP4/HCFC2/TAF9/ABL1/DAXX/WWOX/TAF6/NFKBIB/TADA2B/TAF11/DHX9/F…	64
indirect_ppi	CC	GO:0061695	transferase complex, transferring phosphorus-containing groups	61/380	253/19559	3.3263e-49	1.82471e-47	1.21047e-47	TP53/TBP/POLR2A/RB1/SUPT3H/CCNE1/POLR3F/CTR9/GTF2A2/GTF2A1/TAF5/TAF12/POLR3A/POLR3B/KAT2A/CDK2/GTF2B/TAF9/GTF2H1/TAF9B/PRIM1/CCNG2/CHUK/ERCC3/CDK9/CDK7/CCNH/TAF6/POLA1/MNAT1/PAF1/GTF2F2/TAF13/TAF7/RTF1/TAF4/POLR2J/TAF10/GTF2H2/POLR2K/TAF4B/GTF2H4/POLR2G/POLR2B/TAF2/POLR2D/TAF7L/TAF1/GTF2F1/GTF2E1/TAF11/GTF2H3/TCEA1/POLR2F/POLR2I/POLR2L/GTF2E2/POLR2H/POLR2E/POLR2C/ERCC2	61
indirect_ppi	BP	GO:1901796	regulation of signal transduction by p53 class mediator	54/380	180/18866	2.28644e-48	2.40476e-45	1.32313e-45	EP300/TP53/TBP/RBBP4/HDAC2/HDAC1/BRCA1/BRD7/SUPT16H/TAF5/TAF12/STK11/BARD1/CHD4/TWIST1/DDX5/SIRT1/TP73/ING5/JMY/KAT5/MDM4/CDK2/MDM2/TP63/HIPK2/AKT1/ING2/PML/TAF9/CHEK1/TAF9B/UBB/PIN1/MAPK14/ATR/PPP1R13L/CHEK2/TAF6/BLM/MSX1/TP53BP2/CSNK2B/BCL2/TAF13/TAF7/TAF4/TAF10/TAF4B/HNRNPK/TAF2/TAF1/TAF11/CSNK2A2	54
indirect_ppi	CC	GO:0005669	transcription factor TFIID complex	28/380	34/19559	5.30583e-43	2.5468e-41	1.68949e-41	TP53/TBP/GTF2A2/GTF2A1/TAF5/TAF12/GTF2B/TAF9/TAF9B/ERCC3/TAF6/TAF13/TAF7/TAF4/TAF10/GTF2H2/TAF4B/GTF2H4/TAF2/TAF7L/TAF1/GTF2F1/GTF2E1/TAF11/GTF2H3/TCEA1/GTF2E2/ERCC2	28
indirect_ppi	BP	GO:0071824	protein-DNA complex subunit organization	60/380	282/18866	4.64909e-44	3.91174e-41	2.15228e-41	SMARCB1/SMARCA4/TP53/SOX9/TBP/SMARCD3/RBBP4/RB1/SMARCC1/RUVBL1/SMARCE1/HMGB1/ARID2/SMARCD2/SRCAP/CHAF1A/SUPT16H/MYC/SMARCC2/ESR1/ARID1A/RAD23B/HIRA/SMARCD1/GTF2A2/TAF12/CREB1/SUPT6H/ASF1B/XPA/NAP1L1/GTF2B/SET/TAF1B/GTF2H1/UBB/PIAS1/TAF1C/DAXX/ERCC3/PARP1/CDK7/RPS27A/CCNH/UBC/BRF1/MNAT1/PAF1/TAF7/SETD2/GTF2H2/GTF2H4/TAF7L/TAF1/GTF2E1/TAF11/GTF2H3/ERCC2/BRD2/ERCC5	60
indirect_ppi	BP	GO:0016570	histone modification	71/380	468/18866	9.88267e-42	6.9294e-39	3.81263e-39	SMARCB1/EP300/HCFC1/TP53/RBBP5/KDM5A/SUPT3H/RUVBL1/HDAC2/IWS1/CREBBP/ACTL6A/HDAC1/ACTL6B/BRCA1/BRD7/BAZ1B/KAT2B/SIN3A/SRCAP/YEATS4/EZH2/PHF10/CTR9/HDAC3/TAF5/PHB/TAF12/CTBP1/NCOA1/CTNNB1/SIN3B/SUPT6H/OGT/TWIST1/NCOA3/RPS6KA5/KAT2A/SIRT1/ING5/KAT5/CDK2/BCL6/PPARGC1A/SMAD4/ING2/CARM1/ING4/GTF2B/SET/ATF2/ASH2L/WDR5/SETD7/SETD1A/TAF9/MEN1/CHEK1/HUWE1/UBE2A/CDK9/TAF6/PAF1/HDAC9/TAF7/RTF1/SUV39H2/SETD2…	71
indirect_ppi	BP	GO:0006354	DNA-templated transcription, elongation	42/380	116/18866	1.15905e-41	6.96591e-39	3.83272e-39	TBP/POLR2A/IWS1/SUPT16H/EZH2/CTR9/SUPT6H/HNRNPU/TAF1B/GTF2H1/TAF1C/TAF1A/ERCC3/CDK9/CDK7/CCNH/ELL/ERCC6/MNAT1/PAF1/GTF2F2/RTF1/SETD2/POLR2J/GTF2H2/POLR2K/GTF2H4/SUPT4H1/POLR2G/POLR2B/POLR2D/GTF2F1/HTATSF1/GTF2H3/TCEA1/POLR2F/POLR2I/POLR2L/POLR2H/POLR2E/POLR2C/ERCC2	42
indirect_ppi	BP	GO:0016569	covalent chromatin modification	71/380	481/18866	6.52903e-41	3.43345e-38	1.88912e-38	SMARCB1/EP300/HCFC1/TP53/RBBP5/KDM5A/SUPT3H/RUVBL1/HDAC2/IWS1/CREBBP/ACTL6A/HDAC1/ACTL6B/BRCA1/BRD7/BAZ1B/KAT2B/SIN3A/SRCAP/YEATS4/EZH2/PHF10/CTR9/HDAC3/TAF5/PHB/TAF12/CTBP1/NCOA1/CTNNB1/SIN3B/SUPT6H/OGT/TWIST1/NCOA3/RPS6KA5/KAT2A/SIRT1/ING5/KAT5/CDK2/BCL6/PPARGC1A/SMAD4/ING2/CARM1/ING4/GTF2B/SET/ATF2/ASH2L/WDR5/SETD7/SETD1A/TAF9/MEN1/CHEK1/HUWE1/UBE2A/CDK9/TAF6/PAF1/HDAC9/TAF7/RTF1/SUV39H2/SETD2…	71
indirect_ppi	BP	GO:0018205	peptidyl-lysine modification	65/380	405/18866	1.05179e-39	4.91653e-37	2.70513e-37	SMARCB1/ZMIZ1/EP300/HCFC1/RBBP5/RELA/SUPT3H/RUVBL1/HDAC2/IWS1/CREBBP/ACTL6A/ACTL6B/BRCA1/BRD7/KAT2B/SIN3A/PIAS4/SRCAP/YEATS4/EZH2/PHF10/CTR9/TAF5/TAF12/CTBP1/NCOA1/CTNNB1/SUPT6H/OGT/TWIST1/NCOA3/RPS6KA5/KAT2A/SIRT1/ING5/KAT5/EGR1/PIAS3/MDM2/PPARGC1A/SMAD4/SENP3/ING4/GTF2B/UBE2I/SET/ATF2/ASH2L/WDR5/SETD7/SETD1A/TAF9/MEN1/CHEK1/PIAS1/TAF6/HDAC9/TAF7/RTF1/SUV39H2/SETD2/TAF10/TADA2B/TAF1	65
indirect_ppi	MF	GO:0035257	nuclear hormone receptor binding	43/381	144/18352	6.04502e-38	5.85158e-36	3.70337e-36	SMARCA4/EP300/TCF7L2/SMARCD3/VDR/SRC/SMARCE1/CEBPB/ETS2/ESR1/ARID1A/TACC2/NCOR1/NCOA1/PPARG/NCOR2/CTNNB1/MED17/NR4A1/NCOA6/NCOA3/DDX5/SIRT1/MED1/HIF1A/PPARGC1A/CTBP2/SMAD3/STAT3/GTF2B/STAT1/TRIP4/GTF2H1/DAXX/PARP1/CNOT1/TAF7/TAF10/TAF1/TAF11/RXRA/JUND/FUS	43
indirect_ppi	BP	GO:0006368	transcription elongation from RNA polymerase II promoter	36/380	87/18866	2.41946e-38	1.01787e-35	5.60042e-36	POLR2A/IWS1/SUPT16H/EZH2/CTR9/SUPT6H/HNRNPU/GTF2H1/ERCC3/CDK9/CDK7/CCNH/ELL/MNAT1/PAF1/GTF2F2/RTF1/SETD2/POLR2J/GTF2H2/POLR2K/GTF2H4/SUPT4H1/POLR2G/POLR2B/POLR2D/GTF2F1/GTF2H3/TCEA1/POLR2F/POLR2I/POLR2L/POLR2H/POLR2E/POLR2C/ERCC2	36
indirect_ppi	MF	GO:0016251	RNA polymerase II general transcription initiation factor activity	26/381	37/18352	5.23547e-36	4.22328e-34	2.67284e-34	TBP/GTF2A2/GTF2A1/TAF5/TAF12/GTF2B/TAF9/TAF9B/CCNH/TAF6/GTF2F2/TAF13/TAF7/TAF4/TAF10/GTF2H2/TAF4B/GTF2H4/TAF2/TAF7L/TAF1/GTF2F1/GTF2E1/TAF11/GTF2H3/GTF2E2	26
indirect_ppi	MF	GO:0140223	general transcription initiation factor activity	27/381	43/18352	2.86403e-35	1.98027e-33	1.25328e-33	TBP/GTF2A2/GTF2A1/TAF5/TAF12/GTF2B/TAF9/TAF9B/TAF1C/CCNH/TAF6/GTF2F2/TAF13/TAF7/TAF4/TAF10/GTF2H2/TAF4B/GTF2H4/TAF2/TAF7L/TAF1/GTF2F1/GTF2E1/TAF11/GTF2H3/GTF2E2	27
indirect_ppi	BP	GO:0098781	ncRNA transcription	37/380	109/18866	1.425e-35	5.44998e-33	2.99864e-33	SMARCB1/SMARCA4/TP53/TBP/POLR2A/GTF2A2/GTF2A1/TAF5/SP1/GTF2B/POU2F1/TAF9/TAF1B/NCL/CDK9/CDK7/ELL/TAF6/BRF1/GTF2F2/TAF13/POLR2J/POLR2K/POLR2G/POLR2B/GTF3C3/POLR2D/GTF2F1/GTF2E1/TAF11/POLR2F/POLR2I/POLR2L/GTF2E2/POLR2H/POLR2E/POLR2C	37
indirect_ppi	BP	GO:0016573	histone acetylation	42/380	159/18866	3.90709e-35	1.36976e-32	7.53656e-33	SMARCB1/EP300/HCFC1/SUPT3H/RUVBL1/IWS1/CREBBP/ACTL6A/ACTL6B/BRCA1/BRD7/KAT2B/SIN3A/SRCAP/YEATS4/PHF10/TAF5/TAF12/CTBP1/NCOA1/OGT/TWIST1/NCOA3/RPS6KA5/KAT2A/SIRT1/ING5/KAT5/PPARGC1A/SMAD4/ING4/GTF2B/SET/ATF2/WDR5/TAF9/CHEK1/TAF6/TAF7/TAF10/TADA2B/TAF1	42
indirect_ppi	BP	GO:0018394	peptidyl-lysine acetylation	43/380	172/18866	7.66026e-35	2.47898e-32	1.36396e-32	SMARCB1/EP300/HCFC1/SUPT3H/RUVBL1/HDAC2/IWS1/CREBBP/ACTL6A/ACTL6B/BRCA1/BRD7/KAT2B/SIN3A/SRCAP/YEATS4/PHF10/TAF5/TAF12/CTBP1/NCOA1/OGT/TWIST1/NCOA3/RPS6KA5/KAT2A/SIRT1/ING5/KAT5/PPARGC1A/SMAD4/ING4/GTF2B/SET/ATF2/WDR5/TAF9/CHEK1/TAF6/TAF7/TAF10/TADA2B/TAF1	43
indirect_ppi	BP	GO:0018393	internal peptidyl-lysine acetylation	42/380	164/18866	1.60315e-34	4.81747e-32	2.65063e-32	SMARCB1/EP300/HCFC1/SUPT3H/RUVBL1/IWS1/CREBBP/ACTL6A/ACTL6B/BRCA1/BRD7/KAT2B/SIN3A/SRCAP/YEATS4/PHF10/TAF5/TAF12/CTBP1/NCOA1/OGT/TWIST1/NCOA3/RPS6KA5/KAT2A/SIRT1/ING5/KAT5/PPARGC1A/SMAD4/ING4/GTF2B/SET/ATF2/WDR5/TAF9/CHEK1/TAF6/TAF7/TAF10/TADA2B/TAF1	42
indirect_ppi	MF	GO:0051427	hormone receptor binding	43/381	177/18352	9.86442e-34	5.96797e-32	3.77703e-32	SMARCA4/EP300/TCF7L2/SMARCD3/VDR/SRC/SMARCE1/CEBPB/ETS2/ESR1/ARID1A/TACC2/NCOR1/NCOA1/PPARG/NCOR2/CTNNB1/MED17/NR4A1/NCOA6/NCOA3/DDX5/SIRT1/MED1/HIF1A/PPARGC1A/CTBP2/SMAD3/STAT3/GTF2B/STAT1/TRIP4/GTF2H1/DAXX/PARP1/CNOT1/TAF7/TAF10/TAF1/TAF11/RXRA/JUND/FUS	43
indirect_ppi	BP	GO:0006475	internal protein amino acid acetylation	42/380	166/18866	2.77838e-34	7.79243e-32	4.28748e-32	SMARCB1/EP300/HCFC1/SUPT3H/RUVBL1/IWS1/CREBBP/ACTL6A/ACTL6B/BRCA1/BRD7/KAT2B/SIN3A/SRCAP/YEATS4/PHF10/TAF5/TAF12/CTBP1/NCOA1/OGT/TWIST1/NCOA3/RPS6KA5/KAT2A/SIRT1/ING5/KAT5/PPARGC1A/SMAD4/ING4/GTF2B/SET/ATF2/WDR5/TAF9/CHEK1/TAF6/TAF7/TAF10/TADA2B/TAF1	42
indirect_ppi	BP	GO:0006370	7-methylguanosine mRNA capping	23/380	33/18866	3.90864e-32	1.02773e-29	5.65468e-30	POLR2A/GTF2H1/ERCC3/CDK7/CCNH/MNAT1/GTF2F2/POLR2J/GTF2H2/POLR2K/GTF2H4/POLR2G/POLR2B/POLR2D/GTF2F1/GTF2H3/POLR2F/POLR2I/POLR2L/POLR2H/POLR2E/POLR2C/ERCC2	23
indirect_ppi	BP	GO:0006283	transcription-coupled nucleotide-excision repair	30/380	73/18866	5.35806e-32	1.2523e-29	6.89028e-30	EP300/POLR2A/XPA/COPS6/GTF2H1/UBB/ERCC3/CDK7/RPS27A/CCNH/ERCC6/UBC/MNAT1/POLR2J/GTF2H2/POLR2K/GTF2H4/POLR2G/POLR2B/POLR2D/GTF2H3/TCEA1/POLR2F/POLR2I/POLR2L/POLR2H/POLR2E/POLR2C/ERCC2/ERCC5	30
indirect_ppi	BP	GO:0042795	snRNA transcription by RNA polymerase II	30/380	73/18866	5.35806e-32	1.2523e-29	6.89028e-30	TBP/POLR2A/GTF2A2/GTF2A1/TAF5/SP1/GTF2B/POU2F1/TAF9/CDK9/CDK7/ELL/TAF6/GTF2F2/TAF13/POLR2J/POLR2K/POLR2G/POLR2B/POLR2D/GTF2F1/GTF2E1/TAF11/POLR2F/POLR2I/POLR2L/GTF2E2/POLR2H/POLR2E/POLR2C	30
indirect_ppi	BP	GO:0009301	snRNA transcription	30/380	74/18866	8.84902e-32	1.95936e-29	1.07806e-29	TBP/POLR2A/GTF2A2/GTF2A1/TAF5/SP1/GTF2B/POU2F1/TAF9/CDK9/CDK7/ELL/TAF6/GTF2F2/TAF13/POLR2J/POLR2K/POLR2G/POLR2B/POLR2D/GTF2F1/GTF2E1/TAF11/POLR2F/POLR2I/POLR2L/GTF2E2/POLR2H/POLR2E/POLR2C	30
indirect_ppi	BP	GO:0009452	7-methylguanosine RNA capping	23/380	34/18866	1.18619e-31	2.37633e-29	1.30748e-29	POLR2A/GTF2H1/ERCC3/CDK7/CCNH/MNAT1/GTF2F2/POLR2J/GTF2H2/POLR2K/GTF2H4/POLR2G/POLR2B/POLR2D/GTF2F1/GTF2H3/POLR2F/POLR2I/POLR2L/POLR2H/POLR2E/POLR2C/ERCC2	23
indirect_ppi	BP	GO:0036260	RNA capping	23/380	34/18866	1.18619e-31	2.37633e-29	1.30748e-29	POLR2A/GTF2H1/ERCC3/CDK7/CCNH/MNAT1/GTF2F2/POLR2J/GTF2H2/POLR2K/GTF2H4/POLR2G/POLR2B/POLR2D/GTF2F1/GTF2H3/POLR2F/POLR2I/POLR2L/POLR2H/POLR2E/POLR2C/ERCC2	23
indirect_ppi	BP	GO:0006473	protein acetylation	43/380	203/18866	1.41923e-31	2.71396e-29	1.49325e-29	SMARCB1/EP300/HCFC1/SUPT3H/RUVBL1/HDAC2/IWS1/CREBBP/ACTL6A/ACTL6B/BRCA1/BRD7/KAT2B/SIN3A/SRCAP/YEATS4/PHF10/TAF5/TAF12/CTBP1/NCOA1/OGT/TWIST1/NCOA3/RPS6KA5/KAT2A/SIRT1/ING5/KAT5/PPARGC1A/SMAD4/ING4/GTF2B/SET/ATF2/WDR5/TAF9/CHEK1/TAF6/TAF7/TAF10/TADA2B/TAF1	43
indirect_ppi	BP	GO:0006289	nucleotide-excision repair	34/380	110/18866	3.56176e-31	6.51493e-29	3.58459e-29	EP300/TP53/POLR2A/RAD23B/XPA/SIRT1/COPS6/GTF2H1/UBB/ERCC3/PARP1/CDK7/RPS27A/CCNH/ERCC6/UBC/MNAT1/POLR2J/GTF2H2/POLR2K/GTF2H4/POLR2G/POLR2B/POLR2D/GTF2H3/TCEA1/POLR2F/POLR2I/POLR2L/POLR2H/POLR2E/POLR2C/ERCC2/ERCC5	34
indirect_ppi	BP	GO:0030522	intracellular receptor signaling pathway	47/380	265/18866	9.12727e-31	1.59993e-28	8.80301e-29	ZMIZ1/SMARCA4/EP300/RELA/VDR/SRC/HDAC1/BRCA1/NR3C1/ESR1/ARID1A/EZH2/NCOR1/AR/PHB/THRB/NCOA1/PPARG/NCOR2/AHR/NR4A1/TWIST1/GPS2/DDX5/SIRT1/MED1/CITED2/TP63/CTBP2/PPARA/STAT3/CARM1/IRF3/PML/TRIP4/HSPA1B/UBB/DAXX/PARP1/HSPA1A/RPS27A/UBC/NFKBIA/CNOT2/CNOT1/TAF7/RXRA	47
indirect_ppi	BP	GO:0050434	positive regulation of viral transcription	24/380	41/18866	1.06706e-30	1.79565e-28	9.87984e-29	SMARCB1/SMARCA4/EP300/POLR2A/JUN/SP1/GTF2B/CDK9/GTF2F2/POLR2J/POLR2K/SUPT4H1/POLR2G/POLR2B/POLR2D/GTF2F1/TAF11/POLR2F/DHX9/POLR2I/POLR2L/POLR2H/POLR2E/POLR2C	24
indirect_ppi	MF	GO:0031490	chromatin DNA binding	33/381	106/18352	5.51111e-30	2.96375e-28	1.87571e-28	SMARCB1/SMARCA4/EP300/RELA/RBBP4/SMARCC1/KDM5A/HDAC2/ACTB/CREBBP/SMARCE1/ACTL6A/HDAC1/SMARCD2/HSF1/TOX3/GATA1/SMARCC2/TOX/EZH2/THRB/CHD4/MED1/BCL6/PPARGC1A/NOTCH1/SMAD3/STAT3/FOXO3/APEX1/HNRNPU/RXRA/DHX9	33
indirect_ppi	BP	GO:0065004	protein-DNA complex assembly	45/380	243/18866	2.50079e-30	4.04647e-28	2.22641e-28	SMARCB1/SMARCA4/TP53/SOX9/TBP/RBBP4/RB1/RUVBL1/HMGB1/CHAF1A/ESR1/RAD23B/HIRA/GTF2A2/TAF12/CREB1/ASF1B/XPA/NAP1L1/GTF2B/SET/TAF1B/GTF2H1/UBB/PIAS1/TAF1C/DAXX/ERCC3/PARP1/CDK7/RPS27A/CCNH/UBC/BRF1/MNAT1/TAF7/GTF2H2/GTF2H4/TAF7L/TAF1/TAF11/GTF2H3/ERCC2/BRD2/ERCC5	45
indirect_ppi	BP	GO:0042770	signal transduction in response to DNA damage	35/380	133/18866	2.36171e-29	3.67989e-27	2.02472e-27	EP300/TP53/CNOT6/BRCA1/USP10/CNOT4/TFDP1/CDC14B/TWIST1/PLAGL1/DDX5/SIRT1/KAT5/MDM4/CDK2/MDM2/HIPK2/RBL2/FOXO3/CARM1/ING4/BCL3/PML/CHEK1/PRKDC/MAPK14/ABL1/ATR/E2F1/CHEK2/MSX1/CNOT3/CNOT2/CNOT1/GRB2	35
indirect_ppi	BP	GO:0043543	protein acylation	43/380	248/18866	8.83208e-28	1.32702e-25	7.30141e-26	SMARCB1/EP300/HCFC1/SUPT3H/RUVBL1/HDAC2/IWS1/CREBBP/ACTL6A/ACTL6B/BRCA1/BRD7/KAT2B/SIN3A/SRCAP/YEATS4/PHF10/TAF5/TAF12/CTBP1/NCOA1/OGT/TWIST1/NCOA3/RPS6KA5/KAT2A/SIRT1/ING5/KAT5/PPARGC1A/SMAD4/ING4/GTF2B/SET/ATF2/WDR5/TAF9/CHEK1/TAF6/TAF7/TAF10/TADA2B/TAF1	43
indirect_ppi	MF	GO:0002039	p53 binding	26/381	66/18352	5.86532e-27	2.83881e-25	1.79664e-25	SMARCB1/SMARCA4/EP300/TP53/CREBBP/HDAC1/USP10/BRD7/GATA1/STK11/CHD8/SIRT1/TP73/MDM2/TP63/HIF1A/TP53BP1/SETD7/TAF9/HTT/DAXX/BLM/MSX1/TP53BP2/HSPD1/TAF1	26
indirect_ppi	BP	GO:0006338	chromatin remodeling	40/380	218/18866	7.04965e-27	1.02268e-24	5.62692e-25	SMARCB1/SMARCA4/HCFC1/SOX9/SMARCD3/RBBP4/RB1/SMARCC1/KDM5A/RUVBL1/HDAC2/ACTB/SMARCE1/ACTL6A/HMGB1/HDAC1/ACTL6B/SMARCD2/SMARCA2/BAZ1B/KAT2B/ARID1B/SRCAP/MYC/PBRM1/SMARCC2/ESR1/ARID1A/SMARCD1/CHD4/CHD8/KAT2A/SIRT1/TP63/HCFC2/TOP1/DAXX/ERCC6/SUV39H2/TADA2B	40
indirect_ppi	BP	GO:0006361	transcription initiation from RNA polymerase I promoter	21/380	38/18866	2.95243e-26	4.14029e-24	2.27803e-24	SMARCB1/SMARCA4/TBP/TAF1B/GTF2H1/TAF1C/TAF1A/ERCC3/CDK7/CCNH/MNAT1/GTF2H2/POLR2K/GTF2H4/TAF1/GTF2H3/POLR2F/POLR2L/POLR2H/POLR2E/ERCC2	21
indirect_ppi	BP	GO:0051098	regulation of binding	49/380	367/18866	3.39991e-26	4.61401e-24	2.53868e-24	EP300/TCF7L2/SMARCD3/RB1/HDAC2/ACTB/SRC/HMGB1/HSF1/SIN3A/JUN/GATA1/PPP1CA/RAN/BTAF1/PPARG/PPP2CB/CTNNB1/PAX6/HSP90AB1/TWIST1/HIPK2/CTBP2/PPARA/SMAD4/SMAD3/AKT1/CARM1/GTF2B/SMAD2/BCL3/MEN1/TXN/PIN1/PPP2CA/ABL1/CSNK1E/PARP1/CDK9/E2F1/MSX1/NFKBIA/CSNK2B/TAF10/TAF1/GTF2F1/DHX9/ERCC2/TRIB3	49
indirect_ppi	BP	GO:0098727	maintenance of cell number	35/380	164/18866	5.65326e-26	7.22534e-24	3.97546e-24	SOX9/POLR2A/SS18/MED21/MYC/ARID1A/EZH2/CTR9/CTNNB1/SMC1A/NCOA3/KAT2A/TP63/NOTCH1/SMAD4/STAT3/FOXO3/SMAD2/ASCL2/PAF1/CNOT3/CNOT2/CNOT1/RTF1/POLR2J/POLR2K/POLR2G/POLR2B/POLR2D/POLR2F/POLR2I/POLR2L/POLR2H/POLR2E/POLR2C	35
indirect_ppi	BP	GO:0046782	regulation of viral transcription	25/380	65/18866	5.69251e-26	7.22534e-24	3.97546e-24	SMARCB1/SMARCA4/EP300/POLR2A/HDAC1/JUN/SP1/GTF2B/CDK9/GTF2F2/POLR2J/POLR2K/SUPT4H1/POLR2G/POLR2B/POLR2D/GTF2F1/TAF11/POLR2F/DHX9/POLR2I/POLR2L/POLR2H/POLR2E/POLR2C	25
indirect_ppi	BP	GO:0048511	rhythmic process	45/380	305/18866	5.83935e-26	7.22534e-24	3.97546e-24	EP300/TP53/KDM5A/HDAC2/SRC/CREBBP/HDAC1/PPP1CC/KAT2B/KLF9/RELB/SIN3A/JUN/ESR1/PPP1CA/EZH2/NCOR1/HDAC3/SP1/NCOA1/CREB1/PPARG/NCOR2/AHR/HSPA5/OGT/TWIST1/DDX5/SIRT1/EGR1/PPARGC1A/PPARA/FOXO3/HNRNPU/PML/PRKDC/TOP1/CSNK1D/MAPK9/CSNK1E/HUWE1/SUV39H2/ATF4/DHX9/JUND	45
indirect_ppi	MF	GO:0016922	nuclear receptor binding	29/381	101/18352	2.4481e-25	1.07716e-23	6.8172e-24	SMARCA4/EP300/VDR/SRC/SMARCE1/CEBPB/ETS2/ESR1/ARID1A/NCOA1/PPARG/NCOR2/CTNNB1/NR4A1/NCOA6/NCOA3/DDX5/MED1/PPARGC1A/SMAD3/STAT3/TRIP4/DAXX/PARP1/CNOT1/TAF10/RXRA/JUND/FUS	29
indirect_ppi	BP	GO:0006362	transcription elongation from RNA polymerase I promoter	19/380	30/18866	1.70964e-25	2.05498e-23	1.13067e-23	TBP/TAF1B/GTF2H1/TAF1C/TAF1A/ERCC3/CDK7/CCNH/ERCC6/MNAT1/GTF2H2/POLR2K/GTF2H4/GTF2H3/POLR2F/POLR2L/POLR2H/POLR2E/ERCC2	19
indirect_ppi	CC	GO:0070603	SWI/SNF superfamily-type complex	25/380	74/19559	1.08781e-24	4.54449e-23	3.01471e-23	SMARCB1/SMARCA4/SMARCD3/RBBP4/RB1/SMARCC1/RUVBL1/HDAC2/SMARCE1/ACTL6A/SS18/HDAC1/ACTL6B/SMARCD2/SMARCA2/ARID1B/SRCAP/PBRM1/SMARCC2/ARID1A/PHF10/SMARCD1/CHD4/KAT5/YY1	25
indirect_ppi	CC	GO:0000123	histone acetyltransferase complex	26/380	83/19559	1.18346e-24	4.54449e-23	3.01471e-23	EP300/HCFC1/SUPT3H/RUVBL1/ACTB/CREBBP/ACTL6A/ACTL6B/KAT2B/YEATS4/TAF5/TAF12/OGT/KAT2A/ING5/KAT5/ING4/WDR5/TAF9/TAF9B/TAF6/TAF7/TAF4/TAF10/TADA2B/TAF2	26
indirect_ppi	BP	GO:0019827	stem cell population maintenance	34/380	162/18866	5.26746e-25	6.15561e-23	3.38688e-23	SOX9/POLR2A/SS18/MED21/MYC/ARID1A/CTR9/CTNNB1/SMC1A/NCOA3/KAT2A/TP63/NOTCH1/SMAD4/STAT3/FOXO3/SMAD2/ASCL2/PAF1/CNOT3/CNOT2/CNOT1/RTF1/POLR2J/POLR2K/POLR2G/POLR2B/POLR2D/POLR2F/POLR2I/POLR2L/POLR2H/POLR2E/POLR2C	34
indirect_ppi	BP	GO:0030330	DNA damage response, signal transduction by p53 class mediator	29/380	107/18866	6.66749e-25	7.38161e-23	4.06144e-23	EP300/TP53/CNOT6/BRCA1/USP10/CNOT4/TFDP1/TWIST1/PLAGL1/DDX5/SIRT1/KAT5/MDM4/CDK2/MDM2/HIPK2/RBL2/FOXO3/CARM1/ING4/BCL3/PML/ATR/E2F1/CHEK2/MSX1/CNOT3/CNOT2/CNOT1	29
indirect_ppi	BP	GO:0048524	positive regulation of viral process	29/380	107/18866	6.66749e-25	7.38161e-23	4.06144e-23	SMARCB1/SMARCA4/EP300/POLR2A/TOP2B/HSPA8/JUN/SP1/TSG101/NOTCH1/KPNA2/GTF2B/CDK9/GTF2F2/POLR2J/POLR2K/SUPT4H1/POLR2G/POLR2B/POLR2D/GTF2F1/TAF11/POLR2F/DHX9/POLR2I/POLR2L/POLR2H/POLR2E/POLR2C	29
indirect_ppi	BP	GO:0009314	response to radiation	52/380	447/18866	6.86823e-25	7.40888e-23	4.07645e-23	EP300/TP53/RELA/CREBBP/BRCA1/PPP1CC/FOS/HSF1/MYC/PPP1CA/CREB1/STK11/HSPA5/SMC1A/FEN1/XPA/SIRT1/MSH6/KAT5/YY1/EGR1/MDM2/HIF1A/TP53BP1/AKT1/BCL3/PML/MEN1/TXN/CHEK1/PRKDC/PIAS1/XRCC6/MAPK14/ERCC3/ATR/BCL2L1/UBE2A/PARP1/CHEK2/MSH2/ERCC6/BLM/BCL2/GRB2/GTF2H2/TAF1/ATF4/ERCC2/JUND/ERCC5/XRCC5	52
indirect_ppi	CC	GO:1904949	ATPase complex	25/380	78/19559	4.93782e-24	1.72375e-22	1.1435e-22	SMARCB1/SMARCA4/SMARCD3/RBBP4/RB1/SMARCC1/RUVBL1/HDAC2/SMARCE1/ACTL6A/SS18/HDAC1/ACTL6B/SMARCD2/SMARCA2/ARID1B/SRCAP/PBRM1/SMARCC2/ARID1A/PHF10/SMARCD1/CHD4/KAT5/YY1	25
indirect_ppi	BP	GO:0006360	transcription by RNA polymerase I	24/380	66/18866	2.78075e-24	2.92466e-22	1.60918e-22	SMARCB1/SMARCA4/TBP/TAF1B/NCL/GTF2H1/TAF1C/TAF1A/ERCC3/CDK7/CCNH/ERCC6/MNAT1/GTF2H2/POLR2K/GTF2H4/TAF1/ATF4/GTF2H3/POLR2F/POLR2L/POLR2H/POLR2E/ERCC2	24
indirect_ppi	MF	GO:0001046	core promoter sequence-specific DNA binding	21/381	46/18352	1.14641e-23	4.62387e-22	2.92637e-22	SMARCB1/SMARCA4/TP53/TBP/RELA/HDAC1/CEBPB/FOS/MYC/NR3C1/EZH2/GTF2A1/PAX6/ZBTB17/GTF2B/STAT1/POU2F1/TAF1B/TAF1C/TAF4/TAF1	21
indirect_ppi	BP	GO:0097193	intrinsic apoptotic signaling pathway	42/380	290/18866	5.91473e-24	6.06909e-22	3.33928e-22	EP300/TP53/SRC/HDAC1/CEBPB/BRCA1/PIAS4/TRAF2/STK11/XPA/DDX5/SIRT1/MSH6/TP73/JMY/MDM2/TP63/HIF1A/HIPK2/AKT1/ING2/BCL3/PML/TAF9/PRKDC/TAF9B/UBB/ABL1/BCL2L1/PARP1/WWOX/E2F1/HSPA1A/CHEK2/MSH2/ERCC6/MSX1/TP53BP2/BCL2/HNRNPK/ATF4/TRIB3	42
indirect_ppi	CC	GO:0031248	protein acetyltransferase complex	26/380	93/19559	3.23233e-23	9.54782e-22	6.33381e-22	EP300/HCFC1/SUPT3H/RUVBL1/ACTB/CREBBP/ACTL6A/ACTL6B/KAT2B/YEATS4/TAF5/TAF12/OGT/KAT2A/ING5/KAT5/ING4/WDR5/TAF9/TAF9B/TAF6/TAF7/TAF4/TAF10/TADA2B/TAF2	26
indirect_ppi	CC	GO:1902493	acetyltransferase complex	26/380	93/19559	3.23233e-23	9.54782e-22	6.33381e-22	EP300/HCFC1/SUPT3H/RUVBL1/ACTB/CREBBP/ACTL6A/ACTL6B/KAT2B/YEATS4/TAF5/TAF12/OGT/KAT2A/ING5/KAT5/ING4/WDR5/TAF9/TAF9B/TAF6/TAF7/TAF4/TAF10/TADA2B/TAF2	26
indirect_ppi	BP	GO:0007050	cell cycle arrest	38/380	234/18866	1.39967e-23	1.402e-21	7.71397e-22	EP300/TP53/CNOT6/TCF7L2/RB1/BRCA1/KAT2B/MYC/CNOT4/TFDP1/STK11/CDC14B/BARD1/HSP90AB1/PLAGL1/ZBTB17/TP73/TSG101/JMY/IRF1/MDM4/CDK2/MDM2/NOTCH1/SMAD3/RBL2/CARM1/ING4/PML/ABL1/CDK9/CDK7/E2F1/CHEK2/MSH2/CNOT3/CNOT2/CNOT1	38
indirect_ppi	CC	GO:0016514	SWI/SNF complex	15/380	19/19559	5.8214e-23	1.59673e-21	1.05923e-21	SMARCB1/SMARCA4/SMARCD3/RB1/SMARCC1/SMARCE1/ACTL6A/SS18/ACTL6B/SMARCD2/SMARCA2/ARID1B/SMARCC2/ARID1A/SMARCD1	15
indirect_ppi	CC	GO:0035097	histone methyltransferase complex	24/380	77/19559	8.67548e-23	2.22092e-21	1.47331e-21	HCFC1/RBBP5/RBBP4/KDM5A/RUVBL1/HDAC2/EZH2/CBX5/CHD8/PELP1/NCOA6/SIRT1/SENP3/ASH2L/WDR5/SETD1A/HCFC2/TAF9/MEN1/TAF6/HDAC9/TAF7/TAF4/TAF1	24
indirect_ppi	BP	GO:0006363	termination of RNA polymerase I transcription	18/380	31/18866	3.23974e-23	3.16967e-21	1.74398e-21	TBP/TAF1B/GTF2H1/TAF1C/TAF1A/ERCC3/CDK7/CCNH/MNAT1/GTF2H2/POLR2K/GTF2H4/GTF2H3/POLR2F/POLR2L/POLR2H/POLR2E/ERCC2	18
indirect_ppi	BP	GO:0006353	DNA-templated transcription, termination	24/380	75/18866	9.73461e-23	9.30761e-21	5.12115e-21	TBP/POLR2A/WDR33/TAF1B/GTF2H1/TAF1C/TAF1A/ERCC3/CDK7/SMN2/CCNH/SMN1/MNAT1/CLP1/GTF2H2/POLR2K/GTF2H4/GTF2H3/POLR2F/DHX9/POLR2L/POLR2H/POLR2E/ERCC2	24
indirect_ppi	BP	GO:0072332	intrinsic apoptotic signaling pathway by p53 class mediator	24/380	78/18866	2.82599e-22	2.64198e-20	1.45365e-20	EP300/TP53/STK11/DDX5/SIRT1/TP73/JMY/MDM2/TP63/HIPK2/ING2/BCL3/PML/TAF9/TAF9B/UBB/WWOX/E2F1/CHEK2/MSH2/MSX1/TP53BP2/BCL2/HNRNPK	24
indirect_ppi	BP	GO:0033044	regulation of chromosome organization	44/380	356/18866	3.23939e-22	2.96264e-20	1.63007e-20	SMARCB1/TP53/RB1/KDM5A/IWS1/SRC/RIOK2/BRCA1/BRD7/SIN3A/MYC/HIRA/CTR9/CTBP1/CTNNB1/SUPT6H/OGT/TWIST1/FEN1/RPS6KA5/KAT2A/SIRT1/BCL6/PPARGC1A/SMAD4/ING2/HNRNPU/SET/PML/WDR5/SETD7/SETD1A/CHEK1/ATR/PARP1/CDK9/MNAT1/CCT6A/PAF1/TAF7/RTF1/GTF2H2/TADA2B/XRCC5	44
indirect_ppi	CC	GO:0071564	npBAF complex	12/380	12/19559	2.43504e-21	5.8441e-20	3.87684e-20	SMARCB1/SMARCA4/SMARCD3/SMARCC1/SMARCE1/ACTL6A/SS18/SMARCA2/SMARCC2/ARID1A/PHF10/SMARCD1	12
indirect_ppi	BP	GO:0050792	regulation of viral process	35/380	217/18866	1.07843e-21	9.65313e-20	5.31125e-20	SMARCB1/SMARCA4/EP300/POLR2A/TOP2B/HDAC1/HSPA8/JUN/PHB/SP1/DDX5/TSG101/NOTCH1/KPNA2/GTF2B/STAT1/PML/CDK9/BCL2/GTF2F2/POLR2J/POLR2K/SUPT4H1/POLR2G/POLR2B/POLR2D/GTF2F1/TAF11/POLR2F/DHX9/POLR2I/POLR2L/POLR2H/POLR2E/POLR2C	35
indirect_ppi	BP	GO:0032479	regulation of type I interferon production	28/380	125/18866	1.31905e-21	1.15609e-19	6.36096e-20	EP300/RELA/POLR3F/CREBBP/RELB/POLR3A/CTNNB1/POLR3B/IRF1/YY1/IRF3/STAT1/STAT6/PRKDC/PIN1/CHUK/XRCC6/POLA1/HSPD1/SETD2/POLR2K/POLR2F/DHX9/POLR2L/POLR2H/REL/POLR2E/XRCC5	28
indirect_ppi	MF	GO:0070491	repressing transcription factor binding	23/381	74/18352	3.20632e-21	1.19374e-19	7.55498e-20	TBP/RELA/TCF7L2/HDAC2/HMGB1/HDAC1/SIN3A/MYC/GTF2A2/GTF2A1/CTBP1/CBX5/SP1/PPARG/CTNNB1/CHD4/NFYB/KAT5/PPARA/STAT3/STAT1/BCL2/HDAC9	23
indirect_ppi	BP	GO:0032481	positive regulation of type I interferon production	23/380	74/18866	1.64272e-21	1.41039e-19	7.76012e-20	EP300/RELA/POLR3F/CREBBP/POLR3A/CTNNB1/POLR3B/IRF1/IRF3/STAT1/STAT6/PRKDC/CHUK/XRCC6/HSPD1/SETD2/POLR2K/POLR2F/DHX9/POLR2L/POLR2H/POLR2E/XRCC5	23
indirect_ppi	MF	GO:0044389	ubiquitin-like protein ligase binding	41/381	316/18352	4.4005e-21	1.52131e-19	9.62816e-20	TP53/RELA/POLR2A/RB1/SRC/HSPA8/CEBPB/BRCA1/ACTG1/JUN/PIAS4/TRAF2/HSPA5/STAT2/PAX6/HSP90AB1/TSG101/SMAD1/MDM2/HIF1A/PPARGC1A/SMAD4/SMAD3/STAT1/SMAD2/PML/TRIP4/HSPA1B/UBB/PIAS1/DAXX/UBE2A/HSPA1A/RPS27A/CHEK2/UBC/NFKBIA/BCL2/HSPD1/TRIB3/XRCC5	41
indirect_ppi	BP	GO:0032606	type I interferon production	28/380	127/18866	2.09758e-21	1.7649e-19	9.71068e-20	EP300/RELA/POLR3F/CREBBP/RELB/POLR3A/CTNNB1/POLR3B/IRF1/YY1/IRF3/STAT1/STAT6/PRKDC/PIN1/CHUK/XRCC6/POLA1/HSPD1/SETD2/POLR2K/POLR2F/DHX9/POLR2L/POLR2H/REL/POLR2E/XRCC5	28
indirect_ppi	BP	GO:0009411	response to UV	29/380	140/18866	2.57591e-21	2.12487e-19	1.16913e-19	EP300/TP53/RELA/CREBBP/MYC/STK11/FEN1/XPA/SIRT1/MSH6/YY1/MDM2/AKT1/BCL3/PML/MEN1/CHEK1/ERCC3/ATR/UBE2A/PARP1/MSH2/ERCC6/BCL2/GTF2H2/TAF1/ATF4/ERCC2/ERCC5	29
indirect_ppi	MF	GO:0047485	protein N-terminus binding	26/381	107/18352	8.58459e-21	2.76996e-19	1.75306e-19	SMARCA4/TP53/RELA/SMARCC1/SMARCE1/HDAC1/PPP1CC/NCOA1/NCOR2/NCOA3/PIAS3/MDM2/MEN1/HSPA1B/DAXX/ERCC3/PARP1/HSPA1A/ERCC6/MNAT1/GTF2H2/TAF11/GTF2H3/ERCC2/CSNK2A2/ERCC5	26
indirect_ppi	BP	GO:0045815	positive regulation of gene expression, epigenetic	21/380	59/18866	3.62083e-21	2.92939e-19	1.61178e-19	ZMIZ1/EP300/TBP/ACTB/BAZ1B/KAT2B/ARID1B/ARID1A/SMARCD1/CTNNB1/KAT2A/TAF1B/CHEK1/TAF1C/TAF1A/ERCC6/POLR2K/POLR2F/POLR2L/POLR2H/POLR2E	21
indirect_ppi	BP	GO:0043903	regulation of symbiotic process	35/380	231/18866	8.9879e-21	7.13436e-19	3.9254e-19	SMARCB1/SMARCA4/EP300/POLR2A/TOP2B/HDAC1/HSPA8/JUN/PHB/SP1/DDX5/TSG101/NOTCH1/KPNA2/GTF2B/STAT1/PML/CDK9/BCL2/GTF2F2/POLR2J/POLR2K/SUPT4H1/POLR2G/POLR2B/POLR2D/GTF2F1/TAF11/POLR2F/DHX9/POLR2I/POLR2L/POLR2H/POLR2E/POLR2C	35
indirect_ppi	MF	GO:0033613	activating transcription factor binding	23/381	80/18352	2.37029e-20	7.17013e-19	4.53786e-19	EP300/HCFC1/RELA/RB1/CREBBP/HDAC1/FOS/SIN3A/JUN/MYC/NCOR1/MEF2A/CREB1/PPARG/CTNNB1/GABPA/HIPK2/TP53BP1/SMAD3/RBL2/ATF2/SMAD2/TAF9	23
indirect_ppi	MF	GO:0035258	steroid hormone receptor binding	23/381	81/18352	3.24821e-20	9.24784e-19	5.85281e-19	SMARCA4/EP300/SRC/CEBPB/ETS2/ESR1/NCOA1/PPARG/NCOR2/CTNNB1/NR4A1/NCOA6/DDX5/MED1/PPARGC1A/SMAD3/STAT3/TRIP4/DAXX/PARP1/CNOT1/TAF10/FUS	23
indirect_ppi	BP	GO:0031570	DNA integrity checkpoint	30/380	161/18866	1.30849e-20	1.01941e-18	5.6089e-19	EP300/TP53/CNOT6/TOP2B/BRCA1/CNOT4/TFDP1/CDC14B/PLAGL1/MDC1/MDM4/CDK2/MDM2/TP53BP1/RBL2/CARM1/ATF2/PML/CHEK1/PRKDC/MAPK14/ATR/E2F1/CHEK2/MSH2/ERCC6/BLM/CNOT3/CNOT2/CNOT1	30
indirect_ppi	BP	GO:0031056	regulation of histone modification	29/380	149/18866	1.62997e-20	1.24678e-18	6.85991e-19	SMARCB1/TP53/KDM5A/IWS1/BRCA1/BRD7/SIN3A/CTR9/CTBP1/CTNNB1/SUPT6H/OGT/TWIST1/RPS6KA5/KAT2A/SIRT1/BCL6/PPARGC1A/SMAD4/ING2/SET/WDR5/SETD7/CHEK1/CDK9/PAF1/TAF7/RTF1/TADA2B	29
indirect_ppi	MF	GO:0042393	histone binding	35/381	238/18352	6.32484e-20	1.70068e-18	1.07633e-18	SMARCA4/RBBP5/RBBP4/SMARCC1/KDM5A/SMARCA2/ING1/BRD7/BAZ1B/SRCAP/YEATS4/PBRM1/SMARCC2/PHF10/HIRA/CBX5/SUPT6H/ASF1B/CHD8/SIRT1/MSH6/ING5/KAT5/NAP1L1/TP53BP1/ING2/CARM1/ING4/SET/STAT1/WDR5/DAXX/TAF7/TAF1/BRD2	35
indirect_ppi	BP	GO:0000077	DNA damage checkpoint	29/380	151/18866	2.41134e-20	1.81152e-18	9.96717e-19	EP300/TP53/CNOT6/BRCA1/CNOT4/TFDP1/CDC14B/PLAGL1/MDC1/MDM4/CDK2/MDM2/TP53BP1/RBL2/CARM1/ATF2/PML/CHEK1/PRKDC/MAPK14/ATR/E2F1/CHEK2/MSH2/ERCC6/BLM/CNOT3/CNOT2/CNOT1	29
indirect_ppi	MF	GO:0003714	transcription corepressor activity	32/381	194/18352	7.58453e-20	1.93206e-18	1.22277e-18	SMARCA4/CREBBP/HDAC1/BRD7/SIN3A/PIAS4/EZH2/NCOR1/HIRA/HDAC3/PHB/CTBP1/NCOR2/SIN3B/FHL2/GPS2/SIRT1/MED1/TSG101/CITED2/HIPK2/CTBP2/APEX1/HNRNPU/TAF9B/PIAS1/DAXX/PPP1R13L/HSPA1A/HDAC9/SPEN/TRIB3	32
indirect_ppi	BP	GO:0006294	nucleotide-excision repair, preincision complex assembly	16/380	29/18866	2.86727e-20	2.11625e-18	1.16438e-18	RAD23B/XPA/GTF2H1/UBB/ERCC3/PARP1/CDK7/RPS27A/CCNH/UBC/MNAT1/GTF2H2/GTF2H4/GTF2H3/ERCC2/ERCC5	16
indirect_ppi	BP	GO:1902275	regulation of chromatin organization	32/380	195/18866	3.69481e-20	2.68001e-18	1.47457e-18	SMARCB1/TP53/KDM5A/IWS1/BRCA1/BRD7/SIN3A/HIRA/CTR9/CTBP1/CTNNB1/SUPT6H/OGT/TWIST1/RPS6KA5/KAT2A/SIRT1/BCL6/PPARGC1A/SMAD4/ING2/HNRNPU/SET/WDR5/SETD7/SETD1A/CHEK1/CDK9/PAF1/TAF7/RTF1/TADA2B	32
indirect_ppi	BP	GO:0001701	in utero embryonic development	43/380	383/18866	4.28148e-20	3.05291e-18	1.67975e-18	ZMIZ1/HCFC1/TP53/ACTL6A/MED21/CEBPB/HSF1/SIN3A/GATA1/CTR9/AR/NCOA1/CTNNB1/SUPT6H/ASF1B/CHD8/TWIST1/KAT2A/GABPA/MED1/HIF1A/NOTCH1/SMAD4/SMAD3/AKT1/SP3/SMAD2/CITED1/ASCL2/YBX1/BCL2L1/UBE2A/ELL/MSH2/MSX1/MAFG/CNOT3/CNOT2/GRB2/RTF1/SETD2/RXRA/ERCC2	43
indirect_ppi	MF	GO:0140296	general transcription initiation factor binding	18/381	44/18352	2.16605e-19	5.24185e-18	3.31748e-18	TP53/TBP/RUVBL1/ESR1/AR/GTF2A2/GTF2A1/TAF12/AHR/GTF2B/HNRNPU/TAF1B/BRF1/TAF13/TAF7/TAF1/GTF2F1/TAF11	18
indirect_ppi	CC	GO:0034708	methyltransferase complex	24/380	105/19559	2.90518e-19	6.56229e-18	4.35327e-18	HCFC1/RBBP5/RBBP4/KDM5A/RUVBL1/HDAC2/EZH2/CBX5/CHD8/PELP1/NCOA6/SIRT1/SENP3/ASH2L/WDR5/SETD1A/HCFC2/TAF9/MEN1/TAF6/HDAC9/TAF7/TAF4/TAF1	24
indirect_ppi	BP	GO:0030099	myeloid cell differentiation	45/380	431/18866	9.99208e-20	7.00611e-18	3.85484e-18	EP300/RBBP5/RB1/SRC/CREBBP/HDAC1/CEBPB/FOS/KAT2B/RELB/SIN3A/JUN/KLF1/GATA1/MYC/CTR9/IKZF1/CNOT4/CREB1/PPARG/CTNNB1/NCOA6/SIRT1/GABPA/MED1/PIAS3/BCL6/HIF1A/HIPK2/SP3/STAT3/FOXO3/STAT1/PML/ASH2L/WDR5/SETD1A/HSPA1B/PRKDC/MAPK14/PARP1/HSPA1A/NFKBIA/PAF1/ERCC2	45
indirect_ppi	BP	GO:0070897	transcription preinitiation complex assembly	17/380	37/18866	1.14099e-19	7.86911e-18	4.32967e-18	SMARCB1/SMARCA4/TP53/TBP/HMGB1/ESR1/GTF2A2/TAF12/CREB1/GTF2B/TAF1B/TAF1C/BRF1/TAF7/TAF7L/TAF1/TAF11	17
indirect_ppi	BP	GO:0007623	circadian rhythm	33/380	218/18866	1.24057e-19	8.41786e-18	4.6316e-18	EP300/TP53/KDM5A/HDAC2/HDAC1/PPP1CC/KLF9/RELB/SIN3A/JUN/PPP1CA/EZH2/NCOR1/HDAC3/CREB1/PPARG/AHR/OGT/SIRT1/EGR1/PPARGC1A/PPARA/HNRNPU/PML/PRKDC/TOP1/CSNK1D/MAPK9/CSNK1E/HUWE1/SUV39H2/ATF4/JUND	33
indirect_ppi	BP	GO:0051052	regulation of DNA metabolic process	41/380	365/18866	3.29771e-19	2.20214e-17	1.21164e-17	TP53/SRC/HMGB1/ARID2/BRCA1/HSF1/MYC/TOX/TFDP1/PPARG/CTNNB1/SUPT6H/HSP90AB1/TWIST1/SIRT1/MSH6/CDK2/BCL6/PPARGC1A/TP53BP1/AKT1/KPNA2/SUB1/HNRNPU/STAT6/PML/MEN1/CHEK1/PRKDC/ATR/PARP1/CDK9/MSH2/ERCC6/BLM/CCT6A/SETD2/DHX9/ERCC2/FUS/XRCC5	41
indirect_ppi	CC	GO:0005665	RNA polymerase II, core complex	12/380	15/19559	1.05118e-18	2.24252e-17	1.48764e-17	POLR2A/POLR2J/POLR2K/POLR2G/POLR2B/POLR2D/POLR2F/POLR2I/POLR2L/POLR2H/POLR2E/POLR2C	12
indirect_ppi	MF	GO:0003899	DNA-directed 5'-3' RNA polymerase activity	17/381	40/18352	9.95517e-19	2.29443e-17	1.45211e-17	POLR2A/POLR3F/MED21/POLR3A/POLR3B/PRIM1/POLR2J/POLR2K/POLR2G/POLR2B/POLR2D/POLR2F/POLR2I/POLR2L/POLR2H/POLR2E/POLR2C	17
indirect_ppi	BP	GO:0044843	cell cycle G1/S phase transition	38/380	310/18866	3.51754e-19	2.31223e-17	1.27222e-17	EP300/TP53/CNOT6/RB1/CCNE1/BRD7/CDK3/MYC/EZH2/CNOT4/TFDP1/PLAGL1/MDM4/CDK2/MDM2/RBL2/AKT1/APEX1/CARM1/PML/MEN1/PRKDC/PRIM1/PIAS1/CDK7/E2F1/CHEK2/CCNH/RRM2/POLA1/MNAT1/BCL2/PAF1/CNOT3/CNOT2/CNOT1/TAF10/TAF1	38
indirect_ppi	BP	GO:0008630	intrinsic apoptotic signaling pathway in response to DNA damage	24/380	103/18866	4.03271e-19	2.6101e-17	1.4361e-17	EP300/TP53/BRCA1/PIAS4/XPA/SIRT1/MSH6/TP73/TP63/HIPK2/ING2/BCL3/PML/TAF9/PRKDC/TAF9B/ABL1/BCL2L1/E2F1/CHEK2/MSH2/ERCC6/BCL2/HNRNPK	24
indirect_ppi	MF	GO:0031625	ubiquitin protein ligase binding	37/381	297/18352	1.62579e-18	3.57674e-17	2.26366e-17	TP53/RELA/POLR2A/RB1/SRC/HSPA8/BRCA1/ACTG1/JUN/PIAS4/TRAF2/HSPA5/PAX6/HSP90AB1/TSG101/SMAD1/MDM2/HIF1A/PPARGC1A/SMAD4/SMAD3/SMAD2/PML/HSPA1B/UBB/PIAS1/DAXX/UBE2A/HSPA1A/RPS27A/CHEK2/UBC/NFKBIA/BCL2/HSPD1/TRIB3/XRCC5	37
indirect_ppi	BP	GO:0072401	signal transduction involved in DNA integrity checkpoint	21/380	73/18866	5.85248e-19	3.67484e-17	2.02193e-17	EP300/TP53/CNOT6/BRCA1/CNOT4/TFDP1/CDC14B/PLAGL1/MDM4/CDK2/MDM2/RBL2/CARM1/PML/CHEK1/PRKDC/E2F1/CHEK2/CNOT3/CNOT2/CNOT1	21
indirect_ppi	BP	GO:0072422	signal transduction involved in DNA damage checkpoint	21/380	73/18866	5.85248e-19	3.67484e-17	2.02193e-17	EP300/TP53/CNOT6/BRCA1/CNOT4/TFDP1/CDC14B/PLAGL1/MDM4/CDK2/MDM2/RBL2/CARM1/PML/CHEK1/PRKDC/E2F1/CHEK2/CNOT3/CNOT2/CNOT1	21
indirect_ppi	BP	GO:0072395	signal transduction involved in cell cycle checkpoint	21/380	74/18866	8.02272e-19	4.95709e-17	2.72744e-17	EP300/TP53/CNOT6/BRCA1/CNOT4/TFDP1/CDC14B/PLAGL1/MDM4/CDK2/MDM2/RBL2/CARM1/PML/CHEK1/PRKDC/E2F1/CHEK2/CNOT3/CNOT2/CNOT1	21
indirect_ppi	BP	GO:0009755	hormone-mediated signaling pathway	31/380	200/18866	8.13023e-19	4.95709e-17	2.72744e-17	ZMIZ1/SMARCA4/EP300/SRC/HDAC1/BRCA1/NR3C1/ESR1/ARID1A/NCOR1/AR/PHB/THRB/NCOA1/PPARG/NCOR2/DDX5/SIRT1/MED1/TP63/PPARA/CARM1/TRIP4/GTF2H1/DAXX/PARP1/CSNK2B/CNOT2/CNOT1/TAF7/RXRA	31
indirect_ppi	MF	GO:0008022	protein C-terminus binding	30/381	189/18352	3.44371e-18	7.24677e-17	4.58636e-17	EP300/POLR2A/TOP2B/SRC/PPP1CC/PIAS4/YEATS4/PHB/CTBP1/SP1/PPARG/PPP2CB/CTNNB1/SIRT1/MDC1/PIAS3/CITED1/NCL/PPP2CA/PIAS1/XRCC6/ABL1/ERCC3/CDK7/MSH2/ERCC6/TAF13/ATF4/ERCC2/XRCC5	30
indirect_ppi	BP	GO:0032922	circadian regulation of gene expression	20/380	66/18866	1.2818e-18	7.7036e-17	4.23861e-17	KDM5A/HDAC2/HDAC1/PPP1CC/RELB/PPP1CA/HDAC3/AHR/OGT/SIRT1/EGR1/PPARGC1A/PPARA/HNRNPU/PML/TOP1/CSNK1D/CSNK1E/HUWE1/ATF4	20
indirect_ppi	BP	GO:0000075	cell cycle checkpoint	32/380	219/18866	1.33704e-18	7.92244e-17	4.35901e-17	EP300/TP53/CNOT6/RB1/TOP2B/BRCA1/CNOT4/TFDP1/CDC14B/PLAGL1/MDC1/MDM4/CDK2/MDM2/TP53BP1/RBL2/CARM1/ATF2/PML/CHEK1/PRKDC/MAPK14/ATR/BCL2L1/E2F1/CHEK2/MSH2/ERCC6/BLM/CNOT3/CNOT2/CNOT1	32
indirect_ppi	CC	GO:0032993	protein-DNA complex	30/380	205/19559	6.00785e-18	1.21422e-16	8.05484e-17	EP300/TBP/TCF7L2/KDM5A/FOS/GATA1/ESR1/GTF2A1/SP1/CTNNB1/ZBTB17/XPA/MED1/NFYB/SP3/GTF2B/PRKDC/PRIM1/TOP1/XRCC6/ERCC3/PARP1/POLA1/GTF2F2/GTF2E1/GTF2H3/POLR2H/JUND/ERCC5/XRCC5	30
indirect_ppi	MF	GO:0034062	5'-3' RNA polymerase activity	17/381	44/18352	7.13906e-18	1.38212e-16	8.74723e-17	POLR2A/POLR3F/MED21/POLR3A/POLR3B/PRIM1/POLR2J/POLR2K/POLR2G/POLR2B/POLR2D/POLR2F/POLR2I/POLR2L/POLR2H/POLR2E/POLR2C	17
indirect_ppi	MF	GO:0097747	RNA polymerase activity	17/381	44/18352	7.13906e-18	1.38212e-16	8.74723e-17	POLR2A/POLR3F/MED21/POLR3A/POLR3B/PRIM1/POLR2J/POLR2K/POLR2G/POLR2B/POLR2D/POLR2F/POLR2I/POLR2L/POLR2H/POLR2E/POLR2C	17
indirect_ppi	BP	GO:0040029	regulation of gene expression, epigenetic	31/380	209/18866	3.01907e-18	1.76406e-16	9.70605e-17	ZMIZ1/EP300/TBP/RBBP4/HDAC2/ACTB/HMGB1/BRCA1/BAZ1B/KAT2B/SIN3A/ARID1B/ARID1A/EZH2/HIRA/SMARCD1/CTBP1/CTNNB1/KAT2A/SIRT1/HNRNPU/TAF1B/CHEK1/TAF1C/TAF1A/ERCC6/POLR2K/POLR2F/POLR2L/POLR2H/POLR2E	31
indirect_ppi	MF	GO:0042826	histone deacetylase binding	24/381	115/18352	1.24396e-17	2.31568e-16	1.46556e-16	TP53/RELA/RBBP4/HDAC2/TOP2B/HDAC1/CEBPB/KAT2B/NCOR1/HDAC3/PHB/CBX5/MEF2A/SP1/NCOR2/HSP90AB1/CHD4/KAT2A/HIF1A/KPNA2/HSPA1B/PARP1/HSPA1A/HDAC9	24
indirect_ppi	BP	GO:0043401	steroid hormone mediated signaling pathway	26/380	139/18866	4.6306e-18	2.66862e-16	1.4683e-16	ZMIZ1/SMARCA4/EP300/SRC/HDAC1/BRCA1/NR3C1/ESR1/ARID1A/NCOR1/AR/PHB/NCOR2/DDX5/SIRT1/MED1/TP63/PPARA/CARM1/TRIP4/DAXX/PARP1/CNOT2/CNOT1/TAF7/RXRA	26
indirect_ppi	BP	GO:0032986	protein-DNA complex disassembly	13/380	20/18866	5.00004e-18	2.8204e-16	1.55181e-16	SMARCB1/SMARCA4/SMARCD3/SMARCC1/SMARCE1/ARID2/SMARCD2/SUPT16H/MYC/SMARCC2/ARID1A/SMARCD1/SET	13
indirect_ppi	BP	GO:0051090	regulation of DNA-binding transcription factor activity	44/380	455/18866	5.02805e-18	2.8204e-16	1.55181e-16	SMARCB1/SMARCA4/EP300/RELA/TCF7L2/RB1/KDM5A/HDAC2/FOS/JUN/PIAS4/ESR1/EZH2/AR/TRAF2/TAF12/TFDP1/PPARG/CTNNB1/TWIST1/RPS6KA5/SIRT1/JMY/PPARGC1A/HIPK2/TP53BP1/SMAD3/AKT1/STAT3/CARM1/ATF2/MEN1/HSPA1B/UBB/CHUK/MAPK14/MAPK9/HSPA1A/RPS27A/UBC/NFKBIA/NFKBIB/TAF1/DHX9	44
indirect_ppi	BP	GO:2001252	positive regulation of chromosome organization	29/380	182/18866	5.17061e-18	2.8622e-16	1.57482e-16	SMARCB1/TP53/RB1/BRCA1/BRD7/SIN3A/CTR9/CTBP1/CTNNB1/OGT/FEN1/RPS6KA5/KAT2A/SIRT1/BCL6/PPARGC1A/SMAD4/ING2/HNRNPU/PML/WDR5/ATR/CDK9/CCT6A/PAF1/RTF1/GTF2H2/TADA2B/XRCC5	29
indirect_ppi	BP	GO:0071103	DNA conformation change	39/380	355/18866	5.59305e-18	3.05584e-16	1.68136e-16	TP53/SOX9/RBBP4/RUVBL1/TOP2B/HMGB1/HDAC1/CHAF1A/RAD23B/HIRA/CHD4/ASF1B/CHD8/XPA/SIRT1/NAP1L1/SET/GTF2H1/UBB/TOP1/XRCC6/ABL1/DAXX/ERCC3/PARP1/RPS27A/ERCC6/UBC/BLM/MNAT1/PAF1/GTF2F2/GTF2H2/GTF2H4/GTF2H3/DHX9/ERCC2/BRD2/XRCC5	39
indirect_ppi	BP	GO:0045787	positive regulation of cell cycle	41/380	396/18866	6.45524e-18	3.48169e-16	1.91566e-16	EP300/HCFC1/TP53/CNOT6/SMARCD3/RB1/SRC/BRCA1/HSF1/SIN3A/EZH2/CNOT4/TFDP1/CDC14B/HSP90AB1/PLAGL1/FEN1/ZBTB17/TP73/MED1/CITED2/MDM4/CDK2/MDM2/RBL2/AKT1/APEX1/CARM1/HNRNPU/PML/CHEK1/ABL1/CDK9/E2F1/CHEK2/MSX1/MNAT1/PAF1/CNOT3/CNOT2/CNOT1	41
indirect_ppi	BP	GO:0061614	pri-miRNA transcription by RNA polymerase II	18/380	53/18866	6.77673e-18	3.60883e-16	1.98561e-16	SMARCA4/TP53/SOX9/RELA/FOS/JUN/NR3C1/PPARG/DDX5/SMAD1/YY1/EGR1/HIF1A/PPARA/SMAD4/SMAD3/STAT3/FOXO3	18
indirect_ppi	BP	GO:0030518	intracellular steroid hormone receptor signaling pathway	24/380	116/18866	7.83046e-18	4.06701e-16	2.23771e-16	ZMIZ1/SMARCA4/EP300/SRC/HDAC1/BRCA1/NR3C1/ESR1/ARID1A/NCOR1/AR/PHB/NCOR2/DDX5/SIRT1/MED1/TP63/CARM1/TRIP4/DAXX/PARP1/CNOT2/CNOT1/TAF7	24
indirect_ppi	BP	GO:0032392	DNA geometric change	24/380	116/18866	7.83046e-18	4.06701e-16	2.23771e-16	TP53/RUVBL1/HMGB1/RAD23B/CHD4/CHD8/XPA/GTF2H1/UBB/XRCC6/ERCC3/PARP1/RPS27A/ERCC6/UBC/BLM/MNAT1/GTF2F2/GTF2H2/GTF2H4/GTF2H3/DHX9/ERCC2/XRCC5	24
indirect_ppi	BP	GO:0070997	neuron death	39/380	360/18866	9.09788e-18	4.66766e-16	2.5682e-16	TP53/RB1/CEBPB/FOS/HSF1/JUN/TOX3/TRAF2/THRB/CREB1/HSPA5/CTNNB1/HSP90AB1/SIRT1/EGR1/TP63/HIF1A/PPARGC1A/HIPK2/PPARA/AKT1/STAT3/FOXO3/SET/ATF2/TFAP2A/CITED1/UBB/PIN1/ABL1/DAXX/BCL2L1/PARP1/MSH2/TP53BP2/BCL2/HSPD1/ATF4/REL	39
indirect_ppi	CC	GO:0070461	SAGA-type complex	14/380	28/19559	2.69788e-17	5.17994e-16	3.43625e-16	HCFC1/SUPT3H/KAT2B/TAF5/TAF12/KAT2A/TAF9/TAF9B/TAF6/TAF7/TAF4/TAF10/TADA2B/TAF2	14
indirect_ppi	BP	GO:0000082	G1/S transition of mitotic cell cycle	35/380	287/18866	1.12867e-17	5.72085e-16	3.14768e-16	EP300/TP53/CNOT6/RB1/CCNE1/BRD7/CDK3/MYC/EZH2/CNOT4/TFDP1/PLAGL1/MDM4/CDK2/MDM2/RBL2/AKT1/APEX1/CARM1/PML/PRKDC/PRIM1/PIAS1/CDK7/E2F1/CHEK2/CCNH/RRM2/POLA1/MNAT1/BCL2/CNOT3/CNOT2/CNOT1/TAF10	35
indirect_ppi	BP	GO:0071560	cellular response to transforming growth factor beta stimulus	33/380	252/18866	1.14577e-17	5.73837e-16	3.15732e-16	ZMIZ1/EP300/TP53/SOX9/HDAC2/SRC/CREBBP/FOS/JUN/NR3C1/CREB1/STK11/HSPA5/HSP90AB1/SIRT1/SMAD1/CITED2/PPARGC1A/HIPK2/SMAD4/SMAD3/ING2/SMAD2/CITED1/PML/MEN1/UBB/PIN1/PARP1/WWOX/HSPA1A/RPS27A/UBC	33
indirect_ppi	BP	GO:0010212	response to ionizing radiation	26/380	144/18866	1.16167e-17	5.74959e-16	3.16349e-16	TP53/BRCA1/HSF1/MYC/STK11/HSPA5/SIRT1/KAT5/EGR1/MDM2/TP53BP1/PML/MEN1/PRKDC/XRCC6/MAPK14/ATR/BCL2L1/PARP1/CHEK2/MSH2/ERCC6/BLM/BCL2/GRB2/XRCC5	26
indirect_ppi	CC	GO:0033276	transcription factor TFTC complex	11/380	14/19559	4.45598e-17	8.14809e-16	5.40525e-16	SUPT3H/TAF5/TAF12/KAT2A/TAF9/TAF9B/TAF6/TAF7/TAF4/TAF10/TAF2	11
indirect_ppi	CC	GO:0044665	MLL1/2 complex	14/380	29/19559	5.12479e-17	8.55617e-16	5.67597e-16	HCFC1/RBBP5/RUVBL1/CHD8/PELP1/SENP3/ASH2L/WDR5/HCFC2/TAF9/TAF6/TAF7/TAF4/TAF1	14
indirect_ppi	CC	GO:0071339	MLL1 complex	14/380	29/19559	5.12479e-17	8.55617e-16	5.67597e-16	HCFC1/RBBP5/RUVBL1/CHD8/PELP1/SENP3/ASH2L/WDR5/HCFC2/TAF9/TAF6/TAF7/TAF4/TAF1	14
indirect_ppi	BP	GO:0044774	mitotic DNA integrity checkpoint	23/380	108/18866	1.94122e-17	9.49618e-16	5.2249e-16	EP300/TP53/CNOT6/TOP2B/CNOT4/TFDP1/PLAGL1/MDC1/MDM4/CDK2/MDM2/RBL2/CARM1/ATF2/PML/PRKDC/E2F1/CHEK2/MSH2/BLM/CNOT3/CNOT2/CNOT1	23
indirect_ppi	BP	GO:0071559	response to transforming growth factor beta	33/380	258/18866	2.3556e-17	1.13908e-15	6.26736e-16	ZMIZ1/EP300/TP53/SOX9/HDAC2/SRC/CREBBP/FOS/JUN/NR3C1/CREB1/STK11/HSPA5/HSP90AB1/SIRT1/SMAD1/CITED2/PPARGC1A/HIPK2/SMAD4/SMAD3/ING2/SMAD2/CITED1/PML/MEN1/UBB/PIN1/PARP1/WWOX/HSPA1A/RPS27A/UBC	33
indirect_ppi	MF	GO:1990841	promoter-specific chromatin binding	18/381	58/18352	7.26268e-17	1.3019e-15	8.23953e-16	TP53/POLR2A/HDAC2/HDAC1/HSF1/EZH2/DDX5/MED1/EGR1/PPARGC1A/RBL2/GTF2B/HNRNPU/STAT1/ERCC3/TAF10/GTF2F1/DHX9	18
indirect_ppi	BP	GO:2001233	regulation of apoptotic signaling pathway	41/380	413/18866	2.91862e-17	1.3953e-15	7.67709e-16	TP53/RELA/TCF7L2/RB1/SRC/HDAC1/BRCA1/PIAS4/GATA1/PPP1CA/AR/TRAF2/TFDP1/CTNNB1/SIRT1/TP73/ING5/MDM2/TP63/HIF1A/SMAD3/AKT1/ING2/ATF3/PML/TAF9/HSPA1B/TAF9B/UBB/HTT/MAPK9/BCL2L1/PARP1/WWOX/E2F1/HSPA1A/MSX1/TP53BP2/BCL2/HNRNPK/CSNK2A2	41
indirect_ppi	BP	GO:2001020	regulation of response to DNA damage stimulus	31/380	226/18866	3.00935e-17	1.39805e-15	7.69221e-16	TP53/HMGB1/ARID2/BRCA1/HSF1/PIAS4/MYC/TWIST1/DDX5/SIRT1/MDM2/TP53BP1/ING2/PML/TAF9/CHEK1/PRKDC/TAF9B/ABL1/ATR/BCL2L1/PARP1/CDK9/CHEK2/ERCC6/MSX1/BCL2/SETD2/HNRNPK/DHX9/FUS	31
indirect_ppi	BP	GO:0072431	signal transduction involved in mitotic G1 DNA damage checkpoint	18/380	57/18866	3.02406e-17	1.39805e-15	7.69221e-16	EP300/TP53/CNOT6/CNOT4/TFDP1/PLAGL1/MDM4/CDK2/MDM2/RBL2/CARM1/PML/PRKDC/E2F1/CHEK2/CNOT3/CNOT2/CNOT1	18
indirect_ppi	BP	GO:1902400	intracellular signal transduction involved in G1 DNA damage checkpoint	18/380	57/18866	3.02406e-17	1.39805e-15	7.69221e-16	EP300/TP53/CNOT6/CNOT4/TFDP1/PLAGL1/MDM4/CDK2/MDM2/RBL2/CARM1/PML/PRKDC/E2F1/CHEK2/CNOT3/CNOT2/CNOT1	18
indirect_ppi	BP	GO:0070646	protein modification by small protein removal	35/380	300/18866	4.63342e-17	2.11878e-15	1.16578e-15	EP300/HCFC1/TP53/SUPT3H/RUVBL1/ACTB/ACTL6A/BRCA1/USP10/KAT2B/MYC/ESR1/RAD23B/AR/TRAF2/BARD1/OGT/KAT2A/SMAD1/YY1/COPS6/MDM4/MDM2/HIF1A/SMAD4/SMAD3/SENP3/SMAD2/TAF9B/UBB/RPS27A/UBC/NFKBIA/TAF10/TADA2B	35
indirect_ppi	BP	GO:0009416	response to light stimulus	36/380	319/18866	4.75592e-17	2.15142e-15	1.18373e-15	EP300/TP53/RELA/CREBBP/PPP1CC/FOS/MYC/PPP1CA/CREB1/STK11/FEN1/XPA/SIRT1/MSH6/YY1/MDM2/HIF1A/AKT1/BCL3/PML/MEN1/CHEK1/PIAS1/ERCC3/ATR/UBE2A/PARP1/MSH2/ERCC6/BCL2/GTF2H2/TAF1/ATF4/ERCC2/JUND/ERCC5	36
indirect_ppi	CC	GO:0071565	nBAF complex	11/380	15/19559	1.64209e-16	2.62734e-15	1.74292e-15	SMARCB1/SMARCA4/SMARCD3/SMARCC1/SMARCE1/ACTL6B/SMARCA2/ARID1B/SMARCC2/ARID1A/SMARCD1	11
indirect_ppi	BP	GO:0044773	mitotic DNA damage checkpoint	22/380	101/18866	5.87264e-17	2.62832e-15	1.44613e-15	EP300/TP53/CNOT6/CNOT4/TFDP1/PLAGL1/MDC1/MDM4/CDK2/MDM2/RBL2/CARM1/ATF2/PML/PRKDC/E2F1/CHEK2/MSH2/BLM/CNOT3/CNOT2/CNOT1	22
indirect_ppi	BP	GO:0072413	signal transduction involved in mitotic cell cycle checkpoint	18/380	59/18866	6.08246e-17	2.63803e-15	1.45147e-15	EP300/TP53/CNOT6/CNOT4/TFDP1/PLAGL1/MDM4/CDK2/MDM2/RBL2/CARM1/PML/PRKDC/E2F1/CHEK2/CNOT3/CNOT2/CNOT1	18
indirect_ppi	BP	GO:1902402	signal transduction involved in mitotic DNA damage checkpoint	18/380	59/18866	6.08246e-17	2.63803e-15	1.45147e-15	EP300/TP53/CNOT6/CNOT4/TFDP1/PLAGL1/MDM4/CDK2/MDM2/RBL2/CARM1/PML/PRKDC/E2F1/CHEK2/CNOT3/CNOT2/CNOT1	18
indirect_ppi	BP	GO:1902403	signal transduction involved in mitotic DNA integrity checkpoint	18/380	59/18866	6.08246e-17	2.63803e-15	1.45147e-15	EP300/TP53/CNOT6/CNOT4/TFDP1/PLAGL1/MDM4/CDK2/MDM2/RBL2/CARM1/PML/PRKDC/E2F1/CHEK2/CNOT3/CNOT2/CNOT1	18
indirect_ppi	BP	GO:0006337	nucleosome disassembly	12/380	18/18866	6.24978e-17	2.68294e-15	1.47618e-15	SMARCB1/SMARCA4/SMARCD3/SMARCC1/SMARCE1/ARID2/SMARCD2/SUPT16H/SMARCC2/ARID1A/SMARCD1/SET	12
indirect_ppi	BP	GO:0008380	RNA splicing	44/380	487/18866	6.52073e-17	2.77098e-15	1.52462e-15	POLR2A/IWS1/DHX15/HSPA8/SF3B3/SUPT6H/WDR33/DDX5/PPARGC1A/HNRNPU/SNIP1/U2AF2/SNRPN/SNRNP70/EFTUD2/PPIG/NCL/HNRNPUL1/PPP2CA/YBX1/SMN2/HSPA1A/SMN1/GTF2F2/SNRNP40/CLP1/LSM2/SPEN/POLR2J/POLR2K/POLR2G/HNRNPK/POLR2B/POLR2D/GTF2F1/HTATSF1/POLR2F/DHX9/POLR2I/POLR2L/POLR2H/POLR2E/POLR2C/FUS	44
indirect_ppi	BP	GO:0043044	ATP-dependent chromatin remodeling	21/380	90/18866	6.71001e-17	2.8229e-15	1.55319e-15	SMARCB1/SMARCA4/RBBP4/SMARCC1/RUVBL1/HDAC2/ACTB/SMARCE1/ACTL6A/HDAC1/ACTL6B/SMARCD2/SMARCA2/ARID1B/SRCAP/PBRM1/SMARCC2/ARID1A/CHD4/CHD8/ERCC6	21
indirect_ppi	BP	GO:0001819	positive regulation of cytokine production	42/380	447/18866	8.57864e-17	3.5733e-15	1.96607e-15	EP300/RELA/HDAC2/POLR3F/SRC/CREBBP/HMGB1/CEBPB/BRCA1/TRAF2/PHB/POLR3A/CREB1/CTNNB1/POLR3B/TWIST1/IRF1/EGR1/HIF1A/SMAD3/STAT3/IRF3/ATF2/STAT1/STAT6/BCL3/HSPA1B/PRKDC/CHUK/XRCC6/MAPK14/HSPA1A/HSPD1/SETD2/POLR2K/ATF4/POLR2F/DHX9/POLR2L/POLR2H/POLR2E/XRCC5	42
indirect_ppi	BP	GO:0043967	histone H4 acetylation	19/380	70/18866	9.53052e-17	3.93087e-15	2.16281e-15	SMARCB1/EP300/HCFC1/RUVBL1/IWS1/ACTL6A/ACTL6B/BRCA1/YEATS4/CTBP1/NCOA1/OGT/KAT2A/SIRT1/ING5/KAT5/ING4/WDR5/TAF7	19
indirect_ppi	BP	GO:0048545	response to steroid hormone	37/380	346/18866	1.01074e-16	4.12831e-15	2.27144e-15	ZMIZ1/SMARCA4/EP300/RELA/SRC/HDAC1/BRCA1/FOS/KLF9/NR3C1/ESR1/ARID1A/NCOR1/AR/PHB/NCOA1/NCOR2/DDX5/SIRT1/MED1/MDM2/TP63/NOTCH1/PPARA/FOXO3/CARM1/HNRNPU/TRIP4/ACTA1/DAXX/PARP1/BCL2/CNOT2/CNOT1/HSPD1/TAF7/RXRA	37
indirect_ppi	CC	GO:0017053	transcription repressor complex	19/380	76/19559	2.6893e-16	4.13077e-15	2.74026e-15	RBBP4/HDAC2/HMGB1/HDAC1/RELB/SIN3A/JUN/GATA1/NCOR1/HDAC3/CTBP1/CBX5/SP1/NCOR2/CHD4/GPS2/CTBP2/SP3/SPEN	19
indirect_ppi	BP	GO:0071158	positive regulation of cell cycle arrest	20/380	81/18866	1.12351e-16	4.5448e-15	2.5006e-15	EP300/TP53/CNOT6/BRCA1/CNOT4/TFDP1/PLAGL1/ZBTB17/TP73/MDM4/CDK2/MDM2/RBL2/CARM1/PML/E2F1/CHEK2/CNOT3/CNOT2/CNOT1	20
indirect_ppi	BP	GO:0071383	cellular response to steroid hormone stimulus	29/380	206/18866	1.61667e-16	6.47746e-15	3.56397e-15	ZMIZ1/SMARCA4/EP300/SRC/HDAC1/BRCA1/KLF9/NR3C1/ESR1/ARID1A/NCOR1/AR/PHB/NCOR2/DDX5/SIRT1/MED1/TP63/PPARA/FOXO3/CARM1/HNRNPU/TRIP4/DAXX/PARP1/CNOT2/CNOT1/TAF7/RXRA	29
indirect_ppi	BP	GO:0071156	regulation of cell cycle arrest	22/380	106/18866	1.75868e-16	6.97996e-15	3.84045e-15	EP300/TP53/CNOT6/BRCA1/CNOT4/TFDP1/HSP90AB1/PLAGL1/ZBTB17/TP73/MDM4/CDK2/MDM2/RBL2/CARM1/PML/CDK9/E2F1/CHEK2/CNOT3/CNOT2/CNOT1	22
indirect_ppi	BP	GO:0031571	mitotic G1 DNA damage checkpoint	18/380	63/18866	2.25951e-16	8.88388e-15	4.88801e-15	EP300/TP53/CNOT6/CNOT4/TFDP1/PLAGL1/MDM4/CDK2/MDM2/RBL2/CARM1/PML/PRKDC/E2F1/CHEK2/CNOT3/CNOT2/CNOT1	18
indirect_ppi	MF	GO:0004402	histone acetyltransferase activity	17/381	55/18352	5.76487e-16	9.96499e-15	6.30668e-15	EP300/SUPT3H/CREBBP/KAT2B/SRCAP/TAF12/NCOA1/OGT/NCOA3/KAT2A/KAT5/GTF2B/ATF2/WDR5/TAF9/TAF10/TAF1	17
indirect_ppi	BP	GO:0032508	DNA duplex unwinding	22/380	108/18866	2.67997e-16	1.04395e-14	5.7439e-15	RUVBL1/RAD23B/CHD4/CHD8/XPA/GTF2H1/UBB/XRCC6/ERCC3/PARP1/RPS27A/ERCC6/UBC/BLM/MNAT1/GTF2F2/GTF2H2/GTF2H4/GTF2H3/DHX9/ERCC2/XRCC5	22
indirect_ppi	BP	GO:0044783	G1 DNA damage checkpoint	18/380	64/18866	3.08647e-16	1.18044e-14	6.49488e-15	EP300/TP53/CNOT6/CNOT4/TFDP1/PLAGL1/MDM4/CDK2/MDM2/RBL2/CARM1/PML/PRKDC/E2F1/CHEK2/CNOT3/CNOT2/CNOT1	18
indirect_ppi	BP	GO:0044819	mitotic G1/S transition checkpoint	18/380	64/18866	3.08647e-16	1.18044e-14	6.49488e-15	EP300/TP53/CNOT6/CNOT4/TFDP1/PLAGL1/MDM4/CDK2/MDM2/RBL2/CARM1/PML/PRKDC/E2F1/CHEK2/CNOT3/CNOT2/CNOT1	18
indirect_ppi	BP	GO:0045637	regulation of myeloid cell differentiation	32/380	263/18866	3.18621e-16	1.2076e-14	6.64436e-15	EP300/RBBP5/RB1/CREBBP/HDAC1/CEBPB/FOS/KAT2B/SIN3A/JUN/GATA1/MYC/CTR9/CNOT4/CREB1/CTNNB1/GABPA/MED1/PIAS3/HIF1A/STAT3/FOXO3/STAT1/ASH2L/WDR5/SETD1A/HSPA1B/PRKDC/MAPK14/HSPA1A/NFKBIA/PAF1	32
indirect_ppi	MF	GO:0001085	RNA polymerase II transcription factor binding	17/381	56/18352	8.12262e-16	1.35564e-14	8.57961e-15	EP300/TP53/CREBBP/HDAC1/PIAS4/GATA1/HIRA/AR/MEF2A/CTNNB1/NFATC1/PIAS3/SMAD4/PIAS1/SPEN/ATF4/DHX9	17
indirect_ppi	BP	GO:0016579	protein deubiquitination	33/380	283/18866	3.85081e-16	1.44646e-14	7.95858e-15	EP300/HCFC1/TP53/SUPT3H/RUVBL1/ACTB/ACTL6A/BRCA1/USP10/KAT2B/MYC/ESR1/RAD23B/AR/TRAF2/BARD1/OGT/KAT2A/SMAD1/YY1/MDM4/MDM2/HIF1A/SMAD4/SMAD3/SMAD2/TAF9B/UBB/RPS27A/UBC/NFKBIA/TAF10/TADA2B	33
indirect_ppi	BP	GO:1901214	regulation of neuron death	35/380	321/18866	3.88787e-16	1.44746e-14	7.96407e-15	TP53/CEBPB/FOS/HSF1/JUN/TOX3/TRAF2/CREB1/CTNNB1/HSP90AB1/SIRT1/EGR1/HIF1A/PPARGC1A/HIPK2/PPARA/AKT1/STAT3/FOXO3/SET/ATF2/TFAP2A/CITED1/UBB/PIN1/ABL1/DAXX/BCL2L1/PARP1/MSH2/TP53BP2/BCL2/HSPD1/ATF4/REL	35
indirect_ppi	BP	GO:0035019	somatic stem cell population maintenance	19/380	75/18866	3.92843e-16	1.44973e-14	7.97656e-15	SOX9/POLR2A/MYC/TP63/SMAD4/STAT3/SMAD2/ASCL2/POLR2J/POLR2K/POLR2G/POLR2B/POLR2D/POLR2F/POLR2I/POLR2L/POLR2H/POLR2E/POLR2C	19
indirect_ppi	BP	GO:0031498	chromatin disassembly	12/380	20/18866	4.08954e-16	1.49606e-14	8.23149e-15	SMARCB1/SMARCA4/SMARCD3/SMARCC1/SMARCE1/ARID2/SMARCD2/SUPT16H/SMARCC2/ARID1A/SMARCD1/SET	12
indirect_ppi	BP	GO:0007093	mitotic cell cycle checkpoint	26/380	166/18866	4.38279e-16	1.58952e-14	8.7457e-15	EP300/TP53/CNOT6/RB1/TOP2B/BRCA1/CNOT4/TFDP1/PLAGL1/MDC1/MDM4/CDK2/MDM2/RBL2/CARM1/ATF2/PML/PRKDC/BCL2L1/E2F1/CHEK2/MSH2/BLM/CNOT3/CNOT2/CNOT1	26
indirect_ppi	BP	GO:0051101	regulation of DNA binding	23/380	124/18866	4.91814e-16	1.75369e-14	9.64902e-15	EP300/RB1/HDAC2/HMGB1/SIN3A/JUN/GATA1/PPARG/CTNNB1/PAX6/TWIST1/HIPK2/GTF2B/BCL3/TXN/PARP1/E2F1/MSX1/NFKBIA/CSNK2B/TAF10/TAF1/ERCC2	23
indirect_ppi	BP	GO:0006977	DNA damage response, signal transduction by p53 class mediator resulting in cell cycle arrest	17/380	56/18866	4.96053e-16	1.75369e-14	9.64902e-15	EP300/TP53/CNOT6/CNOT4/TFDP1/PLAGL1/MDM4/CDK2/MDM2/RBL2/CARM1/PML/E2F1/CHEK2/CNOT3/CNOT2/CNOT1	17
indirect_ppi	BP	GO:0010332	response to gamma radiation	17/380	56/18866	4.96053e-16	1.75369e-14	9.64902e-15	TP53/HSF1/MYC/HSPA5/EGR1/MDM2/PML/MEN1/PRKDC/XRCC6/ATR/BCL2L1/PARP1/CHEK2/ERCC6/BCL2/XRCC5	17
indirect_ppi	MF	GO:0061733	peptide-lysine-N-acetyltransferase activity	17/381	57/18352	1.13578e-15	1.83239e-14	1.15969e-14	EP300/SUPT3H/CREBBP/KAT2B/SRCAP/TAF12/NCOA1/OGT/NCOA3/KAT2A/KAT5/GTF2B/ATF2/WDR5/TAF9/TAF10/TAF1	17
indirect_ppi	BP	GO:0007179	transforming growth factor beta receptor signaling pathway	28/380	202/18866	8.2237e-16	2.88309e-14	1.58631e-14	ZMIZ1/EP300/TP53/SRC/CREBBP/FOS/JUN/CREB1/STK11/HSPA5/HSP90AB1/SIRT1/SMAD1/CITED2/HIPK2/SMAD4/SMAD3/ING2/SMAD2/CITED1/PML/MEN1/UBB/PIN1/PARP1/HSPA1A/RPS27A/UBC	28
indirect_ppi	BP	GO:0000377	RNA splicing, via transesterification reactions with bulged adenosine as nucleophile	38/380	390/18866	8.41446e-16	2.90161e-14	1.5965e-14	POLR2A/DHX15/HSPA8/SF3B3/WDR33/DDX5/HNRNPU/SNIP1/U2AF2/SNRPN/SNRNP70/EFTUD2/NCL/HNRNPUL1/YBX1/SMN2/SMN1/GTF2F2/SNRNP40/CLP1/LSM2/SPEN/POLR2J/POLR2K/POLR2G/HNRNPK/POLR2B/POLR2D/GTF2F1/HTATSF1/POLR2F/DHX9/POLR2I/POLR2L/POLR2H/POLR2E/POLR2C/FUS	38
indirect_ppi	BP	GO:0000398	mRNA splicing, via spliceosome	38/380	390/18866	8.41446e-16	2.90161e-14	1.5965e-14	POLR2A/DHX15/HSPA8/SF3B3/WDR33/DDX5/HNRNPU/SNIP1/U2AF2/SNRPN/SNRNP70/EFTUD2/NCL/HNRNPUL1/YBX1/SMN2/SMN1/GTF2F2/SNRNP40/CLP1/LSM2/SPEN/POLR2J/POLR2K/POLR2G/HNRNPK/POLR2B/POLR2D/GTF2F1/HTATSF1/POLR2F/DHX9/POLR2I/POLR2L/POLR2H/POLR2E/POLR2C/FUS	38
indirect_ppi	BP	GO:0000375	RNA splicing, via transesterification reactions	38/380	393/18866	1.08217e-15	3.70137e-14	2.03653e-14	POLR2A/DHX15/HSPA8/SF3B3/WDR33/DDX5/HNRNPU/SNIP1/U2AF2/SNRPN/SNRNP70/EFTUD2/NCL/HNRNPUL1/YBX1/SMN2/SMN1/GTF2F2/SNRNP40/CLP1/LSM2/SPEN/POLR2J/POLR2K/POLR2G/HNRNPK/POLR2B/POLR2D/GTF2F1/HTATSF1/POLR2F/DHX9/POLR2I/POLR2L/POLR2H/POLR2E/POLR2C/FUS	38
indirect_ppi	BP	GO:0051099	positive regulation of binding	26/380	174/18866	1.42257e-15	4.8264e-14	2.65554e-14	EP300/TCF7L2/RB1/HMGB1/HSF1/RAN/PPARG/PPP2CB/CTNNB1/PAX6/HSP90AB1/TWIST1/HIPK2/CTBP2/GTF2B/MEN1/TXN/PIN1/PPP2CA/ABL1/PARP1/CDK9/TAF1/DHX9/ERCC2/TRIB3	26
indirect_ppi	MF	GO:0001221	transcription cofactor binding	16/381	51/18352	3.22417e-15	5.03386e-14	3.18585e-14	RELA/ESR1/AR/THRB/CREB1/AHR/ZBTB17/NFATC1/PPARA/SMAD4/SMAD3/FOXO3/UBE2I/CDK9/MAFK/CNOT2	16
indirect_ppi	BP	GO:0031058	positive regulation of histone modification	20/380	92/18866	1.63264e-15	5.49482e-14	3.02331e-14	SMARCB1/TP53/BRCA1/BRD7/CTR9/CTBP1/CTNNB1/OGT/RPS6KA5/KAT2A/SIRT1/BCL6/PPARGC1A/SMAD4/ING2/WDR5/CDK9/PAF1/RTF1/TADA2B	20
indirect_ppi	BP	GO:0048608	reproductive structure development	40/380	443/18866	1.89474e-15	6.32633e-14	3.48082e-14	SOX9/VDR/SMARCC1/KDM5A/SRC/CEBPB/HSF1/GATA1/ESR1/ARID1A/AR/NCOA1/PPARG/STK11/HSPA5/CTNNB1/HSP90AB1/SIRT1/MED1/CITED2/TP63/HIF1A/NOTCH1/SMAD4/AKT1/ING2/SP3/FOXO3/CITED1/MEN1/ASCL2/UBB/MAPK14/BCL2L1/MSH2/BCL2/GRB2/TAF4/SETD2/RXRA	40
indirect_ppi	BP	GO:0000717	nucleotide-excision repair, DNA duplex unwinding	12/380	22/18866	2.02437e-15	6.65589e-14	3.66214e-14	RAD23B/XPA/GTF2H1/UBB/ERCC3/PARP1/RPS27A/UBC/GTF2H2/GTF2H4/GTF2H3/ERCC2	12
indirect_ppi	BP	GO:1902893	regulation of pri-miRNA transcription by RNA polymerase II	16/380	51/18866	2.02509e-15	6.65589e-14	3.66214e-14	SMARCA4/TP53/SOX9/RELA/FOS/JUN/NR3C1/PPARG/SMAD1/YY1/EGR1/HIF1A/PPARA/SMAD3/STAT3/FOXO3	16
indirect_ppi	BP	GO:0007178	transmembrane receptor protein serine/threonine kinase signaling pathway	36/380	359/18866	2.05107e-15	6.66089e-14	3.6649e-14	ZMIZ1/EP300/TP53/SRC/CREBBP/FOS/JUN/CREB1/STK11/HSPA5/HSP90AB1/DDX5/SIRT1/SMAD1/CITED2/EGR1/HIPK2/NOTCH1/SMAD4/SMAD3/ING2/SUB1/SMAD2/CITED1/PML/MEN1/UBB/PIN1/MAPK14/ABL1/PARP1/HSPA1A/RPS27A/UBC/MSX1/CSNK2B	36
indirect_ppi	BP	GO:1902807	negative regulation of cell cycle G1/S phase transition	23/380	132/18866	2.05827e-15	6.66089e-14	3.6649e-14	EP300/TP53/CNOT6/RB1/BRD7/EZH2/CNOT4/TFDP1/PLAGL1/MDM4/CDK2/MDM2/RBL2/CARM1/PML/MEN1/PRKDC/E2F1/CHEK2/BCL2/CNOT3/CNOT2/CNOT1	23
indirect_ppi	MF	GO:0001098	basal transcription machinery binding	18/381	72/18352	5.13026e-15	7.52438e-14	4.76206e-14	TP53/TBP/RUVBL1/ESR1/CTR9/AR/AHR/NCOA3/GTF2B/HNRNPU/PAF1/TAF7/RTF1/SUPT4H1/GTF2F1/GTF2E1/DHX9/ERCC5	18
indirect_ppi	MF	GO:0001099	basal RNA polymerase II transcription machinery binding	18/381	72/18352	5.13026e-15	7.52438e-14	4.76206e-14	TP53/TBP/RUVBL1/ESR1/CTR9/AR/AHR/NCOA3/GTF2B/HNRNPU/PAF1/TAF7/RTF1/SUPT4H1/GTF2F1/GTF2E1/DHX9/ERCC5	18
indirect_ppi	BP	GO:1905269	positive regulation of chromatin organization	21/380	106/18866	2.34404e-15	7.52778e-14	4.14186e-14	SMARCB1/TP53/BRCA1/BRD7/SIN3A/CTR9/CTBP1/CTNNB1/OGT/RPS6KA5/KAT2A/SIRT1/BCL6/PPARGC1A/SMAD4/ING2/WDR5/CDK9/PAF1/RTF1/TADA2B	21
indirect_ppi	BP	GO:2000756	regulation of peptidyl-lysine acetylation	17/380	61/18866	2.47917e-15	7.90142e-14	4.34744e-14	SMARCB1/HDAC2/IWS1/BRCA1/BRD7/SIN3A/CTBP1/TWIST1/RPS6KA5/KAT2A/SIRT1/PPARGC1A/SMAD4/SET/CHEK1/TAF7/TADA2B	17
indirect_ppi	BP	GO:0019083	viral transcription	26/380	178/18866	2.50085e-15	7.91059e-14	4.35249e-14	SMARCB1/SMARCA4/EP300/POLR2A/HDAC1/JUN/SP1/GTF2B/CDK9/RPS27A/GTF2F2/POLR2J/POLR2K/SUPT4H1/POLR2G/POLR2B/POLR2D/GTF2F1/TAF11/POLR2F/DHX9/POLR2I/POLR2L/POLR2H/POLR2E/POLR2C	26
indirect_ppi	BP	GO:0045930	negative regulation of mitotic cell cycle	35/380	341/18866	2.52034e-15	7.91275e-14	4.35368e-14	EP300/TP53/CNOT6/RB1/TOP2B/BRCA1/BRD7/EZH2/CNOT4/TFDP1/CTNNB1/CDC14B/PLAGL1/MDC1/MDM4/CDK2/BCL6/MDM2/SMAD3/RBL2/CARM1/ATF2/PML/CHEK1/PRKDC/ABL1/BCL2L1/E2F1/CHEK2/MSH2/BLM/BCL2/CNOT3/CNOT2/CNOT1	35
indirect_ppi	BP	GO:0061458	reproductive system development	40/380	447/18866	2.56804e-15	8.00277e-14	4.40321e-14	SOX9/VDR/SMARCC1/KDM5A/SRC/CEBPB/HSF1/GATA1/ESR1/ARID1A/AR/NCOA1/PPARG/STK11/HSPA5/CTNNB1/HSP90AB1/SIRT1/MED1/CITED2/TP63/HIF1A/NOTCH1/SMAD4/AKT1/ING2/SP3/FOXO3/CITED1/MEN1/ASCL2/UBB/MAPK14/BCL2L1/MSH2/BCL2/GRB2/TAF4/SETD2/RXRA	40
indirect_ppi	MF	GO:0046982	protein heterodimerization activity	34/381	321/18352	5.99021e-15	8.52724e-14	5.39676e-14	TP53/SUPT3H/TOP2B/CEBPB/HSF1/RAN/GTF2A2/GTF2A1/PHB/TAF12/MEF2A/AHR/SMC1A/BARD1/NR4A1/NFYB/HIF1A/ATF3/TAF9/TAF9B/CHUK/PPP2CA/BCL2L1/TAF6/BCL2/MAFG/TAF13/TAF7/TAF4/TAF4B/SUPT4H1/TAF1/ATF4/TAF11	34
indirect_ppi	BP	GO:1903706	regulation of hemopoiesis	42/380	498/18866	3.94799e-15	1.22126e-13	6.71952e-14	ZMIZ1/EP300/RBBP5/RB1/CREBBP/HMGB1/HDAC1/CEBPB/FOS/KAT2B/SIN3A/JUN/GATA1/MYC/TOX/CTR9/CNOT4/CREB1/CTNNB1/KAT2A/GABPA/TP73/MED1/IRF1/PIAS3/BCL6/HIF1A/NOTCH1/STAT3/FOXO3/STAT1/ASH2L/WDR5/SETD1A/HSPA1B/PRKDC/XRCC6/MAPK14/ABL1/HSPA1A/NFKBIA/PAF1	42
indirect_ppi	MF	GO:0000979	RNA polymerase II core promoter sequence-specific DNA binding	12/381	24/18352	1.16634e-14	1.61289e-13	1.02077e-13	TBP/RELA/HDAC1/CEBPB/FOS/EZH2/GTF2A1/PAX6/GTF2B/STAT1/POU2F1/TAF1	12
indirect_ppi	BP	GO:0042771	intrinsic apoptotic signaling pathway in response to DNA damage by p53 class mediator	15/380	45/18866	5.51413e-15	1.69328e-13	9.31661e-14	EP300/TP53/SIRT1/TP73/TP63/HIPK2/ING2/BCL3/PML/TAF9/TAF9B/CHEK2/MSH2/BCL2/HNRNPK	15
indirect_ppi	MF	GO:0003684	damaged DNA binding	17/381	65/18352	1.30582e-14	1.70816e-13	1.08106e-13	EP300/CREBBP/HMGB1/BRCA1/RAD23B/FEN1/XPA/MSH6/TP63/TP53BP1/APEX1/XRCC6/ERCC3/MSH2/BLM/ERCC2/XRCC5	17
indirect_ppi	MF	GO:0034212	peptide N-acetyltransferase activity	17/381	65/18352	1.30582e-14	1.70816e-13	1.08106e-13	EP300/SUPT3H/CREBBP/KAT2B/SRCAP/TAF12/NCOA1/OGT/NCOA3/KAT2A/KAT5/GTF2B/ATF2/WDR5/TAF9/TAF10/TAF1	17
indirect_ppi	CC	GO:0098687	chromosomal region	34/380	350/19559	1.17829e-14	1.74025e-13	1.15444e-13	XPO1/CEBPB/PPP1CC/BAZ1B/KAT2B/HSF1/SIN3A/PPP1CA/EZH2/IKZF1/CBX5/PPP2CB/SMC1A/FEN1/CDK2/TP53BP1/APEX1/PPP2R5C/HNRNPU/PML/MEN1/CHEK1/PRKDC/PPP2CA/XRCC6/DAXX/ATR/PARP1/CHEK2/MSH2/BLM/SUV39H2/POLR2B/XRCC5	34
indirect_ppi	BP	GO:0033143	regulation of intracellular steroid hormone receptor signaling pathway	18/380	75/18866	6.69538e-15	2.02644e-13	1.11497e-13	SMARCA4/EP300/SRC/HDAC1/BRCA1/ESR1/NCOR1/AR/PHB/NCOR2/DDX5/SIRT1/MED1/TP63/CARM1/PARP1/CNOT2/CNOT1	18
indirect_ppi	BP	GO:1901983	regulation of protein acetylation	18/380	75/18866	6.69538e-15	2.02644e-13	1.11497e-13	SMARCB1/HDAC2/IWS1/BRCA1/BRD7/SIN3A/CTBP1/TWIST1/RPS6KA5/KAT2A/SIRT1/KAT5/PPARGC1A/SMAD4/SET/CHEK1/TAF7/TADA2B	18
indirect_ppi	BP	GO:0060968	regulation of gene silencing	23/380	140/18866	7.78108e-15	2.3164e-13	1.27451e-13	TP53/POLR2A/SIN3A/ESR1/NCOR1/HIRA/PPARG/NCOR2/DDX5/CDK2/STAT3/POLR2J/POLR2K/POLR2G/POLR2B/POLR2D/POLR2F/DHX9/POLR2I/POLR2L/POLR2H/POLR2E/POLR2C	23
indirect_ppi	BP	GO:0035065	regulation of histone acetylation	16/380	55/18866	7.8034e-15	2.3164e-13	1.27451e-13	SMARCB1/IWS1/BRCA1/BRD7/SIN3A/CTBP1/TWIST1/RPS6KA5/KAT2A/SIRT1/PPARGC1A/SMAD4/SET/CHEK1/TAF7/TADA2B	16
indirect_ppi	BP	GO:0070482	response to oxygen levels	37/380	396/18866	7.81862e-15	2.3164e-13	1.27451e-13	EP300/TP53/HDAC2/SRC/CREBBP/HSF1/MYC/CREB1/PPARG/TWIST1/SIRT1/CITED2/EGR1/MDM4/MDM2/HIF1A/PPARGC1A/HIPK2/NOTCH1/PPARA/SMAD4/SMAD3/AKT1/FOXO3/PML/ASCL2/UBB/PIN1/ERCC3/E2F1/RPS27A/UBC/BCL2/HSPD1/SUV39H2/ATF4/ERCC2	37
indirect_ppi	BP	GO:2000134	negative regulation of G1/S transition of mitotic cell cycle	22/380	126/18866	8.11226e-15	2.38659e-13	1.31313e-13	EP300/TP53/CNOT6/RB1/BRD7/EZH2/CNOT4/TFDP1/PLAGL1/MDM4/CDK2/MDM2/RBL2/CARM1/PML/PRKDC/E2F1/CHEK2/BCL2/CNOT3/CNOT2/CNOT1	22
indirect_ppi	BP	GO:0048732	gland development	39/380	443/18866	1.00163e-14	2.9263e-13	1.61008e-13	ETV5/SOX9/RELA/VDR/SMARCC1/SRC/CEBPB/JUN/ESR1/EZH2/AR/NCOA1/CREB1/NCOR2/STK11/CTNNB1/PAX6/MED1/CITED2/HNF1A/TP63/HIF1A/NOTCH1/SMAD4/SMAD3/AKT1/SP3/POU3F2/SMAD2/STAT6/PML/PRKDC/ABL1/MSX1/CSNK2B/BCL2/TAF10/RXRA/CSNK2A2	39
indirect_ppi	BP	GO:1902806	regulation of cell cycle G1/S phase transition	27/380	206/18866	1.12414e-14	3.26155e-13	1.79454e-13	EP300/TP53/CNOT6/RB1/BRD7/EZH2/CNOT4/TFDP1/PLAGL1/MDM4/CDK2/MDM2/RBL2/AKT1/APEX1/CARM1/PML/MEN1/PRKDC/E2F1/CHEK2/BCL2/PAF1/CNOT3/CNOT2/CNOT1/TAF1	27
indirect_ppi	BP	GO:0010948	negative regulation of cell cycle process	35/380	359/18866	1.20778e-14	3.48021e-13	1.91485e-13	EP300/TP53/CNOT6/RBBP4/RB1/BRCA1/BRD7/KAT2B/EZH2/CNOT4/CBX5/TFDP1/CDC14B/HSP90AB1/PLAGL1/KAT2A/MDM4/CDK2/BCL6/MDM2/RBL2/CARM1/PML/MEN1/CHEK1/PRKDC/CDK9/E2F1/CHEK2/RRM2/BLM/BCL2/CNOT3/CNOT2/CNOT1	35
indirect_ppi	BP	GO:1903320	regulation of protein modification by small protein conjugation or removal	29/380	242/18866	1.23231e-14	3.52676e-13	1.94046e-13	ZMIZ1/RELA/BRCA1/PIAS4/CTR9/HDAC3/HSPA5/CTNNB1/CDC14B/HSP90AB1/OGT/GPS2/EGR1/PIAS3/AKT1/UBE2I/U2AF2/HSPA1B/UBB/PIN1/PIAS1/ABL1/MAPK9/HUWE1/DAXX/CDK9/HSPA1A/TAF1/TRIB3	29
indirect_ppi	BP	GO:0062197	cellular response to chemical stress	35/380	360/18866	1.31374e-14	3.7344e-13	2.05471e-13	ETV5/TP53/RELA/HDAC2/SRC/FOS/HSF1/RELB/SIN3A/JUN/EZH2/TRAF2/PPARG/CTNNB1/SIRT1/CDK2/MDM2/HIF1A/PPARGC1A/AKT1/FOXO3/APEX1/STAT6/PML/TXN/HSPA1B/CHUK/XRCC6/ABL1/MAPK9/PARP1/HSPA1A/BCL2/ATF4/XRCC5	35
indirect_ppi	BP	GO:0090068	positive regulation of cell cycle process	32/380	302/18866	1.70058e-14	4.80158e-13	2.64188e-13	EP300/TP53/CNOT6/SMARCD3/RB1/BRCA1/SIN3A/EZH2/CNOT4/TFDP1/CDC14B/PLAGL1/FEN1/ZBTB17/TP73/MED1/MDM4/CDK2/MDM2/RBL2/AKT1/APEX1/CARM1/HNRNPU/PML/E2F1/CHEK2/MSX1/PAF1/CNOT3/CNOT2/CNOT1	32
indirect_ppi	MF	GO:0017025	TBP-class protein binding	12/381	26/18352	4.01234e-14	5.11046e-13	3.23433e-13	RUVBL1/ESR1/GTF2A2/GTF2A1/TAF12/AHR/GTF2B/TAF1B/BRF1/TAF13/TAF1/TAF11	12
indirect_ppi	CC	GO:0032806	carboxy-terminal domain protein kinase complex	11/380	21/19559	3.82145e-14	5.43495e-13	3.60542e-13	RB1/GTF2H1/ERCC3/CDK9/CDK7/CCNH/MNAT1/GTF2H2/GTF2H4/GTF2H3/ERCC2	11
indirect_ppi	MF	GO:0031491	nucleosome binding	17/381	70/18352	5.0103e-14	6.21792e-13	3.93522e-13	SMARCB1/SMARCA4/RBBP4/SMARCC1/HDAC2/ACTB/SMARCE1/ACTL6A/HDAC1/SMARCD2/ARID1B/SUPT16H/SMARCC2/ARID1A/HIRA/SUPT6H/CHD4	17
indirect_ppi	BP	GO:0019080	viral gene expression	26/380	195/18866	2.33848e-14	6.55865e-13	3.60864e-13	SMARCB1/SMARCA4/EP300/POLR2A/HDAC1/JUN/SP1/GTF2B/CDK9/RPS27A/GTF2F2/POLR2J/POLR2K/SUPT4H1/POLR2G/POLR2B/POLR2D/GTF2F1/TAF11/POLR2F/DHX9/POLR2I/POLR2L/POLR2H/POLR2E/POLR2C	26
indirect_ppi	BP	GO:0051123	RNA polymerase II preinitiation complex assembly	12/380	26/18866	2.81149e-14	7.78152e-13	4.28148e-13	TP53/TBP/HMGB1/ESR1/GTF2A2/TAF12/CREB1/GTF2B/TAF7/TAF7L/TAF1/TAF11	12
indirect_ppi	BP	GO:0070911	global genome nucleotide-excision repair	12/380	26/18866	2.81149e-14	7.78152e-13	4.28148e-13	RAD23B/XPA/GTF2H1/UBB/ERCC3/PARP1/RPS27A/UBC/GTF2H2/GTF2H4/GTF2H3/ERCC2	12
indirect_ppi	BP	GO:0006979	response to oxidative stress	39/380	458/18866	2.96509e-14	8.15304e-13	4.48589e-13	ETV5/TP53/RELA/HDAC2/SRC/FOS/HSF1/SIN3A/JUN/EZH2/TRAF2/SP1/PPP2CB/CTNNB1/XPA/SIRT1/CDK2/MDM2/HIF1A/PPARGC1A/AKT1/FOXO3/APEX1/STAT1/STAT6/PML/TXN/HSPA1B/CHUK/ABL1/MAPK9/ERCC3/PARP1/HSPA1A/ERCC6/BCL2/HSPD1/ATF4/ERCC2	39
indirect_ppi	BP	GO:0036293	response to decreased oxygen levels	35/380	371/18866	3.2499e-14	8.87814e-13	4.88485e-13	EP300/TP53/SRC/CREBBP/HSF1/MYC/CREB1/TWIST1/SIRT1/CITED2/EGR1/MDM4/MDM2/HIF1A/PPARGC1A/HIPK2/NOTCH1/PPARA/SMAD4/SMAD3/AKT1/FOXO3/PML/ASCL2/UBB/PIN1/ERCC3/E2F1/RPS27A/UBC/BCL2/HSPD1/SUV39H2/ATF4/ERCC2	35
indirect_ppi	MF	GO:0008094	DNA-dependent ATPase activity	20/381	108/18352	7.46212e-14	9.02916e-13	5.71441e-13	SMARCA4/RBBP4/RUVBL1/TOP2B/SMARCA2/PBRM1/BTAF1/CHD4/CHD8/MSH6/XRCC6/ERCC3/CDK7/MSH2/ERCC6/BLM/GTF2F2/DHX9/ERCC2/XRCC5	20
indirect_ppi	BP	GO:0043966	histone H3 acetylation	16/380	60/18866	3.58066e-14	9.71861e-13	5.34728e-13	SMARCB1/SUPT3H/BRCA1/KAT2B/SIN3A/TAF5/TAF12/KAT2A/SIRT1/ING5/SMAD4/ING4/WDR5/TAF9/CHEK1/TAF10	16
indirect_ppi	CC	GO:0000439	transcription factor TFIIH core complex	9/380	12/19559	7.50342e-14	1.02904e-12	6.82642e-13	GTF2H1/ERCC3/CDK7/CCNH/MNAT1/GTF2H2/GTF2H4/GTF2H3/ERCC2	9
indirect_ppi	MF	GO:0008080	N-acetyltransferase activity	18/381	84/18352	9.38244e-14	1.10759e-12	7.00973e-13	EP300/SUPT3H/CREBBP/SMARCE1/KAT2B/SRCAP/TAF12/NCOA1/OGT/NCOA3/KAT2A/KAT5/GTF2B/ATF2/WDR5/TAF9/TAF10/TAF1	18
indirect_ppi	BP	GO:0034728	nucleosome organization	25/380	183/18866	4.23534e-14	1.14218e-12	6.28442e-13	SMARCB1/SMARCA4/SOX9/SMARCD3/RBBP4/SMARCC1/RUVBL1/SMARCE1/ARID2/SMARCD2/SRCAP/CHAF1A/SUPT16H/SMARCC2/ARID1A/HIRA/SMARCD1/SUPT6H/ASF1B/NAP1L1/SET/DAXX/PAF1/SETD2/BRD2	25
indirect_ppi	BP	GO:0051054	positive regulation of DNA metabolic process	26/380	200/18866	4.3135e-14	1.15585e-12	6.35963e-13	SRC/HMGB1/ARID2/BRCA1/HSF1/MYC/TOX/CTNNB1/HSP90AB1/SIRT1/CDK2/PPARGC1A/TP53BP1/AKT1/STAT6/PML/PRKDC/ATR/PARP1/MSH2/ERCC6/CCT6A/DHX9/ERCC2/FUS/XRCC5	26
indirect_ppi	CC	GO:0016605	PML body	19/380	102/19559	8.88835e-14	1.17694e-12	7.80755e-13	TP53/TCF7L2/RB1/HSF1/PIAS4/HIRA/CBX5/SIRT1/PPARGC1A/HIPK2/SP3/UBE2I/PML/PIAS1/DAXX/ATR/CDK9/CHEK2/BLM	19
indirect_ppi	MF	GO:0140030	modification-dependent protein binding	23/381	153/18352	1.04605e-13	1.20544e-12	7.62905e-13	SMARCA4/RBBP5/KDM5A/ING1/BRD7/YEATS4/PBRM1/RAD23B/CBX5/CHD8/MSH6/ING5/TP53BP1/ING2/CARM1/ING4/PML/WDR5/DAXX/HSPD1/TAF7/TAF1/BRD2	23
indirect_ppi	MF	GO:0035035	histone acetyltransferase binding	12/381	28/18352	1.21742e-13	1.37031e-12	8.67244e-13	TP53/CEBPB/MEF2A/SP1/CREB1/PAX6/CITED2/EGR1/HIF1A/STAT1/TRIP4/TAF7	12
indirect_ppi	BP	GO:0006333	chromatin assembly or disassembly	27/380	220/18866	5.77895e-14	1.53874e-12	8.4663e-13	SMARCB1/SMARCA4/TP53/SOX9/SMARCD3/RBBP4/SMARCC1/RUVBL1/SMARCE1/HDAC1/ARID2/SMARCD2/BAZ1B/CHAF1A/SUPT16H/SMARCC2/ARID1A/HIRA/SMARCD1/ASF1B/SIRT1/NAP1L1/SET/DAXX/PAF1/SUV39H2/BRD2	27
indirect_ppi	BP	GO:0031647	regulation of protein stability	31/380	296/18866	6.11343e-14	1.61756e-12	8.89999e-13	EP300/HCFC1/TP53/SRC/CREBBP/HSPA8/HDAC3/PHB/CREB1/HSP90AB1/KAT2A/SIRT1/MDM4/MDM2/PPARGC1A/SMAD3/TAF9/HSPA1B/PRKDC/TAF9B/PIN1/HTT/CDK7/HSPA1A/CHEK2/CCNH/MSX1/BCL2/CCT6A/HSPD1/TAF1	31
indirect_ppi	BP	GO:0001666	response to hypoxia	34/380	359/18866	6.87577e-14	1.8079e-12	9.94725e-13	EP300/TP53/SRC/CREBBP/HSF1/MYC/CREB1/TWIST1/SIRT1/CITED2/EGR1/MDM4/MDM2/HIF1A/PPARGC1A/HIPK2/NOTCH1/PPARA/SMAD4/SMAD3/AKT1/FOXO3/PML/ASCL2/UBB/PIN1/ERCC3/E2F1/RPS27A/UBC/BCL2/HSPD1/SUV39H2/ERCC2	34
indirect_ppi	BP	GO:0007568	aging	32/380	319/18866	7.90311e-14	2.06512e-12	1.13625e-12	ZMIZ1/TP53/RELA/FOS/SIN3A/JUN/CREB1/TWIST1/SIRT1/MSH6/BCL6/TP63/PPARGC1A/AKT1/ING2/STAT3/FOXO3/APEX1/CARM1/PML/CHEK1/PRKDC/MAPK14/ABL1/YBX1/ATR/CHEK2/MSH2/BCL2/GRB2/ERCC2/JUND	32
indirect_ppi	BP	GO:0071478	cellular response to radiation	25/380	188/18866	7.95266e-14	2.06524e-12	1.13632e-12	EP300/TP53/CREBBP/HSF1/MYC/STK11/HSPA5/XPA/SIRT1/YY1/EGR1/MDM2/TP53BP1/CHEK1/XRCC6/MAPK14/ATR/BCL2L1/PARP1/CHEK2/BLM/GRB2/TAF1/ATF4/XRCC5	25
indirect_ppi	MF	GO:0001223	transcription coactivator binding	12/381	29/18352	2.03824e-13	2.24207e-12	1.41897e-12	RELA/ESR1/AR/THRB/CREB1/AHR/ZBTB17/NFATC1/PPARA/SMAD4/SMAD3/CDK9	12
indirect_ppi	CC	GO:0005675	transcription factor TFIIH holo complex	9/380	13/19559	2.39698e-13	3.06813e-12	2.03533e-12	GTF2H1/ERCC3/CDK7/CCNH/MNAT1/GTF2H2/GTF2H4/GTF2H3/ERCC2	9
indirect_ppi	BP	GO:0016571	histone methylation	22/380	143/18866	1.22737e-13	3.16783e-12	1.74297e-12	SMARCB1/RBBP5/IWS1/CREBBP/BRCA1/EZH2/CTR9/CTNNB1/SUPT6H/OGT/SIRT1/SMAD4/CARM1/ASH2L/WDR5/SETD7/SETD1A/MEN1/PAF1/RTF1/SUV39H2/SETD2	22
indirect_ppi	BP	GO:0043620	regulation of DNA-templated transcription in response to stress	20/380	115/18866	1.49171e-13	3.82661e-12	2.10544e-12	EP300/TP53/RELA/CREBBP/CEBPB/HSF1/SIN3A/JUN/HSPA5/CITED2/EGR1/HIF1A/NOTCH1/ATF3/CHEK1/UBB/HSPA1A/RPS27A/UBC/ATF4	20
indirect_ppi	MF	GO:0001102	RNA polymerase II activating transcription factor binding	14/381	47/18352	3.99998e-13	4.3022e-12	2.72279e-12	EP300/RB1/CREBBP/FOS/SIN3A/JUN/NCOR1/CREB1/CTNNB1/HIPK2/TP53BP1/SMAD3/RBL2/ATF2	14
indirect_ppi	MF	GO:0046332	SMAD binding	17/381	79/18352	4.28736e-13	4.51104e-12	2.85497e-12	ZMIZ1/FOS/JUN/MEF2A/CTNNB1/PAX6/DDX5/SMAD1/YY1/HIPK2/SMAD4/SMAD3/SMAD2/CITED1/PML/MEN1/PARP1	17
indirect_ppi	BP	GO:0060964	regulation of gene silencing by miRNA	20/380	116/18866	1.76968e-13	4.51215e-12	2.48263e-12	TP53/POLR2A/ESR1/NCOR1/PPARG/NCOR2/DDX5/STAT3/POLR2J/POLR2K/POLR2G/POLR2B/POLR2D/POLR2F/DHX9/POLR2I/POLR2L/POLR2H/POLR2E/POLR2C	20
indirect_ppi	BP	GO:2000142	regulation of DNA-templated transcription, initiation	14/380	46/18866	1.90672e-13	4.83227e-12	2.65877e-12	TP53/HMGB1/JUN/ESR1/CREB1/CTNNB1/MED17/TWIST1/XPA/MED1/HNF1A/SUB1/GTF2B/ERCC6	14
indirect_ppi	BP	GO:0051091	positive regulation of DNA-binding transcription factor activity	29/380	270/18866	2.1325e-13	5.35939e-12	2.9488e-12	SMARCB1/SMARCA4/EP300/RELA/ESR1/AR/TRAF2/TAF12/TFDP1/PPARG/CTNNB1/RPS6KA5/JMY/PPARGC1A/HIPK2/TP53BP1/SMAD3/AKT1/STAT3/CARM1/ATF2/HSPA1B/UBB/CHUK/HSPA1A/RPS27A/UBC/TAF1/DHX9	29
indirect_ppi	BP	GO:0034599	cellular response to oxidative stress	31/380	310/18866	2.14019e-13	5.35939e-12	2.9488e-12	ETV5/TP53/RELA/HDAC2/SRC/FOS/HSF1/SIN3A/JUN/EZH2/TRAF2/CTNNB1/SIRT1/CDK2/MDM2/HIF1A/PPARGC1A/AKT1/FOXO3/APEX1/STAT6/PML/TXN/HSPA1B/CHUK/ABL1/MAPK9/PARP1/HSPA1A/BCL2/ATF4	31
indirect_ppi	BP	GO:1904837	beta-catenin-TCF complex assembly	12/380	30/18866	2.34148e-13	5.82876e-12	3.20705e-12	SMARCA4/EP300/RBBP5/TCF7L2/RUVBL1/CREBBP/HDAC1/MYC/CTNNB1/KAT5/ASH2L/MEN1	12
indirect_ppi	BP	GO:2000144	positive regulation of DNA-templated transcription, initiation	13/380	38/18866	2.51571e-13	6.22564e-12	3.42541e-12	TP53/JUN/ESR1/CREB1/CTNNB1/MED17/TWIST1/XPA/MED1/HNF1A/SUB1/GTF2B/ERCC6	13
indirect_ppi	BP	GO:0006260	DNA replication	29/380	273/18866	2.83098e-13	6.96487e-12	3.83215e-12	TP53/RBBP4/CCNE1/BRCA1/SIN3A/JUN/CHAF1A/SUPT16H/BARD1/NFIC/FEN1/ING5/KAT5/NAP1L1/CDK2/BCL6/ING4/SET/CHEK1/PRIM1/PPP2CA/TOP1/ATR/CDK9/CHEK2/RRM2/POLA1/BLM/DHX9	29
indirect_ppi	BP	GO:0060147	regulation of posttranscriptional gene silencing	20/380	120/18866	3.44468e-13	8.37674e-12	4.60897e-12	TP53/POLR2A/ESR1/NCOR1/PPARG/NCOR2/DDX5/STAT3/POLR2J/POLR2K/POLR2G/POLR2B/POLR2D/POLR2F/DHX9/POLR2I/POLR2L/POLR2H/POLR2E/POLR2C	20
indirect_ppi	BP	GO:0060966	regulation of gene silencing by RNA	20/380	120/18866	3.44468e-13	8.37674e-12	4.60897e-12	TP53/POLR2A/ESR1/NCOR1/PPARG/NCOR2/DDX5/STAT3/POLR2J/POLR2K/POLR2G/POLR2B/POLR2D/POLR2F/DHX9/POLR2I/POLR2L/POLR2H/POLR2E/POLR2C	20
indirect_ppi	BP	GO:0034504	protein localization to nucleus	29/380	277/18866	4.10552e-13	9.92638e-12	5.4616e-12	TP53/SOX9/XPO1/SRC/SIN3A/RAN/HDAC3/KPNB1/STK11/BARD1/HSP90AB1/XPA/MED1/MDM2/SMAD3/AKT1/STAT3/KPNA2/HNRNPU/BCL3/PML/TXN/PIN1/MAPK14/PARP1/MSX1/NFKBIA/CCT6A/PAF1	29
indirect_ppi	BP	GO:2000045	regulation of G1/S transition of mitotic cell cycle	24/380	185/18866	4.39569e-13	1.05672e-11	5.81421e-12	EP300/TP53/CNOT6/RB1/BRD7/EZH2/CNOT4/TFDP1/PLAGL1/MDM4/CDK2/MDM2/RBL2/AKT1/APEX1/CARM1/PML/PRKDC/E2F1/CHEK2/BCL2/CNOT3/CNOT2/CNOT1	24
indirect_ppi	BP	GO:1902895	positive regulation of pri-miRNA transcription by RNA polymerase II	13/380	40/18866	5.39043e-13	1.2885e-11	7.08944e-12	SMARCA4/TP53/RELA/FOS/JUN/NR3C1/PPARG/SMAD1/EGR1/HIF1A/SMAD3/STAT3/FOXO3	13
indirect_ppi	BP	GO:0043618	regulation of transcription from RNA polymerase II promoter in response to stress	19/380	109/18866	5.85981e-13	1.39278e-11	7.66323e-12	EP300/TP53/CREBBP/CEBPB/HSF1/SIN3A/JUN/HSPA5/CITED2/EGR1/HIF1A/NOTCH1/ATF3/CHEK1/UBB/HSPA1A/RPS27A/UBC/ATF4	19
indirect_ppi	MF	GO:0030331	estrogen receptor binding	13/381	42/18352	1.60775e-12	1.65564e-11	1.04783e-11	SRC/ESR1/NCOA1/PPARG/CTNNB1/NCOA6/MED1/PPARGC1A/TRIP4/PARP1/CNOT1/TAF10/FUS	13
indirect_ppi	BP	GO:0042692	muscle cell differentiation	34/380	390/18866	7.45471e-13	1.76191e-11	9.69421e-12	SOX9/SMARCD3/RB1/ACTG1/ARID1A/EZH2/HIRA/MEF2A/CTNNB1/SUPT6H/FHL2/KAT2A/SIRT1/NFATC1/YY1/MDM2/NOTCH1/PPARA/SMAD4/AKT1/HNRNPU/SORT1/PIN1/CHUK/PIAS1/ACTA1/MAPK14/ABL1/YBX1/CDK9/MSX1/BCL2/HDAC9/RXRA	34
indirect_ppi	BP	GO:1901987	regulation of cell cycle phase transition	38/380	486/18866	9.2289e-13	2.16905e-11	1.19343e-11	EP300/TP53/CNOT6/SMARCD3/RB1/RIOK2/BRCA1/BRD7/SIN3A/EZH2/CNOT4/TFDP1/CDC14B/PLAGL1/MDM4/CDK2/MDM2/RBL2/AKT1/APEX1/CARM1/PML/MEN1/CHEK1/PRKDC/CSNK1D/CSNK1E/ERCC3/E2F1/CHEK2/BLM/BCL2/PAF1/CNOT3/CNOT2/CNOT1/TAF1/ERCC2	38
indirect_ppi	BP	GO:0017015	regulation of transforming growth factor beta receptor signaling pathway	20/380	127/18866	1.03799e-12	2.42601e-11	1.33481e-11	EP300/TP53/CREBBP/STK11/HSPA5/HSP90AB1/SIRT1/CITED2/HIPK2/SMAD4/SMAD3/ING2/SMAD2/CITED1/MEN1/UBB/PIN1/HSPA1A/RPS27A/UBC	20
indirect_ppi	MF	GO:0001103	RNA polymerase II repressing transcription factor binding	12/381	35/18352	2.92912e-12	2.95353e-11	1.86924e-11	TBP/TCF7L2/HDAC2/HDAC1/SIN3A/GTF2A2/GTF2A1/SP1/PPARG/CHD4/PPARA/STAT3	12
indirect_ppi	BP	GO:1903844	regulation of cellular response to transforming growth factor beta stimulus	20/380	129/18866	1.40342e-12	3.26197e-11	1.79477e-11	EP300/TP53/CREBBP/STK11/HSPA5/HSP90AB1/SIRT1/CITED2/HIPK2/SMAD4/SMAD3/ING2/SMAD2/CITED1/MEN1/UBB/PIN1/HSPA1A/RPS27A/UBC	20
indirect_ppi	BP	GO:0034968	histone lysine methylation	19/380	116/18866	1.87035e-12	4.32338e-11	2.37877e-11	SMARCB1/RBBP5/IWS1/BRCA1/EZH2/CTR9/CTNNB1/SUPT6H/OGT/SIRT1/SMAD4/ASH2L/WDR5/SETD7/SETD1A/MEN1/RTF1/SUV39H2/SETD2	19
indirect_ppi	MF	GO:0016407	acetyltransferase activity	18/381	105/18352	5.31311e-12	5.24805e-11	3.3214e-11	EP300/SUPT3H/CREBBP/SMARCE1/KAT2B/SRCAP/TAF12/NCOA1/OGT/NCOA3/KAT2A/KAT5/GTF2B/ATF2/WDR5/TAF9/TAF10/TAF1	18
indirect_ppi	MF	GO:0016410	N-acyltransferase activity	18/381	107/18352	7.40845e-12	7.17138e-11	4.53865e-11	EP300/SUPT3H/CREBBP/SMARCE1/KAT2B/SRCAP/TAF12/NCOA1/OGT/NCOA3/KAT2A/KAT5/GTF2B/ATF2/WDR5/TAF9/TAF10/TAF1	18
indirect_ppi	BP	GO:0006296	nucleotide-excision repair, DNA incision, 5'-to lesion	12/380	37/18866	4.41636e-12	1.01528e-10	5.58618e-11	XPA/GTF2H1/UBB/ERCC3/PARP1/RPS27A/UBC/GTF2H2/GTF2H4/GTF2H3/ERCC2/ERCC5	12
indirect_ppi	BP	GO:0071479	cellular response to ionizing radiation	15/380	68/18866	4.65662e-12	1.0647e-10	5.85807e-11	TP53/HSF1/HSPA5/SIRT1/EGR1/MDM2/TP53BP1/XRCC6/MAPK14/ATR/BCL2L1/CHEK2/BLM/GRB2/XRCC5	15
indirect_ppi	BP	GO:0030520	intracellular estrogen receptor signaling pathway	14/380	57/18866	5.00318e-12	1.13775e-10	6.26003e-11	SRC/BRCA1/ESR1/ARID1A/AR/DDX5/MED1/TP63/CARM1/TRIP4/PARP1/CNOT2/CNOT1/TAF7	14
indirect_ppi	BP	GO:0006913	nucleocytoplasmic transport	31/380	354/18866	7.15119e-12	1.61748e-10	8.89953e-11	TP53/BACH2/TCF7L2/XPO1/IWS1/RIOK2/PPP1CC/RAN/HDAC3/KPNB1/SUPT6H/BARD1/HSP90AB1/WDR33/MED1/MDM2/SMAD3/AKT1/STAT3/KPNA2/CITED1/PML/U2AF2/TXN/MAPK14/SMN2/SMN1/NFKBIA/SETD2/POLR2D/DHX9	31
indirect_ppi	MF	GO:0031492	nucleosomal DNA binding	12/381	40/18352	1.78592e-11	1.69487e-10	1.07266e-10	SMARCB1/SMARCA4/RBBP4/SMARCC1/HDAC2/ACTB/SMARCE1/ACTL6A/HDAC1/SMARCD2/SMARCC2/CHD4	12
indirect_ppi	BP	GO:1901988	negative regulation of cell cycle phase transition	27/380	270/18866	8.01206e-12	1.8025e-10	9.91755e-11	EP300/TP53/CNOT6/RB1/BRCA1/BRD7/EZH2/CNOT4/TFDP1/CDC14B/PLAGL1/MDM4/CDK2/MDM2/RBL2/CARM1/PML/MEN1/CHEK1/PRKDC/E2F1/CHEK2/BLM/BCL2/CNOT3/CNOT2/CNOT1	27
indirect_ppi	BP	GO:1901215	negative regulation of neuron death	24/380	212/18866	8.65736e-12	1.93731e-10	1.06593e-10	CEBPB/HSF1/JUN/TOX3/TRAF2/CREB1/CTNNB1/HSP90AB1/SIRT1/HIF1A/PPARGC1A/HIPK2/PPARA/AKT1/STAT3/SET/CITED1/PIN1/BCL2L1/MSH2/BCL2/HSPD1/ATF4/REL	24
indirect_ppi	BP	GO:0051169	nuclear transport	31/380	357/18866	8.89713e-12	1.98044e-10	1.08966e-10	TP53/BACH2/TCF7L2/XPO1/IWS1/RIOK2/PPP1CC/RAN/HDAC3/KPNB1/SUPT6H/BARD1/HSP90AB1/WDR33/MED1/MDM2/SMAD3/AKT1/STAT3/KPNA2/CITED1/PML/U2AF2/TXN/MAPK14/SMN2/SMN1/NFKBIA/SETD2/POLR2D/DHX9	31
indirect_ppi	BP	GO:0033683	nucleotide-excision repair, DNA incision	12/380	39/18866	8.99102e-12	1.9908e-10	1.09536e-10	XPA/GTF2H1/UBB/ERCC3/PARP1/RPS27A/UBC/GTF2H2/GTF2H4/GTF2H3/ERCC2/ERCC5	12
indirect_ppi	CC	GO:0000118	histone deacetylase complex	15/380	77/19559	1.90368e-11	2.35811e-10	1.56431e-10	RBBP4/RUVBL1/HDAC2/HDAC1/SIN3A/SRCAP/NCOR1/HDAC3/CBX5/NCOR2/SIN3B/CHD4/KAT5/ING2/HDAC9	15
indirect_ppi	BP	GO:0000302	response to reactive oxygen species	25/380	235/18866	1.25656e-11	2.75331e-10	1.5149e-10	RELA/HDAC2/SRC/FOS/HSF1/JUN/EZH2/TRAF2/PPP2CB/SIRT1/CDK2/MDM2/PPARGC1A/AKT1/FOXO3/APEX1/STAT1/STAT6/TXN/CHUK/ABL1/MAPK9/ERCC6/BCL2/HSPD1	25
indirect_ppi	BP	GO:0071453	cellular response to oxygen levels	25/380	235/18866	1.25656e-11	2.75331e-10	1.5149e-10	EP300/TP53/SRC/CREBBP/MYC/PPARG/TWIST1/SIRT1/CITED2/EGR1/MDM4/MDM2/HIF1A/PPARGC1A/HIPK2/NOTCH1/AKT1/FOXO3/UBB/E2F1/RPS27A/UBC/BCL2/SUV39H2/ATF4	25
indirect_ppi	BP	GO:0036294	cellular response to decreased oxygen levels	24/380	218/18866	1.57481e-11	3.43275e-10	1.88874e-10	EP300/TP53/SRC/CREBBP/MYC/TWIST1/SIRT1/CITED2/EGR1/MDM4/MDM2/HIF1A/PPARGC1A/HIPK2/NOTCH1/AKT1/FOXO3/UBB/E2F1/RPS27A/UBC/BCL2/SUV39H2/ATF4	24
indirect_ppi	MF	GO:0016779	nucleotidyltransferase activity	19/381	133/18352	3.78239e-11	3.52053e-10	2.22809e-10	POLR2A/POLR3F/MED21/POLR3A/POLR3B/PRIM1/ABL1/POLA1/POLR2J/POLR2K/POLR2G/POLR2B/POLR2D/POLR2F/POLR2I/POLR2L/POLR2H/POLR2E/POLR2C	19
indirect_ppi	BP	GO:0018022	peptidyl-lysine methylation	19/380	132/18866	1.98093e-11	4.29576e-10	2.36357e-10	SMARCB1/RBBP5/IWS1/BRCA1/EZH2/CTR9/CTNNB1/SUPT6H/OGT/SIRT1/SMAD4/ASH2L/WDR5/SETD7/SETD1A/MEN1/RTF1/SUV39H2/SETD2	19
indirect_ppi	MF	GO:0001091	RNA polymerase II general transcription initiation factor binding	9/381	19/18352	5.01534e-11	4.58005e-10	2.89864e-10	TP53/TBP/RUVBL1/ESR1/AR/AHR/HNRNPU/TAF7/GTF2F1	9
indirect_ppi	BP	GO:0006479	protein methylation	22/380	184/18866	2.19945e-11	4.72096e-10	2.59752e-10	SMARCB1/RBBP5/IWS1/CREBBP/BRCA1/EZH2/CTR9/CTNNB1/SUPT6H/OGT/SIRT1/SMAD4/CARM1/ASH2L/WDR5/SETD7/SETD1A/MEN1/PAF1/RTF1/SUV39H2/SETD2	22
indirect_ppi	BP	GO:0008213	protein alkylation	22/380	184/18866	2.19945e-11	4.72096e-10	2.59752e-10	SMARCB1/RBBP5/IWS1/CREBBP/BRCA1/EZH2/CTR9/CTNNB1/SUPT6H/OGT/SIRT1/SMAD4/CARM1/ASH2L/WDR5/SETD7/SETD1A/MEN1/PAF1/RTF1/SUV39H2/SETD2	22
indirect_ppi	BP	GO:0051147	regulation of muscle cell differentiation	22/380	186/18866	2.72904e-11	5.82795e-10	3.2066e-10	SMARCD3/EZH2/MEF2A/CTNNB1/SUPT6H/KAT2A/SIRT1/NFATC1/YY1/MDM2/NOTCH1/PPARA/SMAD4/PIN1/PIAS1/MAPK14/ABL1/YBX1/CDK9/MSX1/BCL2/HDAC9	22
indirect_ppi	BP	GO:0051402	neuron apoptotic process	25/380	245/18866	3.13479e-11	6.66063e-10	3.66475e-10	TP53/RB1/CEBPB/JUN/TOX3/THRB/HSPA5/CTNNB1/HSP90AB1/TP63/HIF1A/PPARGC1A/HIPK2/FOXO3/SET/ATF2/TFAP2A/CITED1/PIN1/BCL2L1/PARP1/MSH2/BCL2/HSPD1/ATF4	25
indirect_ppi	BP	GO:0030521	androgen receptor signaling pathway	12/380	43/18866	3.27948e-11	6.93306e-10	3.81464e-10	ZMIZ1/SMARCA4/EP300/HDAC1/ARID1A/NCOR1/AR/PHB/NCOR2/DDX5/SIRT1/DAXX	12
indirect_ppi	BP	GO:0071214	cellular response to abiotic stimulus	29/380	331/18866	3.4506e-11	7.22222e-10	3.97374e-10	EP300/TP53/SOX9/CREBBP/HSF1/RELB/MYC/STK11/HSPA5/XPA/SIRT1/IRF1/YY1/EGR1/MDM2/TP53BP1/AKT1/CHEK1/XRCC6/MAPK14/ATR/BCL2L1/PARP1/CHEK2/BLM/GRB2/TAF1/ATF4/XRCC5	29
indirect_ppi	BP	GO:0104004	cellular response to environmental stimulus	29/380	331/18866	3.4506e-11	7.22222e-10	3.97374e-10	EP300/TP53/SOX9/CREBBP/HSF1/RELB/MYC/STK11/HSPA5/XPA/SIRT1/IRF1/YY1/EGR1/MDM2/TP53BP1/AKT1/CHEK1/XRCC6/MAPK14/ATR/BCL2L1/PARP1/CHEK2/BLM/GRB2/TAF1/ATF4/XRCC5	29
indirect_ppi	BP	GO:1901990	regulation of mitotic cell cycle phase transition	34/380	448/18866	3.51294e-11	7.3163e-10	4.02551e-10	EP300/TP53/CNOT6/SMARCD3/RB1/RIOK2/BRCA1/BRD7/SIN3A/EZH2/CNOT4/TFDP1/CDC14B/PLAGL1/MDM4/CDK2/MDM2/RBL2/AKT1/APEX1/CARM1/PML/PRKDC/CSNK1D/CSNK1E/ERCC3/E2F1/CHEK2/BLM/BCL2/CNOT3/CNOT2/CNOT1/ERCC2	34
indirect_ppi	BP	GO:0071456	cellular response to hypoxia	23/380	208/18866	3.84979e-11	7.97836e-10	4.38978e-10	EP300/TP53/SRC/CREBBP/MYC/TWIST1/SIRT1/CITED2/EGR1/MDM4/MDM2/HIF1A/PPARGC1A/HIPK2/NOTCH1/AKT1/FOXO3/UBB/E2F1/RPS27A/UBC/BCL2/SUV39H2	23
indirect_ppi	CC	GO:0000781	chromosome, telomeric region	20/380	164/19559	6.77456e-11	8.12947e-10	5.3929e-10	PPP1CC/PPP1CA/EZH2/CBX5/FEN1/CDK2/TP53BP1/APEX1/PML/MEN1/CHEK1/PRKDC/XRCC6/ATR/PARP1/CHEK2/MSH2/BLM/POLR2B/XRCC5	20
indirect_ppi	BP	GO:0019216	regulation of lipid metabolic process	33/380	431/18866	5.48777e-11	1.13172e-09	6.22683e-10	SOX9/SMARCD3/VDR/RB1/SRC/CREBBP/BRCA1/SIN3A/NCOR1/RAN/HDAC3/KPNB1/SP1/NCOA1/CREB1/PPARG/NCOR2/SIN3B/FHL2/TWIST1/NCOA6/GPS2/SIRT1/MED1/NFYB/EGR1/PPARGC1A/PPARA/RBL2/AKT1/CARM1/RXRA/TRIB3	33
indirect_ppi	BP	GO:0060537	muscle tissue development	32/380	409/18866	6.24471e-11	1.28154e-09	7.05115e-10	EP300/SOX9/RB1/ARID2/FOS/ARID1A/MEF2A/CREB1/CTNNB1/FHL2/TWIST1/KAT2A/DDX5/TP73/MED1/SMAD1/YY1/EGR1/PPARGC1A/NOTCH1/PPARA/SMAD4/SMAD3/ATF3/HNRNPU/PIN1/ACTA1/MAPK14/PPP1R13L/BCL2/HDAC9/RXRA	32
indirect_ppi	BP	GO:0045926	negative regulation of growth	25/380	254/18866	6.85974e-11	1.39415e-09	7.67077e-10	SMARCA4/TP53/RB1/SMARCA2/ING1/PHB/PPARG/STK11/SIRT1/TP73/ING5/YY1/BCL6/HIF1A/NOTCH1/PPARA/SMAD4/SMAD3/ING4/PML/HSPA1B/PPP2CA/HSPA1A/MSX1/BCL2	25
indirect_ppi	BP	GO:0090092	regulation of transmembrane receptor protein serine/threonine kinase signaling pathway	25/380	254/18866	6.85974e-11	1.39415e-09	7.67077e-10	EP300/TP53/CREBBP/STK11/HSPA5/HSP90AB1/SIRT1/CITED2/HIPK2/NOTCH1/SMAD4/SMAD3/ING2/SMAD2/CITED1/MEN1/UBB/PIN1/ABL1/PARP1/HSPA1A/RPS27A/UBC/MSX1/CSNK2B	25
indirect_ppi	BP	GO:0006310	DNA recombination	27/380	299/18866	8.46151e-11	1.71142e-09	9.41643e-10	RUVBL1/TOP2B/ACTL6A/HMGB1/ARID2/BRCA1/SUPT6H/FEN1/MSH6/YY1/BCL6/TP53BP1/APEX1/KPNA2/STAT6/CHEK1/PRKDC/XRCC6/PARP1/MSH2/ERCC6/BLM/HSPD1/SETD2/ERCC2/FUS/XRCC5	27
indirect_ppi	BP	GO:1903311	regulation of mRNA metabolic process	29/380	344/18866	8.72879e-11	1.75704e-09	9.6674e-10	XPO1/IWS1/HSPA8/HSF1/CTR9/SUPT6H/BARD1/DDX5/AKT1/APEX1/HNRNPU/SET/U2AF2/SNRNP70/NCL/UBB/MAPK14/YBX1/CDK9/E2F1/HSPA1A/RPS27A/UBC/PAF1/CNOT1/POLR2G/HNRNPK/DHX9/FUS	29
indirect_ppi	MF	GO:0003697	single-stranded DNA binding	17/381	114/18352	2.05744e-10	1.84408e-09	1.16709e-09	HMGB1/HSF1/RAD23B/SUB1/HNRNPU/TOP1/YBX1/MSH2/POLA1/BLM/HSPD1/RTF1/POLR2G/POLR2D/DHX9/POLR2H/ERCC5	17
indirect_ppi	CC	GO:1902554	serine/threonine protein kinase complex	15/380	89/19559	1.6666e-10	1.93931e-09	1.2865e-09	RB1/CCNE1/CDK2/GTF2H1/CCNG2/CHUK/ERCC3/CDK9/CDK7/CCNH/MNAT1/GTF2H2/GTF2H4/GTF2H3/ERCC2	15
indirect_ppi	BP	GO:0046822	regulation of nucleocytoplasmic transport	17/380	112/18866	9.73909e-11	1.94563e-09	1.07051e-09	TP53/TCF7L2/XPO1/IWS1/RIOK2/PPP1CC/RAN/HDAC3/SUPT6H/BARD1/HSP90AB1/MDM2/SMAD3/TXN/MAPK14/SETD2/DHX9	17
indirect_ppi	BP	GO:0009895	negative regulation of catabolic process	28/380	323/18866	9.7582e-11	1.94563e-09	1.07051e-09	TP53/RELA/SMARCC1/SF3B3/NCOR1/PHB/HSP90AB1/OGT/MDM4/PPARGC1A/HIPK2/PPARA/SMAD3/AKT1/STAT3/HNRNPU/PML/SNRNP70/TAF9/PIN1/MAPK14/YBX1/E2F1/BCL2/TAF1/DHX9/CSNK2A2/FUS	28
indirect_ppi	BP	GO:0060260	regulation of transcription initiation from RNA polymerase II promoter	11/380	37/18866	1.02501e-10	2.03407e-09	1.11917e-09	TP53/HMGB1/ESR1/CREB1/MED17/XPA/MED1/HNF1A/SUB1/GTF2B/ERCC6	11
indirect_ppi	BP	GO:0006293	nucleotide-excision repair, preincision complex stabilization	9/380	21/18866	1.17901e-10	2.31779e-09	1.27527e-09	XPA/GTF2H1/ERCC3/PARP1/GTF2H2/GTF2H4/GTF2H3/ERCC2/ERCC5	9
indirect_ppi	BP	GO:0006295	nucleotide-excision repair, DNA incision, 3'-to lesion	9/380	21/18866	1.17901e-10	2.31779e-09	1.27527e-09	XPA/GTF2H1/ERCC3/PARP1/GTF2H2/GTF2H4/GTF2H3/ERCC2/ERCC5	9
indirect_ppi	MF	GO:0046966	thyroid hormone receptor binding	10/381	30/18352	2.74468e-10	2.41532e-09	1.52862e-09	NCOR1/MED17/NCOA6/NCOA3/MED1/GTF2B/GTF2H1/TAF7/TAF11/FUS	10
indirect_ppi	BP	GO:0042176	regulation of protein catabolic process	31/380	397/18866	1.3226e-10	2.57601e-09	1.41735e-09	SOX9/RELA/SMARCC1/XPO1/SF3B3/RAD23B/PHB/BARD1/HSP90AB1/OGT/MDM4/MDM2/HIPK2/SMAD3/AKT1/PML/SNRNP70/TAF9/HSPA1B/UBB/PIN1/PIAS1/CSNK1D/MAPK9/CSNK1E/HUWE1/HSPA1A/CHEK2/TAF1/CSNK2A2/TRIB3	31
indirect_ppi	BP	GO:0042493	response to drug	31/380	397/18866	1.3226e-10	2.57601e-09	1.41735e-09	TP53/RELA/XPO1/HDAC2/SRC/SS18/FOS/HSF1/MYC/NCOA1/CREB1/PPARG/HSPA5/CTNNB1/HSP90AB1/TP73/MDM2/PPARGC1A/STAT3/FOXO3/APEX1/STAT1/EFTUD2/CHUK/TOP1/ATR/CDK9/CHEK2/BCL2/HSPD1/XRCC5	31
indirect_ppi	BP	GO:0006302	double-strand break repair	25/380	262/18866	1.33638e-10	2.59084e-09	1.42551e-09	TP53/ARID2/BRCA1/HSF1/PIAS4/BARD1/TWIST1/FEN1/KAT5/YY1/MDC1/TP53BP1/PML/CHEK1/PRKDC/XRCC6/PARP1/CHEK2/MSH2/ERCC6/POLA1/BLM/SETD2/FUS/XRCC5	25
indirect_ppi	BP	GO:0043434	response to peptide hormone	33/380	447/18866	1.42829e-10	2.75634e-09	1.51657e-09	RELA/RBBP4/SMARCC1/SRC/KAT2B/HSF1/ARID1B/SP1/CREB1/PPARG/STAT2/OGT/NR4A1/SIRT1/EGR1/MDM2/PPARA/AKT1/STAT3/FOXO3/APEX1/STAT1/STAT6/CITED1/SORT1/MEN1/PRKDC/CHUK/PARP1/HDAC9/GRB2/JUND/TRIB3	33
indirect_ppi	MF	GO:0070412	R-SMAD binding	9/381	23/18352	4.12199e-10	3.56258e-09	2.2547e-09	FOS/JUN/PAX6/DDX5/SMAD4/SMAD3/SMAD2/MEN1/PARP1	9
indirect_ppi	CC	GO:0016607	nuclear speck	30/380	401/19559	3.20537e-10	3.62018e-09	2.40155e-09	DHX15/PPP1CC/NR3C1/CTR9/HOXA6/AR/BARD1/PIAS3/HIF1A/APEX1/HNRNPU/U2AF2/SETD1A/SNRNP70/EFTUD2/PPIG/SNURF/HSPA1B/PIN1/PIAS1/MAPK14/HSPA1A/ELL/SNRNP40/GTF2H2/GTF2H4/POLR2D/ATF4/GTF2E2/BRD2	30
indirect_ppi	BP	GO:0030511	positive regulation of transforming growth factor beta receptor signaling pathway	10/380	30/18866	2.05021e-10	3.90282e-09	2.14737e-09	EP300/CREBBP/STK11/HSP90AB1/CITED2/HIPK2/SMAD4/ING2/CITED1/MEN1	10
indirect_ppi	BP	GO:0071480	cellular response to gamma radiation	10/380	30/18866	2.05021e-10	3.90282e-09	2.14737e-09	TP53/HSF1/HSPA5/EGR1/MDM2/XRCC6/ATR/BCL2L1/CHEK2/XRCC5	10
indirect_ppi	BP	GO:1903846	positive regulation of cellular response to transforming growth factor beta stimulus	10/380	30/18866	2.05021e-10	3.90282e-09	2.14737e-09	EP300/CREBBP/STK11/HSP90AB1/CITED2/HIPK2/SMAD4/ING2/CITED1/MEN1	10
indirect_ppi	BP	GO:0050821	protein stabilization	21/380	187/18866	2.07186e-10	3.92626e-09	2.16027e-09	EP300/HCFC1/TP53/PHB/CREB1/HSP90AB1/MDM4/PPARGC1A/SMAD3/TAF9/HSPA1B/TAF9B/PIN1/CDK7/HSPA1A/CHEK2/CCNH/MSX1/CCT6A/HSPD1/TAF1	21
indirect_ppi	BP	GO:0060261	positive regulation of transcription initiation from RNA polymerase II promoter	10/380	31/18866	2.97263e-10	5.58296e-09	3.07181e-09	TP53/ESR1/CREB1/MED17/XPA/MED1/HNF1A/SUB1/GTF2B/ERCC6	10
indirect_ppi	BP	GO:1902253	regulation of intrinsic apoptotic signaling pathway by p53 class mediator	10/380	31/18866	2.97263e-10	5.58296e-09	3.07181e-09	TP53/SIRT1/MDM2/ING2/TAF9/TAF9B/UBB/MSX1/BCL2/HNRNPK	10
indirect_ppi	BP	GO:1901991	negative regulation of mitotic cell cycle phase transition	24/380	251/18866	3.02515e-10	5.65635e-09	3.11219e-09	EP300/TP53/CNOT6/RB1/BRCA1/BRD7/EZH2/CNOT4/TFDP1/PLAGL1/MDM4/CDK2/MDM2/RBL2/CARM1/PML/PRKDC/E2F1/CHEK2/BLM/BCL2/CNOT3/CNOT2/CNOT1	24
indirect_ppi	BP	GO:0043393	regulation of protein binding	22/380	211/18866	3.23902e-10	6.02946e-09	3.31747e-09	EP300/TCF7L2/SMARCD3/ACTB/SRC/HSF1/PPP1CA/RAN/PPP2CB/HSP90AB1/HIPK2/PPARA/AKT1/CARM1/MEN1/PIN1/PPP2CA/ABL1/CSNK1E/TAF1/GTF2F1/TRIB3	22
indirect_ppi	BP	GO:0030218	erythrocyte differentiation	17/380	121/18866	3.39539e-10	6.29269e-09	3.46231e-09	RB1/KLF1/GATA1/IKZF1/MED1/BCL6/HIF1A/HIPK2/SP3/STAT3/FOXO3/STAT1/HSPA1B/PRKDC/MAPK14/HSPA1A/ERCC2	17
indirect_ppi	BP	GO:0014706	striated muscle tissue development	30/380	389/18866	3.58847e-10	6.62135e-09	3.64314e-09	EP300/RB1/ARID2/FOS/ARID1A/MEF2A/CREB1/CTNNB1/FHL2/TWIST1/KAT2A/DDX5/TP73/MED1/SMAD1/YY1/EGR1/NOTCH1/PPARA/SMAD4/SMAD3/ATF3/HNRNPU/PIN1/ACTA1/MAPK14/PPP1R13L/BCL2/HDAC9/RXRA	30
indirect_ppi	BP	GO:2001234	negative regulation of apoptotic signaling pathway	23/380	233/18866	3.80689e-10	6.9937e-09	3.84801e-09	RELA/TCF7L2/RB1/SRC/HDAC1/BRCA1/GATA1/AR/TRAF2/CTNNB1/SIRT1/MDM2/HIF1A/AKT1/ING2/TAF9/HSPA1B/TAF9B/HTT/BCL2L1/HSPA1A/BCL2/CSNK2A2	23
indirect_ppi	CC	GO:0005666	RNA polymerase III complex	8/380	18/19559	6.96528e-10	7.45545e-09	4.94578e-09	POLR3F/POLR3A/POLR3B/POLR2K/POLR2F/POLR2L/POLR2H/POLR2E	8
indirect_ppi	CC	GO:0034399	nuclear periphery	17/380	131/19559	6.98949e-10	7.45545e-09	4.94578e-09	TP53/ATF7/RUVBL1/CEBPB/PIAS4/YEATS4/NCOR2/SMC1A/YY1/HNRNPU/PML/MEN1/PPIG/POLA1/BLM/CSNK2B/ATF4	17
indirect_ppi	BP	GO:0048872	homeostasis of number of cells	24/380	256/18866	4.53306e-10	8.29156e-09	4.56211e-09	SOX9/RB1/HMGB1/KLF1/GATA1/EZH2/IKZF1/MED1/BCL6/HIF1A/HIPK2/NOTCH1/AKT1/SP3/STAT3/FOXO3/STAT1/HSPA1B/PRKDC/MAPK14/ABL1/HSPA1A/BCL2/ERCC2	24
indirect_ppi	BP	GO:2000058	regulation of ubiquitin-dependent protein catabolic process	19/380	159/18866	5.26993e-10	9.59766e-09	5.28074e-09	SMARCC1/XPO1/RAD23B/HSP90AB1/OGT/MDM2/HIPK2/AKT1/PML/TAF9/HSPA1B/PIAS1/CSNK1D/MAPK9/CSNK1E/HSPA1A/TAF1/CSNK2A2/TRIB3	19
direct_ppi	MF	GO:0140297	DNA-binding transcription factor binding	8/15	347/18352	8.64474e-11	9.94145e-09	3.2759e-09	SMARCB1/SMARCA4/EP300/HCFC1/TBP/RELA/SOX9/TCF7L2	8
indirect_ppi	MF	GO:0035064	methylated histone binding	13/381	69/18352	1.46706e-09	1.22424e-08	7.74801e-09	RBBP5/KDM5A/ING1/CBX5/CHD8/MSH6/ING5/TP53BP1/ING2/ING4/WDR5/TAF7/TAF1	13
indirect_ppi	MF	GO:0140034	methylation-dependent protein binding	13/381	69/18352	1.46706e-09	1.22424e-08	7.74801e-09	RBBP5/KDM5A/ING1/CBX5/CHD8/MSH6/ING5/TP53BP1/ING2/ING4/WDR5/TAF7/TAF1	13
indirect_ppi	BP	GO:0031060	regulation of histone methylation	13/380	67/18866	6.95223e-10	1.26069e-08	6.93645e-09	SMARCB1/IWS1/BRCA1/CTR9/CTNNB1/SUPT6H/OGT/SIRT1/SMAD4/WDR5/SETD7/PAF1/RTF1	13
direct_ppi	MF	GO:0001046	core promoter sequence-specific DNA binding	5/15	46/18352	2.33035e-10	1.33995e-08	4.4154e-09	SMARCB1/SMARCA4/TP53/TBP/RELA	5
indirect_ppi	BP	GO:0048568	embryonic organ development	32/380	451/18866	7.44417e-10	1.3441e-08	7.3954e-09	TP53/SOX9/ARID2/CEBPB/HSF1/GATA1/ARID1A/RAD23B/HOXA6/NCOA1/CTNNB1/PAX6/TWIST1/MED1/CITED2/HIF1A/HIPK2/NOTCH1/SMAD3/AKT1/SP3/TFAP2A/SMAD2/CITED1/ASCL2/ERCC3/PPP1R13L/MSX1/GRB2/SETD2/ATF4/ERCC2	32
indirect_ppi	BP	GO:0034644	cellular response to UV	14/380	81/18866	7.6509e-10	1.37553e-08	7.5683e-09	EP300/TP53/CREBBP/MYC/STK11/XPA/SIRT1/YY1/MDM2/CHEK1/ATR/PARP1/TAF1/ATF4	14
indirect_ppi	BP	GO:0045648	positive regulation of erythrocyte differentiation	10/380	34/18866	8.32772e-10	1.49084e-08	8.20275e-09	GATA1/MED1/HIF1A/STAT3/FOXO3/STAT1/HSPA1B/PRKDC/MAPK14/HSPA1A	10
indirect_ppi	CC	GO:0016580	Sin3 complex	7/380	13/19559	1.53484e-09	1.59292e-08	1.05671e-08	RBBP4/HDAC2/HDAC1/SIN3A/NCOR1/SIN3B/ING2	7
indirect_ppi	CC	GO:1902911	protein kinase complex	15/380	104/19559	1.5995e-09	1.61634e-08	1.07224e-08	RB1/CCNE1/CDK2/GTF2H1/CCNG2/CHUK/ERCC3/CDK9/CDK7/CCNH/MNAT1/GTF2H2/GTF2H4/GTF2H3/ERCC2	15
indirect_ppi	BP	GO:2001235	positive regulation of apoptotic signaling pathway	20/380	183/18866	9.12835e-10	1.62724e-08	8.95328e-09	TP53/PIAS4/PPP1CA/TRAF2/TFDP1/SIRT1/TP73/ING5/TP63/SMAD3/ATF3/PML/UBB/MAPK9/BCL2L1/WWOX/E2F1/MSX1/TP53BP2/BCL2	20
indirect_ppi	BP	GO:0034101	erythrocyte homeostasis	17/380	129/18866	9.39977e-10	1.66856e-08	9.18059e-09	RB1/KLF1/GATA1/IKZF1/MED1/BCL6/HIF1A/HIPK2/SP3/STAT3/FOXO3/STAT1/HSPA1B/PRKDC/MAPK14/HSPA1A/ERCC2	17
indirect_ppi	MF	GO:0042974	retinoic acid receptor binding	9/381	27/18352	2.19652e-09	1.80189e-08	1.14039e-08	VDR/NCOA1/PPARG/NCOR2/NCOA6/MED1/CTBP2/CNOT1/FUS	9
indirect_ppi	BP	GO:0031057	negative regulation of histone modification	11/380	45/18866	1.05322e-09	1.86173e-08	1.02434e-08	SMARCB1/KDM5A/BRCA1/SIN3A/CTBP1/SUPT6H/TWIST1/SIRT1/SET/WDR5/TAF7	11
indirect_ppi	BP	GO:0033144	negative regulation of intracellular steroid hormone receptor signaling pathway	10/380	35/18866	1.14514e-09	2.01573e-08	1.10908e-08	SMARCA4/HDAC1/BRCA1/NCOR1/PHB/NCOR2/SIRT1/TP63/CNOT2/CNOT1	10
indirect_ppi	BP	GO:0051817	modulation of process of other organism involved in symbiotic interaction	15/380	99/18866	1.28234e-09	2.24784e-08	1.23679e-08	SMARCB1/SMARCA4/EP300/HDAC1/HSPA8/JUN/PHB/KPNB1/SP1/HIPK2/KPNA2/GTF2B/BCL2L1/TAF11/RXRA	15
indirect_ppi	BP	GO:2000757	negative regulation of peptidyl-lysine acetylation	8/380	19/18866	1.56764e-09	2.73654e-08	1.50567e-08	HDAC2/BRCA1/SIN3A/CTBP1/TWIST1/SIRT1/SET/TAF7	8
indirect_ppi	BP	GO:0034614	cellular response to reactive oxygen species	19/380	170/18866	1.65499e-09	2.87708e-08	1.583e-08	RELA/HDAC2/SRC/FOS/HSF1/JUN/EZH2/TRAF2/SIRT1/CDK2/MDM2/AKT1/FOXO3/APEX1/STAT6/TXN/CHUK/ABL1/MAPK9	19
indirect_ppi	BP	GO:0006383	transcription by RNA polymerase III	11/380	47/18866	1.74313e-09	3.01783e-08	1.66044e-08	TBP/POLR3F/BRCA1/AR/CHD8/ZNF76/ELL/BRF1/POLR2K/GTF3C3/POLR2L	11
indirect_ppi	BP	GO:0030308	negative regulation of cell growth	20/380	190/18866	1.77207e-09	3.05537e-08	1.6811e-08	SMARCA4/TP53/RB1/SMARCA2/ING1/PHB/PPARG/STK11/SIRT1/YY1/BCL6/PPARA/SMAD4/SMAD3/PML/HSPA1B/PPP2CA/HSPA1A/MSX1/BCL2	20
indirect_ppi	CC	GO:0016363	nuclear matrix	15/380	109/19559	3.11729e-09	3.06933e-08	2.03612e-08	TP53/RUVBL1/CEBPB/PIAS4/YEATS4/NCOR2/SMC1A/YY1/HNRNPU/PML/MEN1/PPIG/POLA1/BLM/CSNK2B	15
indirect_ppi	BP	GO:0007569	cell aging	16/380	118/18866	1.92655e-09	3.28874e-08	1.8095e-08	ZMIZ1/TP53/TWIST1/SIRT1/BCL6/TP63/ING2/PML/CHEK1/PRKDC/MAPK14/ABL1/YBX1/ATR/CHEK2/BCL2	16
indirect_ppi	BP	GO:0008543	fibroblast growth factor receptor signaling pathway	16/380	118/18866	1.92655e-09	3.28874e-08	1.8095e-08	POLR2A/CTNNB1/GTF2F2/GRB2/POLR2J/POLR2K/POLR2G/POLR2B/POLR2D/GTF2F1/POLR2F/POLR2I/POLR2L/POLR2H/POLR2E/POLR2C	16
indirect_ppi	BP	GO:0031396	regulation of protein ubiquitination	21/380	211/18866	1.93087e-09	3.28874e-08	1.8095e-08	BRCA1/CTR9/HDAC3/HSPA5/CDC14B/HSP90AB1/OGT/GPS2/AKT1/U2AF2/HSPA1B/UBB/PIN1/ABL1/MAPK9/HUWE1/DAXX/CDK9/HSPA1A/TAF1/TRIB3	21
indirect_ppi	CC	GO:1990391	DNA repair complex	10/380	40/19559	3.4351e-09	3.2977e-08	2.18762e-08	RAD23B/XPA/MSH6/TP53BP1/PRKDC/XRCC6/ERCC3/MSH2/ERCC5/XRCC5	10
indirect_ppi	BP	GO:0002262	myeloid cell homeostasis	18/380	154/18866	2.16688e-09	3.67583e-08	2.02248e-08	RB1/HMGB1/KLF1/GATA1/IKZF1/MED1/BCL6/HIF1A/HIPK2/SP3/STAT3/FOXO3/STAT1/HSPA1B/PRKDC/MAPK14/HSPA1A/ERCC2	18
indirect_ppi	BP	GO:0043388	positive regulation of DNA binding	12/380	60/18866	2.19816e-09	3.71393e-08	2.04344e-08	EP300/RB1/HMGB1/PPARG/CTNNB1/PAX6/TWIST1/HIPK2/GTF2B/TXN/PARP1/ERCC2	12
indirect_ppi	BP	GO:0045165	cell fate commitment	24/380	278/18866	2.39636e-09	4.03259e-08	2.21878e-08	TP53/SOX9/TCF7L2/CEBPB/ETS2/GATA1/TOX/CTR9/AR/PPARG/CTNNB1/PAX6/SMAD1/NOTCH1/SMAD4/STAT3/POU3F2/SMAD2/STAT6/PML/PRKDC/BCL2/PAF1/RTF1	24
indirect_ppi	BP	GO:0043523	regulation of neuron apoptotic process	21/380	214/18866	2.49492e-09	4.18172e-08	2.30083e-08	TP53/CEBPB/JUN/TOX3/CTNNB1/HSP90AB1/HIF1A/PPARGC1A/HIPK2/FOXO3/SET/ATF2/TFAP2A/CITED1/PIN1/BCL2L1/PARP1/MSH2/BCL2/HSPD1/ATF4	21
indirect_ppi	BP	GO:0045444	fat cell differentiation	22/380	235/18866	2.51255e-09	4.19456e-08	2.30789e-08	EP300/TCF7L2/CEBPB/CTBP1/CREB1/PPARG/NR4A1/GPS2/SIRT1/MED1/PPARGC1A/CTBP2/SMAD3/AKT1/CARM1/HNRNPU/ATF2/SORT1/PIAS1/MAPK14/E2F1/TRIB3	22
indirect_ppi	BP	GO:0001890	placenta development	18/380	156/18866	2.67153e-09	4.44234e-08	2.44422e-08	VDR/CEBPB/HSF1/ARID1A/NCOA1/PPARG/HSP90AB1/MED1/HIF1A/AKT1/SP3/CITED1/MEN1/ASCL2/MAPK14/GRB2/SETD2/RXRA	18
indirect_ppi	BP	GO:0042752	regulation of circadian rhythm	16/380	122/18866	3.16589e-09	5.24366e-08	2.88512e-08	TP53/PPP1CC/SIN3A/PPP1CA/EZH2/HDAC3/CREB1/PPARG/PPARGC1A/PPARA/PML/PRKDC/CSNK1D/MAPK9/CSNK1E/SUV39H2	16
indirect_ppi	BP	GO:0050673	epithelial cell proliferation	31/380	453/18866	3.29995e-09	5.44427e-08	2.9955e-08	SOX9/TCF7L2/VDR/RB1/HMGB1/CEBPB/KLF9/JUN/MYC/ESR1/AR/SP1/PPARG/STK11/CTNNB1/PAX6/NR4A1/TWIST1/SIRT1/MED1/TP63/HIF1A/NOTCH1/SMAD3/AKT1/STAT3/ATF2/STAT1/STAT6/MEN1/PRKDC	31
indirect_ppi	MF	GO:0004879	nuclear receptor activity	11/381	52/18352	7.53298e-09	5.97699e-08	3.78274e-08	VDR/NR3C1/ESR1/AR/THRB/PPARG/AHR/NR4A1/PPARA/STAT3/RXRA	11
indirect_ppi	MF	GO:0098531	ligand-activated transcription factor activity	11/381	52/18352	7.53298e-09	5.97699e-08	3.78274e-08	VDR/NR3C1/ESR1/AR/THRB/PPARG/AHR/NR4A1/PPARA/STAT3/RXRA	11
indirect_ppi	BP	GO:0033146	regulation of intracellular estrogen receptor signaling pathway	10/380	39/18866	3.69095e-09	6.06556e-08	3.33734e-08	SRC/BRCA1/ESR1/AR/MED1/TP63/CARM1/PARP1/CNOT2/CNOT1	10
indirect_ppi	BP	GO:0000018	regulation of DNA recombination	15/380	107/18866	3.87985e-09	6.35118e-08	3.49449e-08	ARID2/SUPT6H/MSH6/BCL6/TP53BP1/KPNA2/STAT6/CHEK1/PARP1/MSH2/ERCC6/BLM/SETD2/ERCC2/FUS	15
indirect_ppi	MF	GO:0051059	NF-kappaB binding	9/381	31/18352	8.77885e-09	6.85317e-08	4.33726e-08	EP300/RELA/HDAC2/HDAC1/HDAC3/APEX1/NFKBIA/TP53BP2/TAF4B	9
indirect_ppi	MF	GO:0001227	DNA-binding transcription repressor activity, RNA polymerase II-specific	26/381	335/18352	9.00374e-09	6.91716e-08	4.37776e-08	KLF16/BACH2/ETV6/RELA/CEBPB/ETS2/HSF1/JUN/MYC/NR3C1/PPARG/PAX6/PLAGL1/ZBTB17/YY1/BCL6/ZNF148/PPARA/SP3/FOXO3/ATF3/IRF3/TFAP2A/ASCL2/MSX1/MAFK	26
indirect_ppi	BP	GO:0033157	regulation of intracellular protein transport	23/380	264/18866	4.36386e-09	7.11579e-08	3.91519e-08	TP53/TCF7L2/XPO1/IWS1/RIOK2/RAN/HDAC3/TFDP1/SUPT6H/BARD1/HSP90AB1/TP73/MDM2/TP63/SMAD3/TXN/MAPK14/HUWE1/E2F1/TP53BP2/BCL2/SETD2/CSNK2A2	23
indirect_ppi	BP	GO:0000723	telomere maintenance	18/380	161/18866	4.44475e-09	7.21971e-08	3.97236e-08	CCNE1/SRC/MYC/CTNNB1/HSP90AB1/FEN1/APEX1/HNRNPU/PML/PRKDC/PRIM1/XRCC6/ATR/PARP1/POLA1/BLM/CCT6A/XRCC5	18
indirect_ppi	MF	GO:0001217	DNA-binding transcription repressor activity	26/381	336/18352	9.57576e-09	7.24167e-08	4.58313e-08	KLF16/BACH2/ETV6/RELA/CEBPB/ETS2/HSF1/JUN/MYC/NR3C1/PPARG/PAX6/PLAGL1/ZBTB17/YY1/BCL6/ZNF148/PPARA/SP3/FOXO3/ATF3/IRF3/TFAP2A/ASCL2/MSX1/MAFK	26
indirect_ppi	BP	GO:0090287	regulation of cellular response to growth factor stimulus	25/380	310/18866	4.47979e-09	7.24864e-08	3.98828e-08	EP300/TP53/CREBBP/STK11/HSPA5/CTNNB1/HSP90AB1/SIRT1/CITED2/HIF1A/HIPK2/NOTCH1/SMAD4/SMAD3/ING2/SMAD2/CITED1/MEN1/UBB/PIN1/ABL1/HSPA1A/RPS27A/UBC/MSX1	25
indirect_ppi	BP	GO:0032386	regulation of intracellular transport	27/380	358/18866	4.54665e-09	7.32864e-08	4.0323e-08	TP53/TCF7L2/XPO1/IWS1/SRC/RIOK2/PPP1CC/RAN/HDAC3/TFDP1/STK11/SUPT6H/BARD1/HSP90AB1/TP73/MDM2/TP63/SMAD3/TXN/MAPK14/HUWE1/E2F1/TP53BP2/BCL2/SETD2/DHX9/CSNK2A2	27
indirect_ppi	BP	GO:0001763	morphogenesis of a branching structure	20/380	201/18866	4.73235e-09	7.59886e-08	4.18098e-08	ETV5/SOX9/VDR/SRC/MYC/ESR1/PPP1CA/AR/CTNNB1/MED1/TP63/NOTCH1/SMAD4/CITED1/PML/ABL1/BCL2/GRB2/SETD2/RXRA	20
indirect_ppi	BP	GO:0072132	mesenchyme morphogenesis	11/380	52/18866	5.52377e-09	8.80246e-08	4.84321e-08	SOX9/MYC/TWIST1/MDM4/MDM2/NOTCH1/SMAD4/SMAD3/SMAD2/ACTA1/MSX1	11
indirect_ppi	BP	GO:2000677	regulation of transcription regulatory region DNA binding	11/380	52/18866	5.52377e-09	8.80246e-08	4.84321e-08	EP300/RB1/SIN3A/GATA1/CTNNB1/PAX6/TWIST1/GTF2B/PARP1/MSX1/TAF1	11
indirect_ppi	BP	GO:0090100	positive regulation of transmembrane receptor protein serine/threonine kinase signaling pathway	15/380	110/18866	5.72696e-09	9.0639e-08	4.98706e-08	EP300/CREBBP/STK11/HSP90AB1/CITED2/HIPK2/NOTCH1/SMAD4/ING2/SMAD2/CITED1/MEN1/PARP1/MSX1/CSNK2B	15
indirect_ppi	BP	GO:0051053	negative regulation of DNA metabolic process	16/380	127/18866	5.73092e-09	9.0639e-08	4.98706e-08	TP53/SRC/HSF1/PPARG/TWIST1/MSH6/BCL6/TP53BP1/SUB1/HNRNPU/MEN1/PARP1/MSH2/ERCC6/BLM/XRCC5	16
indirect_ppi	CC	GO:0070822	Sin3-type complex	7/380	16/19559	9.72918e-09	9.1122e-08	6.04483e-08	RBBP4/HDAC2/HDAC1/SIN3A/NCOR1/SIN3B/ING2	7
indirect_ppi	BP	GO:0016575	histone deacetylation	13/380	79/18866	5.81416e-09	9.16112e-08	5.04055e-08	TP53/KDM5A/HDAC2/HDAC1/SIN3A/HDAC3/PHB/CTBP1/SIN3B/SIRT1/BCL6/ING2/HDAC9	13
indirect_ppi	BP	GO:0046825	regulation of protein export from nucleus	10/380	41/18866	6.27937e-09	9.8572e-08	5.42354e-08	TP53/TCF7L2/XPO1/IWS1/RIOK2/SUPT6H/BARD1/MDM2/TXN/SETD2	10
indirect_ppi	BP	GO:0042542	response to hydrogen peroxide	17/380	146/18866	6.45402e-09	1.00563e-07	5.5331e-08	RELA/HDAC2/SRC/HSF1/JUN/EZH2/PPP2CB/SIRT1/MDM2/FOXO3/APEX1/STAT1/STAT6/TXN/ABL1/BCL2/HSPD1	17
indirect_ppi	BP	GO:0044344	cellular response to fibroblast growth factor stimulus	17/380	146/18866	6.45402e-09	1.00563e-07	5.5331e-08	POLR2A/CTNNB1/NR4A1/GTF2F2/GRB2/POLR2J/POLR2K/POLR2G/POLR2B/POLR2D/GTF2F1/POLR2F/POLR2I/POLR2L/POLR2H/POLR2E/POLR2C	17
indirect_ppi	BP	GO:2001242	regulation of intrinsic apoptotic signaling pathway	18/380	166/18866	7.25271e-09	1.12591e-07	6.19488e-08	TP53/SRC/HDAC1/PIAS4/SIRT1/MDM2/HIF1A/AKT1/ING2/TAF9/TAF9B/UBB/BCL2L1/PARP1/HSPA1A/MSX1/BCL2/HNRNPK	18
indirect_ppi	BP	GO:0043414	macromolecule methylation	25/380	318/18866	7.50263e-09	1.16043e-07	6.38479e-08	SMARCB1/RBBP5/IWS1/CREBBP/BRCA1/FOS/MYC/EZH2/CTR9/CTNNB1/SUPT6H/OGT/SIRT1/SMAD4/CARM1/ASH2L/WDR5/SETD7/SETD1A/MEN1/PARP1/PAF1/RTF1/SUV39H2/SETD2	25
indirect_ppi	BP	GO:0061138	morphogenesis of a branching epithelium	19/380	187/18866	8.17421e-09	1.25967e-07	6.93082e-08	ETV5/SOX9/VDR/SRC/MYC/ESR1/PPP1CA/AR/CTNNB1/MED1/TP63/NOTCH1/SMAD4/CITED1/PML/ABL1/BCL2/GRB2/RXRA	19
indirect_ppi	BP	GO:0035821	modulation of process of other organism	15/380	113/18866	8.346e-09	1.28145e-07	7.05065e-08	SMARCB1/SMARCA4/EP300/HDAC1/HSPA8/JUN/PHB/KPNB1/SP1/HIPK2/KPNA2/GTF2B/BCL2L1/TAF11/RXRA	15
indirect_ppi	BP	GO:0006476	protein deacetylation	14/380	97/18866	8.76602e-09	1.33618e-07	7.35182e-08	EP300/TP53/KDM5A/HDAC2/HDAC1/SIN3A/HDAC3/PHB/CTBP1/SIN3B/SIRT1/BCL6/ING2/HDAC9	14
indirect_ppi	BP	GO:1901216	positive regulation of neuron death	14/380	97/18866	8.76602e-09	1.33618e-07	7.35182e-08	TP53/FOS/JUN/CTNNB1/EGR1/FOXO3/ATF2/TFAP2A/PIN1/ABL1/DAXX/PARP1/TP53BP2/ATF4	14
indirect_ppi	CC	GO:1902562	H4 histone acetyltransferase complex	10/380	46/19559	1.48909e-08	1.36145e-07	9.03155e-08	HCFC1/RUVBL1/ACTB/ACTL6A/ACTL6B/KAT2B/YEATS4/KAT2A/KAT5/WDR5	10
indirect_ppi	BP	GO:0032434	regulation of proteasomal ubiquitin-dependent protein catabolic process	16/380	131/18866	9.02729e-09	1.37104e-07	7.54361e-08	SMARCC1/XPO1/RAD23B/HSP90AB1/OGT/MDM2/AKT1/TAF9/HSPA1B/PIAS1/CSNK1D/MAPK9/CSNK1E/HSPA1A/TAF1/TRIB3	16
indirect_ppi	BP	GO:0097191	extrinsic apoptotic signaling pathway	21/380	230/18866	9.09104e-09	1.37576e-07	7.56955e-08	RELA/TCF7L2/SRC/BRCA1/GATA1/PPP1CA/AR/TRAF2/SMAD3/AKT1/FOXO3/ATF3/PML/SORT1/HSPA1B/HTT/DAXX/BCL2L1/WWOX/HSPA1A/BCL2	21
indirect_ppi	BP	GO:0050678	regulation of epithelial cell proliferation	28/380	395/18866	9.12692e-09	1.37623e-07	7.57219e-08	SOX9/TCF7L2/VDR/RB1/HMGB1/KLF9/JUN/MYC/AR/SP1/PPARG/STK11/CTNNB1/PAX6/NR4A1/TWIST1/SIRT1/MED1/TP63/HIF1A/NOTCH1/SMAD3/AKT1/STAT3/ATF2/STAT1/MEN1/PRKDC	28
indirect_ppi	BP	GO:1901522	positive regulation of transcription from RNA polymerase II promoter involved in cellular response to chemical stimulus	8/380	23/18866	9.47633e-09	1.41875e-07	7.80613e-08	EP300/TP53/RELA/SMAD1/HIF1A/NOTCH1/SMAD4/ATF4	8
indirect_ppi	BP	GO:1901984	negative regulation of protein acetylation	8/380	23/18866	9.47633e-09	1.41875e-07	7.80613e-08	HDAC2/BRCA1/SIN3A/CTBP1/TWIST1/SIRT1/SET/TAF7	8
indirect_ppi	BP	GO:0006282	regulation of DNA repair	16/380	132/18866	1.00862e-08	1.50471e-07	8.27906e-08	HMGB1/ARID2/BRCA1/HSF1/TWIST1/SIRT1/TP53BP1/PML/CHEK1/PRKDC/PARP1/CDK9/ERCC6/SETD2/DHX9/FUS	16
indirect_ppi	MF	GO:0008013	beta-catenin binding	13/381	85/18352	2.07767e-08	1.54706e-07	9.7911e-08	EP300/SOX9/TCF7L2/ESR1/AR/CTNNB1/CHD8/SMAD3/FOXO3/CARM1/ASH2L/SETD1A/PIN1	13
indirect_ppi	BP	GO:0043161	proteasome-mediated ubiquitin-dependent protein catabolic process	29/380	424/18866	1.09377e-08	1.62597e-07	8.94626e-08	SMARCC1/XPO1/RAD23B/PPP2CB/HSPA5/CTNNB1/HSP90AB1/OGT/SIRT1/KAT5/CDK2/MDM2/AKT1/PPP2R5C/PML/TAF9/HSPA1B/UBB/PIAS1/CSNK1D/MAPK9/CSNK1E/HUWE1/UBE2A/HSPA1A/RPS27A/UBC/TAF1/TRIB3	29
indirect_ppi	CC	GO:0000784	nuclear chromosome, telomeric region	15/380	124/19559	1.88039e-08	1.67923e-07	1.11396e-07	PPP1CC/PPP1CA/CBX5/FEN1/TP53BP1/APEX1/PML/MEN1/PRKDC/XRCC6/ATR/PARP1/MSH2/POLR2B/XRCC5	15
indirect_ppi	MF	GO:0019902	phosphatase binding	19/381	194/18352	2.41007e-08	1.76738e-07	1.11855e-07	TP53/PPP1CC/PPP1CA/TRAF2/PPARG/CTNNB1/KAT2A/PPARA/SMAD3/AKT1/STAT3/STAT1/SMAD2/STAT6/MAPK14/ELL/BCL2/GRB2/GTF2F1	19
indirect_ppi	BP	GO:0035067	negative regulation of histone acetylation	7/380	16/18866	1.24545e-08	1.84493e-07	1.0151e-07	BRCA1/SIN3A/CTBP1/TWIST1/SIRT1/SET/TAF7	7
indirect_ppi	MF	GO:0000400	four-way junction DNA binding	7/381	17/18352	2.55801e-08	1.84788e-07	1.16949e-07	HMGB1/MSH6/YY1/MEN1/ABL1/MSH2/BLM	7
indirect_ppi	BP	GO:0071774	response to fibroblast growth factor	17/380	153/18866	1.31793e-08	1.94545e-07	1.07041e-07	POLR2A/CTNNB1/NR4A1/GTF2F2/GRB2/POLR2J/POLR2K/POLR2G/POLR2B/POLR2D/GTF2F1/POLR2F/POLR2I/POLR2L/POLR2H/POLR2E/POLR2C	17
indirect_ppi	BP	GO:0036003	positive regulation of transcription from RNA polymerase II promoter in response to stress	8/380	24/18866	1.39659e-08	2.05436e-07	1.13033e-07	TP53/CEBPB/HSF1/HSPA5/HIF1A/NOTCH1/ATF3/ATF4	8
indirect_ppi	BP	GO:0032092	positive regulation of protein binding	13/380	85/18866	1.45939e-08	2.13926e-07	1.17704e-07	EP300/TCF7L2/HSF1/RAN/PPP2CB/HSP90AB1/HIPK2/MEN1/PIN1/PPP2CA/ABL1/TAF1/TRIB3	13
indirect_ppi	BP	GO:0045639	positive regulation of myeloid cell differentiation	14/380	101/18866	1.49491e-08	2.18371e-07	1.2015e-07	RB1/FOS/JUN/GATA1/CREB1/MED1/HIF1A/STAT3/FOXO3/STAT1/HSPA1B/PRKDC/MAPK14/HSPA1A	14
indirect_ppi	BP	GO:0032200	telomere organization	18/380	174/18866	1.52935e-08	2.22629e-07	1.22493e-07	CCNE1/SRC/MYC/CTNNB1/HSP90AB1/FEN1/APEX1/HNRNPU/PML/PRKDC/PRIM1/XRCC6/ATR/PARP1/POLA1/BLM/CCT6A/XRCC5	18
indirect_ppi	BP	GO:0071375	cellular response to peptide hormone stimulus	25/380	330/18866	1.57513e-08	2.28502e-07	1.25724e-07	RELA/SMARCC1/SRC/KAT2B/HSF1/ARID1B/SP1/CREB1/PPARG/OGT/NR4A1/SIRT1/MDM2/AKT1/STAT3/FOXO3/APEX1/STAT1/STAT6/MEN1/PRKDC/PARP1/HDAC9/GRB2/TRIB3	25
indirect_ppi	BP	GO:0061180	mammary gland epithelium development	12/380	71/18866	1.64775e-08	2.38216e-07	1.31069e-07	ETV5/VDR/SRC/CEBPB/ESR1/AR/MED1/HIF1A/AKT1/STAT6/PML/MSX1	12
indirect_ppi	BP	GO:0071897	DNA biosynthetic process	19/380	196/18866	1.7705e-08	2.55086e-07	1.40351e-07	TP53/SRC/USP10/MYC/PHB/TFDP1/PPARG/CTNNB1/HSP90AB1/SIRT1/HNRNPU/MEN1/UBB/ATR/RPS27A/UBC/POLA1/CCT6A/XRCC5	19
indirect_ppi	BP	GO:0009299	mRNA transcription	7/380	17/18866	2.0807e-08	2.97681e-07	1.63787e-07	TP53/HSF1/SUPT6H/DDX5/MED1/STAT3/ATF4	7
indirect_ppi	BP	GO:0043923	positive regulation by host of viral transcription	7/380	17/18866	2.0807e-08	2.97681e-07	1.63787e-07	SMARCB1/SMARCA4/EP300/JUN/SP1/GTF2B/TAF11	7
indirect_ppi	BP	GO:0045023	G0 to G1 transition	10/380	46/18866	2.08738e-08	2.97681e-07	1.63787e-07	RBBP4/BRCA1/CDK3/EZH2/CBX5/TFDP1/MED1/CHEK1/E2F1/RRM2	10
indirect_ppi	BP	GO:0001503	ossification	28/380	412/18866	2.26527e-08	3.21959e-07	1.77145e-07	SOX9/CEBPB/GATA1/HIRA/PHB/CTNNB1/FHL2/TWIST1/DDX5/SMAD1/TP63/HIF1A/NOTCH1/SMAD3/AKT1/SP3/HNRNPU/TFAP2A/CITED1/SORT1/MEN1/MAPK14/WWOX/BCL2/ATF4/DHX9/ERCC2/JUND	28
indirect_ppi	BP	GO:2001022	positive regulation of response to DNA damage stimulus	14/380	105/18866	2.48581e-08	3.52115e-07	1.93738e-07	HMGB1/ARID2/BRCA1/PIAS4/MYC/DDX5/SIRT1/PRKDC/ATR/PARP1/ERCC6/MSX1/DHX9/FUS	14
indirect_ppi	MF	GO:0140098	catalytic activity, acting on RNA	27/381	390/18352	5.11243e-08	3.63885e-07	2.30297e-07	CNOT6/POLR2A/POLR3F/MED21/DHX15/NOB1/POLR3A/POLR3B/FEN1/DDX5/APEX1/PRIM1/CNOT3/CNOT2/CNOT1/POLR2J/POLR2K/POLR2G/POLR2B/POLR2D/POLR2F/DHX9/POLR2I/POLR2L/POLR2H/POLR2E/POLR2C	27
indirect_ppi	CC	GO:0030914	STAGA complex	6/380	12/19559	4.3287e-08	3.77778e-07	2.50609e-07	SUPT3H/TAF12/KAT2A/TAF9/TAF10/TADA2B	6
indirect_ppi	BP	GO:1904029	regulation of cyclin-dependent protein kinase activity	14/380	106/18866	2.81239e-08	3.97038e-07	2.18454e-07	CCNC/CCNE1/ACTB/SRC/KAT2B/HSP90AB1/AKT1/MEN1/GTF2H1/CCNG2/CDK7/CCNH/BLM/MNAT1	14
indirect_ppi	BP	GO:0033233	regulation of protein sumoylation	8/380	26/18866	2.8638e-08	4.016e-07	2.20965e-07	ZMIZ1/RELA/PIAS4/CTNNB1/EGR1/PIAS3/UBE2I/PIAS1	8
indirect_ppi	BP	GO:0060765	regulation of androgen receptor signaling pathway	8/380	26/18866	2.8638e-08	4.016e-07	2.20965e-07	SMARCA4/EP300/HDAC1/NCOR1/PHB/NCOR2/DDX5/SIRT1	8
indirect_ppi	BP	GO:0030879	mammary gland development	16/380	142/18866	2.89617e-08	4.04791e-07	2.2272e-07	ETV5/SOX9/VDR/SRC/CEBPB/ESR1/AR/NCOA1/CREB1/NCOR2/MED1/HIF1A/AKT1/STAT6/PML/MSX1	16
indirect_ppi	BP	GO:0022612	gland morphogenesis	15/380	124/18866	3.00899e-08	4.19167e-07	2.3063e-07	ETV5/SOX9/VDR/SRC/CEBPB/ESR1/AR/PAX6/MED1/TP63/NOTCH1/STAT6/PML/BCL2/RXRA	15
indirect_ppi	BP	GO:2001236	regulation of extrinsic apoptotic signaling pathway	17/380	162/18866	3.11446e-08	4.32427e-07	2.37926e-07	RELA/TCF7L2/SRC/BRCA1/GATA1/PPP1CA/AR/TRAF2/AKT1/ATF3/PML/HSPA1B/HTT/BCL2L1/WWOX/HSPA1A/BCL2	17
indirect_ppi	BP	GO:0043627	response to estrogen	12/380	75/18866	3.12733e-08	4.32786e-07	2.38123e-07	EP300/RBBP5/BRCA1/ESR1/AR/PPARG/PELP1/CITED2/MDM2/CITED1/ASH2L/HSPD1	12
indirect_ppi	BP	GO:0035601	protein deacylation	14/380	107/18866	3.17735e-08	4.38266e-07	2.41139e-07	EP300/TP53/KDM5A/HDAC2/HDAC1/SIN3A/HDAC3/PHB/CTBP1/SIN3B/SIRT1/BCL6/ING2/HDAC9	14
indirect_ppi	BP	GO:1903050	regulation of proteolysis involved in cellular protein catabolic process	20/380	225/18866	3.23663e-08	4.44983e-07	2.44835e-07	SMARCC1/XPO1/RAD23B/HSP90AB1/OGT/MDM2/HIPK2/AKT1/PML/TAF9/HSPA1B/UBB/PIAS1/CSNK1D/MAPK9/CSNK1E/HSPA1A/TAF1/CSNK2A2/TRIB3	20
indirect_ppi	BP	GO:1903708	positive regulation of hemopoiesis	19/380	204/18866	3.39077e-08	4.64657e-07	2.55659e-07	ZMIZ1/RB1/HMGB1/FOS/JUN/GATA1/TOX/CREB1/MED1/BCL6/HIF1A/STAT3/FOXO3/STAT1/HSPA1B/PRKDC/XRCC6/MAPK14/HSPA1A	19
indirect_ppi	BP	GO:0051146	striated muscle cell differentiation	23/380	295/18866	3.52959e-08	4.82109e-07	2.65262e-07	RB1/ACTG1/ARID1A/EZH2/MEF2A/FHL2/KAT2A/YY1/NOTCH1/PPARA/SMAD4/AKT1/HNRNPU/SORT1/PIN1/CHUK/ACTA1/MAPK14/YBX1/MSX1/BCL2/HDAC9/RXRA	23
indirect_ppi	MF	GO:0016887	ATPase activity	28/381	423/18352	7.40465e-08	5.19399e-07	3.28719e-07	SMARCA4/RBBP4/RUVBL1/TOP2B/DHX15/HSPA8/SMARCA2/SRCAP/PBRM1/BTAF1/HSPA5/CHD4/CHD8/DDX5/MSH6/HSPA1B/XRCC6/ERCC3/CDK7/HSPA1A/MSH2/ERCC6/BLM/HSPD1/GTF2F2/DHX9/ERCC2/XRCC5	28
indirect_ppi	BP	GO:0035196	production of miRNAs involved in gene silencing by miRNA	10/380	49/18866	3.98778e-08	5.42932e-07	2.98727e-07	TP53/ESR1/NCOR1/NCOR2/DDX5/SMAD1/SMAD3/STAT3/SMAD2/SNIP1	10
indirect_ppi	MF	GO:0070063	RNA polymerase binding	12/381	79/18352	7.89891e-08	5.46153e-07	3.45652e-07	BRCA1/CTR9/NCOA3/GTF2B/HNRNPU/PAF1/RTF1/TAF10/SUPT4H1/GTF2E1/DHX9/ERCC5	12
indirect_ppi	BP	GO:1901653	cellular response to peptide	27/380	398/18866	4.22186e-08	5.72947e-07	3.15242e-07	TP53/RELA/SMARCC1/SRC/KAT2B/HSF1/ARID1B/KLF1/SP1/CREB1/PPARG/OGT/NR4A1/SIRT1/MDM2/AKT1/STAT3/FOXO3/APEX1/STAT1/STAT6/MEN1/PRKDC/PARP1/HDAC9/GRB2/TRIB3	27
indirect_ppi	BP	GO:0045646	regulation of erythrocyte differentiation	10/380	50/18866	4.89619e-08	6.62324e-07	3.64418e-07	GATA1/MED1/HIF1A/STAT3/FOXO3/STAT1/HSPA1B/PRKDC/MAPK14/HSPA1A	10
indirect_ppi	BP	GO:0001649	osteoblast differentiation	20/380	231/18866	5.02284e-08	6.77278e-07	3.72646e-07	SOX9/CEBPB/HIRA/PHB/CTNNB1/FHL2/TWIST1/DDX5/SMAD1/TP63/NOTCH1/SMAD3/AKT1/HNRNPU/CITED1/MEN1/WWOX/ATF4/DHX9/JUND	20
indirect_ppi	BP	GO:0098732	macromolecule deacylation	14/380	111/18866	5.1062e-08	6.8632e-07	3.7762e-07	EP300/TP53/KDM5A/HDAC2/HDAC1/SIN3A/HDAC3/PHB/CTBP1/SIN3B/SIRT1/BCL6/ING2/HDAC9	14
indirect_ppi	BP	GO:2000027	regulation of animal organ morphogenesis	21/380	254/18866	5.15365e-08	6.90342e-07	3.79834e-07	ETV5/SOX9/VDR/MYC/ESR1/AR/THRB/CTNNB1/TWIST1/MED1/CITED2/NOTCH1/SMAD4/CARM1/STAT1/TFAP2A/CITED1/ABL1/MSX1/BCL2/RXRA	21
indirect_ppi	BP	GO:0006402	mRNA catabolic process	26/380	376/18866	5.16895e-08	6.90342e-07	3.79834e-07	CNOT6/XPO1/HSPA8/CNOT4/DDX5/AKT1/APEX1/HNRNPU/SET/HSPA1B/UBB/PPP2CA/MAPK14/YBX1/E2F1/HSPA1A/RPS27A/UBC/CNOT3/CNOT2/CNOT1/LSM2/POLR2G/POLR2D/DHX9/FUS	26
indirect_ppi	BP	GO:2001251	negative regulation of chromosome organization	16/380	148/18866	5.22136e-08	6.95134e-07	3.8247e-07	SMARCB1/KDM5A/SRC/BRCA1/SIN3A/CTBP1/SUPT6H/TWIST1/SIRT1/HNRNPU/SET/WDR5/PARP1/MNAT1/TAF7/XRCC5	16
indirect_ppi	BP	GO:0051095	regulation of helicase activity	6/380	12/18866	5.35521e-08	7.08471e-07	3.89809e-07	TP53/SIRT1/MSH6/MSH2/MNAT1/GTF2H2	6
indirect_ppi	BP	GO:0070816	phosphorylation of RNA polymerase II C-terminal domain	6/380	12/18866	5.35521e-08	7.08471e-07	3.89809e-07	GTF2H1/CDK9/CDK7/CCNH/GTF2H4/GTF2H3	6
indirect_ppi	BP	GO:1905268	negative regulation of chromatin organization	11/380	64/18866	5.47711e-08	7.22326e-07	3.97432e-07	SMARCB1/KDM5A/BRCA1/SIN3A/CTBP1/SUPT6H/TWIST1/SIRT1/SET/WDR5/TAF7	11
indirect_ppi	BP	GO:0051100	negative regulation of binding	17/380	169/18866	5.83745e-08	7.67442e-07	4.22255e-07	HDAC2/ACTB/SIN3A/JUN/GATA1/PPP1CA/BTAF1/PPARA/AKT1/CARM1/PIN1/CSNK1E/E2F1/MSX1/NFKBIA/TAF1/GTF2F1	17
indirect_ppi	CC	GO:0000791	euchromatin	9/380	42/19559	9.0814e-08	7.74946e-07	5.14082e-07	TBP/HSF1/JUN/SP1/CREB1/CTNNB1/SIRT1/PPARGC1A/ASH2L	9
indirect_ppi	MF	GO:0000993	RNA polymerase II complex binding	10/381	53/18352	1.16415e-07	7.9359e-07	5.0225e-07	CTR9/NCOA3/GTF2B/HNRNPU/PAF1/RTF1/SUPT4H1/GTF2E1/DHX9/ERCC5	10
indirect_ppi	BP	GO:0003007	heart morphogenesis	21/380	258/18866	6.73902e-08	8.83211e-07	4.85952e-07	ZMIZ1/TP53/SOX9/SMARCD3/ARID2/JUN/CTNNB1/FHL2/TWIST1/MED1/CITED2/MDM4/MDM2/HIF1A/NOTCH1/SMAD4/SMAD3/ATF2/PPP1R13L/MSX1/RXRA	21
indirect_ppi	CC	GO:0008023	transcription elongation factor complex	10/380	56/19559	1.0943e-07	9.13507e-07	6.05999e-07	RB1/SUPT16H/CTR9/SUPT6H/CDK9/ELL/ERCC6/PAF1/RTF1/SUPT4H1	10
indirect_ppi	BP	GO:0060562	epithelial tube morphogenesis	24/380	331/18866	7.05009e-08	9.21109e-07	5.06804e-07	ETV5/SOX9/VDR/SRC/MYC/ESR1/PPP1CA/ARID1A/AR/CTNNB1/TWIST1/KAT2A/MED1/HIF1A/NOTCH1/SMAD4/SMAD3/CITED1/PML/ABL1/CSNK2B/BCL2/SETD2/BRD2	24
indirect_ppi	MF	GO:0030374	nuclear receptor transcription coactivator activity	10/381	54/18352	1.40259e-07	9.42852e-07	5.96716e-07	ZMIZ1/SS18/NCOA1/MED17/NCOA6/NCOA3/MED1/TSG101/PPARGC1A/CARM1	10
indirect_ppi	BP	GO:0042177	negative regulation of protein catabolic process	15/380	133/18866	7.7708e-08	1.01213e-06	5.56884e-07	RELA/SMARCC1/SF3B3/PHB/HSP90AB1/OGT/MDM4/HIPK2/SMAD3/PML/SNRNP70/TAF9/PIN1/TAF1/CSNK2A2	15
indirect_ppi	BP	GO:0048096	chromatin-mediated maintenance of transcription	6/380	13/18866	9.77667e-08	1.26946e-06	6.9847e-07	ZMIZ1/ARID1B/ARID1A/SMARCD1/CTNNB1/CHEK1	6
indirect_ppi	BP	GO:0060249	anatomical structure homeostasis	29/380	469/18866	9.8212e-08	1.27003e-06	6.98783e-07	SOX9/RB1/CCNE1/ACTB/SRC/ACTG1/GATA1/MYC/STK11/CTNNB1/BARD1/HSP90AB1/FEN1/HIF1A/NOTCH1/APEX1/HNRNPU/PML/PRKDC/PRIM1/XRCC6/ATR/PARP1/ERCC6/POLA1/BLM/BCL2/CCT6A/XRCC5	29
indirect_ppi	BP	GO:0031062	positive regulation of histone methylation	9/380	41/18866	9.84144e-08	1.27003e-06	6.98783e-07	BRCA1/CTR9/CTNNB1/OGT/SIRT1/SMAD4/WDR5/PAF1/RTF1	9
indirect_ppi	BP	GO:0006401	RNA catabolic process	27/380	415/18866	9.9244e-08	1.275e-06	7.01521e-07	CNOT6/XPO1/HSPA8/CNOT4/FEN1/DDX5/AKT1/APEX1/HNRNPU/SET/HSPA1B/UBB/PPP2CA/MAPK14/YBX1/E2F1/HSPA1A/RPS27A/UBC/CNOT3/CNOT2/CNOT1/LSM2/POLR2G/POLR2D/DHX9/FUS	27
indirect_ppi	BP	GO:0035066	positive regulation of histone acetylation	8/380	30/18866	9.99855e-08	1.275e-06	7.01521e-07	SMARCB1/BRCA1/BRD7/RPS6KA5/KAT2A/PPARGC1A/SMAD4/TADA2B	8
indirect_ppi	BP	GO:0048754	branching morphogenesis of an epithelial tube	16/380	155/18866	1.00093e-07	1.275e-06	7.01521e-07	ETV5/SOX9/VDR/SRC/MYC/ESR1/PPP1CA/AR/CTNNB1/MED1/NOTCH1/SMAD4/CITED1/PML/ABL1/BCL2	16
indirect_ppi	BP	GO:0048145	regulation of fibroblast proliferation	12/380	83/18866	1.00315e-07	1.275e-06	7.01521e-07	ZMIZ1/TP53/JUN/MYC/ESR1/CREB1/PPARG/CTNNB1/PML/PRKDC/E2F1/DHX9	12
indirect_ppi	BP	GO:2001021	negative regulation of response to DNA damage stimulus	12/380	83/18866	1.00315e-07	1.275e-06	7.01521e-07	HSF1/TWIST1/SIRT1/MDM2/TP53BP1/ING2/TAF9/TAF9B/BCL2L1/CHEK2/ERCC6/BCL2	12
indirect_ppi	BP	GO:0090305	nucleic acid phosphodiester bond hydrolysis	23/380	313/18866	1.04284e-07	1.32146e-06	7.27079e-07	CNOT6/HMGB1/NOB1/HSF1/KPNB1/FEN1/XPA/APEX1/GTF2H1/UBB/ERCC3/PARP1/RPS27A/UBC/CNOT3/CNOT2/CNOT1/GTF2H2/GTF2H4/GTF2H3/POLR2I/ERCC2/ERCC5	23
indirect_ppi	BP	GO:0031050	dsRNA processing	10/380	54/18866	1.06176e-07	1.33737e-06	7.35834e-07	TP53/ESR1/NCOR1/NCOR2/DDX5/SMAD1/SMAD3/STAT3/SMAD2/SNIP1	10
indirect_ppi	BP	GO:0070918	production of small RNA involved in gene silencing by RNA	10/380	54/18866	1.06176e-07	1.33737e-06	7.35834e-07	TP53/ESR1/NCOR1/NCOR2/DDX5/SMAD1/SMAD3/STAT3/SMAD2/SNIP1	10
indirect_ppi	MF	GO:0070577	lysine-acetylated histone binding	7/381	22/18352	2.05066e-07	1.34125e-06	8.48852e-07	SMARCA4/BRD7/YEATS4/PBRM1/CARM1/TAF1/BRD2	7
indirect_ppi	MF	GO:0140033	acetylation-dependent protein binding	7/381	22/18352	2.05066e-07	1.34125e-06	8.48852e-07	SMARCA4/BRD7/YEATS4/PBRM1/CARM1/TAF1/BRD2	7
indirect_ppi	BP	GO:0030219	megakaryocyte differentiation	13/380	100/18866	1.06963e-07	1.34326e-06	7.39075e-07	EP300/RBBP5/HDAC1/KAT2B/SIN3A/GATA1/CNOT4/GABPA/MED1/SP3/ASH2L/WDR5/SETD1A	13
indirect_ppi	BP	GO:1901861	regulation of muscle tissue development	16/380	156/18866	1.09512e-07	1.37119e-06	7.54442e-07	CREB1/CTNNB1/TWIST1/KAT2A/DDX5/TP73/YY1/PPARGC1A/NOTCH1/PPARA/SMAD4/SMAD3/PIN1/MAPK14/BCL2/HDAC9	16
indirect_ppi	BP	GO:0048144	fibroblast proliferation	12/380	84/18866	1.14936e-07	1.43483e-06	7.89458e-07	ZMIZ1/TP53/JUN/MYC/ESR1/CREB1/PPARG/CTNNB1/PML/PRKDC/E2F1/DHX9	12
indirect_ppi	BP	GO:0035357	peroxisome proliferator activated receptor signaling pathway	7/380	21/18866	1.16037e-07	1.44428e-06	7.9466e-07	PPARG/TWIST1/GPS2/SIRT1/MED1/CITED2/RXRA	7
indirect_ppi	MF	GO:0004386	helicase activity	16/381	160/18352	2.33157e-07	1.50464e-06	9.52264e-07	SMARCA4/RUVBL1/DHX15/SMARCA2/SRCAP/BTAF1/CHD4/CHD8/DDX5/XRCC6/ERCC3/BLM/GTF2F2/DHX9/ERCC2/XRCC5	16
indirect_ppi	BP	GO:0071241	cellular response to inorganic substance	19/380	221/18866	1.21642e-07	1.50958e-06	8.30585e-07	FOS/HSF1/JUN/TRAF2/MEF2A/CREB1/HSPA5/CDK2/PPARGC1A/AKT1/TFAP2A/CHUK/MAPK9/DAXX/PARP1/BLM/ATF4/JUND/FUS	19
indirect_ppi	BP	GO:0033002	muscle cell proliferation	20/380	244/18866	1.23882e-07	1.53286e-06	8.43397e-07	TCF7L2/ARID2/JUN/PHB/PPARG/CTNNB1/TP73/SMAD1/MDM2/PPARGC1A/NOTCH1/AKT1/STAT3/STAT1/PRKDC/XRCC6/MAPK14/MNAT1/RXRA/XRCC5	20
direct_ppi	MF	GO:0061629	RNA polymerase II-specific DNA-binding transcription factor binding	6/15	267/18352	4.02016e-08	1.54106e-06	5.0781e-07	SMARCB1/SMARCA4/EP300/TBP/RELA/TCF7L2	6
indirect_ppi	MF	GO:0018024	histone-lysine N-methyltransferase activity	9/381	44/18352	2.43208e-07	1.54885e-06	9.80244e-07	RBBP5/EZH2/ASH2L/WDR5/SETD7/SETD1A/MEN1/SUV39H2/SETD2	9
indirect_ppi	BP	GO:0032388	positive regulation of intracellular transport	19/380	222/18866	1.30609e-07	1.61136e-06	8.86585e-07	TP53/TCF7L2/RIOK2/RAN/HDAC3/TFDP1/STK11/HSP90AB1/TP73/MDM2/TP63/SMAD3/MAPK14/HUWE1/E2F1/TP53BP2/BCL2/DHX9/CSNK2A2	19
indirect_ppi	BP	GO:0000079	regulation of cyclin-dependent protein serine/threonine kinase activity	13/380	102/18866	1.35679e-07	1.66902e-06	9.1831e-07	CCNC/CCNE1/ACTB/SRC/KAT2B/AKT1/MEN1/GTF2H1/CCNG2/CDK7/CCNH/BLM/MNAT1	13
indirect_ppi	BP	GO:0043254	regulation of protein-containing complex assembly	28/380	449/18866	1.38042e-07	1.69313e-06	9.31578e-07	EP300/HCFC1/TP53/RB1/SRC/HMGB1/HSPA8/HSF1/ESR1/TRAF2/CREB1/HSPA5/XPA/JMY/HSPA1B/GTF2H1/ABL1/MAPK9/ERCC3/ATR/PARP1/HSPA1A/GRB2/GTF2H2/GTF2H4/GTF2H3/ERCC2/ERCC5	28
indirect_ppi	BP	GO:0008406	gonad development	19/380	223/18866	1.40179e-07	1.71434e-06	9.43247e-07	SOX9/KDM5A/SRC/CEBPB/GATA1/ESR1/AR/NCOA1/HSPA5/SIRT1/CITED2/SMAD4/ING2/FOXO3/UBB/BCL2L1/MSH2/BCL2/TAF4	19
indirect_ppi	CC	GO:0005719	nuclear euchromatin	8/380	34/19559	2.20162e-07	1.79877e-06	1.19326e-06	TBP/JUN/SP1/CREB1/CTNNB1/SIRT1/PPARGC1A/ASH2L	8
indirect_ppi	BP	GO:0032259	methylation	25/380	371/18866	1.53939e-07	1.87717e-06	1.03284e-06	SMARCB1/RBBP5/IWS1/CREBBP/BRCA1/FOS/MYC/EZH2/CTR9/CTNNB1/SUPT6H/OGT/SIRT1/SMAD4/CARM1/ASH2L/WDR5/SETD7/SETD1A/MEN1/PARP1/PAF1/RTF1/SUV39H2/SETD2	25
indirect_ppi	BP	GO:0090239	regulation of histone H4 acetylation	6/380	14/18866	1.6819e-07	2.04502e-06	1.12519e-06	SMARCB1/IWS1/BRCA1/CTBP1/SIRT1/TAF7	6
indirect_ppi	BP	GO:1903322	positive regulation of protein modification by small protein conjugation or removal	15/380	141/18866	1.69253e-07	2.052e-06	1.12903e-06	BRCA1/PIAS4/CTR9/HDAC3/HSPA5/CDC14B/PIAS3/UBE2I/UBB/PIN1/PIAS1/MAPK9/HUWE1/CDK9/TRIB3	15
indirect_ppi	MF	GO:0035259	glucocorticoid receptor binding	6/381	15/18352	3.28875e-07	2.06721e-06	1.30831e-06	CEBPB/ETS2/NCOR2/NR4A1/SMAD3/STAT3	6
indirect_ppi	MF	GO:0042054	histone methyltransferase activity	10/381	59/18352	3.35775e-07	2.08353e-06	1.31863e-06	RBBP5/EZH2/CARM1/ASH2L/WDR5/SETD7/SETD1A/MEN1/SUV39H2/SETD2	10
indirect_ppi	BP	GO:0090316	positive regulation of intracellular protein transport	17/380	182/18866	1.7245e-07	2.08476e-06	1.14706e-06	TP53/TCF7L2/RIOK2/RAN/HDAC3/TFDP1/HSP90AB1/TP73/MDM2/TP63/SMAD3/MAPK14/HUWE1/E2F1/TP53BP2/BCL2/CSNK2A2	17
indirect_ppi	BP	GO:0051568	histone H3-K4 methylation	10/380	57/18866	1.81573e-07	2.18876e-06	1.20428e-06	RBBP5/BRCA1/CTR9/CTNNB1/OGT/SMAD4/ASH2L/WDR5/SETD1A/RTF1	10
indirect_ppi	BP	GO:0010498	proteasomal protein catabolic process	29/380	483/18866	1.82928e-07	2.1988e-06	1.2098e-06	SMARCC1/XPO1/RAD23B/PPP2CB/HSPA5/CTNNB1/HSP90AB1/OGT/SIRT1/KAT5/CDK2/MDM2/AKT1/PPP2R5C/PML/TAF9/HSPA1B/UBB/PIAS1/CSNK1D/MAPK9/CSNK1E/HUWE1/UBE2A/HSPA1A/RPS27A/UBC/TAF1/TRIB3	29
indirect_ppi	MF	GO:0000217	DNA secondary structure binding	8/381	34/18352	3.63097e-07	2.22454e-06	1.40788e-06	HMGB1/MSH6/YY1/MEN1/ABL1/MSH2/BLM/ERCC5	8
indirect_ppi	BP	GO:1901985	positive regulation of protein acetylation	9/380	44/18866	1.888e-07	2.26291e-06	1.24508e-06	SMARCB1/BRCA1/BRD7/RPS6KA5/KAT2A/KAT5/PPARGC1A/SMAD4/TADA2B	9
indirect_ppi	BP	GO:0062012	regulation of small molecule metabolic process	28/380	456/18866	1.89723e-07	2.26751e-06	1.24761e-06	EP300/TP53/SOX9/VDR/SRC/BRCA1/KAT2B/PPP1CA/NCOR1/RAN/KPNB1/SP1/PPARG/NCOR2/OGT/TWIST1/KAT2A/SIRT1/NFYB/EGR1/HIF1A/PPARGC1A/PPARA/AKT1/STAT3/WDR5/PARP1/TRIB3	28
indirect_ppi	CC	GO:0000775	chromosome, centromeric region	17/380	196/19559	3.03117e-07	2.42494e-06	1.60865e-06	XPO1/CEBPB/PPP1CC/BAZ1B/KAT2B/HSF1/SIN3A/IKZF1/CBX5/PPP2CB/SMC1A/TP53BP1/PPP2R5C/HNRNPU/PPP2CA/DAXX/SUV39H2	17
indirect_ppi	CC	GO:0035770	ribonucleoprotein granule	19/380	243/19559	3.09807e-07	2.42787e-06	1.61059e-06	ACTB/HSF1/KPNB1/BARD1/HNRNPU/NCL/TOP1/YBX1/CDK9/SMN2/SMN1/CNOT3/CNOT2/CNOT1/LSM2/POLR2G/HNRNPK/POLR2D/DHX9	19
indirect_ppi	MF	GO:0031072	heat shock protein binding	14/381	127/18352	4.03098e-07	2.43874e-06	1.54344e-06	HDAC2/HSPA8/HSF1/NR3C1/KPNB1/CREB1/AHR/HSPA5/HSP90AB1/HIF1A/HSPA1B/HTT/DAXX/HSPA1A	14
indirect_ppi	BP	GO:0045137	development of primary sexual characteristics	19/380	229/18866	2.12425e-07	2.53165e-06	1.39294e-06	SOX9/KDM5A/SRC/CEBPB/GATA1/ESR1/AR/NCOA1/HSPA5/SIRT1/CITED2/SMAD4/ING2/FOXO3/UBB/BCL2L1/MSH2/BCL2/TAF4	19
indirect_ppi	BP	GO:2000758	positive regulation of peptidyl-lysine acetylation	8/380	33/18866	2.24975e-07	2.67364e-06	1.47107e-06	SMARCB1/BRCA1/BRD7/RPS6KA5/KAT2A/PPARGC1A/SMAD4/TADA2B	8
indirect_ppi	BP	GO:0008637	apoptotic mitochondrial changes	14/380	125/18866	2.30597e-07	2.72506e-06	1.49936e-06	TP53/JUN/TFDP1/PPP2CB/TP73/TP63/AKT1/ATF2/BCL2L1/E2F1/HSPA1A/TP53BP2/BCL2/HSPD1	14
indirect_ppi	BP	GO:0034605	cellular response to heat	14/380	125/18866	2.30597e-07	2.72506e-06	1.49936e-06	EP300/HDAC2/CREBBP/HSPA8/HSF1/HSPH1/HSP90AB1/SIRT1/HSPA1B/DAXX/ATR/HSPA1A/HSPD1/POLR2D	14
indirect_ppi	BP	GO:0070316	regulation of G0 to G1 transition	9/380	45/18866	2.31842e-07	2.7321e-06	1.50323e-06	RBBP4/BRCA1/EZH2/CBX5/TFDP1/MED1/CHEK1/E2F1/RRM2	9
indirect_ppi	BP	GO:0000715	nucleotide-excision repair, DNA damage recognition	7/380	23/18866	2.36279e-07	2.76888e-06	1.52347e-06	RAD23B/XPA/COPS6/UBB/PARP1/RPS27A/UBC	7
indirect_ppi	BP	GO:0006359	regulation of transcription by RNA polymerase III	7/380	23/18866	2.36279e-07	2.76888e-06	1.52347e-06	POLR3F/BRCA1/AR/CHD8/ZNF76/ELL/BRF1	7
indirect_ppi	BP	GO:2001237	negative regulation of extrinsic apoptotic signaling pathway	13/380	107/18866	2.39979e-07	2.80442e-06	1.54302e-06	RELA/TCF7L2/SRC/BRCA1/GATA1/AR/TRAF2/AKT1/HSPA1B/HTT/BCL2L1/HSPA1A/BCL2	13
indirect_ppi	BP	GO:0007517	muscle organ development	26/380	407/18866	2.45715e-07	2.86349e-06	1.57552e-06	EP300/RB1/FOS/MEF2A/CREB1/CTNNB1/TWIST1/KAT2A/DDX5/SIRT1/TP73/MED1/YY1/EGR1/NOTCH1/PPARA/SMAD4/SMAD3/ATF3/PIN1/ACTA1/MAPK14/MSX1/BCL2/HDAC9/RXRA	26
indirect_ppi	BP	GO:0016049	cell growth	29/380	490/18866	2.47215e-07	2.87302e-06	1.58077e-06	SMARCA4/TP53/SOX9/RB1/SMARCA2/ING1/SIN3A/PHB/PPARG/STK11/CTNNB1/HSP90AB1/SIRT1/TSG101/YY1/BCL6/PPARA/SMAD4/SMAD3/AKT1/PML/HSPA1B/TAF9B/PIN1/PPP2CA/ABL1/HSPA1A/MSX1/BCL2	29
indirect_ppi	MF	GO:0019903	protein phosphatase binding	15/381	149/18352	5.10181e-07	3.04849e-06	1.92934e-06	TP53/PPP1CC/PPP1CA/TRAF2/PPARG/CTNNB1/KAT2A/AKT1/STAT3/STAT1/STAT6/MAPK14/BCL2/GRB2/GTF2F1	15
indirect_ppi	BP	GO:0007548	sex differentiation	21/380	280/18866	2.68355e-07	3.1101e-06	1.71121e-06	SOX9/KDM5A/SRC/CEBPB/GATA1/ESR1/AR/NCOA1/HSPA5/CTNNB1/SIRT1/CITED2/TP63/SMAD4/ING2/FOXO3/UBB/BCL2L1/MSH2/BCL2/TAF4	21
indirect_ppi	BP	GO:0060766	negative regulation of androgen receptor signaling pathway	6/380	15/18866	2.75564e-07	3.18489e-06	1.75236e-06	SMARCA4/HDAC1/NCOR1/PHB/NCOR2/SIRT1	6
indirect_ppi	MF	GO:0043175	RNA polymerase core enzyme binding	10/381	62/18352	5.43677e-07	3.19405e-06	2.02146e-06	CTR9/NCOA3/GTF2B/HNRNPU/PAF1/RTF1/SUPT4H1/GTF2E1/DHX9/ERCC5	10
indirect_ppi	MF	GO:0004407	histone deacetylase activity	7/381	25/18352	5.4774e-07	3.19405e-06	2.02146e-06	HDAC2/HDAC1/SIN3A/HDAC3/SIN3B/SIRT1/HDAC9	7
indirect_ppi	BP	GO:0009266	response to temperature stimulus	19/380	233/18866	2.78047e-07	3.20478e-06	1.76331e-06	EP300/HDAC2/CREBBP/HSPA8/FOS/HSF1/HSPH1/PPARG/HSP90AB1/SIRT1/PPARGC1A/AKT1/HSPA1B/DAXX/ATR/HSPA1A/NFKBIA/HSPD1/POLR2D	19
indirect_ppi	BP	GO:0043276	anoikis	8/380	34/18866	2.89063e-07	3.32264e-06	1.82815e-06	SRC/TFDP1/STK11/NOTCH1/AKT1/E2F1/CHEK2/BCL2	8
indirect_ppi	MF	GO:0097718	disordered domain specific binding	8/381	36/18352	5.83591e-07	3.3626e-06	2.12813e-06	TP53/RB1/CTNNB1/HSP90AB1/NCOA3/MDM2/SMAD2/HSPA1A	8
indirect_ppi	BP	GO:0001654	eye development	25/380	384/18866	2.95078e-07	3.38254e-06	1.86111e-06	SMARCA4/SOX9/SMARCD3/HDAC2/ACTL6A/HDAC1/JUN/ARID1A/THRB/CTNNB1/PAX6/TWIST1/MED1/MAF/YY1/HIF1A/HIPK2/SMAD3/SP3/STAT3/TFAP2A/PPP1R13L/BCL2/ATF4/RXRA	25
indirect_ppi	BP	GO:0043010	camera-type eye development	23/380	332/18866	2.99443e-07	3.42325e-06	1.88351e-06	SMARCA4/SOX9/SMARCD3/HDAC2/ACTL6A/HDAC1/JUN/ARID1A/THRB/CTNNB1/PAX6/TWIST1/MED1/MAF/YY1/HIF1A/HIPK2/SMAD3/SP3/TFAP2A/PPP1R13L/ATF4/RXRA	23
indirect_ppi	BP	GO:0045088	regulation of innate immune response	22/380	307/18866	3.05501e-07	3.48304e-06	1.9164e-06	EP300/RELA/POLR3F/SRC/CREBBP/HMGB1/RELB/SIN3A/PPARG/POLR3B/HSP90AB1/RPS6KA5/MED1/IRF1/IRF3/STAT1/PRKDC/CHUK/PIAS1/XRCC6/DHX9/XRCC5	22
indirect_ppi	BP	GO:0030278	regulation of ossification	18/380	212/18866	3.15599e-07	3.58844e-06	1.9744e-06	SOX9/CEBPB/GATA1/CTNNB1/TWIST1/DDX5/SMAD1/TP63/HIF1A/NOTCH1/SMAD3/TFAP2A/CITED1/MEN1/MAPK14/BCL2/ATF4/JUND	18
indirect_ppi	BP	GO:0060444	branching involved in mammary gland duct morphogenesis	7/380	24/18866	3.2782e-07	3.71735e-06	2.04533e-06	ETV5/VDR/SRC/ESR1/AR/MED1/PML	7
indirect_ppi	BP	GO:0071482	cellular response to light stimulus	14/380	129/18866	3.41445e-07	3.86145e-06	2.12461e-06	EP300/TP53/CREBBP/MYC/STK11/XPA/SIRT1/YY1/MDM2/CHEK1/ATR/PARP1/TAF1/ATF4	14
indirect_ppi	BP	GO:0010821	regulation of mitochondrion organization	17/380	191/18866	3.44945e-07	3.89057e-06	2.14064e-06	EP300/TP53/TFDP1/STAT2/TP73/TP63/HIF1A/PPARGC1A/AKT1/HTT/HUWE1/BCL2L1/E2F1/HSPA1A/TP53BP2/BCL2/CSNK2A2	17
indirect_ppi	BP	GO:1903362	regulation of cellular protein catabolic process	20/380	260/18866	3.46019e-07	3.89225e-06	2.14156e-06	SMARCC1/XPO1/RAD23B/HSP90AB1/OGT/MDM2/HIPK2/AKT1/PML/TAF9/HSPA1B/UBB/PIAS1/CSNK1D/MAPK9/CSNK1E/HSPA1A/TAF1/CSNK2A2/TRIB3	20
indirect_ppi	BP	GO:0150063	visual system development	25/380	388/18866	3.58237e-07	4.01894e-06	2.21126e-06	SMARCA4/SOX9/SMARCD3/HDAC2/ACTL6A/HDAC1/JUN/ARID1A/THRB/CTNNB1/PAX6/TWIST1/MED1/MAF/YY1/HIF1A/HIPK2/SMAD3/SP3/STAT3/TFAP2A/PPP1R13L/BCL2/ATF4/RXRA	25
indirect_ppi	BP	GO:0010639	negative regulation of organelle organization	26/380	416/18866	3.74441e-07	4.18955e-06	2.30514e-06	SMARCB1/TP53/KDM5A/SRC/BRCA1/KAT2B/SIN3A/CTBP1/SUPT6H/TWIST1/KAT2A/SIRT1/PPARGC1A/SMAD4/AKT1/HNRNPU/SET/WDR5/CHEK1/HUWE1/BCL2L1/PARP1/HSPA1A/MNAT1/TAF7/XRCC5	26
indirect_ppi	MF	GO:0033558	protein deacetylase activity	7/381	26/18352	7.36228e-07	4.19217e-06	2.65316e-06	HDAC2/HDAC1/SIN3A/HDAC3/SIN3B/SIRT1/HDAC9	7
indirect_ppi	BP	GO:0007249	I-kappaB kinase/NF-kappaB signaling	21/380	286/18866	3.81427e-07	4.2564e-06	2.34192e-06	RELA/HDAC1/USP10/RELB/ESR1/TRAF2/CTNNB1/SIRT1/AKT1/IRF3/UBE2I/STAT1/BCL3/SNIP1/UBB/CHUK/ABL1/RPS27A/UBC/NFKBIA/REL	21
indirect_ppi	BP	GO:0051170	import into nucleus	16/380	171/18866	3.88752e-07	4.32289e-06	2.3785e-06	TP53/BACH2/RAN/HDAC3/KPNB1/HSP90AB1/MED1/SMAD3/AKT1/STAT3/KPNA2/PML/MAPK14/SMN2/SMN1/NFKBIA	16
indirect_ppi	BP	GO:0046902	regulation of mitochondrial membrane permeability	11/380	77/18866	3.8944e-07	4.32289e-06	2.3785e-06	TP53/TFDP1/TP73/TP63/STAT3/ATF2/BCL2L1/E2F1/HSPA1A/TP53BP2/BCL2	11
indirect_ppi	BP	GO:0061136	regulation of proteasomal protein catabolic process	17/380	193/18866	4.00098e-07	4.4295e-06	2.43716e-06	SMARCC1/XPO1/RAD23B/HSP90AB1/OGT/MDM2/AKT1/TAF9/HSPA1B/UBB/PIAS1/CSNK1D/MAPK9/CSNK1E/HSPA1A/TAF1/TRIB3	17
indirect_ppi	BP	GO:1903829	positive regulation of cellular protein localization	23/380	338/18866	4.10668e-07	4.53459e-06	2.49498e-06	TP53/TCF7L2/SRC/RIOK2/RAN/HDAC3/TFDP1/STK11/HSP90AB1/TP73/TSG101/MDM2/TP63/SMAD3/AKT1/MAPK14/HUWE1/PARP1/E2F1/TP53BP2/BCL2/CCT6A/CSNK2A2	23
indirect_ppi	BP	GO:0051851	modulation by host of symbiont process	10/380	62/18866	4.13386e-07	4.55266e-06	2.50492e-06	SMARCB1/SMARCA4/EP300/HDAC1/HSPA8/JUN/PHB/SP1/GTF2B/TAF11	10
indirect_ppi	BP	GO:0032648	regulation of interferon-beta production	9/380	48/18866	4.15994e-07	4.55752e-06	2.5076e-06	POLR3F/RELB/POLR3A/POLR3B/IRF1/YY1/IRF3/DHX9/REL	9
indirect_ppi	BP	GO:0032784	regulation of DNA-templated transcription, elongation	9/380	48/18866	4.15994e-07	4.55752e-06	2.5076e-06	SUPT16H/EZH2/SUPT6H/HNRNPU/ELL/ERCC6/SUPT4H1/GTF2F1/HTATSF1	9
indirect_ppi	BP	GO:0060395	SMAD protein signal transduction	11/380	78/18866	4.45293e-07	4.86584e-06	2.67724e-06	ZMIZ1/FOS/JUN/SMAD1/HIPK2/SMAD4/SMAD3/SUB1/SMAD2/CITED1/PARP1	11
indirect_ppi	BP	GO:2000679	positive regulation of transcription regulatory region DNA binding	7/380	25/18866	4.47458e-07	4.87545e-06	2.68252e-06	EP300/RB1/CTNNB1/PAX6/TWIST1/GTF2B/PARP1	7
indirect_ppi	BP	GO:0010038	response to metal ion	24/380	366/18866	4.49539e-07	4.87545e-06	2.68252e-06	FOS/HSF1/JUN/PPP1CA/MEF2A/CREB1/PPP2CB/HSPA5/MDM2/HIF1A/PPARGC1A/AKT1/TFAP2A/CHUK/PPP2CA/ACTA1/MAPK9/DAXX/PARP1/MNAT1/BCL2/ATF4/JUND/FUS	24
indirect_ppi	BP	GO:0001558	regulation of cell growth	26/380	420/18866	4.49649e-07	4.87545e-06	2.68252e-06	SMARCA4/TP53/RB1/SMARCA2/ING1/SIN3A/PHB/PPARG/STK11/SIRT1/TSG101/YY1/BCL6/PPARA/SMAD4/SMAD3/AKT1/PML/HSPA1B/TAF9B/PIN1/PPP2CA/ABL1/HSPA1A/MSX1/BCL2	26
indirect_ppi	BP	GO:0050684	regulation of mRNA processing	15/380	152/18866	4.52749e-07	4.89644e-06	2.69407e-06	IWS1/HSPA8/HSF1/CTR9/SUPT6H/BARD1/DDX5/HNRNPU/U2AF2/SNRNP70/NCL/CDK9/PAF1/HNRNPK/DHX9	15
indirect_ppi	BP	GO:0048880	sensory system development	25/380	394/18866	4.76674e-07	5.14197e-06	2.82917e-06	SMARCA4/SOX9/SMARCD3/HDAC2/ACTL6A/HDAC1/JUN/ARID1A/THRB/CTNNB1/PAX6/TWIST1/MED1/MAF/YY1/HIF1A/HIPK2/SMAD3/SP3/STAT3/TFAP2A/PPP1R13L/BCL2/ATF4/RXRA	25
indirect_ppi	BP	GO:0060485	mesenchyme development	21/380	290/18866	4.79517e-07	5.15941e-06	2.83876e-06	SOX9/TCF7L2/HDAC2/MYC/EZH2/CTNNB1/TWIST1/DDX5/CITED2/MDM4/MDM2/HIF1A/NOTCH1/SMAD4/SMAD3/STAT1/SMAD2/PPP2CA/ACTA1/MSX1/BCL2	21
indirect_ppi	BP	GO:0070059	intrinsic apoptotic signaling pathway in response to endoplasmic reticulum stress	10/380	63/18866	4.8267e-07	5.18008e-06	2.85014e-06	TP53/CEBPB/TRAF2/SIRT1/PML/BCL2L1/HSPA1A/BCL2/ATF4/TRIB3	10
indirect_ppi	BP	GO:0016202	regulation of striated muscle tissue development	15/380	153/18866	4.92892e-07	5.27633e-06	2.9031e-06	CREB1/CTNNB1/TWIST1/KAT2A/DDX5/TP73/YY1/NOTCH1/PPARA/SMAD4/SMAD3/PIN1/MAPK14/BCL2/HDAC9	15
indirect_ppi	BP	GO:0030098	lymphocyte differentiation	24/380	368/18866	4.9598e-07	5.29591e-06	2.91387e-06	ZMIZ1/EP300/TP53/HMGB1/RELB/TOX/IKZF1/STK11/CTNNB1/GPS2/KAT2A/IRF1/EGR1/BCL6/SP3/STAT3/STAT6/BCL3/PRKDC/XRCC6/ABL1/MSH2/BCL2/HDAC9	24
indirect_ppi	BP	GO:0030850	prostate gland development	9/380	49/18866	5.0062e-07	5.33193e-06	2.93368e-06	SOX9/SMARCC1/ESR1/AR/STK11/CTNNB1/TP63/NOTCH1/RXRA	9
indirect_ppi	BP	GO:0006303	double-strand break repair via nonhomologous end joining	12/380	96/18866	5.11483e-07	5.43386e-06	2.98977e-06	BRCA1/HSF1/PIAS4/BARD1/KAT5/MDC1/TP53BP1/PRKDC/XRCC6/ERCC6/POLA1/XRCC5	12
indirect_ppi	BP	GO:0045862	positive regulation of proteolysis	24/380	370/18866	5.46805e-07	5.79448e-06	3.18819e-06	HDAC2/SRC/HMGB1/HSF1/MYC/TRAF2/PPARG/OGT/SIRT1/MDM2/SMAD3/AKT1/STAT3/PML/HSPA1B/PIAS1/MAPK14/CSNK1D/MAPK9/CSNK1E/HSPA1A/HSPD1/TAF1/TRIB3	24
direct_ppi	MF	GO:0002039	p53 binding	4/15	66/18352	2.02112e-07	5.81071e-06	1.91474e-06	SMARCB1/SMARCA4/EP300/TP53	4
indirect_ppi	CC	GO:0036464	cytoplasmic ribonucleoprotein granule	18/380	233/19559	7.57412e-07	5.81692e-06	3.85881e-06	ACTB/KPNB1/BARD1/HNRNPU/NCL/TOP1/YBX1/CDK9/SMN2/SMN1/CNOT3/CNOT2/CNOT1/LSM2/POLR2G/HNRNPK/POLR2D/DHX9	18
direct_ppi	BP	GO:1904837	beta-catenin-TCF complex assembly	4/15	30/18866	7.0036e-09	5.96836e-06	2.32544e-06	SMARCA4/EP300/TCF7L2/RBBP5	4
direct_ppi	BP	GO:0070897	transcription preinitiation complex assembly	4/15	37/18866	1.68233e-08	5.96836e-06	2.32544e-06	SMARCB1/SMARCA4/TP53/TBP	4
direct_ppi	BP	GO:0098781	ncRNA transcription	5/15	109/18866	1.68314e-08	5.96836e-06	2.32544e-06	SMARCB1/SMARCA4/TP53/TBP/POLR2A	5
direct_ppi	BP	GO:0006352	DNA-templated transcription, initiation	6/15	249/18866	2.25494e-08	5.96836e-06	2.32544e-06	SMARCB1/SMARCA4/TP53/TBP/POLR2A/SOX9	6
direct_ppi	BP	GO:0050434	positive regulation of viral transcription	4/15	41/18866	2.57479e-08	5.96836e-06	2.32544e-06	SMARCB1/SMARCA4/EP300/POLR2A	4
indirect_ppi	BP	GO:0010718	positive regulation of epithelial to mesenchymal transition	9/380	50/18866	5.99765e-07	6.31323e-06	3.47361e-06	TCF7L2/HDAC2/EZH2/CTNNB1/TWIST1/NOTCH1/SMAD4/SMAD3/SMAD2	9
indirect_ppi	BP	GO:0032608	interferon-beta production	9/380	50/18866	5.99765e-07	6.31323e-06	3.47361e-06	POLR3F/RELB/POLR3A/POLR3B/IRF1/YY1/IRF3/DHX9/REL	9
indirect_ppi	BP	GO:1900739	regulation of protein insertion into mitochondrial membrane involved in apoptotic signaling pathway	7/380	26/18866	6.0176e-07	6.31323e-06	3.47361e-06	TP53/TFDP1/TP73/TP63/E2F1/TP53BP2/BCL2	7
indirect_ppi	BP	GO:1900740	positive regulation of protein insertion into mitochondrial membrane involved in apoptotic signaling pathway	7/380	26/18866	6.0176e-07	6.31323e-06	3.47361e-06	TP53/TFDP1/TP73/TP63/E2F1/TP53BP2/BCL2	7
indirect_ppi	MF	GO:0046965	retinoid X receptor binding	6/381	18/18352	1.15703e-06	6.51167e-06	4.12113e-06	VDR/NCOA1/PPARG/NCOR2/NCOA6/FUS	6
indirect_ppi	BP	GO:2001243	negative regulation of intrinsic apoptotic signaling pathway	12/380	98/18866	6.4153e-07	6.71373e-06	3.69397e-06	SRC/HDAC1/SIRT1/MDM2/HIF1A/AKT1/ING2/TAF9/TAF9B/BCL2L1/HSPA1A/BCL2	12
indirect_ppi	BP	GO:0006978	DNA damage response, signal transduction by p53 class mediator resulting in transcription of p21 class mediator	6/380	17/18866	6.58498e-07	6.85718e-06	3.77289e-06	TP53/BRCA1/KAT5/HIPK2/ING4/CHEK2	6
indirect_ppi	BP	GO:0045722	positive regulation of gluconeogenesis	6/380	17/18866	6.58498e-07	6.85718e-06	3.77289e-06	KAT2B/KAT2A/SIRT1/PPARGC1A/PPARA/WDR5	6
indirect_ppi	BP	GO:1901654	response to ketone	17/380	200/18866	6.62125e-07	6.87792e-06	3.78431e-06	RELA/SRC/FOS/KLF9/HSF1/SIN3A/NR3C1/AR/NCOA1/PPARG/AHR/SIRT1/AKT1/FOXO3/BCL2L1/PARP1/CSNK2B	17
indirect_ppi	BP	GO:0048634	regulation of muscle organ development	15/380	157/18866	6.87561e-07	7.12456e-06	3.92001e-06	CREB1/CTNNB1/TWIST1/KAT2A/DDX5/TP73/YY1/NOTCH1/PPARA/SMAD4/SMAD3/PIN1/MAPK14/BCL2/HDAC9	15
indirect_ppi	BP	GO:0030111	regulation of Wnt signaling pathway	24/380	375/18866	6.9557e-07	7.18984e-06	3.95593e-06	SMARCA4/SOX9/TCF7L2/RUVBL1/SRC/HDAC1/ESR1/PPP1CA/STK11/CTNNB1/CHD8/NFATC1/EGR1/NOTCH1/SMAD3/FOXO3/CITED1/PIN1/PPP2CA/MAPK14/ABL1/CSNK1D/CSNK1E/WWOX	24
indirect_ppi	BP	GO:0045652	regulation of megakaryocyte differentiation	11/380	82/18866	7.4593e-07	7.69149e-06	4.23194e-06	EP300/RBBP5/HDAC1/KAT2B/SIN3A/GATA1/CNOT4/GABPA/ASH2L/WDR5/SETD1A	11
indirect_ppi	BP	GO:0046824	positive regulation of nucleocytoplasmic transport	10/380	66/18866	7.55159e-07	7.76761e-06	4.27382e-06	TP53/TCF7L2/RIOK2/RAN/HDAC3/HSP90AB1/MDM2/SMAD3/MAPK14/DHX9	10
indirect_ppi	BP	GO:0034243	regulation of transcription elongation from RNA polymerase II promoter	7/380	27/18866	7.98381e-07	8.1901e-06	4.50628e-06	SUPT16H/EZH2/SUPT6H/HNRNPU/ELL/SUPT4H1/GTF2F1	7
indirect_ppi	BP	GO:0070301	cellular response to hydrogen peroxide	12/380	100/18866	8.00126e-07	8.1901e-06	4.50628e-06	RELA/HDAC2/SRC/HSF1/EZH2/SIRT1/MDM2/FOXO3/APEX1/STAT6/TXN/ABL1	12
indirect_ppi	CC	GO:0005657	replication fork	10/380	71/19559	1.09546e-06	8.24819e-06	5.47166e-06	TP53/BAZ1B/XPA/BCL6/TP53BP1/PRIM1/TOP1/POLA1/BLM/ERCC5	10
indirect_ppi	MF	GO:0016747	transferase activity, transferring acyl groups other than amino-acyl groups	18/381	229/18352	1.50062e-06	8.34827e-06	5.28349e-06	EP300/SUPT3H/CREBBP/SMARCE1/KAT2B/SRCAP/TAF12/NCOA1/OGT/NCOA3/KAT2A/KAT5/GTF2B/ATF2/WDR5/TAF9/TAF10/TAF1	18
indirect_ppi	CC	GO:0005681	spliceosomal complex	16/380	192/19559	1.15488e-06	8.52831e-06	5.65749e-06	DHX15/HSPA8/SF3B3/DDX5/HNRNPU/SNIP1/U2AF2/SNRPN/SNRNP70/EFTUD2/NCL/YBX1/SNRNP40/LSM2/HNRNPK/HTATSF1	16
indirect_ppi	MF	GO:0043425	bHLH transcription factor binding	7/381	29/18352	1.65549e-06	9.1052e-06	5.76253e-06	SOX9/CREBBP/SP1/FHL2/TWIST1/SIRT1/SMAD3	7
indirect_ppi	BP	GO:1902229	regulation of intrinsic apoptotic signaling pathway in response to DNA damage	8/380	39/18866	8.97009e-07	9.15951e-06	5.03966e-06	PIAS4/SIRT1/ING2/TAF9/TAF9B/BCL2L1/BCL2/HNRNPK	8
indirect_ppi	BP	GO:0042772	DNA damage response, signal transduction resulting in transcription	6/380	18/18866	9.71016e-07	9.84353e-06	5.41602e-06	TP53/BRCA1/KAT5/HIPK2/ING4/CHEK2	6
indirect_ppi	BP	GO:0051571	positive regulation of histone H3-K4 methylation	6/380	18/18866	9.71016e-07	9.84353e-06	5.41602e-06	BRCA1/CTR9/CTNNB1/SMAD4/WDR5/RTF1	6
indirect_ppi	BP	GO:1902165	regulation of intrinsic apoptotic signaling pathway in response to DNA damage by p53 class mediator	6/380	18/18866	9.71016e-07	9.84353e-06	5.41602e-06	SIRT1/ING2/TAF9/TAF9B/BCL2/HNRNPK	6
indirect_ppi	MF	GO:0140097	catalytic activity, acting on DNA	17/381	209/18352	1.8376e-06	9.99324e-06	6.32456e-06	RUVBL1/TOP2B/PBRM1/CHD4/CHD8/FEN1/APEX1/TOP1/XRCC6/ERCC3/POLA1/BLM/GTF2F2/DHX9/ERCC2/ERCC5/XRCC5	17
indirect_ppi	BP	GO:0018023	peptidyl-lysine trimethylation	9/380	53/18866	1.00583e-06	1.0172e-05	5.59674e-06	SMARCB1/IWS1/CTR9/OGT/SIRT1/SETD1A/RTF1/SUV39H2/SETD2	9
indirect_ppi	BP	GO:0001889	liver development	14/380	141/18866	1.01698e-06	1.02601e-05	5.6452e-06	SOX9/RELA/CEBPB/JUN/EZH2/MED1/CITED2/HNF1A/NOTCH1/SMAD3/SP3/CSNK2B/TAF10/CSNK2A2	14
indirect_ppi	BP	GO:2000779	regulation of double-strand break repair	11/380	85/18866	1.07686e-06	1.08381e-05	5.96326e-06	ARID2/HSF1/TWIST1/TP53BP1/PML/CHEK1/PRKDC/PARP1/ERCC6/SETD2/FUS	11
indirect_ppi	CC	GO:0000307	cyclin-dependent protein kinase holoenzyme complex	8/380	43/19559	1.50938e-06	1.09359e-05	7.25463e-06	RB1/CCNE1/CDK2/CCNG2/CDK9/CDK7/CCNH/MNAT1	8
indirect_ppi	BP	GO:0048738	cardiac muscle tissue development	18/380	231/18866	1.11225e-06	1.11676e-05	6.14454e-06	ARID2/ARID1A/MEF2A/CREB1/FHL2/KAT2A/TP73/MED1/SMAD1/YY1/NOTCH1/PPARA/SMAD4/HNRNPU/PIN1/MAPK14/PPP1R13L/RXRA	18
indirect_ppi	BP	GO:0061013	regulation of mRNA catabolic process	17/380	208/18866	1.14545e-06	1.14736e-05	6.31288e-06	XPO1/HSPA8/AKT1/APEX1/HNRNPU/SET/UBB/MAPK14/YBX1/E2F1/HSPA1A/RPS27A/UBC/CNOT1/POLR2G/DHX9/FUS	17
indirect_ppi	BP	GO:0042063	gliogenesis	21/380	307/18866	1.21077e-06	1.20991e-05	6.65704e-06	ZMIZ1/ETV5/SOX9/RELA/HDAC2/HDAC1/PPP1CC/EZH2/CREB1/PPARG/CTNNB1/PAX6/TP73/NOTCH1/AKT1/STAT3/POU3F2/ASCL2/ABL1/E2F1/ERCC2	21
indirect_ppi	BP	GO:0000726	non-recombinational repair	12/380	104/18866	1.22494e-06	1.2154e-05	6.68728e-06	BRCA1/HSF1/PIAS4/BARD1/KAT5/MDC1/TP53BP1/PRKDC/XRCC6/ERCC6/POLA1/XRCC5	12
indirect_ppi	BP	GO:0001824	blastocyst development	12/380	104/18866	1.22494e-06	1.2154e-05	6.68728e-06	HCFC1/ACTL6A/MED21/CTR9/SUPT6H/ASF1B/GABPA/SP3/UBE2A/CNOT3/CNOT2/RTF1	12
indirect_ppi	BP	GO:0043279	response to alkaloid	12/380	104/18866	1.22494e-06	1.2154e-05	6.68728e-06	RELA/HDAC2/DHX15/PPARG/HSPA5/HSP90AB1/MDM2/PPARGC1A/EFTUD2/BCL2L1/BLM/HSPD1	12
direct_ppi	BP	GO:1902893	regulation of pri-miRNA transcription by RNA polymerase II	4/15	51/18866	6.32409e-08	1.2216e-05	4.75971e-06	SMARCA4/TP53/RELA/SOX9	4
direct_ppi	BP	GO:0061614	pri-miRNA transcription by RNA polymerase II	4/15	53/18866	7.40345e-08	1.2258e-05	4.77606e-06	SMARCA4/TP53/RELA/SOX9	4
indirect_ppi	BP	GO:0031334	positive regulation of protein-containing complex assembly	19/380	257/18866	1.23979e-06	1.22725e-05	6.75245e-06	TP53/SRC/ESR1/CREB1/XPA/JMY/HSPA1B/GTF2H1/MAPK9/ERCC3/ATR/PARP1/HSPA1A/GRB2/GTF2H2/GTF2H4/GTF2H3/ERCC2/ERCC5	19
indirect_ppi	BP	GO:0002573	myeloid leukocyte differentiation	17/380	210/18866	1.30798e-06	1.2917e-05	7.10709e-06	RB1/SRC/CEBPB/FOS/RELB/JUN/GATA1/MYC/CREB1/PPARG/CTNNB1/SIRT1/MED1/PIAS3/SP3/MAPK14/PARP1	17
indirect_ppi	BP	GO:0061008	hepaticobiliary system development	14/380	144/18866	1.31182e-06	1.29246e-05	7.11128e-06	SOX9/RELA/CEBPB/JUN/EZH2/MED1/CITED2/HNF1A/NOTCH1/SMAD3/SP3/CSNK2B/TAF10/CSNK2A2	14
indirect_ppi	BP	GO:0032868	response to insulin	20/380	283/18866	1.3158e-06	1.29336e-05	7.11618e-06	RELA/SMARCC1/SRC/KAT2B/SP1/PPARG/OGT/SIRT1/EGR1/PPARA/AKT1/FOXO3/STAT1/CITED1/SORT1/PRKDC/PARP1/HDAC9/GRB2/TRIB3	20
indirect_ppi	BP	GO:0070317	negative regulation of G0 to G1 transition	8/380	41/18866	1.34494e-06	1.31803e-05	7.25193e-06	RBBP4/BRCA1/EZH2/CBX5/TFDP1/CHEK1/E2F1/RRM2	8
indirect_ppi	BP	GO:0060767	epithelial cell proliferation involved in prostate gland development	5/380	11/18866	1.3503e-06	1.31803e-05	7.25193e-06	SOX9/AR/STK11/CTNNB1/NOTCH1	5
indirect_ppi	BP	GO:1990440	positive regulation of transcription from RNA polymerase II promoter in response to endoplasmic reticulum stress	5/380	11/18866	1.3503e-06	1.31803e-05	7.25193e-06	TP53/CEBPB/HSPA5/ATF3/ATF4	5
indirect_ppi	BP	GO:0062014	negative regulation of small molecule metabolic process	12/380	105/18866	1.35824e-06	1.32272e-05	7.27772e-06	EP300/TP53/SOX9/BRCA1/NCOR1/SIRT1/PPARGC1A/PPARA/AKT1/STAT3/PARP1/TRIB3	12
indirect_ppi	CC	GO:0019908	nuclear cyclin-dependent protein kinase holoenzyme complex	5/380	12/19559	1.90873e-06	1.33264e-05	8.84042e-06	RB1/CDK9/CDK7/CCNH/MNAT1	5
indirect_ppi	CC	GO:0048188	Set1C/COMPASS complex	5/380	12/19559	1.90873e-06	1.33264e-05	8.84042e-06	HCFC1/RBBP5/ASH2L/WDR5/SETD1A	5
indirect_ppi	BP	GO:0070741	response to interleukin-6	9/380	55/18866	1.39283e-06	1.35326e-05	7.44578e-06	RELA/SRC/CTR9/PHB/PPARGC1A/SMAD4/STAT3/STAT1/CITED1	9
indirect_ppi	BP	GO:0050679	positive regulation of epithelial cell proliferation	17/380	211/18866	1.39682e-06	1.35348e-05	7.447e-06	SOX9/TCF7L2/HMGB1/JUN/MYC/AR/SP1/CTNNB1/NR4A1/TWIST1/SIRT1/MED1/TP63/HIF1A/NOTCH1/AKT1/STAT3	17
indirect_ppi	BP	GO:0009408	response to heat	15/380	166/18866	1.39949e-06	1.35348e-05	7.447e-06	EP300/HDAC2/CREBBP/HSPA8/HSF1/HSPH1/HSP90AB1/SIRT1/AKT1/HSPA1B/DAXX/ATR/HSPA1A/HSPD1/POLR2D	15
indirect_ppi	BP	GO:0043500	muscle adaptation	13/380	125/18866	1.46367e-06	1.4123e-05	7.77064e-06	EZH2/MEF2A/YY1/PPARGC1A/NOTCH1/PPARA/SMAD4/SMAD3/FOXO3/PIN1/ACTA1/PARP1/CDK9	13
indirect_ppi	MF	GO:0070410	co-SMAD binding	5/381	12/18352	2.63895e-06	1.41917e-05	8.98167e-06	PAX6/SMAD1/SMAD3/SMAD2/CITED1	5
indirect_ppi	BP	GO:0090559	regulation of membrane permeability	11/380	88/18866	1.53064e-06	1.47018e-05	8.0891e-06	TP53/TFDP1/TP73/TP63/STAT3/ATF2/BCL2L1/E2F1/HSPA1A/TP53BP2/BCL2	11
indirect_ppi	BP	GO:1903312	negative regulation of mRNA metabolic process	11/380	88/18866	1.53064e-06	1.47018e-05	8.0891e-06	CTR9/BARD1/HNRNPU/U2AF2/MAPK14/YBX1/CDK9/E2F1/HNRNPK/DHX9/FUS	11
indirect_ppi	CC	GO:0035267	NuA4 histone acetyltransferase complex	6/380	21/19559	2.19172e-06	1.47653e-05	9.79494e-06	RUVBL1/ACTB/ACTL6A/ACTL6B/YEATS4/KAT5	6
indirect_ppi	CC	GO:0043189	H4/H2A histone acetyltransferase complex	6/380	21/19559	2.19172e-06	1.47653e-05	9.79494e-06	RUVBL1/ACTB/ACTL6A/ACTL6B/YEATS4/KAT5	6
indirect_ppi	BP	GO:0045089	positive regulation of innate immune response	17/380	213/18866	1.59105e-06	1.52472e-05	8.38919e-06	EP300/RELA/POLR3F/SRC/CREBBP/HMGB1/RELB/SIN3A/POLR3B/RPS6KA5/MED1/IRF3/PRKDC/CHUK/XRCC6/DHX9/XRCC5	17
indirect_ppi	BP	GO:0010907	positive regulation of glucose metabolic process	8/380	42/18866	1.63244e-06	1.56084e-05	8.5879e-06	SRC/KAT2B/KAT2A/SIRT1/PPARGC1A/PPARA/AKT1/WDR5	8
direct_ppi	CC	GO:0005667	transcription regulator complex	6/15	413/19559	3.64119e-07	1.60212e-05	3.06626e-06	EP300/TP53/TBP/RELA/SOX9/TCF7L2	6
indirect_ppi	BP	GO:0035265	organ growth	16/380	191/18866	1.7121e-06	1.63273e-05	8.98343e-06	SOX9/ARID2/ESR1/AR/TP73/SMAD1/YY1/NOTCH1/PPARA/AKT1/CARM1/SMAD2/PIN1/MAPK14/BCL2/RXRA	16
indirect_ppi	BP	GO:0001892	embryonic placenta development	11/380	89/18866	1.71539e-06	1.63273e-05	8.98343e-06	CEBPB/HSF1/NCOA1/MED1/HIF1A/AKT1/SP3/CITED1/ASCL2/GRB2/SETD2	11
indirect_ppi	BP	GO:0001844	protein insertion into mitochondrial membrane involved in apoptotic signaling pathway	7/380	30/18866	1.73736e-06	1.6499e-05	9.07794e-06	TP53/TFDP1/TP73/TP63/E2F1/TP53BP2/BCL2	7
indirect_ppi	BP	GO:0019058	viral life cycle	22/380	341/18866	1.78419e-06	1.69056e-05	9.30166e-06	SMARCB1/XPO1/TOP2B/HSPA8/RAN/PHB/KPNB1/CTBP1/HSP90AB1/DDX5/TSG101/NOTCH1/CTBP2/KPNA2/PML/HSPA1B/UBB/HSPA1A/RPS27A/UBC/BCL2/HTATSF1	22
indirect_ppi	BP	GO:0010675	regulation of cellular carbohydrate metabolic process	14/380	148/18866	1.82306e-06	1.72351e-05	9.48293e-06	EP300/TP53/SRC/KAT2B/PPP1CA/NCOR1/OGT/KAT2A/SIRT1/PPARGC1A/PPARA/AKT1/STAT3/WDR5	14
indirect_ppi	BP	GO:0048863	stem cell differentiation	19/380	264/18866	1.85107e-06	1.74606e-05	9.60703e-06	TP53/SOX9/GATA1/ESR1/TWIST1/TP73/TP63/HIF1A/NOTCH1/SMAD4/STAT3/HNRNPU/SETD1A/PRKDC/ABL1/MSX1/SETD2/ERCC2/XRCC5	19
indirect_ppi	BP	GO:0014013	regulation of gliogenesis	13/380	128/18866	1.91663e-06	1.80247e-05	9.91739e-06	ETV5/RELA/HDAC2/HDAC1/PPP1CC/EZH2/CREB1/PPARG/CTNNB1/TP73/NOTCH1/ASCL2/E2F1	13
indirect_ppi	BP	GO:0070542	response to fatty acid	11/380	90/18866	1.91944e-06	1.80247e-05	9.91739e-06	SOX9/SRC/SMARCD1/CREB1/PPARG/YY1/PPARGC1A/AKT1/FOXO3/E2F1/XRCC5	11
indirect_ppi	BP	GO:0031330	negative regulation of cellular catabolic process	19/380	265/18866	1.95783e-06	1.8276e-05	1.00557e-05	TP53/SMARCC1/HSP90AB1/OGT/HIPK2/AKT1/STAT3/HNRNPU/PML/SNRNP70/TAF9/MAPK14/YBX1/E2F1/BCL2/TAF1/DHX9/CSNK2A2/FUS	19
indirect_ppi	BP	GO:0032727	positive regulation of interferon-alpha production	6/380	20/18866	1.95933e-06	1.8276e-05	1.00557e-05	IRF3/STAT1/CHUK/HSPD1/SETD2/DHX9	6
indirect_ppi	BP	GO:0060965	negative regulation of gene silencing by miRNA	6/380	20/18866	1.95933e-06	1.8276e-05	1.00557e-05	TP53/ESR1/NCOR1/PPARG/NCOR2/STAT3	6
indirect_ppi	BP	GO:0071248	cellular response to metal ion	16/380	193/18866	1.96357e-06	1.8276e-05	1.00557e-05	FOS/HSF1/JUN/MEF2A/CREB1/HSPA5/PPARGC1A/AKT1/TFAP2A/CHUK/MAPK9/DAXX/PARP1/ATF4/JUND/FUS	16
indirect_ppi	BP	GO:2000648	positive regulation of stem cell proliferation	8/380	43/18866	1.97063e-06	1.83012e-05	1.00695e-05	SMARCD3/CCNE1/CTNNB1/PAX6/HIF1A/NOTCH1/HNRNPU/CITED1	8
indirect_ppi	BP	GO:0043524	negative regulation of neuron apoptotic process	14/380	149/18866	1.97589e-06	1.83096e-05	1.00741e-05	CEBPB/JUN/TOX3/HSP90AB1/HIF1A/PPARGC1A/HIPK2/SET/CITED1/PIN1/BCL2L1/MSH2/BCL2/HSPD1	14
indirect_ppi	BP	GO:2000278	regulation of DNA biosynthetic process	12/380	109/18866	2.02891e-06	1.87596e-05	1.03217e-05	TP53/SRC/MYC/TFDP1/PPARG/CTNNB1/HSP90AB1/HNRNPU/MEN1/ATR/CCT6A/XRCC5	12
indirect_ppi	BP	GO:0050769	positive regulation of neurogenesis	27/380	485/18866	2.09326e-06	1.93122e-05	1.06258e-05	EP300/ETV5/RELA/SMARCD3/HDAC2/HDAC1/PPP1CC/SIN3A/TOX/EZH2/NCOA1/PPARG/STK11/HSPA5/CTNNB1/PAX6/TP73/NAP1L1/BCL6/HIF1A/NOTCH1/CSNK1D/CSNK1E/E2F1/BCL2/SPEN/XRCC5	27
indirect_ppi	BP	GO:0035264	multicellular organism growth	14/380	150/18866	2.14005e-06	1.97006e-05	1.08395e-05	EP300/TP53/HSF1/AR/CREB1/KAT2A/XPA/STAT3/POU3F2/PPP1R13L/ERCC6/BCL2/TAF10/ERCC2	14
indirect_ppi	CC	GO:0005736	RNA polymerase I complex	5/380	13/19559	3.05226e-06	2.02081e-05	1.34056e-05	POLR2K/POLR2F/POLR2L/POLR2H/POLR2E	5
indirect_ppi	BP	GO:1903749	positive regulation of establishment of protein localization to mitochondrion	9/380	58/18866	2.21176e-06	2.03163e-05	1.11782e-05	TP53/TFDP1/TP73/TP63/HUWE1/E2F1/TP53BP2/BCL2/CSNK2A2	9
indirect_ppi	BP	GO:0007219	Notch signaling pathway	16/380	195/18866	2.24781e-06	2.06024e-05	1.13357e-05	ZMIZ1/EP300/SOX9/SRC/CREBBP/KAT2B/MYC/BCL6/TP63/NOTCH1/AKT1/STAT3/STAT1/YBX1/NFKBIA/SPEN	16
indirect_ppi	BP	GO:0060742	epithelial cell differentiation involved in prostate gland development	5/380	12/18866	2.27654e-06	2.08205e-05	1.14557e-05	AR/CTNNB1/TP63/NOTCH1/RXRA	5
indirect_ppi	BP	GO:1903321	negative regulation of protein modification by small protein conjugation or removal	11/380	92/18866	2.39234e-06	2.1832e-05	1.20122e-05	RELA/CTNNB1/OGT/GPS2/PIAS3/AKT1/U2AF2/HSPA1B/ABL1/HSPA1A/TAF1	11
indirect_ppi	BP	GO:0045667	regulation of osteoblast differentiation	13/380	131/18866	2.49009e-06	2.26749e-05	1.2476e-05	SOX9/CEBPB/CTNNB1/TWIST1/DDX5/SMAD1/TP63/NOTCH1/SMAD3/CITED1/MEN1/ATF4/JUND	13
indirect_ppi	BP	GO:0001837	epithelial to mesenchymal transition	14/380	152/18866	2.50532e-06	2.27644e-05	1.25252e-05	SOX9/TCF7L2/HDAC2/EZH2/CTNNB1/TWIST1/DDX5/HIF1A/NOTCH1/SMAD4/SMAD3/SMAD2/PPP2CA/MSX1	14
indirect_ppi	MF	GO:0016279	protein-lysine N-methyltransferase activity	9/381	61/18352	4.35871e-06	2.31826e-05	1.46719e-05	RBBP5/EZH2/ASH2L/WDR5/SETD7/SETD1A/MEN1/SUV39H2/SETD2	9
indirect_ppi	BP	GO:0009615	response to virus	22/380	349/18866	2.60758e-06	2.36424e-05	1.30083e-05	RELA/POLR3F/SRC/SIN3A/PHB/POLR3A/STAT2/POLR3B/IRF1/IRF2/IRF3/STAT1/BCL3/PML/HNRNPUL1/CHUK/MAPK14/BCL2L1/BCL2/SETD2/GTF2F1/DHX9	22
indirect_ppi	BP	GO:0051702	interaction with symbiont	11/380	93/18866	2.66495e-06	2.41106e-05	1.32659e-05	SMARCB1/SMARCA4/EP300/HDAC1/HSPA8/JUN/PHB/SP1/GTF2B/HSPD1/TAF11	11
direct_ppi	BP	GO:0046782	regulation of viral transcription	4/15	65/18866	1.70218e-07	2.46603e-05	9.60835e-06	SMARCB1/SMARCA4/EP300/POLR2A	4
indirect_ppi	MF	GO:0003678	DNA helicase activity	10/381	78/18352	4.7382e-06	2.49271e-05	1.57759e-05	RUVBL1/CHD4/CHD8/XRCC6/ERCC3/BLM/GTF2F2/DHX9/ERCC2/XRCC5	10
indirect_ppi	BP	GO:0010165	response to X-ray	7/380	32/18866	2.77443e-06	2.49936e-05	1.37518e-05	TP53/TP53BP1/XRCC6/MSH2/ERCC6/BLM/XRCC5	7
indirect_ppi	BP	GO:0060603	mammary gland duct morphogenesis	7/380	32/18866	2.77443e-06	2.49936e-05	1.37518e-05	ETV5/VDR/SRC/ESR1/AR/MED1/PML	7
indirect_ppi	BP	GO:0045911	positive regulation of DNA recombination	8/380	45/18866	2.82816e-06	2.52613e-05	1.3899e-05	ARID2/TP53BP1/STAT6/PARP1/MSH2/ERCC6/ERCC2/FUS	8
indirect_ppi	BP	GO:0051204	protein insertion into mitochondrial membrane	8/380	45/18866	2.82816e-06	2.52613e-05	1.3899e-05	TP53/TFDP1/TP73/TP63/HSPA4/E2F1/TP53BP2/BCL2	8
indirect_ppi	BP	GO:0060443	mammary gland morphogenesis	8/380	45/18866	2.82816e-06	2.52613e-05	1.3899e-05	ETV5/VDR/SRC/ESR1/AR/MED1/STAT6/PML	8
indirect_ppi	BP	GO:1901028	regulation of mitochondrial outer membrane permeabilization involved in apoptotic signaling pathway	8/380	45/18866	2.82816e-06	2.52613e-05	1.3899e-05	TP53/TFDP1/TP73/TP63/E2F1/HSPA1A/TP53BP2/BCL2	8
indirect_ppi	MF	GO:0016278	lysine N-methyltransferase activity	9/381	62/18352	5.00654e-06	2.60556e-05	1.64901e-05	RBBP5/EZH2/ASH2L/WDR5/SETD7/SETD1A/MEN1/SUV39H2/SETD2	9
indirect_ppi	BP	GO:0090101	negative regulation of transmembrane receptor protein serine/threonine kinase signaling pathway	13/380	133/18866	2.95244e-06	2.63155e-05	1.44791e-05	TP53/HSPA5/SIRT1/HIPK2/NOTCH1/SMAD3/SMAD2/UBB/PIN1/ABL1/HSPA1A/RPS27A/UBC	13
indirect_ppi	BP	GO:0017038	protein import	16/380	200/18866	3.1269e-06	2.78116e-05	1.53022e-05	TP53/HSPA8/RAN/HDAC3/KPNB1/HSP90AB1/MED1/SMAD3/AKT1/STAT3/KPNA2/PML/HSPA4/MAPK14/NFKBIA/HSPD1	16
indirect_ppi	BP	GO:0061418	regulation of transcription from RNA polymerase II promoter in response to hypoxia	10/380	77/18866	3.22572e-06	2.863e-05	1.57525e-05	EP300/TP53/CREBBP/CITED2/EGR1/HIF1A/NOTCH1/UBB/RPS27A/UBC	10
indirect_ppi	BP	GO:0034401	chromatin organization involved in regulation of transcription	14/380	156/18866	3.40665e-06	3.01088e-05	1.65662e-05	ZMIZ1/HDAC2/HMGB1/HDAC1/SIN3A/ARID1B/ARID1A/EZH2/HIRA/SMARCD1/CTBP1/CTNNB1/SIRT1/CHEK1	14
indirect_ppi	BP	GO:0048592	eye morphogenesis	14/380	156/18866	3.40665e-06	3.01088e-05	1.65662e-05	SOX9/ARID1A/THRB/CTNNB1/PAX6/TWIST1/YY1/HIF1A/HIPK2/SP3/STAT3/TFAP2A/BCL2/ATF4	14
indirect_ppi	BP	GO:1902110	positive regulation of mitochondrial membrane permeability involved in apoptotic process	9/380	61/18866	3.41526e-06	3.01216e-05	1.65732e-05	TP53/TFDP1/TP73/TP63/ATF2/E2F1/HSPA1A/TP53BP2/BCL2	9
indirect_ppi	BP	GO:0009303	rRNA transcription	7/380	33/18866	3.46082e-06	3.0396e-05	1.67242e-05	SMARCB1/SMARCA4/TP53/TAF1B/NCL/BRF1/GTF3C3	7
indirect_ppi	BP	GO:1901797	negative regulation of signal transduction by p53 class mediator	7/380	33/18866	3.46082e-06	3.0396e-05	1.67242e-05	TWIST1/SIRT1/MDM2/ING2/TAF9/TAF9B/BCL2	7
direct_ppi	MF	GO:0031490	chromatin DNA binding	4/15	106/18352	1.36656e-06	3.14309e-05	1.03571e-05	SMARCB1/SMARCA4/EP300/RELA	4
indirect_ppi	BP	GO:0002833	positive regulation of response to biotic stimulus	18/380	251/18866	3.63424e-06	3.16245e-05	1.74001e-05	EP300/RELA/POLR3F/SRC/CREBBP/HMGB1/RELB/SIN3A/POLR3B/RPS6KA5/MED1/IRF3/PRKDC/CHUK/XRCC6/HSPD1/DHX9/XRCC5	18
indirect_ppi	BP	GO:0007183	SMAD protein complex assembly	5/380	13/18866	3.63828e-06	3.16245e-05	1.74001e-05	SMAD1/SMAD4/SMAD3/SMAD2/PARP1	5
indirect_ppi	BP	GO:0009650	UV protection	5/380	13/18866	3.63828e-06	3.16245e-05	1.74001e-05	FEN1/XPA/ERCC3/ERCC2/ERCC5	5
indirect_ppi	BP	GO:0043970	histone H3-K9 acetylation	5/380	13/18866	3.63828e-06	3.16245e-05	1.74001e-05	SMARCB1/BRCA1/KAT2B/SMAD4/CHEK1	5
indirect_ppi	BP	GO:0061029	eyelid development in camera-type eye	5/380	13/18866	3.63828e-06	3.16245e-05	1.74001e-05	HDAC2/HDAC1/JUN/TWIST1/TFAP2A	5
direct_ppi	MF	GO:0003713	transcription coactivator activity	5/15	267/18352	1.6736e-06	3.20774e-05	1.05701e-05	SMARCB1/ZMIZ1/SMARCA4/EP300/HCFC1	5
indirect_ppi	MF	GO:0070411	I-SMAD binding	5/381	14/18352	6.44553e-06	3.31876e-05	2.10039e-05	CTNNB1/SMAD1/SMAD4/SMAD3/SMAD2	5
indirect_ppi	CC	GO:0035327	transcriptionally active chromatin	6/380	24/19559	5.17459e-06	3.36787e-05	2.23417e-05	ESR1/CTR9/SUPT6H/PELP1/ELL/PAF1	6
indirect_ppi	BP	GO:0030217	T cell differentiation	18/380	253/18866	4.06216e-06	3.51678e-05	1.93497e-05	ZMIZ1/TP53/HMGB1/RELB/TOX/STK11/CTNNB1/KAT2A/IRF1/EGR1/BCL6/SP3/STAT3/STAT6/BCL3/PRKDC/ABL1/BCL2	18
indirect_ppi	BP	GO:0007492	endoderm development	10/380	79/18866	4.08772e-06	3.51678e-05	1.93497e-05	HDAC1/CTR9/CTNNB1/NOTCH1/SMAD4/SMAD3/SMAD2/PAF1/RTF1/SETD2	10
indirect_ppi	BP	GO:0043462	regulation of ATPase activity	10/380	79/18866	4.08772e-06	3.51678e-05	1.93497e-05	TP53/SIRT1/MSH6/HNRNPU/SNRNP70/MSH2/MNAT1/GTF2H2/GTF2H4/DHX9	10
indirect_ppi	BP	GO:0090398	cellular senescence	10/380	79/18866	4.08772e-06	3.51678e-05	1.93497e-05	TP53/TWIST1/SIRT1/BCL6/ING2/PML/PRKDC/MAPK14/ABL1/YBX1	10
indirect_ppi	BP	GO:1900034	regulation of cellular response to heat	10/380	79/18866	4.08772e-06	3.51678e-05	1.93497e-05	EP300/CREBBP/HSPA8/HSF1/HSPH1/HSP90AB1/SIRT1/HSPA1B/ATR/HSPA1A	10
direct_ppi	BP	GO:0043923	positive regulation by host of viral transcription	3/15	17/18866	2.74662e-07	3.53704e-05	1.37813e-05	SMARCB1/SMARCA4/EP300	3
indirect_ppi	BP	GO:0043516	regulation of DNA damage response, signal transduction by p53 class mediator	7/380	34/18866	4.28313e-06	3.66988e-05	2.01921e-05	TP53/TWIST1/DDX5/SIRT1/MDM2/ATR/MSX1	7
indirect_ppi	BP	GO:2000036	regulation of stem cell population maintenance	7/380	34/18866	4.28313e-06	3.66988e-05	2.01921e-05	MYC/NCOA3/KAT2A/TP63/CNOT3/CNOT2/CNOT1	7
indirect_ppi	BP	GO:1902686	mitochondrial outer membrane permeabilization involved in programmed cell death	9/380	63/18866	4.49874e-06	3.84678e-05	2.11654e-05	TP53/TFDP1/TP73/TP63/ATF2/E2F1/HSPA1A/TP53BP2/BCL2	9
indirect_ppi	BP	GO:1900182	positive regulation of protein localization to nucleus	10/380	80/18866	4.58902e-06	3.91603e-05	2.15464e-05	SRC/RAN/HDAC3/STK11/HSP90AB1/SMAD3/AKT1/MAPK14/PARP1/CCT6A	10
indirect_ppi	BP	GO:0051972	regulation of telomerase activity	8/380	48/18866	4.6969e-06	3.99189e-05	2.19638e-05	TP53/SRC/MYC/PPARG/CTNNB1/HSP90AB1/MEN1/XRCC5	8
indirect_ppi	BP	GO:2001239	regulation of extrinsic apoptotic signaling pathway in absence of ligand	8/380	48/18866	4.6969e-06	3.99189e-05	2.19638e-05	GATA1/PPP1CA/AKT1/HSPA1B/BCL2L1/WWOX/HSPA1A/BCL2	8
indirect_ppi	BP	GO:0031331	positive regulation of cellular catabolic process	23/380	390/18866	4.7118e-06	3.99648e-05	2.19891e-05	HMGB1/HSF1/STK11/TWIST1/SIRT1/KAT5/MDM2/HIF1A/PPARA/AKT1/FOXO3/HSPA1B/PIAS1/HTT/CSNK1D/MAPK9/CSNK1E/HUWE1/HSPA1A/CNOT1/POLR2G/TAF1/TRIB3	23
indirect_ppi	BP	GO:0042026	protein refolding	6/380	23/18866	4.84832e-06	4.06312e-05	2.23557e-05	HSPA8/HSPA5/SNRNP70/HSPA1B/HSPA1A/HSPD1	6
indirect_ppi	BP	GO:0060149	negative regulation of posttranscriptional gene silencing	6/380	23/18866	4.84832e-06	4.06312e-05	2.23557e-05	TP53/ESR1/NCOR1/PPARG/NCOR2/STAT3	6
indirect_ppi	BP	GO:0060967	negative regulation of gene silencing by RNA	6/380	23/18866	4.84832e-06	4.06312e-05	2.23557e-05	TP53/ESR1/NCOR1/PPARG/NCOR2/STAT3	6
indirect_ppi	BP	GO:1902254	negative regulation of intrinsic apoptotic signaling pathway by p53 class mediator	6/380	23/18866	4.84832e-06	4.06312e-05	2.23557e-05	SIRT1/MDM2/ING2/TAF9/TAF9B/BCL2	6
indirect_ppi	BP	GO:1903798	regulation of production of miRNAs involved in gene silencing by miRNA	6/380	23/18866	4.84832e-06	4.06312e-05	2.23557e-05	TP53/ESR1/NCOR1/NCOR2/DDX5/STAT3	6
indirect_ppi	BP	GO:2000773	negative regulation of cellular senescence	6/380	23/18866	4.84832e-06	4.06312e-05	2.23557e-05	TWIST1/SIRT1/BCL6/PRKDC/ABL1/YBX1	6
indirect_ppi	BP	GO:0030900	forebrain development	23/380	391/18866	4.91516e-06	4.11095e-05	2.26189e-05	ZMIZ1/TOP2B/SRC/HDAC1/SIN3A/ARID1A/TOX/TACC2/EZH2/NCOA1/CREB1/CTNNB1/PAX6/KAT2A/HIF1A/PPARGC1A/NOTCH1/POU3F2/UBB/E2F1/MSX1/SETD2/CSNK2A2	23
indirect_ppi	BP	GO:0010822	positive regulation of mitochondrion organization	12/380	119/18866	5.12937e-06	4.26468e-05	2.34647e-05	TP53/TFDP1/TP73/TP63/HIF1A/PPARGC1A/HTT/HUWE1/E2F1/TP53BP2/BCL2/CSNK2A2	12
indirect_ppi	BP	GO:0046660	female sex differentiation	12/380	119/18866	5.12937e-06	4.26468e-05	2.34647e-05	SRC/CEBPB/ESR1/HSPA5/SIRT1/TP63/SMAD4/FOXO3/UBB/BCL2L1/BCL2/TAF4	12
indirect_ppi	BP	GO:0051153	regulation of striated muscle cell differentiation	12/380	119/18866	5.12937e-06	4.26468e-05	2.34647e-05	EZH2/KAT2A/YY1/NOTCH1/PPARA/SMAD4/PIN1/MAPK14/YBX1/MSX1/BCL2/HDAC9	12
indirect_ppi	BP	GO:0060135	maternal process involved in female pregnancy	9/380	64/18866	5.14294e-06	4.26753e-05	2.34804e-05	VDR/KLF1/ESR1/AR/MED1/AKT1/MEN1/UBE2A/RXRA	9
indirect_ppi	MF	GO:0016746	transferase activity, transferring acyl groups	18/381	259/18352	8.47428e-06	4.31742e-05	2.73243e-05	EP300/SUPT3H/CREBBP/SMARCE1/KAT2B/SRCAP/TAF12/NCOA1/OGT/NCOA3/KAT2A/KAT5/GTF2B/ATF2/WDR5/TAF9/TAF10/TAF1	18
indirect_ppi	BP	GO:0003203	endocardial cushion morphogenesis	7/380	35/18866	5.26187e-06	4.34905e-05	2.3929e-05	SOX9/TWIST1/MDM4/MDM2/NOTCH1/SMAD4/MSX1	7
indirect_ppi	BP	GO:1901030	positive regulation of mitochondrial outer membrane permeabilization involved in apoptotic signaling pathway	7/380	35/18866	5.26187e-06	4.34905e-05	2.3929e-05	TP53/TFDP1/TP73/TP63/E2F1/TP53BP2/BCL2	7
indirect_ppi	BP	GO:0008585	female gonad development	11/380	100/18866	5.45997e-06	4.50394e-05	2.47812e-05	SRC/CEBPB/ESR1/HSPA5/SIRT1/SMAD4/FOXO3/UBB/BCL2L1/BCL2/TAF4	11
indirect_ppi	BP	GO:0006111	regulation of gluconeogenesis	8/380	49/18866	5.51568e-06	4.51449e-05	2.48392e-05	EP300/KAT2B/OGT/KAT2A/SIRT1/PPARGC1A/PPARA/WDR5	8
indirect_ppi	BP	GO:0061647	histone H3-K9 modification	8/380	49/18866	5.51568e-06	4.51449e-05	2.48392e-05	SMARCB1/BRCA1/KAT2B/SIRT1/SMAD4/SETD7/CHEK1/SUV39H2	8
indirect_ppi	BP	GO:0090151	establishment of protein localization to mitochondrial membrane	8/380	49/18866	5.51568e-06	4.51449e-05	2.48392e-05	TP53/TFDP1/TP73/TP63/HSPA4/E2F1/TP53BP2/BCL2	8
indirect_ppi	BP	GO:2000059	negative regulation of ubiquitin-dependent protein catabolic process	8/380	49/18866	5.51568e-06	4.51449e-05	2.48392e-05	SMARCC1/HSP90AB1/OGT/HIPK2/PML/TAF9/TAF1/CSNK2A2	8
indirect_ppi	BP	GO:1903799	negative regulation of production of miRNAs involved in gene silencing by miRNA	5/380	14/18866	5.56611e-06	4.54692e-05	2.50176e-05	TP53/ESR1/NCOR1/NCOR2/STAT3	5
indirect_ppi	BP	GO:0008584	male gonad development	13/380	141/18866	5.65528e-06	4.61081e-05	2.53692e-05	SOX9/KDM5A/GATA1/ESR1/AR/NCOA1/CITED2/SMAD4/ING2/UBB/BCL2L1/MSH2/BCL2	13
direct_ppi	BP	GO:0018205	peptidyl-lysine modification	6/15	405/18866	4.00694e-07	4.64404e-05	1.80945e-05	SMARCB1/ZMIZ1/EP300/HCFC1/RELA/RBBP5	6
indirect_ppi	BP	GO:0043488	regulation of mRNA stability	15/380	186/18866	5.75643e-06	4.68419e-05	2.57729e-05	XPO1/HSPA8/AKT1/APEX1/HNRNPU/SET/UBB/MAPK14/YBX1/E2F1/HSPA1A/RPS27A/UBC/DHX9/FUS	15
indirect_ppi	MF	GO:0017136	NAD-dependent histone deacetylase activity	5/381	15/18352	9.50386e-06	4.74213e-05	3.00122e-05	HDAC2/HDAC1/HDAC3/SIRT1/HDAC9	5
indirect_ppi	MF	GO:0042809	vitamin D receptor binding	5/381	15/18352	9.50386e-06	4.74213e-05	3.00122e-05	MED17/MED1/TAF7/TAF11/RXRA	5
indirect_ppi	BP	GO:0035794	positive regulation of mitochondrial membrane permeability	9/380	65/18866	5.86465e-06	4.75387e-05	2.61563e-05	TP53/TFDP1/TP73/TP63/ATF2/E2F1/HSPA1A/TP53BP2/BCL2	9
indirect_ppi	BP	GO:0051205	protein insertion into membrane	9/380	65/18866	5.86465e-06	4.75387e-05	2.61563e-05	TP53/TFDP1/TP73/TP63/HSPA4/E2F1/TP53BP2/BCL2/TRAM2	9
indirect_ppi	BP	GO:0009896	positive regulation of catabolic process	25/380	454/18866	6.07692e-06	4.91647e-05	2.70509e-05	SOX9/HMGB1/HSF1/STK11/BARD1/TWIST1/SIRT1/KAT5/MDM2/HIF1A/PPARA/AKT1/FOXO3/HSPA1B/PIAS1/HTT/CSNK1D/MAPK9/CSNK1E/HUWE1/HSPA1A/CNOT1/POLR2G/TAF1/TRIB3	25
indirect_ppi	BP	GO:0010906	regulation of glucose metabolic process	12/380	121/18866	6.10265e-06	4.91908e-05	2.70653e-05	EP300/TP53/SRC/KAT2B/PPP1CA/OGT/KAT2A/SIRT1/PPARGC1A/PPARA/AKT1/WDR5	12
indirect_ppi	BP	GO:0046546	development of primary male sexual characteristics	13/380	142/18866	6.11354e-06	4.91908e-05	2.70653e-05	SOX9/KDM5A/GATA1/ESR1/AR/NCOA1/CITED2/SMAD4/ING2/UBB/BCL2L1/MSH2/BCL2	13
indirect_ppi	BP	GO:0046661	male sex differentiation	14/380	164/18866	6.11523e-06	4.91908e-05	2.70653e-05	SOX9/KDM5A/GATA1/ESR1/AR/NCOA1/CTNNB1/CITED2/SMAD4/ING2/UBB/BCL2L1/MSH2/BCL2	14
indirect_ppi	BP	GO:0042326	negative regulation of phosphorylation	26/380	484/18866	6.15986e-06	4.94552e-05	2.72108e-05	RB1/KAT2B/JUN/MYC/NCOR1/HDAC3/PHB/PAX6/TWIST1/GPS2/SIRT1/TSG101/PPARGC1A/PPARA/SMAD4/AKT1/STAT3/ATF3/HNRNPU/MEN1/PRKDC/PIN1/PPP2CA/ABL1/TAF7/TRIB3	26
indirect_ppi	BP	GO:0070555	response to interleukin-1	16/380	211/18866	6.22764e-06	4.99042e-05	2.74578e-05	SOX9/RELA/SRC/CEBPB/USP10/RPS6KA5/YY1/EGR1/HIF1A/CITED1/TAF9/UBB/CHUK/RPS27A/UBC/NFKBIA	16
indirect_ppi	BP	GO:0010869	regulation of receptor biosynthetic process	6/380	24/18866	6.35515e-06	5.08291e-05	2.79667e-05	HDAC2/HDAC1/PPARG/HIF1A/PPARA/HNRNPK	6
indirect_ppi	BP	GO:0006403	RNA localization	17/380	236/18866	6.37701e-06	5.09072e-05	2.80097e-05	XPO1/RUVBL1/IWS1/RIOK2/HSF1/RAN/SUPT6H/WDR33/YY1/HNRNPU/U2AF2/YBX1/ATR/CCT6A/SETD2/POLR2D/DHX9	17
indirect_ppi	BP	GO:0045598	regulation of fat cell differentiation	13/380	143/18866	6.6043e-06	5.26217e-05	2.8953e-05	CEBPB/CREB1/PPARG/GPS2/SIRT1/SMAD3/AKT1/CARM1/HNRNPU/SORT1/MAPK14/E2F1/TRIB3	13
indirect_ppi	BP	GO:0043502	regulation of muscle adaptation	11/380	102/18866	6.62582e-06	5.26579e-05	2.89729e-05	MEF2A/YY1/PPARGC1A/NOTCH1/PPARA/SMAD4/SMAD3/FOXO3/PIN1/PARP1/CDK9	11
indirect_ppi	BP	GO:1904951	positive regulation of establishment of protein localization	22/380	370/18866	6.66886e-06	5.26579e-05	2.89729e-05	TP53/TCF7L2/SRC/RIOK2/RAN/HDAC3/TFDP1/HSP90AB1/TP73/TSG101/MDM2/TP63/HIF1A/SMAD3/IRF3/MAPK14/HUWE1/E2F1/TP53BP2/BCL2/CCT6A/CSNK2A2	22
indirect_ppi	BP	GO:0002562	somatic diversification of immune receptors via germline recombination within a single locus	9/380	66/18866	6.67142e-06	5.26579e-05	2.89729e-05	HMGB1/SUPT6H/MSH6/BCL6/TP53BP1/STAT6/PRKDC/MSH2/HSPD1	9
indirect_ppi	BP	GO:0016444	somatic cell DNA recombination	9/380	66/18866	6.67142e-06	5.26579e-05	2.89729e-05	HMGB1/SUPT6H/MSH6/BCL6/TP53BP1/STAT6/PRKDC/MSH2/HSPD1	9
indirect_ppi	BP	GO:1902108	regulation of mitochondrial membrane permeability involved in apoptotic process	9/380	66/18866	6.67142e-06	5.26579e-05	2.89729e-05	TP53/TFDP1/TP73/TP63/ATF2/E2F1/HSPA1A/TP53BP2/BCL2	9
indirect_ppi	BP	GO:0048146	positive regulation of fibroblast proliferation	8/380	51/18866	7.51932e-06	5.91286e-05	3.25332e-05	ZMIZ1/JUN/MYC/ESR1/PML/PRKDC/E2F1/DHX9	8
indirect_ppi	BP	GO:0071354	cellular response to interleukin-6	8/380	51/18866	7.51932e-06	5.91286e-05	3.25332e-05	RELA/SRC/CTR9/PHB/PPARGC1A/SMAD4/STAT3/STAT1	8
indirect_ppi	BP	GO:1905710	positive regulation of membrane permeability	9/380	67/18866	7.57134e-06	5.94265e-05	3.26971e-05	TP53/TFDP1/TP73/TP63/ATF2/E2F1/HSPA1A/TP53BP2/BCL2	9
indirect_ppi	BP	GO:0070423	nucleotide-binding oligomerization domain containing signaling pathway	7/380	37/18866	7.78159e-06	6.0963e-05	3.35425e-05	RELA/HSPA1B/UBB/HSPA1A/RPS27A/UBC/NFKBIA	7
indirect_ppi	BP	GO:0110110	positive regulation of animal organ morphogenesis	10/380	85/18866	7.97702e-06	6.23779e-05	3.4321e-05	SOX9/VDR/MYC/AR/CTNNB1/TWIST1/MED1/NOTCH1/SMAD4/TFAP2A	10
indirect_ppi	BP	GO:0003300	cardiac muscle hypertrophy	11/380	104/18866	8.00303e-06	6.24652e-05	3.4369e-05	HDAC2/EZH2/MEF2A/YY1/NOTCH1/PPARA/SMAD4/SMAD3/PIN1/PARP1/CDK9	11
indirect_ppi	CC	GO:0030014	CCR4-NOT complex	5/380	16/19559	9.87226e-06	6.31825e-05	4.19138e-05	CNOT6/CNOT4/CNOT3/CNOT2/CNOT1	5
indirect_ppi	BP	GO:0032647	regulation of interferon-alpha production	6/380	25/18866	8.22074e-06	6.39272e-05	3.51735e-05	IRF3/STAT1/CHUK/HSPD1/SETD2/DHX9	6
indirect_ppi	BP	GO:0070920	regulation of production of small RNA involved in gene silencing by RNA	6/380	25/18866	8.22074e-06	6.39272e-05	3.51735e-05	TP53/ESR1/NCOR1/NCOR2/DDX5/STAT3	6
indirect_ppi	BP	GO:0048593	camera-type eye morphogenesis	12/380	125/18866	8.54651e-06	6.6338e-05	3.64999e-05	SOX9/ARID1A/THRB/CTNNB1/PAX6/TWIST1/YY1/HIF1A/HIPK2/SP3/TFAP2A/ATF4	12
indirect_ppi	BP	GO:0002753	cytoplasmic pattern recognition receptor signaling pathway	9/380	68/18866	8.57312e-06	6.64219e-05	3.65461e-05	RELA/PHB/IRF3/HSPA1B/UBB/HSPA1A/RPS27A/UBC/NFKBIA	9
indirect_ppi	MF	GO:0034979	NAD-dependent protein deacetylase activity	5/381	16/18352	1.35888e-05	6.7112e-05	4.24741e-05	HDAC2/HDAC1/HDAC3/SIRT1/HDAC9	5
indirect_ppi	BP	GO:0003179	heart valve morphogenesis	8/380	52/18866	8.73193e-06	6.74041e-05	3.70864e-05	SOX9/RB1/TWIST1/NFATC1/MDM4/MDM2/NOTCH1/SMAD4	8
indirect_ppi	BP	GO:0006301	postreplication repair	8/380	52/18866	8.73193e-06	6.74041e-05	3.70864e-05	BRCA1/USP10/WDR33/UBB/UBE2A/RPS27A/MSH2/UBC	8
indirect_ppi	BP	GO:0046545	development of primary female sexual characteristics	11/380	105/18866	8.78061e-06	6.76557e-05	3.72249e-05	SRC/CEBPB/ESR1/HSPA5/SIRT1/SMAD4/FOXO3/UBB/BCL2L1/BCL2/TAF4	11
indirect_ppi	BP	GO:0035872	nucleotide-binding domain, leucine rich repeat containing receptor signaling pathway	7/380	38/18866	9.37486e-06	7.19709e-05	3.95992e-05	RELA/HSPA1B/UBB/HSPA1A/RPS27A/UBC/NFKBIA	7
indirect_ppi	BP	GO:0071276	cellular response to cadmium ion	7/380	38/18866	9.37486e-06	7.19709e-05	3.95992e-05	FOS/HSF1/JUN/AKT1/CHUK/MAPK9/DAXX	7
indirect_ppi	BP	GO:0001942	hair follicle development	10/380	87/18866	9.84152e-06	7.51421e-05	4.1344e-05	SOX9/RELA/HDAC2/HDAC1/CTNNB1/TP63/NOTCH1/SMAD4/BCL2/ERCC2	10
indirect_ppi	BP	GO:0030512	negative regulation of transforming growth factor beta receptor signaling pathway	10/380	87/18866	9.84152e-06	7.51421e-05	4.1344e-05	TP53/HSPA5/SIRT1/SMAD3/SMAD2/UBB/PIN1/HSPA1A/RPS27A/UBC	10
indirect_ppi	BP	GO:0032436	positive regulation of proteasomal ubiquitin-dependent protein catabolic process	10/380	87/18866	9.84152e-06	7.51421e-05	4.1344e-05	MDM2/AKT1/HSPA1B/PIAS1/CSNK1D/MAPK9/CSNK1E/HSPA1A/TAF1/TRIB3	10
direct_ppi	BP	GO:1901522	positive regulation of transcription from RNA polymerase II promoter involved in cellular response to chemical stimulus	3/15	23/18866	7.13288e-07	7.51547e-05	2.92824e-05	EP300/TP53/RELA	3
indirect_ppi	BP	GO:1900180	regulation of protein localization to nucleus	12/380	127/18866	1.00625e-05	7.66905e-05	4.21959e-05	SRC/SIN3A/RAN/HDAC3/STK11/HSP90AB1/SMAD3/AKT1/PIN1/MAPK14/PARP1/CCT6A	12
indirect_ppi	BP	GO:0043392	negative regulation of DNA binding	8/380	53/18866	1.01055e-05	7.67394e-05	4.22229e-05	HDAC2/SIN3A/JUN/GATA1/E2F1/MSX1/NFKBIA/TAF1	8
indirect_ppi	BP	GO:2000772	regulation of cellular senescence	8/380	53/18866	1.01055e-05	7.67394e-05	4.22229e-05	TP53/TWIST1/SIRT1/BCL6/ING2/PRKDC/ABL1/YBX1	8
indirect_ppi	BP	GO:0043487	regulation of RNA stability	15/380	195/18866	1.02044e-05	7.73381e-05	4.25522e-05	XPO1/HSPA8/AKT1/APEX1/HNRNPU/SET/UBB/MAPK14/YBX1/E2F1/HSPA1A/RPS27A/UBC/DHX9/FUS	15
indirect_ppi	BP	GO:0071356	cellular response to tumor necrosis factor	19/380	297/18866	1.02211e-05	7.73381e-05	4.25522e-05	TP53/RELA/BRCA1/PIAS4/TRAF2/GPS2/KAT2A/SIRT1/PIAS3/PPARGC1A/AKT1/FOXO3/STAT1/HSPA1B/CHUK/MAPK14/HSPA1A/NFKBIA/DHX9	19
indirect_ppi	BP	GO:0002831	regulation of response to biotic stimulus	23/380	409/18866	1.02417e-05	7.73549e-05	4.25615e-05	EP300/RELA/POLR3F/SRC/CREBBP/HMGB1/RELB/SIN3A/PPARG/POLR3B/HSP90AB1/RPS6KA5/MED1/IRF1/IRF3/STAT1/PRKDC/CHUK/PIAS1/XRCC6/HSPD1/DHX9/XRCC5	23
indirect_ppi	BP	GO:0014074	response to purine-containing compound	13/380	149/18866	1.03481e-05	7.80186e-05	4.29267e-05	RELA/HDAC2/FOS/PPARG/AHR/HSPA5/PPARGC1A/APEX1/CARM1/STAT1/CITED1/HSPD1/TAF1	13
indirect_ppi	BP	GO:0060740	prostate gland epithelium morphogenesis	6/380	26/18866	1.05064e-05	7.90707e-05	4.35056e-05	SOX9/ESR1/AR/TP63/NOTCH1/RXRA	6
indirect_ppi	BP	GO:0014897	striated muscle hypertrophy	11/380	107/18866	1.05351e-05	7.91451e-05	4.35465e-05	HDAC2/EZH2/MEF2A/YY1/NOTCH1/PPARA/SMAD4/SMAD3/PIN1/PARP1/CDK9	11
indirect_ppi	BP	GO:0060759	regulation of response to cytokine stimulus	15/380	196/18866	1.08509e-05	8.1372e-05	4.47718e-05	PIAS4/TRAF2/PPARG/HSP90AB1/GPS2/MED1/HIF1A/IRF3/STAT1/TAF9/HSPA1B/CHUK/PIAS1/HSPA1A/DHX9	15
indirect_ppi	BP	GO:0071216	cellular response to biotic stimulus	17/380	246/18866	1.10244e-05	8.25264e-05	4.54069e-05	TP53/RELA/SRC/HMGB1/CEBPB/HSF1/CTR9/HSPA5/SMC1A/PPARGC1A/AKT1/IRF3/MAPK14/ABL1/NFKBIA/PAF1/NFKBIB	17
indirect_ppi	CC	GO:0005684	U2-type spliceosomal complex	10/380	93/19559	1.31256e-05	8.26264e-05	5.48125e-05	DHX15/SF3B3/SNIP1/U2AF2/SNRPN/SNRNP70/EFTUD2/SNRNP40/LSM2/HTATSF1	10
indirect_ppi	BP	GO:0071496	cellular response to external stimulus	20/380	326/18866	1.11065e-05	8.29933e-05	4.56638e-05	TP53/SOX9/VDR/HSPA8/FOS/JUN/NCOA1/PPARG/HSPA5/SIRT1/MED1/IRF1/MDM2/PPARA/AKT1/FOXO3/ATF3/CHEK1/BCL2/ATF4	20
indirect_ppi	BP	GO:0006606	protein import into nucleus	13/380	150/18866	1.1127e-05	8.29984e-05	4.56666e-05	TP53/RAN/HDAC3/KPNB1/HSP90AB1/MED1/SMAD3/AKT1/STAT3/KPNA2/PML/MAPK14/NFKBIA	13
indirect_ppi	BP	GO:0051222	positive regulation of protein transport	21/380	354/18866	1.11896e-05	8.33182e-05	4.58426e-05	TP53/TCF7L2/SRC/RIOK2/RAN/HDAC3/TFDP1/HSP90AB1/TP73/TSG101/MDM2/TP63/HIF1A/SMAD3/IRF3/MAPK14/HUWE1/E2F1/TP53BP2/BCL2/CSNK2A2	21
indirect_ppi	BP	GO:0001825	blastocyst formation	7/380	39/18866	1.12294e-05	8.33193e-05	4.58432e-05	ACTL6A/CTR9/SUPT6H/GABPA/SP3/CNOT3/CNOT2	7
indirect_ppi	BP	GO:0031076	embryonic camera-type eye development	7/380	39/18866	1.12294e-05	8.33193e-05	4.58432e-05	ARID1A/PAX6/TWIST1/HIPK2/SP3/TFAP2A/PPP1R13L	7
indirect_ppi	BP	GO:0008593	regulation of Notch signaling pathway	11/380	108/18866	1.15213e-05	8.53351e-05	4.69523e-05	ZMIZ1/EP300/SRC/CREBBP/KAT2B/BCL6/TP63/NOTCH1/AKT1/STAT3/NFKBIA	11
indirect_ppi	BP	GO:0010225	response to UV-C	5/380	16/18866	1.17468e-05	8.65479e-05	4.76196e-05	TP53/YY1/MDM2/BCL3/ERCC5	5
indirect_ppi	BP	GO:0046831	regulation of RNA export from nucleus	5/380	16/18866	1.17468e-05	8.65479e-05	4.76196e-05	IWS1/RIOK2/SUPT6H/SETD2/DHX9	5
indirect_ppi	BP	GO:1902166	negative regulation of intrinsic apoptotic signaling pathway in response to DNA damage by p53 class mediator	5/380	16/18866	1.17468e-05	8.65479e-05	4.76196e-05	SIRT1/ING2/TAF9/TAF9B/BCL2	5
indirect_ppi	BP	GO:0022404	molting cycle process	10/380	89/18866	1.20705e-05	8.8468e-05	4.86761e-05	SOX9/RELA/HDAC2/HDAC1/CTNNB1/TP63/NOTCH1/SMAD4/BCL2/ERCC2	10
indirect_ppi	BP	GO:0022405	hair cycle process	10/380	89/18866	1.20705e-05	8.8468e-05	4.86761e-05	SOX9/RELA/HDAC2/HDAC1/CTNNB1/TP63/NOTCH1/SMAD4/BCL2/ERCC2	10
indirect_ppi	BP	GO:1903845	negative regulation of cellular response to transforming growth factor beta stimulus	10/380	89/18866	1.20705e-05	8.8468e-05	4.86761e-05	TP53/HSPA5/SIRT1/SMAD3/SMAD2/UBB/PIN1/HSPA1A/RPS27A/UBC	10
direct_ppi	BP	GO:0065004	protein-DNA complex assembly	5/15	243/18866	9.19556e-07	8.88138e-05	3.46043e-05	SMARCB1/SMARCA4/TP53/TBP/SOX9	5
indirect_ppi	BP	GO:0045739	positive regulation of DNA repair	9/380	71/18866	1.22859e-05	8.989e-05	4.94585e-05	HMGB1/ARID2/BRCA1/SIRT1/PRKDC/PARP1/ERCC6/DHX9/FUS	9
indirect_ppi	BP	GO:0014896	muscle hypertrophy	11/380	109/18866	1.25868e-05	9.19319e-05	5.05819e-05	HDAC2/EZH2/MEF2A/YY1/NOTCH1/PPARA/SMAD4/SMAD3/PIN1/PARP1/CDK9	11
indirect_ppi	MF	GO:0008276	protein methyltransferase activity	10/381	91/18352	1.90551e-05	9.3136e-05	5.89443e-05	RBBP5/EZH2/CARM1/ASH2L/WDR5/SETD7/SETD1A/MEN1/SUV39H2/SETD2	10
indirect_ppi	MF	GO:0019213	deacetylase activity	7/381	41/18352	1.9243e-05	9.3136e-05	5.89443e-05	HDAC2/HDAC1/SIN3A/HDAC3/SIN3B/SIRT1/HDAC9	7
indirect_ppi	BP	GO:0001655	urogenital system development	20/380	330/18866	1.32698e-05	9.64933e-05	5.30917e-05	SOX9/SMARCC1/MYC/ESR1/AR/STK11/CTNNB1/TP73/SMAD1/EGR1/TP63/NOTCH1/SMAD4/SMAD3/STAT1/TFAP2A/SMAD2/CITED1/BCL2/RXRA	20
indirect_ppi	BP	GO:0032607	interferon-alpha production	6/380	27/18866	1.32802e-05	9.64933e-05	5.30917e-05	IRF3/STAT1/CHUK/HSPD1/SETD2/DHX9	6
indirect_ppi	BP	GO:0032786	positive regulation of DNA-templated transcription, elongation	6/380	27/18866	1.32802e-05	9.64933e-05	5.30917e-05	SUPT16H/SUPT6H/ELL/ERCC6/SUPT4H1/GTF2F1	6
indirect_ppi	BP	GO:0098773	skin epidermis development	10/380	90/18866	1.33394e-05	9.67566e-05	5.32365e-05	SOX9/RELA/HDAC2/HDAC1/CTNNB1/TP63/NOTCH1/SMAD4/BCL2/ERCC2	10
indirect_ppi	BP	GO:0097345	mitochondrial outer membrane permeabilization	8/380	55/18866	1.34037e-05	9.7056e-05	5.34013e-05	TP53/TFDP1/TP73/TP63/E2F1/HSPA1A/TP53BP2/BCL2	8
indirect_ppi	BP	GO:0002221	pattern recognition receptor signaling pathway	15/380	201/18866	1.46609e-05	0.000105869	5.82502e-05	RELA/HMGB1/ESR1/PHB/GPS2/IRF1/IRF3/HSPA1B/UBB/CHUK/HSPA1A/RPS27A/UBC/NFKBIA/HSPD1	15
indirect_ppi	BP	GO:0006094	gluconeogenesis	10/380	91/18866	1.47215e-05	0.000105869	5.82502e-05	EP300/KAT2B/OGT/KAT2A/SIRT1/PPARGC1A/PPARA/ATF3/WDR5/ATF4	10
indirect_ppi	BP	GO:0030901	midbrain development	10/380	91/18866	1.47215e-05	0.000105869	5.82502e-05	ACTB/HSPA5/CTNNB1/KAT2A/SMAD1/ZNF148/CSNK1D/CSNK1E/MSX1/TAF1	10
indirect_ppi	BP	GO:0060333	interferon-gamma-mediated signaling pathway	10/380	91/18866	1.47215e-05	0.000105869	5.82502e-05	TP53/PPARG/HSP90AB1/MED1/IRF1/IRF2/IRF3/STAT1/PML/PIAS1	10
indirect_ppi	BP	GO:0032869	cellular response to insulin stimulus	16/380	226/18866	1.47911e-05	0.000106188	5.84259e-05	RELA/SMARCC1/SRC/KAT2B/SP1/PPARG/OGT/SIRT1/AKT1/FOXO3/STAT1/PRKDC/PARP1/HDAC9/GRB2/TRIB3	16
indirect_ppi	BP	GO:0042303	molting cycle	11/380	111/18866	1.4977e-05	0.000106975	5.88587e-05	SOX9/RELA/HDAC2/HDAC1/CTNNB1/TP63/NOTCH1/SMAD4/PPP1R13L/BCL2/ERCC2	11
indirect_ppi	BP	GO:0042633	hair cycle	11/380	111/18866	1.4977e-05	0.000106975	5.88587e-05	SOX9/RELA/HDAC2/HDAC1/CTNNB1/TP63/NOTCH1/SMAD4/PPP1R13L/BCL2/ERCC2	11
indirect_ppi	BP	GO:0051149	positive regulation of muscle cell differentiation	11/380	111/18866	1.4977e-05	0.000106975	5.88587e-05	SMARCD3/MEF2A/CTNNB1/KAT2A/SIRT1/MDM2/PIN1/PIAS1/MAPK14/ABL1/BCL2	11
indirect_ppi	BP	GO:0018209	peptidyl-serine modification	20/380	333/18866	1.51335e-05	0.00010791	5.9373e-05	SRC/HSP90AB1/RPS6KA5/CDK2/HIPK2/AKT1/TXN/PRKDC/CHUK/TOP1/MAPK14/CSNK1D/MAPK9/CSNK1E/ATR/PARP1/CHEK2/BCL2/TAF1/CSNK2A2	20
indirect_ppi	BP	GO:0016447	somatic recombination of immunoglobulin gene segments	8/380	56/18866	1.5366e-05	0.000109382	6.01831e-05	SUPT6H/MSH6/BCL6/TP53BP1/STAT6/PRKDC/MSH2/HSPD1	8
indirect_ppi	BP	GO:0010611	regulation of cardiac muscle hypertrophy	9/380	73/18866	1.54587e-05	0.000109671	6.03419e-05	MEF2A/YY1/NOTCH1/PPARA/SMAD4/SMAD3/PIN1/PARP1/CDK9	9
indirect_ppi	BP	GO:1903747	regulation of establishment of protein localization to mitochondrion	9/380	73/18866	1.54587e-05	0.000109671	6.03419e-05	TP53/TFDP1/TP73/TP63/HUWE1/E2F1/TP53BP2/BCL2/CSNK2A2	9
indirect_ppi	BP	GO:0032496	response to lipopolysaccharide	20/380	334/18866	1.58051e-05	0.00011194	6.15905e-05	RELA/HDAC2/SRC/HMGB1/CEBPB/FOS/HSF1/CTR9/PPARGC1A/NOTCH1/AKT1/IRF3/CITED1/CHUK/MAPK14/ABL1/NFKBIA/PAF1/HSPD1/NFKBIB	20
direct_ppi	BP	GO:0048524	positive regulation of viral process	4/15	107/18866	1.27222e-06	0.000113423	4.4193e-05	SMARCB1/SMARCA4/EP300/POLR2A	4
indirect_ppi	BP	GO:0010224	response to UV-B	5/380	17/18866	1.63669e-05	0.00011553	6.35657e-05	RELA/STK11/MSH2/ERCC6/BCL2	5
indirect_ppi	BP	GO:0097067	cellular response to thyroid hormone stimulus	5/380	17/18866	1.63669e-05	0.00011553	6.35657e-05	KLF9/GATA1/THRB/MED1/PPARGC1A	5
indirect_ppi	BP	GO:0002360	T cell lineage commitment	6/380	28/18866	1.66167e-05	0.000116124	6.38925e-05	TP53/TOX/STAT3/STAT6/PRKDC/BCL2	6
indirect_ppi	BP	GO:0032800	receptor biosynthetic process	6/380	28/18866	1.66167e-05	0.000116124	6.38925e-05	HDAC2/HDAC1/PPARG/HIF1A/PPARA/HNRNPK	6
indirect_ppi	BP	GO:0048596	embryonic camera-type eye morphogenesis	6/380	28/18866	1.66167e-05	0.000116124	6.38925e-05	ARID1A/PAX6/TWIST1/HIPK2/SP3/TFAP2A	6
indirect_ppi	BP	GO:0060512	prostate gland morphogenesis	6/380	28/18866	1.66167e-05	0.000116124	6.38925e-05	SOX9/ESR1/AR/TP63/NOTCH1/RXRA	6
indirect_ppi	BP	GO:0071168	protein localization to chromatin	6/380	28/18866	1.66167e-05	0.000116124	6.38925e-05	RB1/ESR1/EZH2/CARM1/MSH2/SETD2	6
indirect_ppi	BP	GO:1903579	negative regulation of ATP metabolic process	6/380	28/18866	1.66167e-05	0.000116124	6.38925e-05	TP53/NCOR1/PPARGC1A/PPARA/STAT3/PARP1	6
indirect_ppi	BP	GO:0048762	mesenchymal cell differentiation	16/380	229/18866	1.74205e-05	0.000121135	6.66499e-05	SOX9/TCF7L2/HDAC2/EZH2/CTNNB1/TWIST1/DDX5/HIF1A/NOTCH1/SMAD4/SMAD3/STAT1/SMAD2/PPP2CA/MSX1/BCL2	16
indirect_ppi	BP	GO:0042110	T cell activation	25/380	483/18866	1.74715e-05	0.000121135	6.66499e-05	ZMIZ1/TP53/SRC/HMGB1/CEBPB/RELB/TOX/HSPH1/STK11/CTNNB1/KAT2A/IRF1/EGR1/BCL6/SMAD3/AKT1/SP3/STAT3/STAT6/BCL3/PRKDC/ABL1/BCL2/HSPD1/GRB2	25
indirect_ppi	BP	GO:0051168	nuclear export	15/380	204/18866	1.74779e-05	0.000121135	6.66499e-05	TP53/TCF7L2/XPO1/IWS1/RIOK2/RAN/SUPT6H/BARD1/WDR33/MDM2/U2AF2/TXN/SETD2/POLR2D/DHX9	15
indirect_ppi	BP	GO:0001541	ovarian follicle development	8/380	57/18866	1.75642e-05	0.000121135	6.66499e-05	SRC/CEBPB/ESR1/SMAD4/FOXO3/BCL2L1/BCL2/TAF4	8
indirect_ppi	BP	GO:0045747	positive regulation of Notch signaling pathway	8/380	57/18866	1.75642e-05	0.000121135	6.66499e-05	ZMIZ1/EP300/SRC/CREBBP/KAT2B/TP63/NOTCH1/STAT3	8
indirect_ppi	BP	GO:0060760	positive regulation of response to cytokine stimulus	8/380	57/18866	1.75642e-05	0.000121135	6.66499e-05	TRAF2/MED1/HIF1A/IRF3/TAF9/HSPA1B/HSPA1A/DHX9	8
indirect_ppi	BP	GO:0071398	cellular response to fatty acid	8/380	57/18866	1.75642e-05	0.000121135	6.66499e-05	SRC/SMARCD1/CREB1/PPARG/PPARGC1A/AKT1/E2F1/XRCC5	8
indirect_ppi	BP	GO:0075733	intracellular transport of virus	8/380	57/18866	1.75642e-05	0.000121135	6.66499e-05	XPO1/RAN/KPNB1/TSG101/KPNA2/UBB/RPS27A/UBC	8
indirect_ppi	CC	GO:0000792	heterochromatin	9/380	78/19559	2.00671e-05	0.000124287	8.24489e-05	TOP2B/HDAC1/BAZ1B/HSF1/IKZF1/CBX5/SIRT1/PML/UBE2A	9
indirect_ppi	BP	GO:0018105	peptidyl-serine phosphorylation	19/380	310/18866	1.86455e-05	0.000128382	7.06373e-05	SRC/HSP90AB1/RPS6KA5/CDK2/HIPK2/AKT1/TXN/PRKDC/CHUK/TOP1/MAPK14/CSNK1D/MAPK9/CSNK1E/ATR/CHEK2/BCL2/TAF1/CSNK2A2	19
indirect_ppi	BP	GO:0072595	maintenance of protein localization in organelle	7/380	42/18866	1.86995e-05	0.000128544	7.07263e-05	HSPA5/BARD1/AKT1/HNRNPU/BCL3/PML/TXN	7
indirect_ppi	BP	GO:0048736	appendage development	14/380	181/18866	1.88821e-05	0.000129377	7.11844e-05	SOX9/HDAC2/CREBBP/HDAC1/KAT2B/CTNNB1/TWIST1/KAT2A/MED1/TP63/NOTCH1/SMAD4/TFAP2A/MSX1	14
indirect_ppi	BP	GO:0060173	limb development	14/380	181/18866	1.88821e-05	0.000129377	7.11844e-05	SOX9/HDAC2/CREBBP/HDAC1/KAT2B/CTNNB1/TWIST1/KAT2A/MED1/TP63/NOTCH1/SMAD4/TFAP2A/MSX1	14
indirect_ppi	BP	GO:0038034	signal transduction in absence of ligand	9/380	75/18866	1.93038e-05	0.000131836	7.25378e-05	GATA1/PPP1CA/AKT1/FOXO3/HSPA1B/BCL2L1/WWOX/HSPA1A/BCL2	9
indirect_ppi	BP	GO:0097192	extrinsic apoptotic signaling pathway in absence of ligand	9/380	75/18866	1.93038e-05	0.000131836	7.25378e-05	GATA1/PPP1CA/AKT1/FOXO3/HSPA1B/BCL2L1/WWOX/HSPA1A/BCL2	9
indirect_ppi	BP	GO:0007519	skeletal muscle tissue development	13/380	158/18866	1.94542e-05	0.000132648	7.29844e-05	EP300/RB1/FOS/CTNNB1/TWIST1/DDX5/EGR1/NOTCH1/ATF3/ACTA1/MAPK14/BCL2/HDAC9	13
indirect_ppi	BP	GO:0019319	hexose biosynthetic process	10/380	94/18866	1.96319e-05	0.000133643	7.3532e-05	EP300/KAT2B/OGT/KAT2A/SIRT1/PPARGC1A/PPARA/ATF3/WDR5/ATF4	10
indirect_ppi	BP	GO:0035116	embryonic hindlimb morphogenesis	6/380	29/18866	2.05979e-05	0.000139542	7.67774e-05	CTNNB1/TWIST1/MED1/TP63/NOTCH1/MSX1	6
indirect_ppi	BP	GO:0051569	regulation of histone H3-K4 methylation	6/380	29/18866	2.05979e-05	0.000139542	7.67774e-05	BRCA1/CTR9/CTNNB1/SMAD4/WDR5/RTF1	6
indirect_ppi	BP	GO:0090344	negative regulation of cell aging	6/380	29/18866	2.05979e-05	0.000139542	7.67774e-05	TWIST1/SIRT1/BCL6/PRKDC/ABL1/YBX1	6
indirect_ppi	BP	GO:0051092	positive regulation of NF-kappaB transcription factor activity	13/380	159/18866	2.0807e-05	0.000140731	7.7432e-05	RELA/AR/TRAF2/RPS6KA5/STAT3/CARM1/HSPA1B/UBB/CHUK/HSPA1A/RPS27A/UBC/DHX9	13
indirect_ppi	BP	GO:0006986	response to unfolded protein	14/380	183/18866	2.13615e-05	0.00014425	7.93678e-05	EP300/HSPA8/HSF1/HSPH1/HSPA5/HSP90AB1/ZBTB17/ATF3/HSPA4/HSPA1B/DAXX/HSPA1A/HSPD1/ATF4	14
indirect_ppi	BP	GO:0014743	regulation of muscle hypertrophy	9/380	76/18866	2.1513e-05	0.000144809	7.96753e-05	MEF2A/YY1/NOTCH1/PPARA/SMAD4/SMAD3/PIN1/PARP1/CDK9	9
indirect_ppi	BP	GO:0072091	regulation of stem cell proliferation	9/380	76/18866	2.1513e-05	0.000144809	7.96753e-05	TP53/SMARCD3/CCNE1/CTNNB1/PAX6/HIF1A/NOTCH1/HNRNPU/CITED1	9
indirect_ppi	BP	GO:0051154	negative regulation of striated muscle cell differentiation	7/380	43/18866	2.19524e-05	0.00014753	8.11725e-05	EZH2/YY1/NOTCH1/PPARA/SMAD4/YBX1/MSX1	7
indirect_ppi	BP	GO:0007221	positive regulation of transcription of Notch receptor target	5/380	18/18866	2.22884e-05	0.000149311	8.21527e-05	EP300/CREBBP/KAT2B/NOTCH1/STAT1	5
indirect_ppi	BP	GO:0035994	response to muscle stretch	5/380	18/18866	2.22884e-05	0.000149311	8.21527e-05	RELA/FOS/JUN/MAPK14/NFKBIA	5
indirect_ppi	BP	GO:0006611	protein export from nucleus	14/380	184/18866	2.27053e-05	0.000151862	8.35561e-05	TP53/TCF7L2/XPO1/IWS1/RIOK2/RAN/SUPT6H/BARD1/WDR33/MDM2/U2AF2/TXN/SETD2/POLR2D	14
indirect_ppi	BP	GO:0043525	positive regulation of neuron apoptotic process	8/380	59/18866	2.27589e-05	0.000151979	8.36202e-05	TP53/JUN/CTNNB1/FOXO3/ATF2/TFAP2A/PIN1/ATF4	8
indirect_ppi	BP	GO:0009612	response to mechanical stimulus	15/380	209/18866	2.32473e-05	0.000154994	8.52796e-05	SOX9/RELA/SRC/FOS/JUN/PPARG/XPA/IRF1/AKT1/STAT1/CHEK1/ACTA1/HTT/MAPK14/NFKBIA	15
direct_ppi	BP	GO:0071824	protein-DNA complex subunit organization	5/15	282/18866	1.91313e-06	0.00015838	6.17092e-05	SMARCB1/SMARCA4/TP53/TBP/SOX9	5
indirect_ppi	BP	GO:0002200	somatic diversification of immune receptors	9/380	77/18866	2.39334e-05	0.000159065	8.75191e-05	HMGB1/SUPT6H/MSH6/BCL6/TP53BP1/STAT6/PRKDC/MSH2/HSPD1	9
indirect_ppi	BP	GO:0014015	positive regulation of gliogenesis	9/380	77/18866	2.39334e-05	0.000159065	8.75191e-05	ETV5/RELA/HDAC2/HDAC1/PPP1CC/PPARG/TP73/NOTCH1/E2F1	9
indirect_ppi	BP	GO:0006109	regulation of carbohydrate metabolic process	15/380	210/18866	2.45847e-05	0.000163135	8.97589e-05	EP300/TP53/SRC/KAT2B/PPP1CA/NCOR1/OGT/KAT2A/SIRT1/HIF1A/PPARGC1A/PPARA/AKT1/STAT3/WDR5	15
indirect_ppi	MF	GO:0019789	SUMO transferase activity	5/381	19/18352	3.43625e-05	0.00016344	0.000103438	PIAS4/PIAS3/MDM2/UBE2I/PIAS1	5
indirect_ppi	MF	GO:0031078	histone deacetylase activity (H3-K14 specific)	4/381	10/18352	3.47816e-05	0.00016344	0.000103438	HDAC2/HDAC1/HDAC3/HDAC9	4
indirect_ppi	MF	GO:0032041	NAD-dependent histone deacetylase activity (H3-K14 specific)	4/381	10/18352	3.47816e-05	0.00016344	0.000103438	HDAC2/HDAC1/HDAC3/HDAC9	4
indirect_ppi	BP	GO:0061448	connective tissue development	17/380	262/18866	2.4893e-05	0.000164921	9.07414e-05	SOX9/RELA/CTNNB1/KAT2A/SIRT1/MAF/SMAD1/EGR1/HIF1A/PPARGC1A/NOTCH1/SMAD3/CARM1/ATF2/UBB/MAPK14/MSX1	17
indirect_ppi	BP	GO:0032728	positive regulation of interferon-beta production	6/380	30/18866	2.53131e-05	0.00016744	9.21275e-05	POLR3F/POLR3A/POLR3B/IRF1/IRF3/DHX9	6
indirect_ppi	MF	GO:0048156	tau protein binding	7/381	45/18352	3.61675e-05	0.000168318	0.000106526	EP300/ACTB/PPP2CB/HSP90AB1/SMAD2/PIN1/PPP2CA	7
direct_ppi	BP	GO:0009303	rRNA transcription	3/15	33/18866	2.18699e-06	0.000168982	6.58401e-05	SMARCB1/SMARCA4/TP53	3
indirect_ppi	BP	GO:0036473	cell death in response to oxidative stress	10/380	97/18866	2.58873e-05	0.000170435	9.37751e-05	CTNNB1/SIRT1/HIF1A/AKT1/FOXO3/PML/TXN/PARP1/BCL2/ATF4	10
indirect_ppi	BP	GO:1990823	response to leukemia inhibitory factor	10/380	97/18866	2.58873e-05	0.000170435	9.37751e-05	CREB1/RFX2/PAX6/SIRT1/NFYB/CTBP2/HNRNPU/PML/NCL/XRCC5	10
indirect_ppi	BP	GO:1990830	cellular response to leukemia inhibitory factor	10/380	97/18866	2.58873e-05	0.000170435	9.37751e-05	CREB1/RFX2/PAX6/SIRT1/NFYB/CTBP2/HNRNPU/PML/NCL/XRCC5	10
indirect_ppi	BP	GO:0072655	establishment of protein localization to mitochondrion	12/380	140/18866	2.69887e-05	0.000177408	9.76121e-05	TP53/TFDP1/TP73/TP63/AKT1/HSPA4/HUWE1/E2F1/TP53BP2/BCL2/HSPD1/CSNK2A2	12
indirect_ppi	BP	GO:0034612	response to tumor necrosis factor	19/380	320/18866	2.88981e-05	0.000189664	0.000104355	TP53/RELA/BRCA1/PIAS4/TRAF2/GPS2/KAT2A/SIRT1/PIAS3/PPARGC1A/AKT1/FOXO3/STAT1/HSPA1B/CHUK/MAPK14/HSPA1A/NFKBIA/DHX9	19
indirect_ppi	BP	GO:0003170	heart valve development	8/380	61/18866	2.91838e-05	0.000190646	0.000104896	SOX9/RB1/TWIST1/NFATC1/MDM4/MDM2/NOTCH1/SMAD4	8
indirect_ppi	BP	GO:0042733	embryonic digit morphogenesis	8/380	61/18866	2.91838e-05	0.000190646	0.000104896	HDAC2/CREBBP/HDAC1/CTNNB1/TWIST1/NOTCH1/SMAD4/MSX1	8
indirect_ppi	BP	GO:0090342	regulation of cell aging	8/380	61/18866	2.91838e-05	0.000190646	0.000104896	TP53/TWIST1/SIRT1/BCL6/ING2/PRKDC/ABL1/YBX1	8
indirect_ppi	CC	GO:0031519	PcG protein complex	7/380	47/19559	3.18348e-05	0.00019404	0.000128722	RBBP4/HDAC2/EZH2/SIRT1/YY1/CSNK2B/CSNK2A2	7
indirect_ppi	BP	GO:0032239	regulation of nucleobase-containing compound transport	5/380	19/18866	2.97503e-05	0.000194046	0.000106766	IWS1/RIOK2/SUPT6H/SETD2/DHX9	5
indirect_ppi	BP	GO:0003197	endocardial cushion development	7/380	45/18866	2.98633e-05	0.000194481	0.000107006	SOX9/TWIST1/MDM4/MDM2/NOTCH1/SMAD4/MSX1	7
indirect_ppi	MF	GO:0004674	protein serine/threonine kinase activity	23/381	435/18352	4.325e-05	0.000198656	0.000125726	CDK8/RIOK2/CDK3/STK11/RPS6KA5/CDK2/HIPK2/AKT1/CHEK1/PRKDC/CHUK/TOP1/MAPK14/CSNK1D/MAPK9/CSNK1E/ATR/CDK9/CDK7/CHEK2/CSNK2B/TAF1/CSNK2A2	23
indirect_ppi	MF	GO:0008170	N-methyltransferase activity	10/381	100/18352	4.35074e-05	0.000198656	0.000125726	RBBP5/EZH2/CARM1/ASH2L/WDR5/SETD7/SETD1A/MEN1/SUV39H2/SETD2	10
indirect_ppi	BP	GO:0007369	gastrulation	14/380	189/18866	3.06028e-05	0.000198766	0.000109363	TP53/ETS2/ARID1A/HIRA/CTR9/CTNNB1/ZBTB17/SMAD1/SMAD4/SMAD3/SMAD2/PAF1/RTF1/SETD2	14
indirect_ppi	BP	GO:0006006	glucose metabolic process	15/380	214/18866	3.06387e-05	0.000198766	0.000109363	EP300/TP53/SRC/KAT2B/PPP1CA/OGT/KAT2A/SIRT1/PPARGC1A/PPARA/AKT1/ATF3/WDR5/MAPK14/ATF4	15
indirect_ppi	BP	GO:0006356	regulation of transcription by RNA polymerase I	6/380	31/18866	3.08589e-05	0.000198766	0.000109363	SMARCB1/SMARCA4/NCL/POLR2K/ATF4/POLR2L	6
indirect_ppi	BP	GO:1902230	negative regulation of intrinsic apoptotic signaling pathway in response to DNA damage	6/380	31/18866	3.08589e-05	0.000198766	0.000109363	SIRT1/ING2/TAF9/TAF9B/BCL2L1/BCL2	6
indirect_ppi	BP	GO:0007440	foregut morphogenesis	4/380	10/18866	3.0908e-05	0.000198766	0.000109363	CTNNB1/NOTCH1/SMAD3/SMAD2	4
indirect_ppi	BP	GO:0060768	regulation of epithelial cell proliferation involved in prostate gland development	4/380	10/18866	3.0908e-05	0.000198766	0.000109363	AR/STK11/CTNNB1/NOTCH1	4
indirect_ppi	BP	GO:1904526	regulation of microtubule binding	4/380	10/18866	3.0908e-05	0.000198766	0.000109363	HSF1/PPP2CB/PPP2CA/ABL1	4
indirect_ppi	BP	GO:0010717	regulation of epithelial to mesenchymal transition	10/380	99/18866	3.09464e-05	0.000198766	0.000109363	TCF7L2/HDAC2/EZH2/CTNNB1/TWIST1/NOTCH1/SMAD4/SMAD3/SMAD2/PPP2CA	10
indirect_ppi	BP	GO:0043255	regulation of carbohydrate biosynthetic process	10/380	99/18866	3.09464e-05	0.000198766	0.000109363	EP300/KAT2B/PPP1CA/OGT/KAT2A/SIRT1/PPARGC1A/PPARA/AKT1/WDR5	10
indirect_ppi	BP	GO:0007006	mitochondrial membrane organization	12/380	142/18866	3.10833e-05	0.000199341	0.000109679	TP53/TFDP1/TP73/TP63/STAT3/ATF2/HSPA4/BCL2L1/E2F1/HSPA1A/TP53BP2/BCL2	12
indirect_ppi	BP	GO:0002312	B cell activation involved in immune response	9/380	80/18866	3.26274e-05	0.000208607	0.000114778	SUPT6H/MSH6/BCL6/TP53BP1/STAT6/BCL3/ABL1/MSH2/HSPD1	9
indirect_ppi	BP	GO:0032204	regulation of telomere maintenance	9/380	80/18866	3.26274e-05	0.000208607	0.000114778	SRC/MYC/CTNNB1/HNRNPU/PML/ATR/PARP1/CCT6A/XRCC5	9
indirect_ppi	BP	GO:0010676	positive regulation of cellular carbohydrate metabolic process	8/380	62/18866	3.29258e-05	0.000210196	0.000115652	SRC/KAT2B/KAT2A/SIRT1/PPARGC1A/PPARA/AKT1/WDR5	8
indirect_ppi	CC	GO:0018995	host cellular component	8/380	65/19559	3.62137e-05	0.000213939	0.000141923	XPO1/TOP2B/RAN/KPNB1/TSG101/UBB/RPS27A/UBC	8
indirect_ppi	CC	GO:0043657	host cell	8/380	65/19559	3.62137e-05	0.000213939	0.000141923	XPO1/TOP2B/RAN/KPNB1/TSG101/UBB/RPS27A/UBC	8
indirect_ppi	BP	GO:0046364	monosaccharide biosynthetic process	10/380	100/18866	3.37783e-05	0.000214989	0.000118289	EP300/KAT2B/OGT/KAT2A/SIRT1/PPARGC1A/PPARA/ATF3/WDR5/ATF4	10
indirect_ppi	BP	GO:0031398	positive regulation of protein ubiquitination	11/380	121/18866	3.37788e-05	0.000214989	0.000118289	BRCA1/CTR9/HDAC3/HSPA5/CDC14B/UBB/PIN1/MAPK9/HUWE1/CDK9/TRIB3	11
indirect_ppi	BP	GO:0090596	sensory organ morphogenesis	17/380	269/18866	3.4786e-05	0.000221064	0.000121632	SOX9/HDAC2/HDAC1/ARID1A/THRB/CTNNB1/PAX6/TWIST1/YY1/HIF1A/HIPK2/SP3/STAT3/TFAP2A/MSX1/BCL2/ATF4	17
indirect_ppi	BP	GO:0002218	activation of innate immune response	12/380	144/18866	3.57071e-05	0.000226235	0.000124477	EP300/RELA/SRC/CREBBP/HMGB1/RELB/SIN3A/RPS6KA5/PRKDC/CHUK/XRCC6/XRCC5	12
indirect_ppi	BP	GO:0070585	protein localization to mitochondrion	12/380	144/18866	3.57071e-05	0.000226235	0.000124477	TP53/TFDP1/TP73/TP63/AKT1/HSPA4/HUWE1/E2F1/TP53BP2/BCL2/HSPD1/CSNK2A2	12
indirect_ppi	BP	GO:0019217	regulation of fatty acid metabolic process	10/380	101/18866	3.68288e-05	0.000232991	0.000128194	SOX9/BRCA1/NCOR1/PPARG/TWIST1/SIRT1/PPARGC1A/PPARA/AKT1/TRIB3	10
indirect_ppi	BP	GO:0060538	skeletal muscle organ development	13/380	168/18866	3.71957e-05	0.000234958	0.000129277	EP300/RB1/FOS/CTNNB1/TWIST1/DDX5/EGR1/NOTCH1/ATF3/ACTA1/MAPK14/BCL2/HDAC9	13
indirect_ppi	BP	GO:0046320	regulation of fatty acid oxidation	6/380	32/18866	3.73399e-05	0.000235516	0.000129583	SOX9/PPARG/TWIST1/PPARGC1A/PPARA/AKT1	6
indirect_ppi	BP	GO:0001933	negative regulation of protein phosphorylation	23/380	444/18866	3.7444e-05	0.000235819	0.00012975	RB1/KAT2B/JUN/MYC/NCOR1/HDAC3/PHB/PAX6/TWIST1/GPS2/SIRT1/TSG101/PPARGC1A/SMAD4/AKT1/ATF3/MEN1/PRKDC/PIN1/PPP2CA/ABL1/TAF7/TRIB3	23
indirect_ppi	BP	GO:0031349	positive regulation of defense response	21/380	385/18866	3.88235e-05	0.000244141	0.000134329	EP300/RELA/POLR3F/SRC/CREBBP/HMGB1/CEBPB/RELB/SIN3A/POLR3B/RPS6KA5/MED1/STAT3/IRF3/PRKDC/CHUK/XRCC6/NFKBIA/HSPD1/DHX9/XRCC5	21
direct_ppi	BP	GO:0006361	transcription initiation from RNA polymerase I promoter	3/15	38/18866	3.37344e-06	0.000244364	9.5211e-05	SMARCB1/SMARCA4/TBP	3
indirect_ppi	BP	GO:0023019	signal transduction involved in regulation of gene expression	5/380	20/18866	3.9014e-05	0.000244608	0.000134586	PAX6/SMAD3/SMAD2/PARP1/MSX1	5
indirect_ppi	BP	GO:0070932	histone H3 deacetylation	5/380	20/18866	3.9014e-05	0.000244608	0.000134586	HDAC2/HDAC1/HDAC3/SIRT1/HDAC9	5
indirect_ppi	BP	GO:0002237	response to molecule of bacterial origin	20/380	356/18866	3.92385e-05	0.000245649	0.000135159	RELA/HDAC2/SRC/HMGB1/CEBPB/FOS/HSF1/CTR9/PPARGC1A/NOTCH1/AKT1/IRF3/CITED1/CHUK/MAPK14/ABL1/NFKBIA/PAF1/HSPD1/NFKBIB	20
indirect_ppi	BP	GO:0016925	protein sumoylation	9/380	82/18866	3.97998e-05	0.000248793	0.000136889	ZMIZ1/RELA/PIAS4/CTNNB1/EGR1/PIAS3/MDM2/UBE2I/PIAS1	9
indirect_ppi	BP	GO:0010569	regulation of double-strand break repair via homologous recombination	7/380	47/18866	3.99809e-05	0.000249484	0.000137269	ARID2/TP53BP1/CHEK1/PARP1/ERCC6/SETD2/FUS	7
indirect_ppi	BP	GO:0009952	anterior/posterior pattern specification	15/380	219/18866	4.0029e-05	0.000249484	0.000137269	EP300/TP53/ETS2/HOXA6/CTNNB1/PAX6/KAT2A/YY1/HIPK2/NOTCH1/SMAD4/SMAD3/SMAD2/PRKDC/MSX1	15
indirect_ppi	BP	GO:2000060	positive regulation of ubiquitin-dependent protein catabolic process	10/380	102/18866	4.01117e-05	0.00024963	0.000137349	MDM2/AKT1/HSPA1B/PIAS1/CSNK1D/MAPK9/CSNK1E/HSPA1A/TAF1/TRIB3	10
indirect_ppi	BP	GO:1902115	regulation of organelle assembly	14/380	194/18866	4.08167e-05	0.000253642	0.000139557	CNOT6/SRC/BRCA1/KAT2B/KAT2A/TSG101/SMAD4/HNRNPU/HSPA1B/HTT/MAPK9/HSPA1A/CNOT2/CNOT1	14
indirect_ppi	BP	GO:0046794	transport of virus	8/380	64/18866	4.16203e-05	0.000258255	0.000142095	XPO1/RAN/KPNB1/TSG101/KPNA2/UBB/RPS27A/UBC	8
indirect_ppi	BP	GO:0031497	chromatin assembly	14/380	195/18866	4.31845e-05	0.000267566	0.000147218	TP53/SOX9/RBBP4/RUVBL1/HDAC1/CHAF1A/HIRA/ASF1B/SIRT1/NAP1L1/SET/DAXX/PAF1/BRD2	14
direct_ppi	BP	GO:1902895	positive regulation of pri-miRNA transcription by RNA polymerase II	3/15	40/18866	3.94711e-06	0.0002691	0.000104849	SMARCA4/TP53/RELA	3
indirect_ppi	BP	GO:0031669	cellular response to nutrient levels	15/380	221/18866	4.44421e-05	0.000274953	0.000151282	TP53/VDR/HSPA8/JUN/NCOA1/PPARG/HSPA5/SIRT1/MED1/MDM2/PPARA/FOXO3/ATF3/BCL2/ATF4	15
indirect_ppi	BP	GO:0030856	regulation of epithelial cell differentiation	13/380	171/18866	4.47322e-05	0.000276341	0.000152046	SOX9/VDR/CEBPB/EZH2/CTNNB1/PAX6/NCOA3/MED1/TP63/NOTCH1/STAT1/CITED1/MAFG	13
indirect_ppi	BP	GO:0048384	retinoic acid receptor signaling pathway	6/380	33/18866	4.48686e-05	0.000276778	0.000152286	EZH2/PPARG/CTBP2/PML/CNOT1/RXRA	6
indirect_ppi	BP	GO:0007565	female pregnancy	14/380	196/18866	4.56717e-05	0.000281319	0.000154785	VDR/FOS/HSF1/KLF1/ESR1/ARID1A/AR/MED1/AKT1/SP3/MEN1/UBE2A/BCL2/RXRA	14
indirect_ppi	BP	GO:0042789	mRNA transcription by RNA polymerase II	4/380	11/18866	4.77981e-05	0.00029143	0.000160348	SUPT6H/MED1/STAT3/ATF4	4
indirect_ppi	BP	GO:0045945	positive regulation of transcription by RNA polymerase III	4/380	11/18866	4.77981e-05	0.00029143	0.000160348	AR/CHD8/ELL/BRF1	4
indirect_ppi	BP	GO:0051974	negative regulation of telomerase activity	4/380	11/18866	4.77981e-05	0.00029143	0.000160348	TP53/SRC/PPARG/MEN1	4
indirect_ppi	BP	GO:0060525	prostate glandular acinus development	4/380	11/18866	4.77981e-05	0.00029143	0.000160348	ESR1/TP63/NOTCH1/RXRA	4
indirect_ppi	BP	GO:0070933	histone H4 deacetylation	4/380	11/18866	4.77981e-05	0.00029143	0.000160348	HDAC2/HDAC1/HDAC3/HDAC9	4
indirect_ppi	BP	GO:1905168	positive regulation of double-strand break repair via homologous recombination	4/380	11/18866	4.77981e-05	0.00029143	0.000160348	ARID2/PARP1/ERCC6/FUS	4
indirect_ppi	BP	GO:2000615	regulation of histone H3-K9 acetylation	4/380	11/18866	4.77981e-05	0.00029143	0.000160348	SMARCB1/BRCA1/SMAD4/CHEK1	4
indirect_ppi	BP	GO:0030279	negative regulation of ossification	9/380	84/18866	4.8262e-05	0.000293408	0.000161436	SOX9/GATA1/TWIST1/HIF1A/NOTCH1/SMAD3/CITED1/MEN1/BCL2	9
indirect_ppi	BP	GO:0045913	positive regulation of carbohydrate metabolic process	9/380	84/18866	4.8262e-05	0.000293408	0.000161436	SRC/KAT2B/KAT2A/SIRT1/HIF1A/PPARGC1A/PPARA/AKT1/WDR5	9
indirect_ppi	BP	GO:0031061	negative regulation of histone methylation	5/380	21/18866	5.03632e-05	0.00030486	0.000167737	SMARCB1/BRCA1/SUPT6H/SIRT1/WDR5	5
indirect_ppi	BP	GO:0043984	histone H4-K16 acetylation	5/380	21/18866	5.03632e-05	0.00030486	0.000167737	HCFC1/BRCA1/OGT/SIRT1/WDR5	5
indirect_ppi	BP	GO:1900543	negative regulation of purine nucleotide metabolic process	5/380	21/18866	5.03632e-05	0.00030486	0.000167737	NCOR1/PPARGC1A/PPARA/STAT3/PARP1	5
indirect_ppi	BP	GO:0048660	regulation of smooth muscle cell proliferation	13/380	173/18866	5.0466e-05	0.000305044	0.000167838	TCF7L2/JUN/PHB/PPARG/CTNNB1/MDM2/PPARGC1A/AKT1/STAT1/PRKDC/XRCC6/MNAT1/XRCC5	13
indirect_ppi	BP	GO:0016445	somatic diversification of immunoglobulins	8/380	66/18866	5.21514e-05	0.000313878	0.000172699	SUPT6H/MSH6/BCL6/TP53BP1/STAT6/PRKDC/MSH2/HSPD1	8
indirect_ppi	BP	GO:0044766	multi-organism transport	8/380	66/18866	5.21514e-05	0.000313878	0.000172699	XPO1/RAN/KPNB1/TSG101/KPNA2/UBB/RPS27A/UBC	8
indirect_ppi	BP	GO:1902579	multi-organism localization	8/380	66/18866	5.21514e-05	0.000313878	0.000172699	XPO1/RAN/KPNB1/TSG101/KPNA2/UBB/RPS27A/UBC	8
indirect_ppi	BP	GO:1990090	cellular response to nerve growth factor stimulus	7/380	49/18866	5.27532e-05	0.000316763	0.000174286	CREB1/HSPA5/KAT2A/AKT1/FOXO3/SORT1/E2F1	7
indirect_ppi	BP	GO:0030326	embryonic limb morphogenesis	11/380	127/18866	5.28566e-05	0.000316763	0.000174286	HDAC2/CREBBP/HDAC1/CTNNB1/TWIST1/MED1/TP63/NOTCH1/SMAD4/TFAP2A/MSX1	11
indirect_ppi	BP	GO:0035113	embryonic appendage morphogenesis	11/380	127/18866	5.28566e-05	0.000316763	0.000174286	HDAC2/CREBBP/HDAC1/CTNNB1/TWIST1/MED1/TP63/NOTCH1/SMAD4/TFAP2A/MSX1	11
direct_ppi	BP	GO:0030521	androgen receptor signaling pathway	3/15	43/18866	4.92323e-06	0.000317002	0.000123513	ZMIZ1/SMARCA4/EP300	3
indirect_ppi	BP	GO:0034502	protein localization to chromosome	9/380	85/18866	5.30326e-05	0.000317366	0.000174618	RB1/ESR1/EZH2/CARM1/ATR/MSH2/CCT6A/SETD2/XRCC5	9
indirect_ppi	BP	GO:0035107	appendage morphogenesis	12/380	150/18866	5.33392e-05	0.000317842	0.00017488	SOX9/HDAC2/CREBBP/HDAC1/CTNNB1/TWIST1/MED1/TP63/NOTCH1/SMAD4/TFAP2A/MSX1	12
indirect_ppi	BP	GO:0035108	limb morphogenesis	12/380	150/18866	5.33392e-05	0.000317842	0.00017488	SOX9/HDAC2/CREBBP/HDAC1/CTNNB1/TWIST1/MED1/TP63/NOTCH1/SMAD4/TFAP2A/MSX1	12
indirect_ppi	BP	GO:0001659	temperature homeostasis	13/380	174/18866	5.35654e-05	0.000317842	0.00017488	RB1/CEBPB/HSF1/HDAC3/STK11/OGT/EGR1/PPARGC1A/NOTCH1/STAT3/STAT6/CNOT3/ATF4	13
indirect_ppi	BP	GO:0003205	cardiac chamber development	13/380	174/18866	5.35654e-05	0.000317842	0.00017488	TP53/SMARCD3/ARID1A/FHL2/MED1/CITED2/MDM4/MDM2/HIF1A/NOTCH1/SMAD4/PPP1R13L/RXRA	13
indirect_ppi	BP	GO:0060795	cell fate commitment involved in formation of primary germ layer	6/380	34/18866	5.35655e-05	0.000317842	0.00017488	ETS2/CTR9/CTNNB1/SMAD1/PAF1/RTF1	6
indirect_ppi	BP	GO:1902692	regulation of neuroblast proliferation	6/380	34/18866	5.35655e-05	0.000317842	0.00017488	TP53/SMARCD3/CTNNB1/PAX6/HIF1A/NOTCH1	6
indirect_ppi	MF	GO:0070888	E-box binding	7/381	50/18352	7.28248e-05	0.000329413	0.00020848	HDAC1/MYC/PPARG/AHR/TWIST1/HIF1A/ASCL2	7
indirect_ppi	BP	GO:0046632	alpha-beta T cell differentiation	10/380	106/18866	5.58636e-05	0.000331012	0.000182126	HMGB1/RELB/TOX/IRF1/BCL6/STAT3/STAT6/BCL3/ABL1/BCL2	10
indirect_ppi	BP	GO:0048659	smooth muscle cell proliferation	13/380	175/18866	5.6829e-05	0.000336258	0.000185013	TCF7L2/JUN/PHB/PPARG/CTNNB1/MDM2/PPARGC1A/AKT1/STAT1/PRKDC/XRCC6/MNAT1/XRCC5	13
indirect_ppi	BP	GO:0016331	morphogenesis of embryonic epithelium	12/380	151/18866	5.69118e-05	0.000336275	0.000185022	SOX9/ARID1A/AR/CTNNB1/TWIST1/KAT2A/TP63/HIF1A/TFAP2A/ABL1/SETD2/BRD2	12
indirect_ppi	BP	GO:0031668	cellular response to extracellular stimulus	16/380	253/18866	5.83993e-05	0.00034458	0.000189592	TP53/VDR/HSPA8/FOS/JUN/NCOA1/PPARG/HSPA5/SIRT1/MED1/MDM2/PPARA/FOXO3/ATF3/BCL2/ATF4	16
indirect_ppi	CC	GO:0000109	nucleotide-excision repair complex	4/380	12/19559	6.13572e-05	0.000352482	0.000233828	RAD23B/XPA/ERCC3/ERCC5	4
indirect_ppi	CC	GO:0008180	COP9 signalosome	6/380	36/19559	6.15007e-05	0.000352482	0.000233828	HSPA5/HSP90AB1/COPS6/HSPA1B/HSPA1A/GRB2	6
indirect_ppi	BP	GO:0031648	protein destabilization	7/380	50/18866	6.02906e-05	0.000354745	0.000195184	EP300/SRC/CREBBP/SIRT1/MDM2/PRKDC/HTT	7
indirect_ppi	BP	GO:0048546	digestive tract morphogenesis	7/380	50/18866	6.02906e-05	0.000354745	0.000195184	CTNNB1/TP63/HIF1A/NOTCH1/SMAD3/SMAD2/BCL2	7
indirect_ppi	BP	GO:0000083	regulation of transcription involved in G1/S transition of mitotic cell cycle	6/380	35/18866	6.35594e-05	0.000371897	0.000204622	RB1/CCNE1/TFDP1/E2F1/RRM2/POLA1	6
indirect_ppi	BP	GO:0045922	negative regulation of fatty acid metabolic process	6/380	35/18866	6.35594e-05	0.000371897	0.000204622	SOX9/BRCA1/NCOR1/SIRT1/AKT1/TRIB3	6
indirect_ppi	BP	GO:0060251	regulation of glial cell proliferation	6/380	35/18866	6.35594e-05	0.000371897	0.000204622	ETV5/PPP1CC/CREB1/NOTCH1/ASCL2/E2F1	6
indirect_ppi	BP	GO:0110111	negative regulation of animal organ morphogenesis	6/380	35/18866	6.35594e-05	0.000371897	0.000204622	THRB/CTNNB1/NOTCH1/STAT1/CITED1/BCL2	6
indirect_ppi	BP	GO:0032069	regulation of nuclease activity	5/380	22/18866	6.41038e-05	0.000373524	0.000205517	HMGB1/SIRT1/AKT1/HSPA1A/TCEA1	5
indirect_ppi	BP	GO:0045980	negative regulation of nucleotide metabolic process	5/380	22/18866	6.41038e-05	0.000373524	0.000205517	NCOR1/PPARGC1A/PPARA/STAT3/PARP1	5
indirect_ppi	BP	GO:0071157	negative regulation of cell cycle arrest	5/380	22/18866	6.41038e-05	0.000373524	0.000205517	HSP90AB1/MDM4/MDM2/CDK9/CHEK2	5
indirect_ppi	BP	GO:0051148	negative regulation of muscle cell differentiation	8/380	68/18866	6.48126e-05	0.000377132	0.000207502	EZH2/NFATC1/YY1/NOTCH1/PPARA/SMAD4/YBX1/MSX1	8
indirect_ppi	BP	GO:0051236	establishment of RNA localization	14/380	203/18866	6.68729e-05	0.000388583	0.000213803	XPO1/IWS1/RIOK2/HSF1/RAN/SUPT6H/WDR33/HNRNPU/U2AF2/YBX1/ATR/SETD2/POLR2D/DHX9	14
direct_ppi	CC	GO:0016591	RNA polymerase II, holoenzyme	3/15	79/19559	2.78645e-05	0.000390402	7.47181e-05	TP53/TBP/POLR2A	3
direct_ppi	CC	GO:0048188	Set1C/COMPASS complex	2/15	12/19559	3.60718e-05	0.000390402	7.47181e-05	HCFC1/RBBP5	2
direct_ppi	CC	GO:0071564	npBAF complex	2/15	12/19559	3.60718e-05	0.000390402	7.47181e-05	SMARCB1/SMARCA4	2
direct_ppi	CC	GO:0071565	nBAF complex	2/15	15/19559	5.73106e-05	0.000390402	7.47181e-05	SMARCB1/SMARCA4	2
direct_ppi	CC	GO:0055029	nuclear DNA-directed RNA polymerase complex	3/15	103/19559	6.16305e-05	0.000390402	7.47181e-05	TP53/TBP/POLR2A	3
direct_ppi	CC	GO:0000428	DNA-directed RNA polymerase complex	3/15	104/19559	6.34318e-05	0.000390402	7.47181e-05	TP53/TBP/POLR2A	3
direct_ppi	CC	GO:0030880	RNA polymerase complex	3/15	108/19559	7.09822e-05	0.000390402	7.47181e-05	TP53/TBP/POLR2A	3
indirect_ppi	MF	GO:0042162	telomeric DNA binding	6/381	36/18352	8.85128e-05	0.000396669	0.000251045	TP53BP1/APEX1/NCL/XRCC6/BLM/XRCC5	6
indirect_ppi	BP	GO:0002204	somatic recombination of immunoglobulin genes involved in immune response	7/380	51/18866	6.8686e-05	0.000397472	0.000218693	SUPT6H/MSH6/BCL6/TP53BP1/STAT6/MSH2/HSPD1	7
indirect_ppi	BP	GO:0002208	somatic diversification of immunoglobulins involved in immune response	7/380	51/18866	6.8686e-05	0.000397472	0.000218693	SUPT6H/MSH6/BCL6/TP53BP1/STAT6/MSH2/HSPD1	7
indirect_ppi	BP	GO:0045190	isotype switching	7/380	51/18866	6.8686e-05	0.000397472	0.000218693	SUPT6H/MSH6/BCL6/TP53BP1/STAT6/MSH2/HSPD1	7
indirect_ppi	BP	GO:0062013	positive regulation of small molecule metabolic process	12/380	154/18866	6.88982e-05	0.000398152	0.000219068	SRC/KAT2B/PPARG/TWIST1/KAT2A/SIRT1/HIF1A/PPARGC1A/PPARA/AKT1/STAT3/WDR5	12
direct_ppi	MF	GO:0070491	repressing transcription factor binding	3/15	74/18352	2.76558e-05	0.000401648	0.000132351	TBP/RELA/TCF7L2	3
direct_ppi	MF	GO:0030957	Tat protein binding	2/15	10/18352	2.79542e-05	0.000401648	0.000132351	SMARCB1/SMARCA4	2
direct_ppi	MF	GO:0003712	transcription coregulator activity	5/15	498/18352	3.45697e-05	0.000401648	0.000132351	SMARCB1/ZMIZ1/SMARCA4/EP300/HCFC1	5
direct_ppi	MF	GO:0033613	activating transcription factor binding	3/15	80/18352	3.49487e-05	0.000401648	0.000132351	EP300/HCFC1/RELA	3
direct_ppi	MF	GO:0097157	pre-mRNA intronic binding	2/15	12/18352	4.09608e-05	0.000401648	0.000132351	EP300/SOX9	2
direct_ppi	MF	GO:0008013	beta-catenin binding	3/15	85/18352	4.19111e-05	0.000401648	0.000132351	EP300/SOX9/TCF7L2	3
indirect_ppi	BP	GO:0003206	cardiac chamber morphogenesis	11/380	131/18866	7.01853e-05	0.000405034	0.000222854	TP53/SMARCD3/FHL2/MED1/CITED2/MDM2/HIF1A/NOTCH1/SMAD4/PPP1R13L/RXRA	11
indirect_ppi	BP	GO:0072520	seminiferous tubule development	4/380	12/18866	7.05589e-05	0.000406632	0.000223733	AR/SMAD4/ING2/UBB	4
indirect_ppi	BP	GO:0042698	ovulation cycle	8/380	69/18866	7.20423e-05	0.000414613	0.000228124	SRC/ESR1/NCOA1/NCOR2/HSPA5/SIRT1/EGR1/FOXO3	8
indirect_ppi	BP	GO:1990845	adaptive thermogenesis	12/380	155/18866	7.33501e-05	0.000421563	0.000231948	RB1/CEBPB/HSF1/HDAC3/STK11/OGT/PPARGC1A/NOTCH1/HNRNPU/STAT6/CNOT3/ATF4	12
indirect_ppi	BP	GO:0051607	defense response to virus	16/380	258/18866	7.36295e-05	0.000422591	0.000232514	RELA/POLR3F/SIN3A/PHB/POLR3A/STAT2/POLR3B/IRF1/IRF2/IRF3/STAT1/PML/BCL2L1/BCL2/SETD2/DHX9	16
indirect_ppi	BP	GO:0035966	response to topologically incorrect protein	14/380	205/18866	7.43236e-05	0.000425994	0.000234386	EP300/HSPA8/HSF1/HSPH1/HSPA5/HSP90AB1/ZBTB17/ATF3/HSPA4/HSPA1B/DAXX/HSPA1A/HSPD1/ATF4	14
indirect_ppi	BP	GO:0051403	stress-activated MAPK cascade	17/380	286/18866	7.46135e-05	0.00042689	0.000234879	HMGB1/MYC/NCOR1/TRAF2/HDAC3/GPS2/HIPK2/AKT1/MEN1/UBB/CHUK/MAPK14/MAPK9/DAXX/RPS27A/ERCC6/UBC	17
indirect_ppi	BP	GO:0000289	nuclear-transcribed mRNA poly(A) tail shortening	6/380	36/18866	7.49873e-05	0.00042689	0.000234879	CNOT6/CNOT4/CNOT3/CNOT2/CNOT1/POLR2G	6
indirect_ppi	BP	GO:0071634	regulation of transforming growth factor beta production	6/380	36/18866	7.49873e-05	0.00042689	0.000234879	CREB1/HSP90AB1/HIF1A/SMAD4/SMAD3/ATF2	6
indirect_ppi	BP	GO:1901099	negative regulation of signal transduction in absence of ligand	6/380	36/18866	7.49873e-05	0.00042689	0.000234879	GATA1/AKT1/HSPA1B/BCL2L1/HSPA1A/BCL2	6
indirect_ppi	BP	GO:2001240	negative regulation of extrinsic apoptotic signaling pathway in absence of ligand	6/380	36/18866	7.49873e-05	0.00042689	0.000234879	GATA1/AKT1/HSPA1B/BCL2L1/HSPA1A/BCL2	6
indirect_ppi	BP	GO:0042476	odontogenesis	11/380	132/18866	7.52089e-05	0.000427573	0.000235255	HDAC2/SRC/HDAC1/CTNNB1/NFIC/TWIST1/TP63/PPARA/ATF2/TFAP2A/MSX1	11
indirect_ppi	BP	GO:1901800	positive regulation of proteasomal protein catabolic process	10/380	110/18866	7.66019e-05	0.000434904	0.000239289	MDM2/AKT1/HSPA1B/PIAS1/CSNK1D/MAPK9/CSNK1E/HSPA1A/TAF1/TRIB3	10
indirect_ppi	BP	GO:1990089	response to nerve growth factor	7/380	52/18866	7.80122e-05	0.000442314	0.000243366	CREB1/HSPA5/KAT2A/AKT1/FOXO3/SORT1/E2F1	7
indirect_ppi	BP	GO:0002052	positive regulation of neuroblast proliferation	5/380	23/18866	8.05636e-05	0.000454331	0.000249978	SMARCD3/CTNNB1/PAX6/HIF1A/NOTCH1	5
indirect_ppi	BP	GO:0018027	peptidyl-lysine dimethylation	5/380	23/18866	8.05636e-05	0.000454331	0.000249978	SMARCB1/SETD7/SETD1A/SUV39H2/SETD2	5
indirect_ppi	BP	GO:0051457	maintenance of protein location in nucleus	5/380	23/18866	8.05636e-05	0.000454331	0.000249978	BARD1/HNRNPU/BCL3/PML/TXN	5
indirect_ppi	BP	GO:0072215	regulation of metanephros development	5/380	23/18866	8.05636e-05	0.000454331	0.000249978	MYC/CTNNB1/EGR1/STAT1/CITED1	5
direct_ppi	CC	GO:0016514	SWI/SNF complex	2/15	19/19559	9.31692e-05	0.000455494	8.71758e-05	SMARCB1/SMARCA4	2
indirect_ppi	BP	GO:0043470	regulation of carbohydrate catabolic process	9/380	90/18866	8.32858e-05	0.000469054	0.000258078	EP300/TP53/PPP1CA/NCOR1/OGT/HIF1A/PPARGC1A/PPARA/STAT3	9
indirect_ppi	BP	GO:0090288	negative regulation of cellular response to growth factor stimulus	13/380	182/18866	8.49131e-05	0.000477579	0.000262769	TP53/HSPA5/SIRT1/HIPK2/NOTCH1/SMAD3/SMAD2/UBB/PIN1/ABL1/HSPA1A/RPS27A/UBC	13
indirect_ppi	BP	GO:0097305	response to alcohol	15/380	234/18866	8.50436e-05	0.000477675	0.000262822	HDAC2/BRCA1/FOS/KLF9/PPARG/AHR/CTNNB1/AKT1/STAT3/FOXO3/SMAD2/SETD7/BCL2L1/PARP1/BLM	15
indirect_ppi	BP	GO:0010506	regulation of autophagy	19/380	347/18866	8.58205e-05	0.000481396	0.000264869	EP300/TP53/HMGB1/USP10/STK11/XPA/SIRT1/KAT5/HIF1A/AKT1/STAT3/FOXO3/SNRNP70/HTT/ABL1/HUWE1/BCL2/CSNK2A2/TRIB3	19
indirect_ppi	BP	GO:0071222	cellular response to lipopolysaccharide	14/380	208/18866	8.68544e-05	0.000486547	0.000267703	RELA/SRC/HMGB1/CEBPB/HSF1/CTR9/PPARGC1A/AKT1/IRF3/MAPK14/ABL1/NFKBIA/PAF1/NFKBIB	14
indirect_ppi	BP	GO:0033120	positive regulation of RNA splicing	6/380	37/18866	8.79949e-05	0.000490324	0.000269781	POLR2A/HSPA8/U2AF2/SNRNP70/NCL/HSPA1A	6
indirect_ppi	BP	GO:0035137	hindlimb morphogenesis	6/380	37/18866	8.79949e-05	0.000490324	0.000269781	CTNNB1/TWIST1/MED1/TP63/NOTCH1/MSX1	6
indirect_ppi	BP	GO:0048048	embryonic eye morphogenesis	6/380	37/18866	8.79949e-05	0.000490324	0.000269781	ARID1A/PAX6/TWIST1/HIPK2/SP3/TFAP2A	6
indirect_ppi	BP	GO:0060969	negative regulation of gene silencing	6/380	37/18866	8.79949e-05	0.000490324	0.000269781	TP53/ESR1/NCOR1/PPARG/NCOR2/STAT3	6
indirect_ppi	BP	GO:0035051	cardiocyte differentiation	12/380	158/18866	8.82255e-05	0.000490959	0.000270131	ARID1A/MEF2A/FHL2/TWIST1/KAT2A/YY1/NOTCH1/PPARA/SMAD4/HNRNPU/PIN1/RXRA	12
indirect_ppi	BP	GO:1902105	regulation of leukocyte differentiation	17/380	290/18866	8.84435e-05	0.00049129	0.000270313	ZMIZ1/RB1/HMGB1/CEBPB/FOS/JUN/MYC/TOX/CREB1/CTNNB1/KAT2A/IRF1/PIAS3/BCL6/PRKDC/XRCC6/ABL1	17
indirect_ppi	BP	GO:0035690	cellular response to drug	8/380	71/18866	8.85186e-05	0.00049129	0.000270313	TP53/HSF1/MYC/NCOA1/HSPA5/HSP90AB1/EFTUD2/CHEK2	8
indirect_ppi	BP	GO:0001959	regulation of cytokine-mediated signaling pathway	13/380	183/18866	8.97729e-05	0.000496287	0.000273063	PIAS4/TRAF2/PPARG/HSP90AB1/GPS2/MED1/HIF1A/IRF3/STAT1/HSPA1B/CHUK/PIAS1/HSPA1A	13
indirect_ppi	BP	GO:0043433	negative regulation of DNA-binding transcription factor activity	13/380	183/18866	8.97729e-05	0.000496287	0.000273063	TCF7L2/RB1/HDAC2/PIAS4/ESR1/EZH2/TWIST1/SIRT1/MEN1/CHUK/NFKBIA/NFKBIB/TAF1	13
indirect_ppi	BP	GO:0071347	cellular response to interleukin-1	13/380	183/18866	8.97729e-05	0.000496287	0.000273063	SOX9/RELA/CEBPB/USP10/RPS6KA5/YY1/EGR1/HIF1A/UBB/CHUK/RPS27A/UBC/NFKBIA	13
indirect_ppi	BP	GO:0045682	regulation of epidermis development	9/380	91/18866	9.08111e-05	0.000500711	0.000275496	VDR/EZH2/CTNNB1/NCOA3/MED1/TP63/NOTCH1/SMAD4/MAFG	9
indirect_ppi	BP	GO:2000177	regulation of neural precursor cell proliferation	9/380	91/18866	9.08111e-05	0.000500711	0.000275496	TP53/SMARCD3/TOX/CTNNB1/PAX6/NAP1L1/HIF1A/NOTCH1/FOXO3	9
indirect_ppi	BP	GO:0031667	response to nutrient levels	23/380	473/18866	9.77051e-05	0.000538017	0.000296023	TP53/RELA/VDR/SRC/HSPA8/HSF1/JUN/NCOA1/PPARG/HSPA5/OGT/KAT2A/SIRT1/MED1/MDM2/PPARGC1A/PPARA/AKT1/FOXO3/ATF3/STAT1/BCL2/ATF4	23
indirect_ppi	BP	GO:0061035	regulation of cartilage development	8/380	72/18866	9.78591e-05	0.000538161	0.000296102	SOX9/RELA/CTNNB1/KAT2A/MAF/SMAD1/SMAD3/CARM1	8
indirect_ppi	BP	GO:0030857	negative regulation of epithelial cell differentiation	7/380	54/18866	9.97676e-05	0.000545178	0.000299963	SOX9/EZH2/CTNNB1/TP63/NOTCH1/STAT1/CITED1	7
indirect_ppi	BP	GO:2000179	positive regulation of neural precursor cell proliferation	7/380	54/18866	9.97676e-05	0.000545178	0.000299963	SMARCD3/TOX/CTNNB1/PAX6/NAP1L1/HIF1A/NOTCH1	7
indirect_ppi	BP	GO:0003181	atrioventricular valve morphogenesis	5/380	24/18866	0.000100092	0.000545178	0.000299963	TWIST1/MDM4/MDM2/NOTCH1/SMAD4	5
indirect_ppi	BP	GO:0010870	positive regulation of receptor biosynthetic process	4/380	13/18866	0.000100301	0.000545178	0.000299963	HDAC2/HDAC1/HIF1A/HNRNPK	4
indirect_ppi	BP	GO:0031053	primary miRNA processing	4/380	13/18866	0.000100301	0.000545178	0.000299963	SMAD1/SMAD3/STAT3/SMAD2	4
indirect_ppi	BP	GO:0032968	positive regulation of transcription elongation from RNA polymerase II promoter	4/380	13/18866	0.000100301	0.000545178	0.000299963	SUPT16H/SUPT6H/ELL/GTF2F1	4
indirect_ppi	BP	GO:0033147	negative regulation of intracellular estrogen receptor signaling pathway	4/380	13/18866	0.000100301	0.000545178	0.000299963	BRCA1/TP63/CNOT2/CNOT1	4
indirect_ppi	BP	GO:0033235	positive regulation of protein sumoylation	4/380	13/18866	0.000100301	0.000545178	0.000299963	PIAS4/PIAS3/UBE2I/PIAS1	4
indirect_ppi	BP	GO:0097152	mesenchymal cell apoptotic process	4/380	13/18866	0.000100301	0.000545178	0.000299963	ETV6/SOX9/HIF1A/MSX1	4
direct_ppi	BP	GO:0019083	viral transcription	4/15	178/18866	9.64177e-06	0.000552466	0.000215256	SMARCB1/SMARCA4/EP300/POLR2A	4
direct_ppi	BP	GO:0006977	DNA damage response, signal transduction by p53 class mediator resulting in cell cycle arrest	3/15	56/18866	1.099e-05	0.000552466	0.000215256	EP300/TP53/CNOT6	3
direct_ppi	BP	GO:0072431	signal transduction involved in mitotic G1 DNA damage checkpoint	3/15	57/18866	1.1595e-05	0.000552466	0.000215256	EP300/TP53/CNOT6	3
direct_ppi	BP	GO:1902400	intracellular signal transduction involved in G1 DNA damage checkpoint	3/15	57/18866	1.1595e-05	0.000552466	0.000215256	EP300/TP53/CNOT6	3
direct_ppi	BP	GO:0006367	transcription initiation from RNA polymerase II promoter	4/15	189/18866	1.22165e-05	0.000552466	0.000215256	TP53/TBP/POLR2A/SOX9	4
direct_ppi	BP	GO:0045815	positive regulation of gene expression, epigenetic	3/15	59/18866	1.28702e-05	0.000552466	0.000215256	ZMIZ1/EP300/TBP	3
direct_ppi	BP	GO:0072413	signal transduction involved in mitotic cell cycle checkpoint	3/15	59/18866	1.28702e-05	0.000552466	0.000215256	EP300/TP53/CNOT6	3
direct_ppi	BP	GO:1902402	signal transduction involved in mitotic DNA damage checkpoint	3/15	59/18866	1.28702e-05	0.000552466	0.000215256	EP300/TP53/CNOT6	3
direct_ppi	BP	GO:1902403	signal transduction involved in mitotic DNA integrity checkpoint	3/15	59/18866	1.28702e-05	0.000552466	0.000215256	EP300/TP53/CNOT6	3
indirect_ppi	BP	GO:0006298	mismatch repair	6/380	38/18866	0.000102736	0.000555541	0.000305665	HMGB1/MSH6/TP73/ABL1/MSH2/SETD2	6
indirect_ppi	BP	GO:0010742	macrophage derived foam cell differentiation	6/380	38/18866	0.000102736	0.000555541	0.000305665	EP300/PPARG/PPARA/STAT1/MAPK9/NFKBIA	6
indirect_ppi	BP	GO:0071604	transforming growth factor beta production	6/380	38/18866	0.000102736	0.000555541	0.000305665	CREB1/HSP90AB1/HIF1A/SMAD4/SMAD3/ATF2	6
indirect_ppi	BP	GO:0090077	foam cell differentiation	6/380	38/18866	0.000102736	0.000555541	0.000305665	EP300/PPARG/PPARA/STAT1/MAPK9/NFKBIA	6
indirect_ppi	BP	GO:0030183	B cell differentiation	11/380	137/18866	0.000105206	0.000568167	0.000312611	EP300/TP53/GPS2/BCL6/SP3/BCL3/PRKDC/ABL1/MSH2/BCL2/HDAC9	11
direct_ppi	BP	GO:0019080	viral gene expression	4/15	195/18866	1.38181e-05	0.000571969	0.000222855	SMARCB1/SMARCA4/EP300/POLR2A	4
indirect_ppi	BP	GO:0045185	maintenance of protein location	9/380	93/18866	0.000107582	0.000580251	0.00031926	HSPA5/BARD1/AKT1/HNRNPU/BCL3/PML/TXN/NFKBIA/NFKBIB	9
indirect_ppi	BP	GO:0060828	regulation of canonical Wnt signaling pathway	17/380	295/18866	0.000108868	0.000586437	0.000322664	SOX9/TCF7L2/RUVBL1/SRC/HDAC1/PPP1CA/STK11/CTNNB1/CHD8/EGR1/NOTCH1/SMAD3/FOXO3/PIN1/MAPK14/CSNK1D/CSNK1E	17
indirect_ppi	CC	GO:0097346	INO80-type complex	5/380	25/19559	0.000103972	0.000587134	0.000389491	RUVBL1/ACTL6A/SRCAP/KAT5/YY1	5
direct_ppi	BP	GO:0051851	modulation by host of symbiont process	3/15	62/18866	1.49514e-05	0.000595991	0.000232215	SMARCB1/SMARCA4/EP300	3
direct_ppi	BP	GO:0031571	mitotic G1 DNA damage checkpoint	3/15	63/18866	1.56915e-05	0.000595991	0.000232215	EP300/TP53/CNOT6	3
direct_ppi	BP	GO:0044783	G1 DNA damage checkpoint	3/15	64/18866	1.64553e-05	0.000595991	0.000232215	EP300/TP53/CNOT6	3
direct_ppi	BP	GO:0044819	mitotic G1/S transition checkpoint	3/15	64/18866	1.64553e-05	0.000595991	0.000232215	EP300/TP53/CNOT6	3
indirect_ppi	BP	GO:0002285	lymphocyte activation involved in immune response	13/380	187/18866	0.000111699	0.000600913	0.000330629	TP53/HMGB1/RELB/SUPT6H/MSH6/BCL6/TP53BP1/STAT3/STAT6/BCL3/ABL1/MSH2/HSPD1	13
indirect_ppi	BP	GO:0007254	JNK cascade	14/380	213/18866	0.000111841	0.000600913	0.000330629	HMGB1/NCOR1/TRAF2/HDAC3/GPS2/HIPK2/AKT1/MEN1/UBB/MAPK9/DAXX/RPS27A/ERCC6/UBC	14
indirect_ppi	BP	GO:0000724	double-strand break repair via homologous recombination	11/380	138/18866	0.000112294	0.000602578	0.000331545	ARID2/BRCA1/FEN1/YY1/TP53BP1/CHEK1/PARP1/ERCC6/BLM/SETD2/FUS	11
indirect_ppi	BP	GO:0003002	regionalization	19/380	355/18866	0.000115657	0.000619832	0.000341038	EP300/TP53/SMARCD3/ETS2/HOXA6/AR/CTNNB1/PAX6/KAT2A/CITED2/YY1/TP63/HIPK2/NOTCH1/SMAD4/SMAD3/SMAD2/PRKDC/MSX1	19
direct_ppi	BP	GO:0006360	transcription by RNA polymerase I	3/15	66/18866	1.80558e-05	0.000634141	0.000247079	SMARCB1/SMARCA4/TBP	3
indirect_ppi	BP	GO:1903051	negative regulation of proteolysis involved in cellular protein catabolic process	8/380	74/18866	0.000118996	0.000636915	0.000350438	SMARCC1/HSP90AB1/OGT/HIPK2/PML/TAF9/TAF1/CSNK2A2	8
indirect_ppi	BP	GO:0060330	regulation of response to interferon-gamma	5/380	25/18866	0.00012306	0.000656997	0.000361487	PPARG/HSP90AB1/MED1/STAT1/PIAS1	5
indirect_ppi	BP	GO:0060334	regulation of interferon-gamma-mediated signaling pathway	5/380	25/18866	0.00012306	0.000656997	0.000361487	PPARG/HSP90AB1/MED1/STAT1/PIAS1	5
direct_ppi	BP	GO:0051090	regulation of DNA-binding transcription factor activity	5/15	455/18866	1.96274e-05	0.00066802	0.000260279	SMARCB1/SMARCA4/EP300/RELA/TCF7L2	5
direct_ppi	BP	GO:0050792	regulation of viral process	4/15	217/18866	2.10396e-05	0.00066802	0.000260279	SMARCB1/SMARCA4/EP300/POLR2A	4
direct_ppi	BP	GO:0006338	chromatin remodeling	4/15	218/18866	2.14228e-05	0.00066802	0.000260279	SMARCB1/SMARCA4/HCFC1/SOX9	4
direct_ppi	BP	GO:0043967	histone H4 acetylation	3/15	70/18866	2.15579e-05	0.00066802	0.000260279	SMARCB1/EP300/HCFC1	3
direct_ppi	BP	GO:0006333	chromatin assembly or disassembly	4/15	220/18866	2.22046e-05	0.00066802	0.000260279	SMARCB1/SMARCA4/TP53/SOX9	4
direct_ppi	BP	GO:0016570	histone modification	5/15	468/18866	2.24787e-05	0.00066802	0.000260279	SMARCB1/EP300/HCFC1/TP53/RBBP5	5
indirect_ppi	BP	GO:0060688	regulation of morphogenesis of a branching structure	7/380	56/18866	0.000126219	0.000673008	0.000370296	ETV5/SOX9/ESR1/AR/CTNNB1/ABL1/RXRA	7
indirect_ppi	BP	GO:0070167	regulation of biomineral tissue development	9/380	95/18866	0.000126871	0.000674776	0.000371269	SOX9/CEBPB/GATA1/TWIST1/HIF1A/NOTCH1/SMAD3/TFAP2A/ATF4	9
indirect_ppi	BP	GO:0110149	regulation of biomineralization	9/380	95/18866	0.000126871	0.000674776	0.000371269	SOX9/CEBPB/GATA1/TWIST1/HIF1A/NOTCH1/SMAD3/TFAP2A/ATF4	9
indirect_ppi	BP	GO:0042113	B cell activation	18/380	328/18866	0.000127572	0.000677461	0.000372746	EP300/TP53/PHB/AHR/SUPT6H/GPS2/MSH6/BCL6/TP53BP1/SP3/STAT6/BCL3/PRKDC/ABL1/MSH2/BCL2/HSPD1/HDAC9	18
indirect_ppi	BP	GO:0000725	recombinational repair	11/380	140/18866	0.000127698	0.000677461	0.000372746	ARID2/BRCA1/FEN1/YY1/TP53BP1/CHEK1/PARP1/ERCC6/BLM/SETD2/FUS	11
indirect_ppi	BP	GO:0022613	ribonucleoprotein complex biogenesis	23/380	482/18866	0.00012911	0.000684088	0.000376393	XPO1/RUVBL1/RIOK2/NOB1/KAT2B/RAN/NOP56/MPHOSPH6/HSP90AB1/PELP1/SENP3/TAF9/UTP18/PRKDC/ATR/SMN2/SMN1/CLP1/LSM2/POLR2D/DHX9/ERCC2/XRCC5	23
indirect_ppi	MF	GO:0004535	poly(A)-specific ribonuclease activity	4/381	14/18352	0.000155208	0.000689183	0.000436173	CNOT6/CNOT3/CNOT2/CNOT1	4
direct_ppi	BP	GO:0072401	signal transduction involved in DNA integrity checkpoint	3/15	73/18866	2.44591e-05	0.000691195	0.000269309	EP300/TP53/CNOT6	3
direct_ppi	BP	GO:0072422	signal transduction involved in DNA damage checkpoint	3/15	73/18866	2.44591e-05	0.000691195	0.000269309	EP300/TP53/CNOT6	3
direct_ppi	BP	GO:0072395	signal transduction involved in cell cycle checkpoint	3/15	74/18866	2.54804e-05	0.000691195	0.000269309	EP300/TP53/CNOT6	3
direct_ppi	BP	GO:0016569	covalent chromatin modification	5/15	481/18866	2.5644e-05	0.000691195	0.000269309	SMARCB1/EP300/HCFC1/TP53/RBBP5	5
direct_ppi	BP	GO:1901838	positive regulation of transcription of nucleolar large rRNA by RNA polymerase I	2/15	10/18866	2.64544e-05	0.000692468	0.000269805	SMARCB1/SMARCA4	2
direct_ppi	BP	GO:0043903	regulation of symbiotic process	4/15	231/18866	2.68862e-05	0.000692468	0.000269805	SMARCB1/SMARCA4/EP300/POLR2A	4
indirect_ppi	BP	GO:0031098	stress-activated protein kinase signaling cascade	17/380	300/18866	0.000133322	0.000705516	0.000388182	HMGB1/MYC/NCOR1/TRAF2/HDAC3/GPS2/HIPK2/AKT1/MEN1/UBB/CHUK/MAPK14/MAPK9/DAXX/RPS27A/ERCC6/UBC	17
direct_ppi	BP	GO:0007050	cell cycle arrest	4/15	234/18866	2.828e-05	0.000712532	0.000277623	EP300/TP53/CNOT6/TCF7L2	4
indirect_ppi	CC	GO:0016592	mediator complex	6/380	41/19559	0.000130821	0.000717645	0.00047607	CCNC/CDK8/MED21/MED17/MED1/CDK9	6
indirect_ppi	CC	GO:0043596	nuclear replication fork	6/380	41/19559	0.000130821	0.000717645	0.00047607	BAZ1B/XPA/PRIM1/TOP1/POLA1/ERCC5	6
indirect_ppi	BP	GO:0016572	histone phosphorylation	6/380	40/18866	0.000138079	0.000721326	0.000396881	BAZ1B/TWIST1/RPS6KA5/CDK2/CHEK1/CDK9	6
indirect_ppi	BP	GO:0048713	regulation of oligodendrocyte differentiation	6/380	40/18866	0.000138079	0.000721326	0.000396881	HDAC2/HDAC1/PPARG/CTNNB1/TP73/NOTCH1	6
indirect_ppi	BP	GO:0003188	heart valve formation	4/380	14/18866	0.000138196	0.000721326	0.000396881	SOX9/TWIST1/NOTCH1/SMAD4	4
indirect_ppi	BP	GO:0035358	regulation of peroxisome proliferator activated receptor signaling pathway	4/380	14/18866	0.000138196	0.000721326	0.000396881	TWIST1/GPS2/SIRT1/CITED2	4
indirect_ppi	BP	GO:0045898	regulation of RNA polymerase II transcription preinitiation complex assembly	4/380	14/18866	0.000138196	0.000721326	0.000396881	TP53/HMGB1/ESR1/CREB1	4
indirect_ppi	BP	GO:0046321	positive regulation of fatty acid oxidation	4/380	14/18866	0.000138196	0.000721326	0.000396881	PPARG/TWIST1/PPARGC1A/PPARA	4
indirect_ppi	BP	GO:0050872	white fat cell differentiation	4/380	14/18866	0.000138196	0.000721326	0.000396881	CTBP1/PPARG/SIRT1/CTBP2	4
indirect_ppi	BP	GO:0070431	nucleotide-binding oligomerization domain containing 2 signaling pathway	4/380	14/18866	0.000138196	0.000721326	0.000396881	RELA/HSPA1B/HSPA1A/NFKBIA	4
indirect_ppi	BP	GO:0071236	cellular response to antibiotic	4/380	14/18866	0.000138196	0.000721326	0.000396881	TP53/EZH2/HSPA5/MDM2	4
indirect_ppi	BP	GO:0090399	replicative senescence	4/380	14/18866	0.000138196	0.000721326	0.000396881	TP53/CHEK1/ATR/CHEK2	4
indirect_ppi	BP	GO:1902894	negative regulation of pri-miRNA transcription by RNA polymerase II	4/380	14/18866	0.000138196	0.000721326	0.000396881	SOX9/RELA/YY1/PPARA	4
direct_ppi	MF	GO:0047485	protein N-terminus binding	3/15	107/18352	8.33182e-05	0.000737045	0.000242871	SMARCA4/TP53/RELA	3
indirect_ppi	BP	GO:0042593	glucose homeostasis	15/380	245/18866	0.000141701	0.000738705	0.000406443	SMARCB1/SMARCA4/TCF7L2/SIN3A/PPARG/STK11/PAX6/SIRT1/HNF1A/HIF1A/PPARGC1A/AKT1/STAT3/FOXO3/MEN1	15
indirect_ppi	BP	GO:0072073	kidney epithelium development	11/380	142/18866	0.000144866	0.000754271	0.000415008	SOX9/MYC/CTNNB1/SMAD1/NOTCH1/SMAD4/SMAD3/STAT1/SMAD2/CITED1/BCL2	11
indirect_ppi	BP	GO:0033500	carbohydrate homeostasis	15/380	246/18866	0.000148191	0.00077063	0.000424009	SMARCB1/SMARCA4/TCF7L2/SIN3A/PPARG/STK11/PAX6/SIRT1/HNF1A/HIF1A/PPARGC1A/AKT1/STAT3/FOXO3/MEN1	15
indirect_ppi	BP	GO:1901655	cellular response to ketone	9/380	97/18866	0.000148971	0.00077373	0.000425714	SRC/KLF9/NR3C1/AR/PPARG/AHR/SIRT1/AKT1/FOXO3	9
indirect_ppi	BP	GO:0007389	pattern specification process	22/380	455/18866	0.000149675	0.000775467	0.00042667	EP300/TP53/SMARCD3/ETS2/HOXA6/AR/CTNNB1/PAX6/KAT2A/SMAD1/CITED2/YY1/TP63/HIF1A/HIPK2/NOTCH1/SMAD4/SMAD3/SMAD2/CITED1/PRKDC/MSX1	22
indirect_ppi	BP	GO:0003171	atrioventricular valve development	5/380	26/18866	0.000149859	0.000775467	0.00042667	TWIST1/MDM4/MDM2/NOTCH1/SMAD4	5
indirect_ppi	BP	GO:0097066	response to thyroid hormone	5/380	26/18866	0.000149859	0.000775467	0.00042667	KLF9/GATA1/THRB/MED1/PPARGC1A	5
indirect_ppi	BP	GO:1903201	regulation of oxidative stress-induced cell death	8/380	77/18866	0.000157662	0.000814847	0.000448337	CTNNB1/SIRT1/HIF1A/AKT1/FOXO3/TXN/PARP1/ATF4	8
indirect_ppi	BP	GO:0006458	'de novo' protein folding	6/380	41/18866	0.000159032	0.000820915	0.000451676	HSPA8/HSPH1/HSPA5/HSPA1B/HSPA1A/HSPD1	6
direct_ppi	BP	GO:0071158	positive regulation of cell cycle arrest	3/15	81/18866	3.34249e-05	0.000824244	0.000321149	EP300/TP53/CNOT6	3
indirect_ppi	CC	GO:0101002	ficolin-1-rich granule	10/380	124/19559	0.000155778	0.00082714	0.000548706	HMGB1/HSPA8/KPNB1/HSP90AB1/HSPA1B/XRCC6/MAPK14/HUWE1/HSPA1A/CSNK2B	10
indirect_ppi	CC	GO:1904813	ficolin-1-rich granule lumen	10/380	124/19559	0.000155778	0.00082714	0.000548706	HMGB1/HSPA8/KPNB1/HSP90AB1/HSPA1B/XRCC6/MAPK14/HUWE1/HSPA1A/CSNK2B	10
indirect_ppi	CC	GO:0005671	Ada2/Gcn5/Ada3 transcription activator complex	4/380	15/19559	0.000161551	0.00082714	0.000548706	HCFC1/KAT2B/KAT2A/WDR5	4
indirect_ppi	CC	GO:0016581	NuRD complex	4/380	15/19559	0.000161551	0.00082714	0.000548706	RBBP4/HDAC2/HDAC1/CHD4	4
indirect_ppi	CC	GO:0090545	CHD-type complex	4/380	15/19559	0.000161551	0.00082714	0.000548706	RBBP4/HDAC2/HDAC1/CHD4	4
indirect_ppi	BP	GO:0001657	ureteric bud development	9/380	98/18866	0.000161172	0.000830943	0.000457194	SOX9/MYC/CTNNB1/SMAD1/SMAD4/SMAD3/SMAD2/CITED1/BCL2	9
indirect_ppi	BP	GO:0106106	cold-induced thermogenesis	11/380	144/18866	0.000163958	0.000842212	0.000463394	RB1/CEBPB/HSF1/HDAC3/STK11/OGT/PPARGC1A/NOTCH1/STAT6/CNOT3/ATF4	11
indirect_ppi	BP	GO:0120161	regulation of cold-induced thermogenesis	11/380	144/18866	0.000163958	0.000842212	0.000463394	RB1/CEBPB/HSF1/HDAC3/STK11/OGT/PPARGC1A/NOTCH1/STAT6/CNOT3/ATF4	11
indirect_ppi	BP	GO:1902850	microtubule cytoskeleton organization involved in mitosis	11/380	144/18866	0.000163958	0.000842212	0.000463394	TACC2/RAN/KPNB1/SMC1A/PAX6/HNRNPU/HSPA1B/HTT/HSPA1A/CHEK2/SETD2	11
direct_ppi	CC	GO:0044665	MLL1/2 complex	2/15	29/19559	0.000220231	0.000849261	0.000162538	HCFC1/RBBP5	2
direct_ppi	CC	GO:0071339	MLL1 complex	2/15	29/19559	0.000220231	0.000849261	0.000162538	HCFC1/RBBP5	2
direct_ppi	CC	GO:0090575	RNA polymerase II transcription regulator complex	3/15	161/19559	0.000231617	0.000849261	0.000162538	TP53/TBP/TCF7L2	3
direct_ppi	MF	GO:0001091	RNA polymerase II general transcription initiation factor binding	2/15	19/18352	0.000105775	0.00086887	0.00028631	TP53/TBP	2
indirect_ppi	BP	GO:0000288	nuclear-transcribed mRNA catabolic process, deadenylation-dependent decay	8/380	78/18866	0.000172643	0.000885205	0.000487049	CNOT6/CNOT4/CNOT3/CNOT2/CNOT1/LSM2/POLR2G/POLR2D	8
indirect_ppi	BP	GO:0071219	cellular response to molecule of bacterial origin	14/380	222/18866	0.000172749	0.000885205	0.000487049	RELA/SRC/HMGB1/CEBPB/HSF1/CTR9/PPARGC1A/AKT1/IRF3/MAPK14/ABL1/NFKBIA/PAF1/NFKBIB	14
indirect_ppi	BP	GO:0072163	mesonephric epithelium development	9/380	99/18866	0.000174194	0.000890443	0.000489932	SOX9/MYC/CTNNB1/SMAD1/SMAD4/SMAD3/SMAD2/CITED1/BCL2	9
indirect_ppi	BP	GO:0072164	mesonephric tubule development	9/380	99/18866	0.000174194	0.000890443	0.000489932	SOX9/MYC/CTNNB1/SMAD1/SMAD4/SMAD3/SMAD2/CITED1/BCL2	9
indirect_ppi	MF	GO:0044183	protein folding chaperone	5/381	27/18352	0.000208094	0.000907792	0.000574527	HSPA8/HSPA5/HSP90AB1/HSPA1B/HSPA1A	5
indirect_ppi	MF	GO:0070742	C2H2 zinc finger domain binding	4/381	15/18352	0.000208192	0.000907792	0.000574527	GATA1/EBF1/U2AF2/TAF9	4
direct_ppi	BP	GO:0071560	cellular response to transforming growth factor beta stimulus	4/15	252/18866	3.77878e-05	0.000912418	0.000355504	ZMIZ1/EP300/TP53/SOX9	4
indirect_ppi	BP	GO:0034620	cellular response to unfolded protein	11/380	146/18866	0.000185145	0.00094232	0.000518474	EP300/HSPA8/HSF1/HSPA5/ZBTB17/ATF3/HSPA1B/DAXX/HSPA1A/HSPD1/ATF4	11
indirect_ppi	BP	GO:0046631	alpha-beta T cell activation	11/380	146/18866	0.000185145	0.00094232	0.000518474	HMGB1/RELB/TOX/HSPH1/IRF1/BCL6/STAT3/STAT6/BCL3/ABL1/BCL2	11
indirect_ppi	BP	GO:0001711	endodermal cell fate commitment	4/380	15/18866	0.000185462	0.00094232	0.000518474	CTR9/CTNNB1/PAF1/RTF1	4
indirect_ppi	BP	GO:0001829	trophectodermal cell differentiation	4/380	15/18866	0.000185462	0.00094232	0.000518474	CTR9/SP3/CNOT3/CNOT2	4
indirect_ppi	BP	GO:0045820	negative regulation of glycolytic process	4/380	15/18866	0.000185462	0.00094232	0.000518474	NCOR1/PPARGC1A/PPARA/STAT3	4
indirect_ppi	BP	GO:0031016	pancreas development	8/380	79/18866	0.000188775	0.000957992	0.000527098	SOX9/TCF7L2/CTNNB1/PAX6/HNF1A/AKT1/SMAD2/MEN1	8
direct_ppi	BP	GO:0071559	response to transforming growth factor beta	4/15	258/18866	4.14236e-05	0.000979794	0.000381755	ZMIZ1/EP300/TP53/SOX9	4
direct_ppi	CC	GO:0005669	transcription factor TFIID complex	2/15	34/19559	0.000303636	0.00102769	0.000196687	TP53/TBP	2
indirect_ppi	BP	GO:0031124	mRNA 3'-end processing	9/380	101/18866	0.000202878	0.00102832	0.000565794	HSF1/CTR9/BARD1/WDR33/U2AF2/CDK9/PAF1/CLP1/POLR2D	9
indirect_ppi	BP	GO:0003151	outflow tract morphogenesis	8/380	80/18866	0.000206124	0.00104227	0.000573466	JUN/CTNNB1/TWIST1/CITED2/HIF1A/NOTCH1/SMAD4/ATF2	8
indirect_ppi	BP	GO:0031397	negative regulation of protein ubiquitination	8/380	80/18866	0.000206124	0.00104227	0.000573466	OGT/GPS2/AKT1/U2AF2/HSPA1B/ABL1/HSPA1A/TAF1	8
indirect_ppi	BP	GO:0033209	tumor necrosis factor-mediated signaling pathway	12/380	173/18866	0.000207903	0.0010488	0.000577062	TP53/RELA/PIAS4/TRAF2/GPS2/PIAS3/FOXO3/STAT1/HSPA1B/CHUK/HSPA1A/NFKBIA	12
indirect_ppi	BP	GO:0044706	multi-multicellular organism process	14/380	226/18866	0.000207915	0.0010488	0.000577062	VDR/FOS/HSF1/KLF1/ESR1/ARID1A/AR/MED1/AKT1/SP3/MEN1/UBE2A/BCL2/RXRA	14
indirect_ppi	BP	GO:0008631	intrinsic apoptotic signaling pathway in response to oxidative stress	6/380	43/18866	0.000208442	0.0010502	0.00057783	SIRT1/HIF1A/AKT1/PML/PARP1/BCL2	6
indirect_ppi	BP	GO:0019318	hexose metabolic process	15/380	254/18866	0.000210093	0.00105725	0.00058171	EP300/TP53/SRC/KAT2B/PPP1CA/OGT/KAT2A/SIRT1/PPARGC1A/PPARA/AKT1/ATF3/WDR5/MAPK14/ATF4	15
direct_ppi	BP	GO:0030522	intracellular receptor signaling pathway	4/15	265/18866	4.59826e-05	0.00106588	0.000415296	ZMIZ1/SMARCA4/EP300/RELA	4
indirect_ppi	CC	GO:0035098	ESC/E(Z) complex	4/380	16/19559	0.00021211	0.00107172	0.000710952	RBBP4/HDAC2/EZH2/SIRT1	4
direct_ppi	BP	GO:0072331	signal transduction by p53 class mediator	4/15	267/18866	4.73502e-05	0.00107606	0.000419262	EP300/TP53/CNOT6/TBP	4
indirect_ppi	BP	GO:0003180	aortic valve morphogenesis	5/380	28/18866	0.000216613	0.00108714	0.000598154	SOX9/RB1/TWIST1/NFATC1/NOTCH1	5
indirect_ppi	BP	GO:0031440	regulation of mRNA 3'-end processing	5/380	28/18866	0.000216613	0.00108714	0.000598154	HSF1/CTR9/BARD1/CDK9/PAF1	5
indirect_ppi	BP	GO:0050657	nucleic acid transport	13/380	200/18866	0.000217826	0.00108714	0.000598154	XPO1/IWS1/RIOK2/HSF1/RAN/SUPT6H/WDR33/HNRNPU/U2AF2/YBX1/SETD2/POLR2D/DHX9	13
indirect_ppi	BP	GO:0050658	RNA transport	13/380	200/18866	0.000217826	0.00108714	0.000598154	XPO1/IWS1/RIOK2/HSF1/RAN/SUPT6H/WDR33/HNRNPU/U2AF2/YBX1/SETD2/POLR2D/DHX9	13
indirect_ppi	BP	GO:2000377	regulation of reactive oxygen species metabolic process	13/380	200/18866	0.000217826	0.00108714	0.000598154	TP53/BRCA1/HSP90AB1/HIF1A/SMAD3/AKT1/STAT3/FOXO3/TFAP2A/MAPK14/BCL2/HSPD1/GRB2	13
indirect_ppi	BP	GO:0002381	immunoglobulin production involved in immunoglobulin mediated immune response	7/380	61/18866	0.000217841	0.00108714	0.000598154	SUPT6H/MSH6/BCL6/TP53BP1/STAT6/MSH2/HSPD1	7
indirect_ppi	BP	GO:1904356	regulation of telomere maintenance via telomere lengthening	7/380	61/18866	0.000217841	0.00108714	0.000598154	SRC/CTNNB1/HNRNPU/ATR/PARP1/CCT6A/XRCC5	7
indirect_ppi	BP	GO:0055024	regulation of cardiac muscle tissue development	9/380	102/18866	0.000218629	0.00108978	0.000599609	CREB1/KAT2A/TP73/YY1/NOTCH1/PPARA/SMAD4/PIN1/MAPK14	9
direct_ppi	BP	GO:0051091	positive regulation of DNA-binding transcription factor activity	4/15	270/18866	4.94572e-05	0.00110232	0.000429497	SMARCB1/SMARCA4/EP300/RELA	4
indirect_ppi	BP	GO:0010721	negative regulation of cell development	18/380	343/18866	0.000221662	0.00110359	0.000607207	TP53/SOX9/HDAC2/THRB/CTNNB1/PAX6/TP73/MED1/YY1/MDM2/NOTCH1/PPARA/SMAD4/STAT3/FOXO3/CARM1/ASCL2/BCL2	18
indirect_ppi	BP	GO:0035270	endocrine system development	10/380	125/18866	0.000221983	0.00110388	0.000607368	SOX9/CREB1/PAX6/CITED2/SMAD3/AKT1/POU3F2/SMAD2/MEN1/MSX1	10
direct_ppi	BP	GO:0051702	interaction with symbiont	3/15	93/18866	5.05465e-05	0.00110535	0.000430674	SMARCB1/SMARCA4/EP300	3
indirect_ppi	BP	GO:0010833	telomere maintenance via telomere lengthening	8/380	81/18866	0.000224761	0.00111638	0.000614242	SRC/CTNNB1/HSP90AB1/HNRNPU/ATR/PARP1/CCT6A/XRCC5	8
direct_ppi	BP	GO:1901836	regulation of transcription of nucleolar large rRNA by RNA polymerase I	2/15	14/18866	5.33985e-05	0.00112525	0.00043843	SMARCB1/SMARCA4	2
direct_ppi	BP	GO:1902894	negative regulation of pri-miRNA transcription by RNA polymerase II	2/15	14/18866	5.33985e-05	0.00112525	0.00043843	RELA/SOX9	2
indirect_ppi	BP	GO:0050680	negative regulation of epithelial cell proliferation	12/380	175/18866	0.000231299	0.00114749	0.000631363	SOX9/VDR/RB1/KLF9/AR/PPARG/STK11/PAX6/MED1/ATF2/STAT1/MEN1	12
indirect_ppi	BP	GO:0001823	mesonephros development	9/380	103/18866	0.000235384	0.00116501	0.000641001	SOX9/MYC/CTNNB1/SMAD1/SMAD4/SMAD3/SMAD2/CITED1/BCL2	9
indirect_ppi	BP	GO:0048709	oligodendrocyte differentiation	9/380	103/18866	0.000235384	0.00116501	0.000641001	SOX9/HDAC2/HDAC1/PPARG/CTNNB1/PAX6/TP73/NOTCH1/ERCC2	9
indirect_ppi	BP	GO:0055007	cardiac muscle cell differentiation	10/380	126/18866	0.000236883	0.00117105	0.000644326	ARID1A/MEF2A/FHL2/KAT2A/YY1/PPARA/SMAD4/HNRNPU/PIN1/RXRA	10
indirect_ppi	BP	GO:0045687	positive regulation of glial cell differentiation	6/380	44/18866	0.000237303	0.00117175	0.00064471	RELA/HDAC2/HDAC1/PPARG/TP73/NOTCH1	6
indirect_ppi	BP	GO:2001244	positive regulation of intrinsic apoptotic signaling pathway	7/380	62/18866	0.000241375	0.00119046	0.000655006	TP53/PIAS4/SIRT1/UBB/BCL2L1/MSX1/BCL2	7
indirect_ppi	BP	GO:0031573	intra-S DNA damage checkpoint	4/380	16/18866	0.000243368	0.00119469	0.00065733	MDC1/ATF2/CHEK2/MSH2	4
indirect_ppi	BP	GO:0043981	histone H4-K5 acetylation	4/380	16/18866	0.000243368	0.00119469	0.00065733	HCFC1/OGT/ING4/WDR5	4
indirect_ppi	BP	GO:0043982	histone H4-K8 acetylation	4/380	16/18866	0.000243368	0.00119469	0.00065733	HCFC1/OGT/ING4/WDR5	4
indirect_ppi	BP	GO:0071391	cellular response to estrogen stimulus	4/380	16/18866	0.000243368	0.00119469	0.00065733	ESR1/AR/PELP1/MDM2	4
indirect_ppi	BP	GO:0010001	glial cell differentiation	14/380	230/18866	0.000249085	0.00122133	0.00067199	SOX9/RELA/HDAC2/HDAC1/PPARG/CTNNB1/PAX6/TP73/NOTCH1/AKT1/STAT3/POU3F2/ABL1/ERCC2	14
indirect_ppi	BP	GO:0001704	formation of primary germ layer	10/380	127/18866	0.000252612	0.00123431	0.000679128	ETS2/ARID1A/CTR9/CTNNB1/SMAD1/SMAD3/SMAD2/PAF1/RTF1/SETD2	10
indirect_ppi	BP	GO:0019079	viral genome replication	10/380	127/18866	0.000252612	0.00123431	0.000679128	SMARCB1/TOP2B/HSPA8/PHB/CTBP1/DDX5/NOTCH1/CTBP2/BCL2/HTATSF1	10
indirect_ppi	BP	GO:1903052	positive regulation of proteolysis involved in cellular protein catabolic process	10/380	127/18866	0.000252612	0.00123431	0.000679128	MDM2/AKT1/HSPA1B/PIAS1/CSNK1D/MAPK9/CSNK1E/HSPA1A/TAF1/TRIB3	10
indirect_ppi	BP	GO:0019048	modulation by virus of host process	5/380	29/18866	0.000257449	0.00125503	0.000690529	KPNB1/HIPK2/KPNA2/BCL2L1/RXRA	5
indirect_ppi	BP	GO:0031063	regulation of histone deacetylation	5/380	29/18866	0.000257449	0.00125503	0.000690529	TP53/KDM5A/CTBP1/BCL6/ING2	5
direct_ppi	BP	GO:0051817	modulation of process of other organism involved in symbiotic interaction	3/15	99/18866	6.0921e-05	0.00126085	0.000491261	SMARCB1/SMARCA4/EP300	3
indirect_ppi	MF	GO:0004693	cyclin-dependent protein serine/threonine kinase activity	5/381	29/18352	0.000295851	0.00126719	0.000801981	CDK8/CDK3/CDK2/CDK9/CDK7	5
indirect_ppi	MF	GO:0097472	cyclin-dependent protein kinase activity	5/381	29/18352	0.000295851	0.00126719	0.000801981	CDK8/CDK3/CDK2/CDK9/CDK7	5
indirect_ppi	BP	GO:0002224	toll-like receptor signaling pathway	11/380	152/18866	0.000263152	0.00128134	0.000705008	HMGB1/ESR1/GPS2/IRF1/IRF3/UBB/CHUK/RPS27A/UBC/NFKBIA/HSPD1	11
indirect_ppi	CC	GO:0000803	sex chromosome	5/380	30/19559	0.000257492	0.00128412	0.000851855	SMARCC1/SIN3B/CDK2/HNRNPU/UBE2A	5
direct_ppi	MF	GO:0000979	RNA polymerase II core promoter sequence-specific DNA binding	2/15	24/18352	0.000170323	0.00130581	0.000430289	TBP/RELA	2
indirect_ppi	BP	GO:0072089	stem cell proliferation	10/380	128/18866	0.000269206	0.00130634	0.00071876	TP53/ETV6/SMARCD3/CCNE1/CTNNB1/PAX6/HIF1A/NOTCH1/HNRNPU/CITED1	10
indirect_ppi	BP	GO:0035094	response to nicotine	6/380	45/18866	0.000269216	0.00130634	0.00071876	RELA/HDAC2/CREB1/PPARA/MSX1/BCL2	6
indirect_ppi	BP	GO:0090311	regulation of protein deacetylation	6/380	45/18866	0.000269216	0.00130634	0.00071876	EP300/TP53/KDM5A/CTBP1/BCL6/ING2	6
direct_ppi	BP	GO:0044773	mitotic DNA damage checkpoint	3/15	101/18866	6.46659e-05	0.00131487	0.000512312	EP300/TP53/CNOT6	3
indirect_ppi	BP	GO:0008544	epidermis development	22/380	477/18866	0.000289553	0.0014034	0.000772164	SOX9/RELA/VDR/HDAC2/HDAC1/EZH2/TFDP1/CTNNB1/PAX6/NCOA3/MED1/TSG101/TP63/NOTCH1/PPARA/SMAD4/POU3F2/YBX1/ERCC3/BCL2/MAFG/ERCC2	22
indirect_ppi	BP	GO:0032507	maintenance of protein location in cell	7/380	64/18866	0.000294582	0.00142449	0.000783771	HSPA5/BARD1/AKT1/HNRNPU/BCL3/PML/TXN	7
indirect_ppi	BP	GO:0046686	response to cadmium ion	7/380	64/18866	0.000294582	0.00142449	0.000783771	FOS/HSF1/JUN/AKT1/CHUK/MAPK9/DAXX	7
indirect_ppi	CC	GO:0071013	catalytic step 2 spliceosome	8/380	87/19559	0.000289483	0.00142515	0.00094541	SF3B3/DDX5/HNRNPU/SNRPN/EFTUD2/SNRNP40/LSM2/HNRNPK	8
direct_ppi	MF	GO:0035257	nuclear hormone receptor binding	3/15	144/18352	0.000200888	0.00144388	0.000475787	SMARCA4/EP300/TCF7L2	3
direct_ppi	BP	GO:0062014	negative regulation of small molecule metabolic process	3/15	105/18866	7.26021e-05	0.00145079	0.000565268	EP300/TP53/SOX9	3
direct_ppi	BP	GO:0071156	regulation of cell cycle arrest	3/15	106/18866	7.4681e-05	0.00146704	0.0005716	EP300/TP53/CNOT6	3
indirect_ppi	BP	GO:0035666	TRIF-dependent toll-like receptor signaling pathway	5/380	30/18866	0.000303876	0.00146775	0.00080757	IRF3/UBB/CHUK/RPS27A/UBC	5
direct_ppi	CC	GO:0032993	protein-DNA complex	3/15	205/19559	0.00047043	0.0014785	0.000282966	EP300/TBP/TCF7L2	3
direct_ppi	BP	GO:0030330	DNA damage response, signal transduction by p53 class mediator	3/15	107/18866	7.67986e-05	0.00148349	0.00057801	EP300/TP53/CNOT6	3
direct_ppi	BP	GO:0044774	mitotic DNA integrity checkpoint	3/15	108/18866	7.89551e-05	0.00148977	0.000580457	EP300/TP53/CNOT6	3
direct_ppi	BP	GO:0042790	nucleolar large rRNA transcription by RNA polymerase I	2/15	17/18866	7.96945e-05	0.00148977	0.000580457	SMARCB1/SMARCA4	2
indirect_ppi	MF	GO:0042800	histone methyltransferase activity (H3-K4 specific)	4/381	17/18352	0.000351255	0.0014913	0.000943817	RBBP5/ASH2L/WDR5/SETD1A	4
indirect_ppi	BP	GO:0031065	positive regulation of histone deacetylation	4/380	17/18866	0.000313214	0.00150698	0.000829158	TP53/CTBP1/BCL6/ING2	4
indirect_ppi	BP	GO:0042790	nucleolar large rRNA transcription by RNA polymerase I	4/380	17/18866	0.000313214	0.00150698	0.000829158	SMARCB1/SMARCA4/TAF1B/NCL	4
indirect_ppi	BP	GO:2000136	regulation of cell proliferation involved in heart morphogenesis	4/380	17/18866	0.000313214	0.00150698	0.000829158	SOX9/CTNNB1/NOTCH1/SMAD4	4
indirect_ppi	BP	GO:0055017	cardiac muscle tissue growth	9/380	107/18866	0.000313432	0.00150698	0.000829158	ARID2/TP73/SMAD1/YY1/NOTCH1/PPARA/PIN1/MAPK14/RXRA	9
direct_ppi	BP	GO:0006289	nucleotide-excision repair	3/15	110/18866	8.33863e-05	0.00153404	0.000597706	EP300/TP53/POLR2A	3
indirect_ppi	BP	GO:0045604	regulation of epidermal cell differentiation	7/380	65/18866	0.000324507	0.00155691	0.000856631	VDR/EZH2/NCOA3/MED1/TP63/NOTCH1/MAFG	7
indirect_ppi	BP	GO:0003231	cardiac ventricle development	10/380	131/18866	0.000324558	0.00155691	0.000856631	SMARCD3/MED1/CITED2/MDM4/MDM2/HIF1A/NOTCH1/SMAD4/PPP1R13L/RXRA	10
indirect_ppi	BP	GO:0034976	response to endoplasmic reticulum stress	16/380	294/18866	0.000328347	0.0015733	0.000865646	EP300/TP53/CEBPB/JUN/TRAF2/PPP2CB/HSPA5/ZBTB17/SIRT1/ATF3/PML/BCL2L1/HSPA1A/BCL2/ATF4/TRIB3	16
direct_ppi	MF	GO:0050681	androgen receptor binding	2/15	28/18352	0.000232828	0.00157501	0.000518997	SMARCA4/EP300	2
indirect_ppi	BP	GO:0030902	hindbrain development	11/380	156/18866	0.000329271	0.00157593	0.000867094	TP53/EZH2/NCOA1/HSPA5/CTNNB1/KAT2A/SMAD1/PPARGC1A/ABL1/BCL2/CLP1	11
direct_ppi	BP	GO:0006337	nucleosome disassembly	2/15	18/18866	8.96151e-05	0.00161072	0.00062758	SMARCB1/SMARCA4	2
direct_ppi	BP	GO:0035821	modulation of process of other organism	3/15	113/18866	9.03335e-05	0.00161072	0.00062758	SMARCB1/SMARCA4/EP300	3
indirect_ppi	BP	GO:1901863	positive regulation of muscle tissue development	8/380	86/18866	0.000339856	0.00162474	0.000893951	CREB1/CTNNB1/KAT2A/PPARGC1A/NOTCH1/PIN1/MAPK14/BCL2	8
indirect_ppi	BP	GO:0006378	mRNA polyadenylation	6/380	47/18866	0.000343102	0.0016384	0.000901466	HSF1/CTR9/WDR33/CDK9/PAF1/CLP1	6
indirect_ppi	BP	GO:0055001	muscle cell development	12/380	183/18866	0.000348629	0.00166291	0.000914949	ACTG1/MEF2A/FHL2/YY1/NOTCH1/PPARA/SMAD4/HNRNPU/PIN1/ACTA1/BCL2/HDAC9	12
direct_ppi	BP	GO:0043620	regulation of DNA-templated transcription in response to stress	3/15	115/18866	9.5169e-05	0.00167123	0.000651156	EP300/TP53/RELA	3
direct_ppi	BP	GO:0030518	intracellular steroid hormone receptor signaling pathway	3/15	116/18866	9.76489e-05	0.00168918	0.000658152	ZMIZ1/SMARCA4/EP300	3
indirect_ppi	BP	GO:0050686	negative regulation of mRNA processing	5/380	31/18866	0.00035638	0.00169795	0.00093423	CTR9/BARD1/U2AF2/CDK9/HNRNPK	5
indirect_ppi	BP	GO:2000378	negative regulation of reactive oxygen species metabolic process	7/380	66/18866	0.00035682	0.00169812	0.000934326	TP53/BRCA1/HIF1A/STAT3/TFAP2A/BCL2/HSPD1	7
indirect_ppi	BP	GO:1903707	negative regulation of hemopoiesis	11/380	158/18866	0.000367251	0.00174452	0.000959855	HMGB1/MYC/CTR9/CTNNB1/GABPA/IRF1/PIAS3/BCL6/NOTCH1/NFKBIA/PAF1	11
indirect_ppi	BP	GO:0060218	hematopoietic stem cell differentiation	8/380	87/18866	0.000367814	0.00174452	0.000959855	TP53/GATA1/TP73/SETD1A/PRKDC/ABL1/ERCC2/XRCC5	8
indirect_ppi	BP	GO:1903363	negative regulation of cellular protein catabolic process	8/380	87/18866	0.000367814	0.00174452	0.000959855	SMARCC1/HSP90AB1/OGT/HIPK2/PML/TAF9/TAF1/CSNK2A2	8
indirect_ppi	BP	GO:0051701	interaction with host	13/380	212/18866	0.000383109	0.00181502	0.000998644	SRC/PHB/KPNB1/CTNNB1/TSG101/HIPK2/KPNA2/PML/HSPA1B/BCL2L1/HSPA1A/GRB2/RXRA	13
indirect_ppi	BP	GO:0006323	DNA packaging	14/380	240/18866	0.000383857	0.00181652	0.00099947	TP53/SOX9/RBBP4/RUVBL1/HDAC1/CHAF1A/HIRA/ASF1B/SIRT1/NAP1L1/SET/DAXX/PAF1/BRD2	14
indirect_ppi	BP	GO:1901989	positive regulation of cell cycle phase transition	9/380	110/18866	0.000385063	0.00181837	0.00100049	SMARCD3/RB1/SIN3A/EZH2/TFDP1/MDM2/AKT1/APEX1/PAF1	9
indirect_ppi	BP	GO:0042220	response to cocaine	6/380	48/18866	0.000385545	0.00181837	0.00100049	HDAC2/HSPA5/HSP90AB1/MDM2/EFTUD2/HSPD1	6
indirect_ppi	BP	GO:0043631	RNA polyadenylation	6/380	48/18866	0.000385545	0.00181837	0.00100049	HSF1/CTR9/WDR33/CDK9/PAF1/CLP1	6
direct_ppi	MF	GO:0051059	NF-kappaB binding	2/15	31/18352	0.00028601	0.00182728	0.000602126	EP300/RELA	2
indirect_ppi	BP	GO:0007498	mesoderm development	10/380	134/18866	0.000389103	0.00183105	0.00100746	ETS2/IKZF1/SMAD1/CITED2/TP63/SMAD4/SMAD3/SMAD2/PPP2CA/SETD2	10
indirect_ppi	BP	GO:0046683	response to organophosphorus	10/380	134/18866	0.000389103	0.00183105	0.00100746	RELA/FOS/AHR/HSPA5/APEX1/CARM1/STAT1/CITED1/HSPD1/TAF1	10
direct_ppi	BP	GO:0031498	chromatin disassembly	2/15	20/18866	0.000111185	0.0018409	0.000717266	SMARCB1/SMARCA4	2
direct_ppi	BP	GO:0032332	positive regulation of chondrocyte differentiation	2/15	20/18866	0.000111185	0.0018409	0.000717266	RELA/SOX9	2
direct_ppi	BP	GO:0032986	protein-DNA complex disassembly	2/15	20/18866	0.000111185	0.0018409	0.000717266	SMARCB1/SMARCA4	2
indirect_ppi	BP	GO:0061323	cell proliferation involved in heart morphogenesis	4/380	18/18866	0.000396336	0.001863	0.00102504	SOX9/CTNNB1/NOTCH1/SMAD4	4
indirect_ppi	BP	GO:0009798	axis specification	8/380	88/18866	0.000397615	0.00186693	0.0010272	ETS2/CTNNB1/PAX6/CITED2/NOTCH1/SMAD4/SMAD2/CITED1	8
indirect_ppi	BP	GO:0032984	protein-containing complex disassembly	17/380	330/18866	0.000407432	0.00191089	0.00105139	SMARCB1/SMARCA4/SMARCD3/SMARCC1/SMARCE1/ARID2/HSPA8/SMARCD2/SUPT16H/MYC/SMARCC2/PPP1CA/ARID1A/SMARCD1/CTNNB1/TSG101/SET	17
indirect_ppi	BP	GO:0048565	digestive tract development	10/380	135/18866	0.000412857	0.00193418	0.0010642	RB1/SRC/CTNNB1/CHD8/TP63/HIF1A/NOTCH1/SMAD3/SMAD2/BCL2	10
indirect_ppi	BP	GO:0003176	aortic valve development	5/380	32/18866	0.000415461	0.00194205	0.00106854	SOX9/RB1/TWIST1/NFATC1/NOTCH1	5
indirect_ppi	BP	GO:0051085	chaperone cofactor-dependent protein refolding	5/380	32/18866	0.000415461	0.00194205	0.00106854	HSPA8/HSPH1/HSPA5/HSPA1B/HSPA1A	5
indirect_ppi	BP	GO:0006839	mitochondrial transport	15/380	271/18866	0.000419248	0.00195758	0.00107708	TP53/TFDP1/TP73/TP63/STAT3/ATF2/HSPA4/HUWE1/BCL2L1/E2F1/HSPA1A/TP53BP2/BCL2/HSPD1/CSNK2A2	15
direct_ppi	BP	GO:0045943	positive regulation of transcription by RNA polymerase I	2/15	21/18866	0.000122832	0.00197725	0.000770392	SMARCB1/SMARCA4	2
direct_ppi	BP	GO:0046827	positive regulation of protein export from nucleus	2/15	21/18866	0.000122832	0.00197725	0.000770392	TP53/TCF7L2	2
indirect_ppi	BP	GO:0043409	negative regulation of MAPK cascade	12/380	187/18866	0.000424077	0.00197793	0.00108828	MYC/NCOR1/HDAC3/PHB/GPS2/SMAD4/AKT1/ATF3/MEN1/PIN1/PPP2CA/ABL1	12
direct_ppi	BP	GO:2000134	negative regulation of G1/S transition of mitotic cell cycle	3/15	126/18866	0.000124806	0.0019815	0.000772049	EP300/TP53/CNOT6	3
indirect_ppi	BP	GO:0002637	regulation of immunoglobulin production	7/380	68/18866	0.000429166	0.00199589	0.00109816	TRAF2/SUPT6H/BCL6/TP53BP1/STAT6/PRKDC/MSH2	7
indirect_ppi	BP	GO:1904888	cranial skeletal system development	7/380	68/18866	0.000429166	0.00199589	0.00109816	CTNNB1/TWIST1/TP63/SMAD3/TFAP2A/SMAD2/SETD2	7
indirect_ppi	BP	GO:0055006	cardiac cell development	8/380	89/18866	0.000429351	0.00199589	0.00109816	MEF2A/FHL2/YY1/NOTCH1/PPARA/SMAD4/HNRNPU/PIN1	8
indirect_ppi	BP	GO:0007595	lactation	6/380	49/18866	0.000431981	0.0020059	0.00110367	VDR/NCOA1/CREB1/NCOR2/MED1/HIF1A	6
direct_ppi	BP	GO:0048545	response to steroid hormone	4/15	346/18866	0.00012933	0.00202558	0.000789224	ZMIZ1/SMARCA4/EP300/RELA	4
indirect_ppi	BP	GO:0043281	regulation of cysteine-type endopeptidase activity involved in apoptotic process	13/380	215/18866	0.000438082	0.00203199	0.00111802	SRC/HMGB1/HSF1/MYC/TRAF2/PPARG/SIRT1/MDM2/TP63/SMAD3/AKT1/PML/HSPD1	13
indirect_ppi	BP	GO:0006275	regulation of DNA replication	9/380	112/18866	0.000439924	0.00203828	0.00112149	TP53/JUN/CDK2/BCL6/PPP2CA/ATR/CHEK2/BLM/DHX9	9
indirect_ppi	CC	GO:0000793	condensed chromosome	13/380	222/19559	0.00042421	0.00206198	0.00136787	HMGB1/CEBPB/BRCA1/PPP1CC/BAZ1B/HSF1/SMC1A/CDK2/TP53BP1/HNRNPU/UBE2I/CHEK1/BLM	13
indirect_ppi	BP	GO:0044839	cell cycle G2/M phase transition	15/380	273/18866	0.000452831	0.00209577	0.00115312	TP53/SMARCD3/BRCA1/SIN3A/CDC14B/CDK2/CHEK1/CSNK1D/CSNK1E/CDK7/CHEK2/CCNH/BLM/MNAT1/TAF2	15
indirect_ppi	MF	GO:0019887	protein kinase regulator activity	12/381	185/18352	0.000502706	0.00211574	0.00133902	CCNC/CCNE1/KAT2B/STK11/HSP90AB1/CCNG2/DAXX/CCNH/ERCC6/MNAT1/CSNK2B/TRIB3	12
direct_ppi	MF	GO:0001103	RNA polymerase II repressing transcription factor binding	2/15	35/18352	0.000365279	0.00211893	0.000698228	TBP/TCF7L2	2
direct_ppi	MF	GO:0051427	hormone receptor binding	3/15	177/18352	0.000368509	0.00211893	0.000698228	SMARCA4/EP300/TCF7L2	3
indirect_ppi	BP	GO:0010565	regulation of cellular ketone metabolic process	12/380	189/18866	0.000466695	0.00215757	0.00118712	SOX9/BRCA1/NCOR1/PPARG/NCOR2/TWIST1/SIRT1/EGR1/PPARGC1A/PPARA/AKT1/TRIB3	12
indirect_ppi	BP	GO:0007059	chromosome segregation	17/380	334/18866	0.000467356	0.00215825	0.00118749	RB1/CCNE1/TOP2B/RIOK2/BRCA1/NR3C1/RAN/HIRA/KPNB1/CTNNB1/SMC1A/FEN1/HNRNPU/UBE2I/TOP1/ERCC2/CSNK2A2	17
indirect_ppi	BP	GO:0007004	telomere maintenance via telomerase	7/380	69/18866	0.000469487	0.00216334	0.00119029	SRC/CTNNB1/HSP90AB1/HNRNPU/ATR/CCT6A/XRCC5	7
indirect_ppi	BP	GO:2000573	positive regulation of DNA biosynthetic process	7/380	69/18866	0.000469487	0.00216334	0.00119029	SRC/MYC/CTNNB1/HSP90AB1/ATR/CCT6A/XRCC5	7
indirect_ppi	BP	GO:0031214	biomineral tissue development	11/380	163/18866	0.000478605	0.00220054	0.00121076	SOX9/CEBPB/GATA1/TWIST1/HIF1A/NOTCH1/PPARA/SMAD3/TFAP2A/ATF4/ERCC2	11
indirect_ppi	BP	GO:0110148	biomineralization	11/380	163/18866	0.000478605	0.00220054	0.00121076	SOX9/CEBPB/GATA1/TWIST1/HIF1A/NOTCH1/PPARA/SMAD3/TFAP2A/ATF4/ERCC2	11
indirect_ppi	BP	GO:0035115	embryonic forelimb morphogenesis	5/380	33/18866	0.000481638	0.00220955	0.00121572	CTNNB1/TWIST1/TP63/TFAP2A/MSX1	5
indirect_ppi	BP	GO:0050685	positive regulation of mRNA processing	5/380	33/18866	0.000481638	0.00220955	0.00121572	HSPA8/HSF1/SNRNP70/NCL/PAF1	5
indirect_ppi	BP	GO:0001961	positive regulation of cytokine-mediated signaling pathway	6/380	50/18866	0.000482666	0.00220955	0.00121572	TRAF2/MED1/HIF1A/IRF3/HSPA1B/HSPA1A	6
indirect_ppi	BP	GO:0014009	glial cell proliferation	6/380	50/18866	0.000482666	0.00220955	0.00121572	ETV5/PPP1CC/CREB1/NOTCH1/ASCL2/E2F1	6
direct_ppi	BP	GO:1902807	negative regulation of cell cycle G1/S phase transition	3/15	132/18866	0.000143244	0.00221359	0.000862477	EP300/TP53/CNOT6	3
direct_ppi	BP	GO:0042770	signal transduction in response to DNA damage	3/15	133/18866	0.000146479	0.00223381	0.000870354	EP300/TP53/CNOT6	3
indirect_ppi	BP	GO:0072077	renal vesicle morphogenesis	4/380	19/18866	0.000494092	0.00225694	0.00124179	SOX9/CTNNB1/STAT1/CITED1	4
indirect_ppi	BP	GO:1902170	cellular response to reactive nitrogen species	4/380	19/18866	0.000494092	0.00225694	0.00124179	TRAF2/CDK2/PPARGC1A/STAT6	4
indirect_ppi	BP	GO:0001656	metanephros development	8/380	91/18866	0.000498998	0.00227195	0.00125005	SOX9/MYC/CTNNB1/EGR1/SMAD4/STAT1/CITED1/BCL2	8
indirect_ppi	BP	GO:0042475	odontogenesis of dentin-containing tooth	8/380	91/18866	0.000498998	0.00227195	0.00125005	HDAC2/HDAC1/CTNNB1/NFIC/TP63/PPARA/ATF2/MSX1	8
indirect_ppi	BP	GO:0097306	cellular response to alcohol	8/380	91/18866	0.000498998	0.00227195	0.00125005	BRCA1/KLF9/PPARG/AHR/CTNNB1/AKT1/FOXO3/BLM	8
indirect_ppi	BP	GO:0022037	metencephalon development	9/380	114/18866	0.000501057	0.00227886	0.00125385	TP53/EZH2/NCOA1/HSPA5/KAT2A/PPARGC1A/ABL1/BCL2/CLP1	9
indirect_ppi	BP	GO:0007259	receptor signaling pathway via JAK-STAT	11/380	164/18866	0.000503963	0.0022896	0.00125976	HDAC2/HSF1/CTR9/STAT2/NOTCH1/STAT3/STAT1/STAT6/BCL3/PPP2CA/PIAS1	11
indirect_ppi	MF	GO:0051019	mitogen-activated protein kinase binding	5/381	33/18352	0.000552363	0.00230469	0.0014586	ATF7/SIRT1/NFATC1/MAPK14/ABL1	5
indirect_ppi	MF	GO:0016811	hydrolase activity, acting on carbon-nitrogen (but not peptide) bonds, in linear amides	7/381	69/18352	0.000561451	0.00231995	0.00146826	HDAC2/HDAC1/SIN3A/HDAC3/SIN3B/SIRT1/HDAC9	7
indirect_ppi	MF	GO:0016538	cyclin-dependent protein serine/threonine kinase regulator activity	6/381	50/18352	0.000565608	0.00231995	0.00146826	CCNC/CCNE1/KAT2B/CCNG2/CCNH/MNAT1	6
indirect_ppi	BP	GO:0001756	somitogenesis	7/380	70/18866	0.000512771	0.00232711	0.0012804	EP300/TP53/KAT2A/NOTCH1/SMAD4/SMAD3/PRKDC	7
indirect_ppi	BP	GO:0051225	spindle assembly	9/380	115/18866	0.000534141	0.00241887	0.00133089	NCOR1/HDAC3/KPNB1/SMC1A/HNRNPU/HSPA1B/CSNK1D/HSPA1A/CHEK2	9
indirect_ppi	BP	GO:0060419	heart growth	9/380	115/18866	0.000534141	0.00241887	0.00133089	ARID2/TP73/SMAD1/YY1/NOTCH1/PPARA/PIN1/MAPK14/RXRA	9
indirect_ppi	BP	GO:1900407	regulation of cellular response to oxidative stress	8/380	92/18866	0.000537103	0.00242269	0.00133299	CTNNB1/SIRT1/HIF1A/AKT1/FOXO3/TXN/PARP1/ATF4	8
indirect_ppi	BP	GO:0032873	negative regulation of stress-activated MAPK cascade	6/380	51/18866	0.000537863	0.00242269	0.00133299	MYC/NCOR1/HDAC3/GPS2/AKT1/MEN1	6
indirect_ppi	BP	GO:0045912	negative regulation of carbohydrate metabolic process	6/380	51/18866	0.000537863	0.00242269	0.00133299	EP300/TP53/NCOR1/PPARGC1A/PPARA/STAT3	6
indirect_ppi	BP	GO:0048255	mRNA stabilization	6/380	51/18866	0.000537863	0.00242269	0.00133299	HNRNPU/MAPK14/YBX1/E2F1/DHX9/FUS	6
indirect_ppi	BP	GO:0070303	negative regulation of stress-activated protein kinase signaling cascade	6/380	51/18866	0.000537863	0.00242269	0.00133299	MYC/NCOR1/HDAC3/GPS2/AKT1/MEN1	6
indirect_ppi	BP	GO:0060070	canonical Wnt signaling pathway	17/380	339/18866	0.000552827	0.00248743	0.00136861	SOX9/TCF7L2/RUVBL1/SRC/HDAC1/PPP1CA/STK11/CTNNB1/CHD8/EGR1/NOTCH1/SMAD3/FOXO3/PIN1/MAPK14/CSNK1D/CSNK1E	17
indirect_ppi	BP	GO:0002756	MyD88-independent toll-like receptor signaling pathway	5/380	34/18866	0.000555444	0.00248855	0.00136923	IRF3/UBB/CHUK/RPS27A/UBC	5
indirect_ppi	BP	GO:0008156	negative regulation of DNA replication	5/380	34/18866	0.000555444	0.00248855	0.00136923	TP53/BCL6/ATR/CHEK2/BLM	5
indirect_ppi	BP	GO:0048536	spleen development	5/380	34/18866	0.000555444	0.00248855	0.00136923	CITED2/BCL3/PRKDC/ABL1/BCL2	5
indirect_ppi	BP	GO:0070102	interleukin-6-mediated signaling pathway	5/380	34/18866	0.000555444	0.00248855	0.00136923	SRC/CTR9/SMAD4/STAT3/STAT1	5
indirect_ppi	BP	GO:0035967	cellular response to topologically incorrect protein	11/380	166/18866	0.000558058	0.00249761	0.00137421	EP300/HSPA8/HSF1/HSPA5/ZBTB17/ATF3/HSPA1B/DAXX/HSPA1A/HSPD1/ATF4	11
direct_ppi	BP	GO:0043401	steroid hormone mediated signaling pathway	3/15	139/18866	0.000166897	0.00251212	0.000978794	ZMIZ1/SMARCA4/EP300	3
direct_ppi	BP	GO:0009411	response to UV	3/15	140/18866	0.00017047	0.00253301	0.000986932	EP300/TP53/RELA	3
direct_ppi	CC	GO:0061695	transferase complex, transferring phosphorus-containing groups	3/15	253/19559	0.000867348	0.00254422	0.000486932	TP53/TBP/POLR2A	3
indirect_ppi	BP	GO:0072080	nephron tubule development	8/380	93/18866	0.000577528	0.002582	0.00142064	SOX9/MYC/CTNNB1/NOTCH1/SMAD4/STAT1/CITED1/BCL2	8
indirect_ppi	BP	GO:0032355	response to estradiol	10/380	141/18866	0.000582119	0.00259976	0.00143042	HSF1/ESR1/EZH2/NCOA1/NCOR2/CTNNB1/NCOA3/KAT5/PPARGC1A/STAT3	10
direct_ppi	MF	GO:0031492	nucleosomal DNA binding	2/15	40/18352	0.000477724	0.00261611	0.000862059	SMARCB1/SMARCA4	2
indirect_ppi	BP	GO:1904019	epithelial cell apoptotic process	9/380	117/18866	0.000605689	0.00269626	0.00148351	TCF7L2/RB1/PIAS4/PPARGC1A/FOXO3/SORT1/ABL1/BCL2L1/E2F1	9
indirect_ppi	BP	GO:0032495	response to muramyl dipeptide	4/380	20/18866	0.000607861	0.00269626	0.00148351	RELA/NOTCH1/MAPK14/NFKBIA	4
indirect_ppi	BP	GO:0045618	positive regulation of keratinocyte differentiation	4/380	20/18866	0.000607861	0.00269626	0.00148351	VDR/NCOA3/MED1/NOTCH1	4
indirect_ppi	BP	GO:0060039	pericardium development	4/380	20/18866	0.000607861	0.00269626	0.00148351	NOTCH1/SMAD3/SMAD2/SETD2	4
indirect_ppi	BP	GO:0071243	cellular response to arsenic-containing substance	4/380	20/18866	0.000607861	0.00269626	0.00148351	HSF1/ATF3/DAXX/ATF4	4
indirect_ppi	BP	GO:0072087	renal vesicle development	4/380	20/18866	0.000607861	0.00269626	0.00148351	SOX9/CTNNB1/STAT1/CITED1	4
indirect_ppi	BP	GO:0003407	neural retina development	7/380	72/18866	0.000608854	0.00269626	0.00148351	SMARCA4/SOX9/SMARCD3/ACTL6A/THRB/HIPK2/TFAP2A	7
indirect_ppi	BP	GO:0045600	positive regulation of fat cell differentiation	7/380	72/18866	0.000608854	0.00269626	0.00148351	CEBPB/CREB1/PPARG/AKT1/CARM1/HNRNPU/MAPK14	7
direct_ppi	BP	GO:0033233	regulation of protein sumoylation	2/15	26/18866	0.000189661	0.00271379	0.00105737	ZMIZ1/RELA	2
direct_ppi	BP	GO:0051123	RNA polymerase II preinitiation complex assembly	2/15	26/18866	0.000189661	0.00271379	0.00105737	TP53/TBP	2
direct_ppi	BP	GO:0060765	regulation of androgen receptor signaling pathway	2/15	26/18866	0.000189661	0.00271379	0.00105737	SMARCA4/EP300	2
indirect_ppi	BP	GO:0007292	female gamete generation	10/380	142/18866	0.000615245	0.0027217	0.00149751	ZMIZ1/ETV6/SRC/HSF1/CTNNB1/SIRT1/FOXO3/UBB/BCL2/TAF4B	10
indirect_ppi	BP	GO:0071772	response to BMP	11/380	168/18866	0.000616917	0.00272337	0.00149843	SOX9/DDX5/SMAD1/EGR1/HIPK2/NOTCH1/SMAD4/SMAD3/SMAD2/ABL1/MSX1	11
indirect_ppi	BP	GO:0071773	cellular response to BMP stimulus	11/380	168/18866	0.000616917	0.00272337	0.00149843	SOX9/DDX5/SMAD1/EGR1/HIPK2/NOTCH1/SMAD4/SMAD3/SMAD2/ABL1/MSX1	11
indirect_ppi	BP	GO:0051591	response to cAMP	8/380	94/18866	0.000620378	0.00273578	0.00150525	RELA/FOS/AHR/HSPA5/APEX1/CARM1/STAT1/CITED1	8
indirect_ppi	BP	GO:0043122	regulation of I-kappaB kinase/NF-kappaB signaling	14/380	252/18866	0.000623716	0.00274761	0.00151177	RELA/HDAC1/USP10/ESR1/TRAF2/CTNNB1/SIRT1/AKT1/IRF3/UBE2I/STAT1/CHUK/ABL1/REL	14
indirect_ppi	BP	GO:0070670	response to interleukin-4	5/380	35/18866	0.000637424	0.00280507	0.00154338	HSPA5/HSP90AB1/STAT6/CITED1/PML	5
indirect_ppi	BP	GO:2000736	regulation of stem cell differentiation	9/380	118/18866	0.000644298	0.00283235	0.00155839	SOX9/GATA1/TP73/NOTCH1/STAT3/HNRNPU/SETD1A/PRKDC/ABL1	9
indirect_ppi	BP	GO:0055002	striated muscle cell development	11/380	169/18866	0.000648233	0.00284668	0.00156627	ACTG1/MEF2A/FHL2/YY1/PPARA/SMAD4/HNRNPU/PIN1/ACTA1/BCL2/HDAC9	11
indirect_ppi	BP	GO:0003208	cardiac ventricle morphogenesis	7/380	73/18866	0.000661975	0.00288991	0.00159006	SMARCD3/MED1/HIF1A/NOTCH1/SMAD4/PPP1R13L/RXRA	7
indirect_ppi	BP	GO:0051145	smooth muscle cell differentiation	7/380	73/18866	0.000661975	0.00288991	0.00159006	SOX9/SMARCD3/CTNNB1/SIRT1/NFATC1/NOTCH1/PIAS1	7
indirect_ppi	BP	GO:0000731	DNA synthesis involved in DNA repair	6/380	53/18866	0.000662886	0.00288991	0.00159006	USP10/SIRT1/UBB/RPS27A/UBC/POLA1	6
indirect_ppi	BP	GO:0032210	regulation of telomere maintenance via telomerase	6/380	53/18866	0.000662886	0.00288991	0.00159006	SRC/CTNNB1/HNRNPU/ATR/CCT6A/XRCC5	6
indirect_ppi	BP	GO:0043124	negative regulation of I-kappaB kinase/NF-kappaB signaling	6/380	53/18866	0.000662886	0.00288991	0.00159006	HDAC1/USP10/ESR1/SIRT1/STAT1/ABL1	6
indirect_ppi	BP	GO:0045599	negative regulation of fat cell differentiation	6/380	53/18866	0.000662886	0.00288991	0.00159006	GPS2/SIRT1/SMAD3/SORT1/E2F1/TRIB3	6
indirect_ppi	BP	GO:0045668	negative regulation of osteoblast differentiation	6/380	53/18866	0.000662886	0.00288991	0.00159006	SOX9/TWIST1/NOTCH1/SMAD3/CITED1/MEN1	6
indirect_ppi	BP	GO:0061326	renal tubule development	8/380	95/18866	0.000665758	0.00289942	0.00159529	SOX9/MYC/CTNNB1/NOTCH1/SMAD4/STAT1/CITED1/BCL2	8
indirect_ppi	BP	GO:0045732	positive regulation of protein catabolic process	13/380	225/18866	0.000672195	0.00292443	0.00160905	SOX9/BARD1/MDM2/AKT1/HSPA1B/PIAS1/CSNK1D/MAPK9/CSNK1E/HUWE1/HSPA1A/TAF1/TRIB3	13
indirect_ppi	BP	GO:2000241	regulation of reproductive process	11/380	170/18866	0.000680862	0.00295908	0.00162812	SOX9/HDAC2/SRC/ESR1/AR/STK11/CTNNB1/CITED2/NOTCH1/MSX1/RXRA	11
indirect_ppi	BP	GO:0006405	RNA export from nucleus	10/380	144/18866	0.000686178	0.0029791	0.00163913	XPO1/IWS1/RIOK2/RAN/SUPT6H/WDR33/U2AF2/SETD2/POLR2D/DHX9	10
direct_ppi	BP	GO:0000077	DNA damage checkpoint	3/15	151/18866	0.000213107	0.00301208	0.00117359	EP300/TP53/CNOT6	3
direct_ppi	MF	GO:0140296	general transcription initiation factor binding	2/15	44/18352	0.000578301	0.00302293	0.000996116	TP53/TBP	2
direct_ppi	BP	GO:0045787	positive regulation of cell cycle	4/15	396/18866	0.000217224	0.00303329	0.00118185	EP300/HCFC1/TP53/CNOT6	4
indirect_ppi	BP	GO:0048285	organelle fission	21/380	476/18866	0.000703848	0.00305267	0.00167961	RB1/CCNE1/TOP2B/RIOK2/HSF1/RAN/HIRA/KPNB1/STAT2/CDC14B/SMC1A/PPARGC1A/ING2/HNRNPU/HSPA1B/CHEK1/UBB/PIN1/HSPA1A/CHEK2/MSX1	21
indirect_ppi	BP	GO:0051302	regulation of cell division	11/380	171/18866	0.000714845	0.00309717	0.0017041	MYC/CDC14B/PAX6/NCOA3/TP63/RBL2/PIN1/YBX1/BCL2L1/BLM/SETD2	11
indirect_ppi	BP	GO:0051881	regulation of mitochondrial membrane potential	7/380	74/18866	0.000718704	0.00311069	0.00171153	SRC/AKT1/UBB/ABL1/BCL2L1/PARP1/BCL2	7
indirect_ppi	BP	GO:0006334	nucleosome assembly	10/380	145/18866	0.000724096	0.00313081	0.0017226	SOX9/RBBP4/RUVBL1/CHAF1A/HIRA/ASF1B/NAP1L1/SET/DAXX/BRD2	10
indirect_ppi	BP	GO:0002755	MyD88-dependent toll-like receptor signaling pathway	5/380	36/18866	0.00072814	0.00313861	0.0017269	IRF1/UBB/RPS27A/UBC/HSPD1	5
indirect_ppi	BP	GO:0043368	positive T cell selection	5/380	36/18866	0.00072814	0.00313861	0.0017269	TOX/STK11/STAT3/STAT6/BCL2	5
indirect_ppi	BP	GO:2000781	positive regulation of double-strand break repair	5/380	36/18866	0.00072814	0.00313861	0.0017269	ARID2/PRKDC/PARP1/ERCC6/FUS	5
indirect_ppi	BP	GO:0002363	alpha-beta T cell lineage commitment	4/380	21/18866	0.000739037	0.00316612	0.00174203	TOX/STAT3/STAT6/BCL2	4
indirect_ppi	BP	GO:0045943	positive regulation of transcription by RNA polymerase I	4/380	21/18866	0.000739037	0.00316612	0.00174203	SMARCB1/SMARCA4/NCL/ATF4	4
indirect_ppi	BP	GO:0046827	positive regulation of protein export from nucleus	4/380	21/18866	0.000739037	0.00316612	0.00174203	TP53/TCF7L2/RIOK2/MDM2	4
indirect_ppi	BP	GO:0080182	histone H3-K4 trimethylation	4/380	21/18866	0.000739037	0.00316612	0.00174203	CTR9/OGT/SETD1A/RTF1	4
indirect_ppi	BP	GO:0090312	positive regulation of protein deacetylation	4/380	21/18866	0.000739037	0.00316612	0.00174203	TP53/CTBP1/BCL6/ING2	4
indirect_ppi	BP	GO:2000678	negative regulation of transcription regulatory region DNA binding	4/380	21/18866	0.000739037	0.00316612	0.00174203	SIN3A/GATA1/MSX1/TAF1	4
indirect_ppi	BP	GO:0002244	hematopoietic progenitor cell differentiation	11/380	172/18866	0.000750227	0.00321079	0.00176661	TP53/SIN3A/GATA1/TP73/NOTCH1/SETD1A/PRKDC/ABL1/BCL2/ERCC2/XRCC5	11
indirect_ppi	BP	GO:0002065	columnar/cuboidal epithelial cell differentiation	9/380	121/18866	0.00077236	0.00330215	0.00181688	SRC/CEBPB/PAX6/TP63/HIF1A/NOTCH1/MEN1/ABL1/RXRA	9
indirect_ppi	BP	GO:0030858	positive regulation of epithelial cell differentiation	7/380	75/18866	0.000779213	0.00331796	0.00182558	SOX9/VDR/CTNNB1/PAX6/NCOA3/MED1/NOTCH1	7
indirect_ppi	BP	GO:0031100	animal organ regeneration	7/380	75/18866	0.000779213	0.00331796	0.00182558	CEBPB/EZH2/PPARG/MED1/NOTCH1/CSNK2B/CSNK2A2	7
indirect_ppi	BP	GO:0045685	regulation of glial cell differentiation	7/380	75/18866	0.000779213	0.00331796	0.00182558	RELA/HDAC2/HDAC1/PPARG/CTNNB1/TP73/NOTCH1	7
indirect_ppi	BP	GO:0072088	nephron epithelium morphogenesis	7/380	75/18866	0.000779213	0.00331796	0.00182558	SOX9/MYC/CTNNB1/SMAD4/STAT1/CITED1/BCL2	7
direct_ppi	BP	GO:0016573	histone acetylation	3/15	159/18866	0.000248105	0.00342326	0.0013338	SMARCB1/EP300/HCFC1	3
indirect_ppi	BP	GO:0055123	digestive system development	10/380	147/18866	0.000805123	0.00342482	0.00188438	RB1/SRC/CTNNB1/CHD8/TP63/HIF1A/NOTCH1/SMAD3/SMAD2/BCL2	10
indirect_ppi	BP	GO:0001706	endoderm formation	6/380	55/18866	0.000809306	0.00342875	0.00188654	CTR9/CTNNB1/SMAD2/PAF1/RTF1/SETD2	6
indirect_ppi	BP	GO:0002931	response to ischemia	6/380	55/18866	0.000809306	0.00342875	0.00188654	TP53/ARID1B/EGR1/PPARGC1A/BCL2/HSPD1	6
indirect_ppi	BP	GO:0032781	positive regulation of ATPase activity	6/380	55/18866	0.000809306	0.00342875	0.00188654	MSH6/HNRNPU/MSH2/GTF2H2/GTF2H4/DHX9	6
indirect_ppi	BP	GO:0036297	interstrand cross-link repair	6/380	55/18866	0.000809306	0.00342875	0.00188654	XPA/MSH6/UBB/ATR/RPS27A/UBC	6
indirect_ppi	BP	GO:0050810	regulation of steroid biosynthetic process	8/380	98/18866	0.000818179	0.00346286	0.0019053	VDR/RAN/KPNB1/SP1/SIRT1/NFYB/EGR1/PPARGC1A	8
indirect_ppi	BP	GO:0006457	protein folding	13/380	230/18866	0.000824154	0.00348408	0.00191698	HSPA8/HSPH1/RAD23B/HSPA5/HSP90AB1/SNRNP70/PPIG/HSPA1B/HSPA1A/CSNK2B/CCT6A/HSPD1/CSNK2A2	13
indirect_ppi	BP	GO:0097696	receptor signaling pathway via STAT	11/380	174/18866	0.000825364	0.00348408	0.00191698	HDAC2/HSF1/CTR9/STAT2/NOTCH1/STAT3/STAT1/STAT6/BCL3/PPP2CA/PIAS1	11
indirect_ppi	BP	GO:0010614	negative regulation of cardiac muscle hypertrophy	5/380	37/18866	0.000828163	0.00348408	0.00191698	YY1/NOTCH1/PPARA/SMAD4/SMAD3	5
indirect_ppi	BP	GO:0045191	regulation of isotype switching	5/380	37/18866	0.000828163	0.00348408	0.00191698	SUPT6H/BCL6/TP53BP1/STAT6/MSH2	5
indirect_ppi	BP	GO:0051084	'de novo' posttranslational protein folding	5/380	37/18866	0.000828163	0.00348408	0.00191698	HSPA8/HSPH1/HSPA5/HSPA1B/HSPA1A	5
indirect_ppi	BP	GO:1905314	semi-lunar valve development	5/380	37/18866	0.000828163	0.00348408	0.00191698	SOX9/RB1/TWIST1/NFATC1/NOTCH1	5
direct_ppi	BP	GO:0031570	DNA integrity checkpoint	3/15	161/18866	0.000257401	0.00350974	0.00136749	EP300/TP53/CNOT6	3
indirect_ppi	BP	GO:0034341	response to interferon-gamma	12/380	202/18866	0.000841247	0.00353559	0.00194532	TP53/ACTG1/PPARG/HSP90AB1/MED1/IRF1/IRF2/IRF3/STAT1/CITED1/PML/PIAS1	12
indirect_ppi	BP	GO:0006278	RNA-dependent DNA biosynthetic process	7/380	76/18866	0.000843678	0.00354227	0.001949	SRC/CTNNB1/HSP90AB1/HNRNPU/ATR/CCT6A/XRCC5	7
direct_ppi	BP	GO:0006356	regulation of transcription by RNA polymerase I	2/15	31/18866	0.000270738	0.00362039	0.0014106	SMARCB1/SMARCA4	2
direct_ppi	BP	GO:0018393	internal peptidyl-lysine acetylation	3/15	164/18866	0.000271763	0.00362039	0.0014106	SMARCB1/EP300/HCFC1	3
indirect_ppi	BP	GO:0048638	regulation of developmental growth	17/380	353/18866	0.000867126	0.00363709	0.00200117	HSF1/SIN3A/AR/CREB1/TP73/YY1/NOTCH1/PPARA/AKT1/STAT3/CARM1/POU3F2/PRKDC/PIN1/MAPK14/ABL1/BCL2	17
indirect_ppi	BP	GO:0034340	response to type I interferon	8/380	99/18866	0.000874793	0.00364391	0.00200492	STAT2/HSP90AB1/IRF1/EGR1/IRF2/IRF3/STAT1/SETD2	8
indirect_ppi	BP	GO:0010603	regulation of cytoplasmic mRNA processing body assembly	3/380	10/18866	0.000875683	0.00364391	0.00200492	CNOT6/CNOT2/CNOT1	3
indirect_ppi	BP	GO:0010944	negative regulation of transcription by competitive promoter binding	3/380	10/18866	0.000875683	0.00364391	0.00200492	PHB/CREB1/TFAP2A	3
indirect_ppi	BP	GO:0032070	regulation of deoxyribonuclease activity	3/380	10/18866	0.000875683	0.00364391	0.00200492	HMGB1/SIRT1/AKT1	3
indirect_ppi	BP	GO:0043587	tongue morphogenesis	3/380	10/18866	0.000875683	0.00364391	0.00200492	HDAC2/HDAC1/CTNNB1	3
indirect_ppi	BP	GO:0071104	response to interleukin-9	3/380	10/18866	0.000875683	0.00364391	0.00200492	STAT3/STAT1/CITED1	3
indirect_ppi	BP	GO:0072203	cell proliferation involved in metanephros development	3/380	10/18866	0.000875683	0.00364391	0.00200492	MYC/EGR1/STAT1	3
indirect_ppi	BP	GO:1901838	positive regulation of transcription of nucleolar large rRNA by RNA polymerase I	3/380	10/18866	0.000875683	0.00364391	0.00200492	SMARCB1/SMARCA4/NCL	3
direct_ppi	BP	GO:0006475	internal protein amino acid acetylation	3/15	166/18866	0.000281621	0.0036674	0.00142892	SMARCB1/EP300/HCFC1	3
direct_ppi	BP	GO:0007093	mitotic cell cycle checkpoint	3/15	166/18866	0.000281621	0.0036674	0.00142892	EP300/TP53/CNOT6	3
indirect_ppi	BP	GO:0043369	CD4-positive or CD8-positive, alpha-beta T cell lineage commitment	4/380	22/18866	0.000889022	0.00368848	0.00202944	TOX/STAT3/STAT6/BCL2	4
indirect_ppi	BP	GO:0051131	chaperone-mediated protein complex assembly	4/380	22/18866	0.000889022	0.00368848	0.00202944	HSP90AB1/HSPA4/HSPA1A/HSPD1	4
indirect_ppi	BP	GO:1901798	positive regulation of signal transduction by p53 class mediator	4/380	22/18866	0.000889022	0.00368848	0.00202944	DDX5/UBB/ATR/MSX1	4
indirect_ppi	BP	GO:0090183	regulation of kidney development	6/380	56/18866	0.000891276	0.00369419	0.00203258	SOX9/MYC/CTNNB1/EGR1/STAT1/CITED1	6
indirect_ppi	BP	GO:1903364	positive regulation of cellular protein catabolic process	10/380	149/18866	0.000893463	0.0036996	0.00203556	MDM2/AKT1/HSPA1B/PIAS1/CSNK1D/MAPK9/CSNK1E/HSPA1A/TAF1/TRIB3	10
direct_ppi	BP	GO:0061036	positive regulation of cartilage development	2/15	32/18866	0.000288655	0.00371723	0.00144834	RELA/SOX9	2
indirect_ppi	BP	GO:0006342	chromatin silencing	7/380	77/18866	0.00091228	0.0037701	0.00207435	HDAC2/HMGB1/SIN3A/EZH2/HIRA/CTBP1/SIRT1	7
indirect_ppi	BP	GO:0072028	nephron morphogenesis	7/380	77/18866	0.00091228	0.0037701	0.00207435	SOX9/MYC/CTNNB1/SMAD4/STAT1/CITED1/BCL2	7
indirect_ppi	MF	GO:0001094	TFIID-class transcription factor complex binding	3/381	10/18352	0.000955779	0.00379178	0.00239976	TP53/RUVBL1/AHR	3
indirect_ppi	MF	GO:0030957	Tat protein binding	3/381	10/18352	0.000955779	0.00379178	0.00239976	SMARCB1/SMARCA4/ACTB	3
indirect_ppi	MF	GO:0032356	oxidized DNA binding	3/381	10/18352	0.000955779	0.00379178	0.00239976	MSH6/MSH2/BLM	3
indirect_ppi	MF	GO:0070016	armadillo repeat domain binding	3/381	10/18352	0.000955779	0.00379178	0.00239976	TCF7L2/CHD8/CNOT1	3
indirect_ppi	BP	GO:0030224	monocyte differentiation	5/380	38/18866	0.000938076	0.00385776	0.00212258	JUN/MYC/PPARG/MED1/SP3	5
indirect_ppi	BP	GO:0044003	modulation by symbiont of host process	5/380	38/18866	0.000938076	0.00385776	0.00212258	KPNB1/HIPK2/KPNA2/BCL2L1/RXRA	5
indirect_ppi	BP	GO:0051567	histone H3-K9 methylation	5/380	38/18866	0.000938076	0.00385776	0.00212258	SMARCB1/BRCA1/SIRT1/SETD7/SUV39H2	5
indirect_ppi	BP	GO:0071392	cellular response to estradiol stimulus	5/380	38/18866	0.000938076	0.00385776	0.00212258	HSF1/ESR1/NCOA3/KAT5/PPARGC1A	5
indirect_ppi	BP	GO:1903131	mononuclear cell differentiation	5/380	38/18866	0.000938076	0.00385776	0.00212258	JUN/MYC/PPARG/MED1/SP3	5
indirect_ppi	BP	GO:0035148	tube formation	10/380	150/18866	0.000940529	0.0038603	0.00212398	SOX9/ARID1A/CTNNB1/TWIST1/KAT2A/HIF1A/NOTCH1/ABL1/SETD2/BRD2	10
indirect_ppi	BP	GO:0060041	retina development in camera-type eye	10/380	150/18866	0.000940529	0.0038603	0.00212398	SMARCA4/SOX9/SMARCD3/ACTL6A/THRB/PAX6/MED1/HIF1A/HIPK2/TFAP2A	10
direct_ppi	CC	GO:0070603	SWI/SNF superfamily-type complex	2/15	74/19559	0.00143622	0.0038964	0.000745722	SMARCB1/SMARCA4	2
direct_ppi	CC	GO:0035097	histone methyltransferase complex	2/15	77/19559	0.0015538	0.0038964	0.000745722	HCFC1/RBBP5	2
direct_ppi	CC	GO:1904949	ATPase complex	2/15	78/19559	0.00159398	0.0038964	0.000745722	SMARCB1/SMARCA4	2
indirect_ppi	BP	GO:0044262	cellular carbohydrate metabolic process	15/380	294/18866	0.000968782	0.00397238	0.00218565	EP300/TP53/SRC/PPP1CC/KAT2B/PPP1CA/NCOR1/OGT/KAT2A/SIRT1/PPARGC1A/PPARA/AKT1/STAT3/WDR5	15
direct_ppi	BP	GO:0018394	peptidyl-lysine acetylation	3/15	172/18866	0.000312577	0.00398106	0.00155113	SMARCB1/EP300/HCFC1	3
indirect_ppi	BP	GO:0001838	embryonic epithelial tube formation	9/380	125/18866	0.000974625	0.00398857	0.00219455	SOX9/ARID1A/CTNNB1/TWIST1/KAT2A/HIF1A/ABL1/SETD2/BRD2	9
indirect_ppi	BP	GO:1903578	regulation of ATP metabolic process	9/380	125/18866	0.000974625	0.00398857	0.00219455	EP300/TP53/NCOR1/OGT/HIF1A/PPARGC1A/PPARA/STAT3/PARP1	9
indirect_ppi	BP	GO:0043367	CD4-positive, alpha-beta T cell differentiation	7/380	78/18866	0.000985202	0.00402793	0.00221621	HMGB1/RELB/TOX/BCL6/STAT3/STAT6/BCL3	7
indirect_ppi	BP	GO:1902882	regulation of response to oxidative stress	8/380	101/18866	0.000997443	0.00407067	0.00223972	CTNNB1/SIRT1/HIF1A/AKT1/FOXO3/TXN/PARP1/ATF4	8
indirect_ppi	BP	GO:0042594	response to starvation	12/380	206/18866	0.000997589	0.00407067	0.00223972	TP53/HSPA8/JUN/PPARG/HSPA5/SIRT1/PPARGC1A/PPARA/FOXO3/ATF3/BCL2/ATF4	12
indirect_ppi	CC	GO:0031965	nuclear membrane	15/380	301/19559	0.000857987	0.00411834	0.00273201	TP53/XPO1/YEATS4/KPNB1/NR4A1/SIRT1/SMAD1/SMAD3/SORT1/UTP18/ABL1/YBX1/BCL2L1/BCL2/GTF3C3	15
direct_ppi	CC	GO:0000123	histone acetyltransferase complex	2/15	83/19559	0.00180231	0.00417376	0.000798806	EP300/HCFC1	2
indirect_ppi	BP	GO:0005996	monosaccharide metabolic process	15/380	296/18866	0.00103703	0.00422342	0.00232377	EP300/TP53/SRC/KAT2B/PPP1CA/OGT/KAT2A/SIRT1/PPARGC1A/PPARA/AKT1/ATF3/WDR5/MAPK14/ATF4	15
indirect_ppi	BP	GO:0051348	negative regulation of transferase activity	15/380	296/18866	0.00103703	0.00422342	0.00232377	TP53/RB1/SRC/KAT2B/PPARG/GPS2/SIRT1/TSG101/AKT1/HNRNPU/MEN1/PPP2CA/ABL1/TAF7/TRIB3	15
indirect_ppi	BP	GO:0046890	regulation of lipid biosynthetic process	12/380	207/18866	0.00104024	0.00423239	0.00232871	VDR/BRCA1/RAN/KPNB1/SP1/CREB1/SIRT1/NFYB/EGR1/PPARGC1A/AKT1/TRIB3	12
indirect_ppi	BP	GO:0014741	negative regulation of muscle hypertrophy	5/380	39/18866	0.00105847	0.00427654	0.002353	YY1/NOTCH1/PPARA/SMAD4/SMAD3	5
indirect_ppi	BP	GO:0046329	negative regulation of JNK cascade	5/380	39/18866	0.00105847	0.00427654	0.002353	NCOR1/HDAC3/GPS2/AKT1/MEN1	5
indirect_ppi	BP	GO:2000279	negative regulation of DNA biosynthetic process	5/380	39/18866	0.00105847	0.00427654	0.002353	TP53/SRC/PPARG/HNRNPU/MEN1	5
indirect_ppi	BP	GO:0000002	mitochondrial genome maintenance	4/380	23/18866	0.00105922	0.00427654	0.002353	TP53/MEF2A/PPARGC1A/PARP1	4
indirect_ppi	BP	GO:0035162	embryonic hemopoiesis	4/380	23/18866	0.00105922	0.00427654	0.002353	GATA1/MED1/HIF1A/ATF4	4
indirect_ppi	BP	GO:0048714	positive regulation of oligodendrocyte differentiation	4/380	23/18866	0.00105922	0.00427654	0.002353	HDAC2/HDAC1/PPARG/TP73	4
indirect_ppi	BP	GO:0051570	regulation of histone H3-K9 methylation	4/380	23/18866	0.00105922	0.00427654	0.002353	SMARCB1/BRCA1/SIRT1/SETD7	4
indirect_ppi	BP	GO:0060479	lung cell differentiation	4/380	23/18866	0.00105922	0.00427654	0.002353	SOX9/THRB/CREB1/CTNNB1	4
indirect_ppi	BP	GO:0043536	positive regulation of blood vessel endothelial cell migration	7/380	79/18866	0.00106263	0.00428619	0.00235831	HMGB1/SP1/SIRT1/HIF1A/AKT1/ABL1/HDAC9	7
indirect_ppi	BP	GO:0043489	RNA stabilization	6/380	58/18866	0.00107427	0.00431658	0.00237503	HNRNPU/MAPK14/YBX1/E2F1/DHX9/FUS	6
indirect_ppi	BP	GO:1900408	negative regulation of cellular response to oxidative stress	6/380	58/18866	0.00107427	0.00431658	0.00237503	CTNNB1/SIRT1/HIF1A/AKT1/TXN/ATF4	6
indirect_ppi	BP	GO:1902373	negative regulation of mRNA catabolic process	6/380	58/18866	0.00107427	0.00431658	0.00237503	HNRNPU/MAPK14/YBX1/E2F1/DHX9/FUS	6
indirect_ppi	BP	GO:1903202	negative regulation of oxidative stress-induced cell death	6/380	58/18866	0.00107427	0.00431658	0.00237503	CTNNB1/SIRT1/HIF1A/AKT1/TXN/ATF4	6
direct_ppi	BP	GO:1901796	regulation of signal transduction by p53 class mediator	3/15	180/18866	0.000357164	0.0044995	0.00175313	EP300/TP53/TBP	3
indirect_ppi	BP	GO:0070498	interleukin-1-mediated signaling pathway	8/380	103/18866	0.00113348	0.00455014	0.00250354	RELA/RPS6KA5/EGR1/UBB/CHUK/RPS27A/UBC/NFKBIA	8
indirect_ppi	BP	GO:0006110	regulation of glycolytic process	7/380	80/18866	0.00114476	0.00459106	0.00252605	EP300/NCOR1/OGT/HIF1A/PPARGC1A/PPARA/STAT3	7
indirect_ppi	BP	GO:0061351	neural precursor cell proliferation	10/380	154/18866	0.00114959	0.00460601	0.00253428	TP53/SMARCD3/TOX/CTNNB1/PAX6/NAP1L1/HIF1A/NOTCH1/FOXO3/POU3F2	10
indirect_ppi	BP	GO:0000280	nuclear division	19/380	428/18866	0.00116078	0.00464643	0.00255651	RB1/CCNE1/TOP2B/RIOK2/HSF1/RAN/HIRA/KPNB1/CDC14B/SMC1A/ING2/HNRNPU/HSPA1B/CHEK1/UBB/PIN1/HSPA1A/CHEK2/MSX1	19
direct_ppi	BP	GO:0034728	nucleosome organization	3/15	183/18866	0.000374887	0.00467198	0.00182034	SMARCB1/SMARCA4/SOX9	3
direct_ppi	MF	GO:0001085	RNA polymerase II transcription factor binding	2/15	56/18352	0.000936102	0.00468051	0.00154232	EP300/TP53	2
indirect_ppi	BP	GO:2000116	regulation of cysteine-type endopeptidase activity	13/380	239/18866	0.00117051	0.00468092	0.00257549	SRC/HMGB1/HSF1/MYC/TRAF2/PPARG/SIRT1/MDM2/TP63/SMAD3/AKT1/PML/HSPD1	13
indirect_ppi	BP	GO:0001658	branching involved in ureteric bud morphogenesis	6/380	59/18866	0.00117593	0.00469366	0.0025825	SOX9/MYC/CTNNB1/SMAD4/CITED1/BCL2	6
indirect_ppi	BP	GO:0046605	regulation of centrosome cycle	6/380	59/18866	0.00117593	0.00469366	0.0025825	XPO1/BRCA1/KAT2B/CTNNB1/KAT2A/CHEK1	6
indirect_ppi	BP	GO:0009950	dorsal/ventral axis specification	3/380	11/18866	0.00118614	0.00469876	0.00258531	CTNNB1/PAX6/SMAD2	3
indirect_ppi	BP	GO:0019042	viral latency	3/380	11/18866	0.00118614	0.00469876	0.00258531	HCFC1/XRCC6/XRCC5	3
indirect_ppi	BP	GO:0033148	positive regulation of intracellular estrogen receptor signaling pathway	3/380	11/18866	0.00118614	0.00469876	0.00258531	AR/MED1/PARP1	3
indirect_ppi	BP	GO:0043619	regulation of transcription from RNA polymerase II promoter in response to oxidative stress	3/380	11/18866	0.00118614	0.00469876	0.00258531	SIN3A/HIF1A/ATF4	3
indirect_ppi	BP	GO:0045899	positive regulation of RNA polymerase II transcription preinitiation complex assembly	3/380	11/18866	0.00118614	0.00469876	0.00258531	TP53/ESR1/CREB1	3
indirect_ppi	BP	GO:0051573	negative regulation of histone H3-K9 methylation	3/380	11/18866	0.00118614	0.00469876	0.00258531	SMARCB1/BRCA1/SIRT1	3
indirect_ppi	BP	GO:0090084	negative regulation of inclusion body assembly	3/380	11/18866	0.00118614	0.00469876	0.00258531	HSF1/HSPA1B/HSPA1A	3
indirect_ppi	BP	GO:1903265	positive regulation of tumor necrosis factor-mediated signaling pathway	3/380	11/18866	0.00118614	0.00469876	0.00258531	TRAF2/HSPA1B/HSPA1A	3
indirect_ppi	BP	GO:0006284	base-excision repair	5/380	40/18866	0.00118996	0.00470061	0.00258633	FEN1/XPA/APEX1/HUWE1/ERCC6	5
indirect_ppi	BP	GO:0042307	positive regulation of protein import into nucleus	5/380	40/18866	0.00118996	0.00470061	0.00258633	RAN/HDAC3/HSP90AB1/SMAD3/MAPK14	5
indirect_ppi	BP	GO:0072210	metanephric nephron development	5/380	40/18866	0.00118996	0.00470061	0.00258633	SOX9/CTNNB1/EGR1/STAT1/CITED1	5
indirect_ppi	BP	GO:0071346	cellular response to interferon-gamma	11/380	182/18866	0.00119113	0.00470082	0.00258644	TP53/ACTG1/PPARG/HSP90AB1/MED1/IRF1/IRF2/IRF3/STAT1/PML/PIAS1	11
direct_ppi	CC	GO:0031248	protein acetyltransferase complex	2/15	93/19559	0.00225572	0.00472627	0.000904549	EP300/HCFC1	2
direct_ppi	CC	GO:1902493	acetyltransferase complex	2/15	93/19559	0.00225572	0.00472627	0.000904549	EP300/HCFC1	2
indirect_ppi	BP	GO:0030509	BMP signaling pathway	10/380	155/18866	0.00120738	0.0047605	0.00261928	DDX5/SMAD1/EGR1/HIPK2/NOTCH1/SMAD4/SMAD3/SMAD2/ABL1/MSX1	10
direct_ppi	BP	GO:2000045	regulation of G1/S transition of mitotic cell cycle	3/15	185/18866	0.000387013	0.00477178	0.00185922	EP300/TP53/CNOT6	3
direct_ppi	MF	GO:1990841	promoter-specific chromatin binding	2/15	58/18352	0.00100384	0.00481008	0.00158501	TP53/POLR2A	2
indirect_ppi	CC	GO:0005635	nuclear envelope	20/380	473/19559	0.00101734	0.00482293	0.00319942	TP53/XPO1/YEATS4/RAN/KPNB1/CBX5/NR4A1/SIRT1/SMAD1/SMAD3/UBE2I/SORT1/UTP18/ABL1/YBX1/BCL2L1/PARP1/POLA1/BCL2/GTF3C3	20
direct_ppi	BP	GO:0050821	protein stabilization	3/15	187/18866	0.000399388	0.00487254	0.00189848	EP300/HCFC1/TP53	3
indirect_ppi	BP	GO:0007051	spindle organization	11/380	183/18866	0.00124501	0.00490427	0.00269838	TACC2/NCOR1/RAN/HDAC3/KPNB1/SMC1A/HNRNPU/HSPA1B/CSNK1D/HSPA1A/CHEK2	11
indirect_ppi	BP	GO:0044346	fibroblast apoptotic process	4/380	24/18866	0.00125105	0.00490967	0.00270136	TP53/MYC/CHD8/TP63	4
indirect_ppi	BP	GO:0051882	mitochondrial depolarization	4/380	24/18866	0.00125105	0.00490967	0.00270136	SRC/ABL1/PARP1/BCL2	4
indirect_ppi	BP	GO:2000209	regulation of anoikis	4/380	24/18866	0.00125105	0.00490967	0.00270136	SRC/NOTCH1/CHEK2/BCL2	4
indirect_ppi	BP	GO:2000637	positive regulation of gene silencing by miRNA	4/380	24/18866	0.00125105	0.00490967	0.00270136	TP53/DDX5/STAT3/DHX9	4
indirect_ppi	MF	GO:0016796	exonuclease activity, active with either ribo- or deoxyribonucleic acids and producing 5'-phosphomonoesters	6/381	58/18352	0.00125372	0.00493333	0.00312222	CNOT6/FEN1/APEX1/CNOT3/CNOT2/CNOT1	6
indirect_ppi	BP	GO:0048562	embryonic organ morphogenesis	15/380	302/18866	0.00126664	0.00496507	0.00273183	SOX9/ARID1A/HOXA6/CTNNB1/PAX6/TWIST1/HIF1A/HIPK2/NOTCH1/SMAD3/SP3/TFAP2A/SMAD2/MSX1/SETD2	15
indirect_ppi	BP	GO:0043484	regulation of RNA splicing	10/380	156/18866	0.00126753	0.00496507	0.00273183	POLR2A/HSPA8/DDX5/HNRNPU/U2AF2/SNRNP70/NCL/HSPA1A/HNRNPK/FUS	10
indirect_ppi	BP	GO:0010823	negative regulation of mitochondrion organization	6/380	60/18866	0.00128479	0.00501316	0.0027583	TP53/PPARGC1A/AKT1/HUWE1/BCL2L1/HSPA1A	6
indirect_ppi	BP	GO:0042093	T-helper cell differentiation	6/380	60/18866	0.00128479	0.00501316	0.0027583	HMGB1/RELB/BCL6/STAT3/STAT6/BCL3	6
indirect_ppi	BP	GO:1902808	positive regulation of cell cycle G1/S phase transition	6/380	60/18866	0.00128479	0.00501316	0.0027583	EZH2/TFDP1/MDM2/AKT1/APEX1/PAF1	6
indirect_ppi	BP	GO:1902883	negative regulation of response to oxidative stress	6/380	60/18866	0.00128479	0.00501316	0.0027583	CTNNB1/SIRT1/HIF1A/AKT1/TXN/ATF4	6
indirect_ppi	BP	GO:0071426	ribonucleoprotein complex export from nucleus	9/380	130/18866	0.00128576	0.00501316	0.0027583	XPO1/IWS1/RIOK2/RAN/SUPT6H/WDR33/U2AF2/SETD2/POLR2D	9
indirect_ppi	CC	GO:0090734	site of DNA damage	7/380	82/19559	0.00107671	0.00504213	0.00334484	TP53/CBX5/TP53BP1/ATF2/PARP1/ERCC6/XRCC5	7
indirect_ppi	MF	GO:0032404	mismatch repair complex binding	3/381	11/18352	0.00129404	0.00505091	0.00319664	MSH6/ATR/MSH2	3
indirect_ppi	CC	GO:0043601	nuclear replisome	4/380	24/19559	0.00109529	0.00506735	0.00336157	XPA/PRIM1/POLA1/ERCC5	4
indirect_ppi	BP	GO:0038061	NIK/NF-kappaB signaling	11/380	184/18866	0.00130088	0.00506741	0.00278814	EP300/RELA/HMGB1/RELB/TRAF2/PHB/AKT1/BCL3/CHUK/NFKBIA/REL	11
indirect_ppi	BP	GO:1903313	positive regulation of mRNA metabolic process	7/380	82/18866	0.00132391	0.00515236	0.00283489	HSPA8/HSF1/SNRNP70/NCL/PAF1/CNOT1/POLR2G	7
indirect_ppi	BP	GO:0016051	carbohydrate biosynthetic process	12/380	213/18866	0.00132921	0.00516819	0.00284359	EP300/KAT2B/PPP1CA/OGT/KAT2A/SIRT1/PPARGC1A/PPARA/AKT1/ATF3/WDR5/ATF4	12
indirect_ppi	BP	GO:0035136	forelimb morphogenesis	5/380	41/18866	0.00133314	0.00517392	0.00284675	CTNNB1/TWIST1/TP63/TFAP2A/MSX1	5
indirect_ppi	BP	GO:2000826	regulation of heart morphogenesis	5/380	41/18866	0.00133314	0.00517392	0.00284675	SOX9/CTNNB1/TWIST1/NOTCH1/SMAD4	5
indirect_ppi	BP	GO:0071166	ribonucleoprotein complex localization	9/380	131/18866	0.00135667	0.00526038	0.00289432	XPO1/IWS1/RIOK2/RAN/SUPT6H/WDR33/U2AF2/SETD2/POLR2D	9
indirect_ppi	BP	GO:0032091	negative regulation of protein binding	8/380	106/18866	0.00136489	0.00528738	0.00290917	ACTB/PPP1CA/PPARA/AKT1/CARM1/PIN1/CSNK1E/GTF2F1	8
direct_ppi	CC	GO:0016605	PML body	2/15	102/19559	0.00270524	0.00541049	0.0010355	TP53/TCF7L2	2
direct_ppi	BP	GO:0007219	Notch signaling pathway	3/15	195/18866	0.000451442	0.00545022	0.00212356	ZMIZ1/EP300/SOX9	3
direct_ppi	CC	GO:0034708	methyltransferase complex	2/15	105/19559	0.00286372	0.00547843	0.0010485	HCFC1/RBBP5	2
indirect_ppi	BP	GO:0002088	lens development in camera-type eye	7/380	83/18866	0.00142134	0.00548584	0.00301837	CTNNB1/PAX6/MED1/MAF/HIPK2/SMAD3/ATF4	7
indirect_ppi	BP	GO:0014855	striated muscle cell proliferation	7/380	83/18866	0.00142134	0.00548584	0.00301837	ARID2/TP73/SMAD1/NOTCH1/STAT3/MAPK14/RXRA	7
indirect_ppi	BP	GO:0055013	cardiac muscle cell development	7/380	83/18866	0.00142134	0.00548584	0.00301837	MEF2A/FHL2/YY1/PPARA/SMAD4/HNRNPU/PIN1	7
indirect_ppi	BP	GO:2000243	positive regulation of reproductive process	7/380	83/18866	0.00142134	0.00548584	0.00301837	SOX9/HDAC2/SRC/AR/CTNNB1/CITED2/MSX1	7
direct_ppi	BP	GO:0009749	response to glucose	3/15	197/18866	0.000465103	0.00555727	0.00216527	SMARCB1/SMARCA4/TCF7L2	3
direct_ppi	BP	GO:0046825	regulation of protein export from nucleus	2/15	41/18866	0.000475243	0.00562048	0.0021899	TP53/TCF7L2	2
indirect_ppi	BP	GO:1902107	positive regulation of leukocyte differentiation	10/380	159/18866	0.00146277	0.00562689	0.00309597	ZMIZ1/RB1/HMGB1/FOS/JUN/TOX/CREB1/BCL6/PRKDC/XRCC6	10
indirect_ppi	BP	GO:0000729	DNA double-strand break processing	4/380	25/18866	0.00146591	0.00562689	0.00309597	BRCA1/BARD1/KAT5/BLM	4
indirect_ppi	BP	GO:0002053	positive regulation of mesenchymal cell proliferation	4/380	25/18866	0.00146591	0.00562689	0.00309597	SOX9/MYC/CTNNB1/STAT1	4
indirect_ppi	BP	GO:0060148	positive regulation of posttranscriptional gene silencing	4/380	25/18866	0.00146591	0.00562689	0.00309597	TP53/DDX5/STAT3/DHX9	4
indirect_ppi	BP	GO:0060571	morphogenesis of an epithelial fold	4/380	25/18866	0.00146591	0.00562689	0.00309597	AR/CTNNB1/TP63/HIF1A	4
indirect_ppi	BP	GO:1904385	cellular response to angiotensin	4/380	25/18866	0.00146591	0.00562689	0.00309597	RELA/SRC/HSF1/ARID1B	4
direct_ppi	BP	GO:0009755	hormone-mediated signaling pathway	3/15	200/18866	0.000486091	0.00569071	0.00221726	ZMIZ1/SMARCA4/EP300	3
indirect_ppi	BP	GO:0098760	response to interleukin-7	5/380	42/18866	0.00148865	0.00569857	0.00313542	SMARCA4/RAD23B/STAT3/YBX1/HSPD1	5
indirect_ppi	BP	GO:0098761	cellular response to interleukin-7	5/380	42/18866	0.00148865	0.00569857	0.00313542	SMARCA4/RAD23B/STAT3/YBX1/HSPD1	5
indirect_ppi	BP	GO:1904591	positive regulation of protein import	5/380	42/18866	0.00148865	0.00569857	0.00313542	RAN/HDAC3/HSP90AB1/SMAD3/MAPK14	5
direct_ppi	BP	GO:0007179	transforming growth factor beta receptor signaling pathway	3/15	202/18866	0.000500417	0.00574241	0.0022374	ZMIZ1/EP300/TP53	3
direct_ppi	BP	GO:0009746	response to hexose	3/15	202/18866	0.000500417	0.00574241	0.0022374	SMARCB1/SMARCA4/TCF7L2	3
indirect_ppi	BP	GO:0072175	epithelial tube formation	9/380	133/18866	0.00150794	0.00576717	0.00317316	SOX9/ARID1A/CTNNB1/TWIST1/KAT2A/HIF1A/ABL1/SETD2/BRD2	9
direct_ppi	BP	GO:0006473	protein acetylation	3/15	203/18866	0.00050768	0.00576864	0.00224762	SMARCB1/EP300/HCFC1	3
direct_ppi	MF	GO:0036002	pre-mRNA binding	2/15	65/18352	0.00125899	0.00579134	0.00190836	EP300/SOX9	2
direct_ppi	BP	GO:0060348	bone development	3/15	204/18866	0.000515011	0.00579512	0.00225794	EP300/TP53/SOX9	3
indirect_ppi	CC	GO:0099522	region of cytosol	4/380	25/19559	0.00128411	0.00580115	0.00384835	HSPA8/CTBP2/PIN1/HTT	4
indirect_ppi	CC	GO:0101031	chaperone complex	4/380	25/19559	0.00128411	0.00580115	0.00384835	HSPA8/HSF1/HSP90AB1/CCT6A	4
indirect_ppi	BP	GO:0002294	CD4-positive, alpha-beta T cell differentiation involved in immune response	6/380	62/18866	0.00152544	0.00581299	0.00319837	HMGB1/RELB/BCL6/STAT3/STAT6/BCL3	6
indirect_ppi	BP	GO:0007405	neuroblast proliferation	6/380	62/18866	0.00152544	0.00581299	0.00319837	TP53/SMARCD3/CTNNB1/PAX6/HIF1A/NOTCH1	6
indirect_ppi	BP	GO:0010803	regulation of tumor necrosis factor-mediated signaling pathway	6/380	62/18866	0.00152544	0.00581299	0.00319837	PIAS4/TRAF2/GPS2/HSPA1B/CHUK/HSPA1A	6
indirect_ppi	BP	GO:1904589	regulation of protein import	6/380	62/18866	0.00152544	0.00581299	0.00319837	HSPA8/RAN/HDAC3/HSP90AB1/SMAD3/MAPK14	6
direct_ppi	BP	GO:0071383	cellular response to steroid hormone stimulus	3/15	206/18866	0.000529877	0.00584883	0.00227887	ZMIZ1/SMARCA4/EP300	3
direct_ppi	BP	GO:1902806	regulation of cell cycle G1/S phase transition	3/15	206/18866	0.000529877	0.00584883	0.00227887	EP300/TP53/CNOT6	3
indirect_ppi	BP	GO:0000012	single strand break repair	3/380	12/18866	0.001558	0.00587321	0.0032315	SIRT1/PARP1/ERCC6	3
indirect_ppi	BP	GO:0033234	negative regulation of protein sumoylation	3/380	12/18866	0.001558	0.00587321	0.0032315	RELA/CTNNB1/PIAS3	3
indirect_ppi	BP	GO:0033523	histone H2B ubiquitination	3/380	12/18866	0.001558	0.00587321	0.0032315	CTR9/CDK9/PAF1	3
indirect_ppi	BP	GO:0060736	prostate gland growth	3/380	12/18866	0.001558	0.00587321	0.0032315	SOX9/ESR1/AR	3
indirect_ppi	BP	GO:0060788	ectodermal placode formation	3/380	12/18866	0.001558	0.00587321	0.0032315	HDAC2/HDAC1/CTNNB1	3
indirect_ppi	BP	GO:0060900	embryonic camera-type eye formation	3/380	12/18866	0.001558	0.00587321	0.0032315	ARID1A/TWIST1/TFAP2A	3
indirect_ppi	BP	GO:0071481	cellular response to X-ray	3/380	12/18866	0.001558	0.00587321	0.0032315	TP53BP1/XRCC6/XRCC5	3
indirect_ppi	BP	GO:0071697	ectodermal placode morphogenesis	3/380	12/18866	0.001558	0.00587321	0.0032315	HDAC2/HDAC1/CTNNB1	3
indirect_ppi	BP	GO:0097201	negative regulation of transcription from RNA polymerase II promoter in response to stress	3/380	12/18866	0.001558	0.00587321	0.0032315	JUN/CITED2/HSPA1A	3
indirect_ppi	BP	GO:1904953	Wnt signaling pathway involved in midbrain dopaminergic neuron differentiation	3/380	12/18866	0.001558	0.00587321	0.0032315	CTNNB1/CSNK1D/CSNK1E	3
indirect_ppi	BP	GO:1905941	positive regulation of gonad development	3/380	12/18866	0.001558	0.00587321	0.0032315	SOX9/SRC/CITED2	3
indirect_ppi	BP	GO:2001053	regulation of mesenchymal cell apoptotic process	3/380	12/18866	0.001558	0.00587321	0.0032315	SOX9/HIF1A/MSX1	3
direct_ppi	BP	GO:0034284	response to monosaccharide	3/15	207/18866	0.000537412	0.00587604	0.00228947	SMARCB1/SMARCA4/TCF7L2	3
indirect_ppi	BP	GO:0043280	positive regulation of cysteine-type endopeptidase activity involved in apoptotic process	9/380	134/18866	0.00158849	0.0059828	0.0032918	HMGB1/HSF1/MYC/TRAF2/PPARG/SIRT1/SMAD3/PML/HSPD1	9
direct_ppi	BP	GO:0040029	regulation of gene expression, epigenetic	3/15	209/18866	0.000552689	0.0059866	0.00233255	ZMIZ1/EP300/TBP	3
indirect_ppi	BP	GO:0043534	blood vessel endothelial cell migration	11/380	189/18866	0.00161202	0.00606599	0.00333757	HMGB1/SP1/PPARG/NR4A1/SIRT1/HIF1A/NOTCH1/AKT1/ABL1/CSNK2B/HDAC9	11
direct_ppi	BP	GO:0042771	intrinsic apoptotic signaling pathway in response to DNA damage by p53 class mediator	2/15	45/18866	0.000572716	0.00608971	0.00237272	EP300/TP53	2
direct_ppi	BP	GO:0090311	regulation of protein deacetylation	2/15	45/18866	0.000572716	0.00608971	0.00237272	EP300/TP53	2
indirect_ppi	BP	GO:0045844	positive regulation of striated muscle tissue development	7/380	85/18866	0.00163291	0.00613361	0.00337478	CREB1/CTNNB1/KAT2A/NOTCH1/PIN1/MAPK14/BCL2	7
indirect_ppi	BP	GO:0048636	positive regulation of muscle organ development	7/380	85/18866	0.00163291	0.00613361	0.00337478	CREB1/CTNNB1/KAT2A/NOTCH1/PIN1/MAPK14/BCL2	7
indirect_ppi	BP	GO:1903146	regulation of autophagy of mitochondrion	5/380	43/18866	0.00165709	0.00621093	0.00341732	TP53/HIF1A/HTT/HUWE1/CSNK2A2	5
indirect_ppi	BP	GO:0002287	alpha-beta T cell activation involved in immune response	6/380	63/18866	0.00165792	0.00621093	0.00341732	HMGB1/RELB/BCL6/STAT3/STAT6/BCL3	6
indirect_ppi	BP	GO:0002293	alpha-beta T cell differentiation involved in immune response	6/380	63/18866	0.00165792	0.00621093	0.00341732	HMGB1/RELB/BCL6/STAT3/STAT6/BCL3	6
indirect_ppi	CC	GO:0000812	Swr1 complex	3/380	12/19559	0.00140493	0.00627318	0.00416149	RUVBL1/SRCAP/KAT5	3
indirect_ppi	BP	GO:0030178	negative regulation of Wnt signaling pathway	12/380	219/18866	0.00168162	0.0062891	0.00346033	SOX9/TCF7L2/HDAC1/STK11/CHD8/NFATC1/EGR1/NOTCH1/FOXO3/CITED1/MAPK14/WWOX	12
indirect_ppi	BP	GO:0043467	regulation of generation of precursor metabolites and energy	10/380	162/18866	0.00168178	0.0062891	0.00346033	EP300/TP53/PPP1CA/NCOR1/OGT/HIF1A/PPARGC1A/PPARA/AKT1/STAT3	10
direct_ppi	MF	GO:0031491	nucleosome binding	2/15	70/18352	0.00145831	0.00633322	0.00208692	SMARCB1/SMARCA4	2
direct_ppi	MF	GO:0001098	basal transcription machinery binding	2/15	72/18352	0.001542	0.00633322	0.00208692	TP53/TBP	2
direct_ppi	MF	GO:0001099	basal RNA polymerase II transcription machinery binding	2/15	72/18352	0.001542	0.00633322	0.00208692	TP53/TBP	2
indirect_ppi	BP	GO:0035902	response to immobilization stress	4/380	26/18866	0.00170519	0.00636533	0.00350227	FOS/PPARG/MDM2/FOXO3	4
indirect_ppi	BP	GO:0072273	metanephric nephron morphogenesis	4/380	26/18866	0.00170519	0.00636533	0.00350227	SOX9/CTNNB1/STAT1/CITED1	4
indirect_ppi	CC	GO:0000776	kinetochore	9/380	137/19559	0.00144921	0.00639649	0.00424329	XPO1/PPP1CC/KAT2B/HSF1/SIN3A/CBX5/SMC1A/TP53BP1/HNRNPU	9
indirect_ppi	MF	GO:0008353	RNA polymerase II CTD heptapeptide repeat kinase activity	3/381	12/18352	0.00169894	0.00642642	0.00406718	CDK8/CDK9/CDK7	3
indirect_ppi	MF	GO:0042975	peroxisome proliferator activated receptor binding	3/381	12/18352	0.00169894	0.00642642	0.00406718	MED1/MDM2/PPARGC1A	3
indirect_ppi	MF	GO:0140035	ubiquitination-like modification-dependent protein binding	3/381	12/18352	0.00169894	0.00642642	0.00406718	TP53BP1/PML/DAXX	3
indirect_ppi	MF	GO:0051879	Hsp90 protein binding	5/381	42/18352	0.00169955	0.00642642	0.00406718	HSF1/NR3C1/KPNB1/AHR/HIF1A	5
indirect_ppi	BP	GO:0072009	nephron epithelium development	8/380	110/18866	0.00173019	0.00645294	0.00355048	SOX9/MYC/CTNNB1/NOTCH1/SMAD4/STAT1/CITED1/BCL2	8
indirect_ppi	BP	GO:0045445	myoblast differentiation	7/380	86/18866	0.00174748	0.00651166	0.00358278	SOX9/TCF7L2/RB1/DDX5/NOTCH1/TRIP4/MAPK14	7
indirect_ppi	CC	GO:0030894	replisome	4/380	26/19559	0.00149455	0.00652167	0.00432633	XPA/PRIM1/POLA1/ERCC5	4
direct_ppi	MF	GO:0031625	ubiquitin protein ligase binding	3/15	297/18352	0.00165259	0.00655339	0.00215947	TP53/POLR2A/RELA	3
indirect_ppi	BP	GO:0009267	cellular response to starvation	10/380	163/18866	0.00176041	0.00655404	0.0036061	TP53/HSPA8/JUN/HSPA5/SIRT1/PPARA/FOXO3/ATF3/BCL2/ATF4	10
direct_ppi	BP	GO:0000075	cell cycle checkpoint	3/15	219/18866	0.000633263	0.00667229	0.00259971	EP300/TP53/CNOT6	3
indirect_ppi	BP	GO:0010463	mesenchymal cell proliferation	5/380	44/18866	0.00183912	0.00682157	0.0037533	SOX9/MYC/CTNNB1/STAT1/MSX1	5
indirect_ppi	BP	GO:0031670	cellular response to nutrient	5/380	44/18866	0.00183912	0.00682157	0.0037533	VDR/NCOA1/PPARG/MED1/MDM2	5
indirect_ppi	BP	GO:0045910	negative regulation of DNA recombination	5/380	44/18866	0.00183912	0.00682157	0.0037533	MSH6/BCL6/TP53BP1/MSH2/BLM	5
indirect_ppi	BP	GO:1903053	regulation of extracellular matrix organization	5/380	44/18866	0.00183912	0.00682157	0.0037533	SOX9/RB1/NOTCH1/SMAD3/ABL1	5
indirect_ppi	BP	GO:0031960	response to corticosteroid	10/380	164/18866	0.001842	0.00682157	0.0037533	SRC/FOS/KLF9/NR3C1/NOTCH1/FOXO3/HNRNPU/PARP1/BCL2/HSPD1	10
indirect_ppi	BP	GO:0043535	regulation of blood vessel endothelial cell migration	10/380	164/18866	0.001842	0.00682157	0.0037533	HMGB1/SP1/PPARG/SIRT1/HIF1A/NOTCH1/AKT1/ABL1/CSNK2B/HDAC9	10
indirect_ppi	MF	GO:0043021	ribonucleoprotein complex binding	9/381	133/18352	0.00185148	0.00694662	0.0043964	PPP1CA/EZH2/CBX5/HSPA5/DDX5/MDM2/HNRNPU/CSNK2B/DHX9	9
indirect_ppi	BP	GO:0001822	kidney development	14/380	283/18866	0.00188767	0.00698454	0.00384297	SOX9/MYC/CTNNB1/TP73/SMAD1/EGR1/NOTCH1/SMAD4/SMAD3/STAT1/TFAP2A/SMAD2/CITED1/BCL2	14
indirect_ppi	CC	GO:0000932	P-body	7/380	88/19559	0.00162853	0.00702648	0.00466121	TOP1/CNOT3/CNOT2/CNOT1/LSM2/POLR2G/POLR2D	7
indirect_ppi	MF	GO:0003707	steroid hormone receptor activity	4/381	26/18352	0.00190393	0.00704746	0.00446022	NR3C1/ESR1/PPARA/RXRA	4
indirect_ppi	MF	GO:0008757	S-adenosylmethionine-dependent methyltransferase activity	10/381	160/18352	0.00191179	0.00704746	0.00446022	RBBP5/EZH2/CARM1/ASH2L/WDR5/SETD7/SETD1A/MEN1/SUV39H2/SETD2	10
indirect_ppi	MF	GO:0019207	kinase regulator activity	12/381	216/18352	0.00192306	0.00704746	0.00446022	CCNC/CCNE1/KAT2B/STK11/HSP90AB1/CCNG2/DAXX/CCNH/ERCC6/MNAT1/CSNK2B/TRIB3	12
indirect_ppi	MF	GO:0051219	phosphoprotein binding	7/381	85/18352	0.0019366	0.00704746	0.00446022	RB1/SRC/TOX3/PIN1/ABL1/GRB2/RTF1	7
indirect_ppi	BP	GO:0048645	animal organ formation	6/380	65/18866	0.0019489	0.00719212	0.00395718	SMARCD3/AR/CTNNB1/CITED2/TP63/NOTCH1	6
indirect_ppi	BP	GO:0060675	ureteric bud morphogenesis	6/380	65/18866	0.0019489	0.00719212	0.00395718	SOX9/MYC/CTNNB1/SMAD4/CITED1/BCL2	6
indirect_ppi	BP	GO:0090307	mitotic spindle assembly	6/380	65/18866	0.0019489	0.00719212	0.00395718	KPNB1/SMC1A/HNRNPU/HSPA1B/HSPA1A/CHEK2	6
indirect_ppi	BP	GO:0001702	gastrulation with mouth forming second	4/380	27/18866	0.00197028	0.00724561	0.00398661	ETS2/CTNNB1/ZBTB17/SMAD4	4
indirect_ppi	BP	GO:0009651	response to salt stress	4/380	27/18866	0.00197028	0.00724561	0.00398661	TP53/HSP90AB1/XRCC6/XRCC5	4
indirect_ppi	BP	GO:1902175	regulation of oxidative stress-induced intrinsic apoptotic signaling pathway	4/380	27/18866	0.00197028	0.00724561	0.00398661	SIRT1/HIF1A/AKT1/PARP1	4
indirect_ppi	BP	GO:1903203	regulation of oxidative stress-induced neuron death	4/380	27/18866	0.00197028	0.00724561	0.00398661	CTNNB1/HIF1A/PARP1/ATF4	4
indirect_ppi	BP	GO:0003337	mesenchymal to epithelial transition involved in metanephros morphogenesis	3/380	13/18866	0.00199531	0.00726147	0.00399534	CTNNB1/STAT1/CITED1	3
indirect_ppi	BP	GO:0010745	negative regulation of macrophage derived foam cell differentiation	3/380	13/18866	0.00199531	0.00726147	0.00399534	PPARG/PPARA/NFKBIA	3
indirect_ppi	BP	GO:0010826	negative regulation of centrosome duplication	3/380	13/18866	0.00199531	0.00726147	0.00399534	BRCA1/KAT2B/KAT2A	3
indirect_ppi	BP	GO:0032352	positive regulation of hormone metabolic process	3/380	13/18866	0.00199531	0.00726147	0.00399534	EGR1/HIF1A/PPARGC1A	3
indirect_ppi	BP	GO:0033127	regulation of histone phosphorylation	3/380	13/18866	0.00199531	0.00726147	0.00399534	TWIST1/RPS6KA5/CDK9	3
indirect_ppi	BP	GO:0033145	positive regulation of intracellular steroid hormone receptor signaling pathway	3/380	13/18866	0.00199531	0.00726147	0.00399534	AR/MED1/PARP1	3
indirect_ppi	BP	GO:0034244	negative regulation of transcription elongation from RNA polymerase II promoter	3/380	13/18866	0.00199531	0.00726147	0.00399534	EZH2/HNRNPU/SUPT4H1	3
indirect_ppi	BP	GO:0042921	glucocorticoid receptor signaling pathway	3/380	13/18866	0.00199531	0.00726147	0.00399534	NR3C1/ARID1A/PHB	3
indirect_ppi	BP	GO:0071696	ectodermal placode development	3/380	13/18866	0.00199531	0.00726147	0.00399534	HDAC2/HDAC1/CTNNB1	3
indirect_ppi	BP	GO:0150105	protein localization to cell-cell junction	3/380	13/18866	0.00199531	0.00726147	0.00399534	ACTB/ACTG1/MAPK9	3
indirect_ppi	BP	GO:1902947	regulation of tau-protein kinase activity	3/380	13/18866	0.00199531	0.00726147	0.00399534	RB1/HSP90AB1/EGR1	3
indirect_ppi	BP	GO:2000052	positive regulation of non-canonical Wnt signaling pathway	3/380	13/18866	0.00199531	0.00726147	0.00399534	ABL1/CSNK1D/CSNK1E	3
direct_ppi	MF	GO:0035258	steroid hormone receptor binding	2/15	81/18352	0.00194637	0.0073198	0.00241202	SMARCA4/EP300	2
direct_ppi	MF	GO:0044389	ubiquitin-like protein ligase binding	3/15	316/18352	0.00197316	0.0073198	0.00241202	TP53/POLR2A/RELA	3
indirect_ppi	BP	GO:0010677	negative regulation of cellular carbohydrate metabolic process	5/380	45/18866	0.00203536	0.00738804	0.00406498	EP300/NCOR1/PPARGC1A/PPARA/STAT3	5
indirect_ppi	BP	GO:0032924	activin receptor signaling pathway	5/380	45/18866	0.00203536	0.00738804	0.00406498	CITED2/SMAD3/SMAD2/MEN1/CSNK2B	5
indirect_ppi	BP	GO:0045616	regulation of keratinocyte differentiation	5/380	45/18866	0.00203536	0.00738804	0.00406498	VDR/NCOA3/MED1/TP63/NOTCH1	5
indirect_ppi	CC	GO:0120114	Sm-like protein family complex	8/380	114/19559	0.00173504	0.00740286	0.00491089	SNRPN/SNRNP70/EFTUD2/SMN2/SMN1/SNRNP40/LSM2/HTATSF1	8
indirect_ppi	CC	GO:0000974	Prp19 complex	3/380	13/19559	0.00180023	0.00743321	0.00493102	POLR2A/HSPA8/U2AF2	3
indirect_ppi	CC	GO:0001741	XY body	3/380	13/19559	0.00180023	0.00743321	0.00493102	SMARCC1/SIN3B/UBE2A	3
indirect_ppi	CC	GO:0044666	MLL3/4 complex	3/380	13/19559	0.00180023	0.00743321	0.00493102	RBBP5/ASH2L/WDR5	3
indirect_ppi	BP	GO:0001938	positive regulation of endothelial cell proliferation	8/380	113/18866	0.00205173	0.00744105	0.00409415	HMGB1/JUN/SP1/NR4A1/SIRT1/HIF1A/AKT1/STAT3	8
indirect_ppi	BP	GO:1905475	regulation of protein localization to membrane	11/380	195/18866	0.00206313	0.00747596	0.00411336	TP53/ACTB/AR/TFDP1/TP73/TP63/AKT1/BCL2L1/E2F1/TP53BP2/BCL2	11
indirect_ppi	BP	GO:0072171	mesonephric tubule morphogenesis	6/380	66/18866	0.00210811	0.00763237	0.00419941	SOX9/MYC/CTNNB1/SMAD4/CITED1/BCL2	6
direct_ppi	BP	GO:0045912	negative regulation of carbohydrate metabolic process	2/15	51/18866	0.00073556	0.0076803	0.00299246	EP300/TP53	2
indirect_ppi	BP	GO:0008625	extrinsic apoptotic signaling pathway via death domain receptors	7/380	89/18866	0.00212897	0.00769465	0.00423368	BRCA1/TRAF2/ATF3/SORT1/DAXX/BCL2L1/BCL2	7
indirect_ppi	BP	GO:0061053	somite development	7/380	89/18866	0.00212897	0.00769465	0.00423368	EP300/TP53/KAT2A/NOTCH1/SMAD4/SMAD3/PRKDC	7
direct_ppi	BP	GO:0009743	response to carbohydrate	3/15	233/18866	0.000758179	0.00784254	0.00305567	SMARCB1/SMARCA4/TCF7L2	3
direct_ppi	BP	GO:0032330	regulation of chondrocyte differentiation	2/15	52/18866	0.000764631	0.00784254	0.00305567	RELA/SOX9	2
indirect_ppi	MF	GO:0031386	protein tag	3/381	13/18352	0.00217481	0.00785528	0.00497148	UBB/RPS27A/UBC	3
indirect_ppi	MF	GO:0051787	misfolded protein binding	4/381	27/18352	0.00219886	0.00788332	0.00498922	HSPA8/HSPA5/HSPA1B/HSPA1A	4
indirect_ppi	BP	GO:0002819	regulation of adaptive immune response	10/380	168/18866	0.00219947	0.00793582	0.00436638	HMGB1/TRAF2/SUPT6H/SIRT1/IRF1/BCL6/TP53BP1/STAT6/MSH2/HSPD1	10
indirect_ppi	BP	GO:0045931	positive regulation of mitotic cell cycle	10/380	168/18866	0.00219947	0.00793582	0.00436638	SMARCD3/RB1/HSF1/SIN3A/TFDP1/MDM2/AKT1/APEX1/HNRNPU/ABL1	10
indirect_ppi	BP	GO:0051216	cartilage development	11/380	197/18866	0.0022345	0.00805532	0.00443212	SOX9/RELA/CTNNB1/KAT2A/MAF/SMAD1/HIF1A/SMAD3/CARM1/MAPK14/MSX1	11
indirect_ppi	BP	GO:0035987	endodermal cell differentiation	5/380	46/18866	0.00224645	0.00809144	0.004452	CTR9/CTNNB1/PAF1/RTF1/SETD2	5
direct_ppi	CC	GO:0034399	nuclear periphery	2/15	131/19559	0.00441498	0.00809412	0.00154911	TP53/ATF7	2
indirect_ppi	BP	GO:0031069	hair follicle morphogenesis	4/380	28/18866	0.00226256	0.00812166	0.00446863	CTNNB1/TP63/NOTCH1/BCL2	4
indirect_ppi	BP	GO:0033598	mammary gland epithelial cell proliferation	4/380	28/18866	0.00226256	0.00812166	0.00446863	CEBPB/ESR1/MED1/STAT6	4
indirect_ppi	BP	GO:0045606	positive regulation of epidermal cell differentiation	4/380	28/18866	0.00226256	0.00812166	0.00446863	VDR/NCOA3/MED1/NOTCH1	4
indirect_ppi	BP	GO:1990776	response to angiotensin	4/380	28/18866	0.00226256	0.00812166	0.00446863	RELA/SRC/HSF1/ARID1B	4
indirect_ppi	BP	GO:0048705	skeletal system morphogenesis	12/380	228/18866	0.00235152	0.00843378	0.00464036	SOX9/HOXA6/CTNNB1/TWIST1/SMAD3/CARM1/TFAP2A/SMAD2/MAPK14/WWOX/MSX1/SETD2	12
indirect_ppi	BP	GO:0046620	regulation of organ growth	8/380	116/18866	0.00241853	0.00866674	0.00476853	TP73/YY1/NOTCH1/PPARA/AKT1/CARM1/PIN1/MAPK14	8
indirect_ppi	BP	GO:1902369	negative regulation of RNA catabolic process	6/380	68/18866	0.00245576	0.00879265	0.00483781	HNRNPU/MAPK14/YBX1/E2F1/DHX9/FUS	6
indirect_ppi	BP	GO:0022602	ovulation cycle process	5/380	47/18866	0.00247304	0.00883197	0.00485945	SRC/ESR1/HSPA5/SIRT1/FOXO3	5
indirect_ppi	BP	GO:0032480	negative regulation of type I interferon production	5/380	47/18866	0.00247304	0.00883197	0.00485945	RELB/YY1/IRF3/PIN1/REL	5
indirect_ppi	BP	GO:0046677	response to antibiotic	5/380	47/18866	0.00247304	0.00883197	0.00485945	TP53/EZH2/PPP2CB/HSPA5/MDM2	5
indirect_ppi	BP	GO:0072006	nephron development	9/380	143/18866	0.00248009	0.00884458	0.00486638	SOX9/MYC/CTNNB1/EGR1/NOTCH1/SMAD4/STAT1/CITED1/BCL2	9
indirect_ppi	BP	GO:0000054	ribosomal subunit export from nucleus	3/380	14/18866	0.00250179	0.00884458	0.00486638	XPO1/RIOK2/RAN	3
indirect_ppi	BP	GO:0021781	glial cell fate commitment	3/380	14/18866	0.00250179	0.00884458	0.00486638	SOX9/CTNNB1/PAX6	3
indirect_ppi	BP	GO:0031958	corticosteroid receptor signaling pathway	3/380	14/18866	0.00250179	0.00884458	0.00486638	NR3C1/ARID1A/PHB	3
indirect_ppi	BP	GO:0032042	mitochondrial DNA metabolic process	3/380	14/18866	0.00250179	0.00884458	0.00486638	TP53/PPARGC1A/PARP1	3
indirect_ppi	BP	GO:0032688	negative regulation of interferon-beta production	3/380	14/18866	0.00250179	0.00884458	0.00486638	RELB/YY1/REL	3
indirect_ppi	BP	GO:0033750	ribosome localization	3/380	14/18866	0.00250179	0.00884458	0.00486638	XPO1/RIOK2/RAN	3
indirect_ppi	BP	GO:0035112	genitalia morphogenesis	3/380	14/18866	0.00250179	0.00884458	0.00486638	AR/CTNNB1/TP63	3
indirect_ppi	BP	GO:0044154	histone H3-K14 acetylation	3/380	14/18866	0.00250179	0.00884458	0.00486638	KAT2A/SIRT1/ING5	3
indirect_ppi	BP	GO:0045605	negative regulation of epidermal cell differentiation	3/380	14/18866	0.00250179	0.00884458	0.00486638	EZH2/TP63/NOTCH1	3
indirect_ppi	BP	GO:0072425	signal transduction involved in G2 DNA damage checkpoint	3/380	14/18866	0.00250179	0.00884458	0.00486638	BRCA1/CDC14B/CHEK1	3
indirect_ppi	BP	GO:1901836	regulation of transcription of nucleolar large rRNA by RNA polymerase I	3/380	14/18866	0.00250179	0.00884458	0.00486638	SMARCB1/SMARCA4/NCL	3
indirect_ppi	BP	GO:0072001	renal system development	14/380	292/18866	0.00251501	0.00888384	0.00488799	SOX9/MYC/CTNNB1/TP73/SMAD1/EGR1/NOTCH1/SMAD4/SMAD3/STAT1/TFAP2A/SMAD2/CITED1/BCL2	14
direct_ppi	BP	GO:0042593	glucose homeostasis	3/15	245/18866	0.00087697	0.00891587	0.00347387	SMARCB1/SMARCA4/TCF7L2	3
direct_ppi	BP	GO:0033500	carbohydrate homeostasis	3/15	246/18866	0.000887373	0.00894317	0.00348451	SMARCB1/SMARCA4/TCF7L2	3
indirect_ppi	MF	GO:0050681	androgen receptor binding	4/381	28/18352	0.00252383	0.00898186	0.00568447	SMARCA4/EP300/DDX5/DAXX	4
indirect_ppi	BP	GO:0018107	peptidyl-threonine phosphorylation	8/380	117/18866	0.00255158	0.00899149	0.00494721	HIPK2/AKT1/CHEK1/PRKDC/CSNK2B/BCL2/TAF1/CSNK2A2	8
indirect_ppi	BP	GO:0030282	bone mineralization	8/380	117/18866	0.00255158	0.00899149	0.00494721	SOX9/GATA1/TWIST1/HIF1A/SMAD3/TFAP2A/ATF4/ERCC2	8
indirect_ppi	BP	GO:0015931	nucleobase-containing compound transport	13/380	261/18866	0.0025519	0.00899149	0.00494721	XPO1/IWS1/RIOK2/HSF1/RAN/SUPT6H/WDR33/HNRNPU/U2AF2/YBX1/SETD2/POLR2D/DHX9	13
indirect_ppi	BP	GO:0001835	blastocyst hatching	4/380	29/18866	0.00258338	0.00906444	0.00498735	HCFC1/CTR9/ASF1B/UBE2A	4
indirect_ppi	BP	GO:0035188	hatching	4/380	29/18866	0.00258338	0.00906444	0.00498735	HCFC1/CTR9/ASF1B/UBE2A	4
indirect_ppi	BP	GO:0043153	entrainment of circadian clock by photoperiod	4/380	29/18866	0.00258338	0.00906444	0.00498735	TP53/PPP1CC/PPP1CA/PML	4
indirect_ppi	BP	GO:0048873	homeostasis of number of cells within a tissue	4/380	29/18866	0.00258338	0.00906444	0.00498735	SOX9/GATA1/NOTCH1/BCL2	4
indirect_ppi	BP	GO:0071684	organism emergence from protective structure	4/380	29/18866	0.00258338	0.00906444	0.00498735	HCFC1/CTR9/ASF1B/UBE2A	4
direct_ppi	BP	GO:0043543	protein acylation	3/15	248/18866	0.000908413	0.0090763	0.00353638	SMARCB1/EP300/HCFC1	3
direct_ppi	BP	GO:0045747	positive regulation of Notch signaling pathway	2/15	57/18866	0.000918215	0.00909582	0.00354399	ZMIZ1/EP300	2
indirect_ppi	BP	GO:0010952	positive regulation of peptidase activity	11/380	201/18866	0.00261191	0.00915693	0.00503824	HMGB1/HSF1/MYC/TRAF2/PPARG/SIRT1/SMAD3/STAT3/PML/MAPK14/HSPD1	11
indirect_ppi	CC	GO:0099523	presynaptic cytosol	3/380	14/19559	0.00225839	0.00922576	0.00612016	HSPA8/CTBP2/HTT	3
direct_ppi	BP	GO:1901991	negative regulation of mitotic cell cycle phase transition	3/15	251/18866	0.000940566	0.00923827	0.00359949	EP300/TP53/CNOT6	3
indirect_ppi	BP	GO:0035914	skeletal muscle cell differentiation	6/380	69/18866	0.00264492	0.00925723	0.00509343	RB1/FOS/DDX5/EGR1/NOTCH1/ATF3	6
indirect_ppi	BP	GO:0060038	cardiac muscle cell proliferation	6/380	69/18866	0.00264492	0.00925723	0.00509343	ARID2/TP73/SMAD1/NOTCH1/MAPK14/RXRA	6
indirect_ppi	BP	GO:0007052	mitotic spindle organization	8/380	118/18866	0.00269029	0.00940039	0.00517219	TACC2/RAN/KPNB1/SMC1A/HNRNPU/HSPA1B/HSPA1A/CHEK2	8
indirect_ppi	BP	GO:0021987	cerebral cortex development	8/380	118/18866	0.00269029	0.00940039	0.00517219	ZMIZ1/TACC2/NCOA1/CTNNB1/PAX6/HIF1A/POU3F2/CSNK2A2	8
indirect_ppi	CC	GO:0005819	spindle	16/380	367/19559	0.00233227	0.00942728	0.00625384	RB1/HSF1/NR3C1/NCOR1/HDAC3/PPP2CB/CTNNB1/CDC14B/SMC1A/KAT2A/AKT1/HNRNPU/PPP2CA/MAPK14/CSNK1D/ERCC2	16
indirect_ppi	BP	GO:0009409	response to cold	5/380	48/18866	0.00271577	0.00946581	0.00520819	FOS/PPARG/PPARGC1A/NFKBIA/HSPD1	5
indirect_ppi	BP	GO:0016574	histone ubiquitination	5/380	48/18866	0.00271577	0.00946581	0.00520819	CTR9/HUWE1/UBE2A/CDK9/PAF1	5
indirect_ppi	BP	GO:0048701	embryonic cranial skeleton morphogenesis	5/380	48/18866	0.00271577	0.00946581	0.00520819	TWIST1/SMAD3/TFAP2A/SMAD2/SETD2	5
indirect_ppi	BP	GO:0021543	pallium development	10/380	173/18866	0.00272264	0.00948192	0.00521706	ZMIZ1/HDAC1/TACC2/EZH2/NCOA1/CTNNB1/PAX6/HIF1A/POU3F2/CSNK2A2	10
indirect_ppi	BP	GO:0050768	negative regulation of neurogenesis	14/380	295/18866	0.00275887	0.00960014	0.0052821	TP53/SOX9/HDAC2/THRB/CTNNB1/PAX6/TP73/MED1/MDM2/NOTCH1/STAT3/FOXO3/CARM1/ASCL2	14
indirect_ppi	MF	GO:0035497	cAMP response element binding	3/381	14/18352	0.00272561	0.00962916	0.00609414	JUN/CREB1/ATF2	3
indirect_ppi	BP	GO:0022618	ribonucleoprotein complex assembly	12/380	233/18866	0.00280901	0.00976654	0.00537366	RUVBL1/HSP90AB1/TAF9/PRKDC/ATR/SMN2/SMN1/CLP1/LSM2/POLR2D/DHX9/XRCC5	12
indirect_ppi	BP	GO:0009880	embryonic pattern specification	6/380	70/18866	0.00284481	0.00988285	0.00543765	CTNNB1/SMAD1/SMAD4/SMAD3/SMAD2/CITED1	6
direct_ppi	BP	GO:0003007	heart morphogenesis	3/15	258/18866	0.00101839	0.00991862	0.00386457	ZMIZ1/TP53/SOX9	3
indirect_ppi	BP	GO:0045778	positive regulation of ossification	7/380	94/18866	0.00290422	0.0100643	0.00553748	CEBPB/CTNNB1/SMAD1/TP63/SMAD3/TFAP2A/JUND	7
indirect_ppi	BP	GO:0060993	kidney morphogenesis	7/380	94/18866	0.00290422	0.0100643	0.00553748	SOX9/MYC/CTNNB1/SMAD4/STAT1/CITED1/BCL2	7
indirect_ppi	BP	GO:1901992	positive regulation of mitotic cell cycle phase transition	7/380	94/18866	0.00290422	0.0100643	0.00553748	SMARCD3/RB1/SIN3A/TFDP1/MDM2/AKT1/APEX1	7
indirect_ppi	BP	GO:0060348	bone development	11/380	204/18866	0.00292748	0.010126	0.00557145	EP300/TP53/SOX9/SRC/TWIST1/KAT2A/MED1/SMAD1/CARM1/TFAP2A/MSX1	11
indirect_ppi	BP	GO:0033688	regulation of osteoblast proliferation	4/380	30/18866	0.00293407	0.010126	0.00557145	GATA1/SMAD3/ABL1/BCL2	4
indirect_ppi	BP	GO:0036475	neuron death in response to oxidative stress	4/380	30/18866	0.00293407	0.010126	0.00557145	CTNNB1/HIF1A/PARP1/ATF4	4
indirect_ppi	BP	GO:0070168	negative regulation of biomineral tissue development	4/380	30/18866	0.00293407	0.010126	0.00557145	SOX9/GATA1/HIF1A/NOTCH1	4
indirect_ppi	BP	GO:0110150	negative regulation of biomineralization	4/380	30/18866	0.00293407	0.010126	0.00557145	SOX9/GATA1/HIF1A/NOTCH1	4
indirect_ppi	BP	GO:0002067	glandular epithelial cell differentiation	5/380	49/18866	0.00297529	0.0102347	0.00563124	PAX6/TP63/NOTCH1/MEN1/RXRA	5
indirect_ppi	BP	GO:0042149	cellular response to glucose starvation	5/380	49/18866	0.00297529	0.0102347	0.00563124	TP53/HSPA5/FOXO3/BCL2/ATF4	5
indirect_ppi	BP	GO:0045058	T cell selection	5/380	49/18866	0.00297529	0.0102347	0.00563124	TOX/STK11/STAT3/STAT6/BCL2	5
indirect_ppi	BP	GO:0048641	regulation of skeletal muscle tissue development	5/380	49/18866	0.00297529	0.0102347	0.00563124	CTNNB1/TWIST1/DDX5/BCL2/HDAC9	5
indirect_ppi	BP	GO:1904018	positive regulation of vasculature development	12/380	235/18866	0.00301115	0.0103496	0.00569446	BRCA1/SP1/TWIST1/SIRT1/SMAD1/EGR1/HIF1A/HIPK2/NOTCH1/STAT3/ABL1/HDAC9	12
indirect_ppi	BP	GO:0002292	T cell differentiation involved in immune response	6/380	71/18866	0.0030558	0.0104321	0.00573987	HMGB1/RELB/BCL6/STAT3/STAT6/BCL3	6
indirect_ppi	BP	GO:0014823	response to activity	6/380	71/18866	0.0030558	0.0104321	0.00573987	HSF1/CREB1/HIF1A/PPARGC1A/PRKDC/HSPD1	6
indirect_ppi	BP	GO:0032785	negative regulation of DNA-templated transcription, elongation	3/380	15/18866	0.00308088	0.0104321	0.00573987	EZH2/HNRNPU/SUPT4H1	3
indirect_ppi	BP	GO:0034349	glial cell apoptotic process	3/380	15/18866	0.00308088	0.0104321	0.00573987	TP53/RB1/TRAF2	3
indirect_ppi	BP	GO:0035635	entry of bacterium into host cell	3/380	15/18866	0.00308088	0.0104321	0.00573987	SRC/CTNNB1/GRB2	3
indirect_ppi	BP	GO:0043374	CD8-positive, alpha-beta T cell differentiation	3/380	15/18866	0.00308088	0.0104321	0.00573987	TOX/IRF1/BCL2	3
indirect_ppi	BP	GO:0043517	positive regulation of DNA damage response, signal transduction by p53 class mediator	3/380	15/18866	0.00308088	0.0104321	0.00573987	DDX5/ATR/MSX1	3
indirect_ppi	BP	GO:0043518	negative regulation of DNA damage response, signal transduction by p53 class mediator	3/380	15/18866	0.00308088	0.0104321	0.00573987	TWIST1/SIRT1/MDM2	3
indirect_ppi	BP	GO:0044849	estrous cycle	3/380	15/18866	0.00308088	0.0104321	0.00573987	NCOA1/NCOR2/EGR1	3
indirect_ppi	BP	GO:0045346	regulation of MHC class II biosynthetic process	3/380	15/18866	0.00308088	0.0104321	0.00573987	HDAC2/SIRT1/TAF7	3
indirect_ppi	BP	GO:0046606	negative regulation of centrosome cycle	3/380	15/18866	0.00308088	0.0104321	0.00573987	BRCA1/KAT2B/KAT2A	3
indirect_ppi	BP	GO:0071428	rRNA-containing ribonucleoprotein complex export from nucleus	3/380	15/18866	0.00308088	0.0104321	0.00573987	XPO1/RIOK2/RAN	3
indirect_ppi	BP	GO:0072075	metanephric mesenchyme development	3/380	15/18866	0.00308088	0.0104321	0.00573987	MYC/SMAD4/STAT1	3
indirect_ppi	BP	GO:1900119	positive regulation of execution phase of apoptosis	3/380	15/18866	0.00308088	0.0104321	0.00573987	TP53/HSF1/TP53BP2	3
indirect_ppi	BP	GO:0010634	positive regulation of epithelial cell migration	10/380	176/18866	0.00308149	0.0104321	0.00573987	SOX9/SRC/HMGB1/JUN/SP1/SIRT1/HIF1A/AKT1/ABL1/HDAC9	10
indirect_ppi	BP	GO:0045638	negative regulation of myeloid cell differentiation	7/380	95/18866	0.00308228	0.0104321	0.00573987	MYC/CTR9/CTNNB1/GABPA/PIAS3/NFKBIA/PAF1	7
indirect_ppi	BP	GO:0060337	type I interferon signaling pathway	7/380	95/18866	0.00308228	0.0104321	0.00573987	STAT2/HSP90AB1/IRF1/EGR1/IRF2/IRF3/STAT1	7
indirect_ppi	BP	GO:0071357	cellular response to type I interferon	7/380	95/18866	0.00308228	0.0104321	0.00573987	STAT2/HSP90AB1/IRF1/EGR1/IRF2/IRF3/STAT1	7
indirect_ppi	BP	GO:0097194	execution phase of apoptosis	7/380	95/18866	0.00308228	0.0104321	0.00573987	TP53/HMGB1/HSF1/KPNB1/AKT1/BCL2L1/TP53BP2	7
indirect_ppi	BP	GO:1900542	regulation of purine nucleotide metabolic process	8/380	121/18866	0.00314202	0.0106258	0.00584642	EP300/NCOR1/OGT/HIF1A/PPARGC1A/PPARA/STAT3/PARP1	8
direct_ppi	MF	GO:0016922	nuclear receptor binding	2/15	101/18352	0.00300521	0.0108	0.0035588	SMARCA4/EP300	2
indirect_ppi	CC	GO:0031011	Ino80 complex	3/380	15/19559	0.0027826	0.0109032	0.00723296	RUVBL1/ACTL6A/YY1	3
indirect_ppi	CC	GO:0033202	DNA helicase complex	3/380	15/19559	0.0027826	0.0109032	0.00723296	RUVBL1/ACTL6A/YY1	3
indirect_ppi	CC	GO:0098831	presynaptic active zone cytoplasmic component	3/380	15/19559	0.0027826	0.0109032	0.00723296	CTBP1/CTNNB1/CTBP2	3
indirect_ppi	BP	GO:0050873	brown fat cell differentiation	5/380	50/18866	0.00325225	0.0109809	0.00604181	CEBPB/SIRT1/PPARGC1A/HNRNPU/MAPK14	5
indirect_ppi	BP	GO:2000725	regulation of cardiac muscle cell differentiation	5/380	50/18866	0.00325225	0.0109809	0.00604181	KAT2A/YY1/PPARA/SMAD4/PIN1	5
indirect_ppi	BP	GO:0061515	myeloid cell development	6/380	72/18866	0.00327824	0.0110598	0.00608522	EP300/SRC/GATA1/MED1/BCL6/ERCC2	6
direct_ppi	BP	GO:1901988	negative regulation of cell cycle phase transition	3/15	270/18866	0.00116113	0.0112145	0.0043695	EP300/TP53/CNOT6	3
indirect_ppi	MF	GO:0051082	unfolded protein binding	8/381	118/18352	0.0032315	0.0113337	0.00717289	HSPA8/CHAF1A/HSPA5/HSP90AB1/HSPA1B/HSPA1A/CCT6A/HSPD1	8
indirect_ppi	MF	GO:0030332	cyclin binding	4/381	30/18352	0.00326973	0.0113853	0.00720554	HDAC3/GPS2/CDK2/XRCC6	4
indirect_ppi	BP	GO:0035710	CD4-positive, alpha-beta T cell activation	7/380	97/18866	0.00346332	0.0116561	0.00641334	HMGB1/RELB/TOX/BCL6/STAT3/STAT6/BCL3	7
indirect_ppi	BP	GO:0048704	embryonic skeletal system morphogenesis	7/380	97/18866	0.00346332	0.0116561	0.00641334	HOXA6/CTNNB1/TWIST1/SMAD3/TFAP2A/SMAD2/SETD2	7
indirect_ppi	BP	GO:0120162	positive regulation of cold-induced thermogenesis	7/380	97/18866	0.00346332	0.0116561	0.00641334	CEBPB/HSF1/HDAC3/OGT/PPARGC1A/STAT6/CNOT3	7
indirect_ppi	BP	GO:0002761	regulation of myeloid leukocyte differentiation	8/380	123/18866	0.00347449	0.0116751	0.00642375	RB1/CEBPB/FOS/JUN/MYC/CREB1/CTNNB1/PIAS3	8
indirect_ppi	BP	GO:0006140	regulation of nucleotide metabolic process	8/380	123/18866	0.00347449	0.0116751	0.00642375	EP300/NCOR1/OGT/HIF1A/PPARGC1A/PPARA/STAT3/PARP1	8
indirect_ppi	CC	GO:0008287	protein serine/threonine phosphatase complex	5/380	51/19559	0.00304246	0.011683	0.00775026	PPP1CC/PPP1CA/PPP2CB/PPP2R5C/PPP2CA	5
indirect_ppi	CC	GO:1903293	phosphatase complex	5/380	51/19559	0.00304246	0.011683	0.00775026	PPP1CC/PPP1CA/PPP2CB/PPP2R5C/PPP2CA	5
direct_ppi	BP	GO:0046824	positive regulation of nucleocytoplasmic transport	2/15	66/18866	0.00122898	0.0117718	0.00458662	TP53/TCF7L2	2
indirect_ppi	BP	GO:0072078	nephron tubule morphogenesis	6/380	73/18866	0.00351254	0.0117841	0.00648373	SOX9/MYC/CTNNB1/SMAD4/CITED1/BCL2	6
indirect_ppi	BP	GO:1902117	positive regulation of organelle assembly	6/380	73/18866	0.00351254	0.0117841	0.00648373	CNOT6/SRC/HTT/MAPK9/CNOT2/CNOT1	6
indirect_ppi	BP	GO:0032206	positive regulation of telomere maintenance	5/380	51/18866	0.00354729	0.0118912	0.00654266	CTNNB1/PML/ATR/CCT6A/XRCC5	5
indirect_ppi	BP	GO:0071826	ribonucleoprotein complex subunit organization	12/380	240/18866	0.00356846	0.0119398	0.00656941	RUVBL1/HSP90AB1/TAF9/PRKDC/ATR/SMN2/SMN1/CLP1/LSM2/POLR2D/DHX9/XRCC5	12
indirect_ppi	BP	GO:0006261	DNA-dependent DNA replication	9/380	151/18866	0.00357031	0.0119398	0.00656941	CCNE1/FEN1/CDK2/BCL6/PRIM1/CDK9/CHEK2/POLA1/BLM	9
indirect_ppi	BP	GO:2001056	positive regulation of cysteine-type endopeptidase activity	9/380	151/18866	0.00357031	0.0119398	0.00656941	HMGB1/HSF1/MYC/TRAF2/PPARG/SIRT1/SMAD3/PML/HSPD1	9
direct_ppi	BP	GO:0045165	cell fate commitment	3/15	278/18866	0.00126299	0.0119984	0.00467491	TP53/SOX9/TCF7L2	3
indirect_ppi	BP	GO:0000956	nuclear-transcribed mRNA catabolic process	11/380	210/18866	0.00365067	0.0121989	0.00671195	CNOT6/CNOT4/DDX5/PPP2CA/RPS27A/CNOT3/CNOT2/CNOT1/LSM2/POLR2G/POLR2D	11
indirect_ppi	BP	GO:0014020	primary neural tube formation	7/380	98/18866	0.00366679	0.0122236	0.00672556	ARID1A/TWIST1/KAT2A/HIF1A/ABL1/SETD2/BRD2	7
indirect_ppi	BP	GO:0030316	osteoclast differentiation	7/380	98/18866	0.00366679	0.0122236	0.00672556	SRC/CEBPB/FOS/CREB1/CTNNB1/PIAS3/MAPK14	7
indirect_ppi	BP	GO:0044728	DNA methylation or demethylation	7/380	98/18866	0.00366679	0.0122236	0.00672556	BRCA1/FOS/MYC/TOX/EZH2/APEX1/PARP1	7
indirect_ppi	BP	GO:0038093	Fc receptor signaling pathway	12/380	241/18866	0.00368932	0.0122686	0.0067503	RELA/ACTB/SRC/FOS/ACTG1/JUN/HSP90AB1/NFATC1/CHUK/ABL1/MAPK9/GRB2	12
indirect_ppi	BP	GO:0051028	mRNA transport	9/380	152/18866	0.00372951	0.0122686	0.0067503	XPO1/IWS1/HSF1/SUPT6H/WDR33/U2AF2/SETD2/POLR2D/DHX9	9
indirect_ppi	BP	GO:0010743	regulation of macrophage derived foam cell differentiation	4/380	32/18866	0.0037303	0.0122686	0.0067503	PPARG/PPARA/MAPK9/NFKBIA	4
indirect_ppi	BP	GO:0032350	regulation of hormone metabolic process	4/380	32/18866	0.0037303	0.0122686	0.0067503	TCF7L2/EGR1/HIF1A/PPARGC1A	4
indirect_ppi	BP	GO:0048730	epidermis morphogenesis	4/380	32/18866	0.0037303	0.0122686	0.0067503	CTNNB1/TP63/NOTCH1/BCL2	4
indirect_ppi	BP	GO:0051385	response to mineralocorticoid	4/380	32/18866	0.0037303	0.0122686	0.0067503	SRC/FOS/FOXO3/PARP1	4
indirect_ppi	BP	GO:0060317	cardiac epithelial to mesenchymal transition	4/380	32/18866	0.0037303	0.0122686	0.0067503	TWIST1/NOTCH1/SMAD4/MSX1	4
indirect_ppi	BP	GO:0061036	positive regulation of cartilage development	4/380	32/18866	0.0037303	0.0122686	0.0067503	SOX9/RELA/SMAD1/SMAD3	4
indirect_ppi	BP	GO:0071295	cellular response to vitamin	4/380	32/18866	0.0037303	0.0122686	0.0067503	VDR/PPARG/MED1/MDM2	4
indirect_ppi	BP	GO:0071353	cellular response to interleukin-4	4/380	32/18866	0.0037303	0.0122686	0.0067503	HSPA5/HSP90AB1/STAT6/PML	4
indirect_ppi	BP	GO:0097421	liver regeneration	4/380	32/18866	0.0037303	0.0122686	0.0067503	CEBPB/EZH2/CSNK2B/CSNK2A2	4
indirect_ppi	BP	GO:0036124	histone H3-K9 trimethylation	3/380	16/18866	0.00373569	0.0122686	0.0067503	SMARCB1/SIRT1/SUV39H2	3
indirect_ppi	BP	GO:0045342	MHC class II biosynthetic process	3/380	16/18866	0.00373569	0.0122686	0.0067503	HDAC2/SIRT1/TAF7	3
indirect_ppi	BP	GO:0060572	morphogenesis of an epithelial bud	3/380	16/18866	0.00373569	0.0122686	0.0067503	AR/CTNNB1/TP63	3
indirect_ppi	BP	GO:0060850	regulation of transcription involved in cell fate commitment	3/380	16/18866	0.00373569	0.0122686	0.0067503	CEBPB/PPARG/PAX6	3
indirect_ppi	BP	GO:0072283	metanephric renal vesicle morphogenesis	3/380	16/18866	0.00373569	0.0122686	0.0067503	CTNNB1/STAT1/CITED1	3
indirect_ppi	BP	GO:0090083	regulation of inclusion body assembly	3/380	16/18866	0.00373569	0.0122686	0.0067503	HSF1/HSPA1B/HSPA1A	3
indirect_ppi	BP	GO:1901201	regulation of extracellular matrix assembly	3/380	16/18866	0.00373569	0.0122686	0.0067503	SOX9/NOTCH1/SMAD3	3
indirect_ppi	BP	GO:1902969	mitotic DNA replication	3/380	16/18866	0.00373569	0.0122686	0.0067503	BCL6/CHEK2/POLA1	3
indirect_ppi	BP	GO:0021536	diencephalon development	6/380	74/18866	0.00375905	0.0123261	0.00678193	NCOA1/CREB1/PAX6/POU3F2/UBB/MSX1	6
indirect_ppi	BP	GO:0051865	protein autoubiquitination	6/380	74/18866	0.00375905	0.0123261	0.00678193	BRCA1/TRAF2/CNOT4/MDM2/UBE2A/TAF1	6
indirect_ppi	BP	GO:0010950	positive regulation of endopeptidase activity	10/380	181/18866	0.00376247	0.0123276	0.0067828	HMGB1/HSF1/MYC/TRAF2/PPARG/SIRT1/SMAD3/STAT3/PML/HSPD1	10
direct_ppi	BP	GO:0016579	protein deubiquitination	3/15	283/18866	0.00132944	0.012527	0.00488087	EP300/HCFC1/TP53	3
indirect_ppi	BP	GO:0032330	regulation of chondrocyte differentiation	5/380	52/18866	0.00386106	0.012631	0.00694972	SOX9/RELA/CTNNB1/MAF/SMAD3	5
indirect_ppi	BP	GO:2001238	positive regulation of extrinsic apoptotic signaling pathway	5/380	52/18866	0.00386106	0.012631	0.00694972	PPP1CA/TRAF2/ATF3/PML/WWOX	5
indirect_ppi	BP	GO:0031123	RNA 3'-end processing	9/380	153/18866	0.00389422	0.0127296	0.00700397	HSF1/CTR9/BARD1/WDR33/U2AF2/CDK9/PAF1/CLP1/POLR2D	9
indirect_ppi	MF	GO:0140142	nucleocytoplasmic carrier activity	4/381	31/18352	0.00369352	0.012769	0.00808132	XPO1/RAN/KPNB1/KPNA2	4
direct_ppi	BP	GO:0001756	somitogenesis	2/15	70/18866	0.00138114	0.012834	0.00500048	EP300/TP53	2
direct_ppi	BP	GO:0000082	G1/S transition of mitotic cell cycle	3/15	287/18866	0.00138417	0.012834	0.00500048	EP300/TP53/CNOT6	3
indirect_ppi	CC	GO:0045120	pronucleus	3/380	16/19559	0.00337579	0.0128347	0.00851424	TBP/HSF1/EZH2	3
indirect_ppi	BP	GO:0018210	peptidyl-threonine modification	8/380	126/18866	0.00402359	0.0131321	0.00722541	HIPK2/AKT1/CHEK1/PRKDC/CSNK2B/BCL2/TAF1/CSNK2A2	8
indirect_ppi	BP	GO:0045814	negative regulation of gene expression, epigenetic	8/380	126/18866	0.00402359	0.0131321	0.00722541	RBBP4/HDAC2/HMGB1/SIN3A/EZH2/HIRA/CTBP1/SIRT1	8
indirect_ppi	BP	GO:0022412	cellular process involved in reproduction in multicellular organism	16/380	375/18866	0.00407787	0.0132989	0.00731721	ZMIZ1/ETV5/ETV6/SRC/SMARCA2/HSF1/CTNNB1/RFX2/AKT1/ING2/FOXO3/UBB/BCL2L1/MSH2/BCL2/TAF4B	16
indirect_ppi	BP	GO:1901342	regulation of vasculature development	18/380	444/18866	0.00408721	0.0133191	0.00732829	BRCA1/SP1/PPARG/CTNNB1/TWIST1/SIRT1/NFATC1/SMAD1/EGR1/HIF1A/HIPK2/NOTCH1/STAT3/ATF2/STAT1/PML/ABL1/HDAC9	18
direct_ppi	BP	GO:0003407	neural retina development	2/15	72/18866	0.00146043	0.0133279	0.00519292	SMARCA4/SOX9	2
direct_ppi	BP	GO:0061035	regulation of cartilage development	2/15	72/18866	0.00146043	0.0133279	0.00519292	RELA/SOX9	2
indirect_ppi	BP	GO:0035282	segmentation	7/380	100/18866	0.00410087	0.0133532	0.00734709	EP300/TP53/KAT2A/NOTCH1/SMAD4/SMAD3/PRKDC	7
direct_ppi	BP	GO:0006283	transcription-coupled nucleotide-excision repair	2/15	73/18866	0.00150088	0.0133952	0.00521914	EP300/POLR2A	2
direct_ppi	BP	GO:0042795	snRNA transcription by RNA polymerase II	2/15	73/18866	0.00150088	0.0133952	0.00521914	TBP/POLR2A	2
direct_ppi	BP	GO:0031647	regulation of protein stability	3/15	296/18866	0.00151247	0.0133952	0.00521914	EP300/HCFC1/TP53	3
direct_ppi	BP	GO:0009301	snRNA transcription	2/15	74/18866	0.00154187	0.0133952	0.00521914	TBP/POLR2A	2
direct_ppi	BP	GO:0032481	positive regulation of type I interferon production	2/15	74/18866	0.00154187	0.0133952	0.00521914	EP300/RELA	2
direct_ppi	BP	GO:0070646	protein modification by small protein removal	3/15	300/18866	0.00157182	0.0133952	0.00521914	EP300/HCFC1/TP53	3
direct_ppi	BP	GO:0006353	DNA-templated transcription, termination	2/15	75/18866	0.00158338	0.0133952	0.00521914	TBP/POLR2A	2
direct_ppi	BP	GO:0033143	regulation of intracellular steroid hormone receptor signaling pathway	2/15	75/18866	0.00158338	0.0133952	0.00521914	SMARCA4/EP300	2
direct_ppi	BP	GO:0035019	somatic stem cell population maintenance	2/15	75/18866	0.00158338	0.0133952	0.00521914	POLR2A/SOX9	2
direct_ppi	BP	GO:0043627	response to estrogen	2/15	75/18866	0.00158338	0.0133952	0.00521914	EP300/RBBP5	2
direct_ppi	BP	GO:0090068	positive regulation of cell cycle process	3/15	302/18866	0.00160204	0.0134548	0.00524236	EP300/TP53/CNOT6	3
direct_ppi	MF	GO:0042826	histone deacetylase binding	2/15	115/18352	0.00387516	0.0135043	0.00444994	TP53/RELA	2
indirect_ppi	BP	GO:0003338	metanephros morphogenesis	4/380	33/18866	0.0041784	0.0135532	0.00745712	SOX9/CTNNB1/STAT1/CITED1	4
indirect_ppi	BP	GO:0009648	photoperiodism	4/380	33/18866	0.0041784	0.0135532	0.00745712	TP53/PPP1CC/PPP1CA/PML	4
indirect_ppi	BP	GO:0010039	response to iron ion	4/380	33/18866	0.0041784	0.0135532	0.00745712	MDM2/HIF1A/TFAP2A/BCL2	4
indirect_ppi	BP	GO:0010464	regulation of mesenchymal cell proliferation	4/380	33/18866	0.0041784	0.0135532	0.00745712	SOX9/MYC/CTNNB1/STAT1	4
indirect_ppi	BP	GO:0040018	positive regulation of multicellular organism growth	4/380	33/18866	0.0041784	0.0135532	0.00745712	HSF1/CREB1/POU3F2/BCL2	4
indirect_ppi	BP	GO:1905477	positive regulation of protein localization to membrane	8/380	127/18866	0.00422075	0.0136729	0.00752297	TP53/TFDP1/TP73/TP63/AKT1/E2F1/TP53BP2/BCL2	8
indirect_ppi	BP	GO:0001936	regulation of endothelial cell proliferation	10/380	184/18866	0.00422504	0.0136729	0.00752297	HMGB1/JUN/SP1/PPARG/NR4A1/SIRT1/HIF1A/AKT1/STAT3/STAT1	10
indirect_ppi	BP	GO:0046328	regulation of JNK cascade	10/380	184/18866	0.00422504	0.0136729	0.00752297	HMGB1/NCOR1/TRAF2/HDAC3/GPS2/HIPK2/AKT1/MEN1/DAXX/ERCC6	10
indirect_ppi	MF	GO:0001161	intronic transcription regulatory region sequence-specific DNA binding	3/381	16/18352	0.00406617	0.0138593	0.00877136	HSF1/BCL6/RXRA	3
indirect_ppi	MF	GO:0071837	HMG box domain binding	3/381	16/18352	0.00406617	0.0138593	0.00877136	JUN/SP1/PAX6	3
indirect_ppi	BP	GO:0033077	T cell differentiation in thymus	6/380	76/18866	0.00429027	0.0138733	0.00763324	TP53/TOX/STK11/CTNNB1/PRKDC/BCL2	6
direct_ppi	BP	GO:0061418	regulation of transcription from RNA polymerase II promoter in response to hypoxia	2/15	77/18866	0.00166801	0.0139012	0.00541631	EP300/TP53	2
direct_ppi	BP	GO:0042063	gliogenesis	3/15	307/18866	0.00167918	0.0139012	0.00541631	ZMIZ1/RELA/SOX9	3
indirect_ppi	MF	GO:0051721	protein phosphatase 2A binding	4/381	32/18352	0.00415307	0.0139918	0.00885518	TP53/AKT1/STAT1/BCL2	4
indirect_ppi	MF	GO:0045296	cadherin binding	15/381	332/18352	0.00416285	0.0139918	0.00885518	HCFC1/RUVBL1/SRC/HSPA8/PPP1CA/RAN/HSPA5/CTNNB1/NOP56/HSP90AB1/STAT1/CSNK1D/PPP1R13L/HSPA1A/HNRNPK	15
direct_ppi	BP	GO:0072332	intrinsic apoptotic signaling pathway by p53 class mediator	2/15	78/18866	0.00171112	0.0140652	0.00548019	EP300/TP53	2
indirect_ppi	BP	GO:0043491	protein kinase B signaling	13/380	278/18866	0.00435998	0.0140879	0.00775131	SOX9/TCF7L2/SRC/ESR1/PHB/STK11/HSP90AB1/SIRT1/AKT1/PPP2R5C/TXN/GRB2/TRIB3	13
direct_ppi	BP	GO:0044843	cell cycle G1/S phase transition	3/15	310/18866	0.00172658	0.0140923	0.00549074	EP300/TP53/CNOT6	3
indirect_ppi	CC	GO:0001650	fibrillar center	8/380	129/19559	0.00374336	0.0140927	0.00934875	SMARCB1/NOP56/NFIC/WDR33/TOP1/TAF1C/TAF4B/POLR2F	8
direct_ppi	BP	GO:0031016	pancreas development	2/15	79/18866	0.00175476	0.0142221	0.00554135	SOX9/TCF7L2	2
indirect_ppi	BP	GO:0003198	epithelial to mesenchymal transition involved in endocardial cushion formation	3/380	17/18866	0.00446907	0.0142651	0.00784881	NOTCH1/SMAD4/MSX1	3
indirect_ppi	BP	GO:0006474	N-terminal protein amino acid acetylation	3/380	17/18866	0.00446907	0.0142651	0.00784881	EP300/CREBBP/KAT2B	3
indirect_ppi	BP	GO:0008340	determination of adult lifespan	3/380	17/18866	0.00446907	0.0142651	0.00784881	TP53/MSH6/MSH2	3
indirect_ppi	BP	GO:0031000	response to caffeine	3/380	17/18866	0.00446907	0.0142651	0.00784881	HDAC2/PPARG/PPARGC1A	3
indirect_ppi	BP	GO:0035729	cellular response to hepatocyte growth factor stimulus	3/380	17/18866	0.00446907	0.0142651	0.00784881	RELA/CREB1/MED1	3
indirect_ppi	BP	GO:0038092	nodal signaling pathway	3/380	17/18866	0.00446907	0.0142651	0.00784881	CITED2/SMAD3/SMAD2	3
indirect_ppi	BP	GO:0043968	histone H2A acetylation	3/380	17/18866	0.00446907	0.0142651	0.00784881	RUVBL1/ACTL6A/YEATS4	3
indirect_ppi	BP	GO:0048385	regulation of retinoic acid receptor signaling pathway	3/380	17/18866	0.00446907	0.0142651	0.00784881	EZH2/CTBP2/CNOT1	3
indirect_ppi	BP	GO:0055012	ventricular cardiac muscle cell differentiation	3/380	17/18866	0.00446907	0.0142651	0.00784881	MEF2A/FHL2/RXRA	3
indirect_ppi	BP	GO:0060644	mammary gland epithelial cell differentiation	3/380	17/18866	0.00446907	0.0142651	0.00784881	CEBPB/HIF1A/AKT1	3
indirect_ppi	BP	GO:0090185	negative regulation of kidney development	3/380	17/18866	0.00446907	0.0142651	0.00784881	CTNNB1/STAT1/CITED1	3
indirect_ppi	BP	GO:1900363	regulation of mRNA polyadenylation	3/380	17/18866	0.00446907	0.0142651	0.00784881	HSF1/CTR9/CDK9	3
indirect_ppi	BP	GO:1901673	regulation of mitotic spindle assembly	3/380	17/18866	0.00446907	0.0142651	0.00784881	HNRNPU/HSPA1B/HSPA1A	3
indirect_ppi	BP	GO:1904948	midbrain dopaminergic neuron differentiation	3/380	17/18866	0.00446907	0.0142651	0.00784881	CTNNB1/CSNK1D/CSNK1E	3
indirect_ppi	BP	GO:1905331	negative regulation of morphogenesis of an epithelium	3/380	17/18866	0.00446907	0.0142651	0.00784881	CTNNB1/STAT1/CITED1	3
indirect_ppi	BP	GO:2000811	negative regulation of anoikis	3/380	17/18866	0.00446907	0.0142651	0.00784881	SRC/NOTCH1/BCL2	3
indirect_ppi	BP	GO:0071902	positive regulation of protein serine/threonine kinase activity	15/380	345/18866	0.00449763	0.0143454	0.00789298	SRC/EZH2/TRAF2/HSP90AB1/SIRT1/TP73/AKT1/UBB/PPP2CA/MAPK14/DAXX/RPS27A/ERCC6/UBC/MNAT1	15
direct_ppi	BP	GO:1901224	positive regulation of NIK/NF-kappaB signaling	2/15	80/18866	0.00179893	0.0144789	0.00564138	EP300/RELA	2
indirect_ppi	BP	GO:0032757	positive regulation of interleukin-8 production	5/380	54/18866	0.00454736	0.014482	0.00796816	RELA/HMGB1/STAT3/HSPA1B/HSPA1A	5
indirect_ppi	BP	GO:0034724	DNA replication-independent nucleosome organization	5/380	54/18866	0.00454736	0.014482	0.00796816	RBBP4/RUVBL1/SUPT16H/HIRA/ASF1B	5
indirect_ppi	BP	GO:0030500	regulation of bone mineralization	6/380	77/18866	0.00457573	0.0145503	0.00800576	SOX9/GATA1/TWIST1/HIF1A/SMAD3/TFAP2A	6
indirect_ppi	BP	GO:0061333	renal tubule morphogenesis	6/380	77/18866	0.00457573	0.0145503	0.00800576	SOX9/MYC/CTNNB1/SMAD4/CITED1/BCL2	6
indirect_ppi	BP	GO:1903900	regulation of viral life cycle	9/380	157/18866	0.00461081	0.0146508	0.00806103	TOP2B/HSPA8/PHB/DDX5/TSG101/NOTCH1/KPNA2/PML/BCL2	9
direct_ppi	BP	GO:0034644	cellular response to UV	2/15	81/18866	0.00184362	0.0146924	0.00572459	EP300/TP53	2
direct_ppi	BP	GO:0007568	aging	3/15	319/18866	0.00187379	0.0146924	0.00572459	ZMIZ1/TP53/RELA	3
direct_ppi	BP	GO:0009416	response to light stimulus	3/15	319/18866	0.00187379	0.0146924	0.00572459	EP300/TP53/RELA	3
direct_ppi	BP	GO:0016925	protein sumoylation	2/15	82/18866	0.00188885	0.0146924	0.00572459	ZMIZ1/RELA	2
direct_ppi	BP	GO:0045652	regulation of megakaryocyte differentiation	2/15	82/18866	0.00188885	0.0146924	0.00572459	EP300/RBBP5	2
indirect_ppi	BP	GO:0009649	entrainment of circadian clock	4/380	34/18866	0.00466146	0.0147671	0.00812504	TP53/PPP1CC/PPP1CA/PML	4
indirect_ppi	BP	GO:0032212	positive regulation of telomere maintenance via telomerase	4/380	34/18866	0.00466146	0.0147671	0.00812504	CTNNB1/ATR/CCT6A/XRCC5	4
indirect_ppi	BP	GO:0046685	response to arsenic-containing substance	4/380	34/18866	0.00466146	0.0147671	0.00812504	HSF1/ATF3/DAXX/ATF4	4
indirect_ppi	BP	GO:2000780	negative regulation of double-strand break repair	4/380	34/18866	0.00466146	0.0147671	0.00812504	HSF1/TWIST1/TP53BP1/ERCC6	4
direct_ppi	CC	GO:1990907	beta-catenin-TCF complex	1/15	11/19559	0.00840588	0.0147944	0.00283145	TCF7L2	1
indirect_ppi	CC	GO:0071004	U2-type prespliceosome	3/380	17/19559	0.00404064	0.0148474	0.00984942	U2AF2/SNRPN/SNRNP70	3
indirect_ppi	CC	GO:0071010	prespliceosome	3/380	17/19559	0.00404064	0.0148474	0.00984942	U2AF2/SNRPN/SNRNP70	3
indirect_ppi	CC	GO:0015030	Cajal body	6/380	78/19559	0.0040985	0.0148474	0.00984942	XPO1/CDK2/EFTUD2/SMN2/ELL/SMN1	6
indirect_ppi	CC	GO:0030684	preribosome	6/380	78/19559	0.0040985	0.0148474	0.00984942	RIOK2/NOB1/NOP56/UTP18/PRKDC/XRCC5	6
direct_ppi	BP	GO:0048145	regulation of fibroblast proliferation	2/15	83/18866	0.0019346	0.014948	0.00582416	ZMIZ1/TP53	2
direct_ppi	BP	GO:0048144	fibroblast proliferation	2/15	84/18866	0.00198087	0.0152042	0.00592398	ZMIZ1/TP53	2
indirect_ppi	BP	GO:0048661	positive regulation of smooth muscle cell proliferation	7/380	103/18866	0.00482358	0.0152692	0.00840129	JUN/PHB/MDM2/PPARGC1A/AKT1/STAT1/MNAT1	7
indirect_ppi	BP	GO:0048706	embryonic skeletal system development	8/380	130/18866	0.00485711	0.0153638	0.00845333	HOXA6/CTNNB1/TWIST1/SMAD3/SP3/TFAP2A/SMAD2/SETD2	8
direct_ppi	BP	GO:0032092	positive regulation of protein binding	2/15	85/18866	0.00202768	0.015461	0.00602405	EP300/TCF7L2	2
indirect_ppi	BP	GO:0003229	ventricular cardiac muscle tissue development	5/380	55/18866	0.00492116	0.0155547	0.00855837	MED1/NOTCH1/SMAD4/PPP1R13L/RXRA	5
direct_ppi	BP	GO:0045445	myoblast differentiation	2/15	86/18866	0.002075	0.0155682	0.00606581	SOX9/TCF7L2	2
direct_ppi	BP	GO:0071214	cellular response to abiotic stimulus	3/15	331/18866	0.00208203	0.0155682	0.00606581	EP300/TP53/SOX9	3
direct_ppi	BP	GO:0104004	cellular response to environmental stimulus	3/15	331/18866	0.00208203	0.0155682	0.00606581	EP300/TP53/SOX9	3
direct_ppi	BP	GO:0001942	hair follicle development	2/15	87/18866	0.00212285	0.0157717	0.00614509	RELA/SOX9	2
indirect_ppi	MF	GO:0010485	H4 histone acetyltransferase activity	3/381	17/18352	0.00486223	0.016009	0.0101318	OGT/KAT2A/WDR5	3
indirect_ppi	MF	GO:0030275	LRR domain binding	3/381	17/18352	0.00486223	0.016009	0.0101318	STK11/POLR2J/ATF4	3
indirect_ppi	MF	GO:0035173	histone kinase activity	3/381	17/18352	0.00486223	0.016009	0.0101318	BAZ1B/CDK2/CHEK1	3
indirect_ppi	BP	GO:0010508	positive regulation of autophagy	8/380	131/18866	0.00508478	0.0160478	0.00882966	HMGB1/STK11/SIRT1/KAT5/HIF1A/FOXO3/HTT/HUWE1	8
indirect_ppi	BP	GO:0019218	regulation of steroid metabolic process	8/380	131/18866	0.00508478	0.0160478	0.00882966	VDR/RAN/KPNB1/SP1/SIRT1/NFYB/EGR1/PPARGC1A	8
direct_ppi	BP	GO:0022404	molting cycle process	2/15	89/18866	0.00222012	0.0161374	0.00628757	RELA/SOX9	2
direct_ppi	BP	GO:0022405	hair cycle process	2/15	89/18866	0.00222012	0.0161374	0.00628757	RELA/SOX9	2
direct_ppi	BP	GO:0061053	somite development	2/15	89/18866	0.00222012	0.0161374	0.00628757	EP300/TP53	2
direct_ppi	BP	GO:0045930	negative regulation of mitotic cell cycle	3/15	341/18866	0.00226623	0.0161374	0.00628757	EP300/TP53/CNOT6	3
direct_ppi	BP	GO:0043044	ATP-dependent chromatin remodeling	2/15	90/18866	0.00226953	0.0161374	0.00628757	SMARCB1/SMARCA4	2
direct_ppi	BP	GO:0043470	regulation of carbohydrate catabolic process	2/15	90/18866	0.00226953	0.0161374	0.00628757	EP300/TP53	2
direct_ppi	BP	GO:0098773	skin epidermis development	2/15	90/18866	0.00226953	0.0161374	0.00628757	RELA/SOX9	2
direct_ppi	CC	GO:0000974	Prp19 complex	1/15	13/19559	0.00992712	0.0161775	0.00309618	POLR2A	1
direct_ppi	CC	GO:0044666	MLL3/4 complex	1/15	13/19559	0.00992712	0.0161775	0.00309618	RBBP5	1
indirect_ppi	BP	GO:0010259	multicellular organism aging	4/380	35/18866	0.00518069	0.0162646	0.00894896	TP53/MSH6/TP63/MSH2	4
indirect_ppi	BP	GO:0030513	positive regulation of BMP signaling pathway	4/380	35/18866	0.00518069	0.0162646	0.00894896	NOTCH1/SMAD4/SMAD2/MSX1	4
indirect_ppi	BP	GO:0033687	osteoblast proliferation	4/380	35/18866	0.00518069	0.0162646	0.00894896	GATA1/SMAD3/ABL1/BCL2	4
indirect_ppi	BP	GO:0045066	regulatory T cell differentiation	4/380	35/18866	0.00518069	0.0162646	0.00894896	TOX/KAT2A/IRF1/BCL6	4
indirect_ppi	BP	GO:0048821	erythrocyte development	4/380	35/18866	0.00518069	0.0162646	0.00894896	GATA1/MED1/BCL6/ERCC2	4
indirect_ppi	BP	GO:0071312	cellular response to alkaloid	4/380	35/18866	0.00518069	0.0162646	0.00894896	MDM2/PPARGC1A/BCL2L1/BLM	4
indirect_ppi	BP	GO:1904031	positive regulation of cyclin-dependent protein kinase activity	4/380	35/18866	0.00518069	0.0162646	0.00894896	SRC/HSP90AB1/AKT1/MNAT1	4
indirect_ppi	BP	GO:0000422	autophagy of mitochondrion	6/380	79/18866	0.00518828	0.0162646	0.00894896	TP53/HIF1A/PPARGC1A/HTT/HUWE1/CSNK2A2	6
indirect_ppi	BP	GO:0061726	mitochondrion disassembly	6/380	79/18866	0.00518828	0.0162646	0.00894896	TP53/HIF1A/PPARGC1A/HTT/HUWE1/CSNK2A2	6
indirect_ppi	BP	GO:0010839	negative regulation of keratinocyte proliferation	3/380	18/18866	0.00528362	0.0164797	0.00906729	VDR/KLF9/MED1	3
indirect_ppi	BP	GO:0032780	negative regulation of ATPase activity	3/380	18/18866	0.00528362	0.0164797	0.00906729	TP53/SIRT1/MNAT1	3
indirect_ppi	BP	GO:0046885	regulation of hormone biosynthetic process	3/380	18/18866	0.00528362	0.0164797	0.00906729	EGR1/HIF1A/PPARGC1A	3
indirect_ppi	BP	GO:0060192	negative regulation of lipase activity	3/380	18/18866	0.00528362	0.0164797	0.00906729	SORT1/ABL1/HDAC9	3
indirect_ppi	BP	GO:0060977	coronary vasculature morphogenesis	3/380	18/18866	0.00528362	0.0164797	0.00906729	ARID2/NOTCH1/SETD2	3
indirect_ppi	BP	GO:1902074	response to salt	3/380	18/18866	0.00528362	0.0164797	0.00906729	HSF1/HSPA5/DAXX	3
indirect_ppi	BP	GO:0070507	regulation of microtubule cytoskeleton organization	10/380	190/18866	0.0052843	0.0164797	0.00906729	XPO1/BRCA1/KAT2B/CTNNB1/KAT2A/HNRNPU/HSPA1B/CHEK1/ABL1/HSPA1A	10
indirect_ppi	BP	GO:0002712	regulation of B cell mediated immunity	5/380	56/18866	0.00531625	0.0165547	0.0091086	SUPT6H/BCL6/TP53BP1/STAT6/MSH2	5
indirect_ppi	BP	GO:0002889	regulation of immunoglobulin mediated immune response	5/380	56/18866	0.00531625	0.0165547	0.0091086	SUPT6H/BCL6/TP53BP1/STAT6/MSH2	5
indirect_ppi	BP	GO:0001101	response to acid chemical	8/380	132/18866	0.00532053	0.0165558	0.00910919	RELA/CEBPB/HSF1/CREB1/PPARGC1A/ATF2/CHUK/BCL2L1	8
indirect_ppi	BP	GO:0021549	cerebellum development	7/380	105/18866	0.00535606	0.0166541	0.00916324	TP53/EZH2/NCOA1/HSPA5/PPARGC1A/ABL1/CLP1	7
direct_ppi	BP	GO:0031058	positive regulation of histone modification	2/15	92/18866	0.00236993	0.0167484	0.00652566	SMARCB1/TP53	2
indirect_ppi	BP	GO:0051896	regulation of protein kinase B signaling	12/380	253/18866	0.00541393	0.0168216	0.0092554	TCF7L2/SRC/ESR1/PHB/STK11/HSP90AB1/SIRT1/AKT1/PPP2R5C/TXN/GRB2/TRIB3	12
indirect_ppi	MF	GO:0017069	snRNA binding	5/381	54/18352	0.00516081	0.0168773	0.0106813	HNRNPU/SNRNP70/EFTUD2/CDK9/LSM2	5
indirect_ppi	BP	GO:0051961	negative regulation of nervous system development	14/380	319/18866	0.00549488	0.0170605	0.00938687	TP53/SOX9/HDAC2/THRB/CTNNB1/PAX6/TP73/MED1/MDM2/NOTCH1/STAT3/FOXO3/CARM1/ASCL2	14
indirect_ppi	BP	GO:0140014	mitotic nuclear division	13/380	286/18866	0.00551116	0.0170886	0.00940236	RB1/RIOK2/RAN/HIRA/KPNB1/CDC14B/SMC1A/HNRNPU/HSPA1B/CHEK1/PIN1/HSPA1A/CHEK2	13
indirect_ppi	BP	GO:0035050	embryonic heart tube development	6/380	80/18866	0.00551614	0.0170886	0.00940236	CTNNB1/MED1/CITED2/HIF1A/NOTCH1/SMAD3	6
indirect_ppi	BP	GO:0055021	regulation of cardiac muscle tissue growth	6/380	80/18866	0.00551614	0.0170886	0.00940236	TP73/YY1/NOTCH1/PPARA/PIN1/MAPK14	6
indirect_ppi	CC	GO:0099524	postsynaptic cytosol	3/380	18/19559	0.00477961	0.017153	0.0113789	HSPA8/PIN1/HTT	3
indirect_ppi	BP	GO:0000086	G2/M transition of mitotic cell cycle	12/380	254/18866	0.00558252	0.0172816	0.00950851	SMARCD3/BRCA1/SIN3A/CDK2/CSNK1D/CSNK1E/CDK7/CHEK2/CCNH/BLM/MNAT1/TAF2	12
direct_ppi	CC	GO:0005665	RNA polymerase II, core complex	1/15	15/19559	0.0114462	0.0173231	0.00331542	POLR2A	1
direct_ppi	CC	GO:0005671	Ada2/Gcn5/Ada3 transcription activator complex	1/15	15/19559	0.0114462	0.0173231	0.00331542	HCFC1	1
direct_ppi	CC	GO:0030014	CCR4-NOT complex	1/15	16/19559	0.0122049	0.0173231	0.00331542	CNOT6	1
direct_ppi	CC	GO:0045120	pronucleus	1/15	16/19559	0.0122049	0.0173231	0.00331542	TBP	1
indirect_ppi	BP	GO:0001841	neural tube formation	7/380	106/18866	0.00563826	0.0174157	0.0095823	ARID1A/TWIST1/KAT2A/HIF1A/ABL1/SETD2/BRD2	7
indirect_ppi	BP	GO:0019395	fatty acid oxidation	7/380	106/18866	0.00563826	0.0174157	0.0095823	SOX9/PPARG/TWIST1/PPARGC1A/PPARA/AKT1/MAPK14	7
indirect_ppi	BP	GO:2000379	positive regulation of reactive oxygen species metabolic process	7/380	106/18866	0.00563826	0.0174157	0.0095823	TP53/HSP90AB1/SMAD3/AKT1/FOXO3/MAPK14/GRB2	7
indirect_ppi	BP	GO:0001893	maternal placenta development	4/380	36/18866	0.00573726	0.0176051	0.00968653	VDR/AKT1/MEN1/RXRA	4
indirect_ppi	BP	GO:0031128	developmental induction	4/380	36/18866	0.00573726	0.0176051	0.00968653	SOX9/AR/CTNNB1/HIPK2	4
indirect_ppi	BP	GO:0031572	G2 DNA damage checkpoint	4/380	36/18866	0.00573726	0.0176051	0.00968653	BRCA1/CDC14B/CHEK1/BLM	4
indirect_ppi	BP	GO:0032205	negative regulation of telomere maintenance	4/380	36/18866	0.00573726	0.0176051	0.00968653	SRC/HNRNPU/PARP1/XRCC5	4
indirect_ppi	BP	GO:0032435	negative regulation of proteasomal ubiquitin-dependent protein catabolic process	4/380	36/18866	0.00573726	0.0176051	0.00968653	SMARCC1/HSP90AB1/OGT/TAF9	4
indirect_ppi	BP	GO:0034405	response to fluid shear stress	4/380	36/18866	0.00573726	0.0176051	0.00968653	SRC/HDAC3/CITED2/AKT1	4
indirect_ppi	BP	GO:0045738	negative regulation of DNA repair	4/380	36/18866	0.00573726	0.0176051	0.00968653	HSF1/TWIST1/TP53BP1/ERCC6	4
indirect_ppi	BP	GO:0051973	positive regulation of telomerase activity	4/380	36/18866	0.00573726	0.0176051	0.00968653	MYC/CTNNB1/HSP90AB1/XRCC5	4
indirect_ppi	BP	GO:1905332	positive regulation of morphogenesis of an epithelium	4/380	36/18866	0.00573726	0.0176051	0.00968653	SOX9/AR/CTNNB1/ABL1	4
direct_ppi	BP	GO:0006913	nucleocytoplasmic transport	3/15	354/18866	0.00252051	0.0177046	0.00689822	TP53/BACH2/TCF7L2	3
indirect_ppi	BP	GO:0072593	reactive oxygen species metabolic process	13/380	288/18866	0.00583394	0.0178888	0.0098426	TP53/BRCA1/HSP90AB1/HIF1A/SMAD3/AKT1/STAT3/FOXO3/TFAP2A/MAPK14/BCL2/HSPD1/GRB2	13
indirect_ppi	BP	GO:0021915	neural tube development	9/380	163/18866	0.00587345	0.0179968	0.00990204	ARID1A/PAX6/TWIST1/KAT2A/HIF1A/NOTCH1/ABL1/SETD2/BRD2	9
direct_ppi	BP	GO:0051169	nuclear transport	3/15	357/18866	0.0025816	0.0180246	0.00702288	TP53/BACH2/TCF7L2	3
direct_ppi	BP	GO:0007178	transmembrane receptor protein serine/threonine kinase signaling pathway	3/15	359/18866	0.00262285	0.0180364	0.00702747	ZMIZ1/EP300/TP53	3
direct_ppi	BP	GO:0010948	negative regulation of cell cycle process	3/15	359/18866	0.00262285	0.0180364	0.00702747	EP300/TP53/CNOT6	3
direct_ppi	BP	GO:0006476	protein deacetylation	2/15	97/18866	0.00262998	0.0180364	0.00702747	EP300/TP53	2
indirect_ppi	MF	GO:0005080	protein kinase C binding	5/381	55/18352	0.0055823	0.0181331	0.0114761	TOP2B/SRC/AKT1/ABL1/HDAC9	5
indirect_ppi	MF	GO:0098918	structural constituent of synapse	3/381	18/18352	0.00574582	0.0185398	0.0117336	ACTB/ACTG1/CTBP2	3
indirect_ppi	BP	GO:0051251	positive regulation of lymphocyte activation	15/380	357/18866	0.00611958	0.0187365	0.010309	ZMIZ1/SRC/HMGB1/TOX/HSPH1/BCL6/TP53BP1/AKT1/STAT6/PRKDC/XRCC6/MSH2/BCL2/HSPD1/GRB2	15
indirect_ppi	BP	GO:0002076	osteoblast development	3/380	19/18866	0.00618166	0.0187365	0.010309	SMAD3/MEN1/JUND	3
indirect_ppi	BP	GO:0019054	modulation by virus of host cellular process	3/380	19/18866	0.00618166	0.0187365	0.010309	KPNB1/KPNA2/BCL2L1	3
indirect_ppi	BP	GO:0035728	response to hepatocyte growth factor	3/380	19/18866	0.00618166	0.0187365	0.010309	RELA/CREB1/MED1	3
indirect_ppi	BP	GO:0043373	CD4-positive, alpha-beta T cell lineage commitment	3/380	19/18866	0.00618166	0.0187365	0.010309	TOX/STAT3/STAT6	3
indirect_ppi	BP	GO:0045063	T-helper 1 cell differentiation	3/380	19/18866	0.00618166	0.0187365	0.010309	HMGB1/RELB/STAT6	3
indirect_ppi	BP	GO:0045683	negative regulation of epidermis development	3/380	19/18866	0.00618166	0.0187365	0.010309	EZH2/TP63/NOTCH1	3
indirect_ppi	BP	GO:0060252	positive regulation of glial cell proliferation	3/380	19/18866	0.00618166	0.0187365	0.010309	ETV5/PPP1CC/E2F1	3
indirect_ppi	BP	GO:0060602	branch elongation of an epithelium	3/380	19/18866	0.00618166	0.0187365	0.010309	SOX9/ESR1/MED1	3
indirect_ppi	BP	GO:0060749	mammary gland alveolus development	3/380	19/18866	0.00618166	0.0187365	0.010309	ESR1/AR/HIF1A	3
indirect_ppi	BP	GO:0061377	mammary gland lobule development	3/380	19/18866	0.00618166	0.0187365	0.010309	ESR1/AR/HIF1A	3
indirect_ppi	BP	GO:0072074	kidney mesenchyme development	3/380	19/18866	0.00618166	0.0187365	0.010309	MYC/SMAD4/STAT1	3
indirect_ppi	BP	GO:1902176	negative regulation of oxidative stress-induced intrinsic apoptotic signaling pathway	3/380	19/18866	0.00618166	0.0187365	0.010309	SIRT1/HIF1A/AKT1	3
indirect_ppi	BP	GO:2000104	negative regulation of DNA-dependent DNA replication	3/380	19/18866	0.00618166	0.0187365	0.010309	BCL6/CHEK2/BLM	3
indirect_ppi	BP	GO:2000696	regulation of epithelial cell differentiation involved in kidney development	3/380	19/18866	0.00618166	0.0187365	0.010309	CTNNB1/STAT1/CITED1	3
direct_ppi	BP	GO:0030219	megakaryocyte differentiation	2/15	100/18866	0.0027922	0.0189249	0.00737368	EP300/RBBP5	2
direct_ppi	BP	GO:0035282	segmentation	2/15	100/18866	0.0027922	0.0189249	0.00737368	EP300/TP53	2
indirect_ppi	BP	GO:0002683	negative regulation of immune system process	18/380	463/18866	0.00625075	0.0189323	0.0104167	SOX9/HMGB1/CEBPB/MYC/CTR9/PPARG/CTNNB1/GPS2/GABPA/IRF1/PIAS3/BCL6/NOTCH1/AKT1/STAT6/PRKDC/NFKBIA/PAF1	18
direct_ppi	BP	GO:0030098	lymphocyte differentiation	3/15	368/18866	0.00281352	0.0189586	0.00738679	ZMIZ1/EP300/TP53	3
indirect_ppi	BP	GO:0051235	maintenance of location	14/380	324/18866	0.00627561	0.0189939	0.0104506	PPARG/HSPA5/BARD1/SIRT1/PPARA/AKT1/HNRNPU/BCL3/PML/TXN/HTT/ABL1/NFKBIA/NFKBIB	14
indirect_ppi	BP	GO:0007099	centriole replication	4/380	37/18866	0.0063323	0.0191242	0.0105223	BRCA1/KAT2B/KAT2A/CDK2	4
indirect_ppi	BP	GO:0071542	dopaminergic neuron differentiation	4/380	37/18866	0.0063323	0.0191242	0.0105223	CTNNB1/HIF1A/CSNK1D/CSNK1E	4
indirect_ppi	BP	GO:1904358	positive regulation of telomere maintenance via telomere lengthening	4/380	37/18866	0.0063323	0.0191242	0.0105223	CTNNB1/ATR/CCT6A/XRCC5	4
indirect_ppi	MF	GO:0008408	3'-5' exonuclease activity	5/381	56/18352	0.0060275	0.0193199	0.0122273	CNOT6/APEX1/CNOT3/CNOT2/CNOT1	5
indirect_ppi	BP	GO:0000819	sister chromatid segregation	10/380	196/18866	0.00654113	0.0197407	0.0108615	RB1/TOP2B/RIOK2/RAN/HIRA/KPNB1/CTNNB1/SMC1A/FEN1/HNRNPU	10
indirect_ppi	BP	GO:0002286	T cell activation involved in immune response	7/380	109/18866	0.00655181	0.0197587	0.0108715	TP53/HMGB1/RELB/BCL6/STAT3/STAT6/BCL3	7
direct_ppi	BP	GO:0008630	intrinsic apoptotic signaling pathway in response to DNA damage	2/15	103/18866	0.00295904	0.0197672	0.00770186	EP300/TP53	2
direct_ppi	BP	GO:0030111	regulation of Wnt signaling pathway	3/15	375/18866	0.00296764	0.0197672	0.00770186	SMARCA4/SOX9/TCF7L2	3
indirect_ppi	BP	GO:0048708	astrocyte differentiation	6/380	83/18866	0.00659059	0.0198472	0.0109202	SOX9/PAX6/NOTCH1/STAT3/POU3F2/ABL1	6
indirect_ppi	BP	GO:0071277	cellular response to calcium ion	6/380	83/18866	0.00659059	0.0198472	0.0109202	FOS/JUN/MEF2A/HSPA5/JUND/FUS	6
indirect_ppi	CC	GO:0000159	protein phosphatase type 2A complex	3/380	19/19559	0.0055949	0.019893	0.0131966	PPP2CB/PPP2R5C/PPP2CA	3
indirect_ppi	BP	GO:0042306	regulation of protein import into nucleus	5/380	59/18866	0.00663544	0.019968	0.0109866	RAN/HDAC3/HSP90AB1/SMAD3/MAPK14	5
indirect_ppi	BP	GO:0042180	cellular ketone metabolic process	12/380	260/18866	0.00668367	0.0200988	0.0110586	SOX9/BRCA1/NCOR1/PPARG/NCOR2/TWIST1/SIRT1/EGR1/PPARGC1A/PPARA/AKT1/TRIB3	12
indirect_ppi	MF	GO:0000175	3'-5'-exoribonuclease activity	4/381	36/18352	0.00637528	0.0203002	0.0128477	CNOT6/CNOT3/CNOT2/CNOT1	4
indirect_ppi	BP	GO:0009749	response to glucose	10/380	197/18866	0.00677143	0.0203481	0.0111958	SMARCB1/SMARCA4/TCF7L2/SIN3A/EGR1/HIF1A/PPARGC1A/FOXO3/SMAD2/MEN1	10
indirect_ppi	BP	GO:0071867	response to monoamine	7/380	110/18866	0.00687949	0.0206386	0.0113556	KLF16/HDAC2/SIN3A/GABPA/PPARGC1A/ABL1/ATF4	7
indirect_ppi	BP	GO:0071869	response to catecholamine	7/380	110/18866	0.00687949	0.0206386	0.0113556	KLF16/HDAC2/SIN3A/GABPA/PPARGC1A/ABL1/ATF4	7
indirect_ppi	BP	GO:0001894	tissue homeostasis	12/380	261/18866	0.00688279	0.0206386	0.0113556	SOX9/RB1/ACTB/SRC/ACTG1/GATA1/STK11/CTNNB1/BARD1/NOTCH1/ERCC6/BCL2	12
direct_ppi	BP	GO:1905269	positive regulation of chromatin organization	2/15	106/18866	0.00313048	0.0207328	0.00807806	SMARCB1/TP53	2
direct_ppi	BP	GO:0001701	in utero embryonic development	3/15	383/18866	0.00315009	0.0207441	0.00808247	ZMIZ1/HCFC1/TP53	3
direct_ppi	BP	GO:0035601	protein deacylation	2/15	107/18866	0.00318865	0.0207621	0.00808948	EP300/TP53	2
direct_ppi	BP	GO:2001237	negative regulation of extrinsic apoptotic signaling pathway	2/15	107/18866	0.00318865	0.0207621	0.00808948	RELA/TCF7L2	2
indirect_ppi	BP	GO:0003156	regulation of animal organ formation	4/380	38/18866	0.00696691	0.0208462	0.0114698	AR/CTNNB1/CITED2/NOTCH1	4
indirect_ppi	BP	GO:0042769	DNA damage response, detection of DNA damage	4/380	38/18866	0.00696691	0.0208462	0.0114698	UBB/PARP1/RPS27A/UBC	4
indirect_ppi	BP	GO:0045923	positive regulation of fatty acid metabolic process	4/380	38/18866	0.00696691	0.0208462	0.0114698	PPARG/TWIST1/PPARGC1A/PPARA	4
direct_ppi	BP	GO:0002062	chondrocyte differentiation	2/15	108/18866	0.00324732	0.0209092	0.00814679	RELA/SOX9	2
direct_ppi	BP	GO:0008593	regulation of Notch signaling pathway	2/15	108/18866	0.00324732	0.0209092	0.00814679	ZMIZ1/EP300	2
direct_ppi	BP	GO:0043618	regulation of transcription from RNA polymerase II promoter in response to stress	2/15	109/18866	0.0033065	0.0211726	0.00824944	EP300/TP53	2
indirect_ppi	BP	GO:0001836	release of cytochrome c from mitochondria	5/380	60/18866	0.00712187	0.0211836	0.0116555	TP53/JUN/AKT1/BCL2L1/BCL2	5
indirect_ppi	BP	GO:0032732	positive regulation of interleukin-1 production	5/380	60/18866	0.00712187	0.0211836	0.0116555	HDAC2/HMGB1/EGR1/SMAD3/STAT3	5
indirect_ppi	BP	GO:0033260	nuclear DNA replication	5/380	60/18866	0.00712187	0.0211836	0.0116555	FEN1/BCL6/PRIM1/CHEK2/POLA1	5
indirect_ppi	BP	GO:0061077	chaperone-mediated protein folding	5/380	60/18866	0.00712187	0.0211836	0.0116555	HSPA8/HSPH1/HSPA5/HSPA1B/HSPA1A	5
indirect_ppi	BP	GO:0002320	lymphoid progenitor cell differentiation	3/380	20/18866	0.00716527	0.0211836	0.0116555	NOTCH1/PRKDC/BCL2	3
indirect_ppi	BP	GO:0003215	cardiac right ventricle morphogenesis	3/380	20/18866	0.00716527	0.0211836	0.0116555	SMARCD3/NOTCH1/PPP1R13L	3
indirect_ppi	BP	GO:0007252	I-kappaB phosphorylation	3/380	20/18866	0.00716527	0.0211836	0.0116555	TRAF2/AKT1/CHUK	3
indirect_ppi	BP	GO:0008356	asymmetric cell division	3/380	20/18866	0.00716527	0.0211836	0.0116555	ETV5/PAX6/ING2	3
indirect_ppi	BP	GO:0010875	positive regulation of cholesterol efflux	3/380	20/18866	0.00716527	0.0211836	0.0116555	GPS2/SIRT1/NFKBIA	3
indirect_ppi	BP	GO:0031998	regulation of fatty acid beta-oxidation	3/380	20/18866	0.00716527	0.0211836	0.0116555	TWIST1/PPARA/AKT1	3
indirect_ppi	BP	GO:0032332	positive regulation of chondrocyte differentiation	3/380	20/18866	0.00716527	0.0211836	0.0116555	SOX9/RELA/SMAD3	3
indirect_ppi	BP	GO:0060231	mesenchymal to epithelial transition	3/380	20/18866	0.00716527	0.0211836	0.0116555	CTNNB1/STAT1/CITED1	3
indirect_ppi	BP	GO:0070262	peptidyl-serine dephosphorylation	3/380	20/18866	0.00716527	0.0211836	0.0116555	PPP1CA/PPP2CB/PPP2CA	3
indirect_ppi	BP	GO:0071636	positive regulation of transforming growth factor beta production	3/380	20/18866	0.00716527	0.0211836	0.0116555	CREB1/SMAD3/ATF2	3
indirect_ppi	BP	GO:0071731	response to nitric oxide	3/380	20/18866	0.00716527	0.0211836	0.0116555	TRAF2/CDK2/TXN	3
indirect_ppi	BP	GO:1905939	regulation of gonad development	3/380	20/18866	0.00716527	0.0211836	0.0116555	SOX9/SRC/CITED2	3
indirect_ppi	BP	GO:2001169	regulation of ATP biosynthetic process	3/380	20/18866	0.00716527	0.0211836	0.0116555	PPARGC1A/STAT3/PARP1	3
indirect_ppi	MF	GO:0043138	3'-5' DNA helicase activity	3/381	19/18352	0.00671937	0.021256	0.0134526	ERCC3/BLM/DHX9	3
indirect_ppi	BP	GO:0034440	lipid oxidation	7/380	111/18866	0.00721918	0.021328	0.0117349	SOX9/PPARG/TWIST1/PPARGC1A/PPARA/AKT1/MAPK14	7
indirect_ppi	BP	GO:0001935	endothelial cell proliferation	10/380	199/18866	0.00725087	0.0214066	0.0117781	HMGB1/JUN/SP1/PPARG/NR4A1/SIRT1/HIF1A/AKT1/STAT3/STAT1	10
direct_ppi	BP	GO:0042303	molting cycle	2/15	111/18866	0.00342639	0.0215825	0.00840915	RELA/SOX9	2
direct_ppi	BP	GO:0042633	hair cycle	2/15	111/18866	0.00342639	0.0215825	0.00840915	RELA/SOX9	2
direct_ppi	BP	GO:0098732	macromolecule deacylation	2/15	111/18866	0.00342639	0.0215825	0.00840915	EP300/TP53	2
indirect_ppi	BP	GO:0006970	response to osmotic stress	6/380	85/18866	0.00738644	0.0217915	0.0119899	TP53/RELB/HSP90AB1/ATF2/XRCC6/XRCC5	6
direct_ppi	BP	GO:0046822	regulation of nucleocytoplasmic transport	2/15	112/18866	0.00348708	0.0218461	0.00851186	TP53/TCF7L2	2
direct_ppi	BP	GO:0002223	stimulatory C-type lectin receptor signaling pathway	2/15	113/18866	0.00354829	0.02211	0.00861468	EP300/RELA	2
indirect_ppi	BP	GO:0032147	activation of protein kinase activity	14/380	331/18866	0.00751535	0.0221563	0.0121907	SRC/TRAF2/PHB/STK11/TP73/AKT1/TXN/UBB/MAPK14/ABL1/DAXX/RPS27A/ERCC6/UBC	14
indirect_ppi	BP	GO:0045843	negative regulation of striated muscle tissue development	5/380	61/18866	0.00763264	0.0224202	0.0123358	TWIST1/TP73/YY1/PPARA/SMAD4	5
indirect_ppi	BP	GO:1903902	positive regulation of viral life cycle	5/380	61/18866	0.00763264	0.0224202	0.0123358	TOP2B/HSPA8/TSG101/NOTCH1/KPNA2	5
indirect_ppi	BP	GO:0000578	embryonic axis specification	4/380	39/18866	0.00764216	0.0224202	0.0123358	CTNNB1/SMAD4/SMAD2/CITED1	4
indirect_ppi	BP	GO:0006270	DNA replication initiation	4/380	39/18866	0.00764216	0.0224202	0.0123358	CCNE1/CDK2/PRIM1/POLA1	4
indirect_ppi	BP	GO:0010837	regulation of keratinocyte proliferation	4/380	39/18866	0.00764216	0.0224202	0.0123358	VDR/KLF9/MED1/TP63	4
indirect_ppi	BP	GO:0060416	response to growth hormone	4/380	39/18866	0.00764216	0.0224202	0.0123358	RBBP4/AKT1/STAT3/STAT6	4
indirect_ppi	BP	GO:1902116	negative regulation of organelle assembly	4/380	39/18866	0.00764216	0.0224202	0.0123358	BRCA1/KAT2B/KAT2A/SMAD4	4
indirect_ppi	BP	GO:0050863	regulation of T cell activation	14/380	332/18866	0.00770734	0.0225957	0.0124324	ZMIZ1/SRC/HMGB1/CEBPB/TOX/HSPH1/CTNNB1/KAT2A/IRF1/BCL6/AKT1/ABL1/HSPD1/GRB2	14
direct_ppi	BP	GO:0002220	innate immune response activating cell surface receptor signaling pathway	2/15	116/18866	0.00373491	0.022783	0.00887689	EP300/RELA	2
direct_ppi	BP	GO:0006354	DNA-templated transcription, elongation	2/15	116/18866	0.00373491	0.022783	0.00887689	TBP/POLR2A	2
direct_ppi	BP	GO:0034968	histone lysine methylation	2/15	116/18866	0.00373491	0.022783	0.00887689	SMARCB1/RBBP5	2
direct_ppi	BP	GO:0060964	regulation of gene silencing by miRNA	2/15	116/18866	0.00373491	0.022783	0.00887689	TP53/POLR2A	2
direct_ppi	MF	GO:0140030	modification-dependent protein binding	2/15	153/18352	0.0067522	0.0228383	0.00752567	SMARCA4/RBBP5	2
indirect_ppi	CC	GO:0005721	pericentric heterochromatin	3/380	20/19559	0.00648853	0.0228587	0.0151639	BAZ1B/IKZF1/CBX5	3
indirect_ppi	BP	GO:1901532	regulation of hematopoietic progenitor cell differentiation	6/380	86/18866	0.00780936	0.0228788	0.0125882	GATA1/TP73/NOTCH1/SETD1A/PRKDC/ABL1	6
direct_ppi	BP	GO:0002758	innate immune response-activating signal transduction	2/15	117/18866	0.00379813	0.0230473	0.00897986	EP300/RELA	2
indirect_ppi	BP	GO:0002223	stimulatory C-type lectin receptor signaling pathway	7/380	113/18866	0.00793564	0.0232164	0.0127739	EP300/RELA/SRC/CREBBP/RELB/RPS6KA5/CHUK	7
indirect_ppi	BP	GO:0048024	regulation of mRNA splicing, via spliceosome	7/380	113/18866	0.00793564	0.0232164	0.0127739	HSPA8/DDX5/HNRNPU/U2AF2/SNRNP70/NCL/HNRNPK	7
indirect_ppi	BP	GO:0007584	response to nutrient	9/380	171/18866	0.00795339	0.0232522	0.0127936	RELA/VDR/HSF1/NCOA1/PPARG/OGT/MED1/MDM2/STAT1	9
indirect_ppi	BP	GO:0045765	regulation of angiogenesis	16/380	403/18866	0.00797683	0.0233045	0.0128224	BRCA1/SP1/PPARG/CTNNB1/TWIST1/SIRT1/SMAD1/HIF1A/HIPK2/NOTCH1/STAT3/ATF2/STAT1/PML/ABL1/HDAC9	16
direct_ppi	BP	GO:0007569	cell aging	2/15	118/18866	0.00386184	0.0233118	0.00908295	ZMIZ1/TP53	2
direct_ppi	BP	GO:2001233	regulation of apoptotic signaling pathway	3/15	413/18866	0.00389569	0.0233943	0.00911508	TP53/RELA/TCF7L2	3
indirect_ppi	BP	GO:0009746	response to hexose	10/380	202/18866	0.00801878	0.0234108	0.0128809	SMARCB1/SMARCA4/TCF7L2/SIN3A/EGR1/HIF1A/PPARGC1A/FOXO3/SMAD2/MEN1	10
direct_ppi	BP	GO:1901222	regulation of NIK/NF-kappaB signaling	2/15	119/18866	0.00392605	0.0234551	0.00913878	EP300/RELA	2
indirect_ppi	CC	GO:0032040	small-subunit processome	4/380	39/19559	0.0067464	0.0235511	0.0156232	NOP56/UTP18/PRKDC/XRCC5	4
direct_ppi	BP	GO:0060147	regulation of posttranscriptional gene silencing	2/15	120/18866	0.00399077	0.0235985	0.00919462	TP53/POLR2A	2
direct_ppi	BP	GO:0060966	regulation of gene silencing by RNA	2/15	120/18866	0.00399077	0.0235985	0.00919462	TP53/POLR2A	2
indirect_ppi	BP	GO:0048635	negative regulation of muscle organ development	5/380	62/18866	0.00816836	0.0237492	0.0130671	TWIST1/TP73/YY1/PPARA/SMAD4	5
indirect_ppi	BP	GO:0055025	positive regulation of cardiac muscle tissue development	5/380	62/18866	0.00816836	0.0237492	0.0130671	CREB1/KAT2A/NOTCH1/PIN1/MAPK14	5
indirect_ppi	BP	GO:0021854	hypothalamus development	3/380	21/18866	0.00823631	0.0237492	0.0130671	NCOA1/POU3F2/UBB	3
indirect_ppi	BP	GO:0030220	platelet formation	3/380	21/18866	0.00823631	0.0237492	0.0130671	EP300/GATA1/PRKDC	3
indirect_ppi	BP	GO:0030502	negative regulation of bone mineralization	3/380	21/18866	0.00823631	0.0237492	0.0130671	SOX9/GATA1/HIF1A	3
indirect_ppi	BP	GO:0033962	P-body assembly	3/380	21/18866	0.00823631	0.0237492	0.0130671	CNOT6/CNOT2/CNOT1	3
indirect_ppi	BP	GO:0036499	PERK-mediated unfolded protein response	3/380	21/18866	0.00823631	0.0237492	0.0130671	HSPA5/ATF3/ATF4	3
indirect_ppi	BP	GO:0042276	error-prone translesion synthesis	3/380	21/18866	0.00823631	0.0237492	0.0130671	UBB/RPS27A/UBC	3
indirect_ppi	BP	GO:0045717	negative regulation of fatty acid biosynthetic process	3/380	21/18866	0.00823631	0.0237492	0.0130671	BRCA1/SIRT1/TRIB3	3
indirect_ppi	BP	GO:0060065	uterus development	3/380	21/18866	0.00823631	0.0237492	0.0130671	SRC/ESR1/SMAD4	3
indirect_ppi	BP	GO:0070734	histone H3-K27 methylation	3/380	21/18866	0.00823631	0.0237492	0.0130671	EZH2/SUPT6H/OGT	3
indirect_ppi	BP	GO:0072111	cell proliferation involved in kidney development	3/380	21/18866	0.00823631	0.0237492	0.0130671	MYC/EGR1/STAT1	3
indirect_ppi	BP	GO:0140467	integrated stress response signaling	3/380	21/18866	0.00823631	0.0237492	0.0130671	HSPA5/ATF3/ATF4	3
indirect_ppi	BP	GO:1903055	positive regulation of extracellular matrix organization	3/380	21/18866	0.00823631	0.0237492	0.0130671	SOX9/RB1/SMAD3	3
indirect_ppi	BP	GO:1903204	negative regulation of oxidative stress-induced neuron death	3/380	21/18866	0.00823631	0.0237492	0.0130671	CTNNB1/HIF1A/ATF4	3
indirect_ppi	BP	GO:1903599	positive regulation of autophagy of mitochondrion	3/380	21/18866	0.00823631	0.0237492	0.0130671	HIF1A/HTT/HUWE1	3
indirect_ppi	BP	GO:2000269	regulation of fibroblast apoptotic process	3/380	21/18866	0.00823631	0.0237492	0.0130671	TP53/CHD8/TP63	3
indirect_ppi	BP	GO:2000737	negative regulation of stem cell differentiation	3/380	21/18866	0.00823631	0.0237492	0.0130671	NOTCH1/STAT3/HNRNPU	3
indirect_ppi	BP	GO:0060420	regulation of heart growth	6/380	87/18866	0.00824944	0.0237708	0.013079	TP73/YY1/NOTCH1/PPARA/PIN1/MAPK14	6
direct_ppi	BP	GO:0010906	regulation of glucose metabolic process	2/15	121/18866	0.00405598	0.0238623	0.00929743	EP300/TP53	2
indirect_ppi	MF	GO:0004527	exonuclease activity	6/381	83/18352	0.00759495	0.0238698	0.0151068	CNOT6/FEN1/APEX1/CNOT3/CNOT2/CNOT1	6
indirect_ppi	BP	GO:0043200	response to amino acid	7/380	114/18866	0.00831291	0.0239343	0.0131689	RELA/CEBPB/HSF1/CREB1/PPARGC1A/CHUK/BCL2L1	7
indirect_ppi	BP	GO:0010632	regulation of epithelial cell migration	13/380	301/18866	0.00831757	0.0239343	0.0131689	SOX9/SRC/HMGB1/JUN/SP1/PPARG/SIRT1/HIF1A/NOTCH1/AKT1/ABL1/CSNK2B/HDAC9	13
indirect_ppi	MF	GO:0016896	exoribonuclease activity, producing 5'-phosphomonoesters	4/381	38/18352	0.00773433	0.0239963	0.0151869	CNOT6/CNOT3/CNOT2/CNOT1	4
indirect_ppi	MF	GO:0043531	ADP binding	4/381	38/18352	0.00773433	0.0239963	0.0151869	RUVBL1/MSH6/ACTA1/MSH2	4
indirect_ppi	MF	GO:0070182	DNA polymerase binding	3/381	20/18352	0.00778502	0.0239997	0.015189	SMARCA4/HMGB1/HSP90AB1	3
indirect_ppi	BP	GO:0010613	positive regulation of cardiac muscle hypertrophy	4/380	40/18866	0.00835907	0.0240045	0.0132075	MEF2A/PIN1/PARP1/CDK9	4
indirect_ppi	BP	GO:0019068	virion assembly	4/380	40/18866	0.00835907	0.0240045	0.0132075	TSG101/UBB/RPS27A/UBC	4
indirect_ppi	BP	GO:0098534	centriole assembly	4/380	40/18866	0.00835907	0.0240045	0.0132075	BRCA1/KAT2B/KAT2A/CDK2	4
indirect_ppi	BP	GO:0033673	negative regulation of kinase activity	12/380	268/18866	0.00841096	0.024137	0.0132805	RB1/KAT2B/GPS2/SIRT1/TSG101/AKT1/HNRNPU/MEN1/PPP2CA/ABL1/TAF7/TRIB3	12
indirect_ppi	BP	GO:0008286	insulin receptor signaling pathway	8/380	143/18866	0.00849933	0.0243574	0.0134017	RELA/SMARCC1/SRC/OGT/SIRT1/AKT1/FOXO3/GRB2	8
indirect_ppi	BP	GO:0097549	chromatin organization involved in negative regulation of transcription	8/380	143/18866	0.00849933	0.0243574	0.0134017	HDAC2/HMGB1/HDAC1/SIN3A/EZH2/HIRA/CTBP1/SIRT1	8
indirect_ppi	BP	GO:0006096	glycolytic process	7/380	115/18866	0.00870322	0.0249247	0.0137139	EP300/NCOR1/OGT/HIF1A/PPARGC1A/PPARA/STAT3	7
indirect_ppi	BP	GO:0046530	photoreceptor cell differentiation	5/380	63/18866	0.0087296	0.0249833	0.0137461	SOX9/THRB/PAX6/NOTCH1/STAT3	5
[truncated: 458 more rows]
