# Supplementary material for: Developmental convergence and divergence in human stem cell models of autism
Source: Nature. 2026 Jan 29;651(8106):707–19. doi: 10.1038/s41586-025-10047-5 (PMC12999519; doi:10.1038/s41586-025-10047-5)
Supplement: Supplementary file 3 — Supplementary Tables 1–15. [file 41586_2025_10047_MOESM3_ESM.zip › Supp_table_11_-_M5_IP_MS_results.xlsx]

## Sheet: Supp table 11 - M5 IP MS result
	Dataset	Bait	gene	accession_number	significant	logFC	pvalue	FDR	InWebInteractor	InWebFishersPval	uniq_peps	sample1	control1	sample2	control2	sample3	control3	sample_1_imp	IgG_1_imp	sample_2_imp	IgG_2_imp	sample_3_imp	IgG_3_imp
1	EP300_NPC	EP300	H2BC12	O60814	TRUE	10.94	5.46333658395522e-08	8.03110477841417e-06	FALSE	0.0246206	7	7.30944	-3.28515	8.17581	-3.9164	7.82828	3.1375	FALSE	TRUE	FALSE	TRUE	FALSE	FALSE
2	EP300_NPC	EP300	RPA1	P27694	TRUE	10.8956	6.35353674737394e-09	1.86793980372794e-06	TRUE	0.0246206	23	6.59323	-3.36925	7.86883	-3.47138	7.41324	-3.60667	FALSE	TRUE	FALSE	TRUE	FALSE	TRUE
3	EP300_NPC	EP300	RPA2	P15927	TRUE	9.64608	6.50771154020858e-07	1.70925042467683e-05	TRUE	0.0246206	8	3.32193	-4.01269	6.26892	-3.30727	6.27189	-4.5182	FALSE	TRUE	FALSE	TRUE	FALSE	TRUE
4	EP300_NPC	EP300	XRCC6	P12956	TRUE	9.56747	1.34116050811864e-07	8.2240882243632e-06	TRUE	0.0246206	26	5.59323	-4.01282	6.55432	-3.52238	5.93931	-3.08033	FALSE	TRUE	FALSE	TRUE	FALSE	TRUE
5	EP300_NPC	EP300	RPA3	P35244	TRUE	9.52201	1.31187169628879e-06	2.14272377060502e-05	TRUE	0.0246206	6	4.55141	-5.19153	6.26892	-3.36989	5.99178	-3.1925	FALSE	TRUE	FALSE	TRUE	FALSE	TRUE
6	EP300_NPC	EP300	XRCC5	P13010	TRUE	9.29224	3.11465374815992e-07	1.29116376326342e-05	FALSE	0.0246206	21	5.87334	-3.23812	5.96936	-3.82257	4.64386	-4.32948	FALSE	TRUE	FALSE	TRUE	FALSE	TRUE
7	EP300_NPC	EP300	LIG3	P49916	TRUE	9.20146	3.95254213243905e-07	1.29116376326342e-05	TRUE	0.0246206	32	4.92338	-2.69079	6.76077	-3.76094	6.18442	-3.28409	FALSE	TRUE	FALSE	TRUE	FALSE	TRUE
8	EP300_NPC	EP300	EP300	Q09472	TRUE	8.88017	9.78872276629798e-08	8.2240882243632e-06	FALSE	0.0246206	35	4.53004	-3.40088	6.51685	-3.11564	5.76939	-2.81604	FALSE	TRUE	FALSE	TRUE	FALSE	TRUE
9	EP300_NPC	EP300	PARP1	P09874	TRUE	8.85019	8.13928773655632e-07	1.70925042467683e-05	TRUE	0.0246206	25	3.2713	-4.61591	5.72835	-3.55366	4.88486	-4.04988	FALSE	TRUE	FALSE	TRUE	FALSE	TRUE
10	EP300_NPC	EP300	TMPO	P42166	TRUE	8.77512	1.39865445992571e-07	8.2240882243632e-06	FALSE	0.0246206	23	5.0338	-2.27605	7.29129	-2.495	6.64386	-1.75633	FALSE	TRUE	FALSE	FALSE	FALSE	FALSE
11	EP300_NPC	EP300	RAD50	Q92878	TRUE	8.37263	3.80028208369967e-07	1.29116376326342e-05	TRUE	0.0246206	21	3.32193	-5.09766	4.11692	-3.82873	3.53492	-5.04865	FALSE	TRUE	FALSE	TRUE	FALSE	TRUE
12	EP300_NPC	EP300	RUVBL1	Q9Y265	TRUE	8.22297	3.92767137537907e-07	1.29116376326342e-05	FALSE	0.0246206	12	4.41814	-4.01027	3.72835	-4.75345	3.11042	-4.64827	FALSE	TRUE	FALSE	TRUE	FALSE	TRUE
13	EP300_NPC	EP300	BANF1	O75531	TRUE	8.1191	7.01199164126608e-07	1.70925042467683e-05	FALSE	0.0246206	4	2.85626	-4.57883	4.38994	-4.40967	4.37029	-3.49937	FALSE	TRUE	FALSE	TRUE	FALSE	TRUE
14	EP300_NPC	EP300	HIRA	P54198	TRUE	8.01858	6.82853271341612e-07	1.70925042467683e-05	FALSE	0.0246206	19	3.89021	-3.04573	4.72835	-3.31412	4.64386	-4.95783	FALSE	TRUE	FALSE	TRUE	FALSE	TRUE
15	EP300_NPC	EP300	EMD	P50402	TRUE	7.96974	1.61636516645273e-06	2.26291123303382e-05	FALSE	0.0246206	8	3.1078	-3.40093	4.72835	-4.46359	3.88486	-4.32368	FALSE	TRUE	FALSE	TRUE	FALSE	TRUE
16	EP300_NPC	EP300	RBBP4	Q09028	TRUE	7.69097	9.4381559961898e-07	1.82141317267085e-05	FALSE	0.0246206	5	2.85626	-3.61083	3.80497	-4.70573	3.38606	-4.70906	FALSE	TRUE	FALSE	TRUE	FALSE	TRUE
17	EP300_NPC	EP300	CHD4	Q14839	TRUE	7.51099	1.55740589685725e-06	2.26291123303382e-05	TRUE	0.0246206	23	2.04891	-3.92118	4.05552	-3.06105	4.64386	-3.78807	FALSE	TRUE	FALSE	TRUE	FALSE	TRUE
18	EP300_NPC	EP300	H2AC8	P04908	TRUE	7.42374	1.05319809304097e-06	1.82141317267085e-05	FALSE	0.0246206	3	7.0338	0.188184	8.98317	1.2947	8.75428	1.33342	FALSE	FALSE	FALSE	FALSE	FALSE	FALSE
19	EP300_NPC	EP300	ZNF462	Q96JM2	TRUE	7.31513	1.02492427918915e-06	1.82141317267085e-05	FALSE	0.0246206	22	0.665581	-3.51725	4.47056	-3.65479	3.64386	-3.84194	FALSE	TRUE	FALSE	TRUE	FALSE	TRUE
20	EP300_NPC	EP300	UBP1	Q9NZI7	TRUE	7.28254	6.42899796150712e-06	6.50832471668344e-05	FALSE	0.0246206	4	3.92338	-3.6035	1.26892	-4.29183	4.41709	-3.14972	FALSE	TRUE	FALSE	TRUE	FALSE	TRUE
21	EP300_NPC	EP300	NEUROG2	Q9H2A3	TRUE	7.26329	5.98832702068426e-06	6.28774337171848e-05	FALSE	0.0246206	2	3.92338	-4.39777	3.67491	-3.0686	2.18442	-4.54078	FALSE	TRUE	FALSE	TRUE	FALSE	TRUE
22	EP300_NPC	EP300	CHD7	Q9P2D1	TRUE	7.24005	3.78422378494959e-06	4.97888292800426e-05	FALSE	0.0246206	28	2.63387	-4.97756	3.61942	-4.43854	2.81669	-2.36774	FALSE	TRUE	FALSE	TRUE	FALSE	TRUE
23	EP300_NPC	EP300	SUPT16H	Q9Y5B9	TRUE	6.97242	8.12150304024662e-07	1.70925042467683e-05	FALSE	0.0246206	16	3.37084	-3.25682	4.17581	-3.77647	3.41709	-2.92024	FALSE	TRUE	FALSE	TRUE	FALSE	TRUE
24	EP300_NPC	EP300	XRCC1	P18887	TRUE	6.68521	3.89504446748633e-06	4.97888292800426e-05	TRUE	0.0246206	14	3.32193	-3.11592	4.59085	-2.9376	4.33823	-1.75111	FALSE	TRUE	FALSE	TRUE	FALSE	TRUE
25	EP300_NPC	EP300	MDC1	Q14676	TRUE	6.5353	1.94165740486955e-05	0.000142712	TRUE	0.0246206	23	1.55141	-2.86028	3.87773	-3.58847	3.41709	-4.16232	FALSE	TRUE	FALSE	TRUE	FALSE	TRUE
26	EP300_NPC	EP300	TCF12	Q99081	TRUE	6.3936	0.00011083	0.000505677	TRUE	0.0246206	16	1.37084	-2.4686	4.59085	-4.2779	3.64386	-2.7883	FALSE	TRUE	FALSE	TRUE	FALSE	TRUE
27	EP300_NPC	EP300	TFCP2	Q12800	TRUE	6.39046	7.29219514587098e-06	6.91582378350345e-05	FALSE	0.0246206	7	1.31194	-3.80863	3.2324	-4.2458	2.90689	-3.30904	FALSE	TRUE	FALSE	TRUE	FALSE	TRUE
28	EP300_NPC	EP300	TCF4	P15884	TRUE	6.38951	4.85640815527191e-06	5.49147691403823e-05	TRUE	0.0246206	13	0.463947	-4.26789	3.5617	-3.79957	2.44746	-3.75883	FALSE	TRUE	FALSE	TRUE	FALSE	TRUE
29	EP300_NPC	EP300	TCF3	P15923	TRUE	6.25493	4.23916863269704e-06	4.9903422041995e-05	TRUE	0.0246206	12	1.46395	-3.55248	3.90119	-3.70155	2.81669	-3.06085	FALSE	TRUE	FALSE	TRUE	FALSE	TRUE
30	EP300_NPC	EP300	SSRP1	Q08945	TRUE	6.2335	5.81647190172522e-05	0.000316675	FALSE	0.0246206	12	1	-4.05636	3.47056	-2.89778	2.8625	-4.41329	FALSE	TRUE	FALSE	TRUE	FALSE	TRUE
31	EP300_NPC	EP300	CABIN1	Q9Y6J0	TRUE	6.08947	8.92791600349071e-06	7.72002148537138e-05	FALSE	0.0246206	21	0.534336	-3.05511	3.59085	-3.34162	2.66985	-3.86264	FALSE	TRUE	FALSE	TRUE	FALSE	TRUE
32	EP300_NPC	EP300	RUVBL2	Q9Y230	TRUE	6.08821	1.41704480266775e-06	2.19269037886483e-05	TRUE	0.0246206	10	2.16439	-3.62825	2.53196	-3.8083	2.76939	-3.36236	FALSE	TRUE	FALSE	TRUE	FALSE	TRUE
33	EP300_NPC	EP300	KDM1A	O60341	TRUE	6.08011	1.33154492859743e-05	0.00010302	TRUE	0.0246206	15	-0.95109	-4.98853	2.40642	-4.17362	1.56294	-4.38981	FALSE	TRUE	FALSE	TRUE	FALSE	TRUE
34	EP300_NPC	EP300	WRN	Q14191	TRUE	6.05501	0.000176554	0.000693078	FALSE	0.0246206	18	-0.610053	-3.00788	3.64743	-4.60277	3.18442	-2.86574	FALSE	TRUE	FALSE	TRUE	FALSE	TRUE
35	EP300_NPC	EP300	MRE11	P49959	TRUE	6.03117	3.04367769648321e-05	0.000190392	FALSE	0.0246206	10	1.55141	-3.71163	2.80497	-5.10547	1.66985	-3.25018	FALSE	TRUE	FALSE	TRUE	FALSE	TRUE
36	EP300_NPC	EP300	UBN1	Q9NPG3	TRUE	6.02295	1.03668861817327e-05	8.4662903817484e-05	FALSE	0.0246206	14	0.601451	-3.36794	2.99139	-4.21294	2.32193	-3.78179	FALSE	TRUE	FALSE	TRUE	FALSE	TRUE
37	EP300_NPC	EP300	BEND3	Q5T5X7	TRUE	5.97783	5.21415421251457e-06	5.6776345869603e-05	FALSE	0.0246206	14	0.842459	-3.51028	2.70188	-4.13251	2.38606	-3.5894	FALSE	TRUE	FALSE	TRUE	FALSE	TRUE
38	EP300_NPC	EP300	SMARCA4	P51532	TRUE	5.83381	4.24348826887712e-06	4.9903422041995e-05	FALSE	0.0246206	7	1.53434	-4.14768	1.53196	-4.73992	0.649093	-4.67321	FALSE	TRUE	FALSE	TRUE	FALSE	TRUE
39	EP300_NPC	EP300	ACTL6A	O96019	TRUE	5.81386	4.57925544166721e-05	0.000263981	FALSE	0.0246206	8	0.949374	-3.99703	2.99139	-3.13742	1.94996	-4.41642	FALSE	TRUE	FALSE	TRUE	FALSE	TRUE
40	EP300_NPC	EP300	HDAC1	Q13547	TRUE	5.7254	0.00011392	0.000507461	TRUE	0.0246206	5	0.633872	-4.78493	2.53196	-3.21806	1.44746	-4.55991	FALSE	TRUE	FALSE	TRUE	FALSE	TRUE
41	EP300_NPC	EP300	ZEB1	P37275	TRUE	5.70593	0.000338322	0.0011433	TRUE	0.0246206	14	-3.59495	-4.64606	3.2324	-2.94851	2.38606	-3.63432	FALSE	TRUE	FALSE	TRUE	FALSE	TRUE
42	EP300_NPC	EP300	TFAM	Q00059	TRUE	5.50333	7.01471512632776e-05	0.000357906	FALSE	0.0246206	4	-2.92287	-4.72429	1.75435	-3.86723	1.32193	-5.00357	TRUE	TRUE	FALSE	TRUE	FALSE	TRUE
43	EP300_NPC	EP300	MTA2	O94776	TRUE	5.50282	8.01648405856183e-06	7.14380124232972e-05	FALSE	0.0246206	7	1.71187	-3.80828	2.70188	-2.86462	1.76939	-3.65242	FALSE	TRUE	FALSE	TRUE	FALSE	TRUE
44	EP300_NPC	EP300	HERC2	O95714	TRUE	5.49433	5.11511355971683e-05	0.000289201	FALSE	0.0246206	19	-0.770518	-4.78859	1.64743	-4.46312	1.76939	-3.69701	FALSE	TRUE	FALSE	TRUE	FALSE	TRUE
45	EP300_NPC	EP300	LEMD2	Q8NC56	TRUE	5.49118	4.12932928760856e-05	0.00024776	FALSE	0.0246206	7	1.25054	-3.46107	2.53196	-2.72685	2.38606	-4.11706	FALSE	TRUE	FALSE	TRUE	FALSE	TRUE
46	EP300_NPC	EP300	SMARCA5	O60264	TRUE	5.44606	3.92954262300042e-05	0.000240684	TRUE	0.0246206	13	2.16439	-3.85106	3.33931	-2.0697	2.32193	-2.5918	FALSE	TRUE	FALSE	TRUE	FALSE	TRUE
47	EP300_NPC	EP300	TRRAP	Q9Y4A5	TRUE	5.39883	8.01855241485989e-06	7.14380124232972e-05	FALSE	0.0246206	25	1.1193	-3.8093	2.75435	-3.49253	1.66985	-3.88493	FALSE	TRUE	FALSE	TRUE	FALSE	TRUE
48	EP300_NPC	EP300	DACH1	Q9UI36	TRUE	5.36637	1.25630813443092e-05	9.98255652764028e-05	FALSE	0.0246206	6	0.869939	-4.0467	2.26892	-3.61183	1.8625	-3.32413	FALSE	TRUE	FALSE	TRUE	FALSE	TRUE
49	EP300_NPC	EP300	SALL1	Q9NSC2	TRUE	5.32777	4.26587184345032e-05	0.000250833	FALSE	0.0246206	11	0.923379	-3.50063	2.70188	-2.95033	1.8625	-4.0446	FALSE	TRUE	FALSE	TRUE	FALSE	TRUE
50	EP300_NPC	EP300	ARID3B	Q8IVW6	TRUE	5.3199	2.10348285290797e-05	0.000147244	FALSE	0.0246206	7	-2.91319	-4.32654	1.75435	-3.57065	1.8625	-3.56398	TRUE	TRUE	FALSE	TRUE	FALSE	TRUE
51	EP300_NPC	EP300	EP400	Q96L91	TRUE	5.25291	3.02699714003721e-05	0.000190392	FALSE	0.0246206	19	-0.273018	-4.16331	2.33931	-3.38192	1.44746	-3.8714	FALSE	TRUE	FALSE	TRUE	FALSE	TRUE
52	EP300_NPC	EP300	CREBBP	Q92793	TRUE	5.24133	0.000151183	0.000617329	TRUE	0.0246206	13	0.869939	-3.39721	2.94699	-3.75141	2.50635	-2.25207	FALSE	TRUE	FALSE	TRUE	FALSE	TRUE
53	EP300_NPC	EP300	RCN1	Q15293	TRUE	5.22514	2.56212023596563e-05	0.000168636	FALSE	0.0246206	4	-0.688056	-4.51751	2.03446	-4.65445	0.710493	-4.37202	FALSE	TRUE	FALSE	TRUE	FALSE	TRUE
54	EP300_NPC	EP300	ZBTB10	Q96DT7	TRUE	5.20982	2.02217974057319e-05	0.000145005	FALSE	0.0246206	9	-1.39855	-3.50309	1.85388	-3.95848	1.44746	-4.08259	FALSE	TRUE	FALSE	TRUE	FALSE	TRUE
55	EP300_NPC	EP300	VRK3	Q8IV63	TRUE	5.19574	0.000358466	0.00118414	FALSE	0.0246206	8	0.869939	-1.98533	2.94699	-3.09152	2.72048	-3.97298	FALSE	TRUE	FALSE	TRUE	FALSE	TRUE
56	EP300_NPC	EP300	UBN2	Q6ZU65	TRUE	5.18526	0.000596075	0.00180469	FALSE	0.0246206	14	-4.16075	-2.6728	2.94699	-4.34746	2.32193	-3.13679	TRUE	TRUE	FALSE	TRUE	FALSE	TRUE
57	EP300_NPC	EP300	HDAC2	Q92769	TRUE	5.15898	5.66220277056006e-05	0.000314092	FALSE	0.0246206	5	-0.770518	-3.6107	2.33931	-3.16284	1.66985	-4.11764	FALSE	TRUE	FALSE	TRUE	FALSE	TRUE
58	EP300_NPC	EP300	HNRNPA2B1	P22626	TRUE	5.05714	1.01717324673598e-05	8.4662903817484e-05	FALSE	0.0246206	5	-1.77052	-3.08818	2.11692	-3.20676	1.94996	-3.03422	FALSE	TRUE	FALSE	TRUE	FALSE	TRUE
59	EP300_NPC	EP300	SMARCC1	Q92922	TRUE	5.04039	0.000141248	0.000593243	FALSE	0.0246206	11	0.271302	-3.237	1.64743	-3.70341	1.32193	-4.9401	FALSE	TRUE	FALSE	TRUE	FALSE	TRUE
60	EP300_NPC	EP300	ALDH18A1	P54886	TRUE	5.01485	0.00209405	0.00488612	FALSE	0.0246206	13	0.229482	-3.41924	3.43885	-1.26823	2.76939	-3.91937	FALSE	TRUE	FALSE	FALSE	FALSE	TRUE
61	EP300_NPC	EP300	CREB1	P16220	TRUE	5.00063	6.55421199661702e-05	0.000350352	TRUE	0.0246206	3	0.974909	-3.15608	2.11692	-3.84033	0.690316	-4.22332	FALSE	TRUE	FALSE	TRUE	FALSE	TRUE
62	EP300_NPC	EP300	HNRNPM	P52272	TRUE	4.99841	0.00173771	0.0041876	FALSE	0.0246206	11	0.568284	-2.16304	2.75435	-2.55774	1.32193	-6.00356	FALSE	TRUE	FALSE	FALSE	FALSE	TRUE
63	EP300_NPC	EP300	RMI1	Q9H9A7	TRUE	4.989	2.58116530878166e-05	0.000168636	FALSE	0.0246206	5	0.142019	-4.01047	1.64743	-3.26576	1.66985	-3.74894	FALSE	TRUE	FALSE	TRUE	FALSE	TRUE
64	EP300_NPC	EP300	SALL3	Q9BXA9	TRUE	4.96742	1.5940390966814e-05	0.000120166	FALSE	0.0246206	8	0.427421	-4.35717	0.73359	-3.40287	0.669851	-4.7408	FALSE	TRUE	FALSE	TRUE	FALSE	TRUE
65	EP300_NPC	EP300	DDX3X	O00571	TRUE	4.95442	0.000786232	0.00222262	FALSE	0.0246206	3	-3.10427	-5.98591	1.64743	-4.73673	0.155278	-4.16297	TRUE	TRUE	FALSE	TRUE	FALSE	TRUE
66	EP300_NPC	EP300	CUX1	P39880	TRUE	4.88939	0.00674596	0.0128786	FALSE	0.0246206	18	-3.72048	-3.80521	2.75435	-2.45918	2.11042	-5.18836	FALSE	TRUE	FALSE	TRUE	FALSE	TRUE
67	EP300_NPC	EP300	APTX	Q7Z2E3	TRUE	4.84431	0.000697105	0.0020292	FALSE	0.0246206	3	-0.0506261	-4.24437	1.75435	-3.00435	0.540568	-5.03993	FALSE	TRUE	FALSE	TRUE	FALSE	TRUE
68	EP300_NPC	EP300	ONECUT2	O95948	TRUE	4.83887	2.2884317712971e-05	0.000156465	FALSE	0.0246206	5	-0.536053	-4.09899	0.754348	-3.99557	1.03242	-4.50746	FALSE	TRUE	FALSE	TRUE	FALSE	TRUE
69	EP300_NPC	EP300	HMBOX1	Q6NT76	TRUE	4.76207	0.000111799	0.000505677	FALSE	0.0246206	6	0.974909	-3.3385	2.11692	-2.26629	1.32193	-4.26766	FALSE	TRUE	FALSE	TRUE	FALSE	TRUE
70	EP300_NPC	EP300	CTBP2	P56545	TRUE	4.74128	0.000230386	0.000859618	TRUE	0.0246206	3	0.0962153	-4.03597	1.40642	-2.99485	0.628031	-5.06235	FALSE	TRUE	FALSE	TRUE	FALSE	TRUE
71	EP300_NPC	EP300	BLM	P54132	TRUE	4.67179	0.00171287	0.00416185	FALSE	0.0246206	14	-5.4749	-3.76238	3.2324	-1.93137	2.32193	-2.72853	TRUE	TRUE	FALSE	TRUE	FALSE	TRUE
72	EP300_NPC	EP300	CASZ1	Q86V15	TRUE	4.62002	0.000149901	0.000617329	FALSE	0.0246206	11	-4.36564	-3.19826	1.53196	-4.15958	1.32193	-3.65912	TRUE	TRUE	FALSE	TRUE	FALSE	TRUE
73	EP300_NPC	EP300	SSBP1	Q04837	TRUE	4.52932	0.000399315	0.00127607	FALSE	0.0246206	4	3.59323	-1.42711	2.19492	-2.76021	-0.330149	-2.81643	FALSE	TRUE	FALSE	TRUE	FALSE	TRUE
74	EP300_NPC	EP300	RSF1	Q96T23	TRUE	4.52057	0.00021362	0.000815639	FALSE	0.0246206	16	-0.0506261	-2.48751	2.33931	-3.68517	1.94996	-2.74637	FALSE	TRUE	FALSE	TRUE	FALSE	TRUE
75	EP300_NPC	EP300	H4C16	P62805	TRUE	4.51066	0.000242164	0.0008873	FALSE	0.0246206	8	7.1078	2.79642	9.05028	4.02053	8.67628	4.48543	FALSE	FALSE	FALSE	FALSE	FALSE	FALSE
76	EP300_NPC	EP300	ZBTB39	O15060	TRUE	4.50887	0.000119268	0.000523353	FALSE	0.0246206	5	0.142019	-3.3686	1.53196	-3.36518	0.398549	-4.72031	FALSE	TRUE	FALSE	TRUE	FALSE	TRUE
77	EP300_NPC	EP300	TOP3A	Q13472	TRUE	4.50118	0.00024446	0.0008873	FALSE	0.0246206	12	-1.58	-2.48398	2.26892	-3.18127	1.66985	-3.60159	FALSE	TRUE	FALSE	TRUE	FALSE	TRUE
78	EP300_NPC	EP300	LMNB2	Q03252	TRUE	4.48653	0.000252918	0.000906804	FALSE	0.0246206	6	-0.398549	-3.47568	1.23978	-3.83699	0.606658	-4.69904	FALSE	TRUE	FALSE	TRUE	FALSE	TRUE
79	EP300_NPC	EP300	LMNB1	P20700	TRUE	4.4707	6.64114767008514e-06	6.50832471668344e-05	FALSE	0.0246206	13	5.59323	0.611992	5.17581	0.442261	2.76939	0.941106	FALSE	FALSE	FALSE	FALSE	FALSE	FALSE
80	EP300_NPC	EP300	CTBP1	Q13363	TRUE	4.44547	0.000133777	0.000578389	TRUE	0.0246206	3	0.311944	-2.67476	1.21003	-5.38538	0.932886	-3.62703	FALSE	TRUE	FALSE	TRUE	FALSE	TRUE
81	EP300_NPC	EP300	PNKP	Q96T60	TRUE	4.44367	6.71194250928222e-05	0.000352377	FALSE	0.0246206	7	-0.214125	-3.53735	1.64743	-2.79155	1.8625	-2.85259	FALSE	TRUE	FALSE	TRUE	FALSE	TRUE
82	EP300_NPC	EP300	POLB	P06746	TRUE	4.41732	0.000306146	0.00104659	TRUE	0.0246206	7	-5.73937	-4.64915	0.457955	-3.78285	0.649093	-5.0409	TRUE	TRUE	FALSE	TRUE	FALSE	TRUE
83	EP300_NPC	EP300	TBP	P20226	TRUE	4.39735	7.85541815338754e-05	0.000391439	TRUE	0.0246206	3	0	-4.09937	0.946993	-4.15627	1.06413	-2.92527	FALSE	TRUE	FALSE	TRUE	FALSE	TRUE
84	EP300_NPC	EP300	TOP1	P11387	TRUE	4.20516	0.000105955	0.000494458	FALSE	0.0246206	5	-3.81666	-3.59122	1.40642	-3.8805	0.494765	-3.65956	TRUE	TRUE	FALSE	TRUE	FALSE	TRUE
85	EP300_NPC	EP300	NBN	O60934	TRUE	4.20346	0.000196479	0.000760064	TRUE	0.0246206	9	-1.62532	-2.53117	1.85388	-2.59109	1.66985	-3.54736	FALSE	TRUE	FALSE	TRUE	FALSE	TRUE
86	EP300_NPC	EP300	MTA1	Q13330	TRUE	4.20239	0.000618483	0.00183073	TRUE	0.0246206	8	-1.78759	-2.57848	2.47056	-3.51927	1.66985	-2.2288	FALSE	TRUE	FALSE	TRUE	FALSE	TRUE
87	EP300_NPC	EP300	ASF1A	Q9Y294	TRUE	4.19527	9.79318899065342e-05	0.000472	FALSE	0.0246206	3	1.42742	-3.86673	1.26892	-2.34693	0.584963	-3.09085	FALSE	TRUE	FALSE	TRUE	FALSE	TRUE
88	EP300_NPC	EP300	ARID3A	Q99856	TRUE	4.19238	0.000363733	0.00118819	FALSE	0.0246206	8	0.271302	-3.09924	1.75435	-2.69923	0.750022	-4.003	FALSE	TRUE	FALSE	TRUE	FALSE	TRUE
89	EP300_NPC	EP300	CBX3	Q13185	TRUE	4.17431	0.00136985	0.003413	FALSE	0.0246206	4	-3.97313	-5.02303	1.75435	-3.55122	0.155278	-3.48369	TRUE	TRUE	FALSE	TRUE	FALSE	TRUE
90	EP300_NPC	EP300	HIC2	Q96JB3	TRUE	4.15294	7.0607363796358e-05	0.000357906	FALSE	0.0246206	3	-3.7282	-2.99115	1.26892	-3.40332	0.966833	-3.32715	TRUE	TRUE	FALSE	TRUE	FALSE	TRUE
91	EP300_NPC	EP300	DR1	Q01658	TRUE	4.11867	0.00035437	0.00118392	FALSE	0.0246206	3	0.229482	-2.7401	1.40642	-4.24856	0.184425	-3.54701	FALSE	TRUE	FALSE	TRUE	FALSE	TRUE
92	EP300_NPC	EP300	HNRNPCL1	O60812	TRUE	4.09805	0.00416956	0.00839623	FALSE	0.0246206	3	1.16439	-3.72347	-0.420738	-1.62333	2.44746	-3.75623	FALSE	TRUE	FALSE	FALSE	FALSE	TRUE
93	EP300_NPC	EP300	TDP1	Q9NUW8	TRUE	4.08807	0.000101365	0.000480668	FALSE	0.0246206	6	0	-3.80452	0.669459	-3.93715	0.89812	-2.95496	FALSE	TRUE	FALSE	TRUE	FALSE	TRUE
94	EP300_NPC	EP300	BAZ2B	Q9UIF8	TRUE	4.07803	0.00125325	0.00320396	FALSE	0.0246206	11	-0.770518	-3.27013	1.53196	-4.83798	-0.249978	-3.61451	FALSE	TRUE	FALSE	TRUE	FALSE	TRUE
95	EP300_NPC	EP300	CHD3	Q12873	TRUE	4.05218	0.000277036	0.000969627	FALSE	0.0246206	6	-0.0506261	-4.02152	0.507708	-2.75556	1.07973	-3.84266	FALSE	TRUE	FALSE	TRUE	FALSE	TRUE
96	EP300_NPC	EP300	SUN2	Q9UH99	TRUE	4.03822	0.000176806	0.000693078	FALSE	0.0246206	8	-2.1943	-4.37878	0.669459	-4.18888	0.125531	-3.56764	TRUE	TRUE	FALSE	TRUE	FALSE	TRUE
97	EP300_NPC	EP300	RPS11	P62280	TRUE	4.03465	0.000922353	0.00253431	FALSE	0.0246206	3	-4.31681	-4.68526	0.754348	-3.32428	0.447459	-4.32715	TRUE	TRUE	FALSE	TRUE	FALSE	TRUE
98	EP300_NPC	EP300	ARID1A	O14497	TRUE	3.96251	0.000391517	0.0012649	FALSE	0.0246206	12	-0.95109	-3.47394	1.64743	-4.04901	0.447459	-3.02253	FALSE	TRUE	FALSE	TRUE	FALSE	TRUE
99	EP300_NPC	EP300	TRIM21	P19474	TRUE	3.9174	0.000601563	0.00180469	FALSE	0.0246206	4	-3.54762	-4.24359	1.26892	-3.3276	0.494765	-3.15843	TRUE	TRUE	FALSE	TRUE	FALSE	FALSE
100	EP300_NPC	EP300	FUS	P35637	TRUE	3.89882	0.000139896	0.000593243	TRUE	0.0246206	4	0.896907	-3.8411	0.210028	-3.68713	0.212994	-1.35107	FALSE	TRUE	FALSE	TRUE	FALSE	FALSE
101	EP300_NPC	EP300	PRKDC	P78527	TRUE	3.89278	0.00952833	0.0170813	TRUE	0.0246206	28	1.20811	-2.68394	4.32203	-1.51043	1.76939	-0.184425	FALSE	FALSE	FALSE	FALSE	FALSE	FALSE
102	EP300_NPC	EP300	RPS2	P15880	TRUE	3.83066	0.00344042	0.00738308	FALSE	0.0246206	9	0.271302	-3.69907	2.03446	-3.45294	1.09516	1.11103	FALSE	TRUE	FALSE	TRUE	FALSE	FALSE
103	EP300_NPC	EP300	ZEB2	O60315	TRUE	3.82771	0.00111691	0.00289593	FALSE	0.0246206	7	-1.39855	-3.48249	1.75435	-2.16156	1.44746	-3.012	FALSE	TRUE	FALSE	TRUE	FALSE	TRUE
104	EP300_NPC	EP300	TOP2B	Q02880	TRUE	3.71733	0.00045545	0.00142449	FALSE	0.0246206	8	-1.97046	-3.86691	0.691154	-3.58529	-0.289507	-4.56983	FALSE	TRUE	FALSE	TRUE	FALSE	TRUE
105	EP300_NPC	EP300	GATAD2A	Q86YP4	TRUE	3.71102	0.000498593	0.00154302	FALSE	0.0246206	6	-0.0506261	-4.41269	1.0001	-3.16884	0.0951572	-2.50909	FALSE	TRUE	FALSE	TRUE	FALSE	TRUE
106	EP300_NPC	EP300	SALL4	Q9UJQ4	TRUE	3.70619	0.00396654	0.00809836	FALSE	0.0246206	10	-4.20363	-3.08733	2.26892	-4.33974	0.321928	-2.72649	TRUE	TRUE	FALSE	TRUE	FALSE	TRUE
107	EP300_NPC	EP300	ILF3	Q12906	TRUE	3.7018	0.000272787	0.000966256	TRUE	0.0246206	5	-4.82043	-4.21265	0.457955	-4.10967	-0.0331669	-3.38448	TRUE	TRUE	FALSE	TRUE	FALSE	TRUE
108	EP300_NPC	EP300	SMARCD1	Q96GM5	TRUE	3.69816	0.000230986	0.000859618	TRUE	0.0246206	6	-2.57498	-3.3611	0.910468	-3.73634	0.0951572	-3.71172	TRUE	TRUE	FALSE	TRUE	FALSE	TRUE
109	EP300_NPC	EP300	TMPO	P42167	TRUE	3.66363	0.00145036	0.00358323	FALSE	0.0246206	4	-3.75772	-3.92595	0.982617	-2.62621	0.807355	-3.61595	TRUE	TRUE	FALSE	TRUE	FALSE	TRUE
110	EP300_NPC	EP300	HNRNPA1	P09651	TRUE	3.6566	0.0350756	0.054562	FALSE	0.0246206	3	-3.93108	-3.6763	1.75435	-5.24659	1.16993	-2.2068	TRUE	TRUE	FALSE	TRUE	FALSE	TRUE
111	EP300_NPC	EP300	ATAD3B	Q5T9A4	TRUE	3.62421	0.000297016	0.00102733	FALSE	0.0246206	3	-3.72048	-4.82416	0.602345	-4.0544	-0.815575	-4.44122	FALSE	TRUE	FALSE	TRUE	FALSE	TRUE
112	EP300_NPC	EP300	CBFA2T2	O43439	TRUE	3.60822	0.00371716	0.00784699	FALSE	0.0246206	3	-5.25903	-3.86758	1.05133	-4.55429	0.212994	-2.93222	TRUE	TRUE	FALSE	TRUE	FALSE	TRUE
113	EP300_NPC	EP300	EWSR1	Q01844	TRUE	3.59059	0.000779258	0.00222262	TRUE	0.0246206	4	2.2713	-3.14182	0.982617	-2.19161	0.241008	-1.94342	FALSE	TRUE	FALSE	FALSE	FALSE	FALSE
114	EP300_NPC	EP300	MACROH2A1	O75367	TRUE	3.5122	0.000165691	0.000667304	FALSE	0.0246206	4	-0.536053	-2.87693	1.01738	-2.95022	0.915608	-2.49118	FALSE	TRUE	FALSE	TRUE	FALSE	TRUE
115	EP300_NPC	EP300	DDX17	Q92841	TRUE	3.45909	0.00191813	0.00454783	TRUE	0.0246206	4	-4.05817	-3.54783	0.712528	-4.2708	0.241008	-3.01159	TRUE	TRUE	FALSE	TRUE	FALSE	FALSE
116	EP300_NPC	EP300	NONO	Q15233	TRUE	3.42885	0.000811855	0.00227319	FALSE	0.0246206	7	2.71187	-2.51402	3.03446	-0.557739	1.8625	-0.0588937	FALSE	FALSE	FALSE	FALSE	FALSE	FALSE
117	EP300_NPC	EP300	SMARCA2	P51531	TRUE	3.40887	0.00375561	0.00784699	TRUE	0.0246206	6	-4.52129	-2.42135	1.03446	-3.04778	0.983512	-3.88339	TRUE	TRUE	FALSE	TRUE	FALSE	TRUE
118	EP300_NPC	EP300	DMAP1	Q9NPF5	TRUE	3.40166	0.00586976	0.0115957	FALSE	0.0246206	5	-2.98887	-3.17112	4.37326	-3.8877	0.241008	-2.42252	TRUE	TRUE	FALSE	TRUE	FALSE	TRUE
119	EP300_NPC	EP300	ZFHX3	Q15911	TRUE	3.26845	0.000978022	0.00266239	FALSE	0.0246206	12	-1.58	-3.19627	0.79499	-4.15209	-0.505235	-3.97225	FALSE	TRUE	FALSE	TRUE	FALSE	TRUE
120	EP300_NPC	EP300	TRIM24	O15164	TRUE	3.25801	0.00282216	0.0063337	FALSE	0.0246206	3	-3.42502	-3.85753	-0.330541	-2.82021	1.03242	-4.08853	FALSE	TRUE	FALSE	TRUE	FALSE	TRUE
121	EP300_NPC	EP300	RBMX	P38159	TRUE	3.22104	0.000622697	0.00183073	FALSE	0.0246206	3	-2.39855	-4.03186	0.457955	-3.629	-0.459432	-3.38082	FALSE	FALSE	FALSE	TRUE	FALSE	FALSE
122	EP300_NPC	EP300	EHMT2	Q96KQ7	TRUE	3.18926	0.0259952	0.0408694	FALSE	0.0246206	4	-1.58	-2.94622	0.964915	-2.32886	-0.552541	-5.46032	FALSE	TRUE	FALSE	TRUE	FALSE	TRUE
123	EP300_NPC	EP300	KAT7	O95251	TRUE	3.1815	0.000550337	0.00168541	FALSE	0.0246206	8	-4.02728	-3.55552	0.352986	-3.74026	-0.249978	-3.08067	TRUE	TRUE	FALSE	TRUE	FALSE	TRUE
124	EP300_NPC	EP300	TWNK	Q96RR1	TRUE	3.15243	0.000406589	0.00128534	FALSE	0.0246206	5	-3.05334	-3.39195	0.116918	-3.39807	-0.415037	-3.9127	TRUE	TRUE	FALSE	TRUE	FALSE	TRUE
125	EP300_NPC	EP300	SMARCE1	Q969G3	TRUE	3.14333	0.00410945	0.00833226	FALSE	0.0246206	3	-3.54809	-4.34073	0.179654	-3.70934	0.155278	-2.93723	TRUE	TRUE	FALSE	TRUE	FALSE	TRUE
126	EP300_NPC	EP300	RPLP0	P05388	TRUE	3.13403	0.00620863	0.0120461	FALSE	0.0246206	4	-1.77052	-3.17923	-0.0895325	-3.95387	-1.28951	-5.41855	FALSE	TRUE	FALSE	TRUE	FALSE	TRUE
127	EP300_NPC	EP300	RPL18	Q07020	TRUE	3.12758	0.00330911	0.00726028	FALSE	0.0246206	2	0	-3.52126	0.691154	-2.72227	-3.20717	-3.9729	FALSE	TRUE	FALSE	TRUE	TRUE	TRUE
128	EP300_NPC	EP300	DRAP1	Q14919	TRUE	3.11132	0.00149104	0.00365304	FALSE	0.0246206	4	-0.0506261	-2.9022	2.40642	-3.46639	-0.601451	-2.5037	FALSE	TRUE	FALSE	TRUE	FALSE	TRUE
129	EP300_NPC	EP300	NCL	P19338	TRUE	3.10864	0.00334659	0.00728813	FALSE	0.0246206	4	0.568284	-2.96773	-0.789972	-4.34915	-1.2115	-3.44222	FALSE	FALSE	FALSE	FALSE	FALSE	FALSE
130	EP300_NPC	EP300	DDX5	P17844	TRUE	3.0354	0.00747541	0.0141792	TRUE	0.0246206	3	0.389947	-2.52208	0.891852	-4.01579	-4.05087	-2.87959	FALSE	TRUE	FALSE	TRUE	TRUE	TRUE
131	EP300_NPC	EP300	MBD3	O95983	TRUE	2.98635	0.0116725	0.0204806	FALSE	0.0246206	3	-3.72048	-4.0973	0.43242	-1.98433	0.584963	-3.88801	FALSE	TRUE	FALSE	TRUE	FALSE	TRUE
132	EP300_NPC	EP300	WIZ	O95785	TRUE	2.97452	0.00587672	0.0115957	FALSE	0.0246206	7	-4.64094	-3.86752	1.03446	-3.26676	-0.174029	-2.51758	TRUE	TRUE	FALSE	TRUE	FALSE	TRUE
133	EP300_NPC	EP300	CBX5	P45973	TRUE	2.97234	0.00809721	0.0152601	FALSE	0.0246206	3	-3.60743	-4.65219	-0.0895325	-2.51914	-0.137504	-4.46501	TRUE	TRUE	FALSE	TRUE	FALSE	TRUE
134	EP300_NPC	EP300	NFYC	Q13952	TRUE	2.87643	0.00112291	0.00289593	FALSE	0.0246206	3	-3.01609	-3.05335	0.379953	-3.5444	-0.505235	-3.5474	TRUE	TRUE	FALSE	TRUE	FALSE	TRUE
135	EP300_NPC	EP300	RPL12	P30050	TRUE	2.85471	0.000832162	0.00230807	FALSE	0.0246206	2	-2.91174	-4.09166	0.406425	-4.17618	-1.45943	-4.67442	TRUE	TRUE	FALSE	TRUE	FALSE	TRUE
136	EP300_NPC	EP300	HNRNPK	P61978	TRUE	2.83591	0.00841929	0.0156663	FALSE	0.0246206	5	-4.41477	-3.40383	0.602345	-3.66134	0.241008	-2.26534	TRUE	FALSE	FALSE	TRUE	FALSE	FALSE
137	EP300_NPC	EP300	RPS17	P08708	TRUE	2.82136	9.41570295497786e-05	0.000461369	FALSE	0.0246206	3	0.186413	1.95991	4.96936	2.17923	4.99178	1.83188	FALSE	FALSE	FALSE	FALSE	FALSE	FALSE
138	EP300_NPC	EP300	TOP2A	P11388	TRUE	2.81882	0.00888709	0.0162286	FALSE	0.0246206	8	-0.95109	-4.0105	0.79499	-2.17999	0	-2.42207	FALSE	TRUE	FALSE	TRUE	FALSE	TRUE
139	EP300_NPC	EP300	TRIM71	Q2Q1W2	TRUE	2.81838	0.00077748	0.00222262	FALSE	0.0246206	4	-3.03533	-3.66151	-0.56758	-4.40865	-1.28951	-4.28802	TRUE	TRUE	FALSE	TRUE	FALSE	TRUE
140	EP300_NPC	EP300	RPL7	P18124	TRUE	2.806	0.00101917	0.00274897	FALSE	0.0246206	2	-0.95109	-3.87054	-2.99371	-3.60495	0.212994	-3.79586	FALSE	TRUE	TRUE	TRUE	FALSE	FALSE
141	EP300_NPC	EP300	JRKL	Q9Y4A0	TRUE	2.78555	0.00348314	0.00742061	FALSE	0.0246206	3	-2.11382	-5.4895	-0.851373	-3.74681	-1.37197	-3.4575	FALSE	TRUE	FALSE	TRUE	FALSE	TRUE
142	EP300_NPC	EP300	UTY	O14607	TRUE	2.78378	0.001059	0.00280491	FALSE	0.0246206	4	-3.91506	-4.49986	-0.674495	-3.87526	-1	-3.69369	TRUE	TRUE	FALSE	TRUE	FALSE	TRUE
143	EP300_NPC	EP300	GATAD2B	Q8WXI9	TRUE	2.70509	0.0020203	0.00475174	FALSE	0.0246206	6	-4.24699	-3.33395	0.964915	-3.87877	-0.93587	-3.71031	TRUE	TRUE	FALSE	TRUE	FALSE	TRUE
144	EP300_NPC	EP300	RAD52	P43351	TRUE	2.70189	0.00622793	0.0120461	FALSE	0.0246206	3	-3.00997	-4.10888	-0.851373	-3.61775	0.750022	-2.93368	TRUE	TRUE	FALSE	TRUE	FALSE	TRUE
145	EP300_NPC	EP300	LDB1	Q86U70	TRUE	2.62855	0.0022961	0.00531538	FALSE	0.0246206	3	-3.17529	-2.70838	-0.20501	-2.71433	0.750022	-3.07817	TRUE	TRUE	FALSE	TRUE	FALSE	TRUE
146	EP300_NPC	EP300	RUNX1T1	Q06455	TRUE	2.62415	0.0387911	0.0593989	FALSE	0.0246206	3	-3.11593	-4.85241	0.0844969	-3.47553	0.0951572	-2.48079	TRUE	TRUE	FALSE	TRUE	FALSE	TRUE
147	EP300_NPC	EP300	RCN2	Q14257	TRUE	2.6085	0.00665266	0.0127835	FALSE	0.0246206	5	-2.04812	-2.84574	-0.0895325	-3.3412	-0.330149	-4.10636	TRUE	TRUE	FALSE	TRUE	FALSE	TRUE
148	EP300_NPC	EP300	RCOR2	Q8IZ40	TRUE	2.54637	0.0117153	0.0204806	FALSE	0.0246206	5	-2.22571	-3.75839	0.0173827	-2.90978	-1.2115	-4.39077	FALSE	TRUE	FALSE	TRUE	FALSE	TRUE
149	EP300_NPC	EP300	HNRNPU	Q00839	TRUE	2.49749	0.00325862	0.00720326	TRUE	0.0246206	7	-3.22497	-1.93671	1.40642	-2.16695	0.649093	-1.44222	TRUE	FALSE	FALSE	FALSE	FALSE	FALSE
150	EP300_NPC	EP300	DPF2	Q92785	TRUE	2.46017	0.00130051	0.00326795	FALSE	0.0246206	3	-3.4747	-4.1518	-1.28747	-4.09702	-1.75899	-4.89532	TRUE	TRUE	FALSE	TRUE	FALSE	TRUE
151	EP300_NPC	EP300	CEP170	Q5SW79	TRUE	2.38333	0.0118713	0.0204904	FALSE	0.0246206	6	-3.53605	-4.41638	0.325505	-4.8429	-1.87447	-3.51364	FALSE	TRUE	FALSE	TRUE	FALSE	TRUE
152	EP300_NPC	EP300	CLTC	Q00610	TRUE	2.33547	0.0133818	0.0226106	TRUE	0.0246206	3	-1.27302	-4.05451	-1.20501	-5.24319	-3.37145	-3.5582	FALSE	TRUE	FALSE	TRUE	TRUE	TRUE
153	EP300_NPC	EP300	HNRNPH1	P31943	FALSE	2.32555	0.0754261	0.105597	FALSE	0.0246206	5	-1.53605	-3.78678	1.14863	-2.02722	0.606658	-0.943416	FALSE	TRUE	FALSE	FALSE	FALSE	FALSE
154	EP300_NPC	EP300	ILF2	Q12905	TRUE	2.3134	0.0024651	0.00561813	TRUE	0.0246206	2	-1.05063	-3.3093	-1.28747	-3.36595	-1.75899	-4.79927	FALSE	TRUE	FALSE	TRUE	FALSE	TRUE
155	EP300_NPC	EP300	TIMM50	Q3ZCQ8	TRUE	2.28634	0.00522272	0.0104454	FALSE	0.0246206	4	-4.69241	-3.58435	-1.20501	-3.57299	-1.28951	-4.96497	TRUE	TRUE	FALSE	TRUE	FALSE	TRUE
156	EP300_NPC	EP300	HSPD1	P10809	TRUE	2.28158	0.0117729	0.0204806	FALSE	0.0246206	4	-4.322	-4.61866	-1.20501	-3.34915	-0.815575	-3.80651	TRUE	TRUE	FALSE	FALSE	FALSE	TRUE
157	EP300_NPC	EP300	NEUROD4	Q9HD90	TRUE	2.23266	0.00105788	0.00280491	FALSE	0.0246206	2	-4.71887	-3.69931	-1.46804	-3.74558	-1.37197	-4.28169	TRUE	TRUE	FALSE	TRUE	FALSE	TRUE
158	EP300_NPC	EP300	SMARCC2	Q8TAQ2	TRUE	2.20506	0.0104967	0.0187031	FALSE	0.0246206	2	-0.95109	-3.29232	-0.420738	-3.72341	-1.55254	-2.52382	FALSE	TRUE	FALSE	TRUE	FALSE	TRUE
159	EP300_NPC	EP300	POU3F2	P20265	TRUE	2.20329	0.00868074	0.0159509	TRUE	0.0246206	2	-1.53605	-4.12494	-0.165481	-3.13996	-3.39017	-3.95354	FALSE	TRUE	FALSE	TRUE	TRUE	TRUE
160	EP300_NPC	EP300	ZBTB34	Q8NCN2	TRUE	2.19505	0.0119179	0.0204904	FALSE	0.0246206	2	-1.87613	-3.48794	-0.165481	-3.64213	-1	-2.49668	FALSE	TRUE	FALSE	TRUE	FALSE	TRUE
161	EP300_NPC	EP300	LCOR	Q96JN0	TRUE	2.18747	0.0116292	0.0204806	FALSE	0.0246206	3	-2.47947	-3.74932	-0.330541	-4.37258	-1.87447	-3.16442	FALSE	TRUE	FALSE	TRUE	FALSE	TRUE
162	EP300_NPC	EP300	RPL6	Q02878	TRUE	2.1658	0.0483466	0.0721518	FALSE	0.0246206	3	-2.53605	-3.45919	-0.374935	-4.41114	-0.93587	-2.47393	FALSE	TRUE	FALSE	TRUE	FALSE	FALSE
163	EP300_NPC	EP300	YEATS4	O95619	TRUE	2.07762	0.00340603	0.00736302	FALSE	0.0246206	3	-3.29275	-3.13465	-0.851373	-3.04158	-1	-3.46108	TRUE	TRUE	FALSE	TRUE	FALSE	TRUE
164	EP300_NPC	EP300	IGF2BP3	O00425	TRUE	2.07582	0.0367413	0.0568523	FALSE	0.0246206	4	-0.610053	-3.37979	0.352986	-0.920309	1	-1.18442	FALSE	TRUE	FALSE	FALSE	FALSE	FALSE
165	EP300_NPC	EP300	NFIL3	Q16649	TRUE	2.05236	0.0011133	0.00289593	FALSE	0.0246206	2	-1.90167	-3.78932	-1.56758	-3.98155	-3.38904	-4.09146	TRUE	TRUE	FALSE	TRUE	FALSE	TRUE
166	EP300_NPC	EP300	IGF2BP1	Q9NZI8	FALSE	2.05018	0.0844368	0.116547	FALSE	0.0246206	4	-1.65635	-3.5371	0.928846	-1.40574	-0.330149	-2.26534	FALSE	FALSE	FALSE	FALSE	FALSE	FALSE
167	EP300_NPC	EP300	NUP205	Q92621	TRUE	2.04495	0.00853286	0.0157777	FALSE	0.0246206	2	-2.68577	-3.66553	-1.12701	-4.82465	-2.33842	-3.79586	TRUE	TRUE	FALSE	TRUE	FALSE	FALSE
168	EP300_NPC	EP300	SOX11	P35716	TRUE	2.02873	0.0488951	0.072237	FALSE	0.0246206	4	-3.59495	-4.47846	-0.851373	-2.68738	-0.704544	-3.86458	FALSE	TRUE	FALSE	TRUE	FALSE	TRUE
169	EP300_NPC	EP300	MATR3	P43243	TRUE	2.02459	0.00613193	0.0120186	FALSE	0.0246206	5	-2.68926	-3.89462	-0.468044	-3.26128	-1.55254	-3.57568	TRUE	TRUE	FALSE	TRUE	FALSE	TRUE
170	EP300_NPC	EP300	HELB	Q8NG08	TRUE	1.9916	0.0217215	0.0350885	FALSE	0.0246206	5	-1.80487	-3.75283	-0.420738	-2.24593	-1.28951	-3.49116	FALSE	TRUE	FALSE	TRUE	FALSE	TRUE
171	EP300_NPC	EP300	HNRNPC	P07910	TRUE	1.9426	0.00942774	0.0170046	FALSE	0.0246206	2	-0.770518	-3.69563	-1.67449	-2.74964	-1.45943	-3.28697	FALSE	TRUE	FALSE	TRUE	FALSE	TRUE
172	EP300_NPC	EP300	ATRX	P46100	TRUE	1.92967	0.00260008	0.00588018	FALSE	0.0246206	3	-2.00998	-3.7667	-1.46804	-3.16446	-1.45943	-3.76081	FALSE	TRUE	FALSE	TRUE	FALSE	TRUE
173	EP300_NPC	EP300	SREBF2	Q12772	TRUE	1.86706	0.018616	0.0304062	TRUE	0.0246206	3	-5.00903	-2.41877	-0.56758	-3.35493	-0.601451	-2.95777	TRUE	TRUE	FALSE	TRUE	FALSE	TRUE
174	EP300_NPC	EP300	MAP1B	P46821	TRUE	1.83443	0.00837751	0.0156663	FALSE	0.0246206	27	2.46395	0.188184	3.59085	1.55774	2.72048	1.52607	FALSE	FALSE	FALSE	FALSE	FALSE	FALSE
175	EP300_NPC	EP300	SLC25A5	P05141	FALSE	1.79938	0.315408	0.38004	FALSE	0.0246206	4	-3.0898	-4.16689	0.379953	-3.33288	1.32193	0.713696	TRUE	TRUE	FALSE	TRUE	FALSE	FALSE
176	EP300_NPC	EP300	H1	P10412	TRUE	1.76138	0.00912455	0.0165594	FALSE	0.0246206	4	3.50834	3.51011	5.72835	2.59426	4.99178	3.32193	FALSE	FALSE	FALSE	FALSE	FALSE	FALSE
177	EP300_NPC	EP300	TIGD2	Q4W5G0	TRUE	1.75544	0.0614286	0.08767	FALSE	0.0246206	2	-0.536053	-3.05095	-2.96894	-2.58418	-1	-4.13619	FALSE	TRUE	FALSE	TRUE	FALSE	TRUE
178	EP300_NPC	EP300	NEURL4	Q96JN8	TRUE	1.75264	0.00376335	0.00784699	FALSE	0.0246206	3	-4.48799	-4.32378	-0.789972	-4.48027	-2.78136	-4.79782	TRUE	TRUE	FALSE	TRUE	FALSE	TRUE
179	EP300_NPC	EP300	RPL17	P18621	TRUE	1.7227	0.0138514	0.0232703	FALSE	0.0246206	4	1.48187	-1.26248	0.457955	0.359799	0.494765	-1.36587	FALSE	FALSE	FALSE	FALSE	FALSE	FALSE
180	EP300_NPC	EP300	ALYREF	Q86V81	TRUE	1.68765	0.0226889	0.036451	FALSE	0.0246206	2	-2.56822	-4.25256	-0.915503	-3.21699	-2.40632	-3.50635	TRUE	TRUE	FALSE	TRUE	FALSE	FALSE
181	EP300_NPC	EP300	PARP2	Q9UGN5	TRUE	1.68566	0.0122674	0.0208474	FALSE	0.0246206	2	-4.3621	-4.28032	0.754348	-3.83705	-2.32193	-3.90529	TRUE	TRUE	FALSE	TRUE	FALSE	TRUE
182	EP300_NPC	EP300	H1	P16401	TRUE	1.67153	0.0526153	0.0769598	FALSE	0.0246206	3	1.31194	0.663522	4.17581	1.22653	3.32193	2.1375	FALSE	FALSE	FALSE	FALSE	FALSE	FALSE
183	EP300_NPC	EP300	ATF2	P15336	TRUE	1.63802	0.0177296	0.0292838	TRUE	0.0246206	2	-2.27302	-3.71225	-1.9155	-4.7002	-4.77142	-4.26197	FALSE	TRUE	FALSE	TRUE	TRUE	TRUE
184	EP300_NPC	EP300	BCLAF1	Q9NYF8	TRUE	1.63415	0.0515399	0.0757637	FALSE	0.0246206	2	-2.68879	-3.74904	-2.58834	-2.61313	-1.28951	-5.10691	TRUE	TRUE	FALSE	TRUE	FALSE	TRUE
185	EP300_NPC	EP300	RPLP2	P05387	TRUE	1.62668	0.0236557	0.0377977	FALSE	0.0246206	4	-1.05063	-0.84744	2.19492	-0.479736	1.18442	0	FALSE	FALSE	FALSE	FALSE	FALSE	FALSE
186	EP300_NPC	EP300	CUX2	O14529	TRUE	1.61326	0.0168184	0.0279357	FALSE	0.0246206	2	-3.47952	-3.1053	-0.915503	-3.02769	-1.65208	-3.6634	TRUE	TRUE	FALSE	TRUE	FALSE	TRUE
187	EP300_NPC	EP300	MECP2	P51608	FALSE	1.53442	0.166225	0.21817	TRUE	0.0246206	3	-2.15778	-3.40021	-0.982617	-3.35123	-4.53343	-5.52565	TRUE	TRUE	FALSE	TRUE	FALSE	TRUE
188	EP300_NPC	EP300	VRK1	Q99986	TRUE	1.52878	0.0242101	0.0384745	FALSE	0.0246206	2	-3.45569	-3.16864	-1.9155	-3.25352	-0.93587	-3.91091	TRUE	TRUE	FALSE	TRUE	FALSE	TRUE
189	EP300_NPC	EP300	RPS8	P62241	TRUE	1.47382	0.0487379	0.072237	FALSE	0.0246206	4	-3.18409	-1.26248	1.53196	-0.820773	0.750022	-0.321928	TRUE	FALSE	FALSE	FALSE	FALSE	FALSE
190	EP300_NPC	EP300	SMARCAL1	Q9NZC9	FALSE	1.46192	0.204191	0.259762	FALSE	0.0246206	5	-3.87278	-4.531	0.379953	-2.32651	-1.55254	-2.57362	TRUE	TRUE	FALSE	TRUE	FALSE	TRUE
191	EP300_NPC	EP300	HNRNPA3	P51991	TRUE	1.40831	0.0311868	0.0487709	FALSE	0.0246206	2	-3.25992	-2.90163	-1.05301	-2.78027	-1.45943	-2.92139	TRUE	TRUE	FALSE	TRUE	FALSE	FALSE
192	EP300_NPC	EP300	RPL7A	P62424	FALSE	1.3986	0.087014	0.119543	FALSE	0.0246206	3	-0.857981	-1.70994	0.872993	-0.0272239	1.03242	-1.4112	FALSE	FALSE	FALSE	FALSE	FALSE	FALSE
193	EP300_NPC	EP300	NCOA2	Q15596	TRUE	1.3951	0.0477971	0.0716956	TRUE	0.0246206	4	-4.34486	-3.40141	-0.0173827	-3.02815	-2	-3.75601	TRUE	TRUE	FALSE	TRUE	FALSE	TRUE
194	EP300_NPC	EP300	RPS14	P62263	TRUE	1.38969	0.019981	0.0324553	FALSE	0.0246206	4	0.633872	-0.311387	1.03446	-0.405736	0.825971	-3.05889	FALSE	FALSE	FALSE	FALSE	FALSE	FALSE
195	EP300_NPC	EP300	ZNF219	Q9P2Y4	FALSE	1.3684	0.10796	0.145598	FALSE	0.0246206	3	-1.82236	-4.10882	-1.12701	-2.6623	-4.55867	-3.92155	FALSE	TRUE	FALSE	TRUE	TRUE	TRUE
196	EP300_NPC	EP300	RPL5	P46777	FALSE	1.33596	0.258522	0.318014	FALSE	0.0246206	3	-4.37474	-4.6511	0.239775	-2.56242	-1.65208	-2.35178	TRUE	TRUE	FALSE	TRUE	FALSE	TRUE
197	EP300_NPC	EP300	XPC	Q01831	TRUE	1.19794	0.0555017	0.0795976	FALSE	0.0246206	3	-2.74148	-3.39657	-1.9155	-2.71973	-1.37197	-3.50647	TRUE	TRUE	FALSE	TRUE	FALSE	TRUE
198	EP300_NPC	EP300	PABPC1	P11940	FALSE	1.18047	0.274934	0.33401	FALSE	0.0246206	7	-4.23206	-2.59181	0.457955	-3.29409	-0.93587	-1.32193	TRUE	TRUE	FALSE	TRUE	FALSE	FALSE
199	EP300_NPC	EP300	HNRNPL	P14866	FALSE	1.16925	0.230872	0.286398	FALSE	0.0246206	2	-0.688056	-3.17934	-1.78997	-2.19544	-3.4108	-4.02181	FALSE	TRUE	FALSE	TRUE	TRUE	TRUE
200	EP300_NPC	EP300	TRIM33	Q9UPN9	TRUE	1.1609	0.053216	0.0770715	FALSE	0.0246206	2	-3.71696	-3.29671	-0.982617	-3.43151	-2.1964	-3.34372	TRUE	TRUE	FALSE	TRUE	FALSE	TRUE
201	EP300_NPC	EP300	SFPQ	P23246	TRUE	1.11214	0.0546047	0.0786951	FALSE	0.0246206	10	1.58496	0.256897	2.53196	1.38086	2.32193	1.46467	FALSE	FALSE	FALSE	FALSE	FALSE	FALSE
202	EP300_NPC	EP300	SATB2	Q9UPW6	FALSE	1.10257	0.249067	0.307671	FALSE	0.0246206	2	-4.27016	-2.22462	-1.12701	-2.89246	-1	-3.9862	TRUE	TRUE	FALSE	TRUE	FALSE	TRUE
203	EP300_NPC	EP300	NFYA	P23511	FALSE	0.89525	0.449293	0.506101	TRUE	0.0246206	2	-4.52054	-3.35382	-1.67449	-2.02392	-0.93587	-4.43891	TRUE	TRUE	FALSE	TRUE	FALSE	TRUE
204	EP300_NPC	EP300	RPL9P9	P32969	FALSE	0.855123	0.335979	0.397343	FALSE	0.0246206	2	-4.29878	-2.90633	-1.05301	-3.80166	-1.55254	-2.18442	TRUE	FALSE	FALSE	FALSE	FALSE	FALSE
205	EP300_NPC	EP300	TCF20	Q9UGU0	FALSE	0.842597	0.157085	0.208973	FALSE	0.0246206	4	-4.76523	-3.68783	-1.37493	-3.42008	-2.94847	-4.26553	TRUE	TRUE	FALSE	TRUE	FALSE	TRUE
206	EP300_NPC	EP300	ZNF281	Q9Y2X9	FALSE	0.84246	0.219295	0.275524	FALSE	0.0246206	3	-3.83893	-4.58507	-2.46804	-4.22035	-3	-3.02894	TRUE	TRUE	FALSE	TRUE	FALSE	TRUE
207	EP300_NPC	EP300	KMT2D	O14686	FALSE	0.823581	0.178157	0.231762	TRUE	0.0246206	2	-4.97784	-3.78797	-2.69686	-3.85245	-1.65208	-2.92128	TRUE	TRUE	FALSE	TRUE	FALSE	TRUE
208	EP300_NPC	EP300	HSPA1A	P0DMV8	FALSE	0.769562	0.318517	0.38222	TRUE	0.0246206	4	-0.103093	-0.169368	1.85388	0.179227	2.03242	1.46467	FALSE	FALSE	FALSE	FALSE	FALSE	FALSE
209	EP300_NPC	EP300	ZBTB46	Q86UZ6	FALSE	0.764604	0.360599	0.421354	FALSE	0.0246206	3	-3.65635	-3.51481	-2.05301	-2.13126	-2	-4.35709	FALSE	TRUE	FALSE	TRUE	FALSE	TRUE
210	EP300_NPC	EP300	DPPA4	Q7L190	FALSE	0.755632	0.13959	0.186543	FALSE	0.0246206	2	-4.61153	-3.30002	-1.56758	-3.39525	-2.53343	-3.17205	TRUE	TRUE	FALSE	TRUE	FALSE	TRUE
211	EP300_NPC	EP300	ATF7	P17544	FALSE	0.754179	0.126446	0.169749	FALSE	0.0246206	2	-2.26518	-3.00241	-2.14227	-2.76165	-2.47758	-4.1819	TRUE	TRUE	FALSE	TRUE	FALSE	TRUE
212	EP300_NPC	EP300	FANCM	Q8IYD8	FALSE	0.752251	0.33636	0.397343	FALSE	0.0246206	2	-2.50748	-2.56889	-1.78997	-2.89327	-3.28227	-4.37431	FALSE	TRUE	FALSE	TRUE	TRUE	TRUE
213	EP300_NPC	EP300	HSPA8	P11142	FALSE	0.710587	0.204982	0.259762	TRUE	0.0246206	17	2.2713	2.47449	4.25077	3.11783	4.05232	3.37851	FALSE	FALSE	FALSE	FALSE	FALSE	FALSE
214	EP300_NPC	EP300	HSPA5	P11021	FALSE	0.680234	0.336525	0.397343	TRUE	0.0246206	14	2.46395	1.853	3.87773	2.50116	3.25481	3.20163	FALSE	FALSE	FALSE	FALSE	FALSE	FALSE
215	EP300_NPC	EP300	SUN1	O94901	FALSE	0.662	0.386276	0.447107	FALSE	0.0246206	2	-4.52149	-3.09372	-1.46804	-4.34915	-2.6939	-2.92139	TRUE	TRUE	FALSE	FALSE	FALSE	FALSE
216	EP300_NPC	EP300	SF3B3	Q15393	FALSE	0.647958	0.198532	0.254884	FALSE	0.0246206	3	-3.84891	-3.66991	-3.30455	-3.51932	-2.27357	-4.30692	TRUE	TRUE	FALSE	TRUE	FALSE	TRUE
217	EP300_NPC	EP300	KDM6A	O15550	FALSE	0.588695	0.439953	0.497943	TRUE	0.0246206	3	-4.01894	-4.34636	-3.23743	-3.33609	1.44746	-3.09155	TRUE	TRUE	FALSE	TRUE	FALSE	TRUE
218	EP300_NPC	EP300	ZMYM2	Q9UBW7	FALSE	0.563144	0.217433	0.274358	FALSE	0.0246206	2	-3.72503	-4.09939	-2.32182	-3.70293	-3.28951	-3.47482	TRUE	TRUE	FALSE	TRUE	FALSE	TRUE
219	EP300_NPC	EP300	NXF1	Q9UBU9	FALSE	0.536519	0.440358	0.497943	FALSE	0.0246206	3	-3.37255	-2.63648	-0.915503	-3.62233	-3.53343	-3.91248	FALSE	TRUE	FALSE	TRUE	FALSE	TRUE
220	EP300_NPC	EP300	SLC25A3	Q00325	FALSE	0.461505	0.783405	0.828201	FALSE	0.0246206	3	-2.85672	-3.11396	1.75435	0.226533	0.710493	1.11103	TRUE	TRUE	FALSE	FALSE	FALSE	FALSE
221	EP300_NPC	EP300	EEF1A1	P68104	FALSE	0.429908	0.375142	0.435936	TRUE	0.0246206	7	3.1078	1.30637	2.59085	2.40162	2.38606	2.848	FALSE	FALSE	FALSE	FALSE	FALSE	FALSE
222	EP300_NPC	EP300	DHX15	O43143	FALSE	0.417027	0.390566	0.448541	FALSE	0.0246206	4	-3.37255	-3.50747	-0.915503	-3.34703	-2.974	-3.31849	FALSE	TRUE	FALSE	TRUE	FALSE	TRUE
223	EP300_NPC	EP300	RPS20	P60866	FALSE	0.399796	0.516529	0.569834	FALSE	0.0246206	2	-3.24282	0.959915	3.75435	1.73177	1.8625	1.69599	TRUE	FALSE	FALSE	FALSE	FALSE	FALSE
224	EP300_NPC	EP300	RPS7	P62081	FALSE	0.394783	0.458508	0.514509	FALSE	0.0246206	6	0.923379	-0.468928	1.64743	0.944762	1.44746	1.81558	FALSE	FALSE	FALSE	FALSE	FALSE	FALSE
225	EP300_NPC	EP300	CAPRIN1	Q14444	FALSE	0.385731	0.361161	0.421354	FALSE	0.0246206	3	-3.74729	-3.87254	-1.05301	-4.24363	-4.6939	-4.28278	TRUE	TRUE	FALSE	TRUE	FALSE	TRUE
226	EP300_NPC	EP300	RPS9	P46781	FALSE	0.331243	0.493359	0.54735	FALSE	0.0246206	6	0.534336	0.188184	1.26892	0.731768	1.11042	1	FALSE	FALSE	FALSE	FALSE	FALSE	FALSE
227	EP300_NPC	EP300	PPP1CC	P36873	FALSE	0.325237	0.4131	0.470742	FALSE	0.0246206	2	-3.41621	-4.5277	-3.33931	-2.66393	-3.6939	-3.80842	TRUE	TRUE	FALSE	TRUE	FALSE	TRUE
228	EP300_NPC	EP300	RPS15A	P62244	FALSE	0.267672	0.588321	0.638954	FALSE	0.0246206	2	-0.398549	-1.16937	-0.731079	-0.920309	-0.704544	0.713696	FALSE	FALSE	FALSE	FALSE	FALSE	FALSE
229	EP300_NPC	EP300	RPL36A	P83881	FALSE	0.264905	0.904933	0.923786	FALSE	0.0246206	2	-3.76682	2.40049	-0.420738	-3.8815	1.18442	-2.31684	TRUE	FALSE	FALSE	TRUE	FALSE	TRUE
230	EP300_NPC	EP300	TUBB	P07437	FALSE	0.241774	0.551041	0.602253	FALSE	0.0246206	8	6.17819	3.82499	4.30455	4.34915	3.90689	4.20163	FALSE	FALSE	FALSE	FALSE	FALSE	FALSE
231	EP300_NPC	EP300	ACTA2	P62736	FALSE	0.221757	0.814295	0.843213	TRUE	0.0246206	2	0.696608	-0.311387	2.99139	2.76419	2.8625	3.07039	FALSE	FALSE	FALSE	FALSE	FALSE	FALSE
232	EP300_NPC	EP300	HNRNPD	Q14103	FALSE	0.173269	0.858029	0.88203	FALSE	0.0246206	2	-4.65052	-4.21675	-1.56758	-2.46113	-2.18145	-2.24147	TRUE	TRUE	FALSE	TRUE	FALSE	TRUE
233	EP300_NPC	EP300	RPS4X	P62701	FALSE	0.171097	0.731105	0.781617	FALSE	0.0246206	5	0.0489096	-0.0819054	0.891852	0.594264	0.932886	0.847997	FALSE	FALSE	FALSE	FALSE	FALSE	FALSE
234	EP300_NPC	EP300	LMNA	P02545	FALSE	0.142965	0.788743	0.828201	FALSE	0.0246206	4	-2.50142	-3.05918	-1.67449	-2.37902	-3.16665	-2.47552	TRUE	TRUE	FALSE	TRUE	FALSE	TRUE
235	EP300_NPC	EP300	BRD8	Q9H0E9	FALSE	0.138549	0.814533	0.843213	FALSE	0.0246206	3	-2.85798	-2.59348	1.11692	-3.22273	-3.65623	-3.17285	FALSE	TRUE	FALSE	TRUE	TRUE	TRUE
236	EP300_NPC	EP300	RPL23	P62829	FALSE	0.136807	0.807854	0.842231	FALSE	0.0246206	2	1.92338	1.73752	2.94699	3.0537	2.81669	2.48543	FALSE	FALSE	FALSE	FALSE	FALSE	FALSE
237	EP300_NPC	EP300	ACTB	P60709	FALSE	0.0868354	0.825963	0.852046	TRUE	0.0246206	11	3.1078	4.51011	5.35638	5.02053	4.88486	4.80735	FALSE	FALSE	FALSE	FALSE	FALSE	FALSE
238	EP300_NPC	EP300	NUP62	P37198	FALSE	0.0740973	0.895373	0.917211	FALSE	0.0246206	3	-4.03614	-2.68308	-2.05301	-3.6358	-3.08092	-3.1457	TRUE	TRUE	FALSE	TRUE	FALSE	TRUE
239	EP300_NPC	EP300	RPS19	P39019	FALSE	0.0514005	0.964282	0.97421	FALSE	0.0246206	4	-2.50937	-1.84744	0.43242	-0.820773	0.562936	1	TRUE	FALSE	FALSE	FALSE	FALSE	FALSE
240	EP300_NPC	EP300	DDB1	Q16531	FALSE	0.0216381	0.973744	0.977067	TRUE	0.0246206	7	-2.18069	0.0400852	1.1008	-0.204102	0.447459	0.847997	TRUE	FALSE	FALSE	FALSE	FALSE	FALSE
241	EP300_NPC	EP300	EPC2	Q52LR7	FALSE	0.00921063	0.990227	0.990227	FALSE	0.0246206	3	-5.15577	-3.70226	-0.516954	-3.26695	-4.02647	-4.6954	TRUE	TRUE	FALSE	TRUE	FALSE	TRUE
242	EP300_NPC	EP300	RPS15	P62841	FALSE	-0.0255802	0.967583	0.97421	FALSE	0.0246206	2	-1.53605	-0.0819054	-0.731079	-1.1427	-0.415037	-1.38082	FALSE	FALSE	FALSE	FALSE	FALSE	FALSE
243	EP300_NPC	EP300	BICRA	Q9NZM4	FALSE	-0.0466397	0.920442	0.933137	FALSE	0.0246206	2	-4.05431	-3.7827	-2.65247	-3.74231	-3.82716	-3.0118	TRUE	TRUE	FALSE	TRUE	FALSE	TRUE
244	EP300_NPC	EP300	SEC16A	O15027	FALSE	-0.102826	0.78804	0.828201	FALSE	0.0246206	2	-4.60141	-4.58316	-2.28747	-3.93251	-4.53343	-4.03131	TRUE	TRUE	FALSE	TRUE	FALSE	TRUE
245	EP300_NPC	EP300	RBM39	Q14498	FALSE	-0.114827	0.807766	0.842231	FALSE	0.0246206	5	0	0.385221	0.872993	1.40162	0.862496	0.400538	FALSE	FALSE	FALSE	FALSE	FALSE	FALSE
246	EP300_NPC	EP300	HSP90AA1	P07900	FALSE	-0.146022	0.919739	0.933137	FALSE	0.0246206	3	-4.52952	-3.94585	-0.851373	-2.0052	-1.65208	-0.643856	TRUE	TRUE	FALSE	FALSE	FALSE	FALSE
247	EP300_NPC	EP300	RPS3	P23396	FALSE	-0.153259	0.680088	0.732402	FALSE	0.0246206	11	3.9558	3.82499	4.26892	4.0537	3.18442	4.26303	FALSE	FALSE	FALSE	FALSE	FALSE	FALSE
248	EP300_NPC	EP300	RPS13	P62277	FALSE	-0.169536	0.766644	0.816643	FALSE	0.0246206	4	0.601451	1.95991	3.15645	2.2947	2.25481	2.926	FALSE	FALSE	FALSE	FALSE	FALSE	FALSE
249	EP300_NPC	EP300	RPS18	P62269	FALSE	-0.197624	0.62889	0.679757	FALSE	0.0246206	10	1.75673	5.05945	5.72835	5.50116	5.18442	5.58496	FALSE	FALSE	FALSE	FALSE	FALSE	FALSE
250	EP300_NPC	EP300	TUBA3C	P0DPH7	FALSE	-0.236016	0.687555	0.737741	FALSE	0.0246206	9	3.32193	3.82499	4.85388	4.45225	4.33823	4.94486	FALSE	FALSE	FALSE	FALSE	FALSE	FALSE
251	EP300_NPC	EP300	RPS6	P62753	FALSE	-0.238926	0.788763	0.828201	FALSE	0.0246206	2	-3.52583	-0.999443	0.210028	0.629888	0.690316	0	TRUE	FALSE	FALSE	FALSE	FALSE	FALSE
252	EP300_NPC	EP300	TUBB8B	A6NNZ2	FALSE	-0.250025	0.588968	0.638954	FALSE	0.0246206	4	0.351472	2.40049	3.03446	2.76419	2.50635	3	FALSE	FALSE	FALSE	FALSE	FALSE	FALSE
253	EP300_NPC	EP300	RPL11	P62913	FALSE	-0.277002	0.460868	0.51519	FALSE	0.0246206	3	2.37084	2.40049	2.64743	3.23812	2.44746	2.76553	FALSE	FALSE	FALSE	FALSE	FALSE	FALSE
254	EP300_NPC	EP300	RREB1	Q92766	FALSE	-0.463408	0.338311	0.397854	FALSE	0.0246206	2	-4.66953	-3.42207	-3.48741	-4.37679	-4.78136	-3.74921	TRUE	TRUE	FALSE	TRUE	FALSE	TRUE
255	EP300_NPC	EP300	RPS23	P62266	FALSE	-0.468094	0.307024	0.371461	FALSE	0.0246206	2	-3.62058	3.61199	3.11692	3.76419	3.76939	3.37851	TRUE	FALSE	FALSE	FALSE	FALSE	FALSE
256	EP300_NPC	EP300	RPL24	P83731	FALSE	-0.486658	0.517502	0.569834	FALSE	0.0246206	2	-4.8913	0.474488	1.13286	1.46216	1.56294	1.7137	TRUE	FALSE	FALSE	FALSE	FALSE	FALSE
257	EP300_NPC	EP300	RPL22	P35268	FALSE	-0.541774	0.528423	0.579688	FALSE	0.0246206	3	-2.5652	-0.169368	0.05133	-0.920309	0.184425	0.678072	FALSE	FALSE	FALSE	FALSE	FALSE	FALSE
258	EP300_NPC	EP300	MYL6	P60660	FALSE	-0.678587	0.273917	0.33401	FALSE	0.0246206	3	-4.23916	-1.46893	-1.56758	-0.820773	-1.45943	-1.18442	TRUE	FALSE	FALSE	FALSE	FALSE	FALSE
259	EP300_NPC	EP300	MPND	Q8N594	FALSE	-0.70007	0.227165	0.284198	FALSE	0.0246206	2	-3.63238	-3.04271	-1.37493	-2.51759	-6.48858	-3.23679	TRUE	TRUE	FALSE	TRUE	FALSE	TRUE
260	EP300_NPC	EP300	RPS5	P46782	FALSE	-0.722478	0.170266	0.222481	FALSE	0.0246206	2	-2.93141	1.853	1.26892	2.0537	1.44746	1.48543	TRUE	FALSE	FALSE	FALSE	FALSE	FALSE
261	EP300_NPC	EP300	TUBA1B	P68363	FALSE	-0.724895	0.481801	0.536551	FALSE	0.0246206	4	-1.15754	2.40049	3.70188	2.84219	3.35435	4.48543	FALSE	FALSE	FALSE	FALSE	FALSE	FALSE
262	EP300_NPC	EP300	ZNF516	Q92618	FALSE	-0.76197	0.162669	0.21446	FALSE	0.0246206	2	-4.20281	-3.31777	-2.39308	-2.31625	-4.08092	-3.32116	TRUE	TRUE	FALSE	TRUE	FALSE	TRUE
263	EP300_NPC	EP300	TUBB4A	P04350	FALSE	-0.763937	0.0804021	0.112029	FALSE	0.0246206	7	2.46395	2.95991	2.94699	3.40162	1.76939	3.32193	FALSE	FALSE	FALSE	FALSE	FALSE	FALSE
264	EP300_NPC	EP300	RPS28	P62857	FALSE	-0.770197	0.319983	0.382419	FALSE	0.0246206	2	-1.39855	0.385221	-0.20501	-5.01025	-1.06711	0.526069	FALSE	FALSE	FALSE	TRUE	FALSE	FALSE
265	EP300_NPC	EP300	PRDX1	Q06830	FALSE	-0.785162	0.411929	0.470742	FALSE	0.0246206	4	-4.34034	-0.584406	-0.789972	-1.78828	-0.652077	0	TRUE	FALSE	FALSE	TRUE	FALSE	FALSE
266	EP300_NPC	EP300	RPS25	P62851	FALSE	-0.815615	0.107681	0.145598	FALSE	0.0246206	4	-1.39855	3.51011	3.59085	3.68173	2.94996	4.10434	FALSE	FALSE	FALSE	FALSE	FALSE	FALSE
267	EP300_NPC	EP300	MB21D2	Q8IYB1	FALSE	-0.889507	0.0439243	0.0665657	FALSE	0.0246206	10	1.09622	2.61199	2.03446	2.76419	2.03242	2.926	FALSE	FALSE	FALSE	FALSE	FALSE	FALSE
268	EP300_NPC	EP300	TUBB3	Q13509	FALSE	-0.897897	0.228367	0.284491	FALSE	0.0246206	2	-3.65635	-2.2341	-2.46804	-0.640201	-3.27103	-3.79366	FALSE	TRUE	FALSE	FALSE	TRUE	TRUE
269	EP300_NPC	EP300	MYH9	P35579	FALSE	-0.934699	0.0953051	0.130324	FALSE	0.0246206	10	-0.688056	0.385221	0.352986	0.972776	0	1.11103	FALSE	FALSE	FALSE	FALSE	FALSE	FALSE
270	EP300_NPC	EP300	YBX1	P67809	FALSE	-0.937385	0.160695	0.212812	TRUE	0.0246206	2	-2.00998	-3.40383	-3.83888	-2.92031	-6.17255	-2.38082	FALSE	FALSE	FALSE	FALSE	FALSE	FALSE
271	EP300_NPC	EP300	HSPA9	P38646	FALSE	-0.94927	0.0414882	0.0631996	FALSE	0.0246206	14	0.726982	3.95991	3.61942	4.02053	3.18442	4.40599	FALSE	FALSE	FALSE	FALSE	FALSE	FALSE
272	EP300_NPC	EP300	MYH10	P35580	FALSE	-1.00684	0.188338	0.242857	FALSE	0.0246206	12	-3.0401	0.896721	1.75435	1.91619	0.769387	2.1375	TRUE	FALSE	FALSE	FALSE	FALSE	FALSE
273	EP300_NPC	EP300	PCMT1	P22061	FALSE	-1.06769	0.0380982	0.0586433	FALSE	0.0246206	11	2.16439	3.67612	3.70188	3.76419	2.8625	4.3505	FALSE	FALSE	FALSE	FALSE	FALSE	FALSE
274	EP300_NPC	EP300	MYL12B	O14950	FALSE	-1.07075	0.0530982	0.0770715	FALSE	0.0246206	2	-1.15754	0.0400852	-0.674495	-0.268232	-1	0.815575	FALSE	FALSE	FALSE	FALSE	FALSE	FALSE
275	EP300_NPC	EP300	ATP5F1A	P25705	FALSE	-1.08766	0.0831459	0.115306	FALSE	0.0246206	3	-1.80487	-0.584406	-0.674495	0.359799	-1.65208	-0.643856	FALSE	FALSE	FALSE	FALSE	FALSE	FALSE
276	EP300_NPC	EP300	RPL35	P42766	FALSE	-1.15765	0.204472	0.259762	FALSE	0.0246206	4	0.756729	3.51011	4.85388	5.23812	3.56294	4.76553	FALSE	FALSE	FALSE	FALSE	FALSE	FALSE
277	EP300_NPC	EP300	PLD3	Q8IV08	FALSE	-1.1847	0.18421	0.238581	FALSE	0.0246206	2	-3.17524	0.713275	-0.165481	-0.0272239	-0.758992	-0.836501	TRUE	FALSE	FALSE	FALSE	FALSE	FALSE
278	EP300_NPC	EP300	RPS10	P46783	FALSE	-1.22584	0.0466291	0.0703024	FALSE	0.0246206	3	-0.536053	0.445342	0.0844969	1.10523	0.295456	1.97085	FALSE	FALSE	FALSE	FALSE	FALSE	FALSE
279	EP300_NPC	EP300	RPL38	P63173	FALSE	-1.25821	0.0180523	0.0296501	FALSE	0.0246206	5	1.1193	2.40049	2.26892	2.98658	1.32193	2.926	FALSE	FALSE	FALSE	FALSE	FALSE	FALSE
280	EP300_NPC	EP300	RPS16	P62249	FALSE	-1.26384	0.0159757	0.0266867	FALSE	0.0246206	9	2.16439	4.05945	3.33931	3.84219	3.03242	4.48543	FALSE	FALSE	FALSE	FALSE	FALSE	FALSE
281	EP300_NPC	EP300	SRRM2	Q9UQ35	FALSE	-1.27015	0.266547	0.32652	FALSE	0.0246206	4	-2.84911	-1.16937	-0.165481	-0.0272239	-0.93587	1.05658	TRUE	FALSE	FALSE	FALSE	FALSE	FALSE
282	EP300_NPC	EP300	DBN1	Q16643	FALSE	-1.27763	0.0253583	0.0400825	FALSE	0.0246206	2	-3.50854	-3.03186	-3.1733	-2.16695	-3.65208	-1.55639	TRUE	FALSE	FALSE	FALSE	FALSE	FALSE
283	EP300_NPC	EP300	NES	P48681	FALSE	-1.28043	0.0732851	0.10309	FALSE	0.0246206	26	2.2713	3.47449	3.43885	3.72355	2.99178	6.58496	FALSE	FALSE	FALSE	FALSE	FALSE	FALSE
284	EP300_NPC	EP300	SRRM1	Q8IYB3	FALSE	-1.28757	0.389878	0.448541	FALSE	0.0246206	3	-1.73697	-3.1378	-0.420738	0.0272239	-4.45943	0.356144	FALSE	TRUE	FALSE	FALSE	FALSE	FALSE
285	EP300_NPC	EP300	LUC7L2	Q9Y383	FALSE	-1.30128	0.0730125	0.10309	FALSE	0.0246206	4	-1.53605	0.15256	-0.468044	0.0796913	-0.10188	1.5656	FALSE	FALSE	FALSE	FALSE	FALSE	FALSE
286	EP300_NPC	EP300	NEFL	P07196	FALSE	-1.37599	0.00386467	0.00794555	FALSE	0.0246206	10	2.2713	3.51011	2.19492	3.63866	2.32193	4.40599	FALSE	FALSE	FALSE	FALSE	FALSE	FALSE
287	EP300_NPC	EP300	VIM	P08670	FALSE	-1.51063	0.00380661	0.00788128	FALSE	0.0246206	14	2.2713	4.32248	3.80497	4.42715	2.94996	4.63227	FALSE	FALSE	FALSE	FALSE	FALSE	FALSE
288	EP300_NPC	EP300	NEFM	P07197	FALSE	-1.645	0.00241707	0.00555172	FALSE	0.0246206	25	3.04891	7.81434	3.47056	4.47691	3.03242	4.74416	FALSE	FALSE	FALSE	FALSE	FALSE	FALSE
289	EP300_NPC	EP300	RPL13	P26373	FALSE	-1.73216	0.104539	0.142289	FALSE	0.0246206	5	-3.34128	-0.414481	-1.67449	-0.479736	0.398549	1.44361	TRUE	FALSE	FALSE	FALSE	FALSE	FALSE
290	EP300_NPC	EP300	PHGDH	O43175	FALSE	-1.91192	0.00185276	0.00442855	FALSE	0.0246206	2	-3.98753	-2.18752	-4.1733	-1.43488	-4.1375	-4.26534	TRUE	FALSE	FALSE	FALSE	FALSE	FALSE
291	EP300_NPC	EP300	ATP5F1B	P06576	FALSE	-2.02383	0.0730474	0.10309	FALSE	0.0246206	4	-4.59495	-1.86194	-2.49569	-0.727664	-1.45943	0.111031	FALSE	FALSE	TRUE	FALSE	FALSE	FALSE
292	EP300_NPC	EP300	PCMTD2	Q9NV79	FALSE	-2.1689	0.0120991	0.0206809	FALSE	0.0246206	4	-2.98893	-0.525512	-1.56758	0.698601	-1.2115	0.565597	TRUE	FALSE	FALSE	FALSE	FALSE	FALSE
293	EP300_NPC	EP300	INA	Q16352	FALSE	-2.37625	0.00291796	0.00649909	FALSE	0.0246206	12	-4.06502	3.51011	2.59085	3.63866	1.44746	4.32193	TRUE	FALSE	FALSE	FALSE	FALSE	FALSE
294	EP300_NPC	EP300	FAU	P62861	FALSE	-2.90714	0.00126598	0.00320859	FALSE	0.0246206	2	3.63387	6.56195	5.07628	7.61663	4.76939	8.02237	FALSE	FALSE	FALSE	FALSE	FALSE	FALSE
295	POLR2A_NPC	POLR2A	FOXP2	O15409	TRUE	11.5395	6.23278518025775e-07	0.000185737	FALSE	0.957172	16	-4.01905	-4.54077	7.27462	-4.79083	7.37084	-4.20096	TRUE	TRUE	FALSE	TRUE	FALSE	TRUE
296	POLR2A_NPC	POLR2A	HIC2	Q96JB3	TRUE	11.1263	1.4770976301871e-05	0.000842445	FALSE	0.957172	12	2.03016	-2.68739	7.77712	-4.68759	7.83027	-4.71405	FALSE	TRUE	FALSE	TRUE	FALSE	TRUE
297	POLR2A_NPC	POLR2A	PRMT6	Q96LA8	TRUE	9.38626	0.000177945	0.00251382	FALSE	0.957172	8	-2.90279	-2.69632	6.64386	-4.65334	6.64386	-3.73625	TRUE	TRUE	FALSE	TRUE	FALSE	TRUE
298	POLR2A_NPC	POLR2A	FAM171A1	Q5VUB5	TRUE	7.88783	2.49421185037109e-06	0.000371638	FALSE	0.957172	10	-3.28544	-4.44546	3.57719	-4.31316	4.04891	-4.17362	TRUE	TRUE	FALSE	TRUE	FALSE	TRUE
299	POLR2A_NPC	POLR2A	FAM171A2	A8MVW0	TRUE	7.28129	2.77034400084812e-05	0.000842445	FALSE	0.957172	14	-2.60412	-3.31892	4.47626	-3.47523	4.71187	-2.59058	TRUE	TRUE	FALSE	TRUE	FALSE	TRUE
300	POLR2A_NPC	POLR2A	NUP50	Q9UKX7	TRUE	7.03564	4.40294337199525e-06	0.000437359	FALSE	0.957172	8	-1.52197	-3.85341	3.41213	-3.63135	3.37084	-4.00185	TRUE	TRUE	FALSE	TRUE	FALSE	TRUE
301	POLR2A_NPC	POLR2A	LIG3	P49916	TRUE	7.03046	0.000115847	0.00191791	TRUE	0.957172	37	7.98596	-4.83973	0.403356	-3.73614	2.78588	-4.15756	FALSE	TRUE	FALSE	TRUE	FALSE	TRUE
302	POLR2A_NPC	POLR2A	FRYL	O94915	TRUE	6.73639	0.000180422	0.00251382	FALSE	0.957172	47	-3.68639	-3.84412	3.06817	-3.03332	6.42973	-4.12774	TRUE	TRUE	FALSE	TRUE	FALSE	TRUE
303	POLR2A_NPC	POLR2A	KDM1A	O60341	TRUE	6.29784	0.000963194	0.00720049	FALSE	0.957172	16	3.52973	-2.8896	1.40336	-3.99094	2.2713	-4.8086	FALSE	TRUE	FALSE	TRUE	FALSE	TRUE
304	POLR2A_NPC	POLR2A	SSBP3	Q9BWW4	TRUE	6.28276	2.59334656169394e-05	0.000842445	FALSE	0.957172	2	2.21658	-4.11637	0	-4.3634	2.16439	-4.86245	FALSE	TRUE	FALSE	TRUE	FALSE	TRUE
305	POLR2A_NPC	POLR2A	EIF4A1	P60842	TRUE	6.06827	5.26983372124733e-05	0.00130868	TRUE	0.957172	5	-2.34239	-4.74867	2.06817	-4.08074	2.37084	-3.93452	FALSE	TRUE	FALSE	TRUE	FALSE	TRUE
306	POLR2A_NPC	POLR2A	BANF1	O75531	TRUE	6.03339	0.00806841	0.0293218	FALSE	0.957172	5	4.401	-4.56848	0.367732	-5.03746	1.69661	-2.02889	FALSE	TRUE	FALSE	TRUE	FALSE	TRUE
307	POLR2A_NPC	POLR2A	PABPN1	Q86U42	TRUE	5.91547	0.000192317	0.00251382	TRUE	0.957172	2	-2.11057	-3.96184	2.27462	-4.43066	1.69661	-5.10146	TRUE	TRUE	FALSE	TRUE	FALSE	TRUE
308	POLR2A_NPC	POLR2A	SKI	P12755	TRUE	5.71367	7.23134653998524e-05	0.00153924	FALSE	0.957172	8	-3.16707	-4.17676	1.95269	-3.48191	3.21883	-3.62484	TRUE	TRUE	FALSE	TRUE	FALSE	TRUE
309	POLR2A_NPC	POLR2A	NCBP1	Q09161	TRUE	5.61215	0.000179756	0.00251382	TRUE	0.957172	6	-1.69032	-3.8025	2.61566	-3.35776	2.98751	-2.78828	FALSE	TRUE	FALSE	TRUE	FALSE	TRUE
310	POLR2A_NPC	POLR2A	CTBP2	P56545	TRUE	5.34531	0.000202455	0.00251382	FALSE	0.957172	4	2.81604	-3.07479	1.50524	-2.94448	1.31194	-4.38345	FALSE	TRUE	FALSE	TRUE	FALSE	TRUE
311	POLR2A_NPC	POLR2A	GOLGA3	Q08378	TRUE	5.31341	0.00741502	0.0283292	FALSE	0.957172	24	-2.03921	-3.8625	3.72528	-3.63588	3.85626	-0.667425	TRUE	FALSE	FALSE	TRUE	FALSE	FALSE
312	POLR2A_NPC	POLR2A	C5	P01031	TRUE	5.30518	0.00363488	0.0159293	FALSE	0.957172	5	-2.52251	-2.09364	2.82716	-3.71681	3.1078	-4.2038	TRUE	TRUE	FALSE	TRUE	FALSE	TRUE
313	POLR2A_NPC	POLR2A	XRCC5	P13010	FALSE	5.30204	0.0685997	0.144984	TRUE	0.957172	25	6.96984	0.392317	-0.31034	-3.6425	1.72698	-4.26946	FALSE	FALSE	FALSE	TRUE	FALSE	FALSE
314	POLR2A_NPC	POLR2A	SLC25A3	Q00325	TRUE	5.27654	0.00186215	0.0119807	FALSE	0.957172	5	3.34211	-1.29956	1.52154	-4.23939	2.46395	-2.96308	FALSE	FALSE	FALSE	TRUE	FALSE	TRUE
315	POLR2A_NPC	POLR2A	XRCC6	P12956	FALSE	5.22885	0.0714162	0.148825	TRUE	0.957172	25	7.13797	1.50779	2.06817	-4.56294	2.37084	-1.05445	FALSE	FALSE	FALSE	FALSE	FALSE	FALSE
316	POLR2A_NPC	POLR2A	PARP1	P09874	FALSE	5.13245	0.0819145	0.161659	TRUE	0.957172	31	6.60263	-0.29956	-0.561879	-3.57468	0.389947	-5.0924	FALSE	FALSE	FALSE	TRUE	FALSE	TRUE
317	POLR2A_NPC	POLR2A	RPA1	P27694	TRUE	5.0632	0.012507	0.0403522	TRUE	0.957172	27	8.13797	-0.830075	1.68966	-4.26815	1.92338	-0.754888	FALSE	FALSE	FALSE	TRUE	FALSE	FALSE
318	POLR2A_NPC	POLR2A	TMPO	P42166	TRUE	5.0471	0.0377635	0.0945674	TRUE	0.957172	22	8.51648	1.06609	1.67516	-2.5961	3.59323	-0.231326	FALSE	FALSE	FALSE	FALSE	FALSE	FALSE
319	POLR2A_NPC	POLR2A	RPL23A	P62750	TRUE	5.03047	2.04185452613263e-05	0.000842445	TRUE	0.957172	6	2.52973	1.14975	2.27462	-2.84067	2.16439	-2.93871	FALSE	FALSE	FALSE	TRUE	FALSE	TRUE
320	POLR2A_NPC	POLR2A	NCKAP5L	Q9HCH0	TRUE	4.96869	2.82699800078133e-05	0.000842445	FALSE	0.957172	9	-4.74687	-3.64685	1.68966	-3.11923	1.68118	-3.67222	TRUE	TRUE	FALSE	TRUE	FALSE	TRUE
321	POLR2A_NPC	POLR2A	FECH	P22830	TRUE	4.95339	0.00115221	0.00780358	FALSE	0.957172	6	-1.64853	-2.78502	2.17509	-4.3898	2.16439	-3.29242	TRUE	TRUE	FALSE	TRUE	FALSE	TRUE
322	POLR2A_NPC	POLR2A	RPL13A	P40429	TRUE	4.94078	2.3787408322718e-05	0.000842445	FALSE	0.957172	3	1.42011	0.882643	1.19555	-3.66633	1.20811	-3.95509	FALSE	FALSE	FALSE	TRUE	FALSE	TRUE
323	POLR2A_NPC	POLR2A	ARHGEF7	Q14155	TRUE	4.9381	9.05023372150256e-05	0.00179798	FALSE	0.957172	3	-1.64905	-3.96419	1.38565	-3.96558	1.68118	-3.29188	TRUE	TRUE	FALSE	TRUE	FALSE	TRUE
324	POLR2A_NPC	POLR2A	C3	P01024	TRUE	4.91406	0.00324288	0.0148674	FALSE	0.957172	5	-2.2448	-5.06121	1.95269	-3.22723	1.49957	-4.01827	TRUE	TRUE	FALSE	TRUE	FALSE	TRUE
325	POLR2A_NPC	POLR2A	RCN2	Q14257	TRUE	4.90561	0.0118073	0.0390953	FALSE	0.957172	6	5.01767	-1.92961	0.0458037	-4.47338	0.842459	-3.177	FALSE	FALSE	FALSE	TRUE	FALSE	TRUE
326	POLR2A_NPC	POLR2A	RPL12	P30050	TRUE	4.83422	0.00111729	0.00774306	TRUE	0.957172	2	2.12638	0.129283	0.773724	-3.43274	1.56828	-4.6055	FALSE	FALSE	FALSE	TRUE	FALSE	TRUE
327	POLR2A_NPC	POLR2A	RPA2	P15927	FALSE	4.76716	0.102436	0.189602	TRUE	0.957172	8	6.7609	1.20945	0	-2.93281	2.16439	-3.65283	FALSE	FALSE	FALSE	TRUE	FALSE	TRUE
328	POLR2A_NPC	POLR2A	PON1	P27169	TRUE	4.74837	0.000107994	0.00190981	FALSE	0.957172	2	-2.93866	-2.42175	2.06817	-3.05607	2.46395	-2.9178	TRUE	TRUE	FALSE	TRUE	FALSE	TRUE
329	POLR2A_NPC	POLR2A	SRGAP2	O75044	TRUE	4.7433	2.16480991099783e-05	0.000842445	FALSE	0.957172	9	-1.82682	-2.95171	1.82716	-3.08471	1.74193	-3.03876	TRUE	TRUE	FALSE	TRUE	FALSE	TRUE
330	POLR2A_NPC	POLR2A	EMD	P50402	TRUE	4.73234	0.00264266	0.0127688	TRUE	0.957172	10	5.19455	-4.17202	-1.49476	-5.21199	0.389947	-3.64242	FALSE	TRUE	FALSE	TRUE	FALSE	TRUE
331	POLR2A_NPC	POLR2A	HNRNPDL	O14979	TRUE	4.69888	0.00257221	0.0127688	FALSE	0.957172	3	2.84461	1.78136	1	-3.46121	2.37084	-3.39532	FALSE	FALSE	FALSE	TRUE	FALSE	TRUE
332	POLR2A_NPC	POLR2A	CTBP1	Q13363	TRUE	4.58437	4.96054521995783e-05	0.00130868	FALSE	0.957172	5	2.5645	-3.52755	0.630766	-3.30847	1.07276	-3.69857	FALSE	TRUE	FALSE	TRUE	FALSE	TRUE
333	POLR2A_NPC	POLR2A	ZNF516	Q92618	TRUE	4.5625	0.00195758	0.0119807	FALSE	0.957172	9	1.69574	-2.96098	-0.369234	-4.51384	1.22948	-3.65668	FALSE	TRUE	FALSE	TRUE	FALSE	TRUE
334	POLR2A_NPC	POLR2A	NUP35	Q8NFH5	TRUE	4.54963	6.42658644505284e-05	0.00147317	FALSE	0.957172	3	-2.03391	-3.80061	0.569366	-3.83582	1.07276	-4.30776	TRUE	TRUE	FALSE	TRUE	FALSE	TRUE
335	POLR2A_NPC	POLR2A	PAK1	Q13153	TRUE	4.45008	0.0101077	0.0338438	FALSE	0.957172	4	-3.33313	-4.36076	1.36773	-3.06002	3.21883	-2.2326	TRUE	TRUE	FALSE	TRUE	FALSE	TRUE
336	POLR2A_NPC	POLR2A	PRKDC	P78527	FALSE	4.38871	0.137709	0.228623	TRUE	0.957172	44	4.07907	-0.245112	-1.14684	-6.03481	0.389947	-3.56404	FALSE	FALSE	FALSE	TRUE	FALSE	TRUE
337	POLR2A_NPC	POLR2A	XRCC1	P18887	TRUE	4.369	0.000108949	0.00190981	TRUE	0.957172	17	5.81604	-4.12849	-3.63245	-4.2301	0.142019	-4.32233	FALSE	TRUE	TRUE	TRUE	FALSE	TRUE
338	POLR2A_NPC	POLR2A	LDB1	Q86U70	TRUE	4.34356	0.000297497	0.00340977	FALSE	0.957172	3	2.25964	-3.17966	-4.44049	-3.85653	0.785875	-3.6371	FALSE	TRUE	TRUE	TRUE	FALSE	TRUE
339	POLR2A_NPC	POLR2A	RPL5	P46777	TRUE	4.31978	0.000199914	0.00251382	TRUE	0.957172	3	1.17218	-3.23559	0.293731	-3.66938	0.427421	-4.16103	FALSE	TRUE	FALSE	TRUE	FALSE	TRUE
340	POLR2A_NPC	POLR2A	RPL8	P62917	TRUE	4.11845	0.0258171	0.0725802	TRUE	0.957172	2	2.59845	0.643856	0	-4.32269	1.40881	-3.83355	FALSE	FALSE	FALSE	TRUE	FALSE	TRUE
341	POLR2A_NPC	POLR2A	RPA3	P35244	TRUE	4.10147	0.000500333	0.00445837	TRUE	0.957172	4	6.47139	-3.57132	0.853159	-2.99723	-4.72533	-3.17617	FALSE	TRUE	FALSE	TRUE	TRUE	TRUE
342	POLR2A_NPC	POLR2A	GPRC5C	Q9NQ84	TRUE	4.09158	0.00190404	0.0119807	FALSE	0.957172	4	-1.89807	-4.29578	0.928447	-5.01568	-0.0506261	-3.66565	TRUE	TRUE	FALSE	TRUE	FALSE	TRUE
343	POLR2A_NPC	POLR2A	RCOR2	Q8IZ40	TRUE	4.02478	0.000380669	0.00381748	FALSE	0.957172	8	2.30146	-3.72659	-5.021	-3.11666	0.534336	-3.62828	FALSE	TRUE	TRUE	TRUE	FALSE	TRUE
344	POLR2A_NPC	POLR2A	EIF4A3	P38919	TRUE	3.98473	0.00889833	0.0306684	TRUE	0.957172	3	-1.56478	-2.8625	1	-3.75957	0.842459	-5.05445	FALSE	FALSE	FALSE	TRUE	FALSE	TRUE
345	POLR2A_NPC	POLR2A	LMNB2	Q03252	TRUE	3.97925	0.00279564	0.0130172	FALSE	0.957172	8	1.49411	-1.19265	2.76005	-4.61861	2.85626	-0.667425	FALSE	FALSE	FALSE	TRUE	FALSE	FALSE
346	POLR2A_NPC	POLR2A	ZEB1	P37275	FALSE	3.93082	0.0469342	0.107572	FALSE	0.957172	12	3.75714	-2.75657	-4.14139	-3.56709	-0.0506261	-5.62216	FALSE	TRUE	TRUE	TRUE	FALSE	TRUE
347	POLR2A_NPC	POLR2A	ILF2	Q12905	TRUE	3.9101	0.000621318	0.00529008	FALSE	0.957172	8	1.5645	0.426265	1.82716	-2.02237	2.2713	-4.58006	FALSE	FALSE	FALSE	FALSE	FALSE	TRUE
348	POLR2A_NPC	POLR2A	TUFM	P49411	TRUE	3.88959	0.000313121	0.00345593	FALSE	0.957172	3	-0.505891	-4.93976	0.0458037	-4.33655	-0.688056	-2.78667	FALSE	TRUE	FALSE	TRUE	FALSE	TRUE
349	POLR2A_NPC	POLR2A	RBBP4	Q09028	TRUE	3.78983	0.00252478	0.0127688	FALSE	0.957172	9	4.58157	-5.13424	-4.37382	-4.09051	-0.857981	-4.71842	FALSE	TRUE	TRUE	TRUE	FALSE	TRUE
350	POLR2A_NPC	POLR2A	EPB41L5	Q9HCM4	TRUE	3.78083	0.00210554	0.0120664	FALSE	0.957172	7	1.69574	-4.45606	-0.199309	-4.03425	-1.27302	-3.23618	FALSE	TRUE	FALSE	TRUE	FALSE	TRUE
351	POLR2A_NPC	POLR2A	TCF12	Q99081	TRUE	3.75715	0.00110685	0.00774306	FALSE	0.957172	16	5.13797	-2.25429	0.293731	-2.88627	0.726982	-3.19416	FALSE	TRUE	FALSE	TRUE	FALSE	TRUE
352	POLR2A_NPC	POLR2A	DDX17	Q92841	TRUE	3.75079	0.000966509	0.00720049	FALSE	0.957172	5	1.5645	-0.29956	0.660514	-3.71813	0.869939	-2.71926	FALSE	FALSE	FALSE	TRUE	FALSE	FALSE
353	POLR2A_NPC	POLR2A	TFCP2	Q12800	TRUE	3.66014	0.019311	0.0569769	FALSE	0.957172	9	4.49411	-4.37017	-4.09493	-3.2926	0.271302	-2.50441	FALSE	TRUE	TRUE	TRUE	FALSE	TRUE
354	POLR2A_NPC	POLR2A	TUBB6	Q9BUF5	TRUE	3.65087	0.00038431	0.00381748	FALSE	0.957172	2	1.42011	-3.34538	-1.36923	-3.89539	0.0489096	-3.56527	FALSE	TRUE	FALSE	TRUE	FALSE	TRUE
355	POLR2A_NPC	POLR2A	NCL	P19338	FALSE	3.52552	0.0447957	0.105945	TRUE	0.957172	10	4.07907	2.32193	3.12262	-2.99475	1.42742	-0.947533	FALSE	FALSE	FALSE	TRUE	FALSE	FALSE
356	POLR2A_NPC	POLR2A	FBLN1	P23142	TRUE	3.45441	0.0100242	0.0338438	FALSE	0.957172	2	-4.22879	-3.13847	0.660514	-4.01919	1.42742	-2.43818	TRUE	TRUE	FALSE	TRUE	FALSE	TRUE
357	POLR2A_NPC	POLR2A	MTA1	Q13330	TRUE	3.38027	0.000467593	0.00445837	FALSE	0.957172	9	3.32193	-3.5191	-2.95579	-3.32378	-0.103093	-3.60716	FALSE	TRUE	TRUE	TRUE	FALSE	TRUE
358	POLR2A_NPC	POLR2A	TUBB2A	Q13885	TRUE	3.34374	0.000247364	0.00294857	FALSE	0.957172	4	0.0201779	-2.79871	0.175087	-4.62245	-0.157541	-3.33111	FALSE	TRUE	FALSE	TRUE	FALSE	TRUE
359	POLR2A_NPC	POLR2A	HDAC2	Q92769	TRUE	3.34179	0.00614837	0.023795	TRUE	0.957172	5	3.49411	-3.27041	-3.9542	-3.03906	-0.157541	-4.18898	FALSE	TRUE	FALSE	TRUE	FALSE	TRUE
360	POLR2A_NPC	POLR2A	DDX3X	O00571	FALSE	3.3411	0.0453846	0.106493	TRUE	0.957172	3	2.25964	0.70044	0.903785	-3.25274	-0.214125	-3.92976	FALSE	FALSE	FALSE	TRUE	FALSE	TRUE
361	POLR2A_NPC	POLR2A	RPL7A	P62424	TRUE	3.28302	0.012264	0.0401614	TRUE	0.957172	7	3.05482	1.78136	1.53766	-4.07857	2.71187	-0.847997	FALSE	FALSE	FALSE	TRUE	FALSE	FALSE
362	POLR2A_NPC	POLR2A	HNRNPM	P52272	FALSE	3.27996	0.0472884	0.107572	TRUE	0.957172	17	4.30146	2.22882	1.82716	-0.308122	2.78588	-3.38299	FALSE	FALSE	FALSE	FALSE	FALSE	TRUE
363	POLR2A_NPC	POLR2A	TMPO	P42167	TRUE	3.2685	0.000333806	0.00355265	TRUE	0.957172	6	2.59845	-4.49689	-2.99659	-4.52439	-1.15754	-4.25681	FALSE	TRUE	TRUE	TRUE	FALSE	TRUE
364	POLR2A_NPC	POLR2A	ATP5F1B	P06576	TRUE	3.2319	0.00120098	0.00795316	FALSE	0.957172	8	0.631613	-2.67807	0.255257	-2.97797	-0.398549	-3.55132	FALSE	FALSE	FALSE	FALSE	FALSE	TRUE
365	POLR2A_NPC	POLR2A	TOP1	P11387	FALSE	3.2223	0.0707216	0.148416	TRUE	0.957172	8	2.38163	-0.540568	0.472068	-3.90109	-0.688056	-3.0596	FALSE	FALSE	FALSE	TRUE	FALSE	TRUE
366	POLR2A_NPC	POLR2A	SLC25A5	P05141	TRUE	3.20598	0.00873037	0.0306077	FALSE	0.957172	3	1.69574	0.554589	-0.0473057	-3.24932	0	-3.4571	FALSE	FALSE	FALSE	TRUE	FALSE	TRUE
367	POLR2A_NPC	POLR2A	HOMER3	Q9NSC5	TRUE	3.17255	0.016015	0.0482068	FALSE	0.957172	2	-0.267104	-1.67807	-0.632268	-3.17071	2.04891	-3.51932	FALSE	FALSE	FALSE	TRUE	FALSE	TRUE
368	POLR2A_NPC	POLR2A	GIT1	Q9Y2X7	FALSE	3.13864	0.0538134	0.117915	FALSE	0.957172	7	-3.5133	-1.99852	1.13327	-4.57735	1.42742	-2.60935	TRUE	TRUE	FALSE	TRUE	FALSE	TRUE
369	POLR2A_NPC	POLR2A	ZNF462	Q96JM2	TRUE	3.11099	0.0189331	0.0564206	FALSE	0.957172	27	4.66403	-3.12562	-2.69116	-4.02616	-0.857981	-4.75411	FALSE	TRUE	FALSE	TRUE	FALSE	TRUE
370	POLR2A_NPC	POLR2A	H1	P10412	FALSE	3.0993	0.119507	0.211029	FALSE	0.957172	4	7.03327	4.78136	3.68966	0	4.73073	1.3744	FALSE	FALSE	FALSE	FALSE	FALSE	FALSE
371	POLR2A_NPC	POLR2A	ZNF219	Q9P2Y4	TRUE	3.07354	0.0307346	0.0840266	FALSE	0.957172	6	0.979536	-2.77861	-1.90108	-3.00328	-0.465664	-4.82593	FALSE	TRUE	FALSE	TRUE	FALSE	TRUE
372	POLR2A_NPC	POLR2A	RPLP2	P05387	TRUE	3.01708	0.0026566	0.0127688	FALSE	0.957172	4	3.77209	1.90689	2.76005	0.29956	3.41814	-0.847997	FALSE	FALSE	FALSE	FALSE	FALSE	FALSE
373	POLR2A_NPC	POLR2A	HSPB1	P04792	TRUE	3.00583	0.00354858	0.0157832	TRUE	0.957172	3	-0.21901	-2.94796	0.175087	-3.95921	-3.41158	-3.68865	FALSE	TRUE	FALSE	TRUE	TRUE	TRUE
374	POLR2A_NPC	POLR2A	RPLP0	P05388	FALSE	2.99627	0.129187	0.218738	TRUE	0.957172	6	2.69574	0.426265	-0.31034	-4.23091	-1.39855	-4.19732	FALSE	FALSE	FALSE	TRUE	FALSE	TRUE
375	POLR2A_NPC	POLR2A	MAP1B	P46821	TRUE	2.94056	0.0408763	0.0998454	FALSE	0.957172	50	6.401	4.12928	3.98244	1.13245	4.53004	0.830075	FALSE	FALSE	FALSE	FALSE	FALSE	FALSE
376	POLR2A_NPC	POLR2A	CALU	O43852	TRUE	2.93114	0.0059232	0.0232252	FALSE	0.957172	4	-0.316857	-2.03653	-1.49476	-4.2023	-0.770518	-4.55587	FALSE	FALSE	FALSE	TRUE	FALSE	TRUE
377	POLR2A_NPC	POLR2A	RPL6	Q02878	TRUE	2.92755	0.000996582	0.00724345	FALSE	0.957172	7	2.45758	1.26679	1.95269	-0.70044	2.2713	-2.52555	FALSE	FALSE	FALSE	FALSE	FALSE	TRUE
378	POLR2A_NPC	POLR2A	ELAVL4	P26378	TRUE	2.92627	0.0022914	0.0126451	FALSE	0.957172	2	-0.291766	-2.6181	-1.14684	-3.66252	-0.770518	-5.18375	FALSE	TRUE	FALSE	TRUE	FALSE	TRUE
379	POLR2A_NPC	POLR2A	SMARCA5	O60264	TRUE	2.92537	0.000914487	0.00720049	TRUE	0.957172	22	3.81604	-3.03653	-2.52124	-3.04477	-0.103093	-3.00409	FALSE	FALSE	FALSE	TRUE	FALSE	TRUE
380	POLR2A_NPC	POLR2A	RPL30	P62888	TRUE	2.89725	0.0128333	0.0406843	TRUE	0.957172	2	0.757143	-4.16627	0.331206	-2.23935	-0.770518	-1.96829	FALSE	TRUE	FALSE	TRUE	FALSE	FALSE
381	POLR2A_NPC	POLR2A	ELAVL1	Q15717	TRUE	2.86536	0.000719984	0.00595987	TRUE	0.957172	3	-1.02046	-0.540568	-0.954196	-3.84063	-0.95109	-4.75259	FALSE	FALSE	FALSE	TRUE	FALSE	TRUE
382	POLR2A_NPC	POLR2A	RPL7	P18124	TRUE	2.86421	0.00833755	0.0299348	FALSE	0.957172	7	3.30146	-1.54057	-1.36923	-2.63991	0.696608	-2.32193	FALSE	FALSE	FALSE	TRUE	FALSE	FALSE
383	POLR2A_NPC	POLR2A	GIT2	Q14161	FALSE	2.84101	0.0536226	0.117915	FALSE	0.957172	6	-3.17137	-1.6178	1.17509	-2.56544	1.35147	-3.77249	TRUE	TRUE	FALSE	TRUE	FALSE	TRUE
384	POLR2A_NPC	POLR2A	HMBOX1	Q6NT76	FALSE	2.81658	0.0611953	0.131196	FALSE	0.957172	7	3.51203	-3.41815	-3.915	-4.72802	-1.82236	-5.61863	FALSE	TRUE	TRUE	TRUE	FALSE	TRUE
385	POLR2A_NPC	POLR2A	HBD	P02042	TRUE	2.80523	0.00237411	0.0127688	FALSE	0.957172	2	-3.38135	-3.71094	0.175087	-2.70692	0.0962153	-2.75041	TRUE	TRUE	FALSE	TRUE	FALSE	TRUE
386	POLR2A_NPC	POLR2A	HDAC1	Q13547	TRUE	2.80253	0.015874	0.0482068	TRUE	0.957172	6	2.84461	-4.36175	-3.83953	-4.58184	-1.27302	-3.28255	FALSE	TRUE	TRUE	TRUE	FALSE	TRUE
387	POLR2A_NPC	POLR2A	RPL36	Q9Y3U8	TRUE	2.72131	0.00346276	0.0156349	TRUE	0.957172	2	0.309684	-0.830075	-0.494765	-3.81694	-0.103093	-2.81749	FALSE	FALSE	FALSE	TRUE	FALSE	TRUE
388	POLR2A_NPC	POLR2A	LMNB1	P20700	TRUE	2.7053	0.00215025	0.0120901	FALSE	0.957172	13	4.95354	1.56986	3.72528	1.94342	3.92338	0.973033	FALSE	FALSE	FALSE	FALSE	FALSE	FALSE
389	POLR2A_NPC	POLR2A	TRIM71	Q2Q1W2	TRUE	2.70425	0.00555901	0.0230081	TRUE	0.957172	5	0.0400774	-3.074	-1.64677	-3.69136	0.142019	-2.64269	FALSE	FALSE	FALSE	TRUE	FALSE	TRUE
390	POLR2A_NPC	POLR2A	IGF2BP1	Q9NZI8	TRUE	2.69672	0.0158773	0.0482068	TRUE	0.957172	9	3.59845	1.39232	2.27462	-0.612977	2.04891	-0.947533	FALSE	FALSE	FALSE	FALSE	FALSE	FALSE
391	POLR2A_NPC	POLR2A	H2BC12	O60814	TRUE	2.60709	0.00574927	0.0230758	FALSE	0.957172	7	8.57092	2.71425	5.01159	2.86942	5.37084	3.81497	FALSE	FALSE	FALSE	FALSE	FALSE	FALSE
392	POLR2A_NPC	POLR2A	RPL3	P39023	FALSE	2.59801	0.082706	0.162147	TRUE	0.957172	5	1.75714	0.357552	1.15433	-2.14866	-0.610053	-3.70151	FALSE	FALSE	FALSE	TRUE	FALSE	TRUE
393	POLR2A_NPC	POLR2A	TCF4	P15884	TRUE	2.59684	0.00754492	0.0284606	FALSE	0.957172	15	3.5645	-4.14737	-3.23173	-3.28789	-1.15754	-3.82749	FALSE	TRUE	FALSE	TRUE	FALSE	TRUE
394	POLR2A_NPC	POLR2A	C4A	P0C0L4	TRUE	2.59229	0.0338767	0.0901363	FALSE	0.957172	2	-5.04097	-3.30514	1.23563	-3.41201	-1.27302	-4.87951	TRUE	TRUE	FALSE	TRUE	FALSE	TRUE
395	POLR2A_NPC	POLR2A	POLR2A	P24928	TRUE	2.57811	0.00580768	0.0230758	FALSE	0.957172	8	-3.36475	-3.43051	-0.430634	-2.6051	1.09622	-2.99108	TRUE	TRUE	FALSE	TRUE	FALSE	TRUE
396	POLR2A_NPC	POLR2A	SRRM2	Q9UQ35	FALSE	2.55452	0.120386	0.211029	TRUE	0.957172	22	3.81604	0.321928	0.773724	0.584963	0.427421	-3.55325	FALSE	FALSE	FALSE	FALSE	FALSE	FALSE
397	POLR2A_NPC	POLR2A	RRBP1	Q9P2E9	TRUE	2.51378	0.0207064	0.0604952	FALSE	0.957172	8	0.979536	-1.89566	-1.25376	-3.35652	-0.95109	-3.51447	FALSE	FALSE	FALSE	TRUE	FALSE	TRUE
398	POLR2A_NPC	POLR2A	HSPA1A	P0DMV8	FALSE	2.4479	0.0752642	0.152576	TRUE	0.957172	7	3.17218	0.70044	0.952694	-2.09163	1.07276	-0.754888	FALSE	FALSE	FALSE	FALSE	FALSE	FALSE
399	POLR2A_NPC	POLR2A	YWHAQ	P27348	TRUE	2.44073	0.00196998	0.0119807	TRUE	0.957172	2	-1.69032	-1.19265	-1.36923	-4.50268	-1.15754	-3.84657	FALSE	FALSE	FALSE	TRUE	FALSE	TRUE
400	POLR2A_NPC	POLR2A	RCN1	Q15293	FALSE	2.4352	0.364625	0.489452	FALSE	0.957172	7	2.97954	0.357552	1.95269	-4.49555	-4.91108	-3.02777	FALSE	FALSE	FALSE	TRUE	TRUE	TRUE
401	POLR2A_NPC	POLR2A	IMMT	Q16891	TRUE	2.37636	0.0310982	0.0842479	FALSE	0.957172	4	0.0201779	-3.83539	-0.0473057	-3.44739	-3.09245	-2.09954	FALSE	TRUE	FALSE	TRUE	FALSE	FALSE
402	POLR2A_NPC	POLR2A	NPM1	P06748	FALSE	2.35883	0.161384	0.257179	TRUE	0.957172	7	1.87262	0.392317	-1.49476	-3.32193	0.499571	-3.26946	FALSE	FALSE	FALSE	FALSE	FALSE	FALSE
403	POLR2A_NPC	POLR2A	DHX9	Q08211	FALSE	2.31444	0.162999	0.25837	TRUE	0.957172	14	2.9001	0.83289	-0.430634	-2.21501	1.38995	-1.70178	FALSE	FALSE	FALSE	FALSE	FALSE	FALSE
404	POLR2A_NPC	POLR2A	TUBB	P07437	TRUE	2.30416	0.00262689	0.0127688	TRUE	0.957172	8	5.30146	4.53138	4.89129	2.52838	5.69277	2.6545	FALSE	FALSE	FALSE	FALSE	FALSE	FALSE
405	POLR2A_NPC	POLR2A	PLEC	Q15149	TRUE	2.26835	0.0387276	0.0953786	FALSE	0.957172	10	-0.626185	-1	0.255257	-3.9349	0.896907	-1.66742	FALSE	FALSE	FALSE	FALSE	FALSE	FALSE
406	POLR2A_NPC	POLR2A	RPL4	P36578	FALSE	2.26402	0.378378	0.498792	TRUE	0.957172	7	3.21658	1.24793	-4.21666	-3.54725	1.78588	-3.70696	FALSE	FALSE	TRUE	TRUE	FALSE	TRUE
407	POLR2A_NPC	POLR2A	NUP214	P35658	TRUE	2.26226	0.0216103	0.062523	FALSE	0.957172	5	-2.24286	-4.32666	-2.1676	-2.33994	-0.95109	-5.06019	FALSE	TRUE	FALSE	TRUE	FALSE	TRUE
408	POLR2A_NPC	POLR2A	RPL27	P61353	TRUE	2.2421	0.0056827	0.0230758	TRUE	0.957172	3	1.69574	1.33985	1.02308	-1.11548	0.949374	-1.66742	FALSE	FALSE	FALSE	FALSE	FALSE	FALSE
409	POLR2A_NPC	POLR2A	H4C16	P62805	TRUE	2.22395	0.000508357	0.00445837	FALSE	0.957172	8	9.54396	3.87652	5.85958	4.40285	6.24531	3.99331	FALSE	FALSE	FALSE	FALSE	FALSE	FALSE
410	POLR2A_NPC	POLR2A	SF3B2	Q13435	TRUE	2.15387	0.0353555	0.0922068	TRUE	0.957172	4	-1.97982	-1.29956	-1.04731	-4.07273	-0.536053	-3.98935	FALSE	FALSE	FALSE	TRUE	FALSE	FALSE
411	POLR2A_NPC	POLR2A	RPS14	P62263	TRUE	2.13429	0.00244159	0.0127688	TRUE	0.957172	3	2.34211	1.35755	2.17509	0.0544478	2.04891	-2.27373	FALSE	FALSE	FALSE	FALSE	FALSE	TRUE
412	POLR2A_NPC	POLR2A	RPL13	P26373	FALSE	2.13134	0.0465836	0.107572	TRUE	0.957172	5	2.38163	1.64386	5.49701	0.106915	2.04891	0.799701	FALSE	FALSE	FALSE	FALSE	FALSE	FALSE
413	POLR2A_NPC	POLR2A	NONO	Q15233	FALSE	2.13027	0.180114	0.27667	TRUE	0.957172	10	4.19455	0.0874628	-0.632268	-2.56294	-0.103093	-1.05445	FALSE	FALSE	FALSE	FALSE	FALSE	FALSE
414	POLR2A_NPC	POLR2A	MPRIP	Q6WCQ1	TRUE	2.12997	0.00377186	0.01629	FALSE	0.957172	5	-3.17899	-3.11247	-1.25376	-3.67974	-0.536053	-3.35917	TRUE	FALSE	FALSE	TRUE	FALSE	TRUE
415	POLR2A_NPC	POLR2A	TUBB3	Q13509	FALSE	2.12698	0.24297	0.348101	FALSE	0.957172	7	1.75714	-0.607683	-1.36923	-2.13884	-1.65635	-4.90285	FALSE	FALSE	FALSE	TRUE	FALSE	TRUE
416	POLR2A_NPC	POLR2A	RPL19	P84098	TRUE	2.12476	0.0412472	0.0999323	FALSE	0.957172	2	0.979536	-0.415037	-0.369234	-3.52464	-0.465664	-2.07682	FALSE	FALSE	FALSE	TRUE	FALSE	FALSE
417	POLR2A_NPC	POLR2A	CHD4	Q14839	FALSE	2.12174	0.0850173	0.165589	TRUE	0.957172	28	5.01767	-4.15281	-5.63759	-3.83021	-1.39855	-2.57747	FALSE	TRUE	TRUE	TRUE	FALSE	TRUE
418	POLR2A_NPC	POLR2A	PAK3	O75914	FALSE	2.11006	0.0932908	0.174847	FALSE	0.957172	2	-2.9652	-2.40262	-0.632268	-4.4947	-0.334419	-3.36476	TRUE	TRUE	FALSE	TRUE	FALSE	TRUE
419	POLR2A_NPC	POLR2A	POLR2H	P52434	TRUE	2.09883	0.00791295	0.0291988	TRUE	0.957172	3	-1.02046	-3.97299	-1.86673	-3.84196	-1.27302	-2.53615	FALSE	TRUE	FALSE	TRUE	FALSE	TRUE
420	POLR2A_NPC	POLR2A	TJP1	Q07157	FALSE	2.09406	0.0800104	0.160021	FALSE	0.957172	5	-0.75743	-3.11247	-4.0282	-4.52781	-0.157541	-2.71926	FALSE	FALSE	FALSE	TRUE	FALSE	FALSE
421	POLR2A_NPC	POLR2A	DRAP1	Q14919	FALSE	2.02126	0.138449	0.228623	FALSE	0.957172	4	3.07907	-2.62731	-5.76516	-3.04637	-1.39855	-4.58518	FALSE	TRUE	FALSE	TRUE	FALSE	TRUE
422	POLR2A_NPC	POLR2A	HNRNPR	O43390	TRUE	1.95062	0.00868578	0.0306077	TRUE	0.957172	3	0	-2.46395	-0.866733	-3.08887	-3.48998	-2.89953	FALSE	FALSE	FALSE	TRUE	TRUE	TRUE
423	POLR2A_NPC	POLR2A	LEMD2	Q8NC56	TRUE	1.9256	0.0261601	0.0728571	FALSE	0.957172	9	4.30146	-3.40438	-4.46877	-3.23734	-1.64075	-4.05705	FALSE	TRUE	FALSE	TRUE	FALSE	TRUE
424	POLR2A_NPC	POLR2A	RPS2	P15880	TRUE	1.89687	0.0045692	0.0191778	FALSE	0.957172	8	3.07907	2.12928	2.53766	0.758992	3.2713	0.736966	FALSE	FALSE	FALSE	FALSE	FALSE	FALSE
425	POLR2A_NPC	POLR2A	H2AC8	P04908	TRUE	1.84239	0.0355832	0.0922068	FALSE	0.957172	3	9.37063	2.96578	4.25037	3.57568	5.37084	4.18175	FALSE	FALSE	FALSE	FALSE	FALSE	FALSE
426	POLR2A_NPC	POLR2A	RPL18	Q07020	TRUE	1.83941	0.0125931	0.0403522	TRUE	0.957172	4	2.52973	1.78136	1.68966	-0.115477	2.16439	-0.111031	FALSE	FALSE	FALSE	FALSE	FALSE	FALSE
427	POLR2A_NPC	POLR2A	IGF2BP3	O00425	FALSE	1.83322	0.192257	0.290825	FALSE	0.957172	7	2.5645	2.32193	0.293731	-0.530515	1.04891	-3.63377	FALSE	FALSE	FALSE	FALSE	FALSE	TRUE
428	POLR2A_NPC	POLR2A	TUBB4A	P04350	TRUE	1.81866	0.000508674	0.00445837	FALSE	0.957172	10	4.30146	3.74819	4.29847	2.52838	4.44123	1.87447	FALSE	FALSE	FALSE	FALSE	FALSE	FALSE
429	POLR2A_NPC	POLR2A	RPL9P9	P32969	FALSE	1.79845	0.0560637	0.121949	FALSE	0.957172	4	1.5645	-2.99572	-2.81669	-1.81291	-0.688056	-2.65055	FALSE	TRUE	FALSE	FALSE	FALSE	FALSE
430	POLR2A_NPC	POLR2A	TRIM21	P19474	TRUE	1.79038	0.000945207	0.00720049	FALSE	0.957172	11	1.17218	2.02237	3.794	2.08092	3.98751	1.84503	FALSE	FALSE	FALSE	FALSE	FALSE	FALSE
431	POLR2A_NPC	POLR2A	HNRNPU	Q00839	TRUE	1.74888	0.0381465	0.0947304	TRUE	0.957172	8	2.81604	2.40939	1.82716	-0.893085	1.72698	0.374396	FALSE	FALSE	FALSE	FALSE	FALSE	FALSE
432	POLR2A_NPC	POLR2A	DHX15	O43143	TRUE	1.73348	0.00895354	0.0306684	TRUE	0.957172	5	-0.723482	-4.152	-4.98469	-3.70044	-2.29727	-4.24007	FALSE	FALSE	TRUE	FALSE	FALSE	TRUE
433	POLR2A_NPC	POLR2A	NBN	O60934	FALSE	1.71277	0.1569	0.252737	FALSE	0.957172	9	1.97954	-2.75651	-3.60184	-4.6522	-2.53605	-4.1013	FALSE	TRUE	TRUE	TRUE	FALSE	TRUE
434	POLR2A_NPC	POLR2A	HIRA	P54198	FALSE	1.71166	0.177372	0.275296	TRUE	0.957172	21	4.95354	-1.77118	-2.6037	-3.35726	-1.82236	-3.72437	FALSE	TRUE	FALSE	TRUE	FALSE	TRUE
435	POLR2A_NPC	POLR2A	HNRNPCL1	O60812	FALSE	1.69689	0.197038	0.296551	FALSE	0.957172	4	2.87262	0.930737	0.403356	-0.378512	0.499571	-1.86736	FALSE	FALSE	FALSE	FALSE	FALSE	FALSE
436	POLR2A_NPC	POLR2A	KPNA5	O15131	TRUE	1.68205	0.0235472	0.0668291	TRUE	0.957172	2	-2.09447	-3.21316	-2.49476	-3.46682	-1.55055	-4.50596	TRUE	TRUE	FALSE	TRUE	FALSE	TRUE
437	POLR2A_NPC	POLR2A	PABPC1	P11940	FALSE	1.68173	0.234628	0.339413	TRUE	0.957172	10	2.42011	1.20945	0.0458037	-3.75693	0.842459	0	FALSE	FALSE	FALSE	TRUE	FALSE	FALSE
438	POLR2A_NPC	POLR2A	ILF3	Q12906	FALSE	1.64845	0.0421521	0.101301	FALSE	0.957172	11	2.78689	2.22882	1.68966	0.343954	2.37084	-0.169925	FALSE	FALSE	FALSE	FALSE	FALSE	FALSE
439	POLR2A_NPC	POLR2A	TECR	Q9NZ01	FALSE	1.64016	0.13953	0.228623	FALSE	0.957172	3	0.358048	-2.98624	-2.04731	-2.00101	-2.20263	-3.82511	FALSE	TRUE	FALSE	TRUE	FALSE	TRUE
440	POLR2A_NPC	POLR2A	MATR3	P43243	FALSE	1.59581	0.165857	0.260806	FALSE	0.957172	6	1.49411	-0.540568	-0.430634	-1.68252	-0.95109	-2.45195	FALSE	FALSE	FALSE	FALSE	FALSE	TRUE
441	POLR2A_NPC	POLR2A	SUN1	O94901	FALSE	1.59529	0.121655	0.212006	FALSE	0.957172	4	-0.195551	-3.46395	-2.46877	-3.72177	-4.99899	-5.00691	FALSE	FALSE	FALSE	TRUE	TRUE	TRUE
442	POLR2A_NPC	POLR2A	YBX1	P67809	FALSE	1.59234	0.0652365	0.13886	TRUE	0.957172	5	1.17218	0.169925	-0.0473057	-1.39301	0.271302	-2.07682	FALSE	FALSE	FALSE	FALSE	FALSE	FALSE
443	POLR2A_NPC	POLR2A	FLNC	Q14315	FALSE	1.58989	0.127383	0.217419	FALSE	0.957172	8	-3.28185	-1.29956	0.175087	-2.8145	-0.157541	-2.99933	FALSE	FALSE	FALSE	TRUE	FALSE	TRUE
444	POLR2A_NPC	POLR2A	DDX6	P26196	TRUE	1.58076	0.0229669	0.065809	TRUE	0.957172	4	-0.864345	-4.57405	-4.5901	-4.90905	-3.37255	-5.3766	FALSE	TRUE	TRUE	TRUE	FALSE	TRUE
445	POLR2A_NPC	POLR2A	ALYREF	Q86V81	FALSE	1.55897	0.11146	0.202157	TRUE	0.957172	3	0.494109	-0.912537	-0.954196	-1.37851	-0.465664	-4.11363	FALSE	FALSE	FALSE	FALSE	FALSE	TRUE
446	POLR2A_NPC	POLR2A	TRIM28	Q13263	FALSE	1.53883	0.24572	0.348688	TRUE	0.957172	7	-1.06228	0.954196	1.17509	-1.31276	1.20811	-2.93702	FALSE	FALSE	FALSE	TRUE	FALSE	TRUE
447	POLR2A_NPC	POLR2A	RPS8	P62241	FALSE	1.53871	0.103601	0.190575	FALSE	0.957172	5	3.43897	1.78136	1.82716	0	2.46395	1.33258	FALSE	FALSE	FALSE	FALSE	FALSE	FALSE
448	POLR2A_NPC	POLR2A	RPL22	P35268	FALSE	1.52978	0.0857787	0.165987	FALSE	0.957172	3	1.07907	1.37504	2.36773	-1.77444	1.14202	0	FALSE	FALSE	FALSE	FALSE	FALSE	FALSE
449	POLR2A_NPC	POLR2A	SUN2	Q9UH99	FALSE	1.52515	0.231272	0.33619	FALSE	0.957172	12	2.12638	-2.24596	-4.31038	-3.84576	-1.93198	-4.279	FALSE	TRUE	TRUE	TRUE	FALSE	TRUE
450	POLR2A_NPC	POLR2A	CBX3	Q13185	FALSE	1.52458	0.0913836	0.173454	TRUE	0.957172	4	1.42011	-4.10056	-3.05698	-4.59699	-3.17991	-3.31667	FALSE	TRUE	TRUE	TRUE	FALSE	TRUE
451	POLR2A_NPC	POLR2A	RANGAP1	P46060	FALSE	1.52238	0.127679	0.217419	TRUE	0.957172	2	-1.75743	-4.09851	-3.57568	-2.49544	-0.770518	-4.07682	FALSE	TRUE	FALSE	TRUE	FALSE	FALSE
452	POLR2A_NPC	POLR2A	ZEB2	O60315	TRUE	1.49447	0.0354906	0.0922068	FALSE	0.957172	12	4.58157	-3.53088	-4.27033	-4.15065	-2.45199	-4.15761	FALSE	TRUE	TRUE	TRUE	FALSE	TRUE
453	POLR2A_NPC	POLR2A	SVIL	O95425	FALSE	1.4636	0.244356	0.348411	FALSE	0.957172	7	-3.77124	0.523562	-2.57568	-4.58381	-1.72048	-5.76636	FALSE	FALSE	FALSE	TRUE	FALSE	TRUE
454	POLR2A_NPC	POLR2A	POLR2B	P30876	FALSE	1.42961	0.152803	0.248826	TRUE	0.957172	3	-3.28185	-3.75839	-1.49476	-2.14423	-0.273018	-3.43585	FALSE	TRUE	FALSE	TRUE	FALSE	TRUE
455	POLR2A_NPC	POLR2A	MRE11	P49959	FALSE	1.42435	0.0749627	0.152576	FALSE	0.957172	13	3.38163	-2.95176	-3.0282	-3.51739	-1.59495	-2.58813	FALSE	TRUE	FALSE	TRUE	FALSE	TRUE
456	POLR2A_NPC	POLR2A	AKAP9	Q99996	TRUE	1.41744	0.0157348	0.0482068	FALSE	0.957172	2	-3.33222	-4.37228	-2.1676	-3.59557	-2.17991	-3.75332	TRUE	TRUE	FALSE	TRUE	FALSE	TRUE
457	POLR2A_NPC	POLR2A	TIGD2	Q4W5G0	FALSE	1.41495	0.0969047	0.180485	FALSE	0.957172	8	2.59845	-4.74909	-3.69116	-3.57455	-2.72048	-3.78199	FALSE	TRUE	FALSE	TRUE	FALSE	TRUE
458	POLR2A_NPC	POLR2A	TPD52L2	O43399	TRUE	1.39825	0.030058	0.0829377	FALSE	0.957172	2	-2.82565	-3.73149	-2.04731	-3.04288	-0.334419	-3.56205	TRUE	TRUE	FALSE	TRUE	FALSE	TRUE
459	POLR2A_NPC	POLR2A	NUP62	P37198	FALSE	1.38089	0.226584	0.330991	FALSE	0.957172	4	-0.477322	-1.8625	-2.57568	-3.9217	-1.27302	-2.6845	FALSE	FALSE	FALSE	TRUE	FALSE	FALSE
460	POLR2A_NPC	POLR2A	HNRNPH1	P31943	FALSE	1.34452	0.123155	0.213372	TRUE	0.957172	6	2.63161	1.64386	1.06817	-0.308122	1.49957	-0.169925	FALSE	FALSE	FALSE	FALSE	FALSE	FALSE
461	POLR2A_NPC	POLR2A	MYL6	P60660	FALSE	1.3191	0.0610812	0.131196	FALSE	0.957172	3	0.358048	0.554589	-0.31034	-1.24101	0.186413	-4.06258	FALSE	FALSE	FALSE	FALSE	FALSE	TRUE
462	POLR2A_NPC	POLR2A	HNRNPA3	P51991	FALSE	1.31484	0.206164	0.308728	TRUE	0.957172	4	2.30146	-1.54057	-0.954196	-2.02237	-0.688056	-0.36257	FALSE	FALSE	FALSE	FALSE	FALSE	FALSE
463	POLR2A_NPC	POLR2A	RNPS1	Q15287	FALSE	1.29901	0.0816826	0.161659	TRUE	0.957172	2	-0.535037	-3.31339	-4.00002	-4.3004	-2.50748	-3.80518	FALSE	TRUE	TRUE	TRUE	FALSE	TRUE
464	POLR2A_NPC	POLR2A	SSRP1	Q08945	FALSE	1.27286	0.329562	0.448445	TRUE	0.957172	11	3.45758	-2.43904	-4.05172	-2.84009	-2.11382	-4.58232	FALSE	TRUE	TRUE	TRUE	FALSE	TRUE
465	POLR2A_NPC	POLR2A	MDC1	Q14676	TRUE	1.27128	0.0364457	0.0928274	TRUE	0.957172	34	4.81604	-3.34174	-5.27089	-3.65444	-2.24917	-3.56507	FALSE	TRUE	TRUE	TRUE	FALSE	TRUE
466	POLR2A_NPC	POLR2A	THSD7A	Q9UPZ6	FALSE	1.26883	0.0528835	0.117915	FALSE	0.957172	2	-2.28366	-3.44625	-2.99072	-3.93539	-0.610053	-3.12629	TRUE	TRUE	FALSE	TRUE	FALSE	TRUE
467	POLR2A_NPC	POLR2A	SSBP1	Q04837	FALSE	1.23528	0.111837	0.202157	FALSE	0.957172	6	4.30146	-3.78741	-4.09992	-3.35275	-2.11382	-2.90689	FALSE	TRUE	TRUE	TRUE	FALSE	FALSE
468	POLR2A_NPC	POLR2A	UQCRC2	P22695	FALSE	1.19673	0.17294	0.269822	FALSE	0.957172	2	-3.11412	-3.8625	-3.8486	-4.76704	-1.39855	-3.32193	FALSE	FALSE	TRUE	TRUE	FALSE	FALSE
469	POLR2A_NPC	POLR2A	H3C12	P68431	FALSE	1.17022	0.736528	0.803975	FALSE	0.957172	3	6.64386	3.32193	-4.59032	2.08092	3.63387	-3.22611	FALSE	FALSE	TRUE	FALSE	FALSE	TRUE
470	POLR2A_NPC	POLR2A	SFPQ	P23246	FALSE	1.14328	0.159775	0.255984	TRUE	0.957172	15	4.88643	2.71425	2.61566	1.40808	2.55141	2.152	FALSE	FALSE	FALSE	FALSE	FALSE	FALSE
471	POLR2A_NPC	POLR2A	TUBB8B	A6NNZ2	TRUE	1.13419	0.00793659	0.0291988	FALSE	0.957172	4	3.81604	3.56986	3.98244	1.52838	4.04891	2.81497	FALSE	FALSE	FALSE	FALSE	FALSE	FALSE
472	POLR2A_NPC	POLR2A	RBMX	P38159	FALSE	1.13081	0.526979	0.630681	TRUE	0.957172	2	0.631613	-0.830075	-4.04702	-4.10721	-1.99008	-3.86063	FALSE	FALSE	TRUE	TRUE	FALSE	TRUE
473	POLR2A_NPC	POLR2A	LONP1	K7EJE8	FALSE	1.12432	0.263073	0.371544	TRUE	0.957172	18	4.58157	-4.5168	-3.07125	-4.08032	-3.93198	-2.97539	FALSE	TRUE	TRUE	TRUE	FALSE	TRUE
474	POLR2A_NPC	POLR2A	HNRNPD	Q14103	FALSE	1.10918	0.384774	0.502907	TRUE	0.957172	2	1.07907	0.906891	-0.784271	-1.75558	-1.15754	-3.2681	FALSE	FALSE	FALSE	FALSE	FALSE	TRUE
475	POLR2A_NPC	POLR2A	VIM	P08670	TRUE	1.09802	0.00209807	0.0120664	TRUE	0.957172	22	3.95354	4.86109	6.33352	5.12928	6.1078	4.97643	FALSE	FALSE	FALSE	FALSE	FALSE	FALSE
476	POLR2A_NPC	POLR2A	HSPA8	P11142	FALSE	1.08769	0.0469696	0.107572	TRUE	0.957172	17	5.401	4.04985	3.85958	3.26534	4.74935	3.47393	FALSE	FALSE	FALSE	FALSE	FALSE	FALSE
477	POLR2A_NPC	POLR2A	ATAD3B	Q5T9A4	FALSE	1.07437	0.33574	0.454775	FALSE	0.957172	5	0	-2.92961	-3.52124	-4.83146	-4.02797	-3.94145	FALSE	FALSE	FALSE	TRUE	TRUE	TRUE
478	POLR2A_NPC	POLR2A	RPL15	P61313	FALSE	1.03648	0.611357	0.698025	FALSE	0.957172	2	-0.39486	0.321928	-4.18105	-4.25648	-2.13551	-5.88631	FALSE	FALSE	TRUE	TRUE	FALSE	TRUE
479	POLR2A_NPC	POLR2A	HNRNPK	P61978	FALSE	1.03421	0.378929	0.498792	TRUE	0.957172	6	1.81604	1.30378	-0.199309	0	0.427421	-2.90689	FALSE	FALSE	FALSE	FALSE	FALSE	FALSE
480	POLR2A_NPC	POLR2A	EPB41L3	A0A0A0MRA8	FALSE	0.998002	0.154609	0.250399	FALSE	0.957172	2	-2.14975	-2.43929	-2.91857	-5.28755	-3.17991	-3.74727	FALSE	FALSE	FALSE	TRUE	FALSE	TRUE
481	POLR2A_NPC	POLR2A	TIMM50	Q3ZCQ8	TRUE	0.963227	0.0371919	0.0939252	FALSE	0.957172	5	1.07907	-3.87151	-3.00632	-3.58025	-2.89451	-3.85355	FALSE	TRUE	TRUE	TRUE	FALSE	TRUE
482	POLR2A_NPC	POLR2A	FXR1	P51114	FALSE	0.941579	0.537401	0.640582	FALSE	0.957172	8	1.97954	-0.245112	-2.44323	-3.34796	-2.39855	-2.38526	FALSE	FALSE	FALSE	TRUE	FALSE	TRUE
483	POLR2A_NPC	POLR2A	CALM1	P0DP23	FALSE	0.933942	0.509881	0.620182	FALSE	0.957172	3	-0.505891	-0.476438	-1.69116	-3.71352	-3.19646	-4.00538	FALSE	FALSE	FALSE	TRUE	TRUE	TRUE
484	POLR2A_NPC	POLR2A	HNRNPA0	Q13151	FALSE	0.9049	0.663343	0.745948	TRUE	0.957172	3	0.979536	0.321928	-4.92875	-3.78548	-0.103093	-3.30345	FALSE	FALSE	TRUE	TRUE	FALSE	TRUE
485	POLR2A_NPC	POLR2A	EPB41L3	Q9Y2J2	FALSE	0.88987	0.220641	0.323896	FALSE	0.957172	2	-1.44931	-3.46305	-3.27612	-3.64838	-3.91565	-4.6182	FALSE	TRUE	FALSE	TRUE	TRUE	TRUE
486	POLR2A_NPC	POLR2A	RPS6	P62753	FALSE	0.872224	0.0901084	0.17213	FALSE	0.957172	4	2.92707	2.32193	2.27462	0.621488	2.55141	1.75291	FALSE	FALSE	FALSE	FALSE	FALSE	FALSE
487	POLR2A_NPC	POLR2A	MYH9	P35579	FALSE	0.855936	0.394814	0.511542	TRUE	0.957172	18	1.25964	2.90689	1.82716	0.206451	3.04891	0.454566	FALSE	FALSE	FALSE	FALSE	FALSE	FALSE
488	POLR2A_NPC	POLR2A	RPS4X	P62701	FALSE	0.834857	0.120027	0.211029	TRUE	0.957172	8	3.10292	2.49185	2.36773	0.758992	2.71187	2.02647	FALSE	FALSE	FALSE	FALSE	FALSE	FALSE
489	POLR2A_NPC	POLR2A	TUBA3C	P0DPH7	FALSE	0.825049	0.0731079	0.150249	FALSE	0.957172	9	5.58157	5.22882	4.90689	4.17608	5.0933	3.88897	FALSE	FALSE	FALSE	FALSE	FALSE	FALSE
490	POLR2A_NPC	POLR2A	HNRNPC	P07910	FALSE	0.797901	0.628868	0.714016	TRUE	0.957172	3	0.435215	0.523562	-0.706269	-2.34994	-2.59495	-3.43332	FALSE	FALSE	FALSE	FALSE	FALSE	TRUE
491	POLR2A_NPC	POLR2A	SOX11	P35716	FALSE	0.767245	0.445502	0.569784	FALSE	0.957172	3	0.757143	-3.75425	-4.43725	-3.15697	-3.53605	-4.83734	FALSE	TRUE	TRUE	TRUE	FALSE	TRUE
492	POLR2A_NPC	POLR2A	H1	P16401	FALSE	0.764435	0.240991	0.346934	FALSE	0.957172	3	5.07907	2.90689	2.82716	2.08092	2.2713	1.88897	FALSE	FALSE	FALSE	FALSE	FALSE	FALSE
493	POLR2A_NPC	POLR2A	UBAP2L	Q14157	FALSE	0.730244	0.318618	0.437549	TRUE	0.957172	3	-1.82782	-2.73697	-4.63945	-2.98621	-2.00998	-3.94851	FALSE	FALSE	TRUE	TRUE	FALSE	TRUE
494	POLR2A_NPC	POLR2A	RPL10	P27635	FALSE	0.67801	0.0530394	0.117915	TRUE	0.957172	3	2.30146	1.64386	2.06817	1.38702	2.04891	1.35364	FALSE	FALSE	FALSE	FALSE	FALSE	FALSE
495	POLR2A_NPC	POLR2A	ELAVL3	Q14576	FALSE	0.665876	0.503223	0.614592	FALSE	0.957172	4	-0.291766	-5.02609	-4.46626	-3.37851	-3.72048	-3.31715	FALSE	TRUE	TRUE	FALSE	FALSE	TRUE
496	POLR2A_NPC	POLR2A	EEF1A1	P68104	FALSE	0.637978	0.113289	0.202157	TRUE	0.957172	8	3.47596	3.84549	3.72528	2.42884	3.21883	2.73697	FALSE	FALSE	FALSE	FALSE	FALSE	FALSE
497	POLR2A_NPC	POLR2A	RPS15	P62841	FALSE	0.63164	0.215252	0.320726	FALSE	0.957172	3	-0.0622843	0	0.133267	-0.308122	0.568284	-0.947533	FALSE	FALSE	FALSE	FALSE	FALSE	FALSE
498	POLR2A_NPC	POLR2A	FUS	P35637	FALSE	0.630253	0.433469	0.556784	TRUE	0.957172	5	2.17218	0.554589	-0.632268	-1.11548	-0.536053	-1.16993	FALSE	FALSE	FALSE	FALSE	FALSE	FALSE
499	POLR2A_NPC	POLR2A	PCBP1	Q15365	FALSE	0.601932	0.474917	0.587241	TRUE	0.957172	2	-1.97982	-2.60911	-0.494765	-3.24978	-4.34496	-1.88699	FALSE	TRUE	FALSE	TRUE	TRUE	FALSE
500	POLR2A_NPC	POLR2A	TERF1	P54274	FALSE	0.600048	0.462465	0.579052	FALSE	0.957172	3	-3.95767	-2.20792	-2.25376	-3.8761	-2.34702	-4.27457	TRUE	TRUE	FALSE	TRUE	FALSE	TRUE
501	POLR2A_NPC	POLR2A	YWHAZ	P63104	FALSE	0.576591	0.589069	0.685713	FALSE	0.957172	2	-2.24286	-2.43929	-3.52124	-4.28012	-4.1925	-4.96696	FALSE	FALSE	FALSE	TRUE	TRUE	TRUE
502	POLR2A_NPC	POLR2A	PCM1	Q15154	FALSE	0.559972	0.762351	0.825876	FALSE	0.957172	4	-2.14975	-0.540568	-0.146841	-2.5209	-3.59495	-4.50998	FALSE	FALSE	FALSE	TRUE	FALSE	TRUE
503	POLR2A_NPC	POLR2A	RPL23	P62829	FALSE	0.549078	0.051494	0.116252	TRUE	0.957172	2	3.54722	3.02237	3.61566	2.62149	3.55141	3.0906	FALSE	FALSE	FALSE	FALSE	FALSE	FALSE
504	POLR2A_NPC	POLR2A	HSPD1	P10809	FALSE	0.546747	0.770898	0.825942	TRUE	0.957172	7	1.07907	-0.0458037	-2.99072	-4.86072	-2.20263	-0.847997	FALSE	FALSE	FALSE	TRUE	FALSE	FALSE
505	POLR2A_NPC	POLR2A	MIB1	Q86YT6	FALSE	0.543865	0.386779	0.503319	FALSE	0.957172	2	-2.24286	-3.8625	-4.25688	-3.43741	-2.45199	-2.86533	FALSE	FALSE	TRUE	FALSE	FALSE	TRUE
506	POLR2A_NPC	POLR2A	THRAP3	Q9Y2W1	FALSE	0.520057	0.605935	0.695997	TRUE	0.957172	3	-1.24286	-2.67572	-3.88381	-4.09057	-4.38812	-4.4893	FALSE	TRUE	FALSE	TRUE	TRUE	TRUE
507	POLR2A_NPC	POLR2A	KPNA2	P52292	FALSE	0.5111	0.364256	0.489452	TRUE	0.957172	11	3.00507	-3.20409	-4.46877	-3.8132	-3.05063	-3.66733	FALSE	TRUE	FALSE	TRUE	FALSE	TRUE
508	POLR2A_NPC	POLR2A	SF3B3	Q15393	FALSE	0.494014	0.187681	0.286815	TRUE	0.957172	3	-2.56478	-3.0225	-2.69116	-3.10365	-2.03016	-2.82889	FALSE	TRUE	FALSE	TRUE	FALSE	FALSE
509	POLR2A_NPC	POLR2A	PPP2R1A	P30153	FALSE	0.483794	0.607246	0.695997	FALSE	0.957172	3	-4.82782	-3.31207	-1.75256	-5.01058	-4.00998	-3.84508	FALSE	TRUE	FALSE	TRUE	FALSE	TRUE
510	POLR2A_NPC	POLR2A	NXF1	Q9UBU9	FALSE	0.480424	0.474901	0.587241	TRUE	0.957172	3	-1.06228	-3.92961	-3.0282	-3.37917	-3.85798	-2.85585	FALSE	FALSE	FALSE	TRUE	FALSE	TRUE
511	POLR2A_NPC	POLR2A	EWSR1	Q01844	FALSE	0.454033	0.447742	0.570201	TRUE	0.957172	3	1.34211	0.129283	-0.954196	-0.70044	0.186413	-0.231326	FALSE	FALSE	FALSE	FALSE	FALSE	FALSE
512	POLR2A_NPC	POLR2A	BCLAF1	Q9NYF8	FALSE	0.440772	0.217195	0.32201	FALSE	0.957172	3	-1.82782	-4.06604	-4.74165	-4.01504	-3.65635	-4.21024	FALSE	TRUE	TRUE	TRUE	FALSE	TRUE
513	POLR2A_NPC	POLR2A	LUC7L	Q9NQ29	FALSE	0.433093	0.274907	0.384612	TRUE	0.957172	3	-0.421827	-0.912537	-0.494765	-0.530515	-0.334419	-0.947533	FALSE	FALSE	FALSE	FALSE	FALSE	FALSE
514	POLR2A_NPC	POLR2A	PNKP	Q96T60	FALSE	0.430644	0.7308	0.800656	FALSE	0.957172	10	3.42011	-2.49739	-4.86595	-3.75816	-3.65635	-4.63014	FALSE	TRUE	TRUE	TRUE	FALSE	TRUE
515	POLR2A_NPC	POLR2A	RAD50	Q92878	FALSE	0.418731	0.713248	0.790141	TRUE	0.957172	24	4.66403	-3.30081	-4.57568	-1.89097	-2.5652	-3.75851	FALSE	TRUE	FALSE	TRUE	FALSE	TRUE
516	POLR2A_NPC	POLR2A	HNRNPA1	P09651	FALSE	0.414451	0.596917	0.692145	TRUE	0.957172	7	4.19455	1.56986	0.215729	0.29956	0.842459	0.374396	FALSE	FALSE	FALSE	FALSE	FALSE	FALSE
517	POLR2A_NPC	POLR2A	CHD7	Q9P2D1	FALSE	0.40616	0.366903	0.490301	FALSE	0.957172	41	5.13797	-4.20805	-3.93366	-3.77531	-3.59495	-3.88082	FALSE	TRUE	TRUE	TRUE	FALSE	TRUE
518	POLR2A_NPC	POLR2A	RPS9	P46781	FALSE	0.405087	0.55825	0.660153	TRUE	0.957172	7	3.19455	2.90689	1.82716	1.58496	2.71187	2.02647	FALSE	FALSE	FALSE	FALSE	FALSE	FALSE
519	POLR2A_NPC	POLR2A	HSPA5	P11021	FALSE	0.402288	0.219646	0.323896	TRUE	0.957172	13	4.58157	2.78136	3.12262	3.08092	3.32193	3.152	FALSE	FALSE	FALSE	FALSE	FALSE	FALSE
520	POLR2A_NPC	POLR2A	HSP90AA1	P07900	FALSE	0.39062	0.783763	0.833844	FALSE	0.957172	12	0.757143	3.07682	-1.88381	-2.7822	-2.39855	-2.83324	FALSE	FALSE	FALSE	TRUE	FALSE	TRUE
521	POLR2A_NPC	POLR2A	KHDRBS1	Q07666	FALSE	0.382668	0.6397	0.722086	FALSE	0.957172	2	-0.0412227	-2.152	-2.32193	-2.54752	-4.66383	-3.4146	FALSE	FALSE	FALSE	TRUE	TRUE	TRUE
522	POLR2A_NPC	POLR2A	RPS15A	P62244	FALSE	0.375344	0.320709	0.438401	TRUE	0.957172	2	0.757143	0.426265	0.367732	0	0.427421	0	FALSE	FALSE	FALSE	FALSE	FALSE	FALSE
523	POLR2A_NPC	POLR2A	RPS20	P60866	FALSE	0.373074	0.318427	0.437549	FALSE	0.957172	2	4.74204	2.12928	2.45519	2.08092	2.37084	2.56704	FALSE	FALSE	FALSE	FALSE	FALSE	FALSE
524	POLR2A_NPC	POLR2A	RPS18	P62269	FALSE	0.332701	0.139629	0.228623	FALSE	0.957172	9	4.88643	6.10329	6.68966	5.85031	6.30944	5.97643	FALSE	FALSE	FALSE	FALSE	FALSE	FALSE
525	POLR2A_NPC	POLR2A	YWHAE	P62258	FALSE	0.326667	0.303539	0.420719	TRUE	0.957172	2	-3.50936	-3.81664	-3.75256	-3.88552	-3.05063	-3.80587	TRUE	TRUE	FALSE	TRUE	FALSE	TRUE
526	POLR2A_NPC	POLR2A	ACTA2	P62736	FALSE	0.280114	0.375021	0.498792	TRUE	0.957172	2	3.10292	2.49185	3.27462	3.20645	3.50834	3.2109	FALSE	FALSE	FALSE	FALSE	FALSE	FALSE
527	POLR2A_NPC	POLR2A	DDB1	Q16531	FALSE	0.270025	0.51897	0.626126	TRUE	0.957172	7	1.07907	0	0.255257	0.157541	0.271302	0.49304	FALSE	FALSE	FALSE	FALSE	FALSE	FALSE
528	POLR2A_NPC	POLR2A	RPL24	P83731	FALSE	0.251102	0.517648	0.626126	FALSE	0.957172	2	2.72677	2.12928	1.82716	1.88452	1.92338	1.62015	FALSE	FALSE	FALSE	FALSE	FALSE	FALSE
529	POLR2A_NPC	POLR2A	TUBA1B	P68363	FALSE	0.245795	0.580744	0.678674	FALSE	0.957172	3	3.42011	3.40939	2.27462	2.70895	3.6734	2.73697	FALSE	FALSE	FALSE	FALSE	FALSE	FALSE
530	POLR2A_NPC	POLR2A	PRKAR2A	P13861	FALSE	0.244286	0.786275	0.833844	TRUE	0.957172	2	-3.56794	-2.01815	-2.23173	-3.61747	-1.27302	-2.16993	TRUE	FALSE	FALSE	TRUE	FALSE	FALSE
531	POLR2A_NPC	POLR2A	ACTB	P60709	FALSE	0.225167	0.398824	0.5145	TRUE	0.957172	17	6.13797	7.64386	6.27462	5.64386	5.87334	5.69632	FALSE	FALSE	FALSE	FALSE	FALSE	FALSE
532	POLR2A_NPC	POLR2A	RPS7	P62081	FALSE	0.198427	0.599955	0.692972	FALSE	0.957172	6	2.49411	2.22882	1.95269	1.94342	1.92338	1.60266	FALSE	FALSE	FALSE	FALSE	FALSE	FALSE
533	POLR2A_NPC	POLR2A	PGRMC1	O00264	FALSE	0.195443	0.574154	0.673614	FALSE	0.957172	2	-3.18627	-3.36394	-4.00204	-3.29519	-2.93198	-3.67981	FALSE	TRUE	TRUE	TRUE	FALSE	TRUE
534	POLR2A_NPC	POLR2A	ACTN4	O43707	FALSE	0.192219	0.700052	0.778416	FALSE	0.957172	2	-3.03004	-3.67807	-2.0282	-3.05418	-3.85798	-2.93416	TRUE	FALSE	FALSE	TRUE	FALSE	TRUE
535	POLR2A_NPC	POLR2A	GPRIN3	Q6ZVF9	FALSE	0.164503	0.764905	0.825876	FALSE	0.957172	2	-3.20489	-3.18078	-4.18866	-3.91147	-2.24917	-3.01629	FALSE	TRUE	FALSE	TRUE	FALSE	TRUE
536	POLR2A_NPC	POLR2A	RPL17	P18621	FALSE	0.154008	0.801233	0.846693	FALSE	0.957172	4	2.03016	1.90689	1.68966	0.854149	0.814444	1.3112	FALSE	FALSE	FALSE	FALSE	FALSE	FALSE
537	POLR2A_NPC	POLR2A	CUX1	P39880	FALSE	0.130142	0.818513	0.861897	FALSE	0.957172	23	4.30146	-3.56179	-4.96156	-3.72753	-3.72048	-4.26163	FALSE	TRUE	TRUE	TRUE	FALSE	TRUE
538	POLR2A_NPC	POLR2A	RPS19	P39019	FALSE	0.123514	0.91011	0.941711	FALSE	0.957172	5	1.34211	2.56986	4.72528	2.62149	4.21883	4.81497	FALSE	FALSE	FALSE	FALSE	FALSE	FALSE
539	POLR2A_NPC	POLR2A	RPS23	P62266	FALSE	0.0972602	0.717185	0.79156	FALSE	0.957172	3	3.36201	3.60733	3.89129	3.94342	4.13637	3.69632	FALSE	FALSE	FALSE	FALSE	FALSE	FALSE
540	POLR2A_NPC	POLR2A	MYL12B	O14950	FALSE	0.0890762	0.863299	0.899522	FALSE	0.957172	4	0.757143	1.06609	0.133267	-2.67278	0.499571	0.374396	FALSE	FALSE	FALSE	TRUE	FALSE	FALSE
541	POLR2A_NPC	POLR2A	YBX3	P16989	FALSE	0.077671	0.933366	0.952373	FALSE	0.957172	3	0.757143	-1.54057	-4.08371	-3.08145	-2.37255	-2.72801	FALSE	FALSE	TRUE	TRUE	FALSE	TRUE
542	POLR2A_NPC	POLR2A	RPS27	P42677	FALSE	0.0303971	0.938882	0.952373	FALSE	0.957172	2	1.42011	1.62936	1.61566	-2.25843	1.78588	1.88897	FALSE	FALSE	FALSE	TRUE	FALSE	FALSE
543	POLR2A_NPC	POLR2A	MYH10	P35580	FALSE	0.0299968	0.958345	0.967302	TRUE	0.957172	27	1.87262	6.92926	2.76005	1.82312	2.78588	2.152	FALSE	FALSE	FALSE	FALSE	FALSE	FALSE
544	POLR2A_NPC	POLR2A	RSF1	Q96T23	FALSE	-0.020164	0.975169	0.975169	FALSE	0.957172	17	2.97954	-2.82403	-3.72062	-3.77957	-4.00998	-3.50273	FALSE	TRUE	TRUE	TRUE	FALSE	TRUE
545	POLR2A_NPC	POLR2A	RPS3	P23396	FALSE	-0.0247672	0.930278	0.952373	TRUE	0.957172	12	4.66403	4.96578	4.67151	5.14505	5.24531	4.54432	FALSE	FALSE	FALSE	FALSE	FALSE	FALSE
546	POLR2A_NPC	POLR2A	SLC25A1	P53007	FALSE	-0.026672	0.96081	0.967302	TRUE	0.957172	2	-1.69032	-3.456	-4.0282	-4.30815	-4.43668	-3.57867	FALSE	TRUE	FALSE	TRUE	TRUE	TRUE
547	POLR2A_NPC	POLR2A	BAZ2B	Q9UIF8	FALSE	-0.0695335	0.964206	0.967452	FALSE	0.957172	11	1.69574	-1.88604	-4.57593	-4.65019	-5.29238	-3.92361	FALSE	TRUE	TRUE	TRUE	FALSE	TRUE
548	POLR2A_NPC	POLR2A	PKM	P14618	FALSE	-0.0711652	0.935603	0.952373	FALSE	0.957172	3	-3.81944	-0.830075	-2.0282	-3.50294	-2.37255	-3.37638	TRUE	FALSE	FALSE	TRUE	FALSE	FALSE
549	POLR2A_NPC	POLR2A	ATP5F1A	P25705	FALSE	-0.0905988	0.920578	0.949246	FALSE	0.957172	5	0.373815	0.426265	-0.494765	-0.378512	-1.27302	-1.16993	FALSE	FALSE	FALSE	FALSE	FALSE	FALSE
550	POLR2A_NPC	POLR2A	HNRNPA2B1	P22626	FALSE	-0.101952	0.878685	0.912363	TRUE	0.957172	6	3.54722	3.22882	1.52154	1.88452	1.78588	1.88897	FALSE	FALSE	FALSE	FALSE	FALSE	FALSE
551	POLR2A_NPC	POLR2A	PLD3	Q8IV08	FALSE	-0.132271	0.75202	0.81789	FALSE	0.957172	2	0.494109	0.523562	0.367732	-1.46778	0.311944	0.917538	FALSE	FALSE	FALSE	FALSE	FALSE	FALSE
552	POLR2A_NPC	POLR2A	NUP205	Q92621	FALSE	-0.136174	0.721272	0.793133	FALSE	0.957172	4	-0.723482	-3.51457	-3.57568	-3.12763	-3.81646	-3.45878	FALSE	FALSE	FALSE	TRUE	TRUE	TRUE
553	POLR2A_NPC	POLR2A	NUP155	O75694	FALSE	-0.165498	0.692135	0.772495	FALSE	0.957172	2	-3.47168	-2.31592	-3.46877	-3.83975	-4.27302	-3.88325	FALSE	TRUE	FALSE	TRUE	FALSE	TRUE
554	POLR2A_NPC	POLR2A	DBN1	Q16643	FALSE	-0.204196	0.861228	0.899522	FALSE	0.957172	9	1.17218	2.84549	-0.632268	-1.11548	-1.15754	-0.947533	FALSE	FALSE	FALSE	FALSE	FALSE	FALSE
555	POLR2A_NPC	POLR2A	RPS28	P62857	FALSE	-0.208462	0.939589	0.952373	FALSE	0.957172	2	-0.505891	-0.192645	2.17509	1.69188	-4.28446	-3.48911	FALSE	FALSE	FALSE	FALSE	TRUE	TRUE
556	POLR2A_NPC	POLR2A	MAGED2	Q9UNF1	FALSE	-0.221002	0.769824	0.825942	FALSE	0.957172	2	-2.82782	-5	-6.17401	-3.68077	-4.47947	-4.09515	FALSE	FALSE	TRUE	TRUE	FALSE	TRUE
557	POLR2A_NPC	POLR2A	RPL38	P63173	FALSE	-0.223211	0.4565	0.573995	FALSE	0.957172	5	2.07907	3.27612	3.53766	3.26534	2.98751	3.0906	FALSE	FALSE	FALSE	FALSE	FALSE	FALSE
558	POLR2A_NPC	POLR2A	RPS10	P46783	FALSE	-0.223334	0.692013	0.772495	FALSE	0.957172	4	2.45758	1.78136	0.600393	1.20645	0.696608	0.917538	FALSE	FALSE	FALSE	FALSE	FALSE	FALSE
559	POLR2A_NPC	POLR2A	NEFM	P07197	FALSE	-0.236119	0.522957	0.628391	FALSE	0.957172	26	2.95354	4.67948	7.91848	5.11334	4.57247	4.63313	FALSE	FALSE	FALSE	FALSE	FALSE	FALSE
560	POLR2A_NPC	POLR2A	PRDX1	Q06830	FALSE	-0.239861	0.773281	0.825942	FALSE	0.957172	5	-1.09862	1.16993	0.215729	-4.19366	-0.214125	-0.111031	TRUE	FALSE	FALSE	TRUE	FALSE	FALSE
561	POLR2A_NPC	POLR2A	RPS16	P62249	FALSE	-0.285209	0.26656	0.374693	FALSE	0.957172	8	3.75714	4.67948	4.89129	4.88827	4.44123	4.61143	FALSE	FALSE	FALSE	FALSE	FALSE	FALSE
562	POLR2A_NPC	POLR2A	SAFB2	Q14151	FALSE	-0.29854	0.485043	0.597284	FALSE	0.957172	3	-1.14975	-3.41926	-3.46877	-3.05105	-4.72048	-3.04025	FALSE	TRUE	FALSE	TRUE	FALSE	TRUE
563	POLR2A_NPC	POLR2A	CEP170	Q5SW79	FALSE	-0.321347	0.450906	0.571787	FALSE	0.957172	14	2.21658	-3.24545	-4.02497	-3.12774	-3.47947	-3.10109	FALSE	TRUE	TRUE	TRUE	FALSE	TRUE
564	POLR2A_NPC	POLR2A	RPS17	P08708	FALSE	-0.322093	0.847293	0.889061	TRUE	0.957172	3	4.74204	4.56986	2.17509	6.19134	5.69277	2.81497	FALSE	FALSE	FALSE	FALSE	FALSE	FALSE
565	POLR2A_NPC	POLR2A	RPS11	P62280	FALSE	-0.324729	0.566225	0.666937	TRUE	0.957172	4	1.07907	2.84549	1.82716	-2.61371	1.78588	1.88897	FALSE	FALSE	FALSE	TRUE	FALSE	FALSE
566	POLR2A_NPC	POLR2A	SRRM1	Q8IYB3	FALSE	-0.327732	0.540453	0.641653	TRUE	0.957172	2	-0.505891	-2.35485	-0.31034	0.791413	0.142019	0.103093	FALSE	TRUE	FALSE	FALSE	FALSE	FALSE
567	POLR2A_NPC	POLR2A	FLOT1	O75955	FALSE	-0.331748	0.630155	0.714016	FALSE	0.957172	4	-1.08348	-0.0931094	-0.561879	-0.378512	-1.58	-3.51336	TRUE	FALSE	FALSE	FALSE	FALSE	TRUE
568	POLR2A_NPC	POLR2A	RPS25	P62851	FALSE	-0.382714	0.135666	0.227127	FALSE	0.957172	4	3.74204	4.02237	4.04016	4.29391	3.78588	4.39993	FALSE	FALSE	FALSE	FALSE	FALSE	FALSE
569	POLR2A_NPC	POLR2A	RPL27A	P46776	FALSE	-0.448532	0.28795	0.400977	TRUE	0.957172	2	1.42011	1.78136	1.36773	2.20645	2.2713	2.3744	FALSE	FALSE	FALSE	FALSE	FALSE	FALSE
570	POLR2A_NPC	POLR2A	LRPPRC	P42704	FALSE	-0.452491	0.502957	0.614592	TRUE	0.957172	5	-1.34239	-3.32193	-4.1062	-4.08072	-4.8125	-2.9967	FALSE	FALSE	FALSE	TRUE	TRUE	TRUE
571	POLR2A_NPC	POLR2A	NES	P48681	FALSE	-0.466527	0.454669	0.573995	TRUE	0.957172	41	3.401	5.89178	4.92232	4.79141	5.69277	4.99331	FALSE	FALSE	FALSE	FALSE	FALSE	FALSE
572	POLR2A_NPC	POLR2A	LUC7L2	Q9Y383	FALSE	-0.487819	0.379952	0.498792	FALSE	0.957172	3	0.494109	1.24793	1.25526	1.46949	0.142019	0.63743	FALSE	FALSE	FALSE	FALSE	FALSE	FALSE
573	POLR2A_NPC	POLR2A	RPS5	P46782	FALSE	-0.666696	0.166286	0.260806	FALSE	0.957172	3	1.07907	3.27612	2.45519	2.62149	2.85626	3.0906	FALSE	FALSE	FALSE	FALSE	FALSE	FALSE
574	POLR2A_NPC	POLR2A	PCMT1	P22061	FALSE	-0.684141	0.015635	0.0482068	FALSE	0.957172	11	2.5645	4.64386	4.06817	4.62149	4.07866	4.79586	FALSE	FALSE	FALSE	FALSE	FALSE	FALSE
575	POLR2A_NPC	POLR2A	PCMTD2	Q9NV79	FALSE	-0.75536	0.178764	0.276019	FALSE	0.957172	3	-2.06228	0.523562	-0.31034	0.547488	0.0962153	-0.111031	FALSE	FALSE	FALSE	FALSE	FALSE	FALSE
576	POLR2A_NPC	POLR2A	INA	Q16352	FALSE	-0.759885	0.191678	0.290825	FALSE	0.957172	12	2.34211	4.74819	3.95269	4.45438	4.13637	3.81497	FALSE	FALSE	FALSE	FALSE	FALSE	FALSE
577	POLR2A_NPC	POLR2A	NEFL	P07196	FALSE	-0.769384	0.043155	0.102881	FALSE	0.957172	15	3.80154	4.93664	4.41213	5.20645	4.29684	4.67557	FALSE	FALSE	FALSE	FALSE	FALSE	FALSE
578	POLR2A_NPC	POLR2A	RPL11	P62913	FALSE	-0.792518	0.113197	0.202157	FALSE	0.957172	2	2.45758	3.56986	3.41213	3.90689	3.55141	4.32193	FALSE	FALSE	FALSE	FALSE	FALSE	FALSE
579	POLR2A_NPC	POLR2A	HSPA9	P38646	FALSE	-0.840471	0.0328594	0.0882172	TRUE	0.957172	14	3.71134	4.29921	3.17509	4.79141	4.1078	4.42502	FALSE	FALSE	FALSE	FALSE	FALSE	FALSE
580	POLR2A_NPC	POLR2A	ARF4	P18085	FALSE	-0.879758	0.126287	0.217419	TRUE	0.957172	2	-2.69032	-3.19969	-4.01767	-2.85439	-4.17991	-2.38588	FALSE	TRUE	TRUE	TRUE	FALSE	TRUE
581	POLR2A_NPC	POLR2A	DDX41	Q9UJV9	FALSE	-1.00178	0.467549	0.582969	FALSE	0.957172	4	-1.14975	-1.54057	-0.146841	-1.70044	-5.14692	0.704544	FALSE	FALSE	FALSE	FALSE	TRUE	FALSE
582	POLR2A_NPC	POLR2A	RBM39	Q14498	FALSE	-1.093	0.111957	0.202157	TRUE	0.957172	7	-0.0412227	2.40939	0.800691	2.08092	2.16439	1.41504	FALSE	FALSE	FALSE	FALSE	FALSE	FALSE
583	POLR2A_NPC	POLR2A	RPS13	P62277	FALSE	-1.17739	0.00274353	0.0129773	FALSE	0.957172	4	2.78689	3.90689	2.61566	4.11334	2.78588	3.52124	FALSE	FALSE	FALSE	FALSE	FALSE	FALSE
584	POLR2A_NPC	POLR2A	AP2B1	P63010	FALSE	-1.2474	0.078107	0.15727	FALSE	0.957172	2	-3.69032	-2.79837	-5.31265	-3.86992	-4.47947	-3.07193	FALSE	FALSE	FALSE	TRUE	FALSE	TRUE
585	POLR2A_NPC	POLR2A	FAU	P62861	FALSE	-1.2852	0.130417	0.219572	FALSE	0.957172	2	4.401	6.68825	6.01159	7.72478	6.0338	5.88897	FALSE	FALSE	FALSE	FALSE	FALSE	FALSE
586	POLR2A_NPC	POLR2A	ZNF593	O00488	FALSE	-1.33535	0.0926363	0.174719	FALSE	0.957172	3	-1.14975	-0.0931094	-0.866733	0.547488	-2.20263	-0.667425	FALSE	FALSE	FALSE	FALSE	FALSE	FALSE
587	POLR2A_NPC	POLR2A	MB21D2	Q8IYB1	FALSE	-1.55064	0.00248465	0.0127688	FALSE	0.957172	12	2.07907	2.78136	2.06817	3.52838	1.78588	4.0906	FALSE	FALSE	FALSE	FALSE	FALSE	FALSE
588	POLR2A_NPC	POLR2A	ELOB	Q15370	FALSE	-1.67433	0.0359282	0.0922982	FALSE	0.957172	2	-1.50589	-0.192645	-0.866733	-0.308122	-5.51694	0.602665	FALSE	FALSE	FALSE	FALSE	TRUE	FALSE
589	POLR2A_NPC	POLR2A	PHGDH	O43175	FALSE	-1.83921	0.0893052	0.171696	FALSE	0.957172	3	-4.77124	-0.912537	-1.91857	-1.37851	-3.72048	-2.60159	FALSE	FALSE	FALSE	FALSE	FALSE	TRUE
590	POLR2A_NPC	POLR2A	RPL35	P42766	FALSE	-1.93159	0.0724351	0.1499	FALSE	0.957172	4	1.49411	6.3443	4.76005	4.90689	5.00311	6.69632	FALSE	FALSE	FALSE	FALSE	FALSE	FALSE
591	POLR2A_NPC	POLR2A	ALDH18A1	P54886	FALSE	-2.13765	0.00382805	0.0162966	TRUE	0.957172	17	4.30146	2.49185	-0.784271	2.08092	0.271302	2.6545	FALSE	FALSE	FALSE	FALSE	FALSE	FALSE
592	POLR2A_NPC	POLR2A	MVP	Q14764	FALSE	-3.26251	0.00202921	0.0120664	FALSE	0.957172	4	-0.505891	-0.678072	-4.36923	-0.241008	-3.52557	0.245112	FALSE	FALSE	FALSE	FALSE	TRUE	FALSE
593	SMARCA4_NPC	SMARCA4	SMARCA2	P51531	TRUE	14.1863	3.116349144895e-09	3.62105386458316e-07	TRUE	0.000196634	20	9.72934	-5.28948	9.06639	-4.9623	8.86057	-4.65066	FALSE	TRUE	FALSE	TRUE	FALSE	TRUE
594	SMARCA4_NPC	SMARCA4	ARID1A	O14497	TRUE	14.0556	2.23855489564635e-07	2.26106006284206e-06	TRUE	0.000196634	79	10.6688	-4.02408	10.2728	-3.2629	9.06411	-4.87393	FALSE	TRUE	FALSE	TRUE	FALSE	TRUE
595	SMARCA4_NPC	SMARCA4	SMARCC1	Q92922	TRUE	13.9851	2.21694255798438e-09	3.27553262942192e-07	TRUE	0.000196634	33	10.4464	-2.82763	10.2728	-3.77756	9.90364	-4.43824	FALSE	TRUE	FALSE	TRUE	FALSE	TRUE
596	SMARCA4_NPC	SMARCA4	SMARCA4	P51532	TRUE	13.7216	4.84864113430811e-10	2.42003174924581e-07	FALSE	0.000196634	39	10.1542	-3.39616	10.0098	-3.69198	9.9247	-4.4799	FALSE	TRUE	FALSE	TRUE	FALSE	TRUE
597	SMARCA4_NPC	SMARCA4	ACTL6A	O96019	TRUE	13.6451	4.56414272059006e-08	9.98695491849243e-07	TRUE	0.000196634	15	9.26744	-4.57983	8.98066	-4.3681	7.98611	-5.7533	FALSE	TRUE	FALSE	TRUE	FALSE	TRUE
598	SMARCA4_NPC	SMARCA4	SMARCE1	Q969G3	TRUE	13.6	1.17490751535671e-09	2.42003174924581e-07	TRUE	0.000196634	26	9.15423	-4.61634	8.98066	-5.0936	8.81618	-3.8328	FALSE	TRUE	FALSE	TRUE	FALSE	TRUE
599	SMARCA4_NPC	SMARCA4	SMARCC2	Q8TAQ2	TRUE	13.2364	3.6761968168357e-09	3.62105386458316e-07	TRUE	0.000196634	47	9.56189	-4.28039	9.45341	-3.44691	8.81618	-4.15054	FALSE	TRUE	FALSE	TRUE	FALSE	TRUE
600	SMARCA4_NPC	SMARCA4	H2BC12	O60814	TRUE	12.5892	3.16965149651031e-08	8.51483652017087e-07	FALSE	0.000196634	5	8.74897	-4.19331	8.45341	-5.15274	7.98611	3.1375	FALSE	TRUE	FALSE	TRUE	FALSE	FALSE
601	SMARCA4_NPC	SMARCA4	SMARCD1	Q96GM5	TRUE	12.2374	1.22844251230752e-09	2.42003174924581e-07	TRUE	0.000196634	22	9.32088	-3.14565	9.36595	-3.16546	8.33974	-2.81059	FALSE	TRUE	FALSE	TRUE	FALSE	TRUE
602	SMARCA4_NPC	SMARCA4	PBRM1	Q86U86	TRUE	11.8309	8.07585368165265e-08	1.28995392590722e-06	TRUE	0.000196634	54	8.70944	-2.82714	8.5754	-3.33841	7.72307	-4.3192	FALSE	TRUE	FALSE	TRUE	FALSE	TRUE
603	SMARCA4_NPC	SMARCA4	RPA1	P27694	TRUE	11.8131	1.18504686029074e-06	7.2202339632147e-06	TRUE	0.000196634	21	7.99895	-5.25638	7.27284	-2.96194	6.44845	-5.4356	FALSE	TRUE	FALSE	TRUE	FALSE	TRUE
604	SMARCA4_NPC	SMARCA4	SMARCB1	Q12824	TRUE	11.7268	2.52368214662552e-08	7.45748074327842e-07	TRUE	0.000196634	14	8.62698	-1.99181	8.41034	-4.08676	7.90364	-3.46071	FALSE	TRUE	FALSE	TRUE	FALSE	TRUE
605	SMARCA4_NPC	SMARCA4	NCL	P19338	TRUE	11.5146	1.21995527640096e-08	4.50620980220604e-07	FALSE	0.000196634	20	8.18338	-2.96773	8.22393	-4.34915	7.62354	-3.44222	FALSE	FALSE	FALSE	FALSE	FALSE	FALSE
606	SMARCA4_NPC	SMARCA4	ARID1B	Q8NFD5	TRUE	11.4292	4.38960082663465e-08	9.98695491849243e-07	TRUE	0.000196634	46	7.99895	-4.43475	7.68788	-3.42808	7.07921	-3.65863	FALSE	TRUE	FALSE	TRUE	FALSE	TRUE
607	SMARCA4_NPC	SMARCA4	ACTL6B	O94805	TRUE	11.3456	7.57613586902437e-09	3.96120609435288e-07	TRUE	0.000196634	6	7.78745	-4.16004	7.27284	-3.19935	7.62354	-3.92164	FALSE	TRUE	FALSE	TRUE	FALSE	TRUE
608	SMARCA4_NPC	SMARCA4	DPF2	Q92785	TRUE	11.2977	1.08030372349482e-07	1.45147234967652e-06	TRUE	0.000196634	12	7.70944	-4.90901	7.36595	-2.89837	6.76104	-4.07439	FALSE	TRUE	FALSE	TRUE	FALSE	TRUE
609	SMARCA4_NPC	SMARCA4	XRCC5	P13010	TRUE	11.0729	7.65739413898462e-09	3.96120609435288e-07	FALSE	0.000196634	25	6.99895	-4.08364	6.95091	-3.82819	7.01781	-5.49555	FALSE	TRUE	FALSE	TRUE	FALSE	TRUE
610	SMARCA4_NPC	SMARCA4	XRCC6	P12956	TRUE	11.0561	1.20611349974127e-08	4.50620980220604e-07	TRUE	0.000196634	26	6.99895	-4.05831	6.95091	-4.02362	6.44845	-6.48776	FALSE	TRUE	FALSE	TRUE	FALSE	TRUE
611	SMARCA4_NPC	SMARCA4	SMARCD2	Q92925	TRUE	10.9438	4.97056149401986e-07	3.86526558284965e-06	TRUE	0.000196634	15	7.44641	-2.88305	7.82538	-3.90096	6.42499	-4.35063	FALSE	TRUE	FALSE	TRUE	FALSE	TRUE
612	SMARCA4_NPC	SMARCA4	PARP1	P09874	TRUE	10.8242	1.08549574639617e-08	4.50620980220604e-07	TRUE	0.000196634	27	5.91803	-4.89884	6.19377	-4.86028	5.01781	-4.95951	FALSE	TRUE	FALSE	TRUE	FALSE	TRUE
613	SMARCA4_NPC	SMARCA4	RPL18	Q07020	TRUE	10.672	1.31595973163759e-07	1.72641203847763e-06	TRUE	0.000196634	6	6.62698	-4.89681	6.68788	-4.64186	5.62354	-3.53907	FALSE	TRUE	FALSE	TRUE	FALSE	TRUE
614	SMARCA4_NPC	SMARCA4	RPL6	Q02878	TRUE	10.6668	6.18575989615478e-08	1.10781336322045e-06	FALSE	0.000196634	12	7.12448	-4.78275	7.06639	-3.79489	6.42499	-2.47393	FALSE	TRUE	FALSE	TRUE	FALSE	FALSE
615	SMARCA4_NPC	SMARCA4	RPA3	P35244	TRUE	10.643	1.87198738978208e-07	2.04878619881706e-06	FALSE	0.000196634	4	5.97248	-5.05825	6.62898	-3.86548	5.53865	-4.86521	FALSE	TRUE	FALSE	TRUE	FALSE	TRUE
616	SMARCA4_NPC	SMARCA4	RPL4	P36578	TRUE	10.5164	1.93911871508329e-08	6.36677311452346e-07	TRUE	0.000196634	11	6.77218	-2.78703	6.95091	-3.74104	6.60278	-5.52104	FALSE	TRUE	FALSE	TRUE	FALSE	TRUE
617	SMARCA4_NPC	SMARCA4	RPL3	P39023	TRUE	10.4744	5.10400721380665e-09	3.93619709650057e-07	TRUE	0.000196634	12	6.50299	-3.97119	6.50345	-4.12991	4.66418	-3.97206	FALSE	TRUE	FALSE	TRUE	FALSE	TRUE
618	SMARCA4_NPC	SMARCA4	H3C12	P68431	TRUE	10.4718	5.10894169687181e-08	9.98695491849243e-07	FALSE	0.000196634	3	6.38752	-4.77122	6.95091	-3.71339	6.9372	1.94111	FALSE	TRUE	FALSE	TRUE	FALSE	FALSE
619	SMARCA4_NPC	SMARCA4	DDX5	P17844	TRUE	10.4514	1.01255204292652e-08	4.50620980220604e-07	TRUE	0.000196634	15	6.14833	-4.20542	6.06639	-4.58601	5.62354	-4.72457	FALSE	TRUE	FALSE	TRUE	FALSE	TRUE
620	SMARCA4_NPC	SMARCA4	SRSF5	Q13243	TRUE	10.4444	1.98575358928337e-07	2.10417383694273e-06	FALSE	0.000196634	3	6.17179	-3.8447	6.82538	-3.70033	5.77965	-5.01137	FALSE	TRUE	FALSE	TRUE	FALSE	TRUE
621	SMARCA4_NPC	SMARCA4	RPL7	P18124	TRUE	10.422	5.42776646997936e-08	1.00244061992431e-06	FALSE	0.000196634	14	6.53952	-4.50743	6.82538	-3.97956	5.49425	-3.79586	FALSE	TRUE	FALSE	TRUE	FALSE	FALSE
622	SMARCA4_NPC	SMARCA4	RPLP0	P05388	TRUE	10.2533	7.28712085941126e-07	5.25205905842933e-06	TRUE	0.000196634	9	6.55744	-4.77896	7.06639	-3.5129	5.44845	-3.39564	FALSE	TRUE	FALSE	TRUE	FALSE	TRUE
623	SMARCA4_NPC	SMARCA4	RPS2	P15880	TRUE	10.2088	7.97201166267013e-09	3.96120609435288e-07	TRUE	0.000196634	12	6.05048	-4.52345	5.92666	-4.32638	5.77965	1.11103	FALSE	TRUE	FALSE	TRUE	FALSE	FALSE
624	SMARCA4_NPC	SMARCA4	RPS3A	P61247	TRUE	10.1704	1.01072472225952e-06	6.47895547783214e-06	TRUE	0.000196634	10	6.30505	-3.60828	6.08841	-5.4106	5.01781	-4.08093	FALSE	TRUE	FALSE	TRUE	FALSE	TRUE
625	SMARCA4_NPC	SMARCA4	HNRNPM	P52272	TRUE	10.0328	7.93730391356906e-07	5.4545890847899e-06	FALSE	0.000196634	30	7.23996	-3.26807	7.1733	-2.55774	5.8518	-4.00758	FALSE	TRUE	FALSE	FALSE	FALSE	TRUE
626	SMARCA4_NPC	SMARCA4	ARID2	Q68CP9	TRUE	10.0265	2.25723424209275e-07	2.26106006284206e-06	TRUE	0.000196634	39	7.34687	-3.66117	7.1733	-2.58938	6.22217	-3.08673	FALSE	TRUE	FALSE	TRUE	FALSE	TRUE
627	SMARCA4_NPC	SMARCA4	RPL13A	P40429	TRUE	9.99437	1.39995362668837e-07	1.76036721994218e-06	TRUE	0.000196634	5	6.67702	-4.84635	5.53587	-3.68161	5.62354	-3.61871	FALSE	TRUE	FALSE	TRUE	FALSE	TRUE
628	SMARCA4_NPC	SMARCA4	RPLP1	P05386	TRUE	9.98354	1.31906048375202e-08	4.58567497586733e-07	FALSE	0.000196634	3	5.50299	-4.51493	5.59861	-4.83195	4.88657	-4.4791	FALSE	TRUE	FALSE	TRUE	FALSE	TRUE
629	SMARCA4_NPC	SMARCA4	RPL21	P46778	TRUE	9.98092	3.43119308675121e-08	8.81667440986942e-07	TRUE	0.000196634	6	4.97248	-5.22951	5.25347	-4.82783	2.56464	-5.14724	FALSE	TRUE	FALSE	TRUE	FALSE	TRUE
630	SMARCA4_NPC	SMARCA4	RPA2	P15927	TRUE	9.92281	2.28564187863561e-06	1.11612633449676e-05	FALSE	0.000196634	7	7.23996	-3.81889	6.95091	-2.57046	5.07921	-4.10899	FALSE	TRUE	FALSE	TRUE	FALSE	TRUE
631	SMARCA4_NPC	SMARCA4	BCL7B	Q9BQE9	TRUE	9.90159	2.29658445635435e-08	7.14358638792326e-07	TRUE	0.000196634	4	6.46552	-3.96287	6.29195	-3.69876	4.49425	-3.53975	FALSE	TRUE	FALSE	TRUE	FALSE	TRUE
632	SMARCA4_NPC	SMARCA4	SMARCD3	Q6STE5	TRUE	9.88943	8.04305805959975e-09	3.96120609435288e-07	TRUE	0.000196634	19	6.99895	-2.82393	7.06639	-2.78176	6.72307	-3.67142	FALSE	TRUE	FALSE	TRUE	FALSE	TRUE
633	SMARCA4_NPC	SMARCA4	LIG3	P49916	TRUE	9.85009	5.32818557901938e-09	3.93619709650057e-07	FALSE	0.000196634	35	6.8323	-3.1949	6.64393	-2.44269	6.68408	-3.25289	FALSE	TRUE	FALSE	TRUE	FALSE	TRUE
634	SMARCA4_NPC	SMARCA4	HNRNPA1	P09651	TRUE	9.74746	1.82387194751265e-07	2.03378928486788e-06	FALSE	0.000196634	8	6.10023	-3.42098	6.32942	-3.30661	5.53865	-5.50932	FALSE	TRUE	FALSE	TRUE	FALSE	TRUE
635	SMARCA4_NPC	SMARCA4	HNRNPA2B1	P22626	TRUE	9.68821	4.83696660032332e-08	9.98695491849243e-07	FALSE	0.000196634	10	5.46552	-4.13347	5.62898	-4.72655	4.74218	-4.36794	FALSE	TRUE	FALSE	TRUE	FALSE	TRUE
636	SMARCA4_NPC	SMARCA4	BCL7A	Q4VC05	TRUE	9.68569	5.32594566246153e-06	2.0360294828734e-05	TRUE	0.000196634	9	6.84695	-4.70523	5.97476	-2.42768	5.24914	-3.85332	FALSE	TRUE	FALSE	TRUE	FALSE	TRUE
637	SMARCA4_NPC	SMARCA4	SMARCA4	A0A2R8Y7R0	TRUE	9.65713	2.48217548602535e-06	1.17357256979279e-05	FALSE	0.000196634	2	4.91803	-2.80783	5.08841	-4.50853	6.30161	-5.31326	FALSE	TRUE	FALSE	TRUE	FALSE	TRUE
638	SMARCA4_NPC	SMARCA4	BRD7	Q9NPI1	TRUE	9.65599	4.4514229620453e-08	9.98695491849243e-07	TRUE	0.000196634	18	6.86145	-3.51959	6.41906	-2.97791	4.88657	-3.35986	FALSE	TRUE	FALSE	TRUE	FALSE	TRUE
639	SMARCA4_NPC	SMARCA4	RPL27	P61353	TRUE	9.45936	1.09498760460042e-06	6.74101744082131e-06	TRUE	0.000196634	4	6.02495	-4.56966	5.29195	-4.6596	4.88657	-2.2109	FALSE	TRUE	FALSE	TRUE	FALSE	FALSE
640	SMARCA4_NPC	SMARCA4	RPL34	P49207	TRUE	9.41077	8.86131398076929e-08	1.30925914065866e-06	TRUE	0.000196634	2	5.57514	-4.67952	5.04402	-4.09383	3.66418	-4.40617	FALSE	TRUE	FALSE	TRUE	FALSE	TRUE
641	SMARCA4_NPC	SMARCA4	TMPO	P42166	TRUE	9.38161	7.46254165908757e-07	5.28893752869432e-06	FALSE	0.000196634	22	7.23996	-3.21401	7.27284	-2.495	6.16668	-1.75633	FALSE	TRUE	FALSE	FALSE	FALSE	FALSE
642	SMARCA4_NPC	SMARCA4	NPM1	P06748	TRUE	9.32605	1.67840645141827e-06	8.9062672102642e-06	TRUE	0.000196634	9	6.66053	-2.80278	6.51975	-3.12229	4.58172	-4.13398	FALSE	TRUE	FALSE	TRUE	FALSE	TRUE
643	SMARCA4_NPC	SMARCA4	DHX9	Q08211	TRUE	9.07509	1.33277585848544e-06	7.87579492843097e-06	FALSE	0.000196634	30	5.64386	-4.60293	5.62898	-2.96213	4.49425	-3.89314	FALSE	TRUE	FALSE	FALSE	FALSE	TRUE
644	SMARCA4_NPC	SMARCA4	BICRA	Q9NZM4	TRUE	9.07163	5.05960453353308e-06	2.00792317823013e-05	FALSE	0.000196634	20	5.86145	-3.35277	5.25347	-3.04799	4.40114	-5.29808	FALSE	TRUE	FALSE	TRUE	FALSE	TRUE
645	SMARCA4_NPC	SMARCA4	TOP1	P11387	TRUE	9.03942	4.92619692590746e-07	3.86526558284965e-06	TRUE	0.000196634	13	4.53952	-5.55479	4.36595	-5.01706	3.66418	-3.62734	FALSE	TRUE	FALSE	TRUE	FALSE	TRUE
646	SMARCA4_NPC	SMARCA4	XRCC1	P18887	TRUE	9.02299	8.80134721298532e-08	1.30925914065866e-06	FALSE	0.000196634	15	4.46552	-5.16454	4.29195	-3.6023	3.95368	-4.91766	FALSE	TRUE	FALSE	TRUE	FALSE	TRUE
647	SMARCA4_NPC	SMARCA4	FXR1	P51114	TRUE	8.9398	2.72800346723542e-08	7.67738118636254e-07	FALSE	0.000196634	18	5.57514	-3.69709	5.21395	-3.51964	4.88657	-3.92702	FALSE	TRUE	FALSE	TRUE	FALSE	TRUE
648	SMARCA4_NPC	SMARCA4	KPNA2	P52292	TRUE	8.92594	1.01953106503958e-06	6.47895547783214e-06	TRUE	0.000196634	14	5.46552	-4.77208	5.08841	-3.0941	4.40114	-3.95657	FALSE	TRUE	FALSE	TRUE	FALSE	TRUE
649	SMARCA4_NPC	SMARCA4	DDX17	Q92841	TRUE	8.91979	1.59226561059853e-06	8.77890477613783e-06	FALSE	0.000196634	15	5.34687	-4.50536	5.08841	-4.72792	4.07921	-3.01159	FALSE	TRUE	FALSE	TRUE	FALSE	FALSE
650	SMARCA4_NPC	SMARCA4	RPL8	P62917	TRUE	8.84931	1.44109124745185e-07	1.77434359842509e-06	TRUE	0.000196634	4	5.26199	-4.96863	5.32942	-2.96221	4.74218	-3.73805	FALSE	TRUE	FALSE	TRUE	FALSE	TRUE
651	SMARCA4_NPC	SMARCA4	CHD7	Q9P2D1	TRUE	8.84903	1.03597577171545e-07	1.45147234967652e-06	TRUE	0.000196634	34	4.67702	-4.28766	4.50345	-4.83577	3.4761	-4.47271	FALSE	TRUE	FALSE	TRUE	FALSE	TRUE
652	SMARCA4_NPC	SMARCA4	ILF3	Q12906	TRUE	8.84412	5.13080620451704e-08	9.98695491849243e-07	FALSE	0.000196634	16	4.53952	-4.73652	4.74446	-2.79853	4.49425	-4.25143	FALSE	TRUE	FALSE	TRUE	FALSE	TRUE
653	SMARCA4_NPC	SMARCA4	NONO	Q15233	TRUE	8.77101	4.61944427362634e-07	3.79179384126829e-06	TRUE	0.000196634	19	8.12448	-2.51402	8.41034	-0.557739	7.51662	-0.0588937	FALSE	FALSE	FALSE	FALSE	FALSE	FALSE
654	SMARCA4_NPC	SMARCA4	RPL10A	P62906	TRUE	8.65288	1.52504556659734e-07	1.83939169358986e-06	TRUE	0.000196634	7	5.64386	-3.51526	5.21395	-3.12295	4.66418	-3.79845	FALSE	TRUE	FALSE	TRUE	FALSE	TRUE
655	SMARCA4_NPC	SMARCA4	BANF1	O75531	TRUE	8.60051	7.91586938625424e-08	1.28995392590722e-06	FALSE	0.000196634	3	4.02495	-3.43477	3.85137	-4.6572	3.95368	-5.11752	FALSE	TRUE	FALSE	TRUE	FALSE	TRUE
656	SMARCA4_NPC	SMARCA4	RPL9P9	P32969	TRUE	8.59934	8.44310502969309e-06	2.9010901584585e-05	FALSE	0.000196634	5	6.36734	-2.90633	6.04402	-3.80166	4.49425	-2.18442	FALSE	FALSE	FALSE	FALSE	FALSE	FALSE
657	SMARCA4_NPC	SMARCA4	IGF2BP1	Q9NZI8	TRUE	8.52423	3.49315615827537e-06	1.51047393885407e-05	FALSE	0.000196634	14	6.59263	-3.5371	6.47028	-1.40574	5.30161	-2.26534	FALSE	FALSE	FALSE	FALSE	FALSE	FALSE
658	SMARCA4_NPC	SMARCA4	BRD9	Q9H8M2	TRUE	8.47478	7.23475733244685e-07	5.25205905842933e-06	TRUE	0.000196634	17	5.30505	-3.34338	5.08841	-4.24743	3.66418	-3.59545	FALSE	TRUE	FALSE	TRUE	FALSE	TRUE
659	SMARCA4_NPC	SMARCA4	RBM14	Q96PK6	TRUE	8.36739	6.2579751026112e-05	0.000155398	FALSE	0.000196634	12	4.74115	-4.16073	4.99822	-3.32735	2.25979	-5.61493	FALSE	TRUE	FALSE	TRUE	FALSE	TRUE
660	SMARCA4_NPC	SMARCA4	RPL12	P30050	TRUE	8.3235	9.71307463109459e-08	1.40010417243339e-06	TRUE	0.000196634	3	4.80255	-4.39529	4.36595	-3.01992	4.49425	-3.76932	FALSE	TRUE	FALSE	TRUE	FALSE	TRUE
661	SMARCA4_NPC	SMARCA4	H1	Q92522	TRUE	8.30788	2.99796781963032e-07	2.79381887986616e-06	FALSE	0.000196634	5	5.02495	-1.36201	5.25347	-3.78366	4.58172	-3.59511	FALSE	FALSE	FALSE	TRUE	FALSE	TRUE
662	SMARCA4_NPC	SMARCA4	HIRA	P54198	TRUE	8.27265	1.72677478902457e-07	1.96254596214138e-06	TRUE	0.000196634	18	4.12448	-4.2476	4.21395	-3.82886	3.61527	-4.78779	FALSE	TRUE	FALSE	TRUE	FALSE	TRUE
663	SMARCA4_NPC	SMARCA4	RPL35A	P18077	TRUE	8.26587	6.92360515273305e-07	5.11481330658154e-06	TRUE	0.000196634	4	4.38752	-3.66817	3.74446	-4.94984	3.52988	-4.51775	FALSE	TRUE	FALSE	TRUE	FALSE	TRUE
664	SMARCA4_NPC	SMARCA4	SSRP1	Q08945	TRUE	8.16356	2.61057303137043e-07	2.52926010088513e-06	FALSE	0.000196634	12	3.67702	-4.77107	3.62898	-3.46688	3.10306	-5.18896	FALSE	TRUE	FALSE	TRUE	FALSE	TRUE
665	SMARCA4_NPC	SMARCA4	RBBP4	Q09028	TRUE	8.15459	2.31754282482427e-07	2.28277968245191e-06	TRUE	0.000196634	10	4.46552	-5.01808	3.85137	-3.78281	3.77224	-3.86911	FALSE	TRUE	FALSE	TRUE	FALSE	TRUE
666	SMARCA4_NPC	SMARCA4	SFPQ	P23246	TRUE	8.1535	5.23850427196726e-08	9.98695491849243e-07	TRUE	0.000196634	26	9.44641	0.256897	9.53587	1.38086	8.94546	1.46467	FALSE	FALSE	FALSE	FALSE	FALSE	FALSE
667	SMARCA4_NPC	SMARCA4	SMARCA5	O60264	TRUE	8.12472	3.92659569294447e-08	9.66924189387577e-07	TRUE	0.000196634	19	3.91803	-4.43388	3.95091	-4.12929	3.64806	-4.29398	FALSE	TRUE	FALSE	TRUE	FALSE	TRUE
668	SMARCA4_NPC	SMARCA4	DHX30	Q7L2E3	TRUE	8.03044	5.5653917941645e-06	2.07512533605556e-05	FALSE	0.000196634	21	5.12448	-3.64101	3.95091	-4.87694	2.34225	-3.80874	FALSE	TRUE	FALSE	TRUE	FALSE	TRUE
669	SMARCA4_NPC	SMARCA4	RPL7A	P62424	TRUE	8.01301	8.6865944972964e-08	1.30925914065866e-06	TRUE	0.000196634	9	6.70944	-1.70994	6.95091	-0.0272239	6.44845	-1.4112	FALSE	FALSE	FALSE	FALSE	FALSE	FALSE
670	SMARCA4_NPC	SMARCA4	RPL5	P46777	TRUE	8.00636	3.25988760364189e-07	2.91908117235206e-06	TRUE	0.000196634	5	4.12448	-6.3909	4.50345	-2.56386	4.07921	-3.77061	FALSE	TRUE	FALSE	TRUE	FALSE	TRUE
671	SMARCA4_NPC	SMARCA4	FUS	P35637	TRUE	8.00396	2.15820410528527e-07	2.23771688811157e-06	FALSE	0.000196634	7	5.02495	-3.47681	5.40157	-2.95298	4.81618	-1.35107	FALSE	TRUE	FALSE	TRUE	FALSE	FALSE
672	SMARCA4_NPC	SMARCA4	PHF10	Q8WUB8	TRUE	7.97885	3.45087403464586e-07	3.04397993205328e-06	TRUE	0.000196634	8	4.53952	-3.37836	4.62898	-4.50297	3.95368	-3.15788	FALSE	TRUE	FALSE	TRUE	FALSE	TRUE
673	SMARCA4_NPC	SMARCA4	EMD	P50402	TRUE	7.93847	8.35125950545578e-06	2.88631249574524e-05	FALSE	0.000196634	9	4.30505	-3.45028	4.13148	-4.97518	2.42025	-4.53318	FALSE	TRUE	FALSE	TRUE	FALSE	TRUE
674	SMARCA4_NPC	SMARCA4	DDX3X	O00571	TRUE	7.86032	3.48784957219397e-06	1.51047393885407e-05	FALSE	0.000196634	10	4.02495	-3.7085	4.36595	-4.10473	1.87276	-4.77213	FALSE	TRUE	FALSE	TRUE	FALSE	TRUE
675	SMARCA4_NPC	SMARCA4	RPS11	P62280	TRUE	7.83909	2.82062029631545e-07	2.68868805664908e-06	TRUE	0.000196634	6	4.02495	-3.67833	4.50345	-3.04609	3.95368	-4.8886	FALSE	TRUE	FALSE	TRUE	FALSE	TRUE
676	SMARCA4_NPC	SMARCA4	G3BP1	Q13283	TRUE	7.81829	2.30401713720143e-06	1.11612633449676e-05	FALSE	0.000196634	11	4.12448	-3.57434	4.13148	-4.64314	1.81618	-4.28388	FALSE	TRUE	FALSE	TRUE	FALSE	TRUE
677	SMARCA4_NPC	SMARCA4	DPF1	Q92782	TRUE	7.79625	1.3437386424699e-07	1.72641203847763e-06	TRUE	0.000196634	6	3.80255	-4.22044	2.98888	-4.56611	3.21672	-4.65053	FALSE	TRUE	FALSE	TRUE	FALSE	TRUE
678	SMARCA4_NPC	SMARCA4	PNKP	Q96T60	TRUE	7.79507	3.83498853916368e-07	3.33305621565549e-06	FALSE	0.000196634	9	2.53952	-5.44521	2.60473	-4.63372	3.23841	-4.9236	FALSE	TRUE	FALSE	TRUE	FALSE	TRUE
679	SMARCA4_NPC	SMARCA4	RPL26	P61254	TRUE	7.70881	1.68430401696799e-07	1.95181112554526e-06	TRUE	0.000196634	4	3.80255	-3.95723	4.21395	-3.80277	2.34225	-3.95885	FALSE	TRUE	FALSE	TRUE	FALSE	TRUE
680	SMARCA4_NPC	SMARCA4	NEUROG2	Q9H2A3	TRUE	7.68121	5.35190608075265e-06	2.0360294828734e-05	TRUE	0.000196634	3	3.53952	-5.65172	3.74446	-2.7085	2.63176	-4.37616	FALSE	TRUE	FALSE	TRUE	FALSE	TRUE
681	SMARCA4_NPC	SMARCA4	RAD50	Q92878	TRUE	7.66233	4.82393901969241e-06	1.95270408262891e-05	FALSE	0.000196634	23	4.21759	-5.03075	4.13148	-2.86401	3.05497	-3.69869	FALSE	TRUE	FALSE	TRUE	FALSE	TRUE
682	SMARCA4_NPC	SMARCA4	CABIN1	Q9Y6J0	TRUE	7.64695	8.36549300089315e-05	0.000196191	FALSE	0.000196634	18	2.94006	-6.06455	3.50345	-5.85976	1.17232	-3.40071	FALSE	TRUE	FALSE	TRUE	FALSE	TRUE
683	SMARCA4_NPC	SMARCA4	RPL14	P50914	TRUE	7.63486	7.79105638138587e-08	1.28995392590722e-06	TRUE	0.000196634	2	5.21759	-4.13947	5.32942	-2.1427	5.53865	-2.08314	FALSE	TRUE	FALSE	FALSE	FALSE	FALSE
684	SMARCA4_NPC	SMARCA4	MDC1	Q14676	TRUE	7.63145	2.17766562278889e-06	1.0815129269481e-05	FALSE	0.000196634	25	3.91803	-4.65883	3.95091	-3.3039	2.69589	-4.3668	FALSE	TRUE	FALSE	TRUE	FALSE	TRUE
685	SMARCA4_NPC	SMARCA4	UBAP2L	Q14157	TRUE	7.59495	3.60028419689844e-06	1.53076831681078e-05	FALSE	0.000196634	14	2.96175	-5.35774	3.29195	-4.05994	2.03031	-5.08318	FALSE	TRUE	FALSE	TRUE	FALSE	TRUE
686	SMARCA4_NPC	SMARCA4	RPL30	P62888	TRUE	7.56813	1.99380262045334e-07	2.10417383694273e-06	TRUE	0.000196634	4	4.38752	-3.07641	4.56758	-3.38506	-3.59542	-3.27187	FALSE	TRUE	FALSE	TRUE	TRUE	TRUE
687	SMARCA4_NPC	SMARCA4	RCN2	Q14257	TRUE	7.50857	1.22726403706716e-05	3.87785286065143e-05	FALSE	0.000196634	4	4.86145	-3.67368	3.85137	-3.21762	1.97968	-4.53414	FALSE	TRUE	FALSE	TRUE	FALSE	TRUE
688	SMARCA4_NPC	SMARCA4	RPLP2	P05387	TRUE	7.50724	7.51727161438786e-07	5.28893752869432e-06	TRUE	0.000196634	7	6.99895	-0.84744	6.29195	-0.479736	7.90364	0	FALSE	FALSE	FALSE	FALSE	FALSE	FALSE
689	SMARCA4_NPC	SMARCA4	HNRNPA3	P51991	TRUE	7.47054	8.27852992187817e-07	5.62369101589655e-06	FALSE	0.000196634	7	3.91803	-4.04778	3.36595	-3.96376	4.19469	-2.92139	FALSE	TRUE	FALSE	TRUE	FALSE	FALSE
690	SMARCA4_NPC	SMARCA4	CHD4	Q14839	TRUE	7.40983	5.37429102078257e-06	2.0360294828734e-05	TRUE	0.000196634	27	4.67702	-2.30236	4.29195	-3.05808	3.58172	-5.01206	FALSE	TRUE	FALSE	TRUE	FALSE	TRUE
691	SMARCA4_NPC	SMARCA4	TCF12	Q99081	TRUE	7.3835	0.000102202	0.00023054	FALSE	0.000196634	15	4.30505	-4.53573	4.04402	-2.83794	1.42025	-5.0075	FALSE	TRUE	FALSE	TRUE	FALSE	TRUE
692	SMARCA4_NPC	SMARCA4	HNRNPD	Q14103	TRUE	7.36903	1.75253001233669e-05	5.16225117209351e-05	FALSE	0.000196634	3	4.21759	-3.85876	3.62898	-3.41221	2.17232	-4.81722	FALSE	TRUE	FALSE	TRUE	FALSE	TRUE
693	SMARCA4_NPC	SMARCA4	EWSR1	Q01844	TRUE	7.34871	6.13878922501602e-07	4.59243598985375e-06	FALSE	0.000196634	6	4.80255	-5.57697	5.36595	-2.19161	4.74218	-1.94342	FALSE	TRUE	FALSE	FALSE	FALSE	FALSE
694	SMARCA4_NPC	SMARCA4	YBX3	P16989	TRUE	7.34342	9.10278444527646e-06	3.06115331217503e-05	FALSE	0.000196634	4	3.25322	-4.76367	3.50345	-3.46463	1.97968	-5.06562	FALSE	TRUE	FALSE	FALSE	FALSE	TRUE
695	SMARCA4_NPC	SMARCA4	RPL15	P61313	TRUE	7.3251	1.45391021557935e-06	8.26212439814805e-06	TRUE	0.000196634	6	4.67702	-3.51515	4.29195	-3.47024	3.4761	-2.54484	FALSE	TRUE	FALSE	TRUE	FALSE	TRUE
696	SMARCA4_NPC	SMARCA4	RRBP1	Q9P2E9	TRUE	7.25931	4.51053956133305e-07	3.75454771936315e-06	FALSE	0.000196634	21	3.80255	-3.73857	3.62898	-2.91072	3.21672	-4.26534	FALSE	TRUE	FALSE	TRUE	FALSE	FALSE
697	SMARCA4_NPC	SMARCA4	PABPC1	P11940	TRUE	7.25038	4.36680996002756e-05	0.000113288	TRUE	0.000196634	17	5.17179	-3.07556	5.62898	-3.27203	3.28085	-1.32193	FALSE	TRUE	FALSE	TRUE	FALSE	FALSE
698	SMARCA4_NPC	SMARCA4	RPL36	Q9Y3U8	TRUE	7.24814	2.11527713691396e-05	6.09818920934707e-05	TRUE	0.000196634	4	4.30505	-3.43132	4.21395	-3.03037	1.07921	-4.53064	FALSE	TRUE	FALSE	TRUE	FALSE	TRUE
699	SMARCA4_NPC	SMARCA4	ILF2	Q12905	TRUE	7.24717	4.73654343290652e-06	1.93054977161914e-05	FALSE	0.000196634	15	4.91803	-3.06374	4.79891	-2.3121	3.1496	-3.41604	FALSE	TRUE	FALSE	TRUE	FALSE	TRUE
700	SMARCA4_NPC	SMARCA4	KPNA3	O00505	TRUE	7.24172	1.08062239231416e-07	1.45147234967652e-06	FALSE	0.000196634	7	3.91803	-3.80393	4.04402	-3.1986	3.71148	-3.18699	FALSE	TRUE	FALSE	TRUE	FALSE	TRUE
701	SMARCA4_NPC	SMARCA4	TFCP2	Q12800	TRUE	7.20745	3.02545530137791e-07	2.79381887986616e-06	TRUE	0.000196634	7	3.80255	-3.89282	3.74446	-3.11037	3.12652	-3.93547	FALSE	TRUE	FALSE	TRUE	FALSE	TRUE
702	SMARCA4_NPC	SMARCA4	BCL7C	Q8WUZ0	TRUE	7.18669	8.66343159687355e-06	2.9496300048155e-05	TRUE	0.000196634	4	3.91803	-4.86744	3.04402	-3.04854	2.72691	-3.95512	FALSE	TRUE	FALSE	TRUE	FALSE	TRUE
703	SMARCA4_NPC	SMARCA4	CAPRIN1	Q14444	TRUE	7.16091	1.7112033822343e-06	8.94974512301301e-06	FALSE	0.000196634	7	4.21759	-3.80199	4.13148	-3.49149	2.90024	-2.93992	FALSE	TRUE	FALSE	TRUE	FALSE	TRUE
704	SMARCA4_NPC	SMARCA4	SUPT16H	Q9Y5B9	TRUE	7.15445	5.3805251278681e-07	4.12972772801305e-06	TRUE	0.000196634	13	3.30505	-3.95046	3.95091	-3.84764	3.43911	-2.89441	FALSE	TRUE	FALSE	TRUE	FALSE	TRUE
705	SMARCA4_NPC	SMARCA4	LACTB	P83111	TRUE	7.0594	1.3979440226063e-06	8.02121278990602e-06	FALSE	0.000196634	11	3.53952	-3.18835	3.30705	-4.344	2.75729	-4.042	FALSE	TRUE	FALSE	TRUE	FALSE	TRUE
706	SMARCA4_NPC	SMARCA4	HNRNPA0	Q13151	TRUE	7.05595	4.41345397774147e-07	3.72621614406459e-06	FALSE	0.000196634	4	3.67702	-3.63598	3.36595	-4.5927	3.21672	-2.99884	FALSE	TRUE	FALSE	TRUE	FALSE	TRUE
707	SMARCA4_NPC	SMARCA4	H2AC8	P04908	TRUE	7.04771	5.34092100203584e-06	2.0360294828734e-05	FALSE	0.000196634	3	8.93184	0.188184	8.0098	1.2947	7.01781	1.33342	FALSE	FALSE	FALSE	FALSE	FALSE	FALSE
708	SMARCA4_NPC	SMARCA4	FXR2	P51116	TRUE	7.01929	1.37645580432255e-05	4.26927364696734e-05	FALSE	0.000196634	12	3.67702	-3.46808	3.85137	-3.33874	1.69589	-4.81761	FALSE	TRUE	FALSE	TRUE	FALSE	TRUE
709	SMARCA4_NPC	SMARCA4	SMARCC2	F8VXC8	TRUE	7.0072	1.47912273524864e-06	8.27860958692862e-06	TRUE	0.000196634	4	4.02495	-4.31417	2.97002	-4.13162	1.69589	-3.66594	FALSE	TRUE	FALSE	TRUE	FALSE	TRUE
710	SMARCA4_NPC	SMARCA4	SS18	Q15532	TRUE	6.99199	2.16934255596151e-05	6.22369636200608e-05	TRUE	0.000196634	2	4.21759	-2.45495	4.62898	-3.66707	-4.19286	-3.39691	FALSE	TRUE	FALSE	TRUE	TRUE	TRUE
711	SMARCA4_NPC	SMARCA4	MATR3	P43243	TRUE	6.9614	3.23928509314993e-06	1.43941164665534e-05	FALSE	0.000196634	13	2.98313	-4.98154	3.21395	-3.74078	2.07921	-3.88559	FALSE	TRUE	FALSE	TRUE	FALSE	TRUE
712	SMARCA4_NPC	SMARCA4	RPS8	P62241	TRUE	6.95434	7.88402833653742e-08	1.28995392590722e-06	TRUE	0.000196634	6	6.12448	-1.26248	5.97476	-0.820773	6.30161	-0.321928	FALSE	FALSE	FALSE	FALSE	FALSE	FALSE
713	SMARCA4_NPC	SMARCA4	VRK3	Q8IV63	TRUE	6.94476	4.47380919355515e-06	1.84896589747629e-05	FALSE	0.000196634	9	3.67702	-3.76107	3.36595	-4.28421	2.45773	-3.2883	FALSE	TRUE	FALSE	TRUE	FALSE	TRUE
714	SMARCA4_NPC	SMARCA4	HNRNPK	P61978	TRUE	6.88086	2.11359699538428e-06	1.06763745664283e-05	FALSE	0.000196634	11	3.52502	-3.40383	3.85137	-4.28095	3.05497	-2.26534	FALSE	FALSE	FALSE	TRUE	FALSE	FALSE
715	SMARCA4_NPC	SMARCA4	ALYREF	Q86V81	TRUE	6.808	9.00493987605147e-07	5.9796847940971e-06	FALSE	0.000196634	4	3.00419	-3.85067	2.52945	-4.15156	3.38178	-3.50635	FALSE	TRUE	FALSE	TRUE	FALSE	FALSE
716	SMARCA4_NPC	SMARCA4	ZNF462	Q96JM2	TRUE	6.78835	1.08121790717572e-05	3.49180209366587e-05	FALSE	0.000196634	20	3.80255	-4.14551	3.74446	-2.65326	2.07921	-3.94004	FALSE	TRUE	FALSE	TRUE	FALSE	TRUE
717	SMARCA4_NPC	SMARCA4	SSBP1	Q04837	TRUE	6.78417	1.37974833599114e-05	4.26927364696734e-05	FALSE	0.000196634	6	2.10512	-4.30064	2.39452	-3.19774	4.88657	-4.3929	FALSE	TRUE	FALSE	TRUE	FALSE	TRUE
718	SMARCA4_NPC	SMARCA4	TOP2B	Q02880	TRUE	6.78029	0.000741926	0.00125279	TRUE	0.000196634	12	2.48063	-4.92918	6.29195	-2.49374	0.872764	-4.24543	FALSE	TRUE	FALSE	TRUE	FALSE	TRUE
719	SMARCA4_NPC	SMARCA4	PGAM5	Q96HS1	TRUE	6.73586	9.62125439185317e-07	6.24852895119255e-06	FALSE	0.000196634	5	1.98313	-4.07278	2.47698	-5.44747	1.92721	-4.59256	FALSE	TRUE	FALSE	TRUE	FALSE	TRUE
720	SMARCA4_NPC	SMARCA4	RPS15A	P62244	TRUE	6.71895	1.5771837994272e-07	1.86423125092296e-06	TRUE	0.000196634	6	6.10023	-1.16937	5.71645	-0.920309	5.77965	0.713696	FALSE	FALSE	FALSE	FALSE	FALSE	FALSE
721	SMARCA4_NPC	SMARCA4	RPL28	P46779	TRUE	6.71256	2.7508639577475e-06	1.28000976721537e-05	FALSE	0.000196634	3	2.87294	-4.29705	3.3368	-3.59136	-0.595015	-3.99007	FALSE	TRUE	FALSE	TRUE	FALSE	TRUE
722	SMARCA4_NPC	SMARCA4	IGF2BP3	O00425	TRUE	6.69361	0.000110655	0.000244019	FALSE	0.000196634	15	5.64386	-3.17448	5.87691	-0.920309	3.28085	-1.18442	FALSE	TRUE	FALSE	FALSE	FALSE	FALSE
723	SMARCA4_NPC	SMARCA4	MTA2	O94776	TRUE	6.68127	5.59251860655863e-05	0.00014005	TRUE	0.000196634	12	3.19944	-4.86763	3.35145	-2.92373	1.25979	-4.44178	FALSE	TRUE	FALSE	TRUE	FALSE	TRUE
724	SMARCA4_NPC	SMARCA4	SRP14	P37108	TRUE	6.65121	6.07515693325036e-06	2.23727498687885e-05	FALSE	0.000196634	4	2.41923	-4.79682	2.50345	-5.11676	1.56464	-3.23791	FALSE	TRUE	FALSE	TRUE	FALSE	TRUE
725	SMARCA4_NPC	SMARCA4	RPL31	P62899	TRUE	6.6474	2.97563228256391e-05	8.10414137785839e-05	TRUE	0.000196634	3	2.28798	-3.61367	4.13148	-2.69362	3.1496	-4.06585	FALSE	TRUE	FALSE	TRUE	FALSE	TRUE
726	SMARCA4_NPC	SMARCA4	DHX15	O43143	TRUE	6.64623	0.00020398	0.00040727	TRUE	0.000196634	12	2.45025	-4.25701	4.68788	-2.77985	1.07921	-4.71436	FALSE	TRUE	FALSE	TRUE	FALSE	TRUE
727	SMARCA4_NPC	SMARCA4	PSPC1	Q8WXF1	TRUE	6.63718	3.60146925552797e-05	9.5020907590046e-05	FALSE	0.000196634	9	2.62358	-3.89759	3.21395	-3.56152	1.49425	-5.12064	FALSE	TRUE	FALSE	TRUE	FALSE	TRUE
728	SMARCA4_NPC	SMARCA4	ELAVL4	P26378	TRUE	6.63043	6.71437801127206e-06	2.41963256381816e-05	FALSE	0.000196634	7	3.38752	-3.2764	3.35145	-3.48316	0.450309	-4.39371	FALSE	TRUE	FALSE	TRUE	FALSE	TRUE
729	SMARCA4_NPC	SMARCA4	MRE11	P49959	TRUE	6.60826	4.72087286347446e-07	3.8219669346759e-06	FALSE	0.000196634	11	1.84986	-4.78061	2.24565	-3.65678	1.87276	-4.75757	FALSE	TRUE	FALSE	TRUE	FALSE	TRUE
730	SMARCA4_NPC	SMARCA4	CREB1	P16220	TRUE	6.59447	4.36878786590654e-06	1.81827720334561e-05	TRUE	0.000196634	3	2.21759	-4.81836	2.11441	-5.44728	1.34225	-3.8435	FALSE	TRUE	FALSE	TRUE	FALSE	TRUE
731	SMARCA4_NPC	SMARCA4	DDX6	P26196	TRUE	6.5712	3.53149185897231e-05	9.48244992963471e-05	FALSE	0.000196634	8	2.53952	-4.24814	2.07964	-4.9541	0.154177	-5.59087	FALSE	TRUE	FALSE	TRUE	FALSE	TRUE
732	SMARCA4_NPC	SMARCA4	TCF3	P15923	TRUE	6.567	1.48482676178415e-06	8.27860958692862e-06	TRUE	0.000196634	11	3.18107	-3.81599	3.62898	-3.55133	2.21672	-3.13584	FALSE	TRUE	FALSE	TRUE	FALSE	TRUE
733	SMARCA4_NPC	SMARCA4	RPS6	P62753	TRUE	6.56105	1.92719857770545e-06	9.81874447779244e-06	TRUE	0.000196634	6	6.86145	-0.999443	6.48696	0.629888	6.01781	0	FALSE	FALSE	FALSE	FALSE	FALSE	FALSE
734	SMARCA4_NPC	SMARCA4	SRSF3	P84103	TRUE	6.5521	9.90031151531168e-06	3.26876207013922e-05	FALSE	0.000196634	3	1.21759	-5.18977	0.970019	-6.14294	1.97968	-3.97502	FALSE	TRUE	FALSE	TRUE	FALSE	TRUE
735	SMARCA4_NPC	SMARCA4	LEMD2	Q8NC56	TRUE	6.54259	1.0336049621717e-06	6.4985163047178e-06	FALSE	0.000196634	8	2.94006	-3.70985	2.42253	-4.31235	2.21672	-4.02628	FALSE	TRUE	FALSE	TRUE	FALSE	TRUE
736	SMARCA4_NPC	SMARCA4	UBN1	Q9NPG3	TRUE	6.54097	1.23007709610689e-06	7.41811799795074e-06	FALSE	0.000196634	15	2.94006	-3.96153	2.52945	-3.85588	0.494252	-4.36968	FALSE	TRUE	FALSE	TRUE	FALSE	TRUE
737	SMARCA4_NPC	SMARCA4	RCN1	Q15293	TRUE	6.53594	2.77227157704851e-06	1.28000976721537e-05	FALSE	0.000196634	5	1.75364	-4.03626	1.76649	-4.1477	2.69589	-5.43132	FALSE	TRUE	FALSE	TRUE	FALSE	TRUE
738	SMARCA4_NPC	SMARCA4	UBN2	Q6ZU65	TRUE	6.50713	1.50605175166839e-05	4.58802363523719e-05	FALSE	0.000196634	13	2.5961	-4.55486	3.19783	-3.39825	1.81618	-3.95817	FALSE	TRUE	FALSE	TRUE	FALSE	TRUE
739	SMARCA4_NPC	SMARCA4	DDX21	Q9NR30	TRUE	6.5047	4.90555258316072e-07	3.86526558284965e-06	FALSE	0.000196634	9	2.38752	-3.74226	2.11441	-4.26519	2.21672	-4.68523	FALSE	TRUE	FALSE	TRUE	FALSE	TRUE
740	SMARCA4_NPC	SMARCA4	CUX1	P39880	TRUE	6.50382	3.20757392778445e-06	1.43941164665534e-05	FALSE	0.000196634	19	2.41923	-4.48077	2.69937	-3.86859	1.17232	-4.64421	FALSE	TRUE	FALSE	TRUE	FALSE	TRUE
741	SMARCA4_NPC	SMARCA4	THRAP3	Q9Y2W1	TRUE	6.48392	1.34594803345436e-06	7.87579492843097e-06	FALSE	0.000196634	10	2.87294	-3.63102	2.85137	-3.75194	0.872764	-4.2945	FALSE	TRUE	FALSE	TRUE	FALSE	TRUE
742	SMARCA4_NPC	SMARCA4	RPS14	P62263	TRUE	6.47675	8.43756387986217e-05	0.000196323	TRUE	0.000196634	4	6.07557	-0.311387	5.65873	-0.405736	4.19469	-3.05889	FALSE	FALSE	FALSE	FALSE	FALSE	FALSE
743	SMARCA4_NPC	SMARCA4	BEND3	Q5T5X7	TRUE	6.45614	4.82883190555063e-05	0.000123543	FALSE	0.000196634	14	2.84986	-2.63672	2.85137	-4.51228	1.42025	-5.07927	FALSE	TRUE	FALSE	TRUE	FALSE	TRUE
744	SMARCA4_NPC	SMARCA4	ZEB1	P37275	TRUE	6.4282	1.05753179404779e-05	3.4340730235288e-05	TRUE	0.000196634	12	2.41923	-3.91828	2.58007	-3.63306	1.49425	-5.23969	FALSE	TRUE	FALSE	TRUE	FALSE	TRUE
745	SMARCA4_NPC	SMARCA4	CECR2	Q9BXF3	TRUE	6.39085	7.76307299739604e-07	5.39761898995419e-06	FALSE	0.000196634	10	2.21759	-3.81711	2.24565	-4.2263	2.03031	-5.22699	FALSE	TRUE	FALSE	TRUE	FALSE	TRUE
746	SMARCA4_NPC	SMARCA4	SALL1	Q9NSC2	TRUE	6.3742	3.58246071480859e-06	1.53076831681078e-05	TRUE	0.000196634	13	2.8264	-3.71544	1.85137	-4.01865	2.12652	-4.5842	FALSE	TRUE	FALSE	TRUE	FALSE	TRUE
747	SMARCA4_NPC	SMARCA4	HNRNPCL1	O60812	TRUE	6.34066	5.06227670992029e-06	2.00792317823013e-05	FALSE	0.000196634	5	2.06559	-5.20056	1.30705	-1.62333	1.81618	-4.77783	FALSE	TRUE	FALSE	FALSE	FALSE	TRUE
748	SMARCA4_NPC	SMARCA4	GTPBP4	Q9BZE4	TRUE	6.33683	0.000100137	0.000226746	FALSE	0.000196634	12	3.12448	-4.19014	2.58007	-4.8182	1.17232	-3.12527	FALSE	TRUE	FALSE	TRUE	FALSE	TRUE
749	SMARCA4_NPC	SMARCA4	RPL13	P26373	TRUE	6.27484	5.48695001386641e-06	2.06546971859557e-05	TRUE	0.000196634	8	6.74115	-0.414481	6.45341	-0.479736	5.70371	1.44361	FALSE	FALSE	FALSE	FALSE	FALSE	FALSE
750	SMARCA4_NPC	SMARCA4	RPL32	P62910	TRUE	6.2682	0.000117364	0.000255373	FALSE	0.000196634	2	2.21759	-3.82737	3.26125	-3.74384	-3.46695	-5.21426	FALSE	TRUE	FALSE	TRUE	TRUE	TRUE
751	SMARCA4_NPC	SMARCA4	KPNA4	O00629	TRUE	6.26006	1.62254055525046e-06	8.79744466195434e-06	FALSE	0.000196634	3	2.56809	-4.21378	2.50345	-3.73241	-0.421684	-3.94661	FALSE	TRUE	FALSE	TRUE	FALSE	TRUE
752	SMARCA4_NPC	SMARCA4	TRIM28	Q13263	TRUE	6.25745	4.17959566094607e-06	1.76438645401366e-05	TRUE	0.000196634	11	2.21759	-3.86149	1.93155	-4.45367	1.42025	-4.88781	FALSE	TRUE	FALSE	TRUE	FALSE	TRUE
753	SMARCA4_NPC	SMARCA4	HNRNPDL	O14979	TRUE	6.20996	3.21948949303828e-06	1.43941164665534e-05	FALSE	0.000196634	5	2.38752	-4.09796	2.07964	-3.78916	1.63176	-4.64386	FALSE	TRUE	FALSE	TRUE	FALSE	FALSE
754	SMARCA4_NPC	SMARCA4	HNRNPH1	P31943	TRUE	6.20641	6.81709339105758e-06	2.42704951452713e-05	FALSE	0.000196634	7	4.67702	-3.97522	4.04402	-2.02722	3.81618	-0.943416	FALSE	TRUE	FALSE	FALSE	FALSE	FALSE
755	SMARCA4_NPC	SMARCA4	MSI1	O43347	TRUE	6.1859	7.40919709461877e-06	2.59102691297023e-05	FALSE	0.000196634	6	2.14359	-4.01342	2.21395	-4.94274	0.872764	-4.37123	FALSE	TRUE	FALSE	TRUE	FALSE	TRUE
756	SMARCA4_NPC	SMARCA4	PRPF19	Q9UMS4	TRUE	6.12687	2.39343480893063e-06	1.15001623746179e-05	FALSE	0.000196634	6	2.02495	-4.40396	1.89202	-4.18663	0.259787	-4.73557	FALSE	TRUE	FALSE	TRUE	FALSE	TRUE
757	SMARCA4_NPC	SMARCA4	FMR1	Q06787	TRUE	6.12293	1.1405132682796e-05	3.64347752190941e-05	FALSE	0.000196634	8	2.48063	-3.82587	2.65283	-2.54894	1.75729	-5.35997	FALSE	TRUE	FALSE	TRUE	FALSE	TRUE
758	SMARCA4_NPC	SMARCA4	MBD3	O95983	TRUE	6.04504	2.11280381436884e-05	6.09818920934707e-05	TRUE	0.000196634	3	0.703018	-5.27731	1.58007	-4.64788	0.207948	-5.7189	FALSE	TRUE	FALSE	TRUE	FALSE	TRUE
759	SMARCA4_NPC	SMARCA4	HNRNPUL1	Q9BUJ2	TRUE	6.013	7.72469178478465e-05	0.000183345	FALSE	0.000196634	10	3.21759	-4.23875	2.91192	-2.58351	1.17232	-3.91491	FALSE	TRUE	FALSE	TRUE	FALSE	TRUE
760	SMARCA4_NPC	SMARCA4	YBX1	P67809	TRUE	6.00708	1.00746906969739e-05	3.30785677883976e-05	FALSE	0.000196634	6	3.67702	-3.40383	3.00749	-2.92031	2.63176	-2.38082	FALSE	FALSE	FALSE	FALSE	FALSE	FALSE
761	SMARCA4_NPC	SMARCA4	WRN	Q14191	TRUE	6.00675	3.96627192499288e-07	3.39719812705912e-06	FALSE	0.000196634	14	2.91803	-3.2527	2.83062	-3.1124	2.12652	-3.242	FALSE	TRUE	FALSE	TRUE	FALSE	TRUE
762	SMARCA4_NPC	SMARCA4	ELAVL1	Q15717	TRUE	6.00666	7.28766927907067e-05	0.000175082	FALSE	0.000196634	6	2.84986	-3.64842	2.18152	-3.50623	0.872764	-4.96119	FALSE	TRUE	FALSE	TRUE	FALSE	TRUE
763	SMARCA4_NPC	SMARCA4	BICRAL	Q6AI39	TRUE	5.99819	0.00044064	0.000786763	FALSE	0.000196634	7	2.75364	-4.02445	2.00749	-3.551	0.0792147	-5.57877	FALSE	TRUE	FALSE	TRUE	FALSE	TRUE
764	SMARCA4_NPC	SMARCA4	HNRNPU	Q00839	TRUE	5.99772	2.64943302145588e-06	1.24271025054002e-05	TRUE	0.000196634	11	4.46552	-1.93671	4.50345	-2.16695	2.45773	-1.44222	FALSE	FALSE	FALSE	FALSE	FALSE	FALSE
765	SMARCA4_NPC	SMARCA4	RBMX	P38159	TRUE	5.97421	1.54879315599216e-05	4.69367788265834e-05	FALSE	0.000196634	5	3.32193	-4.03186	2.67629	-3.02238	1.17232	-3.38082	FALSE	FALSE	FALSE	TRUE	FALSE	FALSE
766	SMARCA4_NPC	SMARCA4	KDM1A	O60341	TRUE	5.9492	1.73933384186594e-06	9.01707281177867e-06	FALSE	0.000196634	11	2.02495	-4.12851	2.00749	-4.34309	-0.127236	-3.93607	FALSE	TRUE	FALSE	TRUE	FALSE	TRUE
767	SMARCA4_NPC	SMARCA4	RPS19	P39019	TRUE	5.9332	1.31285406192978e-06	7.83734091515658e-06	TRUE	0.000196634	7	4.91803	-1.84744	5.40157	-0.820773	5.01781	1	FALSE	FALSE	FALSE	FALSE	FALSE	FALSE
768	SMARCA4_NPC	SMARCA4	SRSF4	Q08170	TRUE	5.91568	2.4792720848625e-05	6.97738001025589e-05	FALSE	0.000196634	3	2.65055	-4.43384	2.58007	-3.55469	-4.62838	-3.33313	FALSE	TRUE	FALSE	TRUE	TRUE	TRUE
769	SMARCA4_NPC	SMARCA4	HNRNPF	P52597	TRUE	5.88191	0.000169532	0.000350326	FALSE	0.000196634	6	2.06559	-4.46761	2.62898	-2.85557	0.757287	-4.87069	FALSE	TRUE	FALSE	TRUE	FALSE	TRUE
770	SMARCA4_NPC	SMARCA4	ARID3B	Q8IVW6	TRUE	5.87271	0.000200039	0.000400757	FALSE	0.000196634	9	1.65055	-5.4808	2.04402	-5.30995	-0.0621412	-3.19495	FALSE	TRUE	FALSE	TRUE	FALSE	TRUE
771	SMARCA4_NPC	SMARCA4	HNRNPL	P14866	TRUE	5.86684	0.000152665	0.000319947	FALSE	0.000196634	10	2.8264	-4.6306	2.62898	-2.5587	1.17232	-3.78353	FALSE	TRUE	FALSE	TRUE	FALSE	TRUE
772	SMARCA4_NPC	SMARCA4	G3BP2	Q9UN86	TRUE	5.85803	0.00016013	0.000333228	FALSE	0.000196634	6	2.25322	-2.54676	2.69937	-4.33979	0.979679	-4.75527	FALSE	TRUE	FALSE	TRUE	FALSE	TRUE
773	SMARCA4_NPC	SMARCA4	HDAC1	Q13547	TRUE	5.85115	2.89688607302128e-06	1.3271780381051e-05	TRUE	0.000196634	4	1.89566	-4.11708	1.97002	-2.32401	1.42025	-4.60941	FALSE	TRUE	FALSE	TRUE	FALSE	TRUE
774	SMARCA4_NPC	SMARCA4	CTBP2	P56545	TRUE	5.83903	0.00202496	0.00307648	FALSE	0.000196634	6	2.75364	-4.95559	2.3368	-3.09501	-1.34225	-5.64587	FALSE	TRUE	FALSE	TRUE	FALSE	TRUE
775	SMARCA4_NPC	SMARCA4	ALDH18A1	P54886	TRUE	5.83185	0.00143898	0.00223137	FALSE	0.000196634	12	3.38752	-4.95347	2.97002	-1.26823	0.979679	-3.93664	FALSE	TRUE	FALSE	FALSE	FALSE	TRUE
776	SMARCA4_NPC	SMARCA4	H2AZ1	P0C0S5	TRUE	5.80645	5.46259157751593e-05	0.000137378	FALSE	0.000196634	2	2.21759	-4.12795	-4.85498	-5.2198	1.42025	-4.24778	FALSE	TRUE	TRUE	TRUE	FALSE	TRUE
777	SMARCA4_NPC	SMARCA4	RPL23A	P62750	TRUE	5.79837	1.38126983093194e-06	8.00323990275272e-06	TRUE	0.000196634	7	5.97248	-0.777051	5.32942	0.316731	5.8518	0.163499	FALSE	FALSE	FALSE	FALSE	FALSE	FALSE
778	SMARCA4_NPC	SMARCA4	STAU1	O95793	TRUE	5.78976	1.01633859271115e-05	3.31854203476403e-05	FALSE	0.000196634	9	1.35509	-2.8064	2.07964	-4.65371	2.21672	-4.01726	FALSE	TRUE	FALSE	TRUE	FALSE	TRUE
779	SMARCA4_NPC	SMARCA4	EP300	Q09472	TRUE	5.77855	1.55661736886808e-05	4.69367788265834e-05	FALSE	0.000196634	14	2.32193	-3.06527	2.21395	-4.60945	1.34225	-3.78281	FALSE	TRUE	FALSE	TRUE	FALSE	TRUE
780	SMARCA4_NPC	SMARCA4	HNRNPR	O43390	TRUE	5.77747	1.09422125287587e-06	6.74101744082131e-06	TRUE	0.000196634	9	2.18107	-4.27535	2.00749	-3.34153	2.12652	-3.67241	FALSE	TRUE	FALSE	TRUE	FALSE	TRUE
781	SMARCA4_NPC	SMARCA4	TOP2A	P11388	TRUE	5.75022	8.03766094041696e-05	0.000189253	TRUE	0.000196634	14	2.45025	-2.14722	3.19783	-3.60707	1.81618	-4.03209	FALSE	TRUE	FALSE	TRUE	FALSE	TRUE
782	SMARCA4_NPC	SMARCA4	MYEF2	Q9P2K5	TRUE	5.74165	5.33868547583243e-06	2.0360294828734e-05	TRUE	0.000196634	10	3.00419	-4.0093	1.97002	-4.00616	1.25979	-3.29915	FALSE	TRUE	FALSE	TRUE	FALSE	TRUE
783	SMARCA4_NPC	SMARCA4	ASF1A	Q9Y294	TRUE	5.73703	2.37135888497212e-05	6.73785144720443e-05	FALSE	0.000196634	4	1.80255	-3.44827	1.72209	-4.18499	0.757287	-5.2959	FALSE	TRUE	FALSE	TRUE	FALSE	TRUE
784	SMARCA4_NPC	SMARCA4	RMI1	Q9H9A7	TRUE	5.72011	9.1953566532527e-06	3.07031400117082e-05	FALSE	0.000196634	8	1.70302	-2.47395	1.58007	-3.99724	2.38178	-4.46575	FALSE	TRUE	FALSE	TRUE	FALSE	TRUE
785	SMARCA4_NPC	SMARCA4	HMGA1	P17096	TRUE	5.70377	1.68782052038848e-06	8.9062672102642e-06	FALSE	0.000196634	3	1.98313	-3.79645	1.42253	-4.39232	1.69589	-3.82098	FALSE	TRUE	FALSE	TRUE	FALSE	TRUE
786	SMARCA4_NPC	SMARCA4	DRAP1	Q14919	TRUE	5.70308	2.13516405668447e-06	1.06939148940722e-05	FALSE	0.000196634	4	2.32193	-3.09899	1.76649	-3.70784	2.03031	-4.173	FALSE	TRUE	FALSE	TRUE	FALSE	TRUE
787	SMARCA4_NPC	SMARCA4	SRSF1	Q07955	TRUE	5.70066	9.23213484239849e-05	0.000210664	FALSE	0.000196634	6	0.802554	-1.7199	2.11441	-5.39739	2.07921	-4.03552	FALSE	TRUE	FALSE	TRUE	FALSE	TRUE
788	SMARCA4_NPC	SMARCA4	ZBTB10	Q96DT7	TRUE	5.68258	9.21459047795757e-07	6.0509144138588e-06	FALSE	0.000196634	10	2.02495	-3.66629	2.04402	-3.56696	1.87276	-4.73723	FALSE	TRUE	FALSE	TRUE	FALSE	TRUE
789	SMARCA4_NPC	SMARCA4	RPS9	P46781	TRUE	5.67607	1.65710320934125e-06	8.90316360655164e-06	TRUE	0.000196634	10	6.50299	0.188184	6.62898	0.731768	5.81618	1	FALSE	FALSE	FALSE	FALSE	FALSE	FALSE
790	SMARCA4_NPC	SMARCA4	CHD9	Q3L8U1	TRUE	5.66593	4.318551969855e-06	1.8101164639605e-05	FALSE	0.000196634	5	1.53952	-3.84513	0.892017	-4.4351	1.34225	-4.94379	FALSE	TRUE	FALSE	TRUE	FALSE	TRUE
791	SMARCA4_NPC	SMARCA4	IGF2BP2	Q9Y6M1	TRUE	5.66132	2.80099287096844e-05	7.69947342670859e-05	FALSE	0.000196634	9	1.48063	-4.06065	2.24565	-4.88365	0.494252	-3.81913	FALSE	TRUE	FALSE	TRUE	FALSE	TRUE
792	SMARCA4_NPC	SMARCA4	RPL19	P84098	TRUE	5.65317	3.5839672365759e-05	9.49831675702401e-05	TRUE	0.000196634	3	4.12448	-2.87659	3.74446	-2.04959	-0.316714	-1.81604	FALSE	FALSE	FALSE	FALSE	FALSE	FALSE
793	SMARCA4_NPC	SMARCA4	BCLAF1	Q9NYF8	TRUE	5.65239	7.79877385608975e-06	2.71122079349944e-05	FALSE	0.000196634	15	2.10512	-3.16798	2.36595	-3.33623	1.63176	-5.13263	FALSE	TRUE	FALSE	TRUE	FALSE	TRUE
794	SMARCA4_NPC	SMARCA4	HMBOX1	Q6NT76	TRUE	5.65153	2.28290090326559e-06	1.11612633449676e-05	FALSE	0.000196634	4	1.70302	-3.32243	1.30705	-4.7191	1.42025	-4.17482	FALSE	TRUE	FALSE	TRUE	FALSE	TRUE
795	SMARCA4_NPC	SMARCA4	CTBP1	Q13363	TRUE	5.64524	1.11038730522851e-05	3.56651574668506e-05	TRUE	0.000196634	4	1.70302	-4.99381	1.58007	-4.13664	0.631756	-3.89043	FALSE	TRUE	FALSE	TRUE	FALSE	TRUE
796	SMARCA4_NPC	SMARCA4	HDAC2	Q92769	TRUE	5.63973	0.000307406	0.000574927	TRUE	0.000196634	5	2.75364	-4.46768	2.30705	-2.78951	-3.02859	-4.43666	FALSE	TRUE	FALSE	TRUE	FALSE	TRUE
797	SMARCA4_NPC	SMARCA4	HNRNPAB	Q99729	TRUE	5.63678	6.80987856334877e-06	2.42704951452713e-05	FALSE	0.000196634	5	0.983126	-4.45581	1.76649	-3.81911	1.07921	-4.80659	FALSE	TRUE	FALSE	TRUE	FALSE	TRUE
798	SMARCA4_NPC	SMARCA4	TCF4	P15884	TRUE	5.62532	3.54589075202922e-05	9.48244992963471e-05	FALSE	0.000196634	14	3.12448	-3.00535	2.72209	-2.57553	1.69589	-3.75262	FALSE	TRUE	FALSE	TRUE	FALSE	TRUE
799	SMARCA4_NPC	SMARCA4	LDB1	Q86U70	TRUE	5.58927	0.00118223	0.0018632	FALSE	0.000196634	4	4.91803	-2.53704	1.76649	-4.46417	-3.66071	-4.468	FALSE	TRUE	FALSE	TRUE	TRUE	TRUE
800	SMARCA4_NPC	SMARCA4	CHD3	Q12873	TRUE	5.58767	1.23356402335443e-05	3.87785286065143e-05	TRUE	0.000196634	17	2.75364	-3.43324	2.50345	-3.86714	1.87276	-2.13922	FALSE	TRUE	FALSE	TRUE	FALSE	TRUE
801	SMARCA4_NPC	SMARCA4	RPS4X	P62701	TRUE	5.57808	2.4443101436756e-06	1.16498975396152e-05	TRUE	0.000196634	13	6.34687	-0.0819054	6.25347	0.594264	5.49425	0.847997	FALSE	FALSE	FALSE	FALSE	FALSE	FALSE
802	SMARCA4_NPC	SMARCA4	RSF1	Q96T23	TRUE	5.56491	0.000124713	0.000269982	FALSE	0.000196634	13	2.80255	-2.2636	1.36595	-3.77165	2.03031	-4.46067	FALSE	TRUE	FALSE	TRUE	FALSE	TRUE
803	SMARCA4_NPC	SMARCA4	RPS26	P62854	TRUE	5.5348	0.000461041	0.000820709	FALSE	0.000196634	3	2.02495	-2.72289	3.85137	-4.35777	-4.15901	-3.44995	FALSE	TRUE	FALSE	TRUE	TRUE	TRUE
804	SMARCA4_NPC	SMARCA4	TRIM71	Q2Q1W2	TRUE	5.46179	0.000579219	0.00100682	FALSE	0.000196634	12	2.56809	-3.82851	1.62898	-3.57795	-1.39472	-5.38315	FALSE	TRUE	FALSE	TRUE	FALSE	TRUE
805	SMARCA4_NPC	SMARCA4	MTA1	Q13330	TRUE	5.45401	0.0011332	0.00180033	TRUE	0.000196634	12	2.91803	-5.16412	2.47698	-3.06906	0.276661	-2.45716	FALSE	TRUE	FALSE	TRUE	FALSE	TRUE
806	SMARCA4_NPC	SMARCA4	CASZ1	Q86V15	TRUE	5.45116	1.60426686264448e-06	8.77890477613783e-06	FALSE	0.000196634	9	1.89566	-3.5991	1.85137	-3.65637	0.450309	-3.85645	FALSE	TRUE	FALSE	TRUE	FALSE	TRUE
807	SMARCA4_NPC	SMARCA4	HSPD1	P10809	TRUE	5.43369	0.00346277	0.00504063	FALSE	0.000196634	7	2.84986	-4.15583	0.529447	-3.34915	-0.564642	-5.98142	FALSE	TRUE	FALSE	FALSE	FALSE	TRUE
808	SMARCA4_NPC	SMARCA4	SRSF10	O75494	TRUE	5.42433	8.75557533920339e-05	0.000202131	FALSE	0.000196634	4	0.703018	-3.9997	2.97002	-3.75869	0.420252	-4.98927	FALSE	TRUE	FALSE	TRUE	FALSE	TRUE
809	SMARCA4_NPC	SMARCA4	ZEB2	O60315	TRUE	5.41916	0.000965886	0.0015924	FALSE	0.000196634	10	3.80255	-3.80204	1.47698	-3.04818	-1.56464	-4.97713	FALSE	TRUE	FALSE	TRUE	FALSE	TRUE
810	SMARCA4_NPC	SMARCA4	ZBTB39	O15060	TRUE	5.39134	0.000143048	0.000303016	FALSE	0.000196634	5	1.41923	-5.02125	1.76649	-4.6303	0.135798	-3.20095	FALSE	TRUE	FALSE	TRUE	FALSE	TRUE
811	SMARCA4_NPC	SMARCA4	WIZ	O95785	TRUE	5.37264	1.58460563496361e-05	4.75381690489084e-05	FALSE	0.000196634	10	0.596103	-4.36925	1.85137	-4.95501	-0.979679	-5.00555	FALSE	TRUE	FALSE	TRUE	FALSE	TRUE
812	SMARCA4_NPC	SMARCA4	DDX18	Q9NVP1	TRUE	5.36276	4.41133642639869e-05	0.000113847	TRUE	0.000196634	7	0.355095	-2.73862	1.36595	-5.3492	0.631756	-4.81565	FALSE	TRUE	FALSE	TRUE	FALSE	TRUE
813	SMARCA4_NPC	SMARCA4	RPS27	P42677	TRUE	5.33705	0.00460338	0.0065399	FALSE	0.000196634	2	1.98313	-5.93841	1.24565	2.0537	-0.595015	-5.55042	FALSE	TRUE	FALSE	FALSE	FALSE	TRUE
814	SMARCA4_NPC	SMARCA4	DACH1	Q9UI36	TRUE	5.33697	5.30067766669307e-06	2.0360294828734e-05	FALSE	0.000196634	3	1.35509	-3.84446	1.42253	-3.21782	2.07921	-4.09178	FALSE	TRUE	FALSE	TRUE	FALSE	TRUE
815	SMARCA4_NPC	SMARCA4	DDX1	Q92499	TRUE	5.33488	0.00010375	0.000232259	FALSE	0.000196634	10	2.10512	-3.38797	1.97002	-2.99721	0.631756	-4.91256	FALSE	TRUE	FALSE	TRUE	FALSE	TRUE
816	SMARCA4_NPC	SMARCA4	DR1	Q01658	TRUE	5.32236	7.26837799916811e-06	2.57222239371758e-05	FALSE	0.000196634	2	0.895663	-2.60544	0.970019	-4.30973	1.17232	-5.88949	FALSE	TRUE	FALSE	TRUE	FALSE	TRUE
817	SMARCA4_NPC	SMARCA4	MACROH2A1	O75367	TRUE	5.31428	4.22297882115376e-05	0.000110433	FALSE	0.000196634	5	1.89566	-3.74279	1.18152	-4.80334	0.309828	-4.00968	FALSE	TRUE	FALSE	TRUE	FALSE	TRUE
818	SMARCA4_NPC	SMARCA4	BLM	P54132	TRUE	5.27263	2.98103298649656e-06	1.35522345770728e-05	FALSE	0.000196634	10	1.84986	-2.62829	1.62898	-3.95066	1.42025	-3.75688	FALSE	TRUE	FALSE	TRUE	FALSE	TRUE
819	SMARCA4_NPC	SMARCA4	HERC2	O95714	TRUE	5.2661	0.00040528	0.000737576	FALSE	0.000196634	25	2.48063	-2.28791	2.21395	-3.71444	0.631756	-4.46962	FALSE	TRUE	FALSE	TRUE	FALSE	TRUE
820	SMARCA4_NPC	SMARCA4	JRKL	Q9Y4A0	TRUE	5.25698	0.000128812	0.000275901	FALSE	0.000196634	5	0.895663	-4.98719	3.18152	-3.88773	-0.0410796	-3.72213	FALSE	TRUE	FALSE	TRUE	FALSE	TRUE
821	SMARCA4_NPC	SMARCA4	DDX24	Q9GZR7	TRUE	5.25123	3.50143704945868e-06	1.51047393885407e-05	TRUE	0.000196634	8	1.41923	-4.72208	0.892017	-3.90301	0.872764	-4.00265	FALSE	TRUE	FALSE	TRUE	FALSE	TRUE
822	SMARCA4_NPC	SMARCA4	RTCB	Q9Y3I0	TRUE	5.24418	0.000239458	0.000460976	FALSE	0.000196634	6	0.802554	-4.0179	1.42253	-4.38924	-0.477179	-5.5775	FALSE	TRUE	FALSE	TRUE	FALSE	TRUE
823	SMARCA4_NPC	SMARCA4	POLB	P06746	TRUE	5.24114	1.94459789169828e-05	5.66136627583095e-05	FALSE	0.000196634	6	2.02495	-4.15968	1.47698	-3.35994	0.0792147	-4.1853	FALSE	TRUE	FALSE	TRUE	FALSE	TRUE
824	SMARCA4_NPC	SMARCA4	TDP1	Q9NUW8	TRUE	5.23596	0.000125956	0.000271678	FALSE	0.000196634	8	1.98313	-4.36687	2.11441	-2.96292	-0.864202	-4.09447	FALSE	TRUE	FALSE	TRUE	FALSE	TRUE
825	SMARCA4_NPC	SMARCA4	TIGD2	Q4W5G0	TRUE	5.22771	3.41215462052524e-06	1.50491297069434e-05	FALSE	0.000196634	5	1.28798	-3.42186	1.04402	-4.61058	1.25979	-4.03049	FALSE	TRUE	FALSE	TRUE	FALSE	TRUE
826	SMARCA4_NPC	SMARCA4	GNL3	Q9BVP2	TRUE	5.2233	0.000253048	0.000482423	TRUE	0.000196634	9	2.32193	-4.41386	1.62898	-4.41377	0.020321	-2.87105	FALSE	TRUE	FALSE	TRUE	FALSE	TRUE
827	SMARCA4_NPC	SMARCA4	PABPC4	Q13310	TRUE	5.1976	6.34897580037067e-05	0.000156998	FALSE	0.000196634	5	1.48063	-4.48414	1.18152	-4.834	-0.0835148	-3.69603	FALSE	TRUE	FALSE	TRUE	FALSE	TRUE
828	SMARCA4_NPC	SMARCA4	RPL22	P35268	TRUE	5.17904	8.90080592649406e-07	5.9777003438159e-06	FALSE	0.000196634	3	5.12448	-0.169368	4.95091	-0.920309	4.95368	0.678072	FALSE	FALSE	FALSE	FALSE	FALSE	FALSE
829	SMARCA4_NPC	SMARCA4	ARID3A	Q99856	TRUE	5.14597	6.09477619098975e-06	2.23727498687885e-05	FALSE	0.000196634	6	1.35509	-3.7385	1.47698	-4.22829	-0.195408	-3.95555	FALSE	TRUE	FALSE	TRUE	FALSE	TRUE
830	SMARCA4_NPC	SMARCA4	TBP	P20226	TRUE	5.11497	4.37050318893998e-05	0.000113288	TRUE	0.000196634	4	1.28798	-4.23616	1.36595	-4.69127	-1.44916	-3.78782	FALSE	TRUE	FALSE	TRUE	FALSE	TRUE
831	SMARCA4_NPC	SMARCA4	TFAM	Q00059	TRUE	5.11415	0.000543701	0.000950672	FALSE	0.000196634	4	1.94006	-4.34404	2.45001	-4.1122	-1.75729	-2.72403	FALSE	TRUE	FALSE	TRUE	FALSE	TRUE
832	SMARCA4_NPC	SMARCA4	ELAVL3	Q14576	TRUE	5.08773	0.000208332	0.000413169	FALSE	0.000196634	4	1.21759	-5.40433	1.30705	-3.86671	-4.57529	-4.05045	FALSE	TRUE	FALSE	TRUE	TRUE	TRUE
833	SMARCA4_NPC	SMARCA4	H1	P16401	TRUE	5.08099	5.46367811979528e-07	4.13978688307565e-06	FALSE	0.000196634	4	6.28368	0.663522	6.21395	1.22653	6.42499	2.1375	FALSE	FALSE	FALSE	FALSE	FALSE	FALSE
834	SMARCA4_NPC	SMARCA4	GATAD2A	Q86YP4	TRUE	5.07778	5.17280243261041e-06	2.0360294828734e-05	FALSE	0.000196634	7	1.70302	-2.69918	1.47698	-3.57039	1.34225	-4.41713	FALSE	TRUE	FALSE	TRUE	FALSE	TRUE
835	SMARCA4_NPC	SMARCA4	RRP1B	Q14684	TRUE	5.0686	2.71864765952879e-05	7.50804096626876e-05	FALSE	0.000196634	8	1.41923	-3.72064	1.67629	-3.6262	0.242713	-4.52073	FALSE	TRUE	FALSE	TRUE	FALSE	TRUE
836	SMARCA4_NPC	SMARCA4	GRSF1	Q12849	TRUE	5.06679	0.000112429	0.000247009	FALSE	0.000196634	6	1.41923	-5.16037	1.18152	-3.98858	-0.242713	-3.69337	FALSE	TRUE	FALSE	TRUE	FALSE	TRUE
837	SMARCA4_NPC	SMARCA4	GLYR1	Q49A26	TRUE	5.05874	1.29994139522694e-05	4.06489610888425e-05	TRUE	0.000196634	3	0.596103	-5.38279	0.181524	-1.70864	0.020321	-4.79296	FALSE	TRUE	FALSE	TRUE	FALSE	TRUE
838	SMARCA4_NPC	SMARCA4	ELAVL2	Q12926	TRUE	5.04491	0.00019029	0.000387798	FALSE	0.000196634	4	1.65055	-3.39053	1.89202	-3.65531	-0.316714	-4.80722	FALSE	TRUE	FALSE	TRUE	FALSE	TRUE
839	SMARCA4_NPC	SMARCA4	H1	P10412	TRUE	5.03036	3.1297516836514e-07	2.84566653082766e-06	FALSE	0.000196634	5	8.34687	3.51011	8.41034	2.59426	8.06411	3.32193	FALSE	FALSE	FALSE	FALSE	FALSE	FALSE
840	SMARCA4_NPC	SMARCA4	EXOSC10	Q01780	TRUE	5.01563	0.000429325	0.000771219	FALSE	0.000196634	7	6.99895	-3.59464	0.628983	-4.46376	-0.792052	-5.05261	FALSE	TRUE	FALSE	TRUE	FALSE	TRUE
841	SMARCA4_NPC	SMARCA4	APTX	Q7Z2E3	TRUE	5.01445	6.14374604965297e-06	2.2413295773734e-05	FALSE	0.000196634	4	0.895663	-4.27461	1.42253	-4.09084	0.757287	-3.60244	FALSE	TRUE	FALSE	TRUE	FALSE	TRUE
842	SMARCA4_NPC	SMARCA4	RPL17	P18621	TRUE	5.00143	0.000192937	0.0003905	FALSE	0.000196634	5	4.91803	-1.26248	4.85137	0.359799	-1.24271	-1.36587	FALSE	FALSE	FALSE	FALSE	FALSE	FALSE
843	SMARCA4_NPC	SMARCA4	LARP1	Q6PKG0	TRUE	4.98485	7.31982538937075e-06	2.5750100030465e-05	FALSE	0.000196634	9	1.70302	-3.33958	3.36595	-3.17762	-0.0410796	-3.32835	FALSE	TRUE	FALSE	TRUE	FALSE	TRUE
844	SMARCA4_NPC	SMARCA4	NCBP1	Q09161	TRUE	4.90258	1.44139253193547e-05	4.43678638736387e-05	FALSE	0.000196634	6	1.41923	-4.6057	0.422532	-4.18887	-0.792052	-4.64576	FALSE	TRUE	FALSE	TRUE	FALSE	TRUE
845	SMARCA4_NPC	SMARCA4	MSANTD4	Q8NCY6	TRUE	4.89562	7.71605359292396e-05	0.000183345	FALSE	0.000196634	3	0.802554	-4.39297	1.24565	-2.03338	0.242713	-4.87096	FALSE	TRUE	FALSE	TRUE	FALSE	TRUE
846	SMARCA4_NPC	SMARCA4	CBX5	P45973	TRUE	4.8541	3.57589562990452e-05	9.49831675702401e-05	TRUE	0.000196634	5	1.28798	-3.55776	1.52945	-2.96921	0.631756	-4.58614	FALSE	TRUE	FALSE	TRUE	FALSE	TRUE
847	SMARCA4_NPC	SMARCA4	DDX50	Q9BQ39	TRUE	4.85314	0.000140493	0.000298675	FALSE	0.000196634	8	1.70302	-3.53464	1.72209	-2.54398	0.494252	-4.56143	FALSE	TRUE	FALSE	TRUE	FALSE	TRUE
848	SMARCA4_NPC	SMARCA4	PRKDC	P78527	TRUE	4.84034	0.000109994	0.00024347	FALSE	0.000196634	40	3.80255	-2.68394	3.62898	-1.51043	2.59859	-0.184425	FALSE	FALSE	FALSE	FALSE	FALSE	FALSE
849	SMARCA4_NPC	SMARCA4	LIN28A	Q9H9Z2	TRUE	4.83037	9.11612492289012e-06	3.06115331217503e-05	FALSE	0.000196634	3	0.480626	-3.87005	0.181524	-5.22756	0.631756	-4.39898	FALSE	TRUE	FALSE	TRUE	FALSE	TRUE
850	SMARCA4_NPC	SMARCA4	UBP1	Q9NZI7	TRUE	4.8295	0.000974488	0.00159535	TRUE	0.000196634	4	1.70302	-2.89961	1.18152	-4.91993	-0.342249	-4.12667	FALSE	TRUE	FALSE	TRUE	FALSE	TRUE
851	SMARCA4_NPC	SMARCA4	RCOR2	Q8IZ40	TRUE	4.81911	4.71094367767022e-05	0.000121051	FALSE	0.000196634	6	0.802554	-5.36898	1.11441	-3.34437	0.225435	-3.97922	FALSE	TRUE	FALSE	TRUE	FALSE	TRUE
852	SMARCA4_NPC	SMARCA4	SALL3	Q9BXA9	TRUE	4.80451	0.000256982	0.000488348	TRUE	0.000196634	10	1.41923	-4.8569	-0.277908	-4.67297	0.389555	-3.35279	FALSE	TRUE	FALSE	TRUE	FALSE	TRUE
853	SMARCA4_NPC	SMARCA4	HIC2	Q96JB3	TRUE	4.79671	0.000199447	0.000400757	FALSE	0.000196634	5	0.983126	-3.93024	0.722092	-4.5527	-2.34225	-5.10224	FALSE	TRUE	FALSE	TRUE	FALSE	TRUE
854	SMARCA4_NPC	SMARCA4	RBM28	Q9NW13	TRUE	4.78392	0.000115108	0.000251959	FALSE	0.000196634	6	0.355095	-3.03271	1.04402	-4.97573	-0.0621412	-4.80372	FALSE	TRUE	FALSE	TRUE	FALSE	TRUE
855	SMARCA4_NPC	SMARCA4	PCBP2	Q15366	TRUE	4.76129	0.000406852	0.000737576	FALSE	0.000196634	5	1.21759	-2.94131	4.43634	-4.07312	-5.71429	-3.61693	FALSE	TRUE	FALSE	TRUE	TRUE	TRUE
856	SMARCA4_NPC	SMARCA4	H4C16	P62805	TRUE	4.75869	0.000290264	0.00054459	FALSE	0.000196634	7	9.23996	2.79642	9.27284	4.02053	6.70371	4.48543	FALSE	FALSE	FALSE	FALSE	FALSE	FALSE
857	SMARCA4_NPC	SMARCA4	ATXN2L	Q8WWM7	TRUE	4.74425	0.000915201	0.00152362	FALSE	0.000196634	5	0.703018	-4.69069	3.50345	-3.0641	-1.19541	-4.36802	FALSE	TRUE	FALSE	TRUE	FALSE	TRUE
858	SMARCA4_NPC	SMARCA4	RSL1D1	O76021	TRUE	4.73154	0.000232176	0.000449888	FALSE	0.000196634	3	-0.0687128	-4.95363	-0.0762742	-4.03642	2.63176	-3.569	FALSE	TRUE	FALSE	TRUE	FALSE	TRUE
859	SMARCA4_NPC	SMARCA4	ONECUT2	O95948	TRUE	4.7206	0.000675526	0.00115386	FALSE	0.000196634	7	2.35509	-4.74422	0.970019	-3.68885	-0.940151	-3.14017	FALSE	TRUE	FALSE	TRUE	FALSE	TRUE
860	SMARCA4_NPC	SMARCA4	LYAR	Q9NX58	TRUE	4.71918	0.000412377	0.000745305	FALSE	0.000196634	4	0.703018	-3.20541	-0.296055	-3.51824	2.59859	-4.65518	FALSE	TRUE	FALSE	TRUE	FALSE	TRUE
861	SMARCA4_NPC	SMARCA4	CIRBP	Q14011	TRUE	4.69716	0.000166971	0.000346246	FALSE	0.000196634	4	1.14359	-4.53563	2.21395	-2.71593	0.757287	-2.72511	FALSE	TRUE	FALSE	TRUE	FALSE	TRUE
862	SMARCA4_NPC	SMARCA4	RPS4Y1	P22090	TRUE	4.68725	6.19779608137012e-06	2.2471763706072e-05	FALSE	0.000196634	2	0.895663	-4.25343	0.970019	-3.15651	1.17232	-3.67454	FALSE	TRUE	FALSE	TRUE	FALSE	TRUE
863	SMARCA4_NPC	SMARCA4	EPB41L5	Q9HCM4	TRUE	4.67063	3.93984948076852e-05	0.000103487	FALSE	0.000196634	8	1.28798	-4.22348	1.30705	-2.9732	0.309828	-3.91036	FALSE	TRUE	FALSE	TRUE	FALSE	TRUE
864	SMARCA4_NPC	SMARCA4	SALL4	Q9UJQ4	TRUE	4.6703	1.81790722468304e-05	5.31872856330533e-05	TRUE	0.000196634	10	1.94006	-4.04771	1.52945	-1.86315	1.34225	-3.06644	FALSE	TRUE	FALSE	TRUE	FALSE	TRUE
865	SMARCA4_NPC	SMARCA4	SYNCRIP	O60506	TRUE	4.66628	0.00114187	0.00180924	FALSE	0.000196634	5	1.48063	-3.01468	-0.296055	-3.95134	0.757287	-5.09095	FALSE	TRUE	FALSE	TRUE	FALSE	TRUE
866	SMARCA4_NPC	SMARCA4	FBL	P22087	TRUE	4.64784	7.83803357588616e-05	0.000185291	TRUE	0.000196634	5	1.14359	-4.6065	0.529447	-4.29374	-4.0476	-3.77592	FALSE	TRUE	FALSE	TRUE	TRUE	TRUE
867	SMARCA4_NPC	SMARCA4	DNAJC9	Q8WXX5	TRUE	4.64609	9.02387743811776e-05	0.000207514	FALSE	0.000196634	5	0.983126	-4.45003	1.36595	-3.94079	-0.218867	-3.41726	FALSE	TRUE	FALSE	TRUE	FALSE	TRUE
868	SMARCA4_NPC	SMARCA4	RTRAF	Q9Y224	TRUE	4.6405	0.000159178	0.000332418	FALSE	0.000196634	5	0.355095	-5.13684	0.892017	-4.0923	-0.266961	-3.71222	FALSE	TRUE	FALSE	TRUE	FALSE	TRUE
869	SMARCA4_NPC	SMARCA4	TAF15	Q92804	TRUE	4.62675	8.68418986189334e-06	2.9496300048155e-05	FALSE	0.000196634	2	0.703018	-3.83617	0.892017	-3.91411	-4.38535	-4.03547	FALSE	TRUE	FALSE	TRUE	TRUE	TRUE
870	SMARCA4_NPC	SMARCA4	CREBBP	Q92793	TRUE	4.61878	1.18007506894743e-05	3.74959336423618e-05	TRUE	0.000196634	9	1.14359	-3.34343	1.42253	-2.33397	1.25979	-4.71965	FALSE	TRUE	FALSE	TRUE	FALSE	TRUE
871	SMARCA4_NPC	SMARCA4	NBN	O60934	TRUE	4.5929	5.58282450816978e-06	2.07512533605556e-05	FALSE	0.000196634	6	1.21759	-3.92684	1.11441	-2.99458	1.49425	-3.26167	FALSE	TRUE	FALSE	TRUE	FALSE	TRUE
872	SMARCA4_NPC	SMARCA4	NOP56	O00567	TRUE	4.55379	1.4521887407265e-05	4.44685775010031e-05	FALSE	0.000196634	6	0.480626	-4.13765	0.529447	-4.07221	-2.56464	-4.50299	FALSE	TRUE	FALSE	TRUE	FALSE	TRUE
873	SMARCA4_NPC	SMARCA4	NUFIP2	Q7Z417	TRUE	4.52487	0.000193724	0.000390755	FALSE	0.000196634	7	1.41923	-2.91327	1.72209	-3.95127	-4.2355	-3.55051	FALSE	TRUE	FALSE	TRUE	TRUE	TRUE
874	SMARCA4_NPC	SMARCA4	CDC5L	Q99459	TRUE	4.51141	0.0002721	0.000513774	TRUE	0.000196634	6	-0.934412	-5.88227	0.307054	-4.39141	0.0983235	-3.78959	FALSE	TRUE	FALSE	TRUE	FALSE	TRUE
875	SMARCA4_NPC	SMARCA4	UBTF	P17480	TRUE	4.48979	6.99260949625691e-05	0.000170067	FALSE	0.000196634	5	-0.25634	-3.95737	0.970019	-3.93308	-0.342249	-5.20749	FALSE	TRUE	FALSE	TRUE	FALSE	TRUE
876	SMARCA4_NPC	SMARCA4	HNRNPH3	P31942	TRUE	4.43586	0.000104915	0.00023398	FALSE	0.000196634	4	0.802554	-3.50684	0.181524	-5.21518	-0.172324	-3.85168	FALSE	TRUE	FALSE	TRUE	FALSE	TRUE
877	SMARCA4_NPC	SMARCA4	ZNF516	Q92618	TRUE	4.42376	9.73924394213779e-06	3.23364784820418e-05	FALSE	0.000196634	7	0.480626	-4.15654	0.970019	-3.70448	0.135798	-3.82382	FALSE	TRUE	FALSE	TRUE	FALSE	TRUE
878	SMARCA4_NPC	SMARCA4	RPS7	P62081	TRUE	4.41226	0.000221969	0.000432949	TRUE	0.000196634	8	5.26199	-0.468928	5.77194	0.944762	4.49425	1.81558	FALSE	FALSE	FALSE	FALSE	FALSE	FALSE
879	SMARCA4_NPC	SMARCA4	ZCCHC3	Q9NUD5	TRUE	4.39982	0.00147602	0.00227169	FALSE	0.000196634	4	0.703018	-3.8656	0.529447	-5.86451	-2.24271	-4.16703	FALSE	TRUE	FALSE	TRUE	FALSE	TRUE
880	SMARCA4_NPC	SMARCA4	PRKRA	O75569	TRUE	4.37392	2.64614741996694e-05	7.34212734835897e-05	FALSE	0.000196634	5	1.21759	-3.23129	0.892017	-3.77622	-0.979679	-3.79918	FALSE	TRUE	FALSE	TRUE	FALSE	TRUE
881	SMARCA4_NPC	SMARCA4	ACTB	P60709	TRUE	4.37264	1.87434791237558e-06	9.6325184018606e-06	TRUE	0.000196634	16	9.72934	4.51011	9.12084	5.02053	8.67416	4.80735	FALSE	FALSE	FALSE	FALSE	FALSE	FALSE
882	SMARCA4_NPC	SMARCA4	CBFA2T2	O43439	TRUE	4.35484	8.4374259519208e-05	0.000196323	FALSE	0.000196634	3	0.355095	-4.29052	-0.450089	-3.60352	0.757287	-4.50818	FALSE	TRUE	FALSE	TRUE	FALSE	TRUE
883	SMARCA4_NPC	SMARCA4	EHMT1	Q9H9B1	TRUE	4.34807	0.000289088	0.000544112	FALSE	0.000196634	5	0.217591	-3.3837	0.722092	-3.80833	-0.477179	-5.47949	FALSE	TRUE	FALSE	TRUE	FALSE	TRUE
884	SMARCA4_NPC	SMARCA4	CBX3	Q13185	TRUE	4.32806	1.7022837309532e-05	5.05552605524292e-05	TRUE	0.000196634	3	0.983126	-3.35657	0.970019	-3.97419	-0.020321	-3.50779	FALSE	TRUE	FALSE	TRUE	FALSE	TRUE
885	SMARCA4_NPC	SMARCA4	PTBP1	P26599	TRUE	4.32145	0.000491618	0.000864721	FALSE	0.000196634	5	1.35509	-4.52711	0.970019	-3.57234	-2.24271	-3.26492	FALSE	TRUE	FALSE	TRUE	FALSE	TRUE
886	SMARCA4_NPC	SMARCA4	SSBP3	Q9BWW4	TRUE	4.28505	0.00112533	0.00179264	FALSE	0.000196634	3	1.5961	-3.6809	0.970019	-4.5025	-0.792052	-2.89767	FALSE	TRUE	FALSE	TRUE	FALSE	TRUE
887	SMARCA4_NPC	SMARCA4	CEP170	Q5SW79	TRUE	4.2683	5.05208721466768e-05	0.000128698	FALSE	0.000196634	9	-0.0339473	-4.56037	0.628983	-4.2864	-0.195408	-3.55849	FALSE	TRUE	FALSE	TRUE	FALSE	TRUE
888	SMARCA4_NPC	SMARCA4	SREBF2	Q12772	TRUE	4.24022	1.7556894849252e-05	5.16225117209351e-05	FALSE	0.000196634	4	0.217591	-4.51166	-0.140405	-4.32853	-0.827676	-4.30177	FALSE	TRUE	FALSE	TRUE	FALSE	TRUE
889	SMARCA4_NPC	SMARCA4	MTDH	Q86UE4	TRUE	4.23321	0.000128847	0.000275901	FALSE	0.000196634	7	-1.47207	-4.88637	0.628983	-4.17077	0.0402205	-3.98571	FALSE	TRUE	FALSE	TRUE	FALSE	TRUE
890	SMARCA4_NPC	SMARCA4	RUNX1T1	Q06455	TRUE	4.23306	0.000836836	0.00140105	FALSE	0.000196634	4	0.983126	-3.4727	0.628983	-3.9597	-1.29162	-4.94629	FALSE	TRUE	FALSE	TRUE	FALSE	TRUE
891	SMARCA4_NPC	SMARCA4	TRA2B	P62995	TRUE	4.20955	2.39919923337567e-05	6.7843385020336e-05	FALSE	0.000196634	2	0.983126	-3.83076	0.307054	-3.01923	0.872764	-3.6157	FALSE	TRUE	FALSE	TRUE	FALSE	TRUE
892	SMARCA4_NPC	SMARCA4	TOP3A	Q13472	TRUE	4.20943	5.15730339475036e-05	0.000130255	FALSE	0.000196634	7	0.596103	-4.47246	0.892017	-3.65007	0.190246	-2.62907	FALSE	TRUE	FALSE	TRUE	FALSE	TRUE
893	SMARCA4_NPC	SMARCA4	NOP58	Q9Y2X3	TRUE	4.19116	2.50009177734368e-05	7.00262673180149e-05	FALSE	0.000196634	5	0.128324	-3.85899	0.422532	-3.8798	-0.266961	-4.5508	FALSE	TRUE	FALSE	TRUE	FALSE	TRUE
894	SMARCA4_NPC	SMARCA4	C7orf50	Q9BRJ6	TRUE	4.18835	1.6773269378734e-05	5.00656676910697e-05	FALSE	0.000196634	4	0.0815299	-4.03027	0.307054	-3.63401	1.63176	-3.72528	FALSE	TRUE	FALSE	TRUE	FALSE	TRUE
895	SMARCA4_NPC	SMARCA4	PDCD11	Q14690	TRUE	4.18041	0.000648426	0.00111401	TRUE	0.000196634	9	1.21759	-4.20351	0.722092	-2.29143	-0.242713	-4.34932	FALSE	TRUE	FALSE	TRUE	FALSE	TRUE
896	SMARCA4_NPC	SMARCA4	GATAD2B	Q8WXI9	TRUE	4.17902	7.13959719359729e-05	0.000172225	FALSE	0.000196634	5	1.41923	-3.84697	0.181524	-3.87149	-4.66127	-4.2742	FALSE	TRUE	FALSE	TRUE	TRUE	TRUE
897	SMARCA4_NPC	SMARCA4	RPL27A	P46776	TRUE	4.16123	3.4140046458853e-05	9.21313582519732e-05	TRUE	0.000196634	2	5.38752	0.354194	4.56758	1.53912	5.30161	0.879706	FALSE	FALSE	FALSE	FALSE	FALSE	FALSE
898	SMARCA4_NPC	SMARCA4	SUN2	Q9UH99	TRUE	4.15436	0.00467642	0.00661187	FALSE	0.000196634	11	0.983126	-2.37758	1.30705	-4.36517	-1.50575	-4.9359	FALSE	TRUE	FALSE	TRUE	FALSE	TRUE
899	SMARCA4_NPC	SMARCA4	NUDT21	O43809	TRUE	4.15253	6.88149692088838e-05	0.000168056	FALSE	0.000196634	3	-0.31774	-3.83145	0.307054	-4.76253	-0.505748	-4.38004	FALSE	TRUE	FALSE	TRUE	FALSE	TRUE
900	SMARCA4_NPC	SMARCA4	FTSJ3	Q8IY81	TRUE	4.13735	0.000385313	0.000705015	FALSE	0.000196634	5	0.983126	-4.36664	-0.0148737	-2.97457	-0.449164	-4.55177	FALSE	TRUE	FALSE	TRUE	FALSE	TRUE
901	SMARCA4_NPC	SMARCA4	TIMM50	Q3ZCQ8	TRUE	4.11025	0.000426631	0.000768717	FALSE	0.000196634	4	0.596103	-5.09824	-0.599836	-4.79251	-1.44916	-3.89289	FALSE	TRUE	FALSE	TRUE	FALSE	TRUE
902	SMARCA4_NPC	SMARCA4	BAZ2B	Q9UIF8	TRUE	4.09213	0.000211295	0.000417643	FALSE	0.000196634	9	0.217591	-3.1456	0.892017	-3.61444	-0.149604	-4.55634	FALSE	TRUE	FALSE	TRUE	FALSE	TRUE
903	SMARCA4_NPC	SMARCA4	RPL10	P27635	TRUE	4.08051	4.51467738685894e-06	1.85289884419002e-05	TRUE	0.000196634	4	4.46552	-0.0400852	4.21395	0.698601	4.66418	0.443607	FALSE	FALSE	FALSE	FALSE	FALSE	FALSE
904	SMARCA4_NPC	SMARCA4	PSIP1	O75475	TRUE	4.0507	0.000186912	0.000382231	FALSE	0.000196634	7	0.0972972	-4.90019	0.422532	-3.94872	-1.34225	-3.94782	FALSE	TRUE	FALSE	TRUE	FALSE	TRUE
905	SMARCA4_NPC	SMARCA4	VRK1	Q99986	TRUE	4.01904	0.000489932	0.000864328	FALSE	0.000196634	4	0.480626	-4.36912	0.307054	-1.10707	-0.657751	-4.7174	FALSE	TRUE	FALSE	TRUE	FALSE	TRUE
906	SMARCA4_NPC	SMARCA4	AHDC1	Q5TGY3	TRUE	4.01695	0.0020712	0.00313866	FALSE	0.000196634	7	0.596103	-2.58974	1.47698	-3.11272	-0.266961	-4.54226	FALSE	TRUE	FALSE	TRUE	FALSE	TRUE
907	SMARCA4_NPC	SMARCA4	UPF1	Q92900	TRUE	4.00689	8.55715355246108e-05	0.000198325	TRUE	0.000196634	5	0.217591	-4.22037	-0.577468	-3.74743	-0.149604	-4.56235	FALSE	TRUE	FALSE	TRUE	FALSE	TRUE
908	SMARCA4_NPC	SMARCA4	ZFHX3	Q15911	TRUE	3.98885	0.00443801	0.00632016	FALSE	0.000196634	13	0.703018	-3.28044	0.892017	-3.7058	-2.94797	-5.42486	FALSE	TRUE	FALSE	TRUE	FALSE	TRUE
909	SMARCA4_NPC	SMARCA4	MPHOSPH10	O00566	TRUE	3.9864	2.95992344475054e-05	8.09867942522022e-05	TRUE	0.000196634	6	0.596103	-4.09898	0.0295204	-4.0873	-0.690172	-3.68451	FALSE	TRUE	FALSE	TRUE	FALSE	TRUE
910	SMARCA4_NPC	SMARCA4	HNRNPC	P07910	TRUE	3.95244	0.000667738	0.00114386	TRUE	0.000196634	3	-0.0512253	-3.00678	0.970019	-4.40812	-0.657751	-4.18137	FALSE	TRUE	FALSE	TRUE	FALSE	TRUE
911	SMARCA4_NPC	SMARCA4	NUMA1	Q14980	TRUE	3.90405	0.000225799	0.00043897	TRUE	0.000196634	15	0.596103	-3.93021	0.970019	-3.59084	-0.127236	-2.75223	FALSE	TRUE	FALSE	TRUE	FALSE	TRUE
912	SMARCA4_NPC	SMARCA4	FAM98A	Q8NCA5	TRUE	3.89026	2.53974083246077e-05	7.08012656596375e-05	FALSE	0.000196634	3	-0.276518	-4.32312	0.181524	-3.86355	0.172324	-3.40873	FALSE	TRUE	FALSE	TRUE	FALSE	TRUE
913	SMARCA4_NPC	SMARCA4	EHMT2	Q96KQ7	TRUE	3.83426	0.000174492	0.00035932	FALSE	0.000196634	5	0.0972972	-2.84182	0.181524	-2.96667	1.17232	-4.3534	FALSE	TRUE	FALSE	TRUE	FALSE	TRUE
914	SMARCA4_NPC	SMARCA4	EXOSC9	Q06265	TRUE	3.81572	0.000488991	0.000864328	FALSE	0.000196634	3	0.128324	-4.3525	-0.450089	-3.99438	-1.69017	-5.1122	FALSE	TRUE	FALSE	TRUE	FALSE	TRUE
915	SMARCA4_NPC	SMARCA4	RPS24	P62847	TRUE	3.80956	0.00277871	0.00415751	TRUE	0.000196634	4	4.60991	-4.68291	4.50345	0.795898	2.49425	0.941106	FALSE	TRUE	FALSE	FALSE	FALSE	FALSE
916	SMARCA4_NPC	SMARCA4	EIF4A3	P38919	TRUE	3.7658	0.000927237	0.00153501	FALSE	0.000196634	4	-0.0339473	-3.88208	0.181524	-3.79668	-5.19234	-5.09064	FALSE	TRUE	FALSE	TRUE	TRUE	TRUE
917	SMARCA4_NPC	SMARCA4	BRD4	O60885	TRUE	3.76499	3.03813007779309e-05	8.23639851365008e-05	TRUE	0.000196634	2	-1.06871	-4.94919	-0.741855	-4.82183	-1.06214	-4.32724	FALSE	TRUE	FALSE	TRUE	FALSE	TRUE
918	SMARCA4_NPC	SMARCA4	MECP2	P51608	TRUE	3.70553	6.7632660893484e-05	0.000165854	FALSE	0.000196634	5	-0.0512253	-4.99001	-0.577468	-3.82159	-0.127236	-3.56872	FALSE	TRUE	FALSE	TRUE	FALSE	TRUE
919	SMARCA4_NPC	SMARCA4	PARP2	Q9UGN5	TRUE	3.69307	0.00144227	0.00223137	FALSE	0.000196634	5	1.06559	-3.93728	0.307054	-2.86438	-2.84218	-4.16748	FALSE	TRUE	FALSE	TRUE	FALSE	TRUE
920	SMARCA4_NPC	SMARCA4	LSM12	Q3MHD2	TRUE	3.66539	2.27502174137848e-05	6.49535192828348e-05	FALSE	0.000196634	3	0.703018	-3.11238	0.422532	-2.89578	0.389555	-3.71034	FALSE	TRUE	FALSE	TRUE	FALSE	TRUE
921	SMARCA4_NPC	SMARCA4	AP2B1	P63010	TRUE	3.64192	0.000221241	0.000432949	FALSE	0.000196634	4	-0.495527	-4.04426	-0.450089	-4.59393	-2.06214	-4.87065	FALSE	TRUE	FALSE	TRUE	FALSE	TRUE
922	SMARCA4_NPC	SMARCA4	PRRC2A	P48634	TRUE	3.6242	0.00043129	0.000772401	FALSE	0.000196634	6	-0.472068	-3.85434	0.181524	-4.0767	-1.97968	-4.81676	FALSE	TRUE	FALSE	TRUE	FALSE	TRUE
923	SMARCA4_NPC	SMARCA4	KHDRBS1	Q07666	TRUE	3.56446	0.000799886	0.00134299	FALSE	0.000196634	5	0.217591	-3.69404	0.809555	-2.98969	-3.1496	-4.04052	FALSE	TRUE	FALSE	TRUE	FALSE	TRUE
924	SMARCA4_NPC	SMARCA4	STAU2	Q9NUL3	TRUE	3.5301	0.000847041	0.00141413	FALSE	0.000196634	3	-0.871676	-4.05105	0.0148737	-5.12702	-2.69017	-4.30667	FALSE	TRUE	FALSE	TRUE	FALSE	TRUE
925	SMARCA4_NPC	SMARCA4	TMPO	P42167	TRUE	3.47206	0.000921259	0.00152939	FALSE	0.000196634	4	0.983126	-2.73597	0.809555	-2.39484	-0.477179	-3.96986	FALSE	TRUE	FALSE	TRUE	FALSE	TRUE
926	SMARCA4_NPC	SMARCA4	EIF2S1	P05198	TRUE	3.4614	0.00628538	0.00853944	FALSE	0.000196634	4	-0.23644	-4.33773	0.970019	-4.18022	-1.39472	-2.52737	FALSE	TRUE	FALSE	TRUE	FALSE	TRUE
927	SMARCA4_NPC	SMARCA4	EXOSC2	Q13868	TRUE	3.45533	0.00100339	0.00162456	FALSE	0.000196634	5	0.802554	-3.54417	-0.512373	-3.14697	-0.940151	-4.32483	FALSE	TRUE	FALSE	TRUE	FALSE	TRUE
928	SMARCA4_NPC	SMARCA4	SMARCAL1	Q9NZC9	TRUE	3.45385	0.000324766	0.000603574	FALSE	0.000196634	3	-0.568284	-4.36685	-0.0148737	-3.17384	-0.979679	-4.38369	FALSE	TRUE	FALSE	TRUE	FALSE	TRUE
929	SMARCA4_NPC	SMARCA4	SF3B2	Q13435	TRUE	3.43774	0.000144261	0.000304494	FALSE	0.000196634	4	-0.811555	-4.68394	-1.07627	-4.98737	-1.90168	-4.38082	FALSE	FALSE	FALSE	TRUE	FALSE	FALSE
930	SMARCA4_NPC	SMARCA4	SMARCA1	P28370	TRUE	3.42421	7.07250424432463e-05	0.000171305	FALSE	0.000196634	5	-0.338802	-3.85146	-0.622556	-3.74764	-0.690172	-4.99177	FALSE	TRUE	FALSE	TRUE	FALSE	TRUE
931	SMARCA4_NPC	SMARCA4	MTREX	P42285	TRUE	3.39163	7.4657435018893e-05	0.000178634	FALSE	0.000196634	4	-0.753839	-3.7423	-0.512373	-3.66039	-0.316714	-4.52014	FALSE	TRUE	FALSE	TRUE	FALSE	TRUE
932	SMARCA4_NPC	SMARCA4	NIFK	Q9BYG3	TRUE	3.38674	5.12217064676096e-05	0.000129923	FALSE	0.000196634	5	-0.698344	-3.73783	-0.450089	-3.74021	0.293339	-4.0051	FALSE	TRUE	FALSE	TRUE	FALSE	TRUE
933	SMARCA4_NPC	SMARCA4	SRSF2	Q01130	TRUE	3.37337	0.00032776	0.000606149	FALSE	0.000196634	2	-6.1128	-4.57518	-0.95598	-4.08976	-0.0621412	-4.32357	TRUE	TRUE	FALSE	TRUE	FALSE	TRUE
934	SMARCA4_NPC	SMARCA4	LMNB2	Q03252	TRUE	3.34171	0.000969652	0.0015924	FALSE	0.000196634	5	0.112894	-3.57548	1.18152	-2.63618	-5.174	-3.47542	FALSE	TRUE	FALSE	TRUE	TRUE	TRUE
935	SMARCA4_NPC	SMARCA4	MAP1A	P78559	TRUE	3.32021	0.000328202	0.000606149	FALSE	0.000196634	6	-0.31774	-4.64334	-0.985126	-4.24149	-4.26851	-4.03166	FALSE	TRUE	FALSE	TRUE	TRUE	TRUE
936	SMARCA4_NPC	SMARCA4	MAP1B	P46821	TRUE	3.31479	5.01394418134342e-06	2.00792317823013e-05	FALSE	0.000196634	40	4.86145	0.188184	4.79891	1.55774	4.81618	1.52607	FALSE	FALSE	FALSE	FALSE	FALSE	FALSE
937	SMARCA4_NPC	SMARCA4	TRIM24	O15164	TRUE	3.30699	0.00207802	0.00314095	FALSE	0.000196634	3	0.355095	-2.99625	0.307054	-3.19143	-1.82768	-4.68114	FALSE	TRUE	FALSE	TRUE	FALSE	TRUE
938	SMARCA4_NPC	SMARCA4	NAP1L1	P55209	TRUE	3.3045	0.000191192	0.000388297	TRUE	0.000196634	4	-2.3388	-3.92548	-0.33305	-4.37352	-0.595015	-3.82578	FALSE	TRUE	FALSE	TRUE	FALSE	TRUE
939	SMARCA4_NPC	SMARCA4	DHX36	Q9H2U1	TRUE	3.30384	0.00105482	0.00168943	FALSE	0.000196634	6	-0.671377	-3.63552	0.307054	-3.68186	-3.24271	-4.63413	FALSE	TRUE	FALSE	TRUE	FALSE	TRUE
940	SMARCA4_NPC	SMARCA4	NFYC	Q13952	TRUE	3.25858	0.00188021	0.00286392	FALSE	0.000196634	2	0.188445	-3.27018	-0.0148737	-3.27508	-3.02354	-4.71122	FALSE	TRUE	FALSE	TRUE	TRUE	TRUE
941	SMARCA4_NPC	SMARCA4	TRMT1L	Q7Z2T5	TRUE	3.25101	0.000149138	0.000313668	FALSE	0.000196634	6	-0.61891	-3.70918	-0.207519	-3.90162	-3.50054	-3.99933	FALSE	TRUE	FALSE	TRUE	TRUE	TRUE
942	SMARCA4_NPC	SMARCA4	CBX1	P83916	TRUE	3.24515	0.00412594	0.00591852	TRUE	0.000196634	2	-1.38187	-4.47693	0.809555	-3.26647	-0.394717	-2.95908	FALSE	TRUE	FALSE	TRUE	FALSE	TRUE
943	SMARCA4_NPC	SMARCA4	TARDBP	Q13148	TRUE	3.2182	0.00145469	0.00224471	FALSE	0.000196634	4	-0.360176	-4.73756	-0.95598	-3.73863	-4.85189	-4.64662	FALSE	TRUE	FALSE	TRUE	TRUE	TRUE
944	SMARCA4_NPC	SMARCA4	EBNA1BP2	Q99848	TRUE	3.19979	0.000234702	0.000453298	FALSE	0.000196634	4	-0.23644	-3.76284	0.307054	-3.24932	-3.74361	-3.29705	FALSE	TRUE	FALSE	TRUE	FALSE	TRUE
945	SMARCA4_NPC	SMARCA4	DHX29	Q7Z478	TRUE	3.19063	0.00427451	0.00610201	FALSE	0.000196634	6	0.0166787	-4.10856	-0.669099	-3.55137	-5.56464	-4.88477	FALSE	TRUE	FALSE	TRUE	FALSE	TRUE
946	SMARCA4_NPC	SMARCA4	RFC4	P35249	TRUE	3.19045	0.00013691	0.000292107	FALSE	0.000196634	3	-0.934412	-4.35256	-1.59984	-4.3055	-1.34225	-4.78977	FALSE	TRUE	FALSE	TRUE	FALSE	TRUE
947	SMARCA4_NPC	SMARCA4	POU3F2	P20265	TRUE	3.18051	0.00096999	0.0015924	FALSE	0.000196634	2	-1.10434	-4.769	-0.0762742	-3.41336	-0.505748	-3.04686	FALSE	TRUE	FALSE	TRUE	FALSE	TRUE
948	SMARCA4_NPC	SMARCA4	PCBP1	Q15365	TRUE	3.17754	0.0159772	0.0202196	FALSE	0.000196634	2	0.480626	-3.15101	-0.692946	-5.11126	-4.28033	-4.52053	FALSE	TRUE	FALSE	TRUE	TRUE	TRUE
949	SMARCA4_NPC	SMARCA4	ACTA2	P62736	TRUE	3.17716	0.00359558	0.0052083	FALSE	0.000196634	2	5.94551	-0.311387	5.74446	2.76419	4.40114	3.07039	FALSE	FALSE	FALSE	FALSE	FALSE	FALSE
950	SMARCA4_NPC	SMARCA4	SLC25A5	P05141	TRUE	3.16113	0.061605	0.0716704	FALSE	0.000196634	6	1.84986	-2.85114	2.3368	-3.84947	-0.690172	0.713696	FALSE	TRUE	FALSE	TRUE	FALSE	FALSE
951	SMARCA4_NPC	SMARCA4	TRIM3	O75382	TRUE	3.15719	0.000221283	0.000432949	FALSE	0.000196634	4	-1.03395	-4.5782	-0.818476	-4.16046	-3.74112	-4.15078	FALSE	TRUE	FALSE	TRUE	TRUE	TRUE
952	SMARCA4_NPC	SMARCA4	LMNA	P02545	TRUE	3.15483	0.000204736	0.000407403	FALSE	0.000196634	3	-1.51937	-4.86828	-1.64564	-2.88594	-1.19541	-4.79723	FALSE	TRUE	FALSE	TRUE	FALSE	TRUE
953	SMARCA4_NPC	SMARCA4	TWNK	Q96RR1	TRUE	3.13966	0.00872084	0.0114534	FALSE	0.000196634	5	-0.360176	-5.02324	0.422532	-2.94943	-1.75729	-3.14124	FALSE	TRUE	FALSE	TRUE	FALSE	TRUE
954	SMARCA4_NPC	SMARCA4	TUBB3	Q13509	TRUE	3.11962	0.06303	0.0731841	FALSE	0.000196634	7	1.35509	-3.39214	0.970019	-0.640201	-1.75729	-4.75869	FALSE	TRUE	FALSE	FALSE	FALSE	TRUE
955	SMARCA4_NPC	SMARCA4	SOX11	P35716	TRUE	3.0849	0.00149833	0.00230003	FALSE	0.000196634	4	-0.0864148	-4.0623	0.181524	-3.10941	-5.0233	-3.36549	FALSE	TRUE	FALSE	TRUE	TRUE	TRUE
956	SMARCA4_NPC	SMARCA4	LRPPRC	P42704	TRUE	3.07377	0.000117532	0.000255373	FALSE	0.000196634	7	-0.216811	-3.4151	-0.622556	-3.37746	-0.657751	-4.33673	FALSE	TRUE	FALSE	TRUE	FALSE	TRUE
957	SMARCA4_NPC	SMARCA4	PRRC2C	Q9Y520	TRUE	3.06133	0.000219343	0.000432106	FALSE	0.000196634	5	-0.841302	-4.13887	-0.390383	-3.81562	-2.69017	-3.75362	FALSE	TRUE	FALSE	TRUE	FALSE	TRUE
958	SMARCA4_NPC	SMARCA4	EIF6	P56537	TRUE	3.03481	0.0084693	0.0111977	FALSE	0.000196634	2	-2.10434	-3.48996	-0.107983	-3.81204	-1.1496	-5.16437	FALSE	TRUE	FALSE	TRUE	FALSE	TRUE
959	SMARCA4_NPC	SMARCA4	EXOSC6	Q5RKV6	TRUE	3.01903	0.000406727	0.000737576	FALSE	0.000196634	2	-0.871676	-3.9372	-0.156893	-3.81279	-4.08454	-3.92223	FALSE	TRUE	FALSE	TRUE	TRUE	TRUE
960	SMARCA4_NPC	SMARCA4	CEBPZ	Q03701	TRUE	3.01674	0.000638163	0.00109957	FALSE	0.000196634	5	-0.61891	-3.5043	-0.371017	-4.32353	-1.75729	-3.93255	FALSE	TRUE	FALSE	TRUE	FALSE	TRUE
961	SMARCA4_NPC	SMARCA4	RPS10	P46783	TRUE	3.01306	0.00465379	0.00659566	TRUE	0.000196634	5	4.97248	0.445342	4.68788	1.10523	2.90024	1.97085	FALSE	FALSE	FALSE	FALSE	FALSE	FALSE
962	SMARCA4_NPC	SMARCA4	LHX4	Q969G2	TRUE	3.01253	0.0242263	0.0303986	FALSE	0.000196634	2	-0.593375	-4.90538	-0.818476	-3.59793	-3.8031	-5.74924	FALSE	TRUE	FALSE	TRUE	TRUE	TRUE
963	SMARCA4_NPC	SMARCA4	HNRNPUL2	Q1KMD3	TRUE	3.00575	0.00543087	0.00751673	FALSE	0.000196634	2	-1.25634	-4.8041	0.628983	-3.52913	-4.15495	-4.45348	FALSE	TRUE	FALSE	TRUE	TRUE	TRUE
964	SMARCA4_NPC	SMARCA4	CHTOP	Q9Y3Y2	TRUE	3.0053	0.0058996	0.00807099	FALSE	0.000196634	4	-0.360176	-2.63648	0.628983	-4.03486	-3.60859	-4.03277	FALSE	TRUE	FALSE	TRUE	TRUE	TRUE
965	SMARCA4_NPC	SMARCA4	LSM14B	Q9BX40	TRUE	3.00462	0.00142592	0.00221769	FALSE	0.000196634	3	-0.841302	-4.0947	-0.450089	-3.66286	-2.94797	-4.61019	FALSE	TRUE	FALSE	TRUE	FALSE	TRUE
966	SMARCA4_NPC	SMARCA4	LRRC59	Q96AG4	TRUE	2.99505	0.000319926	0.000596455	FALSE	0.000196634	3	-0.753839	-2.65535	-0.259986	-4.6051	-0.595015	-3.53126	FALSE	TRUE	FALSE	TRUE	FALSE	TRUE
967	SMARCA4_NPC	SMARCA4	YLPM1	P49750	TRUE	2.99323	0.000535007	0.000938247	FALSE	0.000196634	7	-1.14086	-4.11265	-0.107983	-3.89469	-3.06214	-4.39512	FALSE	TRUE	FALSE	TRUE	FALSE	TRUE
968	SMARCA4_NPC	SMARCA4	LCOR	Q96JN0	TRUE	2.98943	0.000103581	0.000232259	FALSE	0.000196634	3	-0.61891	-3.94986	-0.717193	-3.4583	-1.02032	-3.91655	FALSE	TRUE	FALSE	TRUE	FALSE	TRUE
969	SMARCA4_NPC	SMARCA4	RPS13	P62277	TRUE	2.97086	0.000249101	0.000476436	TRUE	0.000196634	5	5.74115	1.95991	5.53587	2.2947	4.81618	2.926	FALSE	FALSE	FALSE	FALSE	FALSE	FALSE
970	SMARCA4_NPC	SMARCA4	RPL24	P83731	TRUE	2.96609	0.00109656	0.00175154	FALSE	0.000196634	4	4.67702	0.474488	4.68788	1.46216	1.42025	1.7137	FALSE	FALSE	FALSE	FALSE	FALSE	FALSE
971	SMARCA4_NPC	SMARCA4	XPC	Q01831	TRUE	2.938	0.015034	0.0191077	FALSE	0.000196634	3	-1.06871	-3.42754	-2.8994	-5.2772	-0.505748	-4.58312	FALSE	TRUE	FALSE	TRUE	FALSE	TRUE
972	SMARCA4_NPC	SMARCA4	PPP1CC	P36873	TRUE	2.921	0.000247947	0.000475769	FALSE	0.000196634	2	-0.360176	-4.21568	-0.871916	-3.13605	-0.901676	-3.58854	FALSE	TRUE	FALSE	TRUE	FALSE	TRUE
973	SMARCA4_NPC	SMARCA4	FUBP3	Q96I24	TRUE	2.91097	0.00549865	0.00759276	FALSE	0.000196634	5	0.703018	-4.67524	-1.17357	-4.06934	-5.33325	-3.50959	FALSE	TRUE	FALSE	TRUE	TRUE	TRUE
974	SMARCA4_NPC	SMARCA4	RMI2	Q96E14	TRUE	2.89084	0.0196708	0.0247878	FALSE	0.000196634	2	-0.519374	-3.71857	-1.10798	-4.60745	-4.23489	-5.59719	FALSE	TRUE	FALSE	TRUE	TRUE	TRUE
975	SMARCA4_NPC	SMARCA4	L1RE1	Q9UN81	TRUE	2.87909	0.000718027	0.00121591	FALSE	0.000196634	5	0.217591	-4.14025	-1.10798	-4.01087	-5.10279	-3.81017	FALSE	TRUE	FALSE	TRUE	TRUE	TRUE
976	SMARCA4_NPC	SMARCA4	RPS15	P62841	TRUE	2.8758	0.00489082	0.00688208	TRUE	0.000196634	3	3.45025	-0.0819054	2.00749	-1.1427	-1.19541	-1.38082	FALSE	FALSE	FALSE	FALSE	FALSE	FALSE
977	SMARCA4_NPC	SMARCA4	MAGED2	Q9UNF1	TRUE	2.87005	0.00645	0.008723	FALSE	0.000196634	5	-1.61891	-4.45793	-0.899396	-2.98573	-0.127236	-3.81204	FALSE	TRUE	FALSE	TRUE	FALSE	TRUE
978	SMARCA4_NPC	SMARCA4	DPM1	O60762	TRUE	2.84217	0.000772704	0.00130105	FALSE	0.000196634	2	-1.21681	-3.98229	-0.871916	-4.00764	-3.66544	-4.61304	FALSE	TRUE	FALSE	TRUE	TRUE	TRUE
979	SMARCA4_NPC	SMARCA4	RPS20	P60866	TRUE	2.8351	0.000615033	0.00106594	TRUE	0.000196634	2	4.86145	0.959915	4.50345	1.73177	-2.90675	1.69599	FALSE	FALSE	FALSE	FALSE	TRUE	FALSE
980	SMARCA4_NPC	SMARCA4	SRPK1	Q96SB4	TRUE	2.81685	0.00690047	0.00931091	FALSE	0.000196634	3	-0.403897	-4.24942	-0.871916	-4.7455	-3.51734	-3.39266	FALSE	TRUE	FALSE	TRUE	FALSE	TRUE
981	SMARCA4_NPC	SMARCA4	HNRNPH2	P55795	TRUE	2.80934	0.0121889	0.0157285	FALSE	0.000196634	2	-2.31024	-5.08718	-0.277908	-4.76115	-1.82768	-2.99552	TRUE	TRUE	FALSE	TRUE	FALSE	TRUE
982	SMARCA4_NPC	SMARCA4	DAZAP1	Q96EP5	TRUE	2.7944	0.00610852	0.00833749	FALSE	0.000196634	2	-0.381871	-3.66202	0.04402	-2.49009	-1.56464	-4.13359	FALSE	TRUE	FALSE	TRUE	FALSE	TRUE
983	SMARCA4_NPC	SMARCA4	PHC2	Q8IXK0	TRUE	2.79379	0.00492011	0.00690686	FALSE	0.000196634	4	0	-3.63891	0.422532	-3.65044	-2.06214	-2.37133	FALSE	TRUE	FALSE	TRUE	FALSE	TRUE
984	SMARCA4_NPC	SMARCA4	POLDIP3	Q9BY77	TRUE	2.79215	0.000184452	0.000378511	FALSE	0.000196634	5	-0.811555	-3.37526	-0.899396	-3.40611	-0.020321	-3.69032	FALSE	TRUE	FALSE	TRUE	FALSE	TRUE
985	SMARCA4_NPC	SMARCA4	NEUROD4	Q9HD90	TRUE	2.78684	0.000630623	0.00108976	FALSE	0.000196634	2	-0.841302	-3.04704	-1.04525	-4.0211	-1.50575	-4.4766	FALSE	TRUE	FALSE	TRUE	FALSE	TRUE
986	SMARCA4_NPC	SMARCA4	TCF20	Q9UGU0	TRUE	2.77692	0.00750292	0.0100549	FALSE	0.000196634	5	-0.725825	-4.57401	-1.1404	-3.6158	-3.61355	-4.97877	FALSE	TRUE	FALSE	TRUE	FALSE	TRUE
987	SMARCA4_NPC	SMARCA4	PHF6	Q8IWS0	TRUE	2.75284	0.0135294	0.0172697	FALSE	0.000196634	4	0.355095	-3.95914	-2.01487	-5.47452	-4.06143	-4.86902	FALSE	TRUE	FALSE	TRUE	TRUE	TRUE
988	SMARCA4_NPC	SMARCA4	SNRNP200	O75643	TRUE	2.72158	0.00293453	0.00435755	FALSE	0.000196634	7	-1.03395	-4.58463	-1.39038	-3.75008	-2.56464	-4.81899	FALSE	TRUE	FALSE	TRUE	FALSE	TRUE
989	SMARCA4_NPC	SMARCA4	NAT10	Q9H0A0	TRUE	2.7057	0.00375641	0.00541473	TRUE	0.000196634	6	-0.568284	-2.88979	-0.140405	-3.92356	-4.1496	-3.91293	FALSE	TRUE	FALSE	TRUE	FALSE	TRUE
990	SMARCA4_NPC	SMARCA4	RFC1	P35251	TRUE	2.70541	0.00487643	0.00687821	TRUE	0.000196634	4	-0.0687128	-4.28025	-1.51237	-2.79829	-0.534894	-3.15366	FALSE	TRUE	FALSE	TRUE	FALSE	TRUE
991	SMARCA4_NPC	SMARCA4	SLC25A13	Q9UJS0	TRUE	2.70414	0.00862948	0.0113586	FALSE	0.000196634	4	-1.14086	-3.23071	-1.27791	-5.58827	-2.56464	-4.27685	FALSE	TRUE	FALSE	TRUE	FALSE	TRUE
992	SMARCA4_NPC	SMARCA4	ISL1	P61371	TRUE	2.69637	0.00104668	0.00168094	FALSE	0.000196634	3	-0.338802	-4.11484	-1.59984	-4.60298	-3.13516	-4.17103	FALSE	TRUE	FALSE	TRUE	TRUE	TRUE
993	SMARCA4_NPC	SMARCA4	TUFM	P49411	TRUE	2.67473	0.000705698	0.00120192	FALSE	0.000196634	3	-1.38187	-3.87408	-0.390383	-4.27627	-1.75729	-3.65819	FALSE	TRUE	FALSE	TRUE	FALSE	TRUE
994	SMARCA4_NPC	SMARCA4	MAP7D1	Q3KQU3	TRUE	2.67457	0.0033577	0.00493478	FALSE	0.000196634	4	-0.276518	-2.54238	-0.491312	-3.94761	-1.75729	-4.05884	FALSE	TRUE	FALSE	TRUE	FALSE	TRUE
995	SMARCA4_NPC	SMARCA4	HP1BP3	Q5SSJ5	TRUE	2.6548	0.000266125	0.000504103	FALSE	0.000196634	3	-0.61891	-3.76743	-0.717193	-3.36417	-0.792052	-3.04559	FALSE	TRUE	FALSE	TRUE	FALSE	TRUE
996	SMARCA4_NPC	SMARCA4	HSPA1A	P0DMV8	TRUE	2.62071	0.000980002	0.00159995	TRUE	0.000196634	7	3.04541	-0.169368	3.50345	0.179227	2.63176	1.46467	FALSE	FALSE	FALSE	FALSE	FALSE	FALSE
997	SMARCA4_NPC	SMARCA4	HMG20A	Q9NP66	TRUE	2.60276	0.00572612	0.00788844	FALSE	0.000196634	4	-1.9027	-4.99428	-4.13418	-4.011	0.259787	-4.51145	FALSE	TRUE	TRUE	TRUE	FALSE	TRUE
998	SMARCA4_NPC	SMARCA4	TP53BP1	Q12888	TRUE	2.6006	0.00104441	0.00168094	FALSE	0.000196634	5	-1.51937	-3.76397	-0.871916	-4.18973	-2.56464	-4.40649	FALSE	TRUE	FALSE	TRUE	FALSE	TRUE
999	SMARCA4_NPC	SMARCA4	ANKHD1	Q8IWZ3	TRUE	2.5959	0.00581614	0.00797526	FALSE	0.000196634	4	-0.811555	-4.45795	-3.30859	-3.69115	-1.50575	-4.85462	FALSE	TRUE	TRUE	TRUE	FALSE	TRUE
1000	SMARCA4_NPC	SMARCA4	NMNAT1	Q9HAN9	TRUE	2.59227	0.00503664	0.00702041	FALSE	0.000196634	3	-0.966833	-3.4425	-4.48199	-3.84653	-0.657751	-4.48731	FALSE	TRUE	TRUE	TRUE	FALSE	TRUE
1001	SMARCA4_NPC	SMARCA4	RPL11	P62913	TRUE	2.58966	0.00034884	0.000640262	TRUE	0.000196634	5	5.50299	2.40049	5.71645	3.23812	4.95368	2.76553	FALSE	FALSE	FALSE	FALSE	FALSE	FALSE
1002	SMARCA4_NPC	SMARCA4	ARHGEF2	Q92974	TRUE	2.5642	0.0709488	0.0815774	TRUE	0.000196634	5	2.06559	-4.68786	-1.55544	-2.63737	-4.21015	-5.03279	FALSE	TRUE	FALSE	TRUE	TRUE	TRUE
1003	SMARCA4_NPC	SMARCA4	RRS1	Q15050	TRUE	2.55075	0.00371565	0.00536906	FALSE	0.000196634	4	-0.381871	-3.58896	-1.51237	-4.17925	-5.15628	-4.42161	FALSE	TRUE	FALSE	TRUE	TRUE	TRUE
1004	SMARCA4_NPC	SMARCA4	YTHDF2	Q9Y5A9	TRUE	2.52377	0.00160894	0.00246344	FALSE	0.000196634	2	-1.29698	-4.45509	-1.35191	-3.78233	-4.06065	-4.25607	FALSE	TRUE	FALSE	TRUE	TRUE	TRUE
1005	SMARCA4_NPC	SMARCA4	GTF3C4	Q9UKN8	TRUE	2.51626	0.000992103	0.00161524	FALSE	0.000196634	5	-1.06871	-3.6571	-1.31443	-4.48499	-1.90168	-3.69153	FALSE	TRUE	FALSE	TRUE	FALSE	TRUE
1006	SMARCA4_NPC	SMARCA4	RAD52	P43351	TRUE	2.49681	0.00716161	0.00961935	FALSE	0.000196634	2	-0.841302	-3.24486	-0.190445	-4.29334	-4.09131	-3.17397	FALSE	TRUE	FALSE	TRUE	TRUE	TRUE
1007	SMARCA4_NPC	SMARCA4	SATB1	Q01826	TRUE	2.47766	0.0131021	0.0167968	FALSE	0.000196634	4	2.8264	-3.17345	-1.04525	-3.11747	-4.19456	-4.27733	FALSE	TRUE	FALSE	TRUE	TRUE	TRUE
1008	SMARCA4_NPC	SMARCA4	ATAD3B	Q5T9A4	TRUE	2.46813	0.0111724	0.0144483	FALSE	0.000196634	3	-1.8413	-3.81696	-0.259986	-5.02245	-4.4511	-4.08929	FALSE	TRUE	FALSE	TRUE	TRUE	TRUE
1009	SMARCA4_NPC	SMARCA4	SF3B1	O75533	TRUE	2.46194	0.00854711	0.0112753	FALSE	0.000196634	7	-0.472068	-4.21975	-2.20752	-3.87967	-2.88657	-5.10096	FALSE	TRUE	FALSE	FALSE	FALSE	TRUE
1010	SMARCA4_NPC	SMARCA4	ZBED4	O75132	TRUE	2.46039	0.00126395	0.00197618	FALSE	0.000196634	3	-2.17834	-5.02436	-1.95598	-4.47095	-3.26746	-4.91503	FALSE	TRUE	FALSE	TRUE	TRUE	TRUE
1011	SMARCA4_NPC	SMARCA4	RBM3	P98179	FALSE	2.44946	0.150495	0.166248	FALSE	0.000196634	2	-0.104337	-2.25415	0.307054	-4.11512	-4.9605	-5.4401	FALSE	TRUE	FALSE	TRUE	TRUE	TRUE
1012	SMARCA4_NPC	SMARCA4	SATB2	Q9UPW6	TRUE	2.41708	0.0100534	0.013116	FALSE	0.000196634	2	-1.61891	-4.93801	-1.17357	-4.44366	-5.05042	-3.78408	FALSE	TRUE	FALSE	TRUE	TRUE	TRUE
1013	SMARCA4_NPC	SMARCA4	PRPF8	Q6P2Q9	TRUE	2.41436	0.00416608	0.00596163	TRUE	0.000196634	7	-0.381871	-3.08461	-0.792481	-4.05436	-2.36021	-3.31599	FALSE	TRUE	FALSE	TRUE	TRUE	TRUE
1014	SMARCA4_NPC	SMARCA4	HMGA2	P52926	TRUE	2.39676	0.0012277	0.00192459	FALSE	0.000196634	2	-1.47207	-4.93906	-1.69295	-3.12533	-1.69017	-4.01514	FALSE	TRUE	FALSE	TRUE	FALSE	TRUE
1015	SMARCA4_NPC	SMARCA4	LMNB1	P20700	TRUE	2.3879	0.000340247	0.000626436	FALSE	0.000196634	11	5.21759	0.611992	2.85137	0.442261	2.75729	0.941106	FALSE	FALSE	FALSE	FALSE	FALSE	FALSE
1016	SMARCA4_NPC	SMARCA4	RPN2	P04844	TRUE	2.38632	0.00524802	0.0072807	FALSE	0.000196634	3	-0.871676	-4.06129	-0.533747	-3.07668	-2.94797	-3.60168	FALSE	TRUE	FALSE	TRUE	FALSE	TRUE
1017	SMARCA4_NPC	SMARCA4	C1QBP	Q07021	TRUE	2.38221	0.00802321	0.0106795	FALSE	0.000196634	2	-0.725825	-3.8864	-2.51237	-3.81622	-0.291623	-2.71786	FALSE	TRUE	FALSE	TRUE	FALSE	FALSE
1018	SMARCA4_NPC	SMARCA4	KPNA1	P52294	TRUE	2.3766	0.0320993	0.0392768	TRUE	0.000196634	3	-0.644905	-3.06933	-1.27791	-4.71343	-4.55208	-4.76031	FALSE	TRUE	FALSE	TRUE	TRUE	TRUE
1019	SMARCA4_NPC	SMARCA4	ATRX	P46100	TRUE	2.36775	0.00516594	0.00718369	FALSE	0.000196634	6	-0.472068	-3.70149	-0.899396	-3.89301	-3.61355	-2.96055	FALSE	TRUE	FALSE	TRUE	FALSE	TRUE
1020	SMARCA4_NPC	SMARCA4	TNRC6B	Q9UPQ9	TRUE	2.36311	0.000711251	0.0012079	FALSE	0.000196634	4	-1.29698	-3.7331	-0.95598	-2.83692	-0.827676	-3.51481	FALSE	TRUE	FALSE	TRUE	FALSE	TRUE
1021	SMARCA4_NPC	SMARCA4	VEZF1	Q14119	TRUE	2.35894	0.00296694	0.00438365	FALSE	0.000196634	2	-0.543622	-3.80995	-1.69295	-3.94657	-4.10394	-4.39941	FALSE	TRUE	FALSE	TRUE	TRUE	TRUE
1022	SMARCA4_NPC	SMARCA4	TBL2	Q9Y4P3	TRUE	2.34122	0.038575	0.0464673	FALSE	0.000196634	2	-2.96683	-4.94056	-0.927411	-3.85268	-0.723339	-2.84801	FALSE	TRUE	FALSE	TRUE	FALSE	TRUE
1023	SMARCA4_NPC	SMARCA4	ANKRD17	O75179	TRUE	2.31864	0.0130589	0.0167779	FALSE	0.000196634	3	-0.871676	-3.44424	-1.24228	-4.60757	-6.00434	-3.81487	FALSE	TRUE	FALSE	TRUE	TRUE	TRUE
1024	SMARCA4_NPC	SMARCA4	DDX52	Q9Y2R4	TRUE	2.28211	0.0149961	0.0191006	FALSE	0.000196634	4	-1.51937	-4.07971	-0.927411	-3.4626	-3.04527	-4.79607	FALSE	TRUE	FALSE	TRUE	FALSE	TRUE
1025	SMARCA4_NPC	SMARCA4	HSP90AB1	P08238	TRUE	2.27852	0.0275767	0.0342392	TRUE	0.000196634	5	-1.25634	-3.38616	-0.207519	-2.55833	-1.90168	-4.2566	FALSE	TRUE	FALSE	TRUE	FALSE	TRUE
1026	SMARCA4_NPC	SMARCA4	HSPA8	P11142	TRUE	2.27144	0.00115764	0.00182932	TRUE	0.000196634	16	5.67702	2.47449	5.36595	3.11783	4.74218	3.37851	FALSE	FALSE	FALSE	FALSE	FALSE	FALSE
1027	SMARCA4_NPC	SMARCA4	ATF2	P15336	TRUE	2.24032	0.00402357	0.00578571	FALSE	0.000196634	3	-1.3388	-2.80542	-1.31443	-4.04371	-2.1496	-4.47154	FALSE	TRUE	FALSE	TRUE	FALSE	TRUE
1028	SMARCA4_NPC	SMARCA4	XRN2	Q9H0D6	TRUE	2.23932	0.0328662	0.040132	FALSE	0.000196634	3	-3.53874	-3.49143	-0.669099	-2.38499	0.172324	-3.99577	FALSE	TRUE	FALSE	TRUE	FALSE	TRUE
1029	SMARCA4_NPC	SMARCA4	CKAP4	Q07065	TRUE	2.23038	0.0456181	0.0546862	FALSE	0.000196634	5	-0.140863	-2.29186	-0.792481	-4.22295	-2.69017	-3.79985	FALSE	TRUE	FALSE	TRUE	FALSE	TRUE
1030	SMARCA4_NPC	SMARCA4	HSPA5	P11021	TRUE	2.22752	0.000560388	0.000976959	TRUE	0.000196634	17	5.12448	1.853	4.56758	2.50116	4.49425	3.20163	FALSE	FALSE	FALSE	FALSE	FALSE	FALSE
1031	SMARCA4_NPC	SMARCA4	ZBTB34	Q8NCN2	TRUE	2.18249	0.0110501	0.0143215	FALSE	0.000196634	2	-0.934412	-3.28173	-1.39038	-3.55454	-2.44916	-4.48514	FALSE	TRUE	FALSE	TRUE	FALSE	TRUE
1032	SMARCA4_NPC	SMARCA4	SNRPD3	P62318	TRUE	2.16964	0.0122614	0.0157876	TRUE	0.000196634	2	-1.56828	-3.63858	-0.296055	-4.2927	-4.67613	-3.28287	FALSE	TRUE	FALSE	TRUE	TRUE	TRUE
1033	SMARCA4_NPC	SMARCA4	ATAD3A	Q9NVI7	TRUE	2.16311	0.0524601	0.0620078	FALSE	0.000196634	2	-1.21681	-5.29117	-1.39038	-3.5021	-4.7525	-4.2826	FALSE	TRUE	FALSE	TRUE	TRUE	TRUE
1034	SMARCA4_NPC	SMARCA4	SALL2	Q9Y467	TRUE	2.14308	0.00244027	0.00366041	FALSE	0.000196634	3	-2.03395	-4.45754	-0.818476	-4.06269	-2.69017	-4.01067	FALSE	TRUE	FALSE	TRUE	FALSE	TRUE
1035	SMARCA4_NPC	SMARCA4	RUVBL2	Q9Y230	TRUE	2.13166	0.003365	0.00493478	TRUE	0.000196634	2	-2.17834	-4.37817	-1.59984	-4.2425	-4.37164	-4.30937	FALSE	TRUE	FALSE	TRUE	TRUE	TRUE
1036	SMARCA4_NPC	SMARCA4	SUN1	O94901	TRUE	2.12671	0.0531098	0.0626505	FALSE	0.000196634	3	-0.671377	-4.71292	-1.27791	-4.34915	-4.08454	-2.92139	FALSE	TRUE	FALSE	FALSE	TRUE	FALSE
1037	SMARCA4_NPC	SMARCA4	BAZ1B	Q9UIG0	TRUE	2.12135	0.0357774	0.0434177	TRUE	0.000196634	2	-3.14828	-5.79278	-3.26146	-3.75807	-1.62604	-4.84899	FALSE	TRUE	TRUE	TRUE	FALSE	TRUE
1038	SMARCA4_NPC	SMARCA4	ABCF1	Q8NE71	TRUE	2.12006	0.00326153	0.0048069	FALSE	0.000196634	2	-1.51937	-4.02714	-1.27791	-3.45728	-3.94797	-3.92399	FALSE	TRUE	FALSE	TRUE	FALSE	TRUE
1039	SMARCA4_NPC	SMARCA4	NSUN5	Q96P11	TRUE	2.10327	0.0517547	0.0614198	FALSE	0.000196634	3	-1.51937	-5.27404	-2.27791	-3.55205	-4.11398	-5.39498	FALSE	TRUE	FALSE	TRUE	FALSE	TRUE
1040	SMARCA4_NPC	SMARCA4	NUP62	P37198	TRUE	2.09973	0.00233412	0.00351185	FALSE	0.000196634	2	-2.51937	-4.19701	-1.84495	-4.05682	-2.24271	-4.6524	FALSE	TRUE	FALSE	TRUE	FALSE	TRUE
1041	SMARCA4_NPC	SMARCA4	NAV1	Q8NEY1	TRUE	2.09539	0.00163601	0.00249841	FALSE	0.000196634	5	-1.29698	-3.53261	-1.10798	-3.49852	-4.73388	-3.26409	FALSE	TRUE	FALSE	TRUE	TRUE	TRUE
1042	SMARCA4_NPC	SMARCA4	AP2A1	O95782	TRUE	2.07577	0.0357129	0.0434177	FALSE	0.000196634	2	-1.21681	-3.40282	-1.59984	-3.07848	-2.84218	-5.40484	FALSE	TRUE	FALSE	TRUE	FALSE	TRUE
1043	SMARCA4_NPC	SMARCA4	SERBP1	Q8NC51	TRUE	2.05468	0.00577279	0.00793423	FALSE	0.000196634	4	-2.25634	-4.12188	0.529447	-4.15957	-3.51902	-4.65133	FALSE	TRUE	FALSE	TRUE	TRUE	TRUE
1044	SMARCA4_NPC	SMARCA4	MYBBP1A	Q9BQG0	FALSE	2.05287	0.0912378	0.103895	TRUE	0.000196634	3	-0.871676	-2.40071	-3.01487	-5.14424	-1.90168	-4.40188	FALSE	TRUE	FALSE	TRUE	FALSE	TRUE
1045	SMARCA4_NPC	SMARCA4	ELOA	Q14241	TRUE	2.04155	0.00345742	0.00504063	FALSE	0.000196634	2	-2.66969	-2.94331	-2.51237	-4.6238	-2.56464	-5.07902	TRUE	TRUE	FALSE	TRUE	FALSE	TRUE
1046	SMARCA4_NPC	SMARCA4	MKI67	P46013	TRUE	2.04132	0.00294262	0.00435862	FALSE	0.000196634	2	-2.25634	-4.45034	-2.20752	-3.23736	-2.69017	-4.88289	FALSE	TRUE	FALSE	TRUE	FALSE	TRUE
1047	SMARCA4_NPC	SMARCA4	PES1	O00541	TRUE	2.0329	0.0682612	0.07864	FALSE	0.000196634	3	-1.21681	-3.20264	-1.47055	-3.71526	-3.73217	-5.60033	FALSE	TRUE	FALSE	TRUE	TRUE	TRUE
1048	SMARCA4_NPC	SMARCA4	PNO1	Q9NRX1	TRUE	2.02664	0.00494005	0.00691764	TRUE	0.000196634	2	-2.3388	-3.2511	-1.69295	-5.17252	-2.09634	-4.06926	FALSE	TRUE	FALSE	TRUE	TRUE	TRUE
1049	SMARCA4_NPC	SMARCA4	NVL	O15381	TRUE	2.02483	0.0104306	0.0135483	FALSE	0.000196634	3	-4.794	-3.44436	-1.79248	-3.8983	-1.06214	-4.31318	FALSE	TRUE	FALSE	TRUE	FALSE	TRUE
1050	SMARCA4_NPC	SMARCA4	SNRNP70	P08621	TRUE	2.0066	0.0254945	0.0317874	FALSE	0.000196634	3	-4.38959	-3.90832	-0.95598	-4.69533	-2.56464	-5.11065	TRUE	TRUE	FALSE	TRUE	FALSE	TRUE
1051	SMARCA4_NPC	SMARCA4	ZBTB46	Q86UZ6	TRUE	1.99413	0.00342274	0.00500702	FALSE	0.000196634	5	-1.10434	-4.21014	-1.8994	-3.25945	-1.90168	-3.41822	FALSE	TRUE	FALSE	TRUE	FALSE	TRUE
1052	SMARCA4_NPC	SMARCA4	GTF3C1	Q12789	TRUE	1.96211	0.00699498	0.00941693	FALSE	0.000196634	4	-1.06871	-3.62368	-3.77202	-4.28674	-1.90168	-3.68122	FALSE	TRUE	FALSE	TRUE	FALSE	TRUE
1053	SMARCA4_NPC	SMARCA4	SF3B3	Q15393	TRUE	1.95666	0.00623056	0.00848448	TRUE	0.000196634	4	-0.934412	-4.35308	-0.95598	-2.49417	-1.69017	-3.05265	FALSE	TRUE	FALSE	TRUE	FALSE	TRUE
1054	SMARCA4_NPC	SMARCA4	PROX1	Q92786	TRUE	1.94749	0.0103462	0.0134682	FALSE	0.000196634	4	-2.17834	-4.04802	-0.450089	-3.88707	-6.03418	-4.44269	FALSE	TRUE	FALSE	TRUE	TRUE	TRUE
1055	SMARCA4_NPC	SMARCA4	BRD3	Q15059	TRUE	1.93567	0.0552813	0.0649528	FALSE	0.000196634	3	-1.29698	-3.97803	-2.35191	-4.1005	-5.12224	-5.54428	FALSE	TRUE	FALSE	TRUE	TRUE	TRUE
1056	SMARCA4_NPC	SMARCA4	DDX27	Q96GQ7	FALSE	1.93466	0.110741	0.125139	FALSE	0.000196634	4	-0.966833	-5.24229	-2.59984	-3.0166	-3.69282	-4.80457	FALSE	TRUE	FALSE	TRUE	TRUE	TRUE
1057	SMARCA4_NPC	SMARCA4	BMS1	Q14692	TRUE	1.92104	0.00977013	0.0127747	TRUE	0.000196634	4	-0.934412	-3.74156	-1.35191	-2.93047	-3.2236	-3.75752	FALSE	TRUE	FALSE	TRUE	FALSE	TRUE
1058	SMARCA4_NPC	SMARCA4	SCAP	Q12770	TRUE	1.90661	0.00768919	0.0102812	FALSE	0.000196634	4	-2.72583	-4.22176	-2.42991	-3.6753	-1.19541	-4.42905	FALSE	TRUE	FALSE	TRUE	FALSE	TRUE
1059	SMARCA4_NPC	SMARCA4	FRMD4A	Q9P2Q2	TRUE	1.90019	0.0644758	0.0744242	FALSE	0.000196634	2	-1.14086	-3.23881	-2.07627	-4.94828	-3.38407	-4.1147	FALSE	TRUE	FALSE	TRUE	FALSE	TRUE
1060	SMARCA4_NPC	SMARCA4	MARK2	Q7KZI7	FALSE	1.8644	0.12575	0.140489	FALSE	0.000196634	3	-1.47207	-4.26013	-1.55544	-3.01098	-4.18718	-5.53676	FALSE	TRUE	FALSE	TRUE	TRUE	TRUE
1061	SMARCA4_NPC	SMARCA4	SRSF9	Q13242	TRUE	1.8624	0.0355365	0.0433033	FALSE	0.000196634	3	-5.2546	-3.66368	0.722092	-4.04192	-1.69017	-2.95268	TRUE	TRUE	FALSE	TRUE	FALSE	TRUE
1062	SMARCA4_NPC	SMARCA4	HCFC1	P51610	TRUE	1.85339	0.0591963	0.0692773	FALSE	0.000196634	3	-1.8413	-3.43939	-1.55544	-3.91658	-3.71771	-5.31864	FALSE	TRUE	FALSE	TRUE	TRUE	TRUE
1063	SMARCA4_NPC	SMARCA4	HACD3	Q9P035	TRUE	1.82284	0.0280964	0.0348112	FALSE	0.000196634	2	-0.644905	-3.17504	-1.95598	-3.89005	-3.96078	-4.27194	FALSE	TRUE	FALSE	TRUE	TRUE	TRUE
1064	SMARCA4_NPC	SMARCA4	EXOSC3	Q9NQT5	TRUE	1.82009	0.00282628	0.00420739	FALSE	0.000196634	2	-1.96683	-3.85497	-2.07627	-3.29029	-1.69017	-3.99237	FALSE	TRUE	FALSE	TRUE	FALSE	TRUE
1065	SMARCA4_NPC	SMARCA4	GTF3C3	Q9Y5Q9	TRUE	1.80244	0.00806553	0.0107118	TRUE	0.000196634	3	-1.72583	-4.65518	-1.59984	-3.65849	-2.24271	-2.81934	FALSE	TRUE	FALSE	TRUE	FALSE	TRUE
1066	SMARCA4_NPC	SMARCA4	EXOSC7	Q15024	FALSE	1.7838	0.186368	0.202842	FALSE	0.000196634	3	-1.06871	-2.67118	-0.599836	-3.75893	-4.76388	-5.18732	FALSE	TRUE	FALSE	TRUE	TRUE	TRUE
1067	SMARCA4_NPC	SMARCA4	CLASP1	Q7Z460	TRUE	1.78231	0.0637628	0.0738898	FALSE	0.000196634	4	-2.72583	-4.87534	-1.31443	-3.54859	-4.14565	-5.10891	FALSE	TRUE	FALSE	TRUE	TRUE	TRUE
1068	SMARCA4_NPC	SMARCA4	NUP205	Q92621	TRUE	1.77835	0.0379349	0.0458476	FALSE	0.000196634	3	-1.96683	-4.41197	-3.29124	-5.30225	-2.91694	-3.79586	FALSE	TRUE	TRUE	TRUE	FALSE	FALSE
1069	SMARCA4_NPC	SMARCA4	ADAR	P55265	FALSE	1.77799	0.220727	0.237182	FALSE	0.000196634	3	-0.381871	-5.37775	-3.58992	-2.59877	-2.34225	-3.67149	FALSE	TRUE	TRUE	TRUE	FALSE	TRUE
1070	SMARCA4_NPC	SMARCA4	RREB1	Q92766	TRUE	1.77599	0.00642364	0.00870728	FALSE	0.000196634	4	-1.38187	-3.9007	-2.01487	-3.8914	-3.66418	-3.58065	FALSE	TRUE	FALSE	TRUE	FALSE	TRUE
1071	SMARCA4_NPC	SMARCA4	ZNF219	Q9P2Y4	FALSE	1.73816	0.106574	0.120662	FALSE	0.000196634	4	-4.86236	-4.21957	-1.10798	-3.7367	-0.534894	-2.41761	TRUE	TRUE	FALSE	TRUE	FALSE	TRUE
1072	SMARCA4_NPC	SMARCA4	RIOK2	Q9BVS4	TRUE	1.69732	0.0749518	0.0860127	TRUE	0.000196634	2	-1.3388	-3.00114	-1.42991	-3.92761	-5.9501	-4.48801	FALSE	TRUE	FALSE	TRUE	TRUE	TRUE
1073	SMARCA4_NPC	SMARCA4	SLC25A3	Q00325	TRUE	1.68104	0.0156377	0.0198324	FALSE	0.000196634	2	2.02495	-4.39707	2.27668	0.226533	1.42025	1.11103	FALSE	TRUE	FALSE	FALSE	FALSE	FALSE
1074	SMARCA4_NPC	SMARCA4	POLRMT	O00411	TRUE	1.67478	0.00843488	0.0111772	FALSE	0.000196634	2	-3.53874	-5.01137	-3.01487	-5.30832	-4.11398	-5.32096	FALSE	TRUE	FALSE	TRUE	FALSE	TRUE
1075	SMARCA4_NPC	SMARCA4	YWHAQ	P27348	FALSE	1.6702	0.141421	0.15681	FALSE	0.000196634	2	-1.67138	-3.00272	-1.39038	-5.10282	-4.11817	-4.08497	FALSE	TRUE	FALSE	TRUE	TRUE	TRUE
1076	SMARCA4_NPC	SMARCA4	PELP1	Q8IZL8	TRUE	1.64938	0.00782342	0.0104371	FALSE	0.000196634	3	-2.42626	-4.02708	-2.59984	-3.59773	-1.44916	-4.10452	FALSE	TRUE	FALSE	TRUE	FALSE	TRUE
1077	SMARCA4_NPC	SMARCA4	RPS16	P62249	TRUE	1.62452	0.00280407	0.00418487	FALSE	0.000196634	9	6.19487	4.05945	5.40157	3.84219	5.66418	4.48543	FALSE	FALSE	FALSE	FALSE	FALSE	FALSE
1078	SMARCA4_NPC	SMARCA4	NEURL4	Q96JN8	TRUE	1.61823	0.0567721	0.066572	FALSE	0.000196634	4	-1.3388	-4.09927	-4.8153	-3.11296	-1.90168	-4.34337	FALSE	TRUE	TRUE	TRUE	FALSE	TRUE
1079	SMARCA4_NPC	SMARCA4	EBF2	Q9HAK2	FALSE	1.61443	0.10408	0.118064	FALSE	0.000196634	2	-1.10434	-3.24963	-0.985126	-2.7142	-4.70086	-4.45099	FALSE	TRUE	FALSE	TRUE	TRUE	TRUE
1080	SMARCA4_NPC	SMARCA4	YTHDF3	Q7Z739	TRUE	1.61181	0.0378058	0.0457852	FALSE	0.000196634	2	-0.104337	-4.15292	-2.01487	-3.42126	-5.62584	-3.30607	FALSE	TRUE	FALSE	TRUE	TRUE	TRUE
1081	SMARCA4_NPC	SMARCA4	RBM4B	Q9BQ04	FALSE	1.58226	0.146649	0.162303	FALSE	0.000196634	2	-2.51937	-4.0598	-0.871916	-3.35199	-5.43428	-5.2285	FALSE	TRUE	FALSE	TRUE	TRUE	TRUE
1082	SMARCA4_NPC	SMARCA4	ZNF281	Q9Y2X9	TRUE	1.58132	0.0407391	0.0489367	FALSE	0.000196634	3	-2.03395	-4.63179	-3.53472	-5.06975	-3.32178	-3.93286	FALSE	TRUE	TRUE	TRUE	FALSE	TRUE
1083	SMARCA4_NPC	SMARCA4	RPS25	P62851	TRUE	1.54482	0.00357796	0.00519552	TRUE	0.000196634	5	5.67702	3.51011	5.53587	3.68173	4.40114	4.10434	FALSE	FALSE	FALSE	FALSE	FALSE	FALSE
1084	SMARCA4_NPC	SMARCA4	SNRPB	P14678	TRUE	1.53585	0.0298511	0.0369079	FALSE	0.000196634	2	-2.8413	-3.97292	-1.74186	-4.60675	-6.52586	-4.55205	FALSE	TRUE	FALSE	TRUE	TRUE	TRUE
1085	SMARCA4_NPC	SMARCA4	RBM39	Q14498	TRUE	1.52581	0.0216352	0.0272051	FALSE	0.000196634	9	2.5961	0.385221	2.87184	1.40162	1.17232	0.400538	FALSE	FALSE	FALSE	FALSE	FALSE	FALSE
1086	SMARCA4_NPC	SMARCA4	RPS17	P08708	TRUE	1.51504	0.00100607	0.00162456	TRUE	0.000196634	4	3.80255	1.95991	3.35145	2.17923	3.36215	1.83188	FALSE	FALSE	FALSE	FALSE	FALSE	FALSE
1087	SMARCA4_NPC	SMARCA4	MPHOSPH6	Q99547	FALSE	1.50347	0.134738	0.149963	TRUE	0.000196634	2	-0.811555	-4.74515	-1.95598	-2.9766	-3.82208	-3.37828	FALSE	TRUE	FALSE	TRUE	TRUE	TRUE
1088	SMARCA4_NPC	SMARCA4	GRWD1	Q9BQ67	TRUE	1.48306	0.0853088	0.0973311	TRUE	0.000196634	2	-1.42626	-3.76845	-0.741855	-2.4193	-3.97769	-3.53141	FALSE	TRUE	FALSE	TRUE	TRUE	TRUE
1089	SMARCA4_NPC	SMARCA4	NOL4L	A0A087X0N3	TRUE	1.46165	0.0300831	0.0371171	FALSE	0.000196634	2	-1.72583	-3.71747	-3.1404	-4.33577	-3.18613	-4.60435	FALSE	TRUE	FALSE	TRUE	FALSE	TRUE
1090	SMARCA4_NPC	SMARCA4	NUMBL	Q9Y6R0	TRUE	1.46038	0.0458074	0.0547332	FALSE	0.000196634	2	-1.9027	-3.52406	-2.07627	-4.45571	-4.79185	-3.76321	FALSE	TRUE	FALSE	TRUE	TRUE	TRUE
1091	SMARCA4_NPC	SMARCA4	RPS5	P46782	TRUE	1.44408	0.0049512	0.00691764	FALSE	0.000196634	3	3.67702	1.853	3.35145	2.0537	2.69589	1.48543	FALSE	FALSE	FALSE	FALSE	FALSE	FALSE
1092	SMARCA4_NPC	SMARCA4	RPS3	P23396	TRUE	1.44011	0.00140328	0.00218823	TRUE	0.000196634	12	5.67702	3.82499	5.53587	4.0537	5.24914	4.26303	FALSE	FALSE	FALSE	FALSE	FALSE	FALSE
1093	SMARCA4_NPC	SMARCA4	ASCC3	Q8N3C0	TRUE	1.43343	0.0753659	0.0863202	FALSE	0.000196634	5	-1.14086	-2.99826	-2.07627	-4.27055	-3.36742	-3.61604	FALSE	TRUE	FALSE	TRUE	TRUE	TRUE
1094	SMARCA4_NPC	SMARCA4	EIF4A1	P60842	FALSE	1.427	0.320166	0.337579	FALSE	0.000196634	2	-2.42626	-4.3917	-0.818476	-2.66787	-4.99015	-5.45632	FALSE	TRUE	FALSE	TRUE	TRUE	TRUE
1095	SMARCA4_NPC	SMARCA4	RPS28	P62857	TRUE	1.42057	0.0191802	0.0242212	TRUE	0.000196634	2	1.21759	0.385221	1.42253	-3.32046	1.92721	0.526069	FALSE	FALSE	FALSE	TRUE	FALSE	FALSE
1096	SMARCA4_NPC	SMARCA4	DNAJB6	O75190	TRUE	1.41294	0.0386048	0.0464673	FALSE	0.000196634	2	-2.25634	-4.35592	-3.59984	-4.72979	-2.83157	-3.84087	FALSE	TRUE	FALSE	TRUE	TRUE	TRUE
1097	SMARCA4_NPC	SMARCA4	EBF3	Q9H4W6	FALSE	1.39848	0.111346	0.125583	FALSE	0.000196634	2	-1.9027	-3.31108	-1.07627	-4.27296	-3.20315	-2.79352	FALSE	TRUE	FALSE	TRUE	TRUE	TRUE
1098	SMARCA4_NPC	SMARCA4	RFC5	P40937	FALSE	1.38656	0.117604	0.132388	FALSE	0.000196634	3	-1.25634	-2.79491	-2.07627	-3.96504	-3.55892	-4.29127	FALSE	TRUE	FALSE	TRUE	TRUE	TRUE
1099	SMARCA4_NPC	SMARCA4	MARK3	P27448	TRUE	1.38283	0.0320765	0.0392768	FALSE	0.000196634	2	-1.42626	-2.91498	-1.59984	-3.20584	-4.18613	-3.61743	FALSE	TRUE	FALSE	TRUE	FALSE	TRUE
1100	SMARCA4_NPC	SMARCA4	KMT2D	O14686	TRUE	1.37831	0.00922936	0.0120944	FALSE	0.000196634	3	-2.10434	-3.43319	-2.42991	-3.89448	-2.06214	-3.44124	FALSE	TRUE	FALSE	TRUE	FALSE	TRUE
1101	SMARCA4_NPC	SMARCA4	RBM34	P42696	TRUE	1.35503	0.0639519	0.0739639	FALSE	0.000196634	2	-0.902703	-2.82633	-2.07627	-3.82455	-3.81158	-3.64356	FALSE	TRUE	FALSE	TRUE	TRUE	TRUE
1102	SMARCA4_NPC	SMARCA4	UQCRC2	P22695	TRUE	1.3414	0.0317658	0.0390303	FALSE	0.000196634	2	-2.61891	-4.17259	-1.47055	-3.93314	-4.44518	-3.77538	FALSE	TRUE	FALSE	TRUE	TRUE	TRUE
1103	SMARCA4_NPC	SMARCA4	HELB	Q8NG08	FALSE	1.32433	0.165235	0.181176	FALSE	0.000196634	3	-0.966833	-4.22552	-2.35191	-3.8048	-3.27577	-2.53719	FALSE	TRUE	FALSE	TRUE	TRUE	TRUE
1104	SMARCA4_NPC	SMARCA4	ARF4	P18085	TRUE	1.31816	0.0833157	0.095241	FALSE	0.000196634	2	-1.96683	-2.8592	-3.1404	-3.51335	-2.25238	-4.97427	FALSE	TRUE	FALSE	TRUE	TRUE	TRUE
1105	SMARCA4_NPC	SMARCA4	LUC7L3	O95232	TRUE	1.31516	0.0243419	0.030479	FALSE	0.000196634	2	-0.966833	-2.28184	-4.22655	-2.24224	-0.342249	-2.32193	FALSE	FALSE	TRUE	FALSE	FALSE	FALSE
1106	SMARCA4_NPC	SMARCA4	UPF3B	Q9BZI7	FALSE	1.29129	0.212161	0.229227	FALSE	0.000196634	2	-4.65826	-5.23663	-3.01487	-3.36243	-1.50575	-4.45371	TRUE	TRUE	FALSE	TRUE	FALSE	TRUE
1107	SMARCA4_NPC	SMARCA4	PYM1	Q9BRP8	FALSE	1.26562	0.119146	0.133869	FALSE	0.000196634	2	-5.57827	-3.7549	-2.69295	-4.29399	-2.24271	-4.97253	FALSE	TRUE	FALSE	TRUE	FALSE	TRUE
1108	SMARCA4_NPC	SMARCA4	CSNK1A1	P48729	TRUE	1.26021	0.0244273	0.0305212	FALSE	0.000196634	2	-2.25634	-3.56549	-2.01487	-3.42473	-4.0333	-3.55954	FALSE	TRUE	FALSE	TRUE	TRUE	TRUE
1109	SMARCA4_NPC	SMARCA4	SRBD1	Q8N5C6	FALSE	1.24498	0.275417	0.291705	FALSE	0.000196634	3	-6.16323	-4.69729	-1.59984	-3.52894	-3.06214	-5.60172	FALSE	TRUE	FALSE	TRUE	FALSE	TRUE
1110	SMARCA4_NPC	SMARCA4	CSNK2A1	P68400	FALSE	1.24456	0.217628	0.234277	FALSE	0.000196634	2	-1.56828	-3.18717	-3.69295	-3.10704	-2.87725	-5.57797	FALSE	TRUE	FALSE	TRUE	TRUE	TRUE
1111	SMARCA4_NPC	SMARCA4	TRIM33	Q9UPN9	FALSE	1.23243	0.167556	0.183381	TRUE	0.000196634	3	-0.934412	-3.33398	-2.51237	-2.82974	-3.40544	-4.3858	FALSE	TRUE	FALSE	TRUE	FALSE	TRUE
1112	SMARCA4_NPC	SMARCA4	ATXN2	Q99700	TRUE	1.23089	0.0519659	0.0615468	TRUE	0.000196634	2	-2.3388	-4.25887	-3.01487	-3.87215	-3.7534	-4.66871	FALSE	TRUE	FALSE	TRUE	TRUE	TRUE
1113	SMARCA4_NPC	SMARCA4	KRI1	Q8N9T8	FALSE	1.1912	0.129032	0.143883	TRUE	0.000196634	2	-0.360176	-3.14935	-2.59984	-4.01847	-5.07921	-4.20558	FALSE	TRUE	FALSE	TRUE	FALSE	TRUE
1114	SMARCA4_NPC	SMARCA4	GTF2IRD1	Q9UHL9	FALSE	1.17692	0.122827	0.137743	FALSE	0.000196634	2	-3.77091	-3.90295	-2.51237	-3.42285	-2.1496	-4.63787	FALSE	TRUE	FALSE	TRUE	FALSE	TRUE
1115	SMARCA4_NPC	SMARCA4	DDX10	Q13206	TRUE	1.16438	0.0458425	0.0547332	TRUE	0.000196634	3	-2.3388	-3.86925	-2.79248	-4.3559	-4.11706	-3.79852	FALSE	TRUE	FALSE	TRUE	TRUE	TRUE
1116	SMARCA4_NPC	SMARCA4	SLC16A1	P53985	TRUE	1.1431	0.0495563	0.0589292	FALSE	0.000196634	2	-3.48141	-4.69991	-1.69295	-4.37977	-4.06053	-4.79365	FALSE	TRUE	FALSE	TRUE	TRUE	TRUE
1117	SMARCA4_NPC	SMARCA4	CDKN2AIP	Q9NXV6	FALSE	1.13697	0.155449	0.1714	FALSE	0.000196634	3	-3.10434	-4.90107	-1.84495	-4.09129	-6.60196	-3.73209	FALSE	TRUE	FALSE	TRUE	TRUE	TRUE
1118	SMARCA4_NPC	SMARCA4	DROSHA	Q9NRR4	FALSE	1.11959	0.16058	0.176399	FALSE	0.000196634	3	-2.25634	-4.36834	-1.47055	-3.05896	-4.064	-3.4801	FALSE	TRUE	FALSE	TRUE	TRUE	TRUE
1119	SMARCA4_NPC	SMARCA4	SOGA1	O94964	FALSE	1.08104	0.320443	0.337579	FALSE	0.000196634	2	-1.9027	-5.79626	-4.35709	-3.05887	-4.47153	-5.11932	FALSE	TRUE	TRUE	TRUE	FALSE	TRUE
1120	SMARCA4_NPC	SMARCA4	EPB41L3	Q9Y2J2	FALSE	1.0581	0.225718	0.242104	FALSE	0.000196634	2	-2.51937	-5.36409	-4.03912	-4.66317	-3.56464	-3.27017	FALSE	TRUE	FALSE	TRUE	FALSE	TRUE
1121	SMARCA4_NPC	SMARCA4	DLL3	Q9NYJ7	FALSE	1.02022	0.27512	0.291705	FALSE	0.000196634	2	-1.47207	-4.19901	-1.79248	-3.35363	-3.63864	-2.4112	FALSE	TRUE	FALSE	TRUE	FALSE	FALSE
1122	SMARCA4_NPC	SMARCA4	EFTUD2	Q15029	FALSE	1.0166	0.15765	0.173503	FALSE	0.000196634	2	-1.78241	-4.711	-3.67623	-4.67438	-4.04527	-3.63016	FALSE	TRUE	TRUE	TRUE	FALSE	TRUE
1123	SMARCA4_NPC	SMARCA4	TUBA1B	P68363	TRUE	0.988504	0.0256832	0.0319553	FALSE	0.000196634	4	4.12448	2.40049	3.85137	2.84219	3.61527	4.48543	FALSE	FALSE	FALSE	FALSE	FALSE	FALSE
1124	SMARCA4_NPC	SMARCA4	DBN1	Q16643	FALSE	0.969766	0.239778	0.256255	FALSE	0.000196634	4	-0.140863	-3.03186	-1.01487	-2.16695	-2.69017	-1.55639	FALSE	FALSE	FALSE	FALSE	FALSE	FALSE
1125	SMARCA4_NPC	SMARCA4	NFIL3	Q16649	FALSE	0.938363	0.213644	0.230408	FALSE	0.000196634	2	-2.61891	-4.38348	-1.64564	-3.02941	-2.95403	-2.62079	FALSE	TRUE	FALSE	TRUE	TRUE	TRUE
1126	SMARCA4_NPC	SMARCA4	BAZ1A	Q9NRL2	FALSE	0.915609	0.195152	0.211624	FALSE	0.000196634	4	-2.8413	-3.06521	-1.47055	-4.18696	-3.76713	-3.72955	FALSE	TRUE	FALSE	TRUE	TRUE	TRUE
1127	SMARCA4_NPC	SMARCA4	TDRD3	Q9H7E2	FALSE	0.897937	0.367721	0.384642	FALSE	0.000196634	3	-2.8413	-4.47222	-0.669099	-2.77609	-6.36899	-3.97005	FALSE	TRUE	FALSE	TRUE	TRUE	TRUE
1128	SMARCA4_NPC	SMARCA4	ZNF512	Q96ME7	FALSE	0.876719	0.123287	0.137997	FALSE	0.000196634	2	-2.96683	-3.38591	-3.43443	-3.97992	-2.44916	-4.11476	FALSE	TRUE	TRUE	TRUE	FALSE	TRUE
1129	SMARCA4_NPC	SMARCA4	RPL23	P62829	FALSE	0.856473	0.269117	0.286573	FALSE	0.000196634	2	4.02495	1.73752	3.85137	3.0537	-3.67832	2.48543	FALSE	FALSE	FALSE	FALSE	TRUE	FALSE
1130	SMARCA4_NPC	SMARCA4	DPPA4	Q7L190	FALSE	0.853388	0.472512	0.490781	FALSE	0.000196634	2	-1.14086	-4.61883	-2.35191	-2.3873	-6.1912	-4.13064	FALSE	TRUE	FALSE	TRUE	TRUE	TRUE
1131	SMARCA4_NPC	SMARCA4	GTF3C5	Q9Y5Q8	FALSE	0.813044	0.271428	0.288514	FALSE	0.000196634	2	-2.25634	-4.13264	-1.79248	-3.36224	-3.93351	-2.88438	FALSE	TRUE	FALSE	TRUE	TRUE	TRUE
1132	SMARCA4_NPC	SMARCA4	TUBB4A	P04350	TRUE	0.731061	0.0599452	0.0700151	FALSE	0.000196634	8	4.21759	2.95991	4.13148	3.40162	2.52988	3.32193	FALSE	FALSE	FALSE	FALSE	FALSE	FALSE
1133	SMARCA4_NPC	SMARCA4	DDX47	Q9H0S4	FALSE	0.711182	0.185111	0.201846	FALSE	0.000196634	2	-1.72583	-3.38509	-2.69295	-3.23948	-4.41454	-3.5879	FALSE	TRUE	FALSE	TRUE	TRUE	TRUE
1134	SMARCA4_NPC	SMARCA4	TUBB	P07437	TRUE	0.709778	0.0542216	0.0638346	TRUE	0.000196634	8	5.12448	3.82499	4.79891	4.34915	4.58172	4.20163	FALSE	FALSE	FALSE	FALSE	FALSE	FALSE
1135	SMARCA4_NPC	SMARCA4	IMMT	Q16891	FALSE	0.707408	0.240688	0.256763	FALSE	0.000196634	3	-2.61891	-2.95904	-2.07627	-3.49202	-3.49425	-3.8606	FALSE	TRUE	FALSE	TRUE	FALSE	TRUE
1136	SMARCA4_NPC	SMARCA4	TSR1	Q2NL82	FALSE	0.696977	0.564679	0.582417	TRUE	0.000196634	2	-2.3388	-2.4955	-1.95598	-3.58091	-4.9031	-5.2124	FALSE	TRUE	FALSE	TRUE	TRUE	TRUE
1137	SMARCA4_NPC	SMARCA4	EEF1A1	P68104	TRUE	0.689175	0.0614371	0.071616	TRUE	0.000196634	7	3.08549	1.30637	2.97002	2.40162	3.21672	2.848	FALSE	FALSE	FALSE	FALSE	FALSE	FALSE
1138	SMARCA4_NPC	SMARCA4	PTBP2	Q9UKA9	FALSE	0.683213	0.424421	0.442386	FALSE	0.000196634	3	-2.96683	-4.40444	-1.79248	-4.03115	-4.4755	-2.84887	FALSE	TRUE	FALSE	TRUE	TRUE	TRUE
1139	SMARCA4_NPC	SMARCA4	RBBP5	Q15291	FALSE	0.59289	0.366347	0.383885	FALSE	0.000196634	2	-3.58623	-3.21546	-3.94448	-4.25639	-2.06214	-4.046	TRUE	TRUE	FALSE	TRUE	FALSE	TRUE
1140	SMARCA4_NPC	SMARCA4	AP2A2	O94973	FALSE	0.569382	0.54879	0.569008	FALSE	0.000196634	4	-2.92013	-3.90786	-1.79248	-2.64127	-4.56464	-4.43627	TRUE	TRUE	FALSE	TRUE	FALSE	TRUE
1141	SMARCA4_NPC	SMARCA4	NCBP3	Q53F19	FALSE	0.56634	0.432824	0.45035	FALSE	0.000196634	2	-4.4831	-4.05282	-2.20752	-3.49548	-3.77109	-4.71222	TRUE	TRUE	FALSE	TRUE	FALSE	TRUE
1142	SMARCA4_NPC	SMARCA4	MYL6	P60660	FALSE	0.548766	0.299992	0.317165	FALSE	0.000196634	4	-0.381871	-1.46893	-0.190445	-0.820773	-6.34793	-1.18442	FALSE	FALSE	FALSE	FALSE	TRUE	FALSE
1143	SMARCA4_NPC	SMARCA4	RPS23	P62266	FALSE	0.450696	0.190968	0.207467	FALSE	0.000196634	2	4.21759	3.61199	4.21395	3.76419	1.25979	3.37851	FALSE	FALSE	FALSE	FALSE	FALSE	FALSE
1144	SMARCA4_NPC	SMARCA4	ZFHX2	Q9C0A1	FALSE	0.375582	0.562622	0.581408	FALSE	0.000196634	2	-3.30525	-4.14643	-3.8994	-3.30179	-4.24213	-6.60948	FALSE	TRUE	FALSE	TRUE	TRUE	TRUE
1145	SMARCA4_NPC	SMARCA4	HSP90AA1	P07900	FALSE	0.364006	0.655648	0.671556	FALSE	0.000196634	2	-2.03395	-4.16589	-2.27791	-2.0052	-0.792052	-0.643856	FALSE	TRUE	FALSE	FALSE	FALSE	FALSE
1146	SMARCA4_NPC	SMARCA4	NOP53	Q9NZM5	FALSE	0.349916	0.680052	0.694146	FALSE	0.000196634	3	-3.55837	-3.707	-0.470553	-4.37519	-4.53955	-2.88348	FALSE	TRUE	FALSE	TRUE	TRUE	TRUE
1147	SMARCA4_NPC	SMARCA4	FAM120A	Q9NZB2	FALSE	0.32876	0.562716	0.581408	FALSE	0.000196634	2	-2.96683	-3.20817	-3.92176	-3.46011	-3.1566	-4.36319	FALSE	TRUE	FALSE	TRUE	TRUE	TRUE
1148	SMARCA4_NPC	SMARCA4	RPL35	P42766	FALSE	0.319639	0.6603	0.675151	TRUE	0.000196634	4	5.30505	3.51011	5.53587	5.23812	3.63176	4.76553	FALSE	FALSE	FALSE	FALSE	FALSE	FALSE
1149	SMARCA4_NPC	SMARCA4	CALU	O43852	FALSE	0.278714	0.652516	0.670673	FALSE	0.000196634	2	-2.8413	-4.26485	-3.65498	-2.93062	-4.01936	-4.15632	FALSE	TRUE	FALSE	TRUE	TRUE	TRUE
1150	SMARCA4_NPC	SMARCA4	MYH10	P35580	FALSE	0.26583	0.605236	0.623161	FALSE	0.000196634	12	1.98313	0.896721	1.42253	1.91619	2.34225	2.1375	FALSE	FALSE	FALSE	FALSE	FALSE	FALSE
1151	SMARCA4_NPC	SMARCA4	SRRM2	Q9UQ35	FALSE	0.220024	0.846434	0.855115	TRUE	0.000196634	9	1.5961	-1.16937	0.970019	-0.0272239	-3.11398	1.05658	FALSE	FALSE	FALSE	FALSE	FALSE	FALSE
1152	SMARCA4_NPC	SMARCA4	SPATS2L	Q9NUQ6	FALSE	0.217047	0.721111	0.732262	FALSE	0.000196634	3	-2.3388	-3.21077	-3.77202	-4.14218	-4.34225	-4.07658	FALSE	TRUE	FALSE	TRUE	FALSE	TRUE
1153	SMARCA4_NPC	SMARCA4	ZC3HAV1	Q7Z2W4	FALSE	0.203676	0.849825	0.857076	FALSE	0.000196634	4	0.0494687	-4.25553	-5.76615	-3.91037	-3.28171	-2.28956	FALSE	TRUE	TRUE	TRUE	FALSE	TRUE
1154	SMARCA4_NPC	SMARCA4	TUBA3C	P0DPH7	FALSE	0.177455	0.718908	0.731281	FALSE	0.000196634	8	4.67702	3.82499	4.99822	4.45225	4.07921	4.94486	FALSE	FALSE	FALSE	FALSE	FALSE	FALSE
1155	SMARCA4_NPC	SMARCA4	TRIP12	Q14669	FALSE	0.117869	0.865796	0.870213	FALSE	0.000196634	2	-2.72583	-4.0821	-2.8994	-3.38157	-6.20722	-2.97841	FALSE	TRUE	FALSE	TRUE	TRUE	TRUE
1156	SMARCA4_NPC	SMARCA4	TUBB8B	A6NNZ2	FALSE	0.0738501	0.862475	0.868352	FALSE	0.000196634	4	3.18107	2.40049	3.00749	2.76419	-2.53885	3	FALSE	FALSE	FALSE	FALSE	TRUE	FALSE
1157	SMARCA4_NPC	SMARCA4	RPS18	P62269	FALSE	0.0263096	0.935426	0.937012	TRUE	0.000196634	10	5.60991	5.05945	5.68788	5.50116	4.58172	5.58496	FALSE	FALSE	FALSE	FALSE	FALSE	FALSE
1158	SMARCA4_NPC	SMARCA4	TCOF1	Q13428	FALSE	-0.0436541	0.961602	0.961602	FALSE	0.000196634	3	-4.02027	-2.74374	-2.69295	-5.16907	-4.50485	-3.1743	FALSE	TRUE	FALSE	TRUE	TRUE	TRUE
1159	SMARCA4_NPC	SMARCA4	DDB1	Q16531	FALSE	-0.0865083	0.889094	0.892113	FALSE	0.000196634	9	0.802554	0.0400852	0.529447	-0.204102	-2.44916	0.847997	FALSE	FALSE	FALSE	FALSE	FALSE	FALSE
1160	SMARCA4_NPC	SMARCA4	ATP5F1A	P25705	FALSE	-0.186892	0.70592	0.719308	FALSE	0.000196634	5	0.188445	-0.584406	-0.927411	0.359799	-0.690172	-0.643856	FALSE	FALSE	FALSE	FALSE	FALSE	FALSE
1161	SMARCA4_NPC	SMARCA4	NEUROD1	Q13562	FALSE	-0.203225	0.770537	0.779773	TRUE	0.000196634	2	-2.72583	-3.49969	-4.27791	-4.66147	-5.2236	-3.74388	FALSE	TRUE	FALSE	TRUE	FALSE	TRUE
1162	SMARCA4_NPC	SMARCA4	RPL38	P63173	FALSE	-0.249982	0.42216	0.440807	TRUE	0.000196634	5	2.67702	2.40049	2.27668	2.98658	2.63176	2.926	FALSE	FALSE	FALSE	FALSE	FALSE	FALSE
1163	SMARCA4_NPC	SMARCA4	PLD3	Q8IV08	FALSE	-0.36073	0.653829	0.670856	FALSE	0.000196634	2	0.480626	0.713275	-0.470553	-0.0272239	-1.24271	-0.836501	FALSE	FALSE	FALSE	FALSE	FALSE	FALSE
1164	SMARCA4_NPC	SMARCA4	HSPA9	P38646	FALSE	-0.402556	0.204312	0.221151	FALSE	0.000196634	14	3.48063	3.95991	3.74446	4.02053	3.95368	4.40599	FALSE	FALSE	FALSE	FALSE	FALSE	FALSE
1165	SMARCA4_NPC	SMARCA4	SRRM1	Q8IYB3	FALSE	-0.661747	0.744769	0.754989	FALSE	0.000196634	3	0.355095	-4.61489	-1.84495	0.0272239	-4.72691	0.356144	FALSE	TRUE	FALSE	FALSE	TRUE	FALSE
1166	SMARCA4_NPC	SMARCA4	FANCM	Q8IYD8	FALSE	-0.730043	0.179612	0.196212	FALSE	0.000196634	2	-4.04775	-3.46947	-4.1404	-4.12799	-5.21745	-3.40862	FALSE	TRUE	FALSE	TRUE	TRUE	TRUE
1167	SMARCA4_NPC	SMARCA4	ESRRA	P11474	FALSE	-0.755402	0.338961	0.356452	FALSE	0.000196634	2	-4.25002	-3.90005	-3.69295	-4.52301	-6.28567	-3.20155	TRUE	TRUE	FALSE	TRUE	FALSE	TRUE
1168	SMARCA4_NPC	SMARCA4	PHGDH	O43175	FALSE	-1.04679	0.358329	0.37615	FALSE	0.000196634	2	-2.8413	-2.18752	-2.69295	-1.43488	-5.49387	-4.26534	FALSE	FALSE	FALSE	FALSE	TRUE	FALSE
1169	SMARCA4_NPC	SMARCA4	LUC7L2	Q9Y383	FALSE	-1.04927	0.137818	0.153102	FALSE	0.000196634	4	0.355095	0.15256	-1.1404	0.0796913	-0.564642	1.5656	FALSE	FALSE	FALSE	FALSE	FALSE	FALSE
1170	SMARCA4_NPC	SMARCA4	MYL12B	O14950	FALSE	-1.2647	0.0954604	0.108494	FALSE	0.000196634	5	-1.06871	0.0400852	0.422532	-0.268232	-5.09545	0.815575	FALSE	FALSE	FALSE	FALSE	TRUE	FALSE
1171	SMARCA4_NPC	SMARCA4	LUC7L	Q9NQ29	FALSE	-1.26887	0.0479532	0.0571378	FALSE	0.000196634	3	-2.42626	-0.777051	-0.140405	-1.26823	-4.2236	-1.42663	FALSE	FALSE	FALSE	FALSE	FALSE	FALSE
1172	SMARCA4_NPC	SMARCA4	MYH9	P35579	FALSE	-1.45315	0.0132544	0.0169553	FALSE	0.000196634	10	-1.25634	0.385221	-0.156893	0.972776	-0.477179	1.11103	FALSE	FALSE	FALSE	FALSE	FALSE	FALSE
1173	SMARCA4_NPC	SMARCA4	PCMT1	P22061	FALSE	-1.79525	0.00233529	0.00351185	FALSE	0.000196634	11	2.38752	3.67612	2.47698	3.76419	0.631756	4.3505	FALSE	FALSE	FALSE	FALSE	FALSE	FALSE
1174	SMARCA4_NPC	SMARCA4	PUF60	Q9UHX1	FALSE	-1.83234	0.22716	0.243209	FALSE	0.000196634	4	-1.38187	-4.10287	-1.69295	0.442261	-5.07503	0.678072	FALSE	TRUE	FALSE	FALSE	TRUE	FALSE
1175	SMARCA4_NPC	SMARCA4	VIM	P08670	FALSE	-2.23706	9.49193710316438e-05	0.000215759	FALSE	0.000196634	14	2.41923	4.32248	2.3368	4.42715	1.75729	4.63227	FALSE	FALSE	FALSE	FALSE	FALSE	FALSE
1176	SMARCA4_NPC	SMARCA4	FAU	P62861	FALSE	-2.41351	5.83034468308439e-05	0.00014539	FALSE	0.000196634	2	5.42704	6.56195	5.04402	7.61663	5.13811	8.02237	FALSE	FALSE	FALSE	FALSE	FALSE	FALSE
1177	SMARCA4_NPC	SMARCA4	NEFL	P07196	FALSE	-2.44579	0.000462678	0.000821149	FALSE	0.000196634	10	1.06559	3.51011	1.80955	3.63866	1.34225	4.40599	FALSE	FALSE	FALSE	FALSE	FALSE	FALSE
1178	SMARCA4_NPC	SMARCA4	MB21D2	Q8IYB1	FALSE	-2.61317	9.14852228053266e-05	0.000209565	FALSE	0.000196634	9	-0.23644	2.61199	1.04402	2.76419	0.154177	2.926	FALSE	FALSE	FALSE	FALSE	FALSE	FALSE
1179	SMARCA4_NPC	SMARCA4	ATP5F1B	P06576	FALSE	-2.62446	0.0303151	0.0373254	FALSE	0.000196634	4	-3.86555	-1.86194	-4.92176	-0.727664	-1.56464	0.111031	FALSE	FALSE	FALSE	FALSE	FALSE	FALSE
1180	SMARCA4_NPC	SMARCA4	PLEC	Q15149	FALSE	-2.65021	0.00120232	0.00188982	FALSE	0.000196634	4	-2.8413	-2.30147	-6.11441	-1.92031	-4.74383	-2.05889	FALSE	FALSE	FALSE	FALSE	TRUE	FALSE
1181	SMARCA4_NPC	SMARCA4	NEFM	P07197	FALSE	-3.00498	0.000998489	0.00162117	FALSE	0.000196634	25	1.53952	7.81434	2.24565	4.47691	2.56464	4.74416	FALSE	FALSE	FALSE	FALSE	FALSE	FALSE
1182	SMARCA4_NPC	SMARCA4	INA	Q16352	FALSE	-3.15197	0.000108911	0.00024198	FALSE	0.000196634	12	0.983126	3.51011	1.04402	3.63866	-0.0621412	4.32193	FALSE	FALSE	FALSE	FALSE	FALSE	FALSE
1183	SMARCA4_NPC	SMARCA4	NES	P48681	FALSE	-3.25343	6.69334147219547e-05	0.000164824	FALSE	0.000196634	26	0.703018	3.47449	0.307054	3.72355	0.872764	6.58496	FALSE	FALSE	FALSE	FALSE	FALSE	FALSE
1184	SMARCB1_NPC	SMARCB1	ARID1A	O14497	TRUE	15.564	1.60055773231983e-11	5.05776243413068e-09	TRUE	0.00242737	82	10.3042	-5.23732	10.3209	-3.75375	10.3548	-6.70587	FALSE	TRUE	FALSE	TRUE	FALSE	TRUE
1185	SMARCB1_NPC	SMARCB1	SMARCB1	Q12824	TRUE	14.1912	1.92246347742926e-10	1.09335787908907e-08	FALSE	0.00242737	14	9.47704	-4.7355	9.29441	-3.56658	9.59583	-5.24501	FALSE	TRUE	FALSE	TRUE	FALSE	TRUE
1186	SMARCB1_NPC	SMARCB1	SMARCA4	P51532	TRUE	13.9649	1.45131436073371e-11	5.05776243413068e-09	TRUE	0.00242737	38	9.65212	-4.20553	9.82492	-4.36429	9.82139	-4.00334	FALSE	TRUE	FALSE	TRUE	FALSE	TRUE
1187	SMARCB1_NPC	SMARCB1	SMARCD1	Q96GM5	TRUE	13.8117	4.39362234374167e-11	5.99866054899461e-09	TRUE	0.00242737	22	8.88039	-5.11359	9.03137	-4.45214	8.82139	-4.90069	FALSE	TRUE	FALSE	TRUE	FALSE	TRUE
1188	SMARCB1_NPC	SMARCB1	SMARCC1	Q92922	TRUE	13.6414	3.31894087917051e-11	5.99866054899461e-09	TRUE	0.00242737	39	9.93223	-3.48457	10.3209	-3.58289	9.93102	-3.72412	FALSE	TRUE	FALSE	TRUE	FALSE	TRUE
1189	SMARCB1_NPC	SMARCB1	ACTL6A	O96019	TRUE	13.6197	5.88392332970118e-11	6.19773257395191e-09	TRUE	0.00242737	17	8.6103	-4.93237	8.74897	-3.62046	8.70275	-5.38379	FALSE	TRUE	FALSE	TRUE	FALSE	TRUE
1190	SMARCB1_NPC	SMARCB1	SMARCE1	Q969G3	TRUE	13.3976	1.59688526307586e-09	3.60439816522838e-08	TRUE	0.00242737	24	9.52284	-3.67853	9.29441	-4.06132	9.0329	-5.19909	FALSE	TRUE	FALSE	TRUE	FALSE	TRUE
1191	SMARCB1_NPC	SMARCB1	SMARCC2	Q8TAQ2	TRUE	13.236	8.24120954823778e-11	7.0740354859207e-09	TRUE	0.00242737	48	9.19527	-3.91127	9.37241	-3.57539	9.40636	-4.83585	FALSE	TRUE	FALSE	TRUE	FALSE	TRUE
1192	SMARCB1_NPC	SMARCB1	PBRM1	Q86U86	TRUE	12.6688	4.74577575078688e-11	5.99866054899461e-09	TRUE	0.00242737	56	8.56723	-4.43644	8.62698	-3.60706	8.61786	-4.06476	FALSE	TRUE	FALSE	TRUE	FALSE	TRUE
1193	SMARCB1_NPC	SMARCB1	SMARCA2	P51531	TRUE	12.5609	8.9544752986338e-11	7.0740354859207e-09	TRUE	0.00242737	28	9.07743	-3.11426	9.26744	-3.34545	9.30139	-4.13096	FALSE	TRUE	FALSE	TRUE	FALSE	TRUE
1194	SMARCB1_NPC	SMARCB1	H2BC12	O60814	TRUE	12.2161	1.0918898110391e-08	1.23227564388698e-07	FALSE	0.00242737	5	8.3302	-4.41173	8.49372	-4.13745	7.89539	3.1375	FALSE	TRUE	FALSE	TRUE	FALSE	FALSE
1195	SMARCB1_NPC	SMARCB1	DPF2	Q92785	TRUE	12.1327	1.79078229365717e-10	1.09335787908907e-08	TRUE	0.00242737	14	7.52284	-5.42678	7.62698	-3.75132	7.66093	-4.52912	FALSE	TRUE	FALSE	TRUE	FALSE	TRUE
1196	SMARCB1_NPC	SMARCB1	SMARCD2	Q92925	TRUE	11.2727	3.65112469799479e-10	1.49953981085045e-08	TRUE	0.00242737	15	7.22328	-3.79051	7.34687	-3.79823	7.48036	-4.62323	FALSE	TRUE	FALSE	TRUE	FALSE	TRUE
1197	SMARCB1_NPC	SMARCB1	LIG3	P49916	TRUE	11.1514	2.7825750392619e-10	1.2561338748668e-08	FALSE	0.00242737	32	6.54076	-4.51528	6.74115	-4.72436	6.62658	-3.04814	FALSE	TRUE	FALSE	TRUE	FALSE	TRUE
1198	SMARCB1_NPC	SMARCB1	ARID1B	Q8NFD5	TRUE	11.1275	2.3312275936165e-09	4.28686370531834e-08	TRUE	0.00242737	52	7.91516	-3.22027	7.70944	-2.58787	8.09703	-4.1125	FALSE	TRUE	FALSE	TRUE	FALSE	TRUE
1199	SMARCB1_NPC	SMARCB1	ACTL6B	O94805	TRUE	10.9847	2.07599597295393e-10	1.09335787908907e-08	TRUE	0.00242737	7	6.84477	-4.15177	6.80255	-4.79923	6.85145	-3.92671	FALSE	TRUE	FALSE	TRUE	FALSE	TRUE
1200	SMARCB1_NPC	SMARCB1	RPA1	P27694	TRUE	10.9151	1.2385594178039e-10	8.69743946724518e-09	TRUE	0.00242737	22	7.42973	-3.31012	7.53952	-3.34822	7.57347	-4.76821	FALSE	TRUE	FALSE	TRUE	FALSE	TRUE
1201	SMARCB1_NPC	SMARCB1	NCL	P19338	TRUE	10.7568	5.46865420640423e-10	1.75515765591104e-08	FALSE	0.00242737	19	7.22328	-2.96773	7.44641	-4.34915	7.27391	-3.44222	FALSE	FALSE	FALSE	FALSE	FALSE	FALSE
1202	SMARCB1_NPC	SMARCB1	SMARCD3	Q6STE5	TRUE	10.6215	5.61954249978554e-10	1.75515765591104e-08	TRUE	0.00242737	16	6.84477	-2.67211	6.99895	-3.70848	6.89539	-5.10764	FALSE	TRUE	FALSE	TRUE	FALSE	TRUE
1203	SMARCB1_NPC	SMARCB1	DACH1	Q9UI36	TRUE	10.4608	2.81683636276603e-08	2.17102509910748e-07	FALSE	0.00242737	11	6.81562	-3.80879	6.52137	-3.80806	5.89539	-4.53327	FALSE	TRUE	FALSE	TRUE	FALSE	TRUE
1204	SMARCB1_NPC	SMARCB1	RPLP0	P05388	TRUE	10.4265	4.30502616496237e-09	6.04617008056937e-08	TRUE	0.00242737	9	5.41037	-3.38779	5.80255	-5.14604	5.74339	-4.79386	FALSE	TRUE	FALSE	TRUE	FALSE	TRUE
1205	SMARCB1_NPC	SMARCB1	XRCC5	P13010	TRUE	10.4023	3.72562443695724e-07	1.43572844155913e-06	FALSE	0.00242737	24	5.72447	-2.79565	6.55744	-4.08794	6.66093	-5.62392	FALSE	TRUE	FALSE	TRUE	FALSE	TRUE
1206	SMARCB1_NPC	SMARCB1	RPL7	P18124	TRUE	10.366	6.46354252167219e-10	1.85679948804401e-08	FALSE	0.00242737	12	5.7555	-4.52878	5.8323	-4.91496	5.92396	-3.79586	FALSE	TRUE	FALSE	TRUE	FALSE	FALSE
1207	SMARCB1_NPC	SMARCB1	RPA3	P35244	TRUE	10.3649	1.77079951745761e-09	3.76469002490827e-08	FALSE	0.00242737	5	6.3302	-5.04793	6.21759	-4.09199	6.00643	-3.94545	FALSE	TRUE	FALSE	TRUE	FALSE	TRUE
1208	SMARCB1_NPC	SMARCB1	BRD7	Q9NPI1	TRUE	10.1905	4.0613293634868e-09	5.90942062857285e-08	TRUE	0.00242737	20	5.78588	-4.0876	6.26199	-3.98153	5.92396	-4.53045	FALSE	TRUE	FALSE	TRUE	FALSE	TRUE
1209	SMARCB1_NPC	SMARCB1	XRCC6	P12956	TRUE	10.0819	8.19951821648905e-10	2.25308500557438e-08	TRUE	0.00242737	28	6.17819	-4.88051	6.12448	-3.47263	6.00643	-3.97885	FALSE	TRUE	FALSE	TRUE	FALSE	TRUE
1210	SMARCB1_NPC	SMARCB1	RPL4	P36578	TRUE	10.0539	3.81494207098772e-07	1.45243577642424e-06	TRUE	0.00242737	7	5.72447	-4.37019	5.21759	-1.13026	6.10952	-5.31426	FALSE	TRUE	FALSE	TRUE	FALSE	TRUE
1211	SMARCB1_NPC	SMARCB1	CCDC85C	A6NKD9	TRUE	9.94544	5.8320111984386e-10	1.75515765591104e-08	FALSE	0.00242737	12	6.52284	-3.89822	6.30505	-3.55651	6.339	-3.20922	FALSE	TRUE	FALSE	TRUE	FALSE	TRUE
1212	SMARCB1_NPC	SMARCB1	TMPO	P42166	TRUE	9.94502	4.03357227602179e-10	1.49953981085045e-08	FALSE	0.00242737	23	7.42973	-3.04484	7.53952	-2.495	7.38082	-1.75633	FALSE	TRUE	FALSE	FALSE	FALSE	FALSE
1213	SMARCB1_NPC	SMARCB1	RPL8	P62917	TRUE	9.89771	3.21631882327524e-09	4.95783779587793e-08	FALSE	0.00242737	2	5.52284	-4.21339	6.02495	-4.25632	5.8365	-3.83914	FALSE	TRUE	FALSE	TRUE	FALSE	TRUE
1214	SMARCB1_NPC	SMARCB1	ARID2	Q68CP9	TRUE	9.89241	1.00694651223192e-09	2.54556078292231e-08	TRUE	0.00242737	38	6.84477	-5.20454	6.99895	-2.9335	7.0329	-2.27942	FALSE	TRUE	FALSE	TRUE	FALSE	TRUE
1215	SMARCB1_NPC	SMARCB1	H3C12	P68431	TRUE	9.87746	2.16399116403059e-08	1.92625692347511e-07	FALSE	0.00242737	3	6.267	-4.34823	6.28368	-3.76902	5.7751	1.94111	FALSE	TRUE	FALSE	TRUE	FALSE	FALSE
1216	SMARCB1_NPC	SMARCB1	RPL6	Q02878	TRUE	9.87373	5.3523378845571e-10	1.75515765591104e-08	FALSE	0.00242737	11	6.05889	-4.0204	6.05048	-3.93539	5.86625	-2.47393	FALSE	TRUE	FALSE	TRUE	FALSE	FALSE
1217	SMARCB1_NPC	SMARCB1	BCL7A	Q4VC05	TRUE	9.84561	9.39466136286829e-09	1.07953199660596e-07	TRUE	0.00242737	11	6.17819	-2.88413	5.77218	-3.89708	5.89539	-4.74503	FALSE	TRUE	FALSE	TRUE	FALSE	TRUE
1218	SMARCB1_NPC	SMARCB1	PARD3	Q8TEW0	TRUE	9.61047	7.61638720890422e-09	9.58581762215487e-08	FALSE	0.00242737	39	5.72447	-3.70143	5.91803	-3.10261	6.08443	-5.69588	FALSE	TRUE	FALSE	TRUE	FALSE	TRUE
1219	SMARCB1_NPC	SMARCB1	HNRNPA2B1	P22626	TRUE	9.52582	2.27363029247686e-09	4.28686370531834e-08	FALSE	0.00242737	8	5.24531	-4.20607	5.38752	-4.0735	5.10952	-5.15195	FALSE	TRUE	FALSE	TRUE	FALSE	TRUE
1220	SMARCB1_NPC	SMARCB1	RPL13A	P40429	TRUE	9.51416	3.49633124747186e-08	2.53986361885312e-07	TRUE	0.00242737	5	5.24531	-4.09923	5.50299	-3.91285	4.95198	-5.5158	FALSE	TRUE	FALSE	TRUE	FALSE	TRUE
1221	SMARCB1_NPC	SMARCB1	SRSF5	Q13243	TRUE	9.50324	0.000307468	0.00048947	FALSE	0.00242737	2	5.81562	-3.68054	5.89002	-4.34709	-4.53492	-6.82977	FALSE	TRUE	FALSE	TRUE	TRUE	TRUE
1222	SMARCB1_NPC	SMARCB1	RPL18	Q07020	TRUE	9.46436	3.93390115575293e-10	1.49953981085045e-08	FALSE	0.00242737	6	5.59323	-4.01088	5.50299	-3.53443	5.64386	-3.89824	FALSE	TRUE	FALSE	TRUE	FALSE	TRUE
1223	SMARCB1_NPC	SMARCB1	CRMP1	Q14194	TRUE	9.41815	9.79554282560874e-10	2.54556078292231e-08	FALSE	0.00242737	16	4.66034	-4.93795	4.60991	-4.87894	4.49947	-4.21629	FALSE	TRUE	FALSE	TRUE	FALSE	TRUE
1224	SMARCB1_NPC	SMARCB1	RPL27	P61353	TRUE	9.41303	4.11415360217097e-09	5.90942062857285e-08	TRUE	0.00242737	3	4.59323	-4.75664	4.80255	-5.46545	4.57347	-2.2109	FALSE	TRUE	FALSE	TRUE	FALSE	FALSE
1225	SMARCB1_NPC	SMARCB1	HNRNPM	P52272	TRUE	9.366	2.58152786038918e-08	2.11886442567008e-07	FALSE	0.00242737	24	6.20091	-3.18196	6.42704	-2.55774	5.92396	-4.54984	FALSE	TRUE	FALSE	FALSE	FALSE	TRUE
1226	SMARCB1_NPC	SMARCB1	RPL3	P39023	TRUE	9.33146	9.41250346108789e-08	5.35919115982662e-07	FALSE	0.00242737	12	5.20091	-4.47871	5.53952	-3.5117	4.7751	-4.48845	FALSE	TRUE	FALSE	TRUE	FALSE	TRUE
1227	SMARCB1_NPC	SMARCB1	RPS3A	P61247	TRUE	9.32588	1.31204847833546e-07	6.71115995649699e-07	TRUE	0.00242737	9	4.90135	-3.68368	5.12448	-3.95092	5.8365	-4.48071	FALSE	TRUE	FALSE	TRUE	FALSE	TRUE
1228	SMARCB1_NPC	SMARCB1	RPL10A	P62906	TRUE	9.32225	2.00191084849981e-09	4.08131502016735e-08	TRUE	0.00242737	7	4.78588	-4.64153	5.07557	-4.40693	4.95198	-4.10487	FALSE	TRUE	FALSE	TRUE	FALSE	TRUE
1229	SMARCB1_NPC	SMARCB1	NPM1	P06748	TRUE	9.2764	3.21537601613816e-09	4.95783779587793e-08	FALSE	0.00242737	9	5.3302	-4.07628	5.38752	-4.28645	5.05889	-3.58133	FALSE	TRUE	FALSE	TRUE	FALSE	TRUE
1230	SMARCB1_NPC	SMARCB1	FXR1	P51114	TRUE	9.27254	2.29657225448802e-09	4.28686370531834e-08	FALSE	0.00242737	17	4.28838	-4.80893	4.86145	-4.64021	4.42146	-4.90608	FALSE	TRUE	FALSE	TRUE	FALSE	TRUE
1231	SMARCB1_NPC	SMARCB1	CHD7	Q9P2D1	TRUE	9.24605	1.96865616132756e-08	1.77741527708431e-07	TRUE	0.00242737	36	5.78588	-4.04316	5.67702	-3.65448	4.42146	-3.56351	FALSE	TRUE	FALSE	TRUE	FALSE	TRUE
1232	SMARCB1_NPC	SMARCB1	PARP1	P09874	TRUE	9.18827	2.69034189873603e-10	1.2561338748668e-08	TRUE	0.00242737	32	5.69277	-2.1255	5.64386	-3.55647	5.71097	-3.52193	FALSE	TRUE	FALSE	TRUE	FALSE	TRUE
1233	SMARCB1_NPC	SMARCB1	HNRNPA1	P09651	TRUE	9.14862	3.29089775400302e-07	1.30808011354082e-06	FALSE	0.00242737	8	5.72447	-4.11465	5.89002	-2.94019	4.8365	-3.94004	FALSE	TRUE	FALSE	TRUE	FALSE	TRUE
1234	SMARCB1_NPC	SMARCB1	KPNA3	O00505	TRUE	9.12541	3.09233202973148e-08	2.32661171760749e-07	FALSE	0.00242737	9	4.44884	-4.83811	3.91803	-5.29445	4.42146	-4.45534	FALSE	TRUE	FALSE	TRUE	FALSE	TRUE
1235	SMARCB1_NPC	SMARCB1	RPS2	P15880	TRUE	9.11742	7.18255938554401e-09	9.26403577890575e-08	TRUE	0.00242737	9	4.84477	-4.05835	5.17179	-4.38819	5.20574	1.11103	FALSE	TRUE	FALSE	TRUE	FALSE	FALSE
1236	SMARCB1_NPC	SMARCB1	DHX9	Q08211	TRUE	9.05389	5.06361192376306e-09	6.95696246917011e-08	FALSE	0.00242737	25	4.37084	-4.68972	4.67702	-2.96213	4.57347	-4.64246	FALSE	TRUE	FALSE	FALSE	FALSE	TRUE
1237	SMARCB1_NPC	SMARCB1	RPA2	P15927	TRUE	9.03612	6.49073808914767e-09	8.7279712177475e-08	FALSE	0.00242737	8	5.72447	-3.1985	5.67702	-2.89599	6.0329	-4.68554	FALSE	TRUE	FALSE	TRUE	FALSE	TRUE
1238	SMARCB1_NPC	SMARCB1	BANF1	O75531	TRUE	8.80008	1.22916575698431e-08	1.27482387498132e-07	FALSE	0.00242737	4	4.00827	-5.32473	4.30505	-3.85559	4.339	-4.58261	FALSE	TRUE	FALSE	TRUE	FALSE	TRUE
1239	SMARCB1_NPC	SMARCB1	HIRA	P54198	TRUE	8.72178	2.95379976732303e-09	4.86795052477888e-08	TRUE	0.00242737	21	4.28838	-3.8794	4.74115	-3.95352	5.15843	-4.10905	FALSE	TRUE	FALSE	TRUE	FALSE	TRUE
1240	SMARCB1_NPC	SMARCB1	DDX5	P17844	TRUE	8.68517	1.46191633912813e-08	1.42422598305374e-07	FALSE	0.00242737	13	4.72447	-3.82316	5.02495	-2.57116	4.8365	-5.8174	FALSE	TRUE	FALSE	TRUE	FALSE	TRUE
1241	SMARCB1_NPC	SMARCB1	RPL12	P30050	TRUE	8.61714	2.68885664458293e-08	2.17102509910748e-07	FALSE	0.00242737	3	3.90135	-4.63327	4.46552	-4.4179	4.339	-4.09437	FALSE	TRUE	FALSE	TRUE	FALSE	TRUE
1242	SMARCB1_NPC	SMARCB1	ILF2	Q12905	TRUE	8.56989	1.74053607579576e-08	1.59423014478684e-07	FALSE	0.00242737	15	4.1078	-4.32601	4.46552	-4.9698	4.15843	-3.35406	FALSE	TRUE	FALSE	TRUE	FALSE	TRUE
1243	SMARCB1_NPC	SMARCB1	CHD4	Q14839	TRUE	8.51329	1.12308653300694e-08	1.23789331074833e-07	FALSE	0.00242737	26	3.78588	-4.57071	4.12448	-4.81398	4.05889	-3.40195	FALSE	TRUE	FALSE	TRUE	FALSE	TRUE
1244	SMARCB1_NPC	SMARCB1	RCN2	Q14257	TRUE	8.51261	2.07623355112602e-07	9.37271145936887e-07	FALSE	0.00242737	5	4.20091	-2.52117	3.67702	-4.46257	4.339	-5.07806	FALSE	TRUE	FALSE	TRUE	FALSE	TRUE
1245	SMARCB1_NPC	SMARCB1	BCL7B	Q9BQE9	TRUE	8.4704	2.63292361164409e-07	1.13197804255719e-06	TRUE	0.00242737	4	5.41037	-2.37653	4.67702	-3.86638	5.10952	-3.67434	FALSE	TRUE	FALSE	TRUE	FALSE	TRUE
1246	SMARCB1_NPC	SMARCB1	ILF3	Q12906	TRUE	8.36175	8.40491403645414e-09	1.00224635302623e-07	FALSE	0.00242737	20	4.44884	-3.13638	4.38752	-3.99908	4.25154	-5.95825	FALSE	TRUE	FALSE	TRUE	FALSE	TRUE
1247	SMARCB1_NPC	SMARCB1	SMARCA4	A0A2R8Y7R0	TRUE	8.33446	6.24941186846837e-07	2.05709807337084e-06	TRUE	0.00242737	3	3.12691	-4.8903	3.25322	-3.99802	3.95198	-5.80254	FALSE	TRUE	FALSE	TRUE	FALSE	TRUE
1248	SMARCB1_NPC	SMARCB1	EMD	P50402	TRUE	8.27658	7.02217672135132e-09	9.24586601644591e-08	TRUE	0.00242737	10	4.20091	-3.99624	4.02495	-4.19015	3.95198	-6.19046	FALSE	TRUE	FALSE	TRUE	FALSE	TRUE
1249	SMARCB1_NPC	SMARCB1	HNRNPCL1	O60812	TRUE	8.263	2.44188438910538e-09	4.28686370531834e-08	FALSE	0.00242737	5	3.37084	-4.91958	3.2707	-1.62333	3.38904	-5.04347	FALSE	TRUE	FALSE	FALSE	FALSE	TRUE
1250	SMARCB1_NPC	SMARCB1	CAPRIN1	Q14444	TRUE	8.23502	2.99701430052643e-06	7.85939019889089e-06	FALSE	0.00242737	9	3.78588	-4.56016	4.74115	-4.03797	4.89539	-2.68451	FALSE	TRUE	FALSE	TRUE	FALSE	TRUE
1251	SMARCB1_NPC	SMARCB1	XRCC1	P18887	TRUE	8.22454	3.00395681117684e-09	4.86795052477888e-08	FALSE	0.00242737	13	4.37084	-3.88788	4.38752	-4.72301	4.25154	-3.62458	FALSE	TRUE	FALSE	TRUE	FALSE	TRUE
1252	SMARCB1_NPC	SMARCB1	PHF10	Q8WUB8	TRUE	8.22161	1.78703640422861e-09	3.76469002490827e-08	TRUE	0.00242737	8	4.59323	-3.38692	4.60991	-3.55614	4.7751	-3.98942	FALSE	TRUE	FALSE	TRUE	FALSE	TRUE
1253	SMARCB1_NPC	SMARCB1	NEUROG2	Q9H2A3	TRUE	8.19666	2.87955846707818e-07	1.20521917297577e-06	FALSE	0.00242737	3	3.46395	-4.41102	3.80255	-3.29735	4.15843	-5.05813	FALSE	TRUE	FALSE	TRUE	FALSE	TRUE
1254	SMARCB1_NPC	SMARCB1	RBBP4	Q09028	TRUE	8.18481	9.18160984924398e-07	2.82706566985835e-06	TRUE	0.00242737	10	4.1078	-2.8706	3.53952	-4.18929	4.339	-5.79291	FALSE	TRUE	FALSE	TRUE	FALSE	TRUE
1255	SMARCB1_NPC	SMARCB1	CPSF1	Q10570	TRUE	8.16824	2.39867724013317e-09	4.28686370531834e-08	FALSE	0.00242737	18	3.44884	-4.72393	3.46552	-4.6507	3.30465	-4.91109	FALSE	TRUE	FALSE	TRUE	FALSE	TRUE
1256	SMARCB1_NPC	SMARCB1	SYMPK	Q92797	TRUE	8.13617	2.45822786036326e-08	2.09945946993186e-07	FALSE	0.00242737	30	4.37084	-3.89122	4.30505	-2.59579	4.05889	-5.27215	FALSE	TRUE	FALSE	TRUE	FALSE	TRUE
1257	SMARCB1_NPC	SMARCB1	BEND3	Q5T5X7	TRUE	8.1356	7.73539080268826e-09	9.58581762215487e-08	FALSE	0.00242737	16	3.2713	-4.21485	3.16245	-5.30209	3.13906	-4.94468	FALSE	TRUE	FALSE	TRUE	FALSE	TRUE
1258	SMARCB1_NPC	SMARCB1	PABPC1	P11940	TRUE	8.11342	2.77044113343608e-08	2.17102509910748e-07	TRUE	0.00242737	15	4.37084	-3.62986	4.74115	-4.07796	4.339	-1.32193	FALSE	TRUE	FALSE	TRUE	FALSE	FALSE
1259	SMARCB1_NPC	SMARCB1	TP53BP2	Q13625	TRUE	8.01614	2.78222397656825e-08	2.17102509910748e-07	FALSE	0.00242737	20	5.59323	-2.35363	5.17179	-2.44112	5.46099	-4.12933	FALSE	TRUE	FALSE	TRUE	FALSE	TRUE
1260	SMARCB1_NPC	SMARCB1	RPLP1	P05386	TRUE	8.00588	3.93211652460762e-08	2.73087653137584e-07	FALSE	0.00242737	3	4.20091	-3.35219	4.53952	-4.05542	4.05889	-3.81071	FALSE	TRUE	FALSE	TRUE	FALSE	TRUE
1261	SMARCB1_NPC	SMARCB1	KPNA2	P52292	TRUE	7.97914	7.45584457623951e-08	4.4763039657912e-07	TRUE	0.00242737	15	5.1078	-2.98456	5.07557	-3.90555	4.57347	-2.60306	FALSE	TRUE	FALSE	TRUE	FALSE	TRUE
1262	SMARCB1_NPC	SMARCB1	RPL9P9	P32969	TRUE	7.9703	6.57161280719824e-08	4.07182283740126e-07	FALSE	0.00242737	5	5.3302	-2.90633	5.02495	-3.80166	4.8365	-2.18442	FALSE	FALSE	FALSE	FALSE	FALSE	FALSE
1263	SMARCB1_NPC	SMARCB1	RBM14	Q96PK6	TRUE	7.92959	4.60687261628035e-08	3.09738669520126e-07	FALSE	0.00242737	9	3.66034	-4.09251	4.12448	-3.49707	4.15843	-4.25592	FALSE	TRUE	FALSE	TRUE	FALSE	TRUE
1264	SMARCB1_NPC	SMARCB1	RPS11	P62280	TRUE	7.86009	5.70256271994089e-08	3.67757106020678e-07	TRUE	0.00242737	5	2.92338	-4.25806	3.40346	-4.64492	3.35588	-4.99458	FALSE	TRUE	FALSE	TRUE	FALSE	TRUE
1265	SMARCB1_NPC	SMARCB1	IGF2BP1	Q9NZI8	TRUE	7.8451	2.5740032521639e-09	4.39667582531779e-08	FALSE	0.00242737	13	5.55846	-3.5371	5.64386	-1.40574	5.53694	-2.26534	FALSE	FALSE	FALSE	FALSE	FALSE	FALSE
1266	SMARCB1_NPC	SMARCB1	TOP1	P11387	TRUE	7.82047	2.43037338070731e-07	1.05205203877193e-06	TRUE	0.00242737	14	3.90135	-3.43357	4.12448	-3.89562	3.4842	-4.92397	FALSE	TRUE	FALSE	TRUE	FALSE	TRUE
1267	SMARCB1_NPC	SMARCB1	RPL36	Q9Y3U8	TRUE	7.81989	8.80359191994924e-08	5.10446797560359e-07	TRUE	0.00242737	4	3.90135	-4.08103	3.52502	-3.36023	4.05889	-4.4342	FALSE	TRUE	FALSE	TRUE	FALSE	TRUE
1268	SMARCB1_NPC	SMARCB1	VRK3	Q8IV63	TRUE	7.68924	6.06702526986594e-08	3.87309087934876e-07	FALSE	0.00242737	9	3.18277	-3.84355	2.96175	-5.57837	2.81225	-4.7036	FALSE	TRUE	FALSE	TRUE	FALSE	TRUE
1269	SMARCB1_NPC	SMARCB1	SMARCC2	F8VXC8	TRUE	7.66341	1.29556566911944e-08	1.30405090722356e-07	TRUE	0.00242737	3	3.50834	-3.15538	3.80255	-4.27605	3.71097	-3.9962	FALSE	TRUE	FALSE	TRUE	FALSE	TRUE
1270	SMARCB1_NPC	SMARCB1	RAD50	Q92878	TRUE	7.65508	1.08361357166565e-07	5.9038256663163e-07	TRUE	0.00242737	21	3.41814	-2.24076	3.80255	-4.5835	3.30465	-4.20621	FALSE	TRUE	FALSE	TRUE	FALSE	TRUE
1271	SMARCB1_NPC	SMARCB1	MDC1	Q14676	TRUE	7.62226	1.29992416384627e-08	1.30405090722356e-07	FALSE	0.00242737	27	3.66034	-3.66036	3.46552	-4.05578	3.57347	-5.63486	FALSE	TRUE	FALSE	TRUE	FALSE	TRUE
1272	SMARCB1_NPC	SMARCB1	ZEB1	P37275	TRUE	7.59075	1.17913787413992e-07	6.26231207106244e-07	FALSE	0.00242737	11	2.52284	-4.86053	2.65055	-4.31186	3.01707	-5.58147	FALSE	TRUE	FALSE	TRUE	FALSE	TRUE
1273	SMARCB1_NPC	SMARCB1	SALL4	Q9UJQ4	TRUE	7.57615	1.53884866143977e-08	1.45252996280257e-07	TRUE	0.00242737	12	2.57942	-1.9716	2.41923	-5.402	2.38904	-5.11368	FALSE	TRUE	FALSE	TRUE	FALSE	TRUE
1274	SMARCB1_NPC	SMARCB1	PRKCI	P41743	TRUE	7.56733	3.60353859509165e-08	2.56111277353733e-07	FALSE	0.00242737	7	3.14577	-3.45669	3.04541	-5.01672	2.81225	-4.56625	FALSE	TRUE	FALSE	TRUE	FALSE	TRUE
1275	SMARCB1_NPC	SMARCB1	H2AC8	P04908	TRUE	7.566	1.10296572942229e-09	2.68105515767264e-08	FALSE	0.00242737	3	8.69277	0.188184	8.74897	1.2947	8.89539	1.33342	FALSE	FALSE	FALSE	FALSE	FALSE	FALSE
1276	SMARCB1_NPC	SMARCB1	ELAVL4	P26378	TRUE	7.53721	1.46478938130527e-08	1.42422598305374e-07	FALSE	0.00242737	6	2.46395	-3.64178	2.5961	-5.26959	2.38904	-5.05425	FALSE	TRUE	FALSE	TRUE	FALSE	TRUE
1277	SMARCB1_NPC	SMARCB1	RPL15	P61313	TRUE	7.53165	3.86876277600066e-09	5.82156684388671e-08	FALSE	0.00242737	6	4.1078	-3.58765	3.91803	-3.10352	3.95198	-3.67965	FALSE	TRUE	FALSE	TRUE	FALSE	TRUE
1278	SMARCB1_NPC	SMARCB1	TFCP2	Q12800	TRUE	7.51332	1.33089569657168e-07	6.72900864186641e-07	TRUE	0.00242737	8	3.66034	-4.36038	3.67702	-2.96253	3.13906	-4.20457	FALSE	TRUE	FALSE	TRUE	FALSE	TRUE
1279	SMARCB1_NPC	SMARCB1	RPL21	P46778	TRUE	7.50111	1.01010005319592e-07	5.64940914707807e-07	FALSE	0.00242737	6	4.44884	-2.97674	4.21759	-3.11781	3.95198	-4.57347	FALSE	TRUE	FALSE	TRUE	FALSE	TRUE
1280	SMARCB1_NPC	SMARCB1	RPL7A	P62424	TRUE	7.40673	1.50394916853515e-09	3.52035509079338e-08	FALSE	0.00242737	9	6.00827	-1.70994	5.94551	-0.0272239	6.0329	-1.4112	FALSE	FALSE	FALSE	FALSE	FALSE	FALSE
1281	SMARCB1_NPC	SMARCB1	PPP1CA	P62136	TRUE	7.40231	9.02627754081127e-07	2.81599077496059e-06	TRUE	0.00242737	2	2.90135	-3.85167	3.28798	-5.3482	2.51457	-4.37918	FALSE	TRUE	FALSE	TRUE	FALSE	TRUE
1282	SMARCB1_NPC	SMARCB1	TCF12	Q99081	TRUE	7.39292	6.17209543254125e-08	3.90076431336607e-07	FALSE	0.00242737	16	4.66034	-4.14863	4.21759	-2.64807	4.49947	-2.77804	FALSE	TRUE	FALSE	TRUE	FALSE	TRUE
1283	SMARCB1_NPC	SMARCB1	RPL26	P61254	TRUE	7.39209	1.51431303624454e-06	4.39011852709428e-06	FALSE	0.00242737	3	3.08844	-5.35106	3.67702	-3.15509	2.86035	-4.18339	FALSE	TRUE	FALSE	TRUE	FALSE	TRUE
1284	SMARCB1_NPC	SMARCB1	HNRNPL	P14866	TRUE	7.35435	5.57258590577892e-08	3.6678572627883e-07	FALSE	0.00242737	9	3.30525	-4.16843	3.23551	-2.64925	3.01707	-5.6305	FALSE	TRUE	FALSE	TRUE	FALSE	TRUE
1285	SMARCB1_NPC	SMARCB1	ZNF462	Q96JM2	TRUE	7.34088	1.51762648158406e-07	7.27627064390167e-07	FALSE	0.00242737	21	3.41814	-2.61026	3.91803	-3.74452	3.45317	-4.42336	FALSE	TRUE	FALSE	TRUE	FALSE	TRUE
1286	SMARCB1_NPC	SMARCB1	SMARCA5	O60264	TRUE	7.32542	1.54279385569292e-08	1.45252996280257e-07	TRUE	0.00242737	25	3.78588	-3.60482	3.80255	-2.32639	3.57347	-4.09925	FALSE	TRUE	FALSE	TRUE	FALSE	TRUE
1287	SMARCB1_NPC	SMARCB1	HNRNPA3	P51991	TRUE	7.31386	3.47567077511231e-08	2.53986361885312e-07	FALSE	0.00242737	6	3.35472	-4.94075	3.53952	-3.92594	3.26946	-2.92139	FALSE	TRUE	FALSE	TRUE	FALSE	FALSE
1288	SMARCB1_NPC	SMARCB1	DDX17	Q92841	TRUE	7.28261	5.62946446978584e-08	3.6678572627883e-07	FALSE	0.00242737	14	4.28838	-4.46285	4.46552	-2.56147	4.05889	-3.01159	FALSE	TRUE	FALSE	TRUE	FALSE	FALSE
1289	SMARCB1_NPC	SMARCB1	RPL5	P46777	TRUE	7.27347	1.4450897518725e-06	4.20874065983143e-06	TRUE	0.00242737	6	2.83318	-3.82069	3.67702	-4.81758	3.37255	-3.29939	FALSE	TRUE	FALSE	TRUE	FALSE	TRUE
1290	SMARCB1_NPC	SMARCB1	SRSF10	O75494	TRUE	7.2697	1.1927948146835e-08	1.27482387498132e-07	FALSE	0.00242737	5	3.06881	-3.06805	2.89566	-4.30507	2.92961	-4.55643	FALSE	TRUE	FALSE	TRUE	FALSE	TRUE
1291	SMARCB1_NPC	SMARCB1	KPNA4	O00629	TRUE	7.24965	1.23044709452311e-08	1.27482387498132e-07	FALSE	0.00242737	4	2.63387	-4.42797	2.65055	-4.66009	2.4842	-4.99253	FALSE	TRUE	FALSE	TRUE	FALSE	TRUE
1292	SMARCB1_NPC	SMARCB1	TCF3	P15923	TRUE	7.24645	2.38279460204396e-08	2.06291258697504e-07	FALSE	0.00242737	10	3.00827	-4.1195	3.25322	-3.31355	3.11944	-4.64763	FALSE	TRUE	FALSE	TRUE	FALSE	TRUE
1293	SMARCB1_NPC	SMARCB1	DPF1	Q92782	TRUE	7.24404	3.60663032982314e-08	2.56111277353733e-07	FALSE	0.00242737	5	3.52284	-3.40058	3.33861	-3.84949	3.8365	-3.78411	FALSE	TRUE	FALSE	TRUE	FALSE	TRUE
1294	SMARCB1_NPC	SMARCB1	RBMX	P38159	TRUE	7.22137	3.0900978651201e-07	1.25996248435865e-06	FALSE	0.00242737	5	3.78588	-4.03186	3.80255	-3.78576	2.6845	-3.38082	FALSE	FALSE	FALSE	TRUE	FALSE	FALSE
1295	SMARCB1_NPC	SMARCB1	RRBP1	Q9P2E9	TRUE	7.21403	1.71886121193075e-07	8.16782169879877e-07	FALSE	0.00242737	19	3.02873	-4.90456	2.62358	-3.7556	3.15843	-4.26534	FALSE	TRUE	FALSE	TRUE	FALSE	FALSE
1296	SMARCB1_NPC	SMARCB1	SUPT16H	Q9Y5B9	TRUE	7.20159	8.19307069742927e-09	9.95773207841404e-08	TRUE	0.00242737	16	3.20091	-3.11421	3.25322	-4.13077	3.37255	-3.92606	FALSE	TRUE	FALSE	TRUE	FALSE	TRUE
1297	SMARCB1_NPC	SMARCB1	RPS27	P42677	TRUE	7.19138	2.79664323420057e-08	2.17102509910748e-07	FALSE	0.00242737	2	2.20091	-4.97304	2.35509	2.0537	2.09954	-5.37271	FALSE	TRUE	FALSE	FALSE	FALSE	TRUE
1298	SMARCB1_NPC	SMARCB1	HNRNPD	Q14103	TRUE	7.16984	1.98605349658957e-07	9.03011373988928e-07	TRUE	0.00242737	3	2.33842	-5.73574	2.75364	-3.66139	2.78759	-4.54324	FALSE	TRUE	FALSE	TRUE	FALSE	TRUE
1299	SMARCB1_NPC	SMARCB1	SALL1	Q9NSC2	TRUE	7.15071	1.13604132948422e-08	1.23789331074833e-07	TRUE	0.00242737	15	2.87898	-4.46079	2.96175	-4.24253	2.88381	-3.76174	FALSE	TRUE	FALSE	TRUE	FALSE	TRUE
1300	SMARCB1_NPC	SMARCB1	SS18	Q15532	TRUE	7.14529	6.94385076346506e-07	2.25051983718457e-06	TRUE	0.00242737	2	3.20091	-3.1953	3.00419	-3.77987	3.71097	-4.73441	FALSE	TRUE	FALSE	TRUE	FALSE	TRUE
1301	SMARCB1_NPC	SMARCB1	RPL34	P49207	TRUE	7.13646	9.60863966778623e-06	2.11861046680319e-05	FALSE	0.00242737	2	3.90135	-3.47563	3.91803	-3.23232	-3.16651	-4.5213	FALSE	TRUE	FALSE	TRUE	TRUE	TRUE
1302	SMARCB1_NPC	SMARCB1	CABIN1	Q9Y6J0	TRUE	7.13445	3.54095778779831e-07	1.37293578029971e-06	FALSE	0.00242737	19	3.35472	-4.50982	2.67702	-3.57198	2.86035	-4.42947	FALSE	TRUE	FALSE	TRUE	FALSE	TRUE
1303	SMARCB1_NPC	SMARCB1	CREB1	P16220	TRUE	7.12759	1.38691929530361e-06	4.05802312329575e-06	FALSE	0.00242737	3	1.63387	-5.87996	2.35509	-2.90259	2.17754	-5.07225	FALSE	TRUE	FALSE	TRUE	FALSE	TRUE
1304	SMARCB1_NPC	SMARCB1	PPP1CC	P36873	TRUE	7.12075	5.06901776999176e-07	1.74702700385211e-06	TRUE	0.00242737	5	2.71187	-2.61002	2.91803	-4.16021	3.25154	-5.80396	FALSE	TRUE	FALSE	TRUE	FALSE	TRUE
1305	SMARCB1_NPC	SMARCB1	ZEB2	O60315	TRUE	7.0525	1.30552753201602e-05	2.77945983790842e-05	FALSE	0.00242737	11	2.20091	-4.16376	3.91803	-2.9724	4.42146	-3.29389	FALSE	TRUE	FALSE	TRUE	FALSE	TRUE
1306	SMARCB1_NPC	SMARCB1	THRAP3	Q9Y2W1	TRUE	7.0495	6.45896438657821e-08	4.04164900229449e-07	FALSE	0.00242737	10	2.57942	-4.32365	2.18107	-4.94888	2.09954	-4.9595	FALSE	TRUE	FALSE	TRUE	FALSE	TRUE
1307	SMARCB1_NPC	SMARCB1	BCL7C	Q8WUZ0	TRUE	7.03218	1.76549702989506e-06	4.8938338723407e-06	TRUE	0.00242737	4	3.44884	-3.67017	2.96175	-3.5598	2.65753	-5.59351	FALSE	TRUE	FALSE	TRUE	FALSE	TRUE
1308	SMARCB1_NPC	SMARCB1	DDX3X	O00571	TRUE	7.00528	1.31674657374308e-07	6.71115995649699e-07	FALSE	0.00242737	8	2.92338	-3.41593	3.30505	-3.66472	3.42146	-4.34402	FALSE	TRUE	FALSE	TRUE	FALSE	TRUE
1309	SMARCB1_NPC	SMARCB1	FIP1L1	Q6UN15	TRUE	6.993	3.02333139124047e-08	2.30210293887226e-07	FALSE	0.00242737	10	2.60691	-5.82437	2.75364	-3.88251	2.71097	-4.30248	FALSE	TRUE	FALSE	TRUE	FALSE	TRUE
1310	SMARCB1_NPC	SMARCB1	HNRNPK	P61978	TRUE	6.97708	1.16049620672528e-07	6.21553900551167e-07	FALSE	0.00242737	13	3.52284	-3.40383	3.91803	-3.75112	3.45317	-2.26534	FALSE	FALSE	FALSE	TRUE	FALSE	FALSE
1311	SMARCB1_NPC	SMARCB1	CTBP2	P56545	TRUE	6.94568	3.21728846696934e-08	2.39214860132308e-07	FALSE	0.00242737	5	2.04891	-4.94451	2.02495	-4.59015	1.92961	-5.31108	FALSE	TRUE	FALSE	TRUE	FALSE	TRUE
1312	SMARCB1_NPC	SMARCB1	HNRNPC	P07910	TRUE	6.9346	1.45042642780273e-07	7.10596513466146e-07	TRUE	0.00242737	5	2.55141	-4.19421	2.87294	-4.03642	3.57347	-3.70504	FALSE	TRUE	FALSE	TRUE	FALSE	TRUE
1313	SMARCB1_NPC	SMARCB1	GRAMD1A	Q96CP6	TRUE	6.92806	2.59183533960407e-06	6.88252073373855e-06	FALSE	0.00242737	7	2.78588	-3.59938	2.18107	-5.12052	1.92961	-4.99165	FALSE	TRUE	FALSE	TRUE	FALSE	TRUE
1314	SMARCB1_NPC	SMARCB1	DPYSL2	Q16555	TRUE	6.89238	1.69789393593186e-05	3.49533865638089e-05	FALSE	0.00242737	10	3.90135	-3.76616	3.30505	-4.32296	2.28716	-3.09446	FALSE	TRUE	FALSE	TRUE	FALSE	TRUE
1315	SMARCB1_NPC	SMARCB1	NONO	Q15233	TRUE	6.84831	4.77375342997145e-07	1.69536209554384e-06	TRUE	0.00242737	13	6.267	-2.51402	6.52137	-0.557739	5.89539	-0.0588937	FALSE	FALSE	FALSE	FALSE	FALSE	FALSE
1316	SMARCB1_NPC	SMARCB1	SBF1	O95248	TRUE	6.81272	3.22719357215924e-07	1.30261776081215e-06	FALSE	0.00242737	22	2.96645	-3.31937	2.41923	-4.22645	2.42146	-4.73984	FALSE	TRUE	FALSE	TRUE	FALSE	TRUE
1317	SMARCB1_NPC	SMARCB1	EP300	Q09472	TRUE	6.75189	1.82420308398657e-07	8.4801995324507e-07	FALSE	0.00242737	17	3.02873	-3.92224	2.62358	-2.90832	2.8365	-4.97544	FALSE	TRUE	FALSE	TRUE	FALSE	TRUE
1318	SMARCB1_NPC	SMARCB1	FUS	P35637	TRUE	6.75163	2.29600560874584e-07	1.02188418642773e-06	FALSE	0.00242737	7	3.90135	-4.84845	3.91803	-2.97865	3.49947	-1.35107	FALSE	TRUE	FALSE	TRUE	FALSE	FALSE
1319	SMARCB1_NPC	SMARCB1	HDAC2	Q92769	TRUE	6.71749	1.50516975562952e-07	7.27627064390167e-07	TRUE	0.00242737	4	2.66034	-4.52447	2.21759	-3.53424	2.42146	-4.4857	FALSE	TRUE	FALSE	TRUE	FALSE	TRUE
1320	SMARCB1_NPC	SMARCB1	UBN1	Q9NPG3	TRUE	6.69932	5.0862811504555e-07	1.74702700385211e-06	FALSE	0.00242737	13	2.08844	-3.76429	2.32193	-4.34328	2.65753	-5.43544	FALSE	TRUE	FALSE	TRUE	FALSE	TRUE
1321	SMARCB1_NPC	SMARCB1	HNRNPDL	O14979	TRUE	6.69712	1.56284869415466e-08	1.45252996280257e-07	FALSE	0.00242737	5	2.16439	-4.63663	2.10512	-4.17975	2.05889	-4.64386	FALSE	TRUE	FALSE	TRUE	FALSE	FALSE
1322	SMARCB1_NPC	SMARCB1	RPL14	P50914	TRUE	6.69029	3.38295916556204e-07	1.32796906374858e-06	FALSE	0.00242737	2	4.00827	-3.56531	4.30505	-2.1427	4.57347	-2.08314	FALSE	TRUE	FALSE	FALSE	FALSE	FALSE
1323	SMARCB1_NPC	SMARCB1	BLM	P54132	TRUE	6.67267	1.38132591251542e-07	6.92855537071227e-07	FALSE	0.00242737	11	1.78588	-4.42821	1.84986	-5.34106	1.45317	-5.0072	FALSE	TRUE	FALSE	TRUE	FALSE	TRUE
1324	SMARCB1_NPC	SMARCB1	RPL35A	P18077	TRUE	6.653	7.30783293970719e-08	4.44091386336052e-07	FALSE	0.00242737	4	3.41814	-3.36894	3.06559	-5.16225	3.23339	-3.10746	FALSE	TRUE	FALSE	TRUE	FALSE	TRUE
1325	SMARCB1_NPC	SMARCB1	CPSF3	Q9UKF6	TRUE	6.63189	3.84933511957917e-08	2.70308866174893e-07	FALSE	0.00242737	11	2.49369	-4.67542	2.62358	-2.33821	2.65753	-4.0403	FALSE	TRUE	FALSE	TRUE	FALSE	TRUE
1326	SMARCB1_NPC	SMARCB1	ELAVL1	Q15717	TRUE	6.60193	7.40119596980458e-06	1.69476661337554e-05	FALSE	0.00242737	6	2.04891	-4.59744	1.53952	-4.82354	1.01707	-5.7793	FALSE	TRUE	FALSE	TRUE	FALSE	TRUE
1327	SMARCB1_NPC	SMARCB1	HDAC1	Q13547	TRUE	6.56336	5.58464114532721e-07	1.87739000204617e-06	TRUE	0.00242737	6	1.96645	-3.67233	2.45025	-4.29339	2.57347	-4.73421	FALSE	TRUE	FALSE	TRUE	FALSE	TRUE
1328	SMARCB1_NPC	SMARCB1	RPL30	P62888	TRUE	6.55283	2.56548272022416e-08	2.11886442567008e-07	TRUE	0.00242737	2	2.63387	-3.79809	2.48063	-3.81525	2.78759	-4.14305	FALSE	TRUE	FALSE	TRUE	FALSE	TRUE
1329	SMARCB1_NPC	SMARCB1	LEMD2	Q8NC56	TRUE	6.54943	2.67377188514545e-07	1.14177285906211e-06	FALSE	0.00242737	9	2.55141	-3.81324	2.28798	-4.24152	3.03814	-3.71599	FALSE	TRUE	FALSE	TRUE	FALSE	TRUE
1330	SMARCB1_NPC	SMARCB1	RPL31	P62899	TRUE	6.5375	3.14673992294255e-05	6.08177257278192e-05	FALSE	0.00242737	4	1.83318	-3.59984	3.38752	-3.11546	3.05889	-4.61762	FALSE	TRUE	FALSE	TRUE	FALSE	TRUE
1331	SMARCB1_NPC	SMARCB1	H2AZ1	P0C0S5	TRUE	6.44897	2.20114782475155e-07	9.8661377676807e-07	FALSE	0.00242737	2	1.57942	-4.26654	1.98313	-5.53239	1.63005	-4.71805	FALSE	TRUE	FALSE	TRUE	FALSE	TRUE
1332	SMARCB1_NPC	SMARCB1	HMBOX1	Q6NT76	TRUE	6.43466	1.44223513159144e-07	7.10596513466146e-07	FALSE	0.00242737	6	2.57942	-4.42348	2.06559	-3.79254	2.65753	-3.78541	FALSE	TRUE	FALSE	TRUE	FALSE	TRUE
1333	SMARCB1_NPC	SMARCB1	MTA1	Q13330	TRUE	6.43333	1.5197274129668e-07	7.27627064390167e-07	TRUE	0.00242737	8	2.37084	-2.56374	2.77831	-3.87426	2.54432	-4.2697	FALSE	TRUE	FALSE	TRUE	FALSE	TRUE
1334	SMARCB1_NPC	SMARCB1	RPS26	P62854	TRUE	6.42634	5.1864975561319e-06	1.26558550404454e-05	FALSE	0.00242737	2	2.80972	-4.01956	-3.43821	-4.3413	2.90689	-3.54068	FALSE	TRUE	TRUE	TRUE	FALSE	TRUE
1335	SMARCB1_NPC	SMARCB1	UBN2	Q6ZU65	TRUE	6.41071	5.84532403112628e-07	1.95462687178403e-06	FALSE	0.00242737	15	3.16439	-4.00758	2.38752	-3.33414	2.54432	-3.7942	FALSE	TRUE	FALSE	TRUE	FALSE	TRUE
1336	SMARCB1_NPC	SMARCB1	MATR3	P43243	TRUE	6.4032	1.21855733646982e-06	3.61562552417335e-06	FALSE	0.00242737	7	2.23654	-4.11535	2.5961	-3.51832	1.92961	-5.07726	FALSE	TRUE	FALSE	TRUE	FALSE	TRUE
1337	SMARCB1_NPC	SMARCB1	CHD3	Q12873	TRUE	6.36764	1.30269049890733e-07	6.71115995649699e-07	TRUE	0.00242737	14	2.30525	-4.49087	2.65055	-3.00383	2.63005	-3.83907	FALSE	TRUE	FALSE	TRUE	FALSE	TRUE
1338	SMARCB1_NPC	SMARCB1	TCF4	P15884	TRUE	6.33405	5.66193914118528e-06	1.37101361579659e-05	FALSE	0.00242737	13	2.46395	-3.77922	3.3714	-3.22542	2.01707	-4.1451	FALSE	TRUE	FALSE	TRUE	FALSE	TRUE
1339	SMARCB1_NPC	SMARCB1	PRPF19	Q9UMS4	TRUE	6.30214	4.09887453665461e-07	1.5304559477892e-06	FALSE	0.00242737	6	1.57942	-3.14179	1.89566	-4.63894	1.51457	-5.67953	FALSE	TRUE	FALSE	TRUE	FALSE	TRUE
1340	SMARCB1_NPC	SMARCB1	CTBP1	Q13363	TRUE	6.27837	2.53630416627664e-08	2.11886442567008e-07	FALSE	0.00242737	5	2.08844	-4.22261	2.10512	-4.37258	1.974	-2.43245	FALSE	TRUE	FALSE	TRUE	FALSE	TRUE
1341	SMARCB1_NPC	SMARCB1	GTPBP4	Q9BZE4	TRUE	6.27378	2.97781105517849e-07	1.22242767111479e-06	FALSE	0.00242737	8	1.40255	-5.11317	1.41923	-3.78624	1.01707	-5.27613	FALSE	TRUE	FALSE	TRUE	FALSE	TRUE
1342	SMARCB1_NPC	SMARCB1	RCN1	Q15293	TRUE	6.27344	4.11673277095196e-07	1.5304559477892e-06	FALSE	0.00242737	6	1.87898	-4.09785	2.18107	-4.27037	2.65753	-3.73453	FALSE	TRUE	FALSE	TRUE	FALSE	TRUE
1343	SMARCB1_NPC	SMARCB1	SREBF2	Q12772	TRUE	6.26859	2.72158332495737e-07	1.1543897056195e-06	FALSE	0.00242737	8	1.63387	-4.06784	1.70302	-4.71561	1.32193	-5.40266	FALSE	TRUE	FALSE	TRUE	FALSE	TRUE
1344	SMARCB1_NPC	SMARCB1	TMPO	P42167	TRUE	6.2557	3.78435571380889e-06	9.60527233384425e-06	FALSE	0.00242737	7	2.20091	-5.00833	2.45025	-3.86952	1.38904	-3.84904	FALSE	TRUE	FALSE	TRUE	FALSE	TRUE
1345	SMARCB1_NPC	SMARCB1	MTA2	O94776	TRUE	6.25411	1.92825480633263e-06	5.2755715913516e-06	TRUE	0.00242737	12	3.32193	-3.5388	2.91803	-2.55655	2.57347	-3.84008	FALSE	TRUE	FALSE	TRUE	FALSE	TRUE
1346	SMARCB1_NPC	SMARCB1	CPSF2	Q9P2I0	TRUE	6.24684	6.09435478903141e-06	1.4479820401007e-05	FALSE	0.00242737	16	1.57942	-4.23302	2.41923	-3.35103	2.6845	-4.47331	FALSE	TRUE	FALSE	TRUE	FALSE	TRUE
1347	SMARCB1_NPC	SMARCB1	MRE11	P49959	TRUE	6.20649	4.42422618074474e-08	3.00657090992546e-07	FALSE	0.00242737	12	2.08844	-4.19677	2.32193	-3.19923	2.17754	-4.05707	FALSE	TRUE	FALSE	TRUE	FALSE	TRUE
1348	SMARCB1_NPC	SMARCB1	HNRNPA0	Q13151	TRUE	6.19784	4.23836483326285e-06	1.05458526559926e-05	FALSE	0.00242737	3	2.16439	-3.18339	3.06559	-4.35695	2.25154	-3.57167	FALSE	TRUE	FALSE	TRUE	FALSE	TRUE
1349	SMARCB1_NPC	SMARCB1	SLC25A5	P05141	TRUE	6.19353	0.00042667	0.000665815	FALSE	0.00242737	5	1.40255	-4.41344	1.89566	-5.4386	3.21501	0.713696	FALSE	TRUE	FALSE	TRUE	FALSE	FALSE
1350	SMARCB1_NPC	SMARCB1	HERC2	O95714	TRUE	6.19293	5.81337604599082e-06	1.39817721840299e-05	FALSE	0.00242737	22	2.46395	-3.39907	2.06559	-4.24742	1.57347	-4.82929	FALSE	TRUE	FALSE	TRUE	FALSE	TRUE
1351	SMARCB1_NPC	SMARCB1	ZBTB10	Q96DT7	TRUE	6.19162	0.000199187	0.000331279	FALSE	0.00242737	10	4.37084	-3.30631	1.41923	-3.11876	1.63005	-5.10245	FALSE	TRUE	FALSE	TRUE	FALSE	TRUE
1352	SMARCB1_NPC	SMARCB1	TRIM71	Q2Q1W2	TRUE	6.17899	2.4123956555226e-07	1.05147176157951e-06	FALSE	0.00242737	11	2.16439	-3.70509	1.89566	-3.95345	2.35588	-4.46251	FALSE	TRUE	FALSE	TRUE	FALSE	TRUE
1353	SMARCB1_NPC	SMARCB1	WDR33	Q9C0J8	TRUE	6.1777	1.85292250626917e-06	5.11374246271665e-06	FALSE	0.00242737	13	2.00827	-4.16187	2.35509	-2.87459	1.6845	-4.87104	FALSE	TRUE	FALSE	TRUE	FALSE	TRUE
1354	SMARCB1_NPC	SMARCB1	RSF1	Q96T23	TRUE	6.17746	2.09915025615029e-06	5.69383245445058e-06	FALSE	0.00242737	14	1.12691	-4.73337	1.75364	-2.30587	1.78759	-5.16817	FALSE	TRUE	FALSE	TRUE	FALSE	TRUE
1355	SMARCB1_NPC	SMARCB1	HNRNPUL1	Q9BUJ2	TRUE	6.1732	8.37195985536256e-06	1.86963909137425e-05	FALSE	0.00242737	11	2.23654	-3.53993	2.72855	-3.36649	1.78759	-5.0038	FALSE	TRUE	FALSE	TRUE	FALSE	TRUE
1356	SMARCB1_NPC	SMARCB1	WRN	Q14191	TRUE	6.16335	7.50772500591563e-08	4.4763039657912e-07	FALSE	0.00242737	15	3.06881	-2.60191	3.08549	-3.38388	3.43741	-2.96281	FALSE	TRUE	FALSE	TRUE	FALSE	TRUE
1357	SMARCB1_NPC	SMARCB1	SRSF3	P84103	TRUE	6.14696	1.58762675765384e-06	4.54018149700104e-06	FALSE	0.00242737	3	2.2713	-4.08705	1.14359	-3.93004	2.21501	-4.7034	FALSE	TRUE	FALSE	TRUE	FALSE	TRUE
1358	SMARCB1_NPC	SMARCB1	RBBP5	Q15291	TRUE	6.14436	4.11778005283376e-05	7.63178003926961e-05	FALSE	0.00242737	2	3.37084	-2.69559	3.67702	-3.0384	-3.3744	-3.84225	FALSE	TRUE	FALSE	TRUE	FALSE	TRUE
1359	SMARCB1_NPC	SMARCB1	SSBP1	Q04837	TRUE	6.13983	1.00825632950172e-05	2.1897525781618e-05	FALSE	0.00242737	6	1.63387	-3.92356	2.84986	-2.94034	3.45317	-3.57156	FALSE	TRUE	FALSE	TRUE	FALSE	TRUE
1360	SMARCB1_NPC	SMARCB1	TRIM21	P19474	TRUE	6.13916	8.97037994158525e-07	2.81599077496059e-06	FALSE	0.00242737	9	2.46395	-5.10946	2.8264	-2.99504	3.03814	-3.15843	FALSE	TRUE	FALSE	TRUE	FALSE	FALSE
1361	SMARCB1_NPC	SMARCB1	BCLAF1	Q9NYF8	TRUE	6.13707	3.32827718263042e-07	1.31466948713902e-06	FALSE	0.00242737	12	2.04891	-5.39154	1.84986	-3.50404	2.25154	-4.08692	FALSE	TRUE	FALSE	TRUE	FALSE	TRUE
1362	SMARCB1_NPC	SMARCB1	GATAD2A	Q86YP4	TRUE	6.13601	2.88323669344191e-06	7.59252329273036e-06	FALSE	0.00242737	11	1.87898	-3.59492	1.48063	-4.22843	2.21501	-5.42251	FALSE	TRUE	FALSE	TRUE	FALSE	TRUE
1363	SMARCB1_NPC	SMARCB1	H2BC11	P06899	TRUE	6.13443	0.000722422	0.00108449	FALSE	0.00242737	2	-4.74261	-4.74671	2.98313	-3.52579	2.05889	-5.45896	TRUE	TRUE	FALSE	TRUE	FALSE	TRUE
1364	SMARCB1_NPC	SMARCB1	RPL32	P62910	TRUE	6.11019	3.09712827202978e-05	6.00424867460988e-05	FALSE	0.00242737	2	-3.80826	-4.31281	2.14359	-4.52931	2.92961	-3.46717	TRUE	TRUE	FALSE	TRUE	FALSE	TRUE
1365	SMARCB1_NPC	SMARCB1	ALDH18A1	P54886	TRUE	6.08233	3.83309552878556e-06	9.6900654967699e-06	FALSE	0.00242737	14	2.92338	-4.81956	3.08549	-1.26823	2.38904	-3.28313	FALSE	TRUE	FALSE	FALSE	FALSE	TRUE
1366	SMARCB1_NPC	SMARCB1	RPLP2	P05387	TRUE	6.07123	1.22180919659902e-07	6.43486176875483e-07	FALSE	0.00242737	6	5.41037	-0.84744	5.60991	-0.479736	5.86625	0	FALSE	FALSE	FALSE	FALSE	FALSE	FALSE
1367	SMARCB1_NPC	SMARCB1	EIF4A3	P38919	TRUE	6.06748	6.45892491611826e-07	2.10414461184884e-06	FALSE	0.00242737	7	1.87898	-4.97168	2.10512	-3.80605	1.57347	-4.09378	FALSE	TRUE	FALSE	TRUE	FALSE	TRUE
1368	SMARCB1_NPC	SMARCB1	EWSR1	Q01844	TRUE	6.04803	1.23235260020575e-07	6.43675077132261e-07	FALSE	0.00242737	5	3.66034	-4.79849	4.02495	-2.19161	3.71097	-1.94342	FALSE	TRUE	FALSE	FALSE	FALSE	FALSE
1369	SMARCB1_NPC	SMARCB1	NUDT21	O43809	TRUE	6.04672	6.02520523780838e-07	2.00417353173416e-06	FALSE	0.00242737	5	2.12691	-3.96003	2.28798	-4.50061	1.73697	-3.52766	FALSE	TRUE	FALSE	TRUE	FALSE	TRUE
1370	SMARCB1_NPC	SMARCB1	CSTF2	P33240	TRUE	6.03576	1.9724403767272e-05	3.99545614772946e-05	FALSE	0.00242737	9	2.16439	-3.91067	1.5961	-4.9819	0.736966	-4.71725	FALSE	TRUE	FALSE	TRUE	FALSE	TRUE
1371	SMARCB1_NPC	SMARCB1	TOP3A	Q13472	TRUE	6.03564	4.2535534705969e-07	1.56293360082398e-06	FALSE	0.00242737	10	1.78588	-5.30492	1.53952	-4.28393	1.92961	-3.42197	FALSE	TRUE	FALSE	TRUE	FALSE	TRUE
1372	SMARCB1_NPC	SMARCB1	PNKP	Q96T60	TRUE	6.03519	1.6305547726397e-06	4.62112383994749e-06	FALSE	0.00242737	7	2.63387	-4.33484	1.80255	-4.00794	1.8365	-3.48986	FALSE	TRUE	FALSE	TRUE	FALSE	TRUE
1373	SMARCB1_NPC	SMARCB1	HNRNPU	Q00839	TRUE	6.02541	5.12705206895058e-07	1.75151184193339e-06	FALSE	0.00242737	8	4.66034	-1.93671	3.91803	-2.16695	3.95198	-1.44222	FALSE	FALSE	FALSE	FALSE	FALSE	FALSE
1374	SMARCB1_NPC	SMARCB1	KDM1A	O60341	TRUE	5.99885	9.79049336781863e-08	5.52463554326908e-07	FALSE	0.00242737	13	2.04891	-3.7781	2.35509	-4.50107	2.25154	-3.47728	FALSE	TRUE	FALSE	TRUE	FALSE	TRUE
1375	SMARCB1_NPC	SMARCB1	RPS8	P62241	TRUE	5.9857	7.72459168463314e-06	1.74979998017496e-05	TRUE	0.00242737	5	5.41037	-1.26248	4.30505	-0.820773	5.8365	-0.321928	FALSE	FALSE	FALSE	FALSE	FALSE	FALSE
1376	SMARCB1_NPC	SMARCB1	CSTF3	Q12996	TRUE	5.96557	7.11036501574997e-08	4.36286474752814e-07	FALSE	0.00242737	10	1.68634	-4.69734	1.5961	-4.06405	1.6845	-4.30992	FALSE	TRUE	FALSE	TRUE	FALSE	TRUE
1377	SMARCB1_NPC	SMARCB1	SRSF1	Q07955	TRUE	5.95445	9.04503366007911e-07	2.81599077496059e-06	FALSE	0.00242737	4	1.04891	-4.56927	1.53952	-4.43371	1.01707	-5.84889	FALSE	TRUE	FALSE	TRUE	FALSE	TRUE
1378	SMARCB1_NPC	SMARCB1	RCOR2	Q8IZ40	TRUE	5.947	4.18766281068949e-07	1.54772099202091e-06	FALSE	0.00242737	9	1.57942	-4.18164	2.06559	-3.82473	1.73697	-4.45265	FALSE	TRUE	FALSE	TRUE	FALSE	TRUE
1379	SMARCB1_NPC	SMARCB1	ZBTB39	O15060	TRUE	5.94654	8.21058473949402e-07	2.60758269113579e-06	FALSE	0.00242737	6	1.87898	-3.44221	1.53952	-4.18545	2.09954	-4.58731	FALSE	TRUE	FALSE	TRUE	FALSE	TRUE
1380	SMARCB1_NPC	SMARCB1	NUMA1	Q14980	TRUE	5.94162	5.28706384319739e-06	1.28516321111567e-05	FALSE	0.00242737	14	0.0648511	-4.5393	1.53952	-4.94978	1.25154	-5.32646	FALSE	TRUE	FALSE	TRUE	FALSE	TRUE
1381	SMARCB1_NPC	SMARCB1	TOP2A	P11388	TRUE	5.93046	2.32998668497176e-07	1.02975635307843e-06	TRUE	0.00242737	14	1.92338	-3.56332	1.75364	-4.26505	2.17754	-4.10846	FALSE	TRUE	FALSE	TRUE	FALSE	TRUE
1382	SMARCB1_NPC	SMARCB1	H1	Q92522	TRUE	5.87735	7.17052850590472e-06	1.6489276815211e-05	FALSE	0.00242737	4	2.85626	-1.36201	3.67702	-2.65313	3.13906	-3.9803	FALSE	FALSE	FALSE	TRUE	FALSE	TRUE
1383	SMARCB1_NPC	SMARCB1	RPL13	P26373	TRUE	5.86671	4.22107595813916e-06	1.05443478479998e-05	FALSE	0.00242737	7	5.41037	-0.414481	5.8323	-0.479736	6.20574	1.44361	FALSE	FALSE	FALSE	FALSE	FALSE	FALSE
1384	SMARCB1_NPC	SMARCB1	DRAP1	Q14919	TRUE	5.85952	2.13228537948186e-06	5.75899299073734e-06	FALSE	0.00242737	4	1.87898	-3.27809	2.02495	-3.60272	2.57347	-4.22036	FALSE	TRUE	FALSE	TRUE	FALSE	TRUE
1385	SMARCB1_NPC	SMARCB1	SFPQ	P23246	TRUE	5.85768	2.97870033784299e-07	1.22242767111479e-06	FALSE	0.00242737	21	7.22328	0.256897	7.23996	1.38086	6.62658	1.46467	FALSE	FALSE	FALSE	FALSE	FALSE	FALSE
1386	SMARCB1_NPC	SMARCB1	PGAM5	Q96HS1	TRUE	5.82969	1.84086228911458e-07	8.4801995324507e-07	FALSE	0.00242737	3	1.78588	-3.39341	1.84986	-4.0744	1.63005	-5.25825	FALSE	TRUE	FALSE	TRUE	FALSE	TRUE
1387	SMARCB1_NPC	SMARCB1	APTX	Q7Z2E3	TRUE	5.81741	1.54090278283272e-06	4.44680620433919e-06	FALSE	0.00242737	4	1.20091	-4.65087	1.14359	-4.04343	2.25154	-4.33266	FALSE	TRUE	FALSE	TRUE	FALSE	TRUE
1388	SMARCB1_NPC	SMARCB1	RRP1B	Q14684	TRUE	5.80699	4.54737905703987e-07	1.64225346517097e-06	FALSE	0.00242737	6	0.463947	-3.70513	0.703018	-5.20802	0.63005	-5.78059	FALSE	TRUE	FALSE	TRUE	FALSE	TRUE
1389	SMARCB1_NPC	SMARCB1	SSRP1	Q08945	TRUE	5.7993	5.05923406407452e-07	1.74702700385211e-06	FALSE	0.00242737	11	2.87898	-2.71117	2.65055	-3.13059	2.42146	-5.1971	FALSE	TRUE	FALSE	TRUE	FALSE	TRUE
1390	SMARCB1_NPC	SMARCB1	HIC2	Q96JB3	TRUE	5.79747	6.13568555581098e-07	2.03023731480238e-06	FALSE	0.00242737	4	1.87898	-3.19907	2.10512	-3.63854	2.38904	-4.35816	FALSE	TRUE	FALSE	TRUE	FALSE	TRUE
1391	SMARCB1_NPC	SMARCB1	RPL18A	Q02543	TRUE	5.79128	4.64410725720618e-06	1.14997723628419e-05	TRUE	0.00242737	3	1.87898	-3.93858	1.28798	-3.39142	2.05889	-4.9807	FALSE	TRUE	FALSE	TRUE	FALSE	TRUE
1392	SMARCB1_NPC	SMARCB1	CUX1	P39880	TRUE	5.78705	4.90631114855026e-07	1.73145912698436e-06	FALSE	0.00242737	18	2.55141	-3.24774	2.67702	-4.63086	2.21501	-2.90341	FALSE	TRUE	FALSE	TRUE	FALSE	TRUE
1393	SMARCB1_NPC	SMARCB1	MYEF2	Q9P2K5	TRUE	5.77015	9.00628412512935e-08	5.17451960643796e-07	FALSE	0.00242737	6	1.68634	-3.91811	1.94006	-4.3391	1.92961	-3.60477	FALSE	TRUE	FALSE	TRUE	FALSE	TRUE
1394	SMARCB1_NPC	SMARCB1	HNRNPR	O43390	TRUE	5.76941	3.70464377880451e-06	9.4408664040502e-06	FALSE	0.00242737	9	2.33842	-2.7783	1.94006	-3.8	1.63005	-4.72551	FALSE	TRUE	FALSE	TRUE	FALSE	TRUE
1395	SMARCB1_NPC	SMARCB1	UBAP2L	Q14157	TRUE	5.76569	7.84505310526097e-06	1.77074055804462e-05	FALSE	0.00242737	11	1.57942	-3.67166	2.48063	-4.41254	1.8365	-3.31633	FALSE	TRUE	FALSE	TRUE	FALSE	TRUE
1396	SMARCB1_NPC	SMARCB1	PPP1R13B	Q96KQ4	TRUE	5.76043	1.05129029719194e-07	5.82820585811671e-07	FALSE	0.00242737	9	1.96645	-3.62075	1.70302	-3.89402	1.92961	-4.5641	FALSE	TRUE	FALSE	TRUE	FALSE	TRUE
1397	SMARCB1_NPC	SMARCB1	FXR2	P51116	TRUE	5.7569	5.36292532727813e-07	1.81249668814962e-06	FALSE	0.00242737	10	2.00827	-3.5589	2.72855	-3.69297	1.17754	-3.9942	FALSE	TRUE	FALSE	TRUE	FALSE	TRUE
1398	SMARCB1_NPC	SMARCB1	G3BP1	Q13283	TRUE	5.73467	7.17492266484657e-06	1.6489276815211e-05	FALSE	0.00242737	8	2.04891	-3.81608	2.25322	-2.9826	1.45317	-5.29422	FALSE	TRUE	FALSE	TRUE	FALSE	TRUE
1399	SMARCB1_NPC	SMARCB1	ALYREF	Q86V81	TRUE	5.73019	8.53045690065987e-08	4.99189700112689e-07	FALSE	0.00242737	4	1.92338	-3.62727	2.10512	-5.30048	2.13906	-3.50635	FALSE	TRUE	FALSE	TRUE	FALSE	FALSE
1400	SMARCB1_NPC	SMARCB1	STAU1	O95793	TRUE	5.70182	1.58037275667958e-06	4.53997991918861e-06	FALSE	0.00242737	8	1.2713	-4.73175	0.802554	-3.20708	0.836501	-5.7099	FALSE	TRUE	FALSE	TRUE	FALSE	TRUE
1401	SMARCB1_NPC	SMARCB1	RPL28	P46779	TRUE	5.67911	4.93137093128456e-07	1.73145912698436e-06	FALSE	0.00242737	2	1.57942	-4.40631	1.89566	-4.06329	0.63005	-3.98509	FALSE	TRUE	FALSE	TRUE	FALSE	TRUE
1402	SMARCB1_NPC	SMARCB1	MSI1	O43347	TRUE	5.67497	4.00012039743339e-06	1.00320479808647e-05	FALSE	0.00242737	5	1.63387	-3.70561	1.94006	-3.94982	1.17754	-4.61802	FALSE	TRUE	FALSE	TRUE	FALSE	TRUE
1403	SMARCB1_NPC	SMARCB1	SRSF7	Q16629	TRUE	5.64537	7.13906851057351e-06	1.6489276815211e-05	FALSE	0.00242737	2	1.40255	-3.78937	0.703018	-4.60409	2.35588	-4.16576	FALSE	TRUE	FALSE	TRUE	FALSE	TRUE
1404	SMARCB1_NPC	SMARCB1	PARD6G	Q9BYG4	TRUE	5.63713	1.07590292391091e-07	5.9038256663163e-07	FALSE	0.00242737	7	2.20091	-3.43814	2.18107	-4.67123	2.21501	-2.56279	FALSE	TRUE	FALSE	TRUE	FALSE	TRUE
1405	SMARCB1_NPC	SMARCB1	TOP2B	Q02880	TRUE	5.62296	1.89590054618875e-05	3.86519079093964e-05	TRUE	0.00242737	11	1.12691	-5.50006	0.480626	-4.2807	1.45317	-4.02741	FALSE	TRUE	FALSE	TRUE	FALSE	TRUE
1406	SMARCB1_NPC	SMARCB1	MBD3	O95983	TRUE	5.61287	4.46146581091776e-07	1.62048643247128e-06	FALSE	0.00242737	4	1.04891	-3.86909	1.48063	-4.37424	1.38904	-4.66958	FALSE	TRUE	FALSE	TRUE	FALSE	TRUE
1407	SMARCB1_NPC	SMARCB1	CHTOP	Q9Y3Y2	TRUE	5.59275	3.87273757173687e-07	1.46561086547168e-06	FALSE	0.00242737	4	0.785875	-4.89178	0.802554	-4.29364	0.514573	-5.30566	FALSE	TRUE	FALSE	TRUE	FALSE	TRUE
1408	SMARCB1_NPC	SMARCB1	DHX30	Q7L2E3	TRUE	5.581	4.64047376400625e-07	1.66635194252952e-06	FALSE	0.00242737	12	1.46395	-4.53455	1.89566	-3.89038	1.63005	-3.51473	FALSE	TRUE	FALSE	TRUE	FALSE	TRUE
1409	SMARCB1_NPC	SMARCB1	HNRNPH1	P31943	TRUE	5.57191	3.53581131107366e-05	6.7511563401769e-05	FALSE	0.00242737	7	2.87898	-4.97366	3.91803	-2.02722	3.8365	-0.943416	FALSE	TRUE	FALSE	FALSE	FALSE	FALSE
1410	SMARCB1_NPC	SMARCB1	TRA2B	P62995	TRUE	5.55511	1.85168913841487e-07	8.4801995324507e-07	FALSE	0.00242737	3	1.52284	-5.03698	1.41923	-4.04991	1.57347	-3.55964	FALSE	TRUE	FALSE	TRUE	FALSE	TRUE
1411	SMARCB1_NPC	SMARCB1	BAZ2B	Q9UIF8	TRUE	5.5526	1.22842001616164e-06	3.62785724399137e-06	FALSE	0.00242737	14	1.78588	-3.31007	1.94006	-3.18551	2.51457	-3.92173	FALSE	TRUE	FALSE	TRUE	FALSE	TRUE
1412	SMARCB1_NPC	SMARCB1	POLB	P06746	TRUE	5.51854	1.06409916559086e-05	2.29525826844173e-05	FALSE	0.00242737	7	2.04891	-2.26874	1.65055	-3.86829	1.25154	-4.92229	FALSE	TRUE	FALSE	TRUE	FALSE	TRUE
1413	SMARCB1_NPC	SMARCB1	RPS6	P62753	TRUE	5.50455	4.72231554235045e-08	3.14158255027946e-07	FALSE	0.00242737	4	5.59323	-0.999443	5.34687	0.629888	5.57347	0	FALSE	FALSE	FALSE	FALSE	FALSE	FALSE
1414	SMARCB1_NPC	SMARCB1	CPSF4	O95639	TRUE	5.49885	8.31238530552607e-06	1.86954715768415e-05	FALSE	0.00242737	4	1.52284	-3.86422	0.596103	-4.75735	1.78759	-3.96845	FALSE	TRUE	FALSE	TRUE	FALSE	TRUE
1415	SMARCB1_NPC	SMARCB1	RPS19	P39019	TRUE	5.49527	3.52894918599859e-06	9.06624343719963e-06	FALSE	0.00242737	6	4.44884	-1.84744	4.46552	-0.820773	5.10952	1	FALSE	FALSE	FALSE	FALSE	FALSE	FALSE
1416	SMARCB1_NPC	SMARCB1	RPL19	P84098	TRUE	5.49107	3.94168575765252e-07	1.48282464216452e-06	FALSE	0.00242737	3	3.02873	-2.87659	3.48063	-2.04959	3.4842	-1.81604	FALSE	FALSE	FALSE	FALSE	FALSE	FALSE
1417	SMARCB1_NPC	SMARCB1	DHX15	O43143	TRUE	5.47174	1.0283450976761e-05	2.22573322510717e-05	TRUE	0.00242737	13	1.20091	-3.3811	1.94006	-3.89729	1.09954	-5.00579	FALSE	TRUE	FALSE	TRUE	FALSE	TRUE
1418	SMARCB1_NPC	SMARCB1	TFAM	Q00059	TRUE	5.47116	1.2799289285488e-05	2.7420850265859e-05	FALSE	0.00242737	3	1.52284	-4.35356	0.983126	-3.46311	2.09954	-3.99131	FALSE	TRUE	FALSE	TRUE	FALSE	TRUE
1419	SMARCB1_NPC	SMARCB1	DDX50	Q9BQ39	TRUE	5.43108	3.4344402467017e-07	1.33985570118239e-06	FALSE	0.00242737	6	0.785875	-4.64433	0.802554	-3.81156	1.09954	-4.73519	FALSE	TRUE	FALSE	TRUE	FALSE	TRUE
1420	SMARCB1_NPC	SMARCB1	YBX3	P16989	TRUE	5.4014	3.08789780242424e-06	8.05677543701455e-06	FALSE	0.00242737	5	1.20091	-4.23228	1.89566	-3.46463	1.45317	-3.95755	FALSE	TRUE	FALSE	FALSE	FALSE	TRUE
1421	SMARCB1_NPC	SMARCB1	TRIM28	Q13263	TRUE	5.37811	1.82602060923512e-07	8.4801995324507e-07	TRUE	0.00242737	8	1.57942	-3.72371	1.75364	-3.20634	1.63005	-4.54806	FALSE	TRUE	FALSE	TRUE	FALSE	TRUE
1422	SMARCB1_NPC	SMARCB1	IGF2BP3	O00425	TRUE	5.36886	1.34812884262725e-06	3.96287176065314e-06	FALSE	0.00242737	12	3.90135	-3.35423	4.38752	-0.920309	3.8365	-1.18442	FALSE	TRUE	FALSE	FALSE	FALSE	FALSE
1423	SMARCB1_NPC	SMARCB1	GATAD2B	Q8WXI9	TRUE	5.36063	9.02127420991991e-05	0.000159258	FALSE	0.00242737	9	1.92338	-4.11882	0.703018	-5.38889	1.09954	-2.69231	FALSE	TRUE	FALSE	TRUE	FALSE	TRUE
1424	SMARCB1_NPC	SMARCB1	RPS15A	P62244	TRUE	5.33077	2.76787738140683e-07	1.16619900336608e-06	TRUE	0.00242737	5	4.44884	-1.16937	4.30505	-0.920309	4.71097	0.713696	FALSE	FALSE	FALSE	FALSE	FALSE	FALSE
1425	SMARCB1_NPC	SMARCB1	YBX1	P67809	TRUE	5.24953	3.2359333615112e-07	1.30261776081215e-06	FALSE	0.00242737	6	2.33842	-3.40383	2.51037	-2.92031	2.13906	-2.38082	FALSE	FALSE	FALSE	FALSE	FALSE	FALSE
1426	SMARCB1_NPC	SMARCB1	MSANTD4	Q8NCY6	TRUE	5.24891	2.28507983783063e-06	6.14540620216579e-06	FALSE	0.00242737	4	1.40255	-3.60274	0.596103	-4.18072	1.8365	-3.96912	FALSE	TRUE	FALSE	TRUE	FALSE	TRUE
1427	SMARCB1_NPC	SMARCB1	RPL23A	P62750	TRUE	5.21548	8.63466506108862e-09	1.01057561455704e-07	FALSE	0.00242737	7	5.41037	-0.777051	5.38752	0.316731	5.339	0.163499	FALSE	FALSE	FALSE	FALSE	FALSE	FALSE
1428	SMARCB1_NPC	SMARCB1	SSBP3	Q9BWW4	TRUE	5.20825	7.64336922823229e-07	2.43970169305192e-06	FALSE	0.00242737	4	1.2713	-5.19059	1.5961	-3.74755	1.51457	-2.94544	FALSE	TRUE	FALSE	TRUE	FALSE	TRUE
1429	SMARCB1_NPC	SMARCB1	DPF3	Q92784	TRUE	5.16939	1.91567763120344e-06	5.26394896921989e-06	TRUE	0.00242737	4	0.338416	-4.49078	0.802554	-4.04521	1.25154	-4.57967	FALSE	TRUE	FALSE	TRUE	FALSE	TRUE
1430	SMARCB1_NPC	SMARCB1	WIZ	O95785	TRUE	5.15334	5.5443187476977e-05	0.000100115	FALSE	0.00242737	8	1.2713	-3.8063	0.217591	-3.96585	0.736966	-5.72183	FALSE	TRUE	FALSE	TRUE	FALSE	TRUE
1431	SMARCB1_NPC	SMARCB1	GNL3	Q9BVP2	TRUE	5.13815	6.3824254306852e-05	0.000114269	FALSE	0.00242737	6	-0.23349	-3.48029	0.703018	-5.85256	0.836501	-4.70299	FALSE	TRUE	FALSE	TRUE	FALSE	TRUE
1432	SMARCB1_NPC	SMARCB1	TDP1	Q9NUW8	TRUE	5.06979	2.92257790248251e-05	5.70083097027452e-05	FALSE	0.00242737	6	1.68634	-4.58482	1.21759	-3.13125	0.736966	-3.85239	FALSE	TRUE	FALSE	TRUE	FALSE	TRUE
1433	SMARCB1_NPC	SMARCB1	CREBBP	Q92793	TRUE	5.06527	6.35927215411287e-07	2.08241450849706e-06	TRUE	0.00242737	9	0.785875	-3.05381	0.802554	-4.32579	0.63005	-5.12621	FALSE	TRUE	FALSE	TRUE	FALSE	TRUE
1434	SMARCB1_NPC	SMARCB1	LCOR	Q96JN0	TRUE	5.04826	9.53368715265371e-07	2.88297493735799e-06	FALSE	0.00242737	6	0.878985	-4.42342	0.217591	-4.75872	0.514573	-4.35149	FALSE	TRUE	FALSE	TRUE	FALSE	TRUE
1435	SMARCB1_NPC	SMARCB1	RPS14	P62263	TRUE	5.0406	3.78482102600812e-07	1.44970114450735e-06	FALSE	0.00242737	6	4.28838	-0.311387	4.67702	-0.405736	4.49947	-3.05889	FALSE	FALSE	FALSE	FALSE	FALSE	FALSE
1436	SMARCB1_NPC	SMARCB1	EHMT2	Q96KQ7	TRUE	5.02033	1.30617020863734e-05	2.77945983790842e-05	FALSE	0.00242737	6	1.20091	-3.98455	0.480626	-4.9376	0.251539	-4.20576	FALSE	TRUE	FALSE	TRUE	FALSE	TRUE
1437	SMARCB1_NPC	SMARCB1	PTBP1	P26599	TRUE	5.00618	1.69199623440794e-06	4.74583616651178e-06	FALSE	0.00242737	6	1.12691	-3.28933	1.5961	-3.65484	1.17754	-4.94234	FALSE	TRUE	FALSE	TRUE	FALSE	TRUE
1438	SMARCB1_NPC	SMARCB1	YWHAE	P62258	TRUE	4.97161	2.62046900993896e-06	6.92944106393902e-06	FALSE	0.00242737	3	0.338416	-4.3251	0.983126	-4.09495	0.514573	-4.65867	FALSE	TRUE	FALSE	TRUE	FALSE	TRUE
1439	SMARCB1_NPC	SMARCB1	TIGD2	Q4W5G0	TRUE	4.95018	5.33601040471199e-07	1.81249668814962e-06	FALSE	0.00242737	6	1.12691	-4.23787	0.596103	-3.82226	1.17754	-3.86142	FALSE	TRUE	FALSE	TRUE	FALSE	TRUE
1440	SMARCB1_NPC	SMARCB1	ASF1A	Q9Y294	TRUE	4.94704	0.000109435	0.000190531	FALSE	0.00242737	4	0.785875	-5.22527	0.355095	-2.71986	1.51457	-4.062	FALSE	TRUE	FALSE	TRUE	FALSE	TRUE
1441	SMARCB1_NPC	SMARCB1	HNRNPF	P52597	TRUE	4.94475	6.18955236130206e-06	1.46509254394865e-05	FALSE	0.00242737	4	0.68634	-5.14926	0.703018	-2.70509	1.25154	-4.06451	FALSE	TRUE	FALSE	TRUE	FALSE	TRUE
1442	SMARCB1_NPC	SMARCB1	RMI1	Q9H9A7	TRUE	4.94365	2.36418765386537e-07	1.0376156925298e-06	FALSE	0.00242737	8	1.20091	-3.57241	1.41923	-4.48323	1.38904	-3.42444	FALSE	TRUE	FALSE	TRUE	FALSE	TRUE
1443	SMARCB1_NPC	SMARCB1	RPS4X	P62701	TRUE	4.93083	1.75482284038459e-07	8.27647787405269e-07	TRUE	0.00242737	12	5.55846	-0.0819054	5.60991	0.594264	5.25154	0.847997	FALSE	FALSE	FALSE	FALSE	FALSE	FALSE
1444	SMARCB1_NPC	SMARCB1	ELAVL2	Q12926	TRUE	4.91142	9.53388863778197e-07	2.88297493735799e-06	FALSE	0.00242737	3	0.338416	-4.47027	0.596103	-3.38796	0.389042	-4.97746	FALSE	TRUE	FALSE	TRUE	FALSE	TRUE
1445	SMARCB1_NPC	SMARCB1	PHC2	Q8IXK0	TRUE	4.91098	4.97678320231605e-07	1.73774971484185e-06	FALSE	0.00242737	4	0.68634	-4.30104	0.895663	-4.13247	-0.837729	-4.24057	FALSE	TRUE	FALSE	TRUE	FALSE	TRUE
1446	SMARCB1_NPC	SMARCB1	SYNCRIP	O60506	TRUE	4.91038	7.50383948606058e-07	2.41960538530117e-06	FALSE	0.00242737	7	1.73697	-4.17795	0.480626	-3.8524	0.836501	-4.1911	FALSE	TRUE	FALSE	TRUE	FALSE	TRUE
1447	SMARCB1_NPC	SMARCB1	TUBB3	Q13509	TRUE	4.90651	2.958890550104e-07	1.22242767111479e-06	FALSE	0.00242737	5	0.0962153	-4.90666	0.0494687	-0.640201	0.0671142	-4.83573	FALSE	TRUE	FALSE	FALSE	FALSE	TRUE
1448	SMARCB1_NPC	SMARCB1	ELAVL3	Q14576	TRUE	4.90132	3.09777916328249e-06	8.05677543701455e-06	FALSE	0.00242737	5	0.68634	-3.57774	1.41923	-4.15226	1.09954	-3.76885	FALSE	TRUE	FALSE	TRUE	FALSE	TRUE
1449	SMARCB1_NPC	SMARCB1	RPL17	P18621	TRUE	4.89885	3.92640619767176e-06	9.88640923079105e-06	FALSE	0.00242737	4	4.20091	-1.26248	3.91803	0.359799	3.57347	-1.36587	FALSE	FALSE	FALSE	FALSE	FALSE	FALSE
1450	SMARCB1_NPC	SMARCB1	DDX21	Q9NR30	TRUE	4.89138	0.000220411	0.000361818	FALSE	0.00242737	6	1.20091	-3.66471	0.596103	-4.39034	-0.182864	-5.00493	FALSE	TRUE	FALSE	TRUE	FALSE	TRUE
1451	SMARCB1_NPC	SMARCB1	ARID3A	Q99856	TRUE	4.89129	7.75924176442232e-08	4.58302878048122e-07	FALSE	0.00242737	8	1.83318	-2.8226	1.89566	-2.95901	2.13906	-3.02436	FALSE	TRUE	FALSE	TRUE	FALSE	TRUE
1452	SMARCB1_NPC	SMARCB1	SALL3	Q9BXA9	TRUE	4.87774	3.27019692738036e-06	8.43577329838525e-06	TRUE	0.00242737	11	0.966447	-3.03314	0.703018	-4.10578	1.25154	-4.24926	FALSE	TRUE	FALSE	TRUE	FALSE	TRUE
1453	SMARCB1_NPC	SMARCB1	SRP14	P37108	TRUE	4.87595	1.61338037507988e-06	4.59304683356074e-06	FALSE	0.00242737	3	1.12691	-3.9872	0.802554	-4.69202	0.736966	-3.03702	FALSE	TRUE	FALSE	TRUE	FALSE	TRUE
1454	SMARCB1_NPC	SMARCB1	CASZ1	Q86V15	TRUE	4.85917	4.29685567253117e-07	1.56971837285532e-06	FALSE	0.00242737	9	2.00827	-3.14281	1.41923	-3.1211	1.38904	-3.57911	FALSE	TRUE	FALSE	TRUE	FALSE	TRUE
1455	SMARCB1_NPC	SMARCB1	RPS9	P46781	TRUE	4.848	2.34483379132986e-08	2.05824299461176e-07	TRUE	0.00242737	10	5.55846	0.188184	5.50299	0.731768	5.6778	1	FALSE	FALSE	FALSE	FALSE	FALSE	FALSE
1456	SMARCB1_NPC	SMARCB1	YWHAQ	P27348	TRUE	4.81304	3.08054430767607e-05	5.99047385369624e-05	TRUE	0.00242737	2	0.785875	-3.58414	1.14359	-4.07914	0.251539	-4.59484	FALSE	TRUE	FALSE	TRUE	FALSE	TRUE
1457	SMARCB1_NPC	SMARCB1	PRKDC	P78527	TRUE	4.81053	1.09598104255354e-06	3.26726424006528e-06	FALSE	0.00242737	38	3.30525	-2.68394	3.49558	-1.51043	3.09954	-0.184425	FALSE	FALSE	FALSE	FALSE	FALSE	FALSE
1458	SMARCB1_NPC	SMARCB1	JRKL	Q9Y4A0	TRUE	4.79127	6.58847687008364e-06	1.55370051563166e-05	FALSE	0.00242737	5	1.33842	-3.49747	1.35509	-3.18176	0.736966	-4.86688	FALSE	TRUE	FALSE	TRUE	FALSE	TRUE
1459	SMARCB1_NPC	SMARCB1	DDX18	Q9NVP1	TRUE	4.77826	9.41985106990514e-06	2.09624854795072e-05	FALSE	0.00242737	8	0.878985	-4.96855	0.802554	-4.14843	0.207595	-3.44909	FALSE	TRUE	FALSE	TRUE	FALSE	TRUE
1460	SMARCB1_NPC	SMARCB1	ARID3B	Q8IVW6	TRUE	4.73862	9.46374047907461e-07	2.88297493735799e-06	FALSE	0.00242737	10	1.68634	-2.75911	2.06559	-2.58284	1.88381	-4.57573	FALSE	TRUE	FALSE	TRUE	FALSE	TRUE
1461	SMARCB1_NPC	SMARCB1	RNPS1	Q15287	TRUE	4.71729	9.46560716542441e-06	2.09903990475376e-05	FALSE	0.00242737	4	1.63387	-3.23758	0.895663	-3.81599	0.63005	-3.93872	FALSE	TRUE	FALSE	TRUE	FALSE	TRUE
1462	SMARCB1_NPC	SMARCB1	NBN	O60934	TRUE	4.70733	1.66917388228977e-06	4.70945488217472e-06	FALSE	0.00242737	8	1.12691	-3.67299	1.28798	-2.97613	0.836501	-4.02423	FALSE	TRUE	FALSE	TRUE	FALSE	TRUE
1463	SMARCB1_NPC	SMARCB1	YWHAZ	P63104	TRUE	4.69155	4.7749122311203e-07	1.69536209554384e-06	TRUE	0.00242737	3	0.200913	-3.93352	0.355095	-4.43775	0.389042	-4.5029	FALSE	TRUE	FALSE	TRUE	FALSE	TRUE
1464	SMARCB1_NPC	SMARCB1	ZNF516	Q92618	TRUE	4.6694	9.62090512614741e-06	2.11861046680319e-05	FALSE	0.00242737	6	0.338416	-5.31605	0.355095	-3.26674	0.929611	-4.12829	FALSE	TRUE	FALSE	TRUE	FALSE	TRUE
1465	SMARCB1_NPC	SMARCB1	MACROH2A1	O75367	TRUE	4.6443	9.13432169972622e-07	2.82706566985835e-06	FALSE	0.00242737	4	0.68634	-3.52238	0.596103	-4.39125	0.929611	-3.9069	FALSE	TRUE	FALSE	TRUE	FALSE	TRUE
1466	SMARCB1_NPC	SMARCB1	H4C16	P62805	TRUE	4.60745	1.41459668423031e-07	7.0395677514453e-07	FALSE	0.00242737	9	8.52284	2.79642	8.53952	4.02053	8.82139	4.48543	FALSE	FALSE	FALSE	FALSE	FALSE	FALSE
1467	SMARCB1_NPC	SMARCB1	DDX6	P26196	TRUE	4.56018	2.20687680867256e-05	4.44186669771037e-05	FALSE	0.00242737	6	0.878985	-3.48018	0.703018	-4.55044	0.0995357	-3.96837	FALSE	TRUE	FALSE	TRUE	FALSE	TRUE
1468	SMARCB1_NPC	SMARCB1	CSTF1	Q05048	TRUE	4.54881	6.8833214950134e-06	1.605261691826e-05	FALSE	0.00242737	3	0.338416	-2.71624	0.355095	-4.33511	-0.0524674	-5.95412	FALSE	TRUE	FALSE	TRUE	FALSE	TRUE
1469	SMARCB1_NPC	SMARCB1	PSPC1	Q8WXF1	TRUE	4.53517	3.25651506177943e-06	8.43490786493687e-06	FALSE	0.00242737	5	0.338416	-3.97806	0.703018	-2.86584	0.63005	-5.07416	FALSE	TRUE	FALSE	TRUE	FALSE	TRUE
1470	SMARCB1_NPC	SMARCB1	CEP170	Q5SW79	TRUE	4.53369	0.000156084	0.000264465	FALSE	0.00242737	10	1.20091	-2.8542	1.48063	-3.07776	0.389042	-5.49488	FALSE	TRUE	FALSE	TRUE	FALSE	TRUE
1471	SMARCB1_NPC	SMARCB1	UBP1	Q9NZI7	TRUE	4.50395	5.22527874232621e-05	9.48958668146599e-05	TRUE	0.00242737	4	0.878985	-2.70855	1.53952	-4.59136	0.63005	-3.36017	FALSE	TRUE	FALSE	TRUE	FALSE	TRUE
1472	SMARCB1_NPC	SMARCB1	FMR1	Q06787	TRUE	4.47063	1.6970869835944e-06	4.74583616651178e-06	FALSE	0.00242737	6	0.338416	-4.32362	1.35509	-3.99049	-0.0347654	-4.08229	FALSE	TRUE	FALSE	TRUE	FALSE	TRUE
1473	SMARCB1_NPC	SMARCB1	ACIN1	Q9UKV3	TRUE	4.46897	2.54569620891546e-06	6.78852322377457e-06	FALSE	0.00242737	6	0.186413	-4.69075	-0.0512253	-4.60035	-0.283793	-4.26443	FALSE	TRUE	FALSE	TRUE	FALSE	TRUE
1474	SMARCB1_NPC	SMARCB1	GLYR1	Q49A26	TRUE	4.44831	1.07177697337172e-06	3.21025140839301e-06	FALSE	0.00242737	3	0	-4.57317	0.203092	-3.02899	0.222392	-4.30652	FALSE	TRUE	FALSE	TRUE	FALSE	TRUE
1475	SMARCB1_NPC	SMARCB1	SALL2	Q9Y467	TRUE	4.44275	4.85433787122519e-06	1.19375156988884e-05	FALSE	0.00242737	6	-0.584963	-5.52203	-0.753839	-3.77969	-0.932886	-5.22483	FALSE	TRUE	FALSE	TRUE	FALSE	TRUE
1476	SMARCB1_NPC	SMARCB1	G3BP2	Q9UN86	TRUE	4.43315	4.32640720954096e-05	7.97168908580143e-05	FALSE	0.00242737	6	1.40255	-4.17863	0.480626	-3.14425	0.389042	-3.70435	FALSE	TRUE	FALSE	TRUE	FALSE	TRUE
1477	SMARCB1_NPC	SMARCB1	SNRNP200	O75643	TRUE	4.41188	6.82190645980183e-06	1.59887683201419e-05	FALSE	0.00242737	10	-0.0679041	-3.9318	0.596103	-3.74477	0.514573	-4.5163	FALSE	TRUE	FALSE	TRUE	FALSE	TRUE
1478	SMARCB1_NPC	SMARCB1	KHDRBS1	Q07666	TRUE	4.39858	0.000553773	0.000843336	FALSE	0.00242737	2	-0.273018	-5.32973	1.14359	-3.27371	0.389042	-3.33271	FALSE	TRUE	FALSE	TRUE	FALSE	TRUE
1479	SMARCB1_NPC	SMARCB1	LACTB	P83111	TRUE	4.39386	7.64113876149359e-06	1.73712219326041e-05	FALSE	0.00242737	6	0.878985	-2.9663	1.53952	-2.98397	1.01707	-5.16984	FALSE	TRUE	FALSE	TRUE	FALSE	TRUE
1480	SMARCB1_NPC	SMARCB1	SF3B1	O75533	TRUE	4.37058	1.45016981240032e-05	3.04487482204984e-05	FALSE	0.00242737	9	0.579424	-3.85419	-0.495527	-3.87967	0.514573	-4.71627	FALSE	TRUE	FALSE	FALSE	FALSE	TRUE
1481	SMARCB1_NPC	SMARCB1	AHDC1	Q5TGY3	TRUE	4.34728	0.000282402	0.000452989	FALSE	0.00242737	7	0.785875	-2.77471	1.14359	-3.47598	-0.0524674	-5.18307	FALSE	TRUE	FALSE	TRUE	FALSE	TRUE
1482	SMARCB1_NPC	SMARCB1	SRSF9	Q13242	TRUE	4.32228	0.000538594	0.000824193	FALSE	0.00242737	3	0.0648511	-5.31121	0.355095	-5.16568	-1.26303	-3.33305	FALSE	TRUE	FALSE	TRUE	FALSE	TRUE
1483	SMARCB1_NPC	SMARCB1	TCF12	B4DGI9	TRUE	4.31512	0.00226932	0.00313831	FALSE	0.00242737	2	0.338416	-4.16086	0.596103	-3.97201	-4.54298	-5.89423	FALSE	TRUE	FALSE	TRUE	TRUE	TRUE
1484	SMARCB1_NPC	SMARCB1	CIRBP	Q14011	TRUE	4.30654	1.74430631155251e-06	4.85639466476295e-06	FALSE	0.00242737	2	0.142019	-4.2545	0.480626	-4.14295	-0.837729	-4.09617	FALSE	TRUE	FALSE	TRUE	FALSE	TRUE
1485	SMARCB1_NPC	SMARCB1	LARP1	Q6PKG0	TRUE	4.29857	4.27361398176224e-05	7.89743870313959e-05	FALSE	0.00242737	4	-0.0506261	-3.78789	0.703018	-4.6079	-0.304855	-4.15238	FALSE	TRUE	FALSE	TRUE	FALSE	TRUE
1486	SMARCB1_NPC	SMARCB1	CBX5	P45973	TRUE	4.29556	2.02377424637007e-06	5.51304018838742e-06	FALSE	0.00242737	3	-0.0679041	-3.40823	0.0331669	-4.27277	0.251539	-4.49233	FALSE	TRUE	FALSE	TRUE	FALSE	TRUE
1487	SMARCB1_NPC	SMARCB1	ACTB	P60709	TRUE	4.29384	4.02942532460353e-08	2.76804000559721e-07	TRUE	0.00242737	18	9.07743	4.51011	9.21194	5.02053	8.96578	4.80735	FALSE	FALSE	FALSE	FALSE	FALSE	FALSE
1488	SMARCB1_NPC	SMARCB1	EBF3	Q9H4W6	TRUE	4.29107	1.47762056866942e-05	3.09223907085787e-05	FALSE	0.00242737	3	0.463947	-3.94279	0.480626	-4.52097	-2.14439	-3.8256	FALSE	TRUE	FALSE	TRUE	FALSE	TRUE
1489	SMARCB1_NPC	SMARCB1	ONECUT2	O95948	TRUE	4.28162	1.91345313367894e-05	3.88843209159192e-05	FALSE	0.00242737	4	0.338416	-3.39901	0.983126	-3.05496	1.09954	-3.9698	FALSE	TRUE	FALSE	TRUE	FALSE	TRUE
1490	SMARCB1_NPC	SMARCB1	TRIM33	Q9UPN9	TRUE	4.27367	3.55090552101927e-05	6.75955508820536e-05	FALSE	0.00242737	5	-0.742504	-3.99031	0.143591	-4.94464	0.251539	-4.23343	FALSE	TRUE	FALSE	TRUE	FALSE	TRUE
1491	SMARCB1_NPC	SMARCB1	HNRNPAB	Q99729	TRUE	4.27219	1.87632749814567e-05	3.83766659814907e-05	TRUE	0.00242737	4	1.04891	-2.88582	1.5961	-2.61094	0.929611	-4.62416	FALSE	TRUE	FALSE	TRUE	FALSE	TRUE
1492	SMARCB1_NPC	SMARCB1	PRKRA	O75569	TRUE	4.26563	0.000163734	0.000275947	FALSE	0.00242737	5	0.338416	-4.17392	0.703018	-3.71181	-0.900464	-4.77018	FALSE	TRUE	FALSE	TRUE	FALSE	TRUE
1493	SMARCB1_NPC	SMARCB1	CBX3	Q13185	TRUE	4.25974	6.35214409384016e-05	0.00011405	FALSE	0.00242737	3	0.338416	-4.30948	0.217591	-4.02015	-1.53434	-4.83654	FALSE	TRUE	FALSE	TRUE	FALSE	TRUE
1494	SMARCB1_NPC	SMARCB1	EHMT1	Q9H9B1	TRUE	4.24281	0.00367678	0.00486135	FALSE	0.00242737	4	1.04891	-3.17344	-3.17698	-4.1874	1.01707	-5.0601	FALSE	TRUE	TRUE	TRUE	FALSE	TRUE
1495	SMARCB1_NPC	SMARCB1	RPS4Y1	P22090	TRUE	4.20647	0.000254209	0.000411949	FALSE	0.00242737	3	-0.195016	-3.53003	0.355095	-3.25201	1.25154	-4.42576	FALSE	TRUE	FALSE	TRUE	FALSE	TRUE
1496	SMARCB1_NPC	SMARCB1	HNRNPH3	P31942	TRUE	4.16548	5.82404294877965e-06	1.39817721840299e-05	FALSE	0.00242737	4	-0.0506261	-4.71661	-0.216811	-4.1132	0.251539	-3.76139	FALSE	TRUE	FALSE	TRUE	FALSE	TRUE
1497	SMARCB1_NPC	SMARCB1	IGF2BP2	Q9Y6M1	TRUE	4.14896	8.36013527694204e-06	1.86963909137425e-05	FALSE	0.00242737	5	0.463947	-3.93579	0.158698	-2.80898	0.0170735	-4.74596	FALSE	TRUE	FALSE	TRUE	FALSE	TRUE
1498	SMARCB1_NPC	SMARCB1	UBTF	P17480	TRUE	4.13595	0.000116939	0.000203038	FALSE	0.00242737	5	0.463947	-4.0622	-0.426265	-3.20549	0.929611	-4.17286	FALSE	TRUE	FALSE	TRUE	FALSE	TRUE
1499	SMARCB1_NPC	SMARCB1	RPL27A	P46776	TRUE	4.11335	1.12857825035849e-07	6.0962517455262e-07	FALSE	0.00242737	2	5.00827	0.354194	5.07557	1.53912	4.89539	0.879706	FALSE	FALSE	FALSE	FALSE	FALSE	FALSE
1500	SMARCB1_NPC	SMARCB1	HNRNPH2	P55795	TRUE	4.09482	3.65525796333497e-05	6.91653602643024e-05	FALSE	0.00242737	2	0.463947	-3.44112	-4.19438	-3.91168	0.736966	-4.06831	FALSE	TRUE	TRUE	TRUE	FALSE	TRUE
1501	SMARCB1_NPC	SMARCB1	SUN2	Q9UH99	TRUE	4.0924	4.6057701102454e-05	8.46176369091598e-05	FALSE	0.00242737	11	1.33842	-3.15654	0.596103	-2.50711	0.736966	-5.28404	FALSE	TRUE	FALSE	TRUE	FALSE	TRUE
1502	SMARCB1_NPC	SMARCB1	SMARCAL1	Q9NZC9	TRUE	4.0697	1.39581422484308e-05	2.9405153003361e-05	FALSE	0.00242737	4	0.338416	-4.8518	0.173648	-3.96182	-0.222392	-3.42529	FALSE	TRUE	FALSE	TRUE	FALSE	TRUE
1503	SMARCB1_NPC	SMARCB1	POLDIP3	Q9BY77	TRUE	4.04902	7.59693488330324e-06	1.733307886732e-05	FALSE	0.00242737	4	-0.293196	-4.12462	0.0494687	-5.11033	0.0170735	-2.8747	FALSE	TRUE	FALSE	TRUE	FALSE	TRUE
1504	SMARCB1_NPC	SMARCB1	PCBP2	Q15366	TRUE	4.04398	1.00337860257913e-05	2.18667336837936e-05	FALSE	0.00242737	2	0.338416	-3.64432	0.895663	-2.78695	0.514573	-3.83349	FALSE	TRUE	FALSE	TRUE	FALSE	TRUE
1505	SMARCB1_NPC	SMARCB1	RBM8A	Q9Y5S9	TRUE	4.01115	0.000172514	0.000289202	FALSE	0.00242737	2	0.200913	-4.10535	0.0972972	-3.27051	-0.748461	-5.63944	FALSE	TRUE	FALSE	TRUE	FALSE	TRUE
1506	SMARCB1_NPC	SMARCB1	ZBTB34	Q8NCN2	TRUE	3.99033	0.000308803	0.000490361	FALSE	0.00242737	4	0.785875	-4.3518	-1.56828	-4.9431	-1.26303	-5.38213	FALSE	TRUE	FALSE	TRUE	FALSE	TRUE
1507	SMARCB1_NPC	SMARCB1	H1	P16401	TRUE	3.98033	3.62531181577726e-06	9.27610148814262e-06	FALSE	0.00242737	4	5.00827	0.663522	5.50299	1.22653	5.10952	2.1375	FALSE	FALSE	FALSE	FALSE	FALSE	FALSE
1508	SMARCB1_NPC	SMARCB1	PARP2	Q9UGN5	TRUE	3.96435	5.85842948031663e-06	1.39817721840299e-05	FALSE	0.00242737	6	0.579424	-3.76424	0.0494687	-3.12581	0.514573	-3.85954	FALSE	TRUE	FALSE	TRUE	FALSE	TRUE
1509	SMARCB1_NPC	SMARCB1	EXOSC10	Q01780	TRUE	3.96031	3.64619244812918e-05	6.91653602643024e-05	FALSE	0.00242737	3	-0.442943	-4.30999	-1.06871	-4.22312	-0.347923	-5.55787	FALSE	TRUE	FALSE	TRUE	FALSE	TRUE
1510	SMARCB1_NPC	SMARCB1	PSIP1	O75475	TRUE	3.95774	0.000103524	0.000181239	FALSE	0.00242737	5	-0.95109	-5.17793	-1.10434	-2.84021	-0.24257	-5.05983	FALSE	TRUE	FALSE	TRUE	FALSE	TRUE
1511	SMARCB1_NPC	SMARCB1	MAGOH	P61326	TRUE	3.93478	0.000215116	0.00035497	FALSE	0.00242737	3	-0.584963	-2.47041	0.355095	-5.33154	0	-4.01155	FALSE	TRUE	FALSE	TRUE	FALSE	TRUE
1512	SMARCB1_NPC	SMARCB1	SATB1	Q01826	TRUE	3.93059	0.00106102	0.00153447	FALSE	0.00242737	5	-5.53515	-4.90473	0.173648	-3.69525	-0.14439	-4.98505	TRUE	TRUE	FALSE	TRUE	FALSE	TRUE
1513	SMARCB1_NPC	SMARCB1	LMNB2	Q03252	TRUE	3.92594	3.3361501240134e-05	6.394710314225e-05	FALSE	0.00242737	4	0.579424	-3.49948	0	-4.18707	-0.664397	-4.17624	FALSE	TRUE	FALSE	TRUE	FALSE	TRUE
1514	SMARCB1_NPC	SMARCB1	CHD9	Q3L8U1	TRUE	3.92111	4.82169650567455e-05	8.83278896111975e-05	FALSE	0.00242737	3	-0.95109	-3.39716	0.355095	-4.01275	0.514573	-4.12785	FALSE	TRUE	FALSE	TRUE	FALSE	TRUE
1515	SMARCB1_NPC	SMARCB1	UTY	O14607	TRUE	3.90728	0.00132953	0.00189676	FALSE	0.00242737	3	2.46395	-3.80696	-1.29698	-3.9762	-0.900464	-5.18053	FALSE	TRUE	FALSE	TRUE	FALSE	TRUE
1516	SMARCB1_NPC	SMARCB1	ZFHX3	Q15911	TRUE	3.89577	7.57118474140533e-07	2.42892830282648e-06	FALSE	0.00242737	11	0.579424	-2.97532	1.06559	-3.00644	0.836501	-3.22325	FALSE	TRUE	FALSE	TRUE	FALSE	TRUE
1517	SMARCB1_NPC	SMARCB1	LDB1	Q86U70	TRUE	3.86658	5.13052511599345e-06	1.25677979585576e-05	FALSE	0.00242737	3	1.04891	-2.51684	0.802554	-3.03936	0.63005	-3.7547	FALSE	TRUE	FALSE	TRUE	FALSE	TRUE
1518	SMARCB1_NPC	SMARCB1	TBP	P20226	TRUE	3.86016	5.86261017210114e-06	1.39817721840299e-05	TRUE	0.00242737	3	0	-3.41008	0.158698	-3.55718	0.389042	-4.63514	FALSE	TRUE	FALSE	TRUE	FALSE	TRUE
1519	SMARCB1_NPC	SMARCB1	CECR2	Q9BXF3	TRUE	3.84046	2.87557079529396e-05	5.64397746157075e-05	FALSE	0.00242737	6	-0.398549	-3.34472	0.355095	-3.63079	0.389042	-4.20029	FALSE	TRUE	FALSE	TRUE	FALSE	TRUE
1520	SMARCB1_NPC	SMARCB1	NOP56	O00567	TRUE	3.82382	5.90153732570427e-05	0.000106261	FALSE	0.00242737	4	-1.08539	-3.97362	-0.197446	-4.1611	-0.326228	-4.94582	FALSE	TRUE	FALSE	TRUE	FALSE	TRUE
1521	SMARCB1_NPC	SMARCB1	LIN28A	Q9H9Z2	TRUE	3.82081	0.00239615	0.00330648	FALSE	0.00242737	3	-0.488747	-4.72408	-0.104337	-4.03274	-2.30485	-5.60355	FALSE	TRUE	FALSE	TRUE	FALSE	TRUE
1522	SMARCB1_NPC	SMARCB1	PABPN1	Q86U42	TRUE	3.81586	0.00030376	0.000484788	FALSE	0.00242737	2	0.579424	-2.63094	-0.25634	-4.2346	-0.46158	-4.52741	FALSE	TRUE	FALSE	TRUE	FALSE	TRUE
1523	SMARCB1_NPC	SMARCB1	GRSF1	Q12849	TRUE	3.79752	0.000883964	0.00130835	FALSE	0.00242737	4	-3.90244	-4.34949	-0.61891	-3.88972	0.514573	-5.05978	TRUE	TRUE	FALSE	TRUE	FALSE	TRUE
1524	SMARCB1_NPC	SMARCB1	H1	P10412	TRUE	3.78842	2.2665679325189e-05	4.54752677254586e-05	FALSE	0.00242737	4	6.59323	3.51011	7.34687	2.59426	6.85145	3.32193	FALSE	FALSE	FALSE	FALSE	FALSE	FALSE
1525	SMARCB1_NPC	SMARCB1	YWHAG	P61981	TRUE	3.76459	2.50417831061037e-06	6.70610462841422e-06	FALSE	0.00242737	2	-0.293196	-3.98488	0.0815299	-4.02932	-0.202493	-3.69374	FALSE	TRUE	FALSE	TRUE	FALSE	TRUE
1526	SMARCB1_NPC	SMARCB1	C1QBP	Q07021	TRUE	3.74451	0.000209049	0.000346769	FALSE	0.00242737	4	0.200913	-4.17204	0.596103	-3.91657	-0.36995	-2.71786	FALSE	TRUE	FALSE	TRUE	FALSE	FALSE
1527	SMARCB1_NPC	SMARCB1	PNMA1	Q8ND90	TRUE	3.73819	0.000530037	0.000813067	FALSE	0.00242737	3	-0.742504	-3.60242	-0.276518	-3.16573	0.389042	-5.27189	FALSE	TRUE	FALSE	TRUE	FALSE	TRUE
1528	SMARCB1_NPC	SMARCB1	PRPF8	Q6P2Q9	TRUE	3.71754	0.000788011	0.00117458	FALSE	0.00242737	11	0.878985	-2.44906	-0.543622	-4.08848	0.389042	-3.89069	FALSE	TRUE	FALSE	TRUE	FALSE	TRUE
1529	SMARCB1_NPC	SMARCB1	CDC5L	Q99459	TRUE	3.70608	8.86071499366604e-05	0.000156862	TRUE	0.00242737	5	-1.01668	-4.48234	-0.644905	-3.74047	-0.017278	-4.5743	FALSE	TRUE	FALSE	TRUE	FALSE	TRUE
1530	SMARCB1_NPC	SMARCB1	CPSF6	Q16630	TRUE	3.70185	2.37448898814039e-05	4.71911019026643e-05	TRUE	0.00242737	4	0.785875	-3.01661	0.703018	-2.67953	0.207595	-4.20965	FALSE	TRUE	FALSE	TRUE	FALSE	TRUE
1531	SMARCB1_NPC	SMARCB1	RBM28	Q9NW13	TRUE	3.70067	1.31528660423502e-05	2.78946689220313e-05	FALSE	0.00242737	3	-0.661584	-4.406	-0.403897	-4.10158	-0.900464	-4.56038	FALSE	TRUE	FALSE	TRUE	FALSE	TRUE
1532	SMARCB1_NPC	SMARCB1	POU3F2	P20265	TRUE	3.66446	9.9411622311212e-06	2.17398426645972e-05	FALSE	0.00242737	3	0.0489096	-3.11957	0.203092	-3.64134	-0.182864	-4.58698	FALSE	TRUE	FALSE	TRUE	FALSE	TRUE
1533	SMARCB1_NPC	SMARCB1	DDX24	Q9GZR7	TRUE	3.66005	1.36942590241565e-05	2.89457247600899e-05	FALSE	0.00242737	5	-0.635589	-4.32342	-0.671377	-4.17133	-1	-5.28371	FALSE	TRUE	FALSE	TRUE	FALSE	TRUE
1534	SMARCB1_NPC	SMARCB1	TIMM50	Q3ZCQ8	TRUE	3.64332	4.08365566479073e-05	7.59079523572865e-05	TRUE	0.00242737	3	-1.15754	-4.41385	-0.25634	-3.90087	0.083416	-3.79707	FALSE	TRUE	FALSE	TRUE	FALSE	TRUE
1535	SMARCB1_NPC	SMARCB1	RPL22	P35268	TRUE	3.63652	0.000213613	0.000353412	FALSE	0.00242737	3	4.1078	-0.169368	3.2707	-0.920309	3.11944	0.678072	FALSE	FALSE	FALSE	FALSE	FALSE	FALSE
1536	SMARCB1_NPC	SMARCB1	RALY	Q9UKM9	TRUE	3.63396	2.03550771814582e-05	4.11003475357239e-05	FALSE	0.00242737	4	-0.273018	-3.08132	0.143591	-3.67135	0.0170735	-6.09688	FALSE	TRUE	FALSE	TRUE	FALSE	TRUE
1537	SMARCB1_NPC	SMARCB1	TAF15	Q92804	TRUE	3.63278	3.33901013242761e-05	6.394710314225e-05	FALSE	0.00242737	3	-0.293196	-4.09845	-0.448985	-3.68748	-0.807355	-5.65595	FALSE	TRUE	FALSE	TRUE	FALSE	TRUE
1538	SMARCB1_NPC	SMARCB1	CHMP5	Q9NZZ3	TRUE	3.63235	9.51873609346153e-05	0.000167572	FALSE	0.00242737	2	-3.08771	-4.17344	0.480626	-3.52376	-0.304855	-4.11472	TRUE	TRUE	FALSE	TRUE	FALSE	TRUE
1539	SMARCB1_NPC	SMARCB1	CSTF2T	Q9H0L4	TRUE	3.632	0.0001478	0.0002511	FALSE	0.00242737	4	-0.919382	-4.74944	-0.0864148	-3.5962	-1.14439	-4.70056	FALSE	TRUE	FALSE	TRUE	FALSE	TRUE
1540	SMARCB1_NPC	SMARCB1	SATB2	Q9UPW6	TRUE	3.63082	2.80594468891975e-05	5.54174076061651e-05	FALSE	0.00242737	3	-1.05063	-4.94498	-0.543622	-4.00941	-1.07039	-4.6027	FALSE	TRUE	FALSE	TRUE	FALSE	TRUE
1541	SMARCB1_NPC	SMARCB1	DNAJC9	Q8WXX5	TRUE	3.61378	0.00133663	0.00190259	FALSE	0.00242737	4	-0.293196	-2.9119	0.188445	-2.40103	1.01707	-5.13423	FALSE	TRUE	FALSE	TRUE	FALSE	TRUE
1542	SMARCB1_NPC	SMARCB1	TRIM24	O15164	TRUE	3.61096	2.31935625766769e-05	4.63871251533538e-05	FALSE	0.00242737	4	-0.584963	-4.46703	-0.593375	-3.48879	-0.0524674	-4.10785	FALSE	TRUE	FALSE	TRUE	FALSE	TRUE
1543	SMARCB1_NPC	SMARCB1	SF3B3	Q15393	TRUE	3.56255	6.83064469373152e-06	1.59887683201419e-05	TRUE	0.00242737	6	-0.610053	-4.17857	-0.495527	-3.8188	-0.163499	-3.95936	FALSE	TRUE	FALSE	TRUE	FALSE	TRUE
1544	SMARCB1_NPC	SMARCB1	RPS7	P62081	TRUE	3.5252	3.25819763323003e-07	1.30327905329201e-06	FALSE	0.00242737	6	4.52284	-0.468928	4.38752	0.944762	4.49947	1.81558	FALSE	FALSE	FALSE	FALSE	FALSE	FALSE
1545	SMARCB1_NPC	SMARCB1	NCBP1	Q09161	TRUE	3.51996	6.95373338292064e-06	1.61572040367862e-05	FALSE	0.00242737	4	0	-1.70232	0.0331669	-3.49759	0.0339473	-5.29552	FALSE	TRUE	FALSE	TRUE	FALSE	TRUE
1546	SMARCB1_NPC	SMARCB1	RMI2	Q96E14	TRUE	3.48648	0.000133409	0.000229115	FALSE	0.00242737	3	-0.742504	-4.52994	-0.159478	-3.20694	-0.966053	-4.45035	FALSE	TRUE	FALSE	TRUE	FALSE	TRUE
1547	SMARCB1_NPC	SMARCB1	RPN2	P04844	TRUE	3.47381	0.00175203	0.00245517	FALSE	0.00242737	4	-1.27302	-4.29479	0.0331669	-5.22031	-1.63743	-3.78361	FALSE	TRUE	FALSE	TRUE	FALSE	TRUE
1548	SMARCB1_NPC	SMARCB1	RSL1D1	O76021	TRUE	3.4428	0.00039018	0.000611895	FALSE	0.00242737	3	0.0164881	-4.43978	-3.81746	-4.05822	-0.326228	-3.58035	FALSE	TRUE	FALSE	TRUE	FALSE	TRUE
1549	SMARCB1_NPC	SMARCB1	HMGA1	P17096	TRUE	3.42243	1.61075443637412e-05	3.33852082375842e-05	FALSE	0.00242737	3	-0.176157	-5.22203	-0.0512253	-3.42893	0.207595	-3.0009	FALSE	TRUE	FALSE	TRUE	FALSE	TRUE
1550	SMARCB1_NPC	SMARCB1	HP1BP3	Q5SSJ5	TRUE	3.4138	0.0028779	0.0039199	FALSE	0.00242737	3	-1.08539	-2.57928	0.0166787	-3.76168	0.389042	-4.58011	FALSE	TRUE	FALSE	TRUE	FALSE	TRUE
1551	SMARCB1_NPC	SMARCB1	PNN	Q9H307	TRUE	3.39796	0.00132761	0.00189676	FALSE	0.00242737	3	-2.80036	-3.68637	-0.698344	-4.07014	0.251539	-4.85423	TRUE	TRUE	FALSE	TRUE	FALSE	TRUE
1552	SMARCB1_NPC	SMARCB1	SLC25A13	Q9UJS0	TRUE	3.39668	0.00321819	0.00432744	FALSE	0.00242737	6	-0.919382	-3.82723	0.895663	-2.39874	-0.0347654	-4.02256	FALSE	TRUE	FALSE	TRUE	FALSE	TRUE
1553	SMARCB1_NPC	SMARCB1	ATXN2L	Q8WWM7	TRUE	3.38157	0.000105129	0.00018354	FALSE	0.00242737	3	3.40255	-4.32588	-0.671377	-3.74395	-1.74846	-4.08859	FALSE	TRUE	FALSE	TRUE	FALSE	TRUE
1554	SMARCB1_NPC	SMARCB1	ATAD3A	Q9NVI7	TRUE	3.36818	0.00169604	0.00238199	FALSE	0.00242737	4	-0.742504	-4.72188	-1.10434	-3.71919	-2	-5.51033	FALSE	TRUE	FALSE	TRUE	FALSE	TRUE
1555	SMARCB1_NPC	SMARCB1	SOX11	P35716	TRUE	3.36057	0.00108127	0.00156019	FALSE	0.00242737	5	-0.355481	-3.75875	0.480626	-3.02568	-1.03477	-4.2069	FALSE	TRUE	FALSE	TRUE	FALSE	TRUE
1556	SMARCB1_NPC	SMARCB1	TWNK	Q96RR1	TRUE	3.35212	9.73581526331095e-06	2.13647057167101e-05	FALSE	0.00242737	3	-0.635589	-3.89125	-0.472068	-3.08533	-0.509674	-4.34356	FALSE	TRUE	FALSE	TRUE	FALSE	TRUE
1557	SMARCB1_NPC	SMARCB1	CHD1	O14646	TRUE	3.34972	1.07016696848438e-05	2.30049497987119e-05	FALSE	0.00242737	2	-0.442943	-4.00584	-0.197446	-2.09346	-0.125531	-3.60511	FALSE	TRUE	FALSE	TRUE	FALSE	TRUE
1558	SMARCB1_NPC	SMARCB1	SAPCD2	Q86UD0	TRUE	3.34332	3.73560647608903e-05	7.04747251608437e-05	FALSE	0.00242737	5	-0.273018	-3.73103	-0.725825	-4.3551	-0.182864	-3.20203	FALSE	TRUE	FALSE	TRUE	FALSE	TRUE
1559	SMARCB1_NPC	SMARCB1	ZCCHC3	Q9NUD5	TRUE	3.34079	0.00327882	0.00439632	FALSE	0.00242737	5	-0.610053	-3.41394	0.128324	-3.7623	-1.63743	-4.9653	FALSE	TRUE	FALSE	TRUE	FALSE	TRUE
1560	SMARCB1_NPC	SMARCB1	KCTD8	Q6ZWB6	TRUE	3.32682	0.00329219	0.00439632	FALSE	0.00242737	2	-1.35548	-3.65687	-1.06871	-3.22086	0.192645	-5.33427	FALSE	TRUE	FALSE	TRUE	FALSE	TRUE
1561	SMARCB1_NPC	SMARCB1	ISL1	P61371	TRUE	3.32544	0.0100579	0.0126374	FALSE	0.00242737	4	0.966447	-2.77733	-0.448985	-3.82766	-1.80735	-4.66122	FALSE	TRUE	FALSE	TRUE	FALSE	TRUE
1562	SMARCB1_NPC	SMARCB1	SF3B2	Q13435	TRUE	3.31351	0.000900839	0.00132711	FALSE	0.00242737	4	0.463947	-4.68394	-0.934412	-3.67952	-2.58496	-4.38082	FALSE	FALSE	FALSE	TRUE	FALSE	FALSE
1563	SMARCB1_NPC	SMARCB1	XPC	Q01831	TRUE	3.31325	0.0184842	0.0226395	TRUE	0.00242737	4	-0.139163	-4.02203	-2.3388	-3.05739	-0.584963	-5.92324	FALSE	TRUE	FALSE	TRUE	FALSE	TRUE
1564	SMARCB1_NPC	SMARCB1	TBL2	Q9Y4P3	TRUE	3.3099	3.80450994647007e-05	7.13486731800915e-05	FALSE	0.00242737	3	-1.44294	-4.85267	-1.56828	-3.89268	-1.18286	-4.94747	FALSE	TRUE	FALSE	TRUE	FALSE	TRUE
1565	SMARCB1_NPC	SMARCB1	RPL10	P27635	TRUE	3.30812	2.54645038361712e-05	5.04500514873361e-05	FALSE	0.00242737	3	3.40255	-0.0400852	3.46552	0.698601	4.15843	0.443607	FALSE	FALSE	FALSE	FALSE	FALSE	FALSE
1566	SMARCB1_NPC	SMARCB1	DDX39A	O00148	TRUE	3.30658	4.65813564064481e-06	1.14997723628419e-05	FALSE	0.00242737	2	0.156969	-3.73122	-0.338802	-3.62318	-0.509674	-3.51569	FALSE	TRUE	FALSE	TRUE	FALSE	TRUE
1567	SMARCB1_NPC	SMARCB1	EXOSC2	Q13868	TRUE	3.29799	0.000786911	0.00117458	FALSE	0.00242737	3	-0.95109	-4.27146	0.0655883	-3.76254	-3.48543	-4.71368	FALSE	TRUE	FALSE	TRUE	FALSE	TRUE
1568	SMARCB1_NPC	SMARCB1	NFYC	Q13952	TRUE	3.28382	0.0141194	0.0174287	FALSE	0.00242737	3	0.111645	-3.14336	0.355095	-2.97505	-2.48543	-5.75174	FALSE	TRUE	FALSE	TRUE	FALSE	TRUE
1569	SMARCB1_NPC	SMARCB1	LMNB1	P20700	TRUE	3.26587	1.61115324564291e-05	3.33852082375842e-05	FALSE	0.00242737	9	4.1078	0.611992	2.10512	0.442261	4.25154	0.941106	FALSE	FALSE	FALSE	FALSE	FALSE	FALSE
1570	SMARCB1_NPC	SMARCB1	CBX1	P83916	TRUE	3.25485	0.000287118	0.000459389	FALSE	0.00242737	3	-0.23349	-2.77971	0.596103	-2.50307	0.237039	-4.69415	FALSE	TRUE	FALSE	TRUE	FALSE	TRUE
1571	SMARCB1_NPC	SMARCB1	VRK1	Q99986	TRUE	3.24749	0.00626261	0.00807749	FALSE	0.00242737	4	0.171766	-3.35836	-0.23644	-3.41231	-2.30485	-5.34133	FALSE	TRUE	FALSE	TRUE	FALSE	TRUE
1572	SMARCB1_NPC	SMARCB1	UPF1	Q92900	TRUE	3.22916	0.000605491	0.00091988	FALSE	0.00242737	4	-3.25058	-4.09665	-0.902703	-4.97035	-0.559427	-4.12042	TRUE	TRUE	FALSE	TRUE	FALSE	TRUE
1573	SMARCB1_NPC	SMARCB1	MMS19	Q96T76	TRUE	3.22908	0.00150868	0.00212358	FALSE	0.00242737	4	-1.27302	-4.9619	-1.14086	-3.30877	-0.0703893	-3.90083	FALSE	TRUE	FALSE	TRUE	FALSE	TRUE
1574	SMARCB1_NPC	SMARCB1	SLC25A3	Q00325	TRUE	3.20134	0.00652259	0.00839568	FALSE	0.00242737	4	3.90135	-3.88654	3.02495	0.226533	2.32193	1.11103	FALSE	TRUE	FALSE	FALSE	FALSE	FALSE
1575	SMARCB1_NPC	SMARCB1	MAP1B	P46821	TRUE	3.19769	1.02816808404883e-06	3.09429632913743e-06	FALSE	0.00242737	43	4.72447	0.188184	4.38752	1.55774	4.71097	1.52607	FALSE	FALSE	FALSE	FALSE	FALSE	FALSE
1576	SMARCB1_NPC	SMARCB1	HSPD1	P10809	TRUE	3.18455	0.000157513	0.000266172	FALSE	0.00242737	5	-1.08539	-3.35001	-0.276518	-3.34915	-0.163499	-4.83087	FALSE	TRUE	FALSE	FALSE	FALSE	TRUE
1577	SMARCB1_NPC	SMARCB1	SAP18	O00422	TRUE	3.15164	4.90370925376989e-05	8.95706430168373e-05	FALSE	0.00242737	4	-1.12102	-4.36085	-1.06871	-3.92997	-1.43812	-5.30408	FALSE	TRUE	FALSE	TRUE	FALSE	TRUE
1578	SMARCB1_NPC	SMARCB1	MTMR1	Q13613	TRUE	3.13122	0.000145308	0.000248202	FALSE	0.00242737	5	0.463947	-4.66444	-1.67138	-4.07065	-1.43812	-4.43473	FALSE	TRUE	FALSE	TRUE	FALSE	TRUE
1579	SMARCB1_NPC	SMARCB1	KCTD12	Q96CX2	TRUE	3.12587	2.34875797364936e-05	4.6826972850044e-05	FALSE	0.00242737	4	-0.610053	-3.83563	-0.61891	-3.4308	-0.900464	-4.82283	FALSE	TRUE	FALSE	TRUE	FALSE	TRUE
1580	SMARCB1_NPC	SMARCB1	SUN1	O94901	TRUE	3.09558	0.00014176	0.000242798	FALSE	0.00242737	2	-1.08539	-5.73919	-1.14086	-4.34915	-1.53434	-2.92139	FALSE	TRUE	FALSE	FALSE	FALSE	FALSE
1581	SMARCB1_NPC	SMARCB1	LRRC59	Q96AG4	TRUE	3.0735	0.00212971	0.00295819	FALSE	0.00242737	3	-3.00549	-4.43264	-0.543622	-3.28225	0.389042	-3.458	TRUE	TRUE	FALSE	TRUE	FALSE	TRUE
1582	SMARCB1_NPC	SMARCB1	CKAP4	Q07065	TRUE	3.06077	3.85848307893668e-05	7.21467841978693e-05	FALSE	0.00242737	5	-0.828234	-4.05864	-1.51937	-3.68579	-0.263034	-3.92275	FALSE	TRUE	FALSE	TRUE	FALSE	TRUE
1583	SMARCB1_NPC	SMARCB1	BICRA	Q9NZM4	TRUE	3.05894	7.21490770042021e-05	0.000128809	FALSE	0.00242737	3	-1.53605	-4.72493	-3.10434	-4.46216	-1.22239	-4.59814	FALSE	TRUE	FALSE	TRUE	FALSE	TRUE
1584	SMARCB1_NPC	SMARCB1	DDX1	Q92499	TRUE	3.03826	0.00262576	0.00359974	FALSE	0.00242737	5	0.0489096	-3.70136	-0.25634	-2.57629	-1.22239	-4.26696	FALSE	TRUE	FALSE	TRUE	FALSE	TRUE
1585	SMARCB1_NPC	SMARCB1	TCF20	Q9UGU0	TRUE	2.98481	0.000255485	0.000412958	FALSE	0.00242737	6	-1.44294	-4.11846	-1.72583	-4.62747	-0.24257	-3.95318	FALSE	TRUE	FALSE	TRUE	FALSE	TRUE
1586	SMARCB1_NPC	SMARCB1	FTSJ3	Q8IY81	TRUE	2.93918	3.90572248497022e-05	7.28146492773208e-05	FALSE	0.00242737	3	-0.610053	-3.63717	-0.841302	-3.52362	-1.03477	-4.14286	FALSE	TRUE	FALSE	TRUE	FALSE	TRUE
1587	SMARCB1_NPC	SMARCB1	RPL24	P83731	TRUE	2.92151	0.000231597	0.000378215	FALSE	0.00242737	3	4.66034	0.474488	3.91803	1.46216	3.8365	1.7137	FALSE	FALSE	FALSE	FALSE	FALSE	FALSE
1588	SMARCB1_NPC	SMARCB1	RPS10	P46783	TRUE	2.90931	0.000364269	0.00057411	FALSE	0.00242737	5	3.52284	0.445342	4.38752	1.10523	4.339	1.97085	FALSE	FALSE	FALSE	FALSE	FALSE	FALSE
1589	SMARCB1_NPC	SMARCB1	PDCD11	Q14690	TRUE	2.89887	0.000164993	0.000277329	TRUE	0.00242737	5	-0.214125	-4.07189	-0.934412	-3.07283	-0.415037	-3.11546	FALSE	TRUE	FALSE	TRUE	FALSE	TRUE
1590	SMARCB1_NPC	SMARCB1	ACTA2	P62736	TRUE	2.89689	5.40622442419433e-05	9.79006829825448e-05	FALSE	0.00242737	2	5.81562	-0.311387	5.26199	2.76419	5.53694	3.07039	FALSE	FALSE	FALSE	FALSE	FALSE	FALSE
1591	SMARCB1_NPC	SMARCB1	BRD4	O60885	TRUE	2.88745	3.27568262380883e-05	6.31168115319262e-05	FALSE	0.00242737	2	-1.19502	-4.00789	-1	-3.66283	-0.36995	-3.76808	FALSE	TRUE	FALSE	TRUE	FALSE	TRUE
1592	SMARCB1_NPC	SMARCB1	CSNK2A1	P68400	TRUE	2.8862	0.000476135	0.000739354	FALSE	0.00242737	2	-1.15754	-4.04164	-2.42626	-4.37878	-1.14439	-4.79756	FALSE	TRUE	FALSE	TRUE	FALSE	TRUE
1593	SMARCB1_NPC	SMARCB1	ARHGEF2	Q92974	TRUE	2.88435	0.00116919	0.00168321	FALSE	0.00242737	3	-2.05063	-4.97477	-0.934412	-4.68798	-1.80735	-3.7827	FALSE	TRUE	FALSE	TRUE	FALSE	TRUE
1594	SMARCB1_NPC	SMARCB1	C7orf50	Q9BRJ6	TRUE	2.87666	0.000238822	0.00038801	FALSE	0.00242737	4	-0.536053	-3.81245	-0.841302	-3.06764	-1.22239	-4.34964	FALSE	TRUE	FALSE	TRUE	FALSE	TRUE
1595	SMARCB1_NPC	SMARCB1	KMT2D	O14686	TRUE	2.87576	0.000349439	0.000553301	FALSE	0.00242737	5	-1.53605	-3.46943	-0.811555	-4.78848	-0.932886	-3.74667	FALSE	TRUE	FALSE	TRUE	FALSE	TRUE
1596	SMARCB1_NPC	SMARCB1	MECP2	P51608	TRUE	2.86612	0.000982271	0.00143371	TRUE	0.00242737	3	-0.742504	-3.91798	-2.17834	-4.82966	-1.43812	-4.20969	FALSE	TRUE	FALSE	TRUE	FALSE	TRUE
1597	SMARCB1_NPC	SMARCB1	RPS15	P62841	TRUE	2.85936	0.000623671	0.000945228	FALSE	0.00242737	3	2.40255	-0.0819054	2.18107	-1.1427	1.38904	-1.38082	FALSE	FALSE	FALSE	FALSE	FALSE	FALSE
1598	SMARCB1_NPC	SMARCB1	RUNX1T1	Q06455	TRUE	2.84515	0.000121131	0.000209739	FALSE	0.00242737	3	-0.661584	-3.34165	-0.216811	-1.72739	-0.610958	-4.64992	FALSE	TRUE	FALSE	TRUE	FALSE	TRUE
1599	SMARCB1_NPC	SMARCB1	TRA2A	Q13595	TRUE	2.83012	0.000129012	0.000222167	FALSE	0.00242737	2	0.0489096	-3.00123	-0.568284	-3.60091	-0.900464	-3.30805	FALSE	TRUE	FALSE	TRUE	FALSE	TRUE
1600	SMARCB1_NPC	SMARCB1	RFC1	P35251	TRUE	2.82026	0.000742238	0.0011116	FALSE	0.00242737	3	-0.983512	-4.8202	-2.3388	-4.01261	-1.86876	-4.81903	FALSE	TRUE	FALSE	TRUE	FALSE	TRUE
1601	SMARCB1_NPC	SMARCB1	LLGL1	Q15334	TRUE	2.81917	0.00609098	0.00787218	FALSE	0.00242737	3	-0.442943	-3.48854	-0.934412	-5.20763	-2.30485	-3.44356	FALSE	TRUE	FALSE	TRUE	FALSE	TRUE
1602	SMARCB1_NPC	SMARCB1	HELB	Q8NG08	TRUE	2.81354	0.000519004	0.000798079	FALSE	0.00242737	4	-0.888355	-3.47195	-1.67138	-3.94305	-0.966053	-4.55142	FALSE	TRUE	FALSE	TRUE	FALSE	TRUE
1603	SMARCB1_NPC	SMARCB1	LRPPRC	P42704	TRUE	2.80329	0.000829835	0.00123112	FALSE	0.00242737	5	-1.31366	-4.65873	-1.9027	-4.32793	-1	-3.63956	FALSE	TRUE	FALSE	TRUE	FALSE	TRUE
1604	SMARCB1_NPC	SMARCB1	ZNF219	Q9P2Y4	TRUE	2.79513	8.45729269564635e-05	0.000150141	FALSE	0.00242737	3	-1.53605	-3.30076	-1.51937	-4.293	-1.43812	-4.7671	FALSE	TRUE	FALSE	TRUE	FALSE	TRUE
1605	SMARCB1_NPC	SMARCB1	PABPC4	Q13310	TRUE	2.78885	0.00069321	0.00104561	FALSE	0.00242737	2	-1.01668	-3.21251	0	-3.65968	-0.163499	-2.67452	FALSE	TRUE	FALSE	TRUE	FALSE	TRUE
1606	SMARCB1_NPC	SMARCB1	NIFK	Q9BYG3	TRUE	2.78055	0.00240531	0.00331189	FALSE	0.00242737	4	-0.770518	-4.53293	-0.31774	-3.8194	-1.43812	-2.51569	FALSE	TRUE	FALSE	TRUE	FALSE	TRUE
1607	SMARCB1_NPC	SMARCB1	SMARCA1	P28370	TRUE	2.77758	0.000195025	0.000325213	FALSE	0.00242737	5	-0.857981	-6.32807	-0.568284	-2.84733	-0.326228	-3.34596	FALSE	TRUE	FALSE	TRUE	FALSE	TRUE
1608	SMARCB1_NPC	SMARCB1	DPM1	O60762	TRUE	2.77528	0.000915556	0.00133942	FALSE	0.00242737	2	-1.7425	-4.01265	-0.934412	-2.31996	-1.03477	-4.98141	FALSE	TRUE	FALSE	TRUE	FALSE	TRUE
1609	SMARCB1_NPC	SMARCB1	MARK2	Q7KZI7	TRUE	2.7173	2.84598194071305e-05	5.60330400788365e-05	FALSE	0.00242737	2	-1.15754	-3.79274	-1.06871	-3.24481	-1	-4.01424	FALSE	TRUE	FALSE	TRUE	FALSE	TRUE
1610	SMARCB1_NPC	SMARCB1	KPNA1	P52294	TRUE	2.70866	0.0132147	0.0163438	FALSE	0.00242737	2	-0.95109	-4.69826	-0.782409	-5.08349	-2.69188	-2.76962	FALSE	TRUE	FALSE	TRUE	FALSE	TRUE
1611	SMARCB1_NPC	SMARCB1	LYAR	Q9NX58	TRUE	2.65303	0.000401061	0.000627402	FALSE	0.00242737	4	-0.488747	-3.79342	-2.25634	-3.60827	-1.22239	-4.22489	FALSE	TRUE	FALSE	TRUE	FALSE	TRUE
1612	SMARCB1_NPC	SMARCB1	HSP90AB1	P08238	TRUE	2.65271	0.000221403	0.000362505	TRUE	0.00242737	3	-1.79909	-4.17994	-1.29698	-3.25669	-1.48543	-4.69082	FALSE	TRUE	FALSE	TRUE	FALSE	TRUE
1613	SMARCB1_NPC	SMARCB1	YTHDF2	Q9Y5A9	TRUE	2.63073	0.00524439	0.00683393	FALSE	0.00242737	3	-1.19502	-3.86954	-1.17834	-3.3586	-2.39232	-5.51816	FALSE	TRUE	FALSE	TRUE	FALSE	TRUE
1614	SMARCB1_NPC	SMARCB1	NFYA	P23511	TRUE	2.59394	0.00273264	0.00373009	FALSE	0.00242737	2	0.200913	-2.23139	-0.841302	-2.89602	-0.868755	-4.26003	FALSE	TRUE	FALSE	TRUE	FALSE	TRUE
1615	SMARCB1_NPC	SMARCB1	SAFB2	Q14151	TRUE	2.58559	0.00143904	0.00203461	FALSE	0.00242737	3	-0.253119	-3.24902	-0.593375	-4.02277	-1.86876	-3.11397	FALSE	TRUE	FALSE	TRUE	FALSE	TRUE
1616	SMARCB1_NPC	SMARCB1	MPHOSPH10	O00566	TRUE	2.57991	0.0030107	0.00407484	TRUE	0.00242737	6	-0.857981	-4.00765	-2.17834	-3.12134	-0.63743	-4.28448	FALSE	TRUE	FALSE	TRUE	FALSE	TRUE
1617	SMARCB1_NPC	SMARCB1	PRRC2C	Q9Y520	TRUE	2.55784	0.00135983	0.00193126	FALSE	0.00242737	3	-2.19502	-4.17777	-1.06871	-3.91902	-2	-4.84046	FALSE	TRUE	FALSE	TRUE	FALSE	TRUE
1618	SMARCB1_NPC	SMARCB1	NOP58	Q9Y2X3	TRUE	2.54965	0.000465358	0.0007244	FALSE	0.00242737	4	-1.68806	-4.00416	-1.56828	-2.99897	-1.10692	-4.77671	FALSE	TRUE	FALSE	TRUE	FALSE	TRUE
1619	SMARCB1_NPC	SMARCB1	MTA3	Q9BTC8	TRUE	2.54339	0.00310166	0.00417964	TRUE	0.00242737	2	-1.53605	-3.8167	-2.51937	-5.21261	-1.22239	-3.87868	FALSE	TRUE	FALSE	TRUE	FALSE	TRUE
1620	SMARCB1_NPC	SMARCB1	RPSA	P08865	TRUE	2.5356	0.00505865	0.00660551	FALSE	0.00242737	2	-2.98351	-3.17617	-0.472068	-3.87492	-0.900464	-4.30952	FALSE	TRUE	FALSE	TRUE	FALSE	TRUE
1621	SMARCB1_NPC	SMARCB1	WIZ	M0QXA7	TRUE	2.52177	0.0229302	0.0277091	FALSE	0.00242737	2	-4.39391	-3.30269	-0.811555	-3.50152	-0.347923	-4.92166	TRUE	TRUE	FALSE	TRUE	FALSE	TRUE
1622	SMARCB1_NPC	SMARCB1	RPS20	P60866	TRUE	2.51638	5.11151375142386e-05	9.30973109769417e-05	FALSE	0.00242737	2	4.00827	0.959915	4.21759	1.73177	3.71097	1.69599	FALSE	FALSE	FALSE	FALSE	FALSE	FALSE
1623	SMARCB1_NPC	SMARCB1	DPPA4	Q7L190	TRUE	2.51209	0.003011	0.00407484	FALSE	0.00242737	4	-1.05063	-2.64438	-0.568284	-3.51876	-1.53434	-5.77978	FALSE	TRUE	FALSE	TRUE	FALSE	TRUE
1624	SMARCB1_NPC	SMARCB1	U2SURP	O15042	TRUE	2.49387	0.000268455	0.000432815	FALSE	0.00242737	3	-1.35548	-4.15742	-1.51937	-4.45417	-1.86876	-3.61364	FALSE	TRUE	FALSE	TRUE	FALSE	TRUE
1625	SMARCB1_NPC	SMARCB1	EFTUD2	Q15029	TRUE	2.49348	0.00118485	0.00170188	FALSE	0.00242737	3	-2.27302	-4.05412	-1.72583	-3.93545	-1.34792	-4.83763	FALSE	TRUE	FALSE	TRUE	FALSE	TRUE
1626	SMARCB1_NPC	SMARCB1	ZBTB46	Q86UZ6	TRUE	2.49207	0.000546062	0.000833602	FALSE	0.00242737	4	3.52284	-3.86199	-2.25634	-4.46929	-1.69188	-4.15899	FALSE	TRUE	FALSE	TRUE	FALSE	TRUE
1627	SMARCB1_NPC	SMARCB1	VEZF1	Q14119	TRUE	2.48614	0.0123334	0.015344	FALSE	0.00242737	2	-0.488747	-2.43025	-0.472068	-4.32515	-3.62168	-4.18895	FALSE	TRUE	FALSE	TRUE	TRUE	TRUE
1628	SMARCB1_NPC	SMARCB1	SCAP	Q12770	TRUE	2.45052	0.000236394	0.000385053	FALSE	0.00242737	3	-2.12102	-4.88926	-2.17834	-4.5066	-1.86876	-3.95375	FALSE	TRUE	FALSE	TRUE	FALSE	TRUE
1629	SMARCB1_NPC	SMARCB1	RTRAF	Q9Y224	TRUE	2.4251	0.000128475	0.000221847	FALSE	0.00242737	2	-0.828234	-3.63171	-1.03395	-3.71733	-1.26303	-3.05146	FALSE	TRUE	FALSE	TRUE	FALSE	TRUE
1630	SMARCB1_NPC	SMARCB1	NEUROD4	Q9HD90	TRUE	2.42276	0.00297117	0.00403824	FALSE	0.00242737	3	-0.95109	-4.34009	-5.45698	-3.51282	-1.22239	-3.91283	FALSE	TRUE	TRUE	TRUE	FALSE	TRUE
1631	SMARCB1_NPC	SMARCB1	RFC5	P40937	TRUE	2.41522	0.000485701	0.000750522	FALSE	0.00242737	3	-1.63559	-4.2113	-1.72583	-5.0965	-2.14439	-3.78235	FALSE	TRUE	FALSE	TRUE	FALSE	TRUE
1632	SMARCB1_NPC	SMARCB1	HSPA1A	P0DMV8	TRUE	2.40318	0.00369303	0.00487264	FALSE	0.00242737	7	2.66034	-0.169368	2.45025	0.179227	3.57347	1.46467	FALSE	FALSE	FALSE	FALSE	FALSE	FALSE
1633	SMARCB1_NPC	SMARCB1	PCBP1	Q15365	TRUE	2.38216	0.0450499	0.0527251	FALSE	0.00242737	2	-0.635589	-2.72658	-0.338802	-3.55737	-2.98011	-4.81704	FALSE	TRUE	FALSE	TRUE	TRUE	TRUE
1634	SMARCB1_NPC	SMARCB1	LHX4	Q969G2	TRUE	2.3663	0.00102746	0.00149277	FALSE	0.00242737	2	-2.12102	-4.11177	-1.42626	-3.54739	-1.74846	-4.73548	FALSE	TRUE	FALSE	TRUE	FALSE	TRUE
1635	SMARCB1_NPC	SMARCB1	HSPA8	P11142	TRUE	2.32781	9.21480265808261e-07	2.82706566985835e-06	TRUE	0.00242737	19	5.41037	2.47449	5.46552	3.11783	5.46099	3.37851	FALSE	FALSE	FALSE	FALSE	FALSE	FALSE
1636	SMARCB1_NPC	SMARCB1	AP2B1	P63010	TRUE	2.31153	0.000484549	0.000750522	FALSE	0.00242737	3	-1.63559	-2.51155	-1.9027	-4.09344	-1.80735	-5.49266	FALSE	TRUE	FALSE	TRUE	FALSE	TRUE
1637	SMARCB1_NPC	SMARCB1	HACD3	Q9P035	TRUE	2.30112	0.000219894	0.000361818	FALSE	0.00242737	2	-1.39855	-3.82922	-0.966833	-2.70317	-1.14439	-3.54332	FALSE	TRUE	FALSE	TRUE	FALSE	TRUE
1638	SMARCB1_NPC	SMARCB1	ZFTA	C9JLR9	TRUE	2.29235	0.00262232	0.00359974	FALSE	0.00242737	4	-2.27302	-3.83085	-0.841302	-4.65841	-2.39232	-4.14811	FALSE	TRUE	FALSE	TRUE	FALSE	TRUE
1639	SMARCB1_NPC	SMARCB1	RPS13	P62277	TRUE	2.2894	1.6342863331073e-05	3.3753887664177e-05	TRUE	0.00242737	5	4.37084	1.95991	4.67702	2.2947	4.71097	2.926	FALSE	FALSE	FALSE	FALSE	FALSE	FALSE
1640	SMARCB1_NPC	SMARCB1	MTDH	Q86UE4	TRUE	2.28231	0.00130517	0.00187045	FALSE	0.00242737	3	-1.23349	-4.03241	-1.96683	-2.5708	-1.14439	-4.13165	FALSE	TRUE	FALSE	TRUE	FALSE	TRUE
1641	SMARCB1_NPC	SMARCB1	CEBPZ	Q03701	TRUE	2.24866	0.000894963	0.00132153	FALSE	0.00242737	3	-1.7425	-4.36831	-2.61891	-4.65416	-2	-4.08491	FALSE	TRUE	FALSE	TRUE	FALSE	TRUE
1642	SMARCB1_NPC	SMARCB1	RREB1	Q92766	TRUE	2.247	0.00702101	0.0089642	FALSE	0.00242737	3	-2.12102	-3.7007	-1.51937	-4.12886	-2.58496	-5.13678	FALSE	TRUE	FALSE	TRUE	FALSE	TRUE
1643	SMARCB1_NPC	SMARCB1	TARDBP	Q13148	TRUE	2.24666	0.0126813	0.0157458	FALSE	0.00242737	3	-1.15754	-3.72547	-2.55082	-3.41951	-1.69188	-4.99522	FALSE	TRUE	TRUE	TRUE	FALSE	TRUE
1644	SMARCB1_NPC	SMARCB1	CBFA2T2	O43439	TRUE	2.23975	0.0287783	0.0345777	FALSE	0.00242737	2	-1.44294	-3.32313	-0.276518	-4.82763	-4.53706	-3.39779	FALSE	TRUE	FALSE	TRUE	TRUE	TRUE
1645	SMARCB1_NPC	SMARCB1	SRRM2	Q9UQ35	TRUE	2.2334	0.00104541	0.00151536	FALSE	0.00242737	12	1.78588	-1.16937	2.51037	-0.0272239	2.32193	1.05658	FALSE	FALSE	FALSE	FALSE	FALSE	FALSE
1646	SMARCB1_NPC	SMARCB1	NEURL4	Q96JN8	TRUE	2.22996	0.000912784	0.00133847	FALSE	0.00242737	4	-0.857981	-2.86088	-0.902703	-3.70281	-2.02366	-3.73481	FALSE	TRUE	FALSE	TRUE	TRUE	TRUE
1647	SMARCB1_NPC	SMARCB1	NXF1	Q9UBU9	TRUE	2.22147	0.000147198	0.000250752	FALSE	0.00242737	3	-1.39855	-3.46487	-1.3388	-3.62902	-1.48543	-5.03774	FALSE	TRUE	FALSE	TRUE	FALSE	TRUE
1648	SMARCB1_NPC	SMARCB1	CIT	O14578	TRUE	2.21879	0.0122483	0.0152681	FALSE	0.00242737	5	0.0164881	-4.62903	-1.8413	-3.99624	-4.35669	-3.55532	FALSE	TRUE	FALSE	TRUE	FALSE	TRUE
1649	SMARCB1_NPC	SMARCB1	CPSF7	Q8N684	TRUE	2.21817	0.057873	0.0673586	FALSE	0.00242737	2	-1.39855	-3.50263	-0.841302	-2.79142	-2.80735	-5.40766	FALSE	TRUE	FALSE	TRUE	FALSE	TRUE
1650	SMARCB1_NPC	SMARCB1	MAP7D1	Q3KQU3	TRUE	2.21809	0.00183339	0.0025635	FALSE	0.00242737	4	-1.01668	-5.59605	-0.934412	-3.08711	-1.80735	-3.15444	FALSE	TRUE	FALSE	TRUE	FALSE	TRUE
1651	SMARCB1_NPC	SMARCB1	HLTF	Q14527	TRUE	2.20696	0.000702287	0.00105678	FALSE	0.00242737	2	-3.53605	-4.28032	-1.9027	-4.09244	-1.86876	-4.47003	FALSE	TRUE	FALSE	TRUE	FALSE	TRUE
1652	SMARCB1_NPC	SMARCB1	TRIM26	Q12899	TRUE	2.20015	0.00365373	0.00485117	FALSE	0.00242737	3	-1.27302	-4.65346	-2.42626	-3.59035	-1.30485	-3.36078	FALSE	TRUE	FALSE	TRUE	FALSE	TRUE
1653	SMARCB1_NPC	SMARCB1	TRMT1L	Q7Z2T5	TRUE	2.17752	0.000498317	0.000768137	FALSE	0.00242737	3	-1.44294	-3.00241	-1.17834	-3.21353	-0.932886	-4.17873	FALSE	TRUE	FALSE	TRUE	FALSE	TRUE
1654	SMARCB1_NPC	SMARCB1	MSANTD7	A0A1W2PQ72	TRUE	2.16214	0.00434372	0.0056955	FALSE	0.00242737	2	-1.7425	-4.38997	-2.25634	-2.98598	-2.58496	-5.16349	FALSE	TRUE	FALSE	TRUE	FALSE	TRUE
1655	SMARCB1_NPC	SMARCB1	AFAP1	Q8N556	TRUE	2.15102	0.0066638	0.00852984	FALSE	0.00242737	2	-2.98351	-4.45605	-1.42626	-3.45755	-1.18286	-3.9465	FALSE	TRUE	FALSE	TRUE	FALSE	TRUE
1656	SMARCB1_NPC	SMARCB1	PROX1	Q92786	TRUE	2.14592	0.00038497	0.000605226	FALSE	0.00242737	2	-1.7425	-3.84783	-1.67138	-3.55965	-1.69188	-4.61028	FALSE	TRUE	FALSE	TRUE	FALSE	TRUE
1657	SMARCB1_NPC	SMARCB1	ADAR	P55265	TRUE	2.14344	0.00984611	0.0124704	FALSE	0.00242737	3	-1.27302	-3.73002	-2.3388	-3.06773	-1.74846	-5.73783	FALSE	TRUE	FALSE	TRUE	FALSE	TRUE
1658	SMARCB1_NPC	SMARCB1	CHERP	Q8IWX8	TRUE	2.13307	0.0552342	0.0644059	FALSE	0.00242737	2	-5.01461	-4.35457	-1.29698	-3.12646	-0.932886	-4.86871	TRUE	TRUE	FALSE	TRUE	FALSE	TRUE
1659	SMARCB1_NPC	SMARCB1	NAV1	Q8NEY1	TRUE	2.10364	0.000350191	0.000553301	FALSE	0.00242737	6	-0.661584	-3.61216	-2.10434	-3.57732	-1.39232	-3.2983	FALSE	TRUE	FALSE	TRUE	FALSE	TRUE
1660	SMARCB1_NPC	SMARCB1	FAM98A	Q8NCA5	TRUE	2.09739	0.0717854	0.0821891	FALSE	0.00242737	2	-4.56579	-3.80654	-1.78241	-5.10487	-2.07039	-5.79934	TRUE	TRUE	FALSE	TRUE	FALSE	TRUE
1661	SMARCB1_NPC	SMARCB1	NUP205	Q92621	TRUE	2.06537	0.0110686	0.0138522	FALSE	0.00242737	2	-2.65372	-3.65733	-2.61891	-5.06367	-0.63743	-3.79586	TRUE	TRUE	FALSE	TRUE	FALSE	FALSE
1662	SMARCB1_NPC	SMARCB1	HSPA5	P11021	TRUE	2.06064	3.77164627888573e-05	7.0942870483803e-05	TRUE	0.00242737	15	4.52284	1.853	4.74115	2.50116	4.42146	3.20163	FALSE	FALSE	FALSE	FALSE	FALSE	FALSE
1663	SMARCB1_NPC	SMARCB1	ELOB	Q15370	TRUE	2.05825	0.00147073	0.00207478	FALSE	0.00242737	2	-1.98351	-3.9661	-1.9027	-4.25804	-5.08101	-4.34179	FALSE	TRUE	FALSE	TRUE	TRUE	TRUE
1664	SMARCB1_NPC	SMARCB1	RPS24	P62847	TRUE	2.05436	1.50372773931218e-05	3.13648822193168e-05	TRUE	0.00242737	4	2.80972	-3.91987	2.72855	0.795898	2.92961	0.941106	FALSE	TRUE	FALSE	FALSE	FALSE	FALSE
1665	SMARCB1_NPC	SMARCB1	EPB41L5	Q9HCM4	TRUE	1.96939	0.00404077	0.00530929	FALSE	0.00242737	2	-0.888355	-3.24374	-1.67138	-2.04973	-1.26303	-4.1844	FALSE	TRUE	FALSE	TRUE	FALSE	TRUE
1666	SMARCB1_NPC	SMARCB1	GTF3C3	Q9Y5Q9	TRUE	1.96468	0.0018769	0.00261854	FALSE	0.00242737	2	-1.79909	-4.07406	-2.25634	-4.30927	-4.75819	-4.27993	FALSE	TRUE	FALSE	TRUE	TRUE	TRUE
1667	SMARCB1_NPC	SMARCB1	TUBB2A	Q13885	TRUE	1.95648	0.0739919	0.0845622	FALSE	0.00242737	3	0.0962153	-4.21795	-2.03395	-2.11885	-1.63743	-3.1078	FALSE	TRUE	FALSE	FALSE	FALSE	FALSE
1668	SMARCB1_NPC	SMARCB1	GTF3C4	Q9UKN8	TRUE	1.9528	0.0329262	0.039263	FALSE	0.00242737	4	-5.12102	-4.18366	-0.338802	-3.68604	-2.30485	-4.90379	FALSE	TRUE	FALSE	TRUE	FALSE	TRUE
1669	SMARCB1_NPC	SMARCB1	TRPS1	Q9UHF7	TRUE	1.94973	0.0034205	0.00455106	FALSE	0.00242737	3	-4.78014	-4.30942	-1.56828	-3.70437	-1.74846	-3.69655	TRUE	TRUE	FALSE	TRUE	FALSE	TRUE
1670	SMARCB1_NPC	SMARCB1	ENAH	Q8N8S7	TRUE	1.93607	0.00101326	0.00147553	FALSE	0.00242737	3	-2.19502	-4.09169	-1.96683	-3.4905	-2.30485	-4.67029	FALSE	TRUE	FALSE	TRUE	FALSE	TRUE
1671	SMARCB1_NPC	SMARCB1	BRD3	Q15059	TRUE	1.89121	0.0201709	0.0244832	FALSE	0.00242737	2	-1.91938	-3.83164	-2.72583	-5.43841	-3.07039	-4.11919	FALSE	TRUE	FALSE	TRUE	FALSE	TRUE
1672	SMARCB1_NPC	SMARCB1	RTCB	Q9Y3I0	TRUE	1.82978	0.0610759	0.0709559	FALSE	0.00242737	3	-2.63559	-3.7044	-0.902703	-2.80027	-1.93289	-4.45584	FALSE	TRUE	FALSE	TRUE	FALSE	TRUE
1673	SMARCB1_NPC	SMARCB1	WTAP	Q15007	TRUE	1.82523	0.075575	0.0862155	FALSE	0.00242737	2	-1.79909	-5.49946	-4.19387	-3.82717	-2.69188	-4.83391	FALSE	TRUE	TRUE	TRUE	FALSE	TRUE
1674	SMARCB1_NPC	SMARCB1	ARF4	P18085	TRUE	1.79269	0.0223364	0.0270433	FALSE	0.00242737	3	-3.4878	-4.2167	-2.3388	-3.54203	-1.07039	-4.63537	TRUE	TRUE	FALSE	TRUE	FALSE	TRUE
1675	SMARCB1_NPC	SMARCB1	KPNA5	O15131	TRUE	1.75476	0.00599768	0.00776748	FALSE	0.00242737	2	-2.44294	-3.96543	-2.96683	-5.2203	-3.07039	-4.57192	FALSE	TRUE	FALSE	TRUE	FALSE	TRUE
1676	SMARCB1_NPC	SMARCB1	EXOSC3	Q9NQT5	TRUE	1.73299	0.00141253	0.00200161	FALSE	0.00242737	2	-2.05063	-3.86135	-2.3388	-4.83057	-2.22239	-3.72518	FALSE	TRUE	FALSE	TRUE	FALSE	TRUE
1677	SMARCB1_NPC	SMARCB1	HNRNPUL2	Q1KMD3	TRUE	1.72889	0.0131476	0.0162928	FALSE	0.00242737	2	-2.12102	-4.03927	-2.72583	-3.16456	2.9957	-3.94489	FALSE	TRUE	FALSE	TRUE	FALSE	TRUE
1678	SMARCB1_NPC	SMARCB1	XRN2	Q9H0D6	TRUE	1.70179	0.0538482	0.0629058	FALSE	0.00242737	2	-2.44294	-5.08616	-4.28876	-3.73621	-1.69188	-4.50418	FALSE	TRUE	FALSE	TRUE	FALSE	TRUE
1679	SMARCB1_NPC	SMARCB1	PELP1	Q8IZL8	TRUE	1.69629	0.00666731	0.00852984	FALSE	0.00242737	2	-2.44294	-4.77077	-3.50027	-4.6049	-2.58496	-4.16342	FALSE	TRUE	FALSE	TRUE	FALSE	TRUE
1680	SMARCB1_NPC	SMARCB1	DHX36	Q9H2U1	TRUE	1.69552	0.00367533	0.00486135	FALSE	0.00242737	3	-4.68863	-4.02102	-2.17834	-3.74238	-1.48543	-3.85831	TRUE	TRUE	FALSE	TRUE	FALSE	TRUE
1681	SMARCB1_NPC	SMARCB1	CENPX	A8MT69	TRUE	1.68592	0.00329724	0.00439632	FALSE	0.00242737	2	-2.63559	-4.99754	-2.51937	-3.56774	-2.48543	-4.2327	FALSE	TRUE	FALSE	TRUE	FALSE	TRUE
1682	SMARCB1_NPC	SMARCB1	PLRG1	O43660	FALSE	1.67992	0.316966	0.338383	FALSE	0.00242737	2	-5.46433	-3.11513	-1.38187	-2.61083	-1.39232	-7.55233	TRUE	TRUE	FALSE	TRUE	FALSE	TRUE
1683	SMARCB1_NPC	SMARCB1	GRWD1	Q9BQ67	TRUE	1.67739	0.00575438	0.00748307	TRUE	0.00242737	3	-1.98351	-3.03868	-1.42626	-3.3273	-2.07039	-4.8975	FALSE	TRUE	FALSE	TRUE	FALSE	TRUE
1684	SMARCB1_NPC	SMARCB1	PHF6	Q8IWS0	TRUE	1.64909	0.00304725	0.00411509	FALSE	0.00242737	2	-0.635589	-3.71761	-2.51937	-4.11609	-2.30485	-3.64432	FALSE	TRUE	FALSE	TRUE	FALSE	TRUE
1685	SMARCB1_NPC	SMARCB1	SEC16A	O15027	TRUE	1.62281	0.0341409	0.0404823	FALSE	0.00242737	3	-2.53605	-2.62871	-1.38187	-3.5076	-2.14439	-4.83174	FALSE	TRUE	FALSE	TRUE	FALSE	TRUE
1686	SMARCB1_NPC	SMARCB1	EBNA1BP2	Q99848	TRUE	1.5875	0.0289624	0.034733	FALSE	0.00242737	2	-2.63559	-3.82046	-2.42626	-2.72551	-1.63743	-5.31291	FALSE	TRUE	FALSE	TRUE	FALSE	TRUE
1687	SMARCB1_NPC	SMARCB1	TRIM3	O75382	TRUE	1.58112	0.0100189	0.0126134	FALSE	0.00242737	3	-2.44294	-3.50892	-1.96683	-4.4422	-2.69188	-3.89389	FALSE	TRUE	FALSE	TRUE	FALSE	TRUE
1688	SMARCB1_NPC	SMARCB1	SNRNP70	P08621	FALSE	1.57178	0.0990856	0.111427	FALSE	0.00242737	2	-1.79909	-5.18498	-2.3388	-3.5977	-4.1735	-4.24404	FALSE	TRUE	FALSE	TRUE	TRUE	TRUE
1689	SMARCB1_NPC	SMARCB1	DROSHA	Q9NRR4	TRUE	1.56699	0.000809142	0.00120324	FALSE	0.00242737	2	-1.91938	-3.489	-1.61891	-3.29108	-1.69188	-3.15105	FALSE	TRUE	FALSE	TRUE	FALSE	TRUE
1690	SMARCB1_NPC	SMARCB1	GTF3C1	Q12789	TRUE	1.56608	0.00664864	0.00852984	FALSE	0.00242737	3	-2.85798	-4.56096	-3.1936	-3.03142	-2.93289	-5.10496	FALSE	TRUE	FALSE	TRUE	FALSE	TRUE
1691	SMARCB1_NPC	SMARCB1	IMP3	Q9NV31	TRUE	1.54995	0.0163411	0.0200536	TRUE	0.00242737	2	-1.7425	-4.2485	-2.25634	-3.52315	-4.53145	-3.9613	FALSE	TRUE	FALSE	TRUE	TRUE	TRUE
1692	SMARCB1_NPC	SMARCB1	GNL2	Q13823	FALSE	1.53767	0.124887	0.139449	FALSE	0.00242737	5	-4.40732	-3.43494	-0.841302	-5.13761	-2.73997	-4.21478	FALSE	TRUE	FALSE	TRUE	TRUE	TRUE
1693	SMARCB1_NPC	SMARCB1	BTBD17	A6NE02	TRUE	1.5158	0.0646445	0.0745535	FALSE	0.00242737	2	-2.85798	-3.99312	-3.3388	-3.56862	-1.93289	-5.11534	FALSE	TRUE	FALSE	TRUE	FALSE	TRUE
1694	SMARCB1_NPC	SMARCB1	IMMT	Q16891	FALSE	1.5044	0.0884976	0.100055	FALSE	0.00242737	3	-2.44294	-4.24803	-2.96683	-2.72723	-0.932886	-3.8806	FALSE	TRUE	FALSE	TRUE	FALSE	TRUE
1695	SMARCB1_NPC	SMARCB1	RPL11	P62913	TRUE	1.48204	0.00393364	0.00517929	FALSE	0.00242737	4	4.59323	2.40049	3.91803	3.23812	4.339	2.76553	FALSE	FALSE	FALSE	FALSE	FALSE	FALSE
1696	SMARCB1_NPC	SMARCB1	MYBBP1A	Q9BQG0	TRUE	1.48173	0.0109001	0.0136683	FALSE	0.00242737	2	-3.49809	-4.13125	-2.42626	-4.70998	-2.93289	-4.4612	FALSE	TRUE	FALSE	TRUE	FALSE	TRUE
1697	SMARCB1_NPC	SMARCB1	ZBED4	O75132	TRUE	1.4411	0.0815483	0.0928622	FALSE	0.00242737	3	-1.68806	-3.40516	-2.10434	-4.74182	-3.93731	-3.86412	FALSE	TRUE	FALSE	TRUE	TRUE	TRUE
1698	SMARCB1_NPC	SMARCB1	CTNNB1	P35222	TRUE	1.40838	0.0644153	0.0744464	FALSE	0.00242737	2	-3.47947	-3.84303	-3.7961	-5.47223	-2.69188	-4.87734	FALSE	TRUE	TRUE	TRUE	FALSE	TRUE
1699	SMARCB1_NPC	SMARCB1	DBN1	Q16643	FALSE	1.40727	0.0972619	0.109571	FALSE	0.00242737	4	-1.91938	-3.03186	-0.543622	-2.16695	-0.0703893	-1.55639	FALSE	FALSE	FALSE	FALSE	FALSE	FALSE
1700	SMARCB1_NPC	SMARCB1	TNRC6B	Q9UPQ9	TRUE	1.40463	0.00960791	0.0121932	FALSE	0.00242737	2	-3.12102	-4.41383	-3.77091	-4.65655	-2.80735	-4.50664	FALSE	TRUE	FALSE	TRUE	FALSE	TRUE
1701	SMARCB1_NPC	SMARCB1	MAP1A	P78559	TRUE	1.3934	0.0384701	0.0452758	FALSE	0.00242737	5	-0.799087	-3.72659	-2.61891	-3.78708	-4.35669	-4.52305	FALSE	TRUE	FALSE	TRUE	FALSE	TRUE
1702	SMARCB1_NPC	SMARCB1	SMU1	Q2TAY7	TRUE	1.37235	0.0339531	0.0403352	FALSE	0.00242737	2	-1.91938	-4.0879	-3.10481	-4.60918	-3.28798	-3.73213	FALSE	TRUE	TRUE	TRUE	FALSE	TRUE
1703	SMARCB1_NPC	SMARCB1	THOC3	Q96J01	TRUE	1.36931	0.0348806	0.0412819	FALSE	0.00242737	2	-2.85798	-2.91897	-1.96583	-3.80294	-2.48543	-4.94291	FALSE	TRUE	TRUE	TRUE	FALSE	TRUE
1704	SMARCB1_NPC	SMARCB1	PRRC2A	P48634	FALSE	1.33972	0.124101	0.138818	FALSE	0.00242737	4	-1.12102	-3.96954	-3.10434	-2.40852	-1.69188	-3.55835	FALSE	TRUE	FALSE	TRUE	FALSE	TRUE
1705	SMARCB1_NPC	SMARCB1	SNRPD1	P62314	FALSE	1.33162	0.28935	0.311532	FALSE	0.00242737	2	-1.68806	-2.93574	-1.03395	-2.64821	-4.33441	-5.46732	FALSE	TRUE	FALSE	TRUE	TRUE	TRUE
1706	SMARCB1_NPC	SMARCB1	RPS16	P62249	TRUE	1.32027	2.88771130982976e-05	5.65025866195791e-05	FALSE	0.00242737	9	5.37084	4.05945	5.38752	3.84219	5.38082	4.48543	FALSE	FALSE	FALSE	FALSE	FALSE	FALSE
1707	SMARCB1_NPC	SMARCB1	MPND	Q8N594	TRUE	1.27984	0.0145742	0.017955	FALSE	0.00242737	2	-2.14774	-2.83058	-1.9027	-3.42736	-2.39232	-5.40955	TRUE	TRUE	FALSE	TRUE	FALSE	TRUE
1708	SMARCB1_NPC	SMARCB1	SAFB	Q15424	FALSE	1.19952	0.200418	0.219522	FALSE	0.00242737	2	-4.47947	-3.21724	-2.3388	-4.72622	-2.69188	-5.16526	FALSE	TRUE	FALSE	TRUE	FALSE	TRUE
1709	SMARCB1_NPC	SMARCB1	MTUS2	Q5JR59	FALSE	1.19824	0.301163	0.322602	FALSE	0.00242737	3	-1.31366	-3.17069	-5.04711	-2.17872	-0.610958	-4.29029	FALSE	TRUE	TRUE	TRUE	FALSE	TRUE
1710	SMARCB1_NPC	SMARCB1	CBFA2T3	O75081	TRUE	1.18313	0.00995021	0.012552	FALSE	0.00242737	2	-2.16521	-3.40996	-2.8413	-3.50103	1.6845	-3.13364	TRUE	TRUE	FALSE	TRUE	FALSE	TRUE
1711	SMARCB1_NPC	SMARCB1	MPHOSPH6	Q99547	FALSE	1.15157	0.369416	0.391729	FALSE	0.00242737	2	-3.93198	-3.24962	-1.56828	-3.85114	-4.49625	-6.35047	FALSE	TRUE	FALSE	TRUE	TRUE	TRUE
1712	SMARCB1_NPC	SMARCB1	NUFIP2	Q7Z417	TRUE	1.14499	0.0644338	0.0744464	FALSE	0.00242737	4	-1.58496	-3.78098	-4.1936	-3.90417	-2.93289	-4.54815	FALSE	TRUE	FALSE	TRUE	FALSE	TRUE
1713	SMARCB1_NPC	SMARCB1	RPL23	P62829	TRUE	1.11708	0.0439509	0.0515343	FALSE	0.00242737	2	3.28838	1.73752	4.12448	3.0537	3.21501	2.48543	FALSE	FALSE	FALSE	FALSE	FALSE	FALSE
1714	SMARCB1_NPC	SMARCB1	ZC3H18	Q86VM9	FALSE	1.06924	0.211258	0.230994	FALSE	0.00242737	2	-1.68806	-4.00438	-3.3388	-5.05989	-4.4161	-3.58641	FALSE	TRUE	FALSE	TRUE	TRUE	TRUE
1715	SMARCB1_NPC	SMARCB1	GTF2IRD1	Q9UHL9	TRUE	1.06851	0.0662748	0.0762945	FALSE	0.00242737	2	-3.24445	-3.35138	-2.72583	-4.28425	-2.39232	-3.9325	TRUE	TRUE	FALSE	TRUE	FALSE	TRUE
1716	SMARCB1_NPC	SMARCB1	ASCC3	Q8N3C0	FALSE	1.06408	0.0938063	0.105867	FALSE	0.00242737	2	-2.12102	-3.0346	-3.43797	-3.55375	-1.86876	-4.03164	FALSE	TRUE	TRUE	TRUE	FALSE	TRUE
1717	SMARCB1_NPC	SMARCB1	RANBP2	P49792	FALSE	1.0481	0.239093	0.259634	TRUE	0.00242737	3	-0.376854	-3.89814	-4.10434	-4.40339	-4.36271	-5.35876	FALSE	TRUE	FALSE	TRUE	TRUE	TRUE
1718	SMARCB1_NPC	SMARCB1	ATF7	P17544	FALSE	1.04568	0.178633	0.196683	FALSE	0.00242737	4	-1.7425	-3.77212	-3.72583	-3.46592	-3.63808	-5.0054	FALSE	TRUE	FALSE	TRUE	TRUE	TRUE
1719	SMARCB1_NPC	SMARCB1	TUBA1B	P68363	TRUE	1.04019	0.000908353	0.00133507	FALSE	0.00242737	4	3.78588	2.40049	4.02495	2.84219	3.8365	4.48543	FALSE	FALSE	FALSE	FALSE	FALSE	FALSE
1720	SMARCB1_NPC	SMARCB1	LUC7L3	O95232	TRUE	1.01894	0.00809335	0.0103125	FALSE	0.00242737	2	-0.95109	-2.28184	-3.48141	-2.24224	-1.26303	-2.32193	FALSE	FALSE	FALSE	FALSE	FALSE	FALSE
1721	SMARCB1_NPC	SMARCB1	RPS25	P62851	TRUE	1.00111	0.0114644	0.0143192	FALSE	0.00242737	4	4.44884	3.51011	5.07557	3.68173	4.7751	4.10434	FALSE	FALSE	FALSE	FALSE	FALSE	FALSE
1722	SMARCB1_NPC	SMARCB1	RBM39	Q14498	TRUE	0.990194	0.0187532	0.0228803	FALSE	0.00242737	6	1.63387	0.385221	2.02495	1.40162	1.38904	0.400538	FALSE	FALSE	FALSE	FALSE	FALSE	FALSE
1723	SMARCB1_NPC	SMARCB1	MARK3	P27448	FALSE	0.956454	0.222021	0.242345	FALSE	0.00242737	2	-5.95752	-4.60917	-3.10434	-3.46839	-1.14439	-4.10519	FALSE	TRUE	FALSE	TRUE	FALSE	TRUE
1724	SMARCB1_NPC	SMARCB1	SF3B4	Q15427	FALSE	0.93789	0.16611	0.183214	FALSE	0.00242737	2	-3.98351	-5.09957	-2.96683	-3.21068	-3.54432	-4.78634	FALSE	TRUE	FALSE	TRUE	FALSE	TRUE
1725	SMARCB1_NPC	SMARCB1	TUBB	P07437	TRUE	0.924684	0.00589948	0.00765599	TRUE	0.00242737	9	5.28838	3.82499	5.02495	4.34915	4.8365	4.20163	FALSE	FALSE	FALSE	FALSE	FALSE	FALSE
1726	SMARCB1_NPC	SMARCB1	NSUN5	Q96P11	FALSE	0.881689	0.228933	0.249458	FALSE	0.00242737	2	-4.557	-4.85694	-2.25634	-4.09092	-4.22239	-5.20303	TRUE	TRUE	FALSE	TRUE	FALSE	TRUE
1727	SMARCB1_NPC	SMARCB1	EEF1A1	P68104	TRUE	0.878409	0.0679315	0.0779178	TRUE	0.00242737	7	3.2713	1.30637	2.62358	2.40162	3.42146	2.848	FALSE	FALSE	FALSE	FALSE	FALSE	FALSE
1728	SMARCB1_NPC	SMARCB1	CLTC	Q00610	FALSE	0.862809	0.278027	0.299852	TRUE	0.00242737	2	-2.53605	-4.20733	-4.53874	-3.96712	-3.81355	-5.30231	FALSE	TRUE	FALSE	TRUE	TRUE	TRUE
1729	SMARCB1_NPC	SMARCB1	KHSRP	Q92945	TRUE	0.850252	0.0336434	0.0400427	FALSE	0.00242737	2	-3.51694	-3.62563	-2.51937	-3.36896	-2.48543	-3.43063	FALSE	TRUE	FALSE	TRUE	FALSE	TRUE
1730	SMARCB1_NPC	SMARCB1	STAU2	Q9NUL3	FALSE	0.833778	0.498765	0.519894	FALSE	0.00242737	2	-4.55204	-4.82719	-1.17834	-2.4328	-2	-2.97173	TRUE	TRUE	FALSE	TRUE	FALSE	TRUE
1731	SMARCB1_NPC	SMARCB1	ZFHX4	Q86UP3	FALSE	0.81135	0.194314	0.213206	FALSE	0.00242737	2	-3.40732	-5.23087	-4.25634	-3.32622	-3.76098	-4.85478	FALSE	TRUE	FALSE	TRUE	TRUE	TRUE
1732	SMARCB1_NPC	SMARCB1	RBM3	P98179	TRUE	0.807923	0.0667606	0.076714	FALSE	0.00242737	2	-1.15754	-3.9148	-3.71634	-3.6609	-2.93289	-3.64666	FALSE	TRUE	TRUE	TRUE	FALSE	TRUE
1733	SMARCB1_NPC	SMARCB1	PLD3	Q8IV08	FALSE	0.798731	0.134808	0.149734	FALSE	0.00242737	4	1.04891	0.713275	1.06559	-0.0272239	0.131245	-0.836501	FALSE	FALSE	FALSE	FALSE	FALSE	FALSE
1734	SMARCB1_NPC	SMARCB1	DHX29	Q7Z478	FALSE	0.795699	0.237185	0.258005	FALSE	0.00242737	3	-3.85798	-3.69602	-2.8413	-4.56375	-2.48543	-3.31203	FALSE	TRUE	FALSE	TRUE	FALSE	TRUE
1735	SMARCB1_NPC	SMARCB1	TJP1	Q07157	TRUE	0.788971	0.0639019	0.0741027	FALSE	0.00242737	3	-2.05063	-2.76692	-2.25634	-2.90576	-2.48543	-4.98387	FALSE	TRUE	FALSE	TRUE	FALSE	TRUE
1736	SMARCB1_NPC	SMARCB1	HCFC1	P51610	FALSE	0.760703	0.295565	0.317143	FALSE	0.00242737	3	-6.37501	-4.15543	-1.9027	-3.02011	-2.69188	-3.6964	TRUE	TRUE	FALSE	TRUE	FALSE	TRUE
1737	SMARCB1_NPC	SMARCB1	UQCRC2	P22695	FALSE	0.757387	0.309734	0.331221	FALSE	0.00242737	3	-3.83413	-5.13857	-1.9027	-3.98189	-5.07039	-4.65352	FALSE	TRUE	FALSE	TRUE	FALSE	TRUE
1738	SMARCB1_NPC	SMARCB1	SRRT	Q9BXP5	FALSE	0.753574	0.24525	0.265863	FALSE	0.00242737	2	-2.63559	-4.42365	-4.42626	-3.26344	-2.69188	-4.11219	FALSE	TRUE	FALSE	TRUE	FALSE	TRUE
1739	SMARCB1_NPC	SMARCB1	NAT10	Q9H0A0	FALSE	0.684675	0.142628	0.157589	TRUE	0.00242737	2	-3.33861	-3.35244	-2.72583	-3.66717	-3.07039	-4.16923	FALSE	TRUE	FALSE	TRUE	FALSE	TRUE
1740	SMARCB1_NPC	SMARCB1	HMGA2	P52926	FALSE	0.678783	0.441418	0.46496	FALSE	0.00242737	2	-7.0868	-3.40013	-2.3388	-4.38939	-3.28798	-4.83909	FALSE	TRUE	FALSE	TRUE	FALSE	TRUE
1741	SMARCB1_NPC	SMARCB1	RPS28	P62857	TRUE	0.677254	0.0201285	0.0244832	TRUE	0.00242737	2	0.878985	0.385221	0.895663	-2.58751	1.17754	0.526069	FALSE	FALSE	FALSE	TRUE	FALSE	FALSE
1742	SMARCB1_NPC	SMARCB1	TPR	P12270	FALSE	0.663407	0.485809	0.50749	FALSE	0.00242737	2	-3.24131	-5.99705	-4.61891	-3.87434	-4.90689	-4.88594	FALSE	TRUE	FALSE	TRUE	FALSE	TRUE
1743	SMARCB1_NPC	SMARCB1	AMOTL1	Q8IY63	FALSE	0.639789	0.247867	0.26824	FALSE	0.00242737	2	-3.15016	-2.97114	-2.8413	-3.83185	-3.58496	-5.42405	FALSE	TRUE	FALSE	TRUE	FALSE	TRUE
1744	SMARCB1_NPC	SMARCB1	ATF2	P15336	FALSE	0.639522	0.109588	0.123019	FALSE	0.00242737	2	-2.7425	-2.97271	-2.72583	-3.0803	-2.30485	-4.29035	FALSE	TRUE	FALSE	TRUE	FALSE	TRUE
1745	SMARCB1_NPC	SMARCB1	SLC25A1	P53007	FALSE	0.628948	0.365265	0.387979	FALSE	0.00242737	2	-3.12102	-3.72807	-2.03395	-4.10125	-3.66661	-2.87909	FALSE	TRUE	FALSE	TRUE	TRUE	TRUE
1746	SMARCB1_NPC	SMARCB1	RPS17	P08708	TRUE	0.589876	0.00944469	0.0120102	TRUE	0.00242737	3	2.43357	1.95991	2.67702	2.17923	2.63005	1.83188	FALSE	FALSE	FALSE	FALSE	FALSE	FALSE
1747	SMARCB1_NPC	SMARCB1	SRPK1	Q96SB4	FALSE	0.565427	0.435993	0.460781	FALSE	0.00242737	3	-6.62737	-5.239	-4.16492	-4.60478	-2	-4.34763	FALSE	TRUE	TRUE	TRUE	FALSE	TRUE
1748	SMARCB1_NPC	SMARCB1	RPS3	P23396	TRUE	0.561048	0.0161284	0.019831	TRUE	0.00242737	11	4.52284	3.82499	4.80255	4.0537	4.49947	4.26303	FALSE	FALSE	FALSE	FALSE	FALSE	FALSE
1749	SMARCB1_NPC	SMARCB1	BAZ1A	Q9NRL2	FALSE	0.536897	0.481515	0.503837	FALSE	0.00242737	3	-3.27302	-3.77906	-4.89021	-3.60252	-3.23851	-5.74548	FALSE	TRUE	FALSE	TRUE	FALSE	TRUE
1750	SMARCB1_NPC	SMARCB1	SF3A1	Q15459	FALSE	0.500282	0.47343	0.496199	TRUE	0.00242737	2	-4.59495	-2.57989	-4.22463	-4.6563	-3.64816	-6.24332	FALSE	TRUE	FALSE	TRUE	FALSE	FALSE
1751	SMARCB1_NPC	SMARCB1	ZNF638	Q14966	FALSE	0.48528	0.499329	0.519894	FALSE	0.00242737	2	-2.44294	-3.09915	-5.8845	-3.54203	-2.69188	-4.27408	FALSE	TRUE	TRUE	TRUE	FALSE	TRUE
1752	SMARCB1_NPC	SMARCB1	NUP62	P37198	FALSE	0.460166	0.190679	0.209581	FALSE	0.00242737	2	-2.63559	-3.04569	-2.8413	-3.0283	-2.58496	-4.66737	FALSE	TRUE	FALSE	TRUE	FALSE	TRUE
1753	SMARCB1_NPC	SMARCB1	DDX39B	Q13838	FALSE	0.44074	0.418782	0.443334	FALSE	0.00242737	2	-1.05063	-3.46434	-5.07819	-3.90178	-3.08489	-3.21058	FALSE	TRUE	TRUE	TRUE	FALSE	TRUE
1754	SMARCB1_NPC	SMARCB1	ZNF281	Q9Y2X9	FALSE	0.432911	0.649509	0.668549	FALSE	0.00242737	2	-4.95156	-3.98715	-4.07577	-6.12894	-3.22239	-3.43237	TRUE	TRUE	FALSE	TRUE	FALSE	TRUE
1755	SMARCB1_NPC	SMARCB1	TEX10	Q9NXF1	FALSE	0.424725	0.467249	0.490534	FALSE	0.00242737	2	-2.63559	-2.91387	-3.61891	-4.14873	-3.28798	-3.75405	FALSE	TRUE	FALSE	TRUE	FALSE	TRUE
1756	SMARCB1_NPC	SMARCB1	TUBB4A	P04350	TRUE	0.360644	0.0359195	0.042432	FALSE	0.00242737	8	3.66034	2.95991	3.53952	3.40162	3.71097	3.32193	FALSE	FALSE	FALSE	FALSE	FALSE	FALSE
1757	SMARCB1_NPC	SMARCB1	FANCM	Q8IYD8	FALSE	0.338133	0.545381	0.56505	FALSE	0.00242737	2	-3.51694	-4.586	-4.32193	-3.37068	-4.01381	-4.79466	FALSE	TRUE	FALSE	TRUE	FALSE	TRUE
1758	SMARCB1_NPC	SMARCB1	TUBB8B	A6NNZ2	FALSE	0.327357	0.139666	0.154587	FALSE	0.00242737	4	3.20091	2.40049	3.08549	2.76419	2.86035	3	FALSE	FALSE	FALSE	FALSE	FALSE	FALSE
1759	SMARCB1_NPC	SMARCB1	LMNA	P02545	FALSE	0.32369	0.675338	0.69288	FALSE	0.00242737	2	-2.98351	-2.92945	-2.96683	-4.60246	-5.77825	-4.32702	FALSE	TRUE	FALSE	TRUE	TRUE	TRUE
1760	SMARCB1_NPC	SMARCB1	IST1	P53990	FALSE	0.266512	0.666695	0.685124	FALSE	0.00242737	2	-4.55542	-4.64954	-2.3388	-3.66663	-4.01312	-3.86615	FALSE	TRUE	FALSE	TRUE	TRUE	TRUE
1761	SMARCB1_NPC	SMARCB1	DDX52	Q9Y2R4	FALSE	0.23993	0.598478	0.617028	FALSE	0.00242737	2	-4.74366	-3.68163	-2.25634	-3.13361	-3.09954	-3.20332	TRUE	TRUE	FALSE	TRUE	FALSE	TRUE
1762	SMARCB1_NPC	SMARCB1	RPS23	P62266	FALSE	0.225371	0.339629	0.361356	FALSE	0.00242737	2	4.52284	3.61199	3.67702	3.76419	3.55897	3.37851	FALSE	FALSE	FALSE	FALSE	FALSE	FALSE
1763	SMARCB1_NPC	SMARCB1	RAD52	P43351	FALSE	0.216017	0.763062	0.779087	FALSE	0.00242737	2	-4.15016	-4.66634	-4.50027	-3.41838	-2.22239	-3.6725	FALSE	TRUE	FALSE	TRUE	FALSE	TRUE
1764	SMARCB1_NPC	SMARCB1	ATP5F1B	P06576	FALSE	0.214097	0.58498	0.605086	FALSE	0.00242737	4	-0.828234	-1.86194	-0.178337	-0.727664	-0.534336	0.111031	FALSE	FALSE	FALSE	FALSE	FALSE	FALSE
1765	SMARCB1_NPC	SMARCB1	BMS1	Q14692	FALSE	0.192326	0.740361	0.757133	FALSE	0.00242737	2	-2.35548	-2.9683	-3.13348	-2.9717	-3.85626	-3.9822	FALSE	TRUE	FALSE	TRUE	FALSE	TRUE
1766	SMARCB1_NPC	SMARCB1	POLRMT	O00411	FALSE	0.187894	0.820515	0.832368	FALSE	0.00242737	2	-3.7425	-3.21869	-3.10434	-4.36248	-4.95936	-4.78871	FALSE	TRUE	FALSE	TRUE	FALSE	TRUE
1767	SMARCB1_NPC	SMARCB1	THOC2	Q8NI27	FALSE	0.176192	0.85513	0.863327	FALSE	0.00242737	3	-2.53605	-2.79804	-2.96683	-3.58583	-4.985	-4.6326	FALSE	TRUE	FALSE	TRUE	TRUE	TRUE
1768	SMARCB1_NPC	SMARCB1	TUBA3C	P0DPH7	FALSE	0.163425	0.250514	0.270641	FALSE	0.00242737	8	4.59323	3.82499	4.60991	4.45225	4.64386	4.94486	FALSE	FALSE	FALSE	FALSE	FALSE	FALSE
1769	SMARCB1_NPC	SMARCB1	ATAD3B	Q5T9A4	FALSE	0.0832103	0.891411	0.897089	FALSE	0.00242737	2	-2.98351	-3.35677	-4.25634	-3.94879	-2.69188	-2.8758	FALSE	TRUE	FALSE	TRUE	FALSE	TRUE
1770	SMARCB1_NPC	SMARCB1	RPS18	P62269	FALSE	0.063335	0.774603	0.789596	TRUE	0.00242737	10	5.24531	5.05945	5.70944	5.50116	5.38082	5.58496	FALSE	FALSE	FALSE	FALSE	FALSE	FALSE
1771	SMARCB1_NPC	SMARCB1	RPL35	P42766	FALSE	-0.0493413	0.893113	0.897373	TRUE	0.00242737	4	4.28838	3.51011	4.97248	5.23812	4.57347	4.76553	FALSE	FALSE	FALSE	FALSE	FALSE	FALSE
1772	SMARCB1_NPC	SMARCB1	HSP90AA1	P07900	FALSE	-0.0547247	0.97641	0.97641	FALSE	0.00242737	2	-2.44294	-4.81937	-4.49777	-2.0052	-0.691878	-0.643856	FALSE	TRUE	TRUE	FALSE	FALSE	FALSE
1773	SMARCB1_NPC	SMARCB1	NOP53	Q9NZM5	FALSE	-0.0641152	0.91186	0.913305	FALSE	0.00242737	2	-4.40732	-3.17874	-4.46279	-4.62101	-3.50479	-4.3828	FALSE	TRUE	FALSE	TRUE	FALSE	TRUE
1774	SMARCB1_NPC	SMARCB1	FADS2	O95864	FALSE	-0.0655265	0.901379	0.904241	FALSE	0.00242737	3	-1.58496	-3.45523	-4.35588	-4.29236	-4.50479	-4.25149	FALSE	TRUE	FALSE	TRUE	FALSE	TRUE
1775	SMARCB1_NPC	SMARCB1	NCAPD3	P42695	FALSE	-0.138428	0.841252	0.850674	FALSE	0.00242737	2	-4.28847	-5.0142	-5.28876	-3.69683	-5.25481	-5.59436	TRUE	TRUE	FALSE	TRUE	FALSE	TRUE
1776	SMARCB1_NPC	SMARCB1	PKP4	Q99569	FALSE	-0.154775	0.829403	0.840037	FALSE	0.00242737	2	-3.65635	-3.80135	-3.7038	-3.15532	-4.95936	-4.89851	FALSE	TRUE	FALSE	TRUE	FALSE	TRUE
1777	SMARCB1_NPC	SMARCB1	DHX57	Q6P158	FALSE	-0.188384	0.799933	0.814103	FALSE	0.00242737	2	-4.94701	-3.53548	-3.94084	-3.33452	-3.2713	-4.724	TRUE	TRUE	FALSE	TRUE	FALSE	TRUE
1778	SMARCB1_NPC	SMARCB1	DACH2	Q96NX9	FALSE	-0.218891	0.806955	0.819929	FALSE	0.00242737	2	-4.06443	-4.75911	-2.61891	-3.09491	-5.13996	-3.31261	FALSE	TRUE	FALSE	TRUE	TRUE	TRUE
1779	SMARCB1_NPC	SMARCB1	SRRM1	Q8IYB3	FALSE	-0.23784	0.883676	0.890723	FALSE	0.00242737	3	0.0489096	-4.05735	-4.644	0.0272239	0.207595	0.356144	FALSE	TRUE	TRUE	FALSE	FALSE	FALSE
1780	SMARCB1_NPC	SMARCB1	RPS5	P46782	FALSE	-0.243345	0.440763	0.46496	FALSE	0.00242737	2	1.04891	1.853	1.5961	2.0537	2.01707	1.48543	FALSE	FALSE	FALSE	FALSE	FALSE	FALSE
1781	SMARCB1_NPC	SMARCB1	SOGA1	O94964	FALSE	-0.270463	0.504421	0.524332	FALSE	0.00242737	2	-2.63559	-3.20651	-3.46279	-3.36878	-4.39232	-3.00178	FALSE	TRUE	FALSE	TRUE	FALSE	TRUE
1782	SMARCB1_NPC	SMARCB1	HSPA9	P38646	FALSE	-0.280174	0.0867759	0.0984602	FALSE	0.00242737	14	3.90135	3.95991	3.80255	4.02053	3.71097	4.40599	FALSE	FALSE	FALSE	FALSE	FALSE	FALSE
1783	SMARCB1_NPC	SMARCB1	PAXBP1	Q9Y5B6	FALSE	-0.361725	0.682072	0.698654	FALSE	0.00242737	2	-5.37255	-3.90889	-4.74819	-3.44418	-3.58496	-5.26746	FALSE	TRUE	FALSE	TRUE	FALSE	TRUE
1784	SMARCB1_NPC	SMARCB1	KTN1	Q86UP2	FALSE	-0.378043	0.44604	0.469047	FALSE	0.00242737	2	-5.30483	-3.60489	-3.46279	-2.84517	-3.33921	-3.58167	TRUE	TRUE	FALSE	TRUE	FALSE	TRUE
1785	SMARCB1_NPC	SMARCB1	NUP214	P35658	FALSE	-0.501699	0.59202	0.611368	FALSE	0.00242737	2	-2.98351	-4.72688	-6.04775	-4.30569	-4.54432	-3.03792	FALSE	TRUE	FALSE	TRUE	FALSE	TRUE
1786	SMARCB1_NPC	SMARCB1	YLPM1	P49750	FALSE	-0.561403	0.292992	0.314917	FALSE	0.00242737	4	-5.1513	-2.81338	-1.47207	-3.46412	-3.80735	-3.46013	TRUE	TRUE	FALSE	TRUE	FALSE	TRUE
1787	SMARCB1_NPC	SMARCB1	ATRX	P46100	FALSE	-0.701047	0.331568	0.353374	FALSE	0.00242737	3	-5.37255	-3.85891	-4.794	-3.22522	-2.80735	-4.36216	FALSE	TRUE	FALSE	TRUE	FALSE	TRUE
1788	SMARCB1_NPC	SMARCB1	DDB1	Q16531	FALSE	-0.786077	0.0278641	0.0335431	FALSE	0.00242737	7	-0.688056	0.0400852	-0.841302	-0.204102	-0.36995	0.847997	FALSE	FALSE	FALSE	FALSE	FALSE	FALSE
1789	SMARCB1_NPC	SMARCB1	PLEC	Q15149	FALSE	-0.933782	0.0186207	0.0227626	FALSE	0.00242737	4	-3.30544	-2.30147	-2.51937	-1.92031	-3.12928	-2.05889	FALSE	FALSE	FALSE	FALSE	FALSE	FALSE
1790	SMARCB1_NPC	SMARCB1	MB21D2	Q8IYB1	FALSE	-0.944317	0.00206552	0.00287535	FALSE	0.00242737	9	2.20091	2.61199	1.5961	2.76419	1.73697	2.926	FALSE	FALSE	FALSE	FALSE	FALSE	FALSE
1791	SMARCB1_NPC	SMARCB1	LUC7L2	Q9Y383	FALSE	-0.991839	0.0387138	0.0454779	FALSE	0.00242737	4	-0.715023	0.15256	-0.841302	0.0796913	0	1.5656	FALSE	FALSE	FALSE	FALSE	FALSE	FALSE
1792	SMARCB1_NPC	SMARCB1	ATP5F1A	P25705	FALSE	-1.01607	0.0882664	0.099972	FALSE	0.00242737	3	-2.27302	-0.584406	-0.338802	0.359799	-1.30485	-0.643856	FALSE	FALSE	FALSE	FALSE	FALSE	FALSE
1793	SMARCB1_NPC	SMARCB1	RPL38	P63173	FALSE	-1.12416	0.000686626	0.00103815	FALSE	0.00242737	5	1.83318	2.40049	1.53952	2.98658	1.6845	2.926	FALSE	FALSE	FALSE	FALSE	FALSE	FALSE
1794	SMARCB1_NPC	SMARCB1	PPP2R1A	P30153	FALSE	-1.14441	0.139016	0.154138	FALSE	0.00242737	2	-4.90689	-2.79047	-3.94084	-3.05375	-5.12928	-4.86286	FALSE	TRUE	FALSE	TRUE	FALSE	TRUE
1795	SMARCB1_NPC	SMARCB1	MYH10	P35580	FALSE	-1.15017	0.0296692	0.0355132	FALSE	0.00242737	12	0.785875	0.896721	-0.122484	1.91619	0.836501	2.1375	FALSE	FALSE	FALSE	FALSE	FALSE	FALSE
1796	SMARCB1_NPC	SMARCB1	MYH9	P35579	FALSE	-1.15521	0.00987247	0.0124788	FALSE	0.00242737	10	-0.334419	0.385221	-0.644905	0.972776	-0.017278	1.11103	FALSE	FALSE	FALSE	FALSE	FALSE	FALSE
1797	SMARCB1_NPC	SMARCB1	NUP107	P57740	FALSE	-1.19293	0.036903	0.0435125	FALSE	0.00242737	3	-4.47947	-3.11792	-5.94084	-3.24692	-1.93289	-3.49471	FALSE	TRUE	FALSE	TRUE	FALSE	TRUE
1798	SMARCB1_NPC	SMARCB1	THOC6	Q86W42	FALSE	-1.26389	0.0201831	0.0244832	FALSE	0.00242737	2	-5.00998	-3.74431	-0.966833	-3.62767	-5.46632	-3.86602	FALSE	TRUE	FALSE	TRUE	FALSE	TRUE
1799	SMARCB1_NPC	SMARCB1	MYL12B	O14950	FALSE	-1.27394	0.0269566	0.0325125	FALSE	0.00242737	2	-1.63559	0.0400852	-0.934412	-0.268232	-0.664397	0.815575	FALSE	FALSE	FALSE	FALSE	FALSE	FALSE
1800	SMARCB1_NPC	SMARCB1	ZNF593	O00488	FALSE	-1.29637	0.130179	0.145103	FALSE	0.00242737	3	-2.79976	-3.55328	-2.61891	-0.335346	-1.22239	-0.0588937	TRUE	TRUE	FALSE	FALSE	FALSE	FALSE
1801	SMARCB1_NPC	SMARCB1	TUBAL3	A6NHL2	FALSE	-1.3187	0.530328	0.550357	FALSE	0.00242737	2	-3.33292	1.2569	1.14359	-3.31952	-1.69188	2.1375	TRUE	FALSE	FALSE	TRUE	FALSE	FALSE
1802	SMARCB1_NPC	SMARCB1	PUF60	Q9UHX1	FALSE	-1.4902	0.0834898	0.0949021	FALSE	0.00242737	4	-0.584963	-4.90033	-2.17834	0.442261	-2.07039	0.678072	FALSE	TRUE	FALSE	FALSE	FALSE	FALSE
1803	SMARCB1_NPC	SMARCB1	EEF2	P13639	FALSE	-1.54122	0.132703	0.147655	TRUE	0.00242737	2	-4.72048	-3.04793	-4.25634	-2.80837	-6.46632	-4.96318	FALSE	TRUE	FALSE	TRUE	FALSE	TRUE
1804	SMARCB1_NPC	SMARCB1	EIF4G2	P78344	FALSE	-1.62501	0.112112	0.125629	FALSE	0.00242737	2	-6.71438	-3.75168	-5.74819	-4.76064	-4.07039	-3.14561	TRUE	TRUE	FALSE	TRUE	FALSE	TRUE
1805	SMARCB1_NPC	SMARCB1	MYL6	P60660	FALSE	-1.6707	0.00456896	0.00597843	FALSE	0.00242737	3	-4.24708	-1.46893	-2.42626	-0.820773	-2.58496	-1.18442	TRUE	FALSE	FALSE	FALSE	FALSE	FALSE
1806	SMARCB1_NPC	SMARCB1	NES	P48681	FALSE	-1.71768	0.0298173	0.0356229	FALSE	0.00242737	26	1.73697	3.47449	2.75364	3.72355	2.974	6.58496	FALSE	FALSE	FALSE	FALSE	FALSE	FALSE
1807	SMARCB1_NPC	SMARCB1	VIM	P08670	FALSE	-1.74014	1.76862579370553e-05	3.62912825201914e-05	FALSE	0.00242737	14	2.52284	4.32248	2.8264	4.42715	2.81225	4.63227	FALSE	FALSE	FALSE	FALSE	FALSE	FALSE
1808	SMARCB1_NPC	SMARCB1	PHGDH	O43175	FALSE	-1.86597	0.00217442	0.00301366	FALSE	0.00242737	2	-4.17991	-2.18752	-3.96683	-1.43488	-4.01381	-4.26534	FALSE	FALSE	FALSE	FALSE	FALSE	FALSE
1809	SMARCB1_NPC	SMARCB1	LUC7L	Q9NQ29	FALSE	-1.96366	0.00329303	0.00439632	FALSE	0.00242737	2	-3.12102	-0.777051	-4.53874	-1.26823	-0.748461	-1.42663	FALSE	FALSE	FALSE	FALSE	FALSE	FALSE
1810	SMARCB1_NPC	SMARCB1	PCMT1	P22061	FALSE	-2.22165	0.000194629	0.000325213	FALSE	0.00242737	11	1.92338	3.67612	2.02495	3.76419	1.17754	4.3505	FALSE	FALSE	FALSE	FALSE	FALSE	FALSE
1811	SMARCB1_NPC	SMARCB1	INA	Q16352	FALSE	-2.24635	9.64039418123392e-05	0.000169242	FALSE	0.00242737	12	1.92338	3.51011	1.41923	3.63866	1.38904	4.32193	FALSE	FALSE	FALSE	FALSE	FALSE	FALSE
1812	SMARCB1_NPC	SMARCB1	PCMTD2	Q9NV79	FALSE	-2.2818	0.00272939	0.00373009	FALSE	0.00242737	4	-2.53605	-0.525512	-2.42626	0.698601	-1.14439	0.565597	FALSE	FALSE	FALSE	FALSE	FALSE	FALSE
1813	SMARCB1_NPC	SMARCB1	NEFM	P07197	FALSE	-3.03069	8.37009968498921e-05	0.000149011	FALSE	0.00242737	25	1.57942	7.81434	1.89566	4.47691	2.21501	4.74416	FALSE	FALSE	FALSE	FALSE	FALSE	FALSE
1814	SMARCB1_NPC	SMARCB1	FAU	P62861	FALSE	-3.22927	8.66569753334249e-07	2.73836042053623e-06	FALSE	0.00242737	2	4.52284	6.56195	4.38752	7.61663	4.25154	8.02237	FALSE	FALSE	FALSE	FALSE	FALSE	FALSE
1815	SMARCB1_NPC	SMARCB1	NEFL	P07196	FALSE	-3.39368	0.000280738	0.000451467	FALSE	0.00242737	10	0.200913	3.51011	-0.178337	3.63866	3.8365	4.40599	FALSE	FALSE	FALSE	FALSE	FALSE	FALSE
1816	TBP_NPC	TBP	LIG3	P49916	TRUE	12.8294	1.3266142711062e-09	1.18716049719605e-07	FALSE	0.0931706	41	8.06532	-3.40065	7.79586	-6.01729	7.98596	-4.88037	FALSE	TRUE	FALSE	TRUE	FALSE	TRUE
1817	TBP_NPC	TBP	TAF6	P49848	TRUE	11.3454	4.22542611177865e-10	1.18716049719605e-07	TRUE	0.0931706	23	6.66939	-4.75227	6.79586	-3.95715	6.60263	-4.74225	FALSE	TRUE	FALSE	TRUE	FALSE	TRUE
1818	TBP_NPC	TBP	TAF5	Q15542	TRUE	11.025	6.01674244399765e-09	1.78918920045193e-07	TRUE	0.0931706	25	6.74339	-4.9638	6.47393	-4.50194	6.35209	-3.76679	FALSE	TRUE	FALSE	TRUE	FALSE	TRUE
1819	TBP_NPC	TBP	XRCC1	P18887	TRUE	10.5225	4.99707770172898e-09	1.78918920045193e-07	FALSE	0.0931706	17	5.92396	-4.72028	5.66658	-6.01359	5.81604	-3.56599	FALSE	TRUE	FALSE	TRUE	FALSE	TRUE
1820	TBP_NPC	TBP	TAF4	O00268	TRUE	10.3521	5.42793421383383e-09	1.78918920045193e-07	TRUE	0.0931706	23	6.61786	-3.28788	6.25154	-3.94625	6.5385	-4.18451	FALSE	TRUE	FALSE	TRUE	FALSE	TRUE
1821	TBP_NPC	TBP	ARID1A	O14497	TRUE	10.1939	1.45631626142072e-09	1.18716049719605e-07	FALSE	0.0931706	36	5.00643	-4.27601	5.05889	-5.16621	5.01767	-5.35939	FALSE	TRUE	FALSE	TRUE	FALSE	TRUE
1822	TBP_NPC	TBP	EMD	P50402	TRUE	10.1285	2.48380932768796e-07	1.68040422754428e-06	FALSE	0.0931706	11	5.96578	-5.22787	5.57347	-4.64227	5.19455	-3.52559	FALSE	TRUE	FALSE	TRUE	FALSE	TRUE
1823	TBP_NPC	TBP	RPA3	P35244	TRUE	10.0943	7.80169758416277e-08	8.28756336140265e-07	FALSE	0.0931706	5	7.29593	-2.8563	6.97036	-3.18927	6.47139	-3.49975	FALSE	TRUE	FALSE	TRUE	FALSE	TRUE
1824	TBP_NPC	TBP	TBP	P20226	TRUE	10.0605	2.50952542140758e-09	1.41788186309528e-07	FALSE	0.0931706	6	5.96578	-4.1618	5.9885	-4.54314	5.74204	-3.51212	FALSE	TRUE	FALSE	TRUE	FALSE	TRUE
1825	TBP_NPC	TBP	RPA2	P15927	TRUE	10.0337	6.43872664927152e-08	7.4242460343641e-07	FALSE	0.0931706	9	7.10329	1.20945	6.54922	-3.70793	6.7609	-3.30291	FALSE	FALSE	FALSE	TRUE	FALSE	TRUE
1826	TBP_NPC	TBP	BRF1	Q92994	TRUE	9.92299	4.00829112931507e-08	5.52362070259272e-07	TRUE	0.0931706	13	5.48036	-4.47798	5.25154	-4.38578	4.95354	-5.35772	FALSE	TRUE	FALSE	TRUE	FALSE	TRUE
1827	TBP_NPC	TBP	XRCC5	P13010	TRUE	9.85223	1.3921165154745e-08	3.10510241291189e-07	FALSE	0.0931706	25	6.64386	0.392317	6.64386	-3.09976	6.96984	-4.26946	FALSE	FALSE	FALSE	TRUE	FALSE	FALSE
1828	TBP_NPC	TBP	TAF1	P21675	TRUE	9.75675	4.57396360372431e-09	1.78918920045193e-07	TRUE	0.0931706	37	5.69448	-3.9125	5.95198	-4.42629	5.88643	-2.61531	FALSE	TRUE	FALSE	TRUE	FALSE	TRUE
1829	TBP_NPC	TBP	CHD4	Q14839	TRUE	9.63259	8.69783937114211e-10	1.18716049719605e-07	FALSE	0.0931706	33	5.22882	-4.69437	4.9885	-4.4852	5.01767	-4.48321	FALSE	TRUE	FALSE	TRUE	FALSE	TRUE
1830	TBP_NPC	TBP	LONP1	K7EJE8	TRUE	9.63128	3.7884384363051e-09	1.78918920045193e-07	FALSE	0.0931706	20	4.53694	-3.42987	4.57347	-5.06729	4.58157	-5.92125	FALSE	TRUE	FALSE	TRUE	FALSE	TRUE
1831	TBP_NPC	TBP	UBP1	Q9NZI7	TRUE	9.56272	5.81702039249448e-09	1.78918920045193e-07	TRUE	0.0931706	6	4.92396	-5.00851	4.66658	-3.93239	4.95354	-4.71475	FALSE	TRUE	FALSE	TRUE	FALSE	TRUE
1832	TBP_NPC	TBP	PARP1	P09874	TRUE	9.49945	5.36499407586348e-10	1.18716049719605e-07	FALSE	0.0931706	34	6.66939	-0.29956	6.68894	-2.8459	6.60263	-2.96722	FALSE	FALSE	FALSE	TRUE	FALSE	TRUE
1833	TBP_NPC	TBP	NEUROG2	Q9H2A3	TRUE	9.36088	1.60387792154915e-06	6.86508352784295e-06	FALSE	0.0931706	3	4.29593	-3.86558	5.42146	-5.18777	5.13797	-4.17392	FALSE	TRUE	FALSE	TRUE	FALSE	TRUE
1834	TBP_NPC	TBP	TCF3	P15923	TRUE	9.35502	7.3362152978446e-09	1.88407347421918e-07	FALSE	0.0931706	14	4.74339	-3.50607	4.8365	-5.07186	4.58157	-4.63456	FALSE	TRUE	FALSE	TRUE	FALSE	TRUE
1835	TBP_NPC	TBP	HIRA	P54198	TRUE	9.34277	8.76929253184799e-08	8.69236891314757e-07	FALSE	0.0931706	23	5.08443	-3.80972	5.52456	-3.93146	4.95354	-4.98796	FALSE	TRUE	FALSE	TRUE	FALSE	TRUE
1836	TBP_NPC	TBP	TCF12	Q99081	TRUE	9.22379	5.05428822226018e-09	1.78918920045193e-07	TRUE	0.0931706	18	5.36006	-3.28782	5.42146	-4.00806	5.13797	-4.10918	FALSE	TRUE	FALSE	TRUE	FALSE	TRUE
1837	TBP_NPC	TBP	MDC1	Q14676	TRUE	9.10033	1.05225070351236e-08	2.58487672819341e-07	FALSE	0.0931706	39	5.00643	-5.54633	5.05889	-4.13985	4.81604	-3.30395	FALSE	TRUE	FALSE	TRUE	FALSE	TRUE
1838	TBP_NPC	TBP	RPA1	P27694	TRUE	9.08074	1.50452073357306e-09	1.18716049719605e-07	FALSE	0.0931706	28	8.15843	-0.830075	8.31043	-3.90937	8.13797	-0.754888	FALSE	FALSE	FALSE	TRUE	FALSE	FALSE
1839	TBP_NPC	TBP	SMARCC1	Q92922	TRUE	9.03483	2.15645416231313e-09	1.35377400189658e-07	TRUE	0.0931706	15	3.90689	-5.14551	3.9885	-3.21009	3.95354	-5.10624	FALSE	TRUE	FALSE	TRUE	FALSE	TRUE
1840	TBP_NPC	TBP	CHD7	Q9P2D1	TRUE	8.87046	1.67043208878309e-08	3.37069332200874e-07	FALSE	0.0931706	48	5.29593	-6.36283	5.47393	-3.47732	5.13797	-3.3234	FALSE	TRUE	FALSE	TRUE	FALSE	TRUE
1841	TBP_NPC	TBP	RAD50	Q92878	TRUE	8.85171	1.8738138635424e-07	1.41160644386861e-06	FALSE	0.0931706	26	5.00643	-3.59085	4.36702	-4.61218	4.66403	-4.31463	FALSE	TRUE	FALSE	TRUE	FALSE	TRUE
1842	TBP_NPC	TBP	CUX1	P39880	TRUE	8.81314	2.20972677971627e-07	1.60063542376884e-06	FALSE	0.0931706	26	4.53694	-5.51146	3.9145	-4.53055	4.30146	-3.97316	FALSE	TRUE	FALSE	TRUE	FALSE	TRUE
1843	TBP_NPC	TBP	ZNF462	Q96JM2	TRUE	8.75822	6.50162756852254e-09	1.80329242520876e-07	FALSE	0.0931706	30	4.53694	-4.13571	4.66658	-2.70088	4.66403	-5.53814	FALSE	TRUE	FALSE	TRUE	FALSE	TRUE
1844	TBP_NPC	TBP	TAF9	Q16594	TRUE	8.75751	2.90695867906464e-07	1.88785247548451e-06	TRUE	0.0931706	10	4.92396	-4.7926	5.25154	-3.34946	4.58157	-3.65953	FALSE	TRUE	FALSE	TRUE	FALSE	TRUE
1845	TBP_NPC	TBP	BANF1	O75531	TRUE	8.74028	1.47085753808167e-08	3.10510241291189e-07	FALSE	0.0931706	5	4.29593	-3.97931	4.75404	-4.36487	4.401	-4.42568	FALSE	TRUE	FALSE	TRUE	FALSE	TRUE
1846	TBP_NPC	TBP	CABIN1	Q9Y6J0	TRUE	8.67737	4.51220252140272e-09	1.78918920045193e-07	FALSE	0.0931706	25	3.99031	-4.8372	3.5541	-4.92949	3.81604	-4.81735	FALSE	TRUE	FALSE	TRUE	FALSE	TRUE
1847	TBP_NPC	TBP	TAF7	Q15545	TRUE	8.67058	8.49737841031913e-10	1.18716049719605e-07	TRUE	0.0931706	15	5.00643	-3.62755	5.05889	-3.60598	5.01767	-3.91171	FALSE	TRUE	FALSE	TRUE	FALSE	TRUE
1848	TBP_NPC	TBP	TFCP2	Q12800	TRUE	8.63586	1.96568951085928e-08	3.82970542632929e-07	TRUE	0.0931706	10	4.74339	-4.35281	4.36702	-3.68775	4.49411	-4.22452	FALSE	TRUE	FALSE	TRUE	FALSE	TRUE
1849	TBP_NPC	TBP	SALL1	Q9NSC2	TRUE	8.54158	2.71061978017065e-08	4.26594104859127e-07	FALSE	0.0931706	15	3.53694	-5.4147	3.61143	-3.52127	3.81604	-4.88683	FALSE	TRUE	FALSE	TRUE	FALSE	TRUE
1850	TBP_NPC	TBP	SMARCD1	Q96GM5	TRUE	8.52849	8.45431948001588e-07	4.19007939141138e-06	TRUE	0.0931706	14	3.03814	-5.71038	3.64843	-3.64994	2.81604	-5.74327	FALSE	TRUE	FALSE	TRUE	FALSE	TRUE
1851	TBP_NPC	TBP	TAF10	Q12962	TRUE	8.49896	4.3228669463294e-06	1.50766655844204e-05	TRUE	0.0931706	3	3.34746	-4.93691	4.36702	-2.19314	3.69574	-5.47074	FALSE	TRUE	FALSE	TRUE	FALSE	TRUE
1852	TBP_NPC	TBP	TMPO	P42166	TRUE	8.45061	1.29292658269819e-07	1.09030376003653e-06	FALSE	0.0931706	23	8.06532	1.06609	8.07597	-2.5961	8.51648	-0.231326	FALSE	FALSE	FALSE	FALSE	FALSE	FALSE
1853	TBP_NPC	TBP	RBBP4	Q09028	TRUE	8.4247	6.70250281935999e-09	1.80329242520876e-07	FALSE	0.0931706	9	4.74339	-3.76088	4.66658	-2.63177	4.58157	-4.43839	FALSE	TRUE	FALSE	TRUE	FALSE	TRUE
1854	TBP_NPC	TBP	RPL4	P36578	TRUE	8.37491	2.63225603607429e-08	4.26594104859127e-07	TRUE	0.0931706	9	3.44531	1.24793	3.43211	-6.29361	3.21658	-5.01026	FALSE	FALSE	FALSE	TRUE	FALSE	TRUE
1855	TBP_NPC	TBP	HMBOX1	Q6NT76	TRUE	8.37051	1.15028360995582e-07	1.01548474941412e-06	FALSE	0.0931706	8	3.974	-4.62389	3.75404	-5.17744	3.51203	-2.52785	FALSE	TRUE	FALSE	TRUE	FALSE	TRUE
1856	TBP_NPC	TBP	VRK3	Q8IV63	TRUE	8.28382	1.44823224703217e-08	3.10510241291189e-07	FALSE	0.0931706	11	4.42146	-3.49217	4.25154	-3.99462	4.19455	-5.15734	FALSE	TRUE	FALSE	TRUE	FALSE	TRUE
1857	TBP_NPC	TBP	TAF8	Q7Z7C8	TRUE	8.22535	7.07424628735375e-08	7.99389830470974e-07	TRUE	0.0931706	7	4.42146	-4.06368	4.36702	-4.3589	3.95354	-3.42905	FALSE	TRUE	FALSE	TRUE	FALSE	TRUE
1858	TBP_NPC	TBP	SUPT16H	Q9Y5B9	TRUE	8.12615	4.78130277928969e-08	6.11191188039428e-07	FALSE	0.0931706	22	4.64386	-3.8688	4.66658	-2.84335	4.07907	-3.86525	FALSE	TRUE	FALSE	TRUE	FALSE	TRUE
1859	TBP_NPC	TBP	H2BC11	P06899	TRUE	8.10013	3.10593290281887e-08	4.65628229453437e-07	FALSE	0.0931706	2	3.7044	-5.64462	3.7022	-4.47259	3.47596	-3.70705	FALSE	TRUE	FALSE	TRUE	FALSE	TRUE
1860	TBP_NPC	TBP	LEMD2	Q8NC56	TRUE	8.0604	1.68093521726874e-09	1.18716049719605e-07	FALSE	0.0931706	12	4.42146	-3.79919	4.25154	-3.72751	4.30146	-3.68002	FALSE	TRUE	FALSE	TRUE	FALSE	TRUE
1861	TBP_NPC	TBP	TAF2	Q6P1X5	TRUE	8.05969	5.58698449553635e-09	1.78918920045193e-07	TRUE	0.0931706	24	5.36006	-2.35868	5.57347	-2.63112	5.35209	-3.28318	FALSE	TRUE	FALSE	TRUE	FALSE	TRUE
1862	TBP_NPC	TBP	CASZ1	Q86V15	TRUE	8.05671	4.0321450077906e-07	2.32465503000172e-06	FALSE	0.0931706	14	3.15843	-5.19234	3.9885	-4.57146	2.66403	-4.74403	FALSE	TRUE	FALSE	TRUE	FALSE	TRUE
1863	TBP_NPC	TBP	SSRP1	Q08945	TRUE	8.05308	6.70086850653354e-07	3.47338596898298e-06	FALSE	0.0931706	13	4.03814	-3.49617	4.25154	-4.52673	3.45758	-4.38908	FALSE	TRUE	FALSE	TRUE	FALSE	TRUE
1864	TBP_NPC	TBP	XRCC6	P12956	TRUE	8.03949	2.13171375240067e-08	3.8852202261496e-07	TRUE	0.0931706	29	6.90259	1.50779	6.9145	-4.56294	7.13797	-1.05445	FALSE	FALSE	FALSE	FALSE	FALSE	FALSE
1865	TBP_NPC	TBP	SMARCA5	O60264	TRUE	8.00165	1.56169575432837e-07	1.22549736277157e-06	TRUE	0.0931706	24	4.05373	-3.03653	4.25154	-3.96117	3.81604	-5.65679	FALSE	FALSE	FALSE	TRUE	FALSE	TRUE
1866	TBP_NPC	TBP	KDM1A	O60341	TRUE	7.99611	5.99757075355071e-07	3.19681837335486e-06	FALSE	0.0931706	16	2.87213	-4.80379	3.51457	-3.56979	3.52973	-5.23315	FALSE	TRUE	FALSE	TRUE	FALSE	TRUE
1867	TBP_NPC	TBP	HDAC2	Q92769	TRUE	7.98555	4.86789441801315e-08	6.11191188039428e-07	FALSE	0.0931706	7	3.7044	-4.23824	3.8365	-4.03481	3.49411	-5.79475	FALSE	TRUE	FALSE	TRUE	FALSE	TRUE
1868	TBP_NPC	TBP	MTA2	O94776	TRUE	7.96489	1.17413923708245e-07	1.02059795223321e-06	FALSE	0.0931706	13	3.81835	-4.152	3.9885	-3.05272	3.63161	-6.63703	FALSE	FALSE	FALSE	TRUE	FALSE	TRUE
1869	TBP_NPC	TBP	ZEB2	O60315	TRUE	7.93221	3.23323131564898e-05	7.94842283215956e-05	FALSE	0.0931706	12	2.37255	-4.79874	4.47393	-2.90042	4.58157	-4.66941	FALSE	TRUE	FALSE	TRUE	FALSE	TRUE
1870	TBP_NPC	TBP	SMARCA2	P51531	TRUE	7.90511	4.27437479551844e-08	5.75005180825695e-07	TRUE	0.0931706	9	3.12928	-5.0125	2.9885	-3.55467	3.30146	-4.83026	FALSE	TRUE	FALSE	TRUE	FALSE	TRUE
1871	TBP_NPC	TBP	WRN	Q14191	TRUE	7.7826	1.24977814369376e-07	1.06988583513178e-06	FALSE	0.0931706	22	3.94084	-4.44874	3.9885	-3.9372	3.49411	-3.5384	FALSE	TRUE	FALSE	TRUE	FALSE	TRUE
1872	TBP_NPC	TBP	SMARCA4	P51532	TRUE	7.72523	2.21096393980377e-08	3.90373320621602e-07	TRUE	0.0931706	19	3.64386	-3.76557	4.12601	-4.09226	3.78689	-3.7611	FALSE	TRUE	FALSE	TRUE	FALSE	TRUE
1873	TBP_NPC	TBP	TCF4	P15884	TRUE	7.6887	8.59046950933485e-08	8.6795181196329e-07	FALSE	0.0931706	17	3.58066	-3.49623	3.9885	-3.97743	3.5645	-4.53422	FALSE	TRUE	FALSE	TRUE	FALSE	TRUE
1874	TBP_NPC	TBP	HERC2	O95714	TRUE	7.66141	3.57134531705321e-07	2.18530777923001e-06	FALSE	0.0931706	30	3.15843	-4.34119	3.12601	-5.4294	2.59845	-4.50456	FALSE	TRUE	FALSE	TRUE	FALSE	TRUE
1875	TBP_NPC	TBP	TAF3	Q5VWG9	TRUE	7.65573	3.69669674571615e-08	5.22158415332406e-07	TRUE	0.0931706	15	4.42146	-3.22357	4.57347	-2.47142	4.30146	-4.99275	FALSE	TRUE	FALSE	TRUE	FALSE	TRUE
1876	TBP_NPC	TBP	ZBTB10	Q96DT7	TRUE	7.53107	1.35407040415427e-07	1.10951374212385e-06	FALSE	0.0931706	15	3.53694	-4.68562	3.20263	-3.26488	3.10292	-4.2503	FALSE	TRUE	FALSE	TRUE	FALSE	TRUE
1877	TBP_NPC	TBP	TAF9B	Q9HBM6	TRUE	7.50579	1.23709103725806e-06	5.41826694613027e-06	TRUE	0.0931706	6	3.64386	-4.21366	3.22729	-2.83912	3.00507	-5.65677	FALSE	TRUE	FALSE	TRUE	FALSE	TRUE
1878	TBP_NPC	TBP	CHD3	Q12873	TRUE	7.49094	7.92085701797775e-08	8.28756336140265e-07	FALSE	0.0931706	15	2.79998	-5.01024	3.07257	-4.54025	2.69574	-4.35405	FALSE	TRUE	FALSE	TRUE	FALSE	TRUE
1879	TBP_NPC	TBP	PRKDC	P78527	TRUE	7.48549	1.01446541179824e-06	4.73464416344274e-06	FALSE	0.0931706	45	4.64386	-0.245112	3.9885	-3.24846	4.07907	-4.0294	FALSE	FALSE	FALSE	TRUE	FALSE	TRUE
1880	TBP_NPC	TBP	ARID3B	Q8IVW6	TRUE	7.47906	1.37489823020885e-07	1.10973928581143e-06	FALSE	0.0931706	10	2.79998	-4.11083	3.22729	-4.27334	3.19455	-5.08686	FALSE	TRUE	FALSE	TRUE	FALSE	TRUE
1881	TBP_NPC	TBP	SMARCE1	Q969G3	TRUE	7.46392	1.03482109695365e-06	4.74456388233401e-06	TRUE	0.0931706	11	3.03814	-5.74787	3.36702	-4.41986	2.72677	-3.61458	FALSE	TRUE	FALSE	TRUE	FALSE	TRUE
1882	TBP_NPC	TBP	ZEB1	P37275	TRUE	7.45236	7.80523919298909e-08	8.28756336140265e-07	FALSE	0.0931706	15	4.09954	-3.21404	4.12601	-5.55866	3.75714	-3.33446	FALSE	TRUE	FALSE	TRUE	FALSE	TRUE
1883	TBP_NPC	TBP	BEND3	Q5T5X7	TRUE	7.45224	1.48385425041807e-08	3.10510241291189e-07	FALSE	0.0931706	19	4.15843	-4.32328	4.25154	-2.77788	4.07907	-3.28919	FALSE	TRUE	FALSE	TRUE	FALSE	TRUE
1884	TBP_NPC	TBP	SSBP1	Q04837	TRUE	7.39752	1.04128481665384e-06	4.74456388233401e-06	FALSE	0.0931706	8	3.49185	-4.03143	3.57347	-3.88746	4.30146	-2.90689	FALSE	TRUE	FALSE	TRUE	FALSE	FALSE
1885	TBP_NPC	TBP	TOP2A	P11388	TRUE	7.36139	1.11201197986281e-06	4.9864029255753e-06	FALSE	0.0931706	13	2.6845	-4.77243	2.7022	-3.97231	3.64791	-4.30483	FALSE	TRUE	FALSE	TRUE	FALSE	TRUE
1886	TBP_NPC	TBP	MTA1	Q13330	TRUE	7.34745	1.02234794325666e-06	4.73464416344274e-06	FALSE	0.0931706	10	3.51457	-4.40431	2.8365	-4.51801	3.32193	-3.15982	FALSE	TRUE	FALSE	TRUE	FALSE	TRUE
1887	TBP_NPC	TBP	DR1	Q01658	TRUE	7.34432	1.59141419026184e-07	1.23171098287389e-06	TRUE	0.0931706	3	2.42146	-5.26703	2.59258	-4.97609	2.21658	-3.82191	FALSE	TRUE	FALSE	TRUE	FALSE	TRUE
1888	TBP_NPC	TBP	PNKP	Q96T60	TRUE	7.31939	7.26665789981633e-07	3.70983313269656e-06	FALSE	0.0931706	13	4.29593	-3.99406	3.57347	-3.23559	3.42011	-3.43902	FALSE	TRUE	FALSE	TRUE	FALSE	TRUE
1889	TBP_NPC	TBP	UBN1	Q9NPG3	TRUE	7.25027	2.05315876791631e-08	3.86678234624239e-07	FALSE	0.0931706	18	3.06916	-4.11438	3.25154	-3.1691	3.28071	-4.19614	FALSE	TRUE	FALSE	TRUE	FALSE	TRUE
1890	TBP_NPC	TBP	TIGD2	Q4W5G0	TRUE	7.1417	8.09492598466352e-07	4.04746299233176e-06	FALSE	0.0931706	8	2.87213	-4.4194	2.25154	-4.15982	2.59845	-5.12376	FALSE	TRUE	FALSE	TRUE	FALSE	TRUE
1891	TBP_NPC	TBP	EP300	Q09472	TRUE	7.12789	1.04316042042767e-07	9.50621996034896e-07	TRUE	0.0931706	20	3.55897	-3.68181	3.22729	-4.97952	3.19455	-3.55677	FALSE	TRUE	FALSE	TRUE	FALSE	TRUE
1892	TBP_NPC	TBP	UBN2	Q6ZU65	TRUE	7.12167	2.00508062865689e-07	1.4712604612872e-06	FALSE	0.0931706	17	3.44531	-2.74286	3.04509	-3.85095	3.32193	-4.61682	FALSE	TRUE	FALSE	TRUE	FALSE	TRUE
1893	TBP_NPC	TBP	RPS3A	P61247	TRUE	7.11801	1.00146553616318e-06	4.71523356610162e-06	TRUE	0.0931706	7	2.974	-4.85221	2.7022	-4.66831	2.34211	-3.53336	FALSE	TRUE	FALSE	TRUE	FALSE	TRUE
1894	TBP_NPC	TBP	DRAP1	Q14919	TRUE	7.09156	3.1901296206761e-07	2.0026924840911e-06	TRUE	0.0931706	5	3.53694	-3.6657	2.89924	-3.77865	3.07907	-4.3151	FALSE	TRUE	FALSE	TRUE	FALSE	TRUE
1895	TBP_NPC	TBP	APTX	Q7Z2E3	TRUE	7.07774	3.1316588883594e-08	4.65628229453437e-07	FALSE	0.0931706	6	3.06916	-3.98135	2.89924	-4.24849	3.17218	-3.86278	FALSE	TRUE	FALSE	TRUE	FALSE	TRUE
1896	TBP_NPC	TBP	TAF12	Q16514	TRUE	7.06176	6.36237189463812e-08	7.4242460343641e-07	TRUE	0.0931706	3	3.03814	-4.02475	3.01707	-4.49888	2.63161	-3.97484	FALSE	TRUE	FALSE	TRUE	FALSE	TRUE
1897	TBP_NPC	TBP	DACH1	Q9UI36	TRUE	7.06156	5.57938093360039e-06	1.86529599259421e-05	FALSE	0.0931706	8	2.94084	-3.89361	3.64843	-4.56579	2.69574	-3.44028	FALSE	TRUE	FALSE	TRUE	FALSE	TRUE
1898	TBP_NPC	TBP	CTBP2	P56545	TRUE	7.06049	2.56851647040846e-08	4.26594104859127e-07	FALSE	0.0931706	4	2.79998	-4.2261	2.5541	-4.58482	2.81604	-4.24502	FALSE	TRUE	FALSE	TRUE	FALSE	TRUE
1899	TBP_NPC	TBP	TFAM	Q00059	TRUE	7.04882	9.94453749611491e-06	2.91122470741188e-05	FALSE	0.0931706	4	2.51457	-3.57885	2.89924	-4.60171	1.92707	-5.99347	FALSE	TRUE	FALSE	TRUE	FALSE	TRUE
1900	TBP_NPC	TBP	ARID3A	Q99856	TRUE	7.04137	7.80634200491929e-07	3.93802074355303e-06	FALSE	0.0931706	11	2.42146	-4.43942	3.01707	-4.90183	2.5645	-3.58228	FALSE	TRUE	FALSE	TRUE	FALSE	TRUE
1901	TBP_NPC	TBP	RPL23A	P62750	TRUE	6.98885	2.71812173007586e-08	4.26594104859127e-07	FALSE	0.0931706	5	2.64386	1.14975	2.47393	-4.43985	2.52973	-4.76038	FALSE	FALSE	FALSE	TRUE	FALSE	TRUE
1902	TBP_NPC	TBP	SMARCC2	Q8TAQ2	TRUE	6.94518	1.74142939249521e-06	7.18180734861163e-06	TRUE	0.0931706	11	3.34746	-3.31825	2.66658	-5.2648	2.75714	-4.02137	FALSE	TRUE	FALSE	TRUE	FALSE	TRUE
1903	TBP_NPC	TBP	PGAM5	Q96HS1	TRUE	6.94086	8.6027082247689e-08	8.6795181196329e-07	FALSE	0.0931706	7	3.39722	-3.57793	3.04509	-4.32063	3.25964	-3.48473	FALSE	TRUE	FALSE	TRUE	FALSE	TRUE
1904	TBP_NPC	TBP	TDP1	Q9NUW8	TRUE	6.92537	2.38161104178864e-06	9.15381114701074e-06	FALSE	0.0931706	15	3.06916	-5.82582	3.07257	-3.27351	2.38163	-4.08412	FALSE	TRUE	FALSE	TRUE	FALSE	TRUE
1905	TBP_NPC	TBP	HIC2	Q96JB3	TRUE	6.92118	4.84934931479765e-08	6.11191188039428e-07	FALSE	0.0931706	6	2.51457	-4.40229	2.7022	-4.53352	2.03016	-4.32076	FALSE	TRUE	FALSE	TRUE	FALSE	TRUE
1906	TBP_NPC	TBP	TOP3A	Q13472	TRUE	6.92027	1.85519182790723e-06	7.51207051219994e-06	FALSE	0.0931706	12	2.51457	-5.10192	2.25154	-4.83218	1.69574	-4.36486	FALSE	TRUE	FALSE	TRUE	FALSE	TRUE
1907	TBP_NPC	TBP	BLM	P54132	TRUE	6.86229	8.98976496506137e-07	4.41671061326928e-06	FALSE	0.0931706	16	3.7625	-2.23607	3.71969	-3.33655	3.14946	-3.9115	FALSE	TRUE	FALSE	TRUE	FALSE	TRUE
1908	TBP_NPC	TBP	NBN	O60934	TRUE	6.85472	9.57275107936494e-08	9.01434059973532e-07	FALSE	0.0931706	11	2.46877	-4.38821	2.7022	-4.58897	1.97954	-4.28505	FALSE	TRUE	FALSE	TRUE	FALSE	TRUE
1909	TBP_NPC	TBP	HDAC1	Q13547	TRUE	6.84796	4.80949630679816e-06	1.63696711647046e-05	TRUE	0.0931706	7	3.24249	-3.60879	3.63005	-2.51527	2.84461	-5.50918	FALSE	TRUE	FALSE	TRUE	FALSE	TRUE
1910	TBP_NPC	TBP	ZBTB39	O15060	TRUE	6.83165	7.83684549806139e-08	8.28756336140265e-07	FALSE	0.0931706	8	3.187	-3.74069	2.95936	-3.29125	3.12638	-5.64848	FALSE	TRUE	FALSE	TRUE	FALSE	TRUE
1911	TBP_NPC	TBP	MON2	Q7Z3U7	TRUE	6.78991	2.41086989595576e-07	1.6611481600183e-06	FALSE	0.0931706	12	2.03814	-5.22192	2.09954	-4.72145	1.63161	-4.65708	FALSE	TRUE	FALSE	TRUE	FALSE	TRUE
1912	TBP_NPC	TBP	KPNA2	P52292	TRUE	6.76183	2.3656054717225e-06	9.15381114701074e-06	FALSE	0.0931706	11	2.55897	-3.14991	2.29884	-4.93249	3.00507	-4.14099	FALSE	TRUE	FALSE	TRUE	FALSE	TRUE
1913	TBP_NPC	TBP	ASF1A	Q9Y294	TRUE	6.66339	3.2196679652449e-06	1.17362090346024e-05	TRUE	0.0931706	5	2.8365	-4.91254	1.9885	-3.83075	2.52973	-3.89213	FALSE	TRUE	FALSE	TRUE	FALSE	TRUE
1914	TBP_NPC	TBP	RPLP0	P05388	TRUE	6.65522	7.288344738572e-07	3.70983313269656e-06	TRUE	0.0931706	7	2.94084	0.426265	3.22729	-4.03281	2.69574	-3.89836	FALSE	FALSE	FALSE	TRUE	FALSE	TRUE
1915	TBP_NPC	TBP	MRE11	P49959	TRUE	6.62968	1.03226230742485e-07	9.50621996034896e-07	FALSE	0.0931706	13	3.58066	-3.20159	3.32193	-2.25832	3.38163	-4.72338	FALSE	TRUE	FALSE	TRUE	FALSE	TRUE
1916	TBP_NPC	TBP	ZFHX3	Q15911	TRUE	6.59995	5.78011901527033e-06	1.91243649413183e-05	FALSE	0.0931706	23	2.8365	-4.14738	1.9885	-4.92713	2.21658	-3.68376	FALSE	TRUE	FALSE	TRUE	FALSE	TRUE
1917	TBP_NPC	TBP	SSBP3	Q9BWW4	TRUE	6.57889	1.75585644381729e-07	1.34062012264428e-06	FALSE	0.0931706	3	2.37255	-4.23849	2.43211	-5.31091	2.21658	-2.36945	FALSE	TRUE	FALSE	TRUE	FALSE	TRUE
1918	TBP_NPC	TBP	TMPO	P42167	TRUE	6.56979	4.12716678557943e-07	2.35540326651755e-06	FALSE	0.0931706	7	3.12928	-2.96781	2.95936	-3.92564	2.59845	-3.90629	FALSE	TRUE	FALSE	TRUE	FALSE	TRUE
1919	TBP_NPC	TBP	TAF13	Q15543	TRUE	6.56399	0.00044729	0.000789746	TRUE	0.0931706	3	1.32193	-4.21979	2.20263	-3.33082	3.23827	-5.37853	FALSE	TRUE	FALSE	TRUE	FALSE	TRUE
1920	TBP_NPC	TBP	RSF1	Q96T23	TRUE	6.55825	1.14377604731697e-07	1.01548474941412e-06	FALSE	0.0931706	19	2.974	-5.16676	2.73697	-3.12341	2.97954	-3.66139	FALSE	TRUE	FALSE	TRUE	FALSE	TRUE
1921	TBP_NPC	TBP	CREB1	P16220	TRUE	6.52357	1.52663594995976e-05	4.27004609765972e-05	FALSE	0.0931706	4	1.7625	-5.18784	2.77091	-3.36076	2.25964	-4.22906	FALSE	TRUE	FALSE	TRUE	FALSE	TRUE
1922	TBP_NPC	TBP	POLB	P06746	TRUE	6.47671	2.13951669361695e-06	8.39463147148317e-06	FALSE	0.0931706	10	2.51457	-4.58629	2.95936	-2.78897	3.17218	-3.5946	FALSE	TRUE	FALSE	TRUE	FALSE	TRUE
1923	TBP_NPC	TBP	LDB1	Q86U70	TRUE	6.47439	1.98036967559801e-05	5.20422728703662e-05	FALSE	0.0931706	3	1.51457	-4.39154	2.47393	-3.19329	2.25964	-6.32795	FALSE	TRUE	FALSE	TRUE	FALSE	TRUE
1924	TBP_NPC	TBP	MACROH2A1	O75367	TRUE	6.45307	5.27153059865335e-07	2.86386037330687e-06	FALSE	0.0931706	7	1.90689	-3.91242	1.51457	-5.24039	1.5645	-4.79113	FALSE	TRUE	FALSE	TRUE	FALSE	TRUE
1925	TBP_NPC	TBP	SLC25A3	Q00325	TRUE	6.38494	1.22601697655521e-05	3.51624158250607e-05	FALSE	0.0931706	5	4.29593	-1.29956	3.88381	-3.22319	3.34211	-2.81649	FALSE	FALSE	FALSE	TRUE	FALSE	TRUE
1926	TBP_NPC	TBP	SUN2	Q9UH99	TRUE	6.38229	2.41405015893482e-06	9.21579959323088e-06	FALSE	0.0931706	15	2.6845	-2.81754	2.20263	-4.04441	2.12638	-5.89208	FALSE	TRUE	FALSE	TRUE	FALSE	TRUE
1927	TBP_NPC	TBP	CTBP1	Q13363	TRUE	6.36036	2.97556572066657e-07	1.91044844565524e-06	TRUE	0.0931706	5	3.12928	-3.42562	2.73697	-3.3498	2.5645	-3.87492	FALSE	TRUE	FALSE	TRUE	FALSE	TRUE
1928	TBP_NPC	TBP	ACTL6A	O96019	TRUE	6.33916	8.77769807243008e-06	2.63289296203552e-05	FALSE	0.0931706	9	2.03814	-3.13049	3.07257	-4.15826	2.81604	-3.80201	FALSE	TRUE	FALSE	TRUE	FALSE	TRUE
1929	TBP_NPC	TBP	TOP2B	Q02880	TRUE	6.32743	1.86139800302299e-06	7.51207051219994e-06	FALSE	0.0931706	13	1.90689	-3.01124	2.51457	-4.32225	2.21658	-4.51314	FALSE	TRUE	FALSE	TRUE	FALSE	TRUE
1930	TBP_NPC	TBP	GATAD2B	Q8WXI9	TRUE	6.3213	5.62875981767412e-08	6.91358542823017e-07	FALSE	0.0931706	7	2.21501	-4.03446	2.09954	-4.13737	2.21658	-4.65571	FALSE	TRUE	FALSE	TRUE	FALSE	TRUE
1931	TBP_NPC	TBP	SALL4	Q9UJQ4	TRUE	6.31874	3.99336920017147e-07	2.32465503000172e-06	FALSE	0.0931706	12	3.187	-3.3114	2.73697	-4.19818	2.84461	-3.03165	FALSE	TRUE	FALSE	TRUE	FALSE	TRUE
1932	TBP_NPC	TBP	DPF2	Q92785	TRUE	6.30803	3.17352288967185e-06	1.16431196926272e-05	FALSE	0.0931706	5	1.42146	-4.61346	2.152	-4.29768	2.52973	-3.90976	FALSE	TRUE	FALSE	TRUE	FALSE	TRUE
1933	TBP_NPC	TBP	SALL3	Q9BXA9	TRUE	6.27961	4.69022295619023e-06	1.60604604257423e-05	FALSE	0.0931706	14	2.55897	-5.09061	2.29884	-4.01376	1.81604	-3.35546	FALSE	TRUE	FALSE	TRUE	FALSE	TRUE
1934	TBP_NPC	TBP	GTF2A1	P52655	TRUE	6.27726	2.34862842165503e-07	1.6611481600183e-06	TRUE	0.0931706	3	1.6845	-4.2911	1.59258	-5.14992	1.49411	-4.68684	FALSE	TRUE	FALSE	TRUE	FALSE	TRUE
1935	TBP_NPC	TBP	CEP170	Q5SW79	TRUE	6.2633	1.91852640167006e-05	5.06526830347469e-05	FALSE	0.0931706	15	1.6845	-3.35989	2.66658	-5.37367	2.21658	-3.80909	FALSE	TRUE	FALSE	TRUE	FALSE	TRUE
1936	TBP_NPC	TBP	CREBBP	Q92793	TRUE	6.26309	1.35498138418664e-07	1.10951374212385e-06	TRUE	0.0931706	14	2.51457	-4.10181	2.20263	-3.92786	2.49411	-3.38604	FALSE	TRUE	FALSE	TRUE	FALSE	TRUE
1937	TBP_NPC	TBP	RCOR2	Q8IZ40	TRUE	6.23946	3.59705528262638e-07	2.18530777923001e-06	FALSE	0.0931706	9	2.03814	-3.99524	2.43211	-3.05104	2.30146	-4.36204	FALSE	TRUE	FALSE	TRUE	FALSE	TRUE
1938	TBP_NPC	TBP	H2AZ1	P0C0S5	TRUE	6.22392	1.65991636321194e-06	7.05152440011087e-06	FALSE	0.0931706	2	2.7625	-3.80442	2.04509	-4.44706	1.81604	-3.79666	FALSE	TRUE	FALSE	TRUE	FALSE	TRUE
1939	TBP_NPC	TBP	PARP2	Q9UGN5	TRUE	6.19553	9.15470394186104e-08	8.76679275788387e-07	FALSE	0.0931706	10	2.15843	-2.58026	2.09954	-4.33943	2.07907	-4.08319	FALSE	TRUE	FALSE	TRUE	FALSE	TRUE
1940	TBP_NPC	TBP	BRD4	O60885	TRUE	6.17786	6.25858238251156e-05	0.000143162	FALSE	0.0931706	8	1.51457	-5.61823	1.73697	-5.4234	-0.477322	-4.37562	FALSE	TRUE	FALSE	TRUE	FALSE	TRUE
1941	TBP_NPC	TBP	TOP1	P11387	TRUE	6.14943	5.28712320496749e-06	1.78875725198002e-05	TRUE	0.0931706	9	2.974	-0.540568	2.25154	-4.08232	2.38163	-3.86541	FALSE	FALSE	FALSE	TRUE	FALSE	TRUE
1942	TBP_NPC	TBP	TAF11	Q15544	TRUE	6.11436	6.59943293809953e-07	3.45248112039466e-06	TRUE	0.0931706	4	3.26946	-3.14159	2.80408	-4.10945	2.84461	-2.53828	FALSE	TRUE	FALSE	TRUE	FALSE	TRUE
1943	TBP_NPC	TBP	RPL21	P46778	TRUE	6.10807	1.99799484858493e-07	1.4712604612872e-06	FALSE	0.0931706	4	2.42146	-3.91694	2.20263	-4.17183	2.07907	-3.48738	FALSE	TRUE	FALSE	TRUE	FALSE	TRUE
1944	TBP_NPC	TBP	MSANTD4	Q8NCY6	TRUE	6.08336	2.23986487471345e-06	8.7277493394007e-06	FALSE	0.0931706	4	2.03814	-4.42333	1.43211	-4.92862	1.49411	-3.93378	FALSE	TRUE	FALSE	TRUE	FALSE	TRUE
1945	TBP_NPC	TBP	RPL3	P39023	TRUE	6.0609	9.97026810298082e-07	4.71523356610162e-06	FALSE	0.0931706	6	1.6845	0.357552	1.34465	-5.19628	1.75714	-4.46554	FALSE	FALSE	FALSE	TRUE	FALSE	TRUE
1946	TBP_NPC	TBP	EPB41L5	Q9HCM4	TRUE	6.04509	4.24583024317812e-07	2.39889408739564e-06	FALSE	0.0931706	7	1.51457	-4.07499	1.34465	-4.69511	1.69574	-4.70849	FALSE	TRUE	FALSE	TRUE	FALSE	TRUE
1947	TBP_NPC	TBP	SMN2	Q16637	TRUE	6.01779	6.94693882869965e-06	2.18056691011961e-05	FALSE	0.0931706	4	2.32193	-5.66731	1.59258	-3.35488	2.07907	-3.95776	FALSE	TRUE	FALSE	TRUE	FALSE	TRUE
1948	TBP_NPC	TBP	GATAD2A	Q86YP4	TRUE	6.00685	3.23939344845387e-07	2.01127175645762e-06	FALSE	0.0931706	13	3.03814	-3.14008	3.20263	-2.86554	2.45758	-3.29276	FALSE	TRUE	FALSE	TRUE	FALSE	TRUE
1949	TBP_NPC	TBP	WIZ	O95785	TRUE	5.99556	1.78622195350058e-06	7.313155099477e-06	FALSE	0.0931706	11	1.974	-4.00725	1.59258	-3.58012	2.17218	-4.67394	FALSE	TRUE	FALSE	TRUE	FALSE	TRUE
1950	TBP_NPC	TBP	NFYC	Q13952	TRUE	5.98021	1.72344357772907e-06	7.15989427512445e-06	TRUE	0.0931706	3	1.7625	-4.82683	1.152	-2.5805	1.25964	-4.84434	FALSE	TRUE	FALSE	TRUE	FALSE	TRUE
1951	TBP_NPC	TBP	RPL36	Q9Y3U8	TRUE	5.94795	0.000116399	0.000247238	FALSE	0.0931706	2	1.51457	-0.830075	1.152	-6.2987	0.309684	-4.95613	FALSE	FALSE	FALSE	TRUE	FALSE	TRUE
1952	TBP_NPC	TBP	VRK1	Q99986	TRUE	5.90092	3.38276728014624e-06	1.22516891877091e-05	FALSE	0.0931706	8	0.807355	-4.35722	1.9885	-3.73016	2.07907	-4.44274	FALSE	TRUE	FALSE	TRUE	FALSE	TRUE
1953	TBP_NPC	TBP	ONECUT2	O95948	TRUE	5.87857	4.90247773704738e-07	2.71558815826644e-06	FALSE	0.0931706	8	2.03814	-3.69553	2.43211	-3.13333	2.07907	-4.20536	FALSE	TRUE	FALSE	TRUE	FALSE	TRUE
1954	TBP_NPC	TBP	RMI1	Q9H9A7	TRUE	5.86589	1.00049006625298e-06	4.71523356610162e-06	FALSE	0.0931706	10	2.26946	-2.85908	2.47393	-3.59165	2.07907	-5.53225	FALSE	TRUE	FALSE	TRUE	FALSE	TRUE
1955	TBP_NPC	TBP	MBD3	O95983	TRUE	5.85522	9.04049042442084e-08	8.76679275788387e-07	FALSE	0.0931706	5	1.90689	-3.84413	1.80408	-3.88891	2.30146	-4.01324	FALSE	TRUE	FALSE	TRUE	FALSE	TRUE
1956	TBP_NPC	TBP	RPL13A	P40429	TRUE	5.78162	3.73148494160197e-05	9.048450609464e-05	FALSE	0.0931706	3	2.37255	0.882643	1.73697	-5.00117	1.42011	-3.93863	FALSE	FALSE	FALSE	TRUE	FALSE	TRUE
1957	TBP_NPC	TBP	H2BC12	O60814	TRUE	5.76836	4.56556755967279e-06	1.5825433565737e-05	FALSE	0.0931706	7	8.85887	2.71425	9.27391	2.86942	8.57092	3.81497	FALSE	FALSE	FALSE	FALSE	FALSE	FALSE
1958	TBP_NPC	TBP	BTAF1	O14981	TRUE	5.74033	2.70687486751606e-07	1.77835383737973e-06	TRUE	0.0931706	8	1.60204	-4.15755	1.51457	-4.00499	1.63161	-5.59415	FALSE	TRUE	FALSE	TRUE	FALSE	TRUE
1959	TBP_NPC	TBP	CHD9	Q3L8U1	TRUE	5.72664	2.52804175825246e-07	1.68040422754428e-06	FALSE	0.0931706	5	1.09954	-3.63674	2.04509	-3.90007	2.12638	-3.77974	FALSE	TRUE	FALSE	TRUE	FALSE	TRUE
1960	TBP_NPC	TBP	DDX3X	O00571	TRUE	5.72096	5.87472322534238e-05	0.000135478	FALSE	0.0931706	4	1.21501	0.70044	1.80408	-4.98985	2.25964	-3.97448	FALSE	FALSE	FALSE	TRUE	FALSE	TRUE
1961	TBP_NPC	TBP	RPL10A	P62906	TRUE	5.71222	2.61108661881049e-05	6.64533306138706e-05	FALSE	0.0931706	5	2.26946	-4.29248	1.43211	-3.36005	2.63161	-3.15094	FALSE	TRUE	FALSE	TRUE	FALSE	TRUE
1962	TBP_NPC	TBP	KMT2C	Q8NEZ4	TRUE	5.69471	6.15424571347688e-06	1.96449086334149e-05	FALSE	0.0931706	16	1.21501	-4.45865	1.59258	-3.75238	2.03016	-4.03535	FALSE	TRUE	FALSE	TRUE	FALSE	TRUE
1963	TBP_NPC	TBP	H4C16	P62805	TRUE	5.68525	3.86591268126529e-07	2.32366028182435e-06	FALSE	0.0931706	10	9.91332	3.87652	9.87115	4.40285	9.54396	3.99331	FALSE	FALSE	FALSE	FALSE	FALSE	FALSE
1964	TBP_NPC	TBP	STRAP	Q9Y3F4	TRUE	5.68219	3.93501803504315e-07	2.32465503000172e-06	FALSE	0.0931706	7	1.7625	-4.57436	1.9885	-2.78268	1.81604	-3.82653	FALSE	TRUE	FALSE	TRUE	FALSE	TRUE
1965	TBP_NPC	TBP	POU3F2	P20265	TRUE	5.67172	1.1721538309346e-06	5.17396026935977e-06	TRUE	0.0931706	3	1.51457	-4.67032	1.152	-3.73293	1.07907	-4.59147	FALSE	TRUE	FALSE	TRUE	FALSE	TRUE
1966	TBP_NPC	TBP	RCN2	Q14257	TRUE	5.6489	0.00109613	0.00178476	FALSE	0.0931706	7	2.21501	-1.92961	0.80408	-3.84026	5.01767	-3.79064	FALSE	FALSE	FALSE	TRUE	FALSE	TRUE
1967	TBP_NPC	TBP	HSPB1	P04792	TRUE	5.63141	9.47892360884859e-05	0.000207581	FALSE	0.0931706	3	1.6845	-4.68059	0.0671142	-6.00268	-0.21901	-4.68903	FALSE	TRUE	FALSE	TRUE	FALSE	TRUE
1968	TBP_NPC	TBP	H2AC8	P04908	TRUE	5.58501	1.1473622462358e-06	5.10440684348998e-06	FALSE	0.0931706	3	8.91332	2.96578	9.19796	3.57568	9.37063	4.18175	FALSE	FALSE	FALSE	FALSE	FALSE	FALSE
1969	TBP_NPC	TBP	SMARCB1	Q12824	TRUE	5.57088	4.60243148184307e-06	1.58559377270813e-05	TRUE	0.0931706	5	1.60204	-3.91643	1.04509	-4.79762	0.979536	-4.37193	FALSE	TRUE	FALSE	TRUE	FALSE	TRUE
1970	TBP_NPC	TBP	CBFA2T2	O43439	TRUE	5.55788	7.94578380844222e-06	2.43987383248362e-05	FALSE	0.0931706	4	1.7625	-5.26041	0.929611	-4.05593	0.872621	-4.00315	FALSE	TRUE	FALSE	TRUE	FALSE	TRUE
1971	TBP_NPC	TBP	H1	P10412	TRUE	5.52932	3.95309218427849e-07	2.32465503000172e-06	FALSE	0.0931706	5	6.92396	4.78136	6.75404	0	7.03327	1.3744	FALSE	FALSE	FALSE	FALSE	FALSE	FALSE
1972	TBP_NPC	TBP	NONO	Q15233	TRUE	5.48209	5.92607980324019e-06	1.93539600510446e-05	FALSE	0.0931706	11	4.8365	0.0874628	4.25154	-2.56294	4.19455	-1.05445	FALSE	FALSE	FALSE	FALSE	FALSE	FALSE
1973	TBP_NPC	TBP	TAF1C	Q15572	TRUE	5.44204	2.40550103406486e-07	1.6611481600183e-06	TRUE	0.0931706	8	2.09954	-4.94859	2.152	-3.0131	2.03016	-3.34811	FALSE	TRUE	FALSE	TRUE	FALSE	TRUE
1974	TBP_NPC	TBP	SLC25A5	P05141	TRUE	5.41997	0.0013173	0.00210247	FALSE	0.0931706	7	3.55897	0.554589	2.47393	-3.28043	1.69574	-4.26482	FALSE	FALSE	FALSE	TRUE	FALSE	TRUE
1975	TBP_NPC	TBP	SNRPD3	P62318	TRUE	5.41054	0.000163666	0.000324461	FALSE	0.0931706	2	0.974005	-5.92792	0	-4.39798	1.25964	-3.67805	FALSE	TRUE	FALSE	TRUE	FALSE	TRUE
1976	TBP_NPC	TBP	RRBP1	Q9P2E9	TRUE	5.40389	2.74810510577592e-06	1.02826449322079e-05	FALSE	0.0931706	9	1.09954	-1.89566	0.666576	-4.48877	0.979536	-5.05241	FALSE	FALSE	FALSE	TRUE	FALSE	TRUE
1977	TBP_NPC	TBP	RPL7	P18124	TRUE	5.40346	1.81574474468192e-05	4.86206531158903e-05	FALSE	0.0931706	8	2.55897	-1.54057	3.43211	-3.05533	3.30146	-2.32193	FALSE	FALSE	FALSE	TRUE	FALSE	FALSE
1978	TBP_NPC	TBP	CBX5	P45973	TRUE	5.38097	3.5753441303574e-06	1.28666842907766e-05	TRUE	0.0931706	4	1.42146	-4.57676	0.80408	-4.18778	1.17218	-3.98066	FALSE	TRUE	FALSE	TRUE	FALSE	TRUE
1979	TBP_NPC	TBP	UTY	O14607	TRUE	5.36324	1.57393131807864e-05	4.34450090360247e-05	FALSE	0.0931706	8	0.974005	-4.72247	1.66658	-3.94069	0.631613	-4.15438	FALSE	TRUE	FALSE	TRUE	FALSE	TRUE
1980	TBP_NPC	TBP	TUFM	P49411	TRUE	5.36223	0.00267429	0.00401855	FALSE	0.0931706	5	2.15843	-4.33291	0.666576	-5.81228	-0.505891	-3.62237	FALSE	TRUE	FALSE	TRUE	FALSE	TRUE
1981	TBP_NPC	TBP	HMGA1	P17096	TRUE	5.34922	6.85151270912175e-05	0.000155466	FALSE	0.0931706	3	0.258734	-3.54125	0.666576	-5.07125	1.42011	-5.08973	FALSE	TRUE	FALSE	TRUE	FALSE	TRUE
1982	TBP_NPC	TBP	BTBD17	A6NE02	TRUE	5.34858	3.50739637342121e-08	5.08122807944355e-07	FALSE	0.0931706	11	5.42146	0.285402	5.9885	0.29956	5.5385	0.103093	FALSE	FALSE	FALSE	FALSE	FALSE	FALSE
1983	TBP_NPC	TBP	MAP1B	P46821	TRUE	5.34665	6.37222479824396e-08	7.4242460343641e-07	FALSE	0.0931706	54	6.53694	4.12928	6.49947	1.13245	6.401	0.830075	FALSE	FALSE	FALSE	FALSE	FALSE	FALSE
1984	TBP_NPC	TBP	FXR1	P51114	TRUE	5.33406	2.30317135290876e-05	5.96922850639196e-05	FALSE	0.0931706	8	1.21501	-0.245112	1.34465	-4.85382	1.97954	-3.82114	FALSE	FALSE	FALSE	TRUE	FALSE	TRUE
1985	TBP_NPC	TBP	RPL12	P30050	TRUE	5.27185	2.39830777290185e-07	1.6611481600183e-06	FALSE	0.0931706	3	2.21501	0.129283	2.25154	-3.07422	2.12638	-4.9485	FALSE	FALSE	FALSE	TRUE	FALSE	TRUE
1986	TBP_NPC	TBP	CBX3	Q13185	TRUE	5.26859	5.42807883136594e-07	2.92082337116358e-06	FALSE	0.0931706	4	1.09954	-3.90673	1.86821	-3.9672	1.42011	-3.67139	FALSE	TRUE	FALSE	TRUE	FALSE	TRUE
1987	TBP_NPC	TBP	DDX5	P17844	TRUE	5.26742	2.52596345473307e-07	1.68040422754428e-06	TRUE	0.0931706	7	2.32193	0.61471	2.20263	-4.16712	2.38163	-2.96537	FALSE	FALSE	FALSE	TRUE	FALSE	TRUE
1988	TBP_NPC	TBP	NCL	P19338	TRUE	5.23676	3.71299342385532e-06	1.32774764840396e-05	FALSE	0.0931706	15	4.53694	2.32193	4.25154	-6.16814	4.07907	-0.947533	FALSE	FALSE	FALSE	TRUE	FALSE	FALSE
1989	TBP_NPC	TBP	LHX4	Q969G2	TRUE	5.22221	5.42879244284287e-06	1.82575460131323e-05	FALSE	0.0931706	2	0.421464	-5.03499	-0.36257	-5.50839	0.0790716	-4.98529	FALSE	TRUE	FALSE	TRUE	FALSE	TRUE
1990	TBP_NPC	TBP	JRKL	Q9Y4A0	TRUE	5.22058	9.40133858708405e-07	4.53996265102777e-06	FALSE	0.0931706	6	0.36257	-4.02405	1.92961	-4.14619	1.17218	-3.975	FALSE	TRUE	FALSE	TRUE	FALSE	TRUE
1991	TBP_NPC	TBP	RPL8	P62917	TRUE	5.20407	9.9027936767317e-05	0.000214371	FALSE	0.0931706	2	2.42146	0.643856	1.51457	-3.6642	2.59845	-3.44324	FALSE	FALSE	FALSE	TRUE	FALSE	TRUE
1992	TBP_NPC	TBP	RCN1	Q15293	TRUE	5.19297	0.00149682	0.0023623	FALSE	0.0931706	7	2.55897	0.357552	1.152	-4.1945	2.97954	-3.55332	FALSE	FALSE	FALSE	TRUE	FALSE	TRUE
1993	TBP_NPC	TBP	NPM1	P06748	TRUE	5.14334	2.6943713467455e-06	1.02169114826256e-05	FALSE	0.0931706	8	1.90689	0.392317	2.51457	-3.32193	1.87262	-3.26946	FALSE	FALSE	FALSE	FALSE	FALSE	FALSE
1994	TBP_NPC	TBP	ZNF219	Q9P2Y4	TRUE	5.14218	1.38000428295739e-06	5.95192686924368e-06	FALSE	0.0931706	7	1.21501	-4.93084	1.04509	-4.06226	0.979536	-3.24636	FALSE	TRUE	FALSE	TRUE	FALSE	TRUE
1995	TBP_NPC	TBP	BAZ2B	Q9UIF8	TRUE	5.10489	1.76020714898989e-05	4.7813319191312e-05	FALSE	0.0931706	16	1.90689	-2.75174	2.47393	-4.38	1.69574	-2.64958	FALSE	TRUE	FALSE	TRUE	FALSE	TRUE
1996	TBP_NPC	TBP	TUBB2A	Q13885	TRUE	5.09797	0.00011895	0.000250771	TRUE	0.0931706	4	0.974005	-5.84919	-0.119299	-4.74405	0.0201779	-3.8258	FALSE	TRUE	FALSE	TRUE	FALSE	TRUE
1997	TBP_NPC	TBP	GEMIN4	P57678	TRUE	5.0778	8.92487471605744e-06	2.65397590240656e-05	FALSE	0.0931706	7	1.6845	-2.70225	1.73697	-2.85743	2.52973	-3.72253	FALSE	TRUE	FALSE	TRUE	FALSE	TRUE
1998	TBP_NPC	TBP	SATB1	Q01826	TRUE	5.05717	8.45861983029979e-06	2.58330821844291e-05	FALSE	0.0931706	4	0.762501	-4.40928	4.12601	-4.18032	0.494109	-3.82872	FALSE	TRUE	FALSE	TRUE	FALSE	TRUE
1999	TBP_NPC	TBP	SOX11	P35716	TRUE	5.04675	6.0165214101652e-06	1.94247691242477e-05	FALSE	0.0931706	3	-0.192645	-5.19252	-0.14439	-4.55942	0.757143	-5.15956	FALSE	TRUE	FALSE	TRUE	FALSE	TRUE
[truncated: 381 more rows]
