# Supplementary material for: Developmental convergence and divergence in human stem cell models of autism
Source: Nature. 2026 Jan 29;651(8106):707–19. doi: 10.1038/s41586-025-10047-5 (PMC12999519; doi:10.1038/s41586-025-10047-5)
Supplement: Supplementary file 3 — Supplementary Tables 1–15. [file 41586_2025_10047_MOESM3_ESM.zip › Supp_table_13_GSEA_results_M5_CRISPRi.xlsx]

## Sheet: GSEA_results_M5_CRISPRi_cNPC
pathway	pval	padj	ES	NES	nMoreExtreme	size	cond	n
GO_PASSIVE_TRANSMEMBRANE_TRANSPORTER_ACTIVITY	1e-06	0.000673176	-0.540694	-1.3632	0	432	SOX9	17
GO_G_PROTEIN_COUPLED_RECEPTOR_ACTIVITY	1e-06	0.000673176	-0.552436	-1.39519	0	485	SOX9	21
GO_REGULATION_OF_SIGNALING_RECEPTOR_ACTIVITY	1.00009800960494e-06	0.000563822	-0.52814	-1.44952	0	494	RBBP5	21
GO_REGULATION_OF_SIGNALING_RECEPTOR_ACTIVITY	1.000200040008e-06	0.000696257	-0.520715	-1.40801	0	494	ZMIZ1	21
GO_REGULATION_OF_ION_TRANSMEMBRANE_TRANSPORT	1.00021504623494e-06	0.000563822	-0.532198	-1.4587	0	449	RBBP5	5
GO_PASSIVE_TRANSMEMBRANE_TRANSPORTER_ACTIVITY	1.00052827893128e-06	0.00167812	-0.542386	-1.44032	0	432	ZNF362	17
GO_OLFACTORY_RECEPTOR_ACTIVITY	1.00054729937276e-06	0.00334783	-0.670243	-1.55026	0	119	POLR2A	24
GO_RECEPTOR_REGULATOR_ACTIVITY	1.00057833427721e-06	0.000696257	-0.552646	-1.49056	0	417	ZMIZ1	24
GO_SENSORY_PERCEPTION_OF_CHEMICAL_STIMULUS	1.00061037232712e-06	0.000673176	-0.642744	-1.59624	0	202	SOX9	19
GO_GATED_CHANNEL_ACTIVITY	1.00128464820365e-06	0.000563822	-0.571995	-1.55961	0	327	RBBP5	16
GO_CATION_CHANNEL_ACTIVITY	1.00187149595444e-06	0.000563822	-0.571871	-1.55683	0	303	RBBP5	14
GO_RECEPTOR_REGULATOR_ACTIVITY	1.00285814571529e-06	0.00335556	-0.546117	-1.51254	0	417	BACH2	24
GO_SENSORY_PERCEPTION_OF_CHEMICAL_STIMULUS	1.00294363958217e-06	0.00113394	-0.646152	-1.62788	0	202	ZCCHC14	19
GO_CATION_CHANNEL_ACTIVITY	1.00305832483241e-06	0.00167812	-0.562114	-1.48323	0	303	ZNF362	14
GO_SENSORY_PERCEPTION_OF_SMELL	1.00321429861276e-06	0.000673176	-0.706809	-1.73649	0	141	SOX9	22
GO_OLFACTORY_RECEPTOR_ACTIVITY	1.00594108806612e-06	0.000673176	-0.762007	-1.85968	0	119	SOX9	24
GO_CATION_CHANNEL_COMPLEX	1.00694287109621e-06	0.000563822	-0.581053	-1.56861	0	218	RBBP5	9
GO_DETECTION_OF_STIMULUS_INVOLVED_IN_SENSORY_PERCEPTION	1.01014284429961e-06	0.000696257	-0.64641	-1.71574	0	212	ZMIZ1	17
GO_SENSORY_PERCEPTION_OF_SMELL	1.01050827555752e-06	0.00113394	-0.66906	-1.66591	0	141	ZCCHC14	22
GO_VOLTAGE_GATED_ION_CHANNEL_ACTIVITY	1.01103851854548e-06	0.000563822	-0.59353	-1.59395	0	188	RBBP5	11
GO_SENSORY_PERCEPTION_OF_CHEMICAL_STIMULUS	1.01163992902334e-06	0.000696257	-0.626797	-1.66089	0	202	ZMIZ1	19
GO_OLFACTORY_RECEPTOR_ACTIVITY	1.01668378084364e-06	0.00113394	-0.722959	-1.78649	0	119	ZCCHC14	24
GO_STEROID_METABOLIC_PROCESS	1.03482603539519e-06	0.00108436	-0.587406	-1.71861	0	291	MBTPS2	4
GO_OLFACTORY_RECEPTOR_ACTIVITY	1.04043223716861e-06	0.000696257	-0.68455	-1.76672	0	119	ZMIZ1	24
GO_SENSORY_PERCEPTION_OF_CHEMICAL_STIMULUS	1.04931243802498e-06	0.003511	-0.614444	-1.69552	0	202	RFX7	19
GO_OLFACTORY_RECEPTOR_ACTIVITY	1.05670601487631e-06	0.00353574	-0.702718	-1.83127	0	119	ETV6	24
GO_POSITIVE_REGULATION_OF_INFLAMMATORY_RESPONSE	1.07470026609579e-06	0.00359595	-0.690671	-1.81147	0	122	RELA	9
GO_STEROID_BIOSYNTHETIC_PROCESS	1.08066517102607e-06	0.00108436	-0.62474	-1.77826	0	178	MBTPS2	3
GO_OLFACTORY_RECEPTOR_ACTIVITY	1.08746834107792e-06	0.00363867	-0.795945	-2.16398	0	119	HMBOX1	24
GO_OLFACTORY_RECEPTOR_ACTIVITY	1.10126700769235e-06	0.00368484	-0.844563	-2.28673	0	119	TCF7L2	24
GO_OLFACTORY_RECEPTOR_ACTIVITY	1.10713158812491e-06	0.00363485	-0.785231	-2.07549	0	119	ETV5	24
GO_OLFACTORY_RECEPTOR_ACTIVITY	1.15125671182663e-06	0.0038521	-0.780566	-2.14425	0	119	SMARCA4	24
GO_STEROL_BIOSYNTHETIC_PROCESS	1.21316674127642e-06	0.00108436	-0.768032	-2.00217	0	71	MBTPS2	1
GO_REGULATION_OF_CHOLESTEROL_BIOSYNTHETIC_PROCESS	1.29630397809765e-06	0.00108436	-0.800634	-1.94753	0	43	MBTPS2	1
GO_PASSIVE_TRANSMEMBRANE_TRANSPORTER_ACTIVITY	2.00057616593579e-06	0.000836846	-0.536912	-1.47081	1	432	RBBP5	17
GO_REGULATION_OF_MEMBRANE_POTENTIAL	2.00082634127895e-06	0.000836846	-0.532763	-1.45821	1	408	RBBP5	6
GO_SENSORY_PERCEPTION_OF_SMELL	2.17265668113656e-06	0.00363485	-0.647697	-1.73536	1	141	ETV5	22
GO_HORMONE_ACTIVITY	2.33332205561006e-06	0.00156146	-0.670653	-1.80745	1	95	MBTPS2	15
GO_G_PROTEIN_COUPLED_RECEPTOR_ACTIVITY	2.999997000003e-06	0.010038	-0.522269	-1.33443	2	485	HCFC1	21
GO_AXON_DEVELOPMENT	3.00027902594941e-06	0.00111544	-0.504554	-1.38491	2	497	RBBP5	3
GO_G_PROTEIN_COUPLED_RECEPTOR_ACTIVITY	3.01199678318744e-06	0.00503907	-0.512392	-1.48042	2	485	TCF7L2	21
GO_SENSORY_PERCEPTION_OF_SMELL	3.08610225285464e-06	0.00172102	-0.628016	-1.63718	2	141	ZMIZ1	22
GO_GATED_CHANNEL_ACTIVITY	4.00009600230405e-06	0.00223072	-0.552962	-1.38775	3	327	SOX9	16
GO_SECOND_MESSENGER_MEDIATED_SIGNALING	4.00165668586795e-06	0.00125334	-0.51981	-1.42261	3	405	RBBP5	4
GO_GATED_CHANNEL_ACTIVITY	4.0089077931163e-06	0.00447127	-0.551495	-1.4576	3	327	ZNF362	16
GO_ACTION_POTENTIAL	4.12035134235896e-06	0.00125334	-0.625637	-1.64868	3	126	RBBP5	2
GO_LIGAND_GATED_ION_CHANNEL_ACTIVITY	4.38079154332e-06	0.00732906	-0.635586	-1.70464	3	131	RFX7	11
GO_REGULATION_OF_STEROID_METABOLIC_PROCESS	4.58866095990199e-06	0.00255894	-0.639248	-1.74548	3	108	MBTPS2	2
GO_NEUROPEPTIDE_SIGNALING_PATHWAY	5.53899396360438e-06	0.00926674	-0.675184	-1.72602	4	87	BACH2	10
GO_EXTERNAL_SIDE_OF_PLASMA_MEMBRANE	6.01366304243241e-06	0.00167681	-0.541779	-1.47363	5	291	RBBP5	13
GO_RECEPTOR_REGULATOR_ACTIVITY	6.04194316948255e-06	0.00673878	-0.508422	-1.46451	5	417	TCF7L2	24
GO_POTASSIUM_ION_TRANSPORT	6.05622600220447e-06	0.00506603	-0.588398	-1.53972	5	221	ZNF362	8
GO_RECEPTOR_REGULATOR_ACTIVITY	7.00029401234852e-06	0.00585575	-0.534901	-1.36591	6	417	ZCCHC14	24
GO_SENSORY_PERCEPTION_OF_CHEMICAL_STIMULUS	7.34243655610356e-06	0.00818926	-0.584619	-1.6029	6	202	ETV5	19
GO_G_PROTEIN_COUPLED_RECEPTOR_ACTIVITY	8.00106414153082e-06	0.00191402	-0.50278	-1.37955	7	485	RBBP5	21
GO_METAL_ION_TRANSMEMBRANE_TRANSPORTER_ACTIVITY	8.00469074877878e-06	0.00535674	-0.523258	-1.38905	7	423	ZNF362	14
GO_PEPTIDYL_TYROSINE_MODIFICATION	8.00844089670513e-06	0.00191402	-0.528613	-1.44237	7	340	RBBP5	4
GO_EXTRACELLULAR_MATRIX	9.00123316894414e-06	0.00200788	-0.502762	-1.37939	8	482	RBBP5	5
GO_DETECTION_OF_STIMULUS_INVOLVED_IN_SENSORY_PERCEPTION	1.00239773538304e-05	0.00670805	-0.583965	-1.47307	9	212	ZCCHC14	17
GO_TRANSMISSION_OF_NERVE_IMPULSE	1.08365490792726e-05	0.00226619	-0.683409	-1.71892	9	69	RBBP5	8
GO_OXIDOREDUCTASE_ACTIVITY_ACTING_ON_PAIRED_DONORS_WITH_INCORPORATION_OR_REDUCTION_OF_MOLECULAR_OXYGEN_REDUCED_FLAVIN_OR_FLAVOPROTEIN_AS_ONE_DONOR_AND_INCORPORATION_OF_ONE_ATOM_OF_OXYGEN	1.10020925980121e-05	0.0184065	-0.796894	-1.74589	9	30	HCFC1	10
GO_SENSORY_PERCEPTION_OF_CHEMICAL_STIMULUS	1.14057717352534e-05	0.0190819	-0.561746	-1.58259	10	202	HMBOX1	19
GO_INTRINSIC_COMPONENT_OF_SYNAPTIC_MEMBRANE	1.21944403514031e-05	0.00240015	-0.583129	-1.55749	11	164	RBBP5	10
GO_REGULATION_OF_STEROID_BIOSYNTHETIC_PROCESS	1.30432204897136e-05	0.0052383	-0.661372	-1.75863	10	84	MBTPS2	1
GO_ALCOHOL_BIOSYNTHETIC_PROCESS	1.31301658996461e-05	0.0052383	-0.585627	-1.65348	11	159	MBTPS2	2
GO_REGULATION_OF_NATURAL_KILLER_CELL_ACTIVATION	1.32004646563559e-05	0.00630982	-0.798681	-1.78044	10	31	ZMIZ1	8
GO_G_PROTEIN_COUPLED_RECEPTOR_ACTIVITY	1.40262009433622e-05	0.0186482	-0.503644	-1.39686	13	485	RELA	21
GO_REGULATION_OF_LIPID_BIOSYNTHETIC_PROCESS	1.4089880431107e-05	0.0052383	-0.573084	-1.62802	12	173	MBTPS2	2
GO_REGULATION_OF_SIGNALING_RECEPTOR_ACTIVITY	1.50197208935332e-05	0.016752	-0.499282	-1.3867	14	494	BACH2	21
GO_SENSORY_PERCEPTION_OF_CHEMICAL_STIMULUS	1.51309148367266e-05	0.025314	-0.559942	-1.60412	13	202	SMARCA4	19
GO_MUSCLE_FILAMENT_SLIDING	1.54036167692174e-05	0.0363217	-0.755056	-1.83948	10	39	RFX1	13
GO_POSITIVE_REGULATION_OF_ALPHA_BETA_T_CELL_ACTIVATION	1.54968083031899e-05	0.0321227	-0.715508	-1.80881	11	59	ZNF460	19
GO_DETECTION_OF_STIMULUS_INVOLVED_IN_SENSORY_PERCEPTION	1.60074274463351e-05	0.00765155	-0.574347	-1.42816	15	212	SOX9	17
GO_REGULATION_OF_NEUROLOGICAL_SYSTEM_PROCESS	1.65067915130331e-05	0.00303311	-0.606722	-1.59644	15	123	RBBP5	5
GO_POTASSIUM_CHANNEL_COMPLEX	1.79946354816105e-05	0.00752626	-0.643195	-1.63441	16	96	ZMIZ1	7
GO_TRANSPORTER_COMPLEX	1.80231236676656e-05	0.00303311	-0.522128	-1.42364	17	327	RBBP5	7
GO_G_PROTEIN_COUPLED_RECEPTOR_SIGNALING_PATHWAY_COUPLED_TO_CYCLIC_NUCLEOTIDE_SECOND_MESSENGER	1.81297546540591e-05	0.00303311	-0.555224	-1.49838	17	216	RBBP5	14
GO_DOPAMINE_TRANSPORT	1.81350846183048e-05	0.0186482	-0.74315	-1.75794	14	46	RELA	6
GO_DETECTION_OF_STIMULUS	1.9000152001216e-05	0.00794681	-0.531827	-1.33702	18	361	SOX9	19
GO_COGNITION	1.90500062664494e-05	0.0030353	-0.530912	-1.44306	18	282	RBBP5	5
GO_REGULATION_OF_HUMORAL_IMMUNE_RESPONSE	1.92006389972658e-05	0.0321227	-0.698344	-1.78126	14	63	ZNF460	8
GO_G_PROTEIN_COUPLED_RECEPTOR_ACTIVITY	2.00261541573295e-05	0.0670075	-0.501837	-1.3886	19	485	EP300	21
GO_REGULATION_OF_CATION_TRANSMEMBRANE_TRANSPORT	2.0031950961784e-05	0.00304668	-0.525838	-1.43265	19	315	RBBP5	2
GO_CIRCULATORY_SYSTEM_PROCESS	2.10021422185063e-05	0.00305536	-0.492324	-1.35114	20	492	RBBP5	8
GO_GATED_CHANNEL_ACTIVITY	2.13603273622742e-05	0.0238239	-0.524574	-1.4778	20	327	RFX7	16
GO_EXTERNAL_SIDE_OF_PLASMA_MEMBRANE	2.14841671918352e-05	0.0179715	-0.540236	-1.5061	20	291	ETV5	13
GO_POSITIVE_REGULATION_OF_RESPONSE_TO_EXTERNAL_STIMULUS	2.22931323979e-05	0.0186482	-0.546835	-1.49807	21	282	RELA	5
GO_SENSORY_PERCEPTION_OF_BITTER_TASTE	2.23990304756493e-05	0.00832746	-0.770046	-1.75495	18	36	ZMIZ1	10
GO_CELL_FATE_COMMITMENT	2.4e-05	0.0334883	-0.571373	-1.34655	23	241	POLR2A	6
GO_RECEPTOR_REGULATOR_ACTIVITY	2.40083789242446e-05	0.00311916	-0.501487	-1.37308	23	417	RBBP5	24
GO_VOLTAGE_GATED_CATION_CHANNEL_ACTIVITY	2.46262959588248e-05	0.00311916	-0.594238	-1.57198	23	135	RBBP5	10
GO_SIDE_OF_MEMBRANE	2.50036005184747e-05	0.00311916	-0.494094	-1.35521	24	472	RBBP5	5
GO_G_PROTEIN_COUPLED_RECEPTOR_ACTIVITY	2.60746255784054e-05	0.026795	-0.481495	-1.39621	25	485	HMBOX1	21
GO_REGULATION_OF_PEPTIDYL_TYROSINE_PHOSPHORYLATION	2.61466565968517e-05	0.00311916	-0.54192	-1.46568	25	232	RBBP5	6
GO_ANCHORED_COMPONENT_OF_MEMBRANE	2.63036227170226e-05	0.0880119	-0.587249	-1.52678	25	155	TBP	13
GO_VOLTAGE_GATED_POTASSIUM_CHANNEL_ACTIVITY	2.66368050324383e-05	0.00311916	-0.651	-1.66333	24	82	RBBP5	11
GO_REGULATION_OF_CYTOSOLIC_CALCIUM_ION_CONCENTRATION	2.70339546470367e-05	0.00311916	-0.518544	-1.41394	26	328	RBBP5	13
GO_NEGATIVE_REGULATION_OF_AXON_EXTENSION	2.79261777561923e-05	0.0233602	-0.747819	-1.75356	22	42	BACH2	11
GO_CARDIAC_MUSCLE_CELL_DIFFERENTIATION	3.00253714388658e-05	0.0334883	-0.630097	-1.45294	29	109	POLR2A	6
GO_DETECTION_OF_STIMULUS_INVOLVED_IN_SENSORY_PERCEPTION	3.20323050963397e-05	0.026795	-0.546834	-1.54442	30	212	HMBOX1	17
GO_ENDOPEPTIDASE_REGULATOR_ACTIVITY	3.45019476905954e-05	0.0296823	-0.578839	-1.62776	30	156	SMARCA4	20
GO_G_PROTEIN_COUPLED_RECEPTOR_ACTIVITY	3.51948292584967e-05	0.0363217	-0.461417	-1.4379	33	485	RFX1	21
GO_G_PROTEIN_COUPLED_RECEPTOR_ACTIVITY	3.54838938605767e-05	0.0296823	-0.475101	-1.41476	34	485	SMARCA4	21
GO_LIGAND_GATED_ION_CHANNEL_ACTIVITY	3.6152019240908e-05	0.0127153	-0.605956	-1.48473	35	131	SOX9	11
GO_CYCLIC_NUCLEOTIDE_MEDIATED_SIGNALING	3.7376946505508e-05	0.00416878	-0.556838	-1.49692	36	193	RBBP5	4
GO_CATION_CHANNEL_ACTIVITY	3.8001634070265e-05	0.0127153	-0.537796	-1.34771	37	303	SOX9	14
GO_TRANSPORTER_COMPLEX	4.00818872957452e-05	0.0134114	-0.52561	-1.41145	39	327	ZMIZ1	7
GO_CYTOKINE_ACTIVITY	4.08316592353047e-05	0.0227705	-0.591332	-1.53053	39	166	ZNF362	20
GO_REGULATION_OF_TRANSPORTER_ACTIVITY	4.11609392725557e-05	0.0043773	-0.530233	-1.43797	40	257	RBBP5	1
GO_CYTOKINE_ACTIVITY	4.18004862789904e-05	0.0363217	-0.556104	-1.62635	35	166	RFX1	20
GO_MULTICELLULAR_ORGANISMAL_SIGNALING	4.24171300569803e-05	0.0043773	-0.555051	-1.49264	41	195	RBBP5	4
GO_REGULATION_OF_HEART_RATE	4.31884903726535e-05	0.0043773	-0.629921	-1.62603	40	93	RBBP5	9
GO_REGULATION_OF_SIGNALING_RECEPTOR_ACTIVITY	4.34210403888044e-05	0.0363217	-0.458588	-1.43002	41	494	RFX1	21
GO_NEUROPEPTIDE_SIGNALING_PATHWAY	4.34329395413482e-05	0.0242211	-0.654394	-1.58772	41	87	ZCCHC14	10
GO_SYNAPTIC_TRANSMISSION_GABAERGIC	4.44794197146474e-05	0.0043773	-0.721399	-1.72473	38	44	RBBP5	5
GO_SENSORY_PERCEPTION_OF_CHEMICAL_STIMULUS	4.53677903459452e-05	0.151801	-0.564962	-1.55292	42	202	MLXIP	19
GO_REGULATION_OF_SIGNALING_RECEPTOR_ACTIVITY	4.71759190019583e-05	0.0394627	-0.479902	-1.38698	46	494	TCF7L2	21
GO_GROWTH_FACTOR_ACTIVITY	4.83137970841082e-05	0.023094	-0.601656	-1.54769	46	146	ZNF362	8
GO_TETRAPYRROLE_BINDING	4.83268126410603e-05	0.00462004	-0.591515	-1.56158	46	130	RBBP5	9
GO_NATURAL_KILLER_CELL_MEDIATED_IMMUNITY	4.95570324010072e-05	0.0147782	-0.682888	-1.60327	47	62	SOX9	9
GO_REGULATION_OF_CYCLASE_ACTIVITY	5.17614418667246e-05	0.00470401	-0.727111	-1.72237	44	41	RBBP5	4
GO_METAL_ION_TRANSMEMBRANE_TRANSPORTER_ACTIVITY	5.20168014268609e-05	0.00470401	-0.495508	-1.357	51	423	RBBP5	14
GO_ANTIMICROBIAL_HUMORAL_RESPONSE	5.223159489175e-05	0.0349534	-0.641118	-1.68272	45	82	HMBOX1	3
GO_SECOND_MESSENGER_MEDIATED_SIGNALING	5.3000159000477e-05	0.0147782	-0.517407	-1.30321	52	405	SOX9	4
GO_PEPTIDASE_REGULATOR_ACTIVITY	5.32980623435049e-05	0.0356671	-0.553686	-1.58018	48	191	SMARCA4	16
GO_DIGESTION	5.40334184946994e-05	0.0427009	-0.608201	-1.66927	45	119	ZNF460	8
GO_ADAPTIVE_IMMUNE_RESPONSE_BASED_ON_SOMATIC_RECOMBINATION_OF_IMMUNE_RECEPTORS_BUILT_FROM_IMMUNOGLOBULIN_SUPERFAMILY_DOMAINS	5.53065642858364e-05	0.00486989	-0.536024	-1.44989	54	233	RBBP5	12
GO_POSITIVE_REGULATION_OF_LIPASE_ACTIVITY	5.53549791803773e-05	0.0173957	-0.672066	-1.72905	44	64	MBTPS2	3
GO_CYTOKINE_ACTIVITY	5.6256891469205e-05	0.0427009	-0.569672	-1.61028	49	166	ZNF460	20
GO_SENSORY_PERCEPTION_OF_PAIN	5.68184807369567e-05	0.00487473	-0.625902	-1.61704	53	94	RBBP5	4
GO_REGULATION_OF_LIPID_METABOLIC_PROCESS	5.71883744204571e-05	0.0173957	-0.49401	-1.45761	55	362	MBTPS2	2
GO_OLFACTORY_RECEPTOR_ACTIVITY	5.78129923137627e-05	0.130218	-0.598466	-1.68899	39	119	TP53	24
GO_SCAVENGER_RECEPTOR_ACTIVITY	5.93881452297873e-05	0.00496782	-0.695978	-1.69441	52	51	RBBP5	4
GO_DNA_PACKAGING_COMPLEX	5.96054121714252e-05	0.0997199	0.478777	1.70955	1	98	TBP	5
GO_EXTRACELLULAR_STRUCTURE_ORGANIZATION	6.10273402484313e-05	0.00498043	-0.49797	-1.36256	60	400	RBBP5	5
GO_G_PROTEIN_COUPLED_RECEPTOR_ACTIVITY	6.30156909070359e-05	0.0263563	-0.503423	-1.33901	62	485	ZNF362	21
GO_CELL_FATE_COMMITMENT_INVOLVED_IN_FORMATION_OF_PRIMARY_GERM_LAYER	6.316491427175e-05	0.0528375	-0.760338	-1.62784	60	33	POLR2A	6
GO_POSITIVE_REGULATION_OF_CD4_POSITIVE_ALPHA_BETA_T_CELL_ACTIVATION	6.38089504537371e-05	0.0427009	-0.775049	-1.79098	45	33	ZNF460	20
GO_MAST_CELL_MEDIATED_IMMUNITY	6.44680124890973e-05	0.142572	-0.718876	-1.74334	50	47	SMARCB1	2
GO_ORGANIC_HYDROXY_COMPOUND_METABOLIC_PROCESS	6.47110449620429e-05	0.0180384	-0.473787	-1.40774	63	458	MBTPS2	3
GO_SPINAL_CORD_MOTOR_NEURON_DIFFERENTIATION	6.48198516515081e-05	0.0382742	-0.781376	-1.74309	50	31	RELA	5
GO_PEPTIDE_HORMONE_SECRETION	6.5372032235452e-05	0.00503394	-0.535808	-1.44897	64	231	RBBP5	8
GO_ANCHORED_COMPONENT_OF_MEMBRANE	6.55779383708624e-05	0.106155	-0.592172	-1.48317	64	155	ATF7	13
GO_ADENYLATE_CYCLASE_ACTIVATING_G_PROTEIN_COUPLED_RECEPTOR_SIGNALING_PATHWAY	6.60583109096333e-05	0.00503394	-0.594707	-1.56407	63	122	RBBP5	4
GO_CARDIAC_MUSCLE_CELL_CONTRACTION	6.61964907178413e-05	0.00503394	-0.660354	-1.65864	60	68	RBBP5	5
GO_RECEPTOR_COMPLEX	6.9035898667307e-05	0.0051332	-0.497842	-1.36164	68	390	RBBP5	8
GO_REGULATION_OF_ALCOHOL_BIOSYNTHETIC_PROCESS	7.00834355383435e-05	0.0180384	-0.657835	-1.72085	57	73	MBTPS2	2
GO_CHEMOKINE_ACTIVITY	7.15075010251271e-05	0.106155	-0.748977	-1.68171	63	39	ATF7	13
GO_GRANULOCYTE_MIGRATION	7.43955362678239e-05	0.0382742	-0.609712	-1.59509	68	118	RELA	5
GO_ANCHORED_COMPONENT_OF_MEMBRANE	7.53778313797912e-05	0.00542232	-0.570599	-1.52009	73	155	RBBP5	13
GO_G_PROTEIN_COUPLED_RECEPTOR_ACTIVITY	7.70010010130132e-05	0.0368065	-0.509711	-1.30409	76	485	ZCCHC14	21
GO_CRANIAL_NERVE_DEVELOPMENT	7.75538600152827e-05	0.00542232	-0.713089	-1.70486	67	44	RBBP5	6
GO_POSITIVE_REGULATION_OF_TRANSMEMBRANE_TRANSPORT	7.78115747243752e-05	0.00542232	-0.551456	-1.48186	76	191	RBBP5	1
GO_ANTIMICROBIAL_HUMORAL_IMMUNE_RESPONSE_MEDIATED_BY_ANTIMICROBIAL_PEPTIDE	7.7835227588617e-05	0.130218	-0.723717	-1.80655	48	49	TP53	6
GO_DETECTION_OF_STIMULUS_INVOLVED_IN_SENSORY_PERCEPTION	7.8353449275544e-05	0.0524341	-0.554842	-1.52527	74	212	ETV5	17
GO_AMYLOID_BETA_BINDING	7.94062984217462e-05	0.00542232	-0.644765	-1.63652	73	76	RBBP5	2
GO_POSITIVE_REGULATION_OF_INTERLEUKIN_12_PRODUCTION	8.0071581451863e-05	0.0382742	-0.779139	-1.7381	62	31	RELA	3
GO_G_PROTEIN_COUPLED_RECEPTOR_ACTIVITY	8.20187002636601e-05	0.0249486	-0.492092	-1.33029	81	485	ZMIZ1	21
GO_RECEPTOR_REGULATOR_ACTIVITY	8.48417178248259e-05	0.0567761	-0.464919	-1.44044	80	417	RFX1	24
GO_MONOVALENT_INORGANIC_CATION_TRANSPORT	8.50219356594001e-05	0.0316093	-0.501641	-1.33414	84	481	ZNF362	7
GO_CELL_CELL_RECOGNITION	8.54512910550728e-05	0.057184	-0.66947	-1.67105	74	69	BACH2	7
GO_MUSCLE_SYSTEM_PROCESS	8.60255495882277e-05	0.00565719	-0.490837	-1.34438	85	427	RBBP5	1
GO_POSITIVE_REGULATION_OF_PEPTIDYL_TYROSINE_PHOSPHORYLATION	8.62273602457378e-05	0.00565719	-0.56014	-1.49875	84	171	RBBP5	9
GO_EXOGENOUS_PROTEIN_BINDING	8.66948365505431e-05	0.0531756	-0.672552	-1.69372	72	69	RFX7	7
GO_RECEPTOR_REGULATOR_ACTIVITY	8.77024464806261e-05	0.161022	-0.477223	-1.435	83	417	CNOT6	24
GO_POSITIVE_REGULATION_OF_T_CELL_PROLIFERATION	9.10059752607441e-05	0.0471348	-0.629626	-1.67856	75	89	SMARCA4	11
GO_DNA_PACKAGING_COMPLEX	9.34541227870356e-05	0.0521162	0.536009	1.72011	15	98	ZNF460	5
GO_HUMORAL_IMMUNE_RESPONSE	9.43680536741136e-05	0.0261402	-0.561869	-1.48402	92	186	ZMIZ1	8
GO_SPECIFICATION_OF_ANIMAL_ORGAN_IDENTITY	9.61305887533413e-05	0.0643306	-0.751215	-1.61286	92	34	POLR2A	2
GO_REGULATION_OF_RESPONSE_TO_REACTIVE_OXYGEN_SPECIES	9.62476684832031e-05	0.161022	0.74504	1.95397	28	33	CNOT6	2
GO_LIGAND_GATED_CATION_CHANNEL_ACTIVITY	9.62836766318384e-05	0.0531756	-0.626164	-1.63892	84	99	RFX7	12
GO_ACETYLGALACTOSAMINYLTRANSFERASE_ACTIVITY	9.75656242271328e-05	0.00627797	-0.705665	-1.69644	85	46	RBBP5	2
GO_POSITIVE_REGULATION_OF_CELL_CELL_ADHESION	9.98574375731668e-05	0.0471348	-0.522828	-1.5135	93	240	SMARCA4	11
GO_RNA_POLYMERASE_II_ACTIVATING_TRANSCRIPTION_FACTOR_BINDING	0.000100776	0.0561992	-0.72716	-1.73967	80	40	HMBOX1	4
GO_T_HELPER_1_TYPE_IMMUNE_RESPONSE	0.000101561	0.0261402	-0.738502	-1.70228	86	39	ZMIZ1	13
GO_CHEMOKINE_ACTIVITY	0.000101613	0.169999	-0.740572	-1.71421	82	39	EP300	13
GO_RECEPTOR_REGULATOR_ACTIVITY	0.000107068	0.0333796	-0.50845	-1.34947	106	417	ZNF362	24
GO_EXTRACELLULAR_LIGAND_GATED_ION_CHANNEL_ACTIVITY	0.000108505	0.0279275	-0.65333	-1.55118	105	72	SOX9	5
GO_APICAL_PLASMA_MEMBRANE	0.0001088	0.142572	-0.510205	-1.45759	105	298	SMARCB1	7
GO_POTASSIUM_ION_TRANSMEMBRANE_TRANSPORTER_ACTIVITY	0.000109736	0.0333796	-0.589151	-1.51853	106	152	ZNF362	13
GO_POSITIVE_REGULATION_OF_ALPHA_BETA_T_CELL_DIFFERENTIATION	0.000110989	0.0530527	-0.722439	-1.75624	82	45	ZNF460	13
GO_POSITIVE_REGULATION_OF_LEUKOCYTE_PROLIFERATION	0.000112695	0.0471348	-0.585622	-1.62178	98	130	SMARCA4	12
GO_T_CELL_SELECTION	0.000113845	0.0263427	-0.707293	-1.67541	99	48	ZMIZ1	7
GO_NEGATIVE_REGULATION_OF_SIGNALING_RECEPTOR_ACTIVITY	0.000114511	0.127718	-0.721807	-1.67933	101	41	TBP	4
GO_POSITIVE_REGULATION_OF_REACTIVE_OXYGEN_SPECIES_BIOSYNTHETIC_PROCESS	0.000116229	0.0531756	-0.720866	-1.72774	92	47	RFX7	7
GO_MONOCYTE_CHEMOTAXIS	0.000117381	0.196379	0.620434	1.89812	15	52	ETV6	6
GO_CATION_CHANNEL_COMPLEX	0.000118094	0.0263427	-0.545092	-1.44812	116	218	ZMIZ1	9
GO_T_HELPER_1_TYPE_IMMUNE_RESPONSE	0.000119552	0.106155	-0.740651	-1.66302	106	39	ATF7	13
GO_SENSORY_PERCEPTION_OF_TASTE	0.000120299	0.0531756	-0.689997	-1.70116	98	58	RFX7	12
GO_CYTOKINE_PRODUCTION_INVOLVED_IN_IMMUNE_RESPONSE	0.000121955	0.00769926	-0.615019	-1.59019	115	95	RBBP5	6
GO_NEUTROPHIL_MIGRATION	0.000124542	0.0520895	-0.628772	-1.61694	112	96	RELA	8
GO_CYTOKINE_ACTIVITY	0.000126904	0.106155	-0.57988	-1.45596	125	166	ATF7	20
GO_HORMONE_ACTIVITY	0.000127224	0.0709486	-0.628494	-1.61972	115	95	BACH2	15
GO_MUSCLE_CONTRACTION	0.000128139	0.00773409	-0.503298	-1.37315	127	338	RBBP5	4
GO_NEURON_PROJECTION_GUIDANCE	0.000129425	0.00773409	-0.51966	-1.41069	128	267	RBBP5	7
GO_PEPTIDE_BINDING	0.000129441	0.00773409	-0.520061	-1.41153	128	265	RBBP5	2
GO_DNA_BINDING_TRANSCRIPTION_ACTIVATOR_ACTIVITY	0.000133064	0.00781111	-0.492474	-1.34727	132	395	RBBP5	4
GO_ADAPTIVE_IMMUNE_RESPONSE	0.000135898	0.0757859	-0.505397	-1.41778	133	351	ETV5	13
GO_CYTOKINE_ACTIVITY	0.00013774	0.0531756	-0.566172	-1.54434	128	166	RFX7	20
GO_CELL_FATE_SPECIFICATION	0.000137767	0.00794775	-0.631886	-1.61112	128	80	RBBP5	6
GO_MAST_CELL_ACTIVATION	0.000138912	0.142572	-0.679805	-1.69657	112	58	SMARCB1	3
GO_POSITIVE_REGULATION_OF_LYMPHOCYTE_DIFFERENTIATION	0.000139649	0.0292041	-0.630323	-1.59184	130	89	ZMIZ1	11
GO_POTASSIUM_ION_TRANSPORT	0.000141938	0.00804525	-0.532888	-1.43918	140	221	RBBP5	8
GO_PASSIVE_TRANSMEMBRANE_TRANSPORTER_ACTIVITY	0.000143031	0.0531756	-0.487175	-1.38275	141	432	RFX7	17
GO_REGULATION_OF_CATION_CHANNEL_ACTIVITY	0.000144266	0.00804525	-0.557745	-1.49006	141	165	RBBP5	4
GO_OXYGEN_BINDING	0.00014435	0.160999	-0.749451	-1.65552	131	32	HCFC1	12
GO_SERINE_TYPE_ENDOPEPTIDASE_INHIBITOR_ACTIVITY	0.000151113	0.062689	-0.637463	-1.67792	121	81	ZNF460	17
GO_ACTIVATION_OF_ADENYLATE_CYCLASE_ACTIVITY	0.000151342	0.00807554	-0.732593	-1.6981	128	35	RBBP5	6
GO_RECEPTOR_MEDIATED_ENDOCYTOSIS	0.00015139	0.00807554	-0.513546	-1.39595	150	283	RBBP5	1
GO_REGULATION_OF_TRANS_SYNAPTIC_SIGNALING	0.00015205	0.00807554	-0.487921	-1.33607	151	420	RBBP5	5
GO_SENSORY_PERCEPTION_OF_SMELL	0.000154984	0.0740825	-0.582137	-1.54662	146	141	BACH2	22
GO_GLUTAMATE_RECEPTOR_SIGNALING_PATHWAY	0.000158819	0.0354272	-0.618581	-1.49456	156	96	SOX9	6
GO_NEUROTRANSMITTER_RECEPTOR_ACTIVITY	0.000158819	0.0354272	-0.618398	-1.49412	156	96	SOX9	9
GO_CYTOKINE_BINDING	0.000165499	0.00865247	-0.588072	-1.54345	159	118	RBBP5	9
GO_CELL_COMMUNICATION_INVOLVED_IN_CARDIAC_CONDUCTION	0.000168085	0.00865248	-0.674926	-1.65412	150	54	RBBP5	2
GO_POSITIVE_REGULATION_OF_ADAPTIVE_IMMUNE_RESPONSE	0.00016862	0.062689	-0.620092	-1.66061	138	94	ZNF460	8
GO_9PLUS2_MOTILE_CILIUM	0.000170439	0.142572	-0.630057	-1.64583	145	85	SMARCB1	4
GO_MONOVALENT_INORGANIC_CATION_TRANSMEMBRANE_TRANSPORTER_ACTIVITY	0.000171434	0.0556909	-0.501146	-1.41449	168	348	RFX7	14
GO_REGULATION_OF_LEUKOCYTE_PROLIFERATION	0.000173377	0.0579291	-0.530712	-1.52364	160	209	SMARCA4	11
GO_CARDIOCYTE_DIFFERENTIATION	0.000175045	0.0976167	-0.593827	-1.37956	174	137	POLR2A	5
GO_SODIUM_ION_HOMEOSTASIS	0.000177608	0.0742845	-0.709842	-1.68531	147	46	BACH2	13
GO_SODIUM_ION_HOMEOSTASIS	0.00017898	0.0855522	-0.716234	-1.70014	142	46	ETV5	13
GO_POSITIVE_REGULATION_OF_NITRIC_OXIDE_BIOSYNTHETIC_PROCESS	0.000183084	0.0556909	-0.743354	-1.71957	141	37	RFX7	11
GO_REGULATION_OF_NEUROTRANSMITTER_RECEPTOR_ACTIVITY	0.000183397	0.00919507	-0.645967	-1.6225	168	68	RBBP5	4
GO_COLLAGEN_CONTAINING_EXTRACELLULAR_MATRIX	0.000184121	0.00919507	-0.493381	-1.34849	183	374	RBBP5	7
GO_POSITIVE_REGULATION_OF_LYMPHOCYTE_ACTIVATION	0.000189152	0.0579291	-0.510284	-1.48181	178	254	SMARCA4	10
GO_SENSORY_PERCEPTION_OF_SMELL	0.000190442	0.0579291	-0.568616	-1.58578	168	141	SMARCA4	22
GO_POTASSIUM_CHANNEL_COMPLEX	0.000192222	0.00945847	-0.607694	-1.57251	182	96	RBBP5	7
GO_ENDOCRINE_PROCESS	0.000192854	0.161323	-0.643684	-1.59213	181	72	TBP	5
GO_POSITIVE_REGULATION_OF_LEUKOCYTE_PROLIFERATION	0.000193532	0.0805173	-0.598152	-1.4842	190	130	ZCCHC14	12
GO_NEGATIVE_REGULATION_OF_CHEMOTAXIS	0.0001993	0.0416787	-0.673668	-1.57084	191	57	SOX9	11
GO_POSITIVE_REGULATION_OF_PHOSPHOLIPASE_ACTIVITY	0.000200928	0.0480219	-0.673996	-1.69913	159	55	MBTPS2	5
GO_G_PROTEIN_COUPLED_AMINE_RECEPTOR_ACTIVITY	0.000204467	0.0760163	-0.748817	-1.70179	163	34	BACH2	14
GO_SERINE_TYPE_ENDOPEPTIDASE_INHIBITOR_ACTIVITY	0.000208616	0.094865	-0.62007	-1.68144	162	81	RFX1	17
GO_PEPTIDASE_REGULATOR_ACTIVITY	0.000209884	0.094865	-0.523521	-1.54867	183	191	RFX1	16
GO_REGULATION_OF_REGULATED_SECRETORY_PATHWAY	0.000215876	0.080258	-0.574428	-1.52895	204	151	RELA	2
GO_SENSORY_PERCEPTION_OF_MECHANICAL_STIMULUS	0.000216574	0.0805173	-0.579687	-1.44957	214	158	ZCCHC14	9
GO_SENSORY_PERCEPTION_OF_CHEMICAL_STIMULUS	0.000218354	0.122834	-0.534732	-1.50069	208	202	TCF7L2	19
GO_CHEMOKINE_RECEPTOR_BINDING	0.000218542	0.146249	-0.704766	-1.62141	199	48	ATF7	12
GO_SERINE_TYPE_ENDOPEPTIDASE_INHIBITOR_ACTIVITY	0.000221863	0.0107587	-0.623015	-1.59023	207	81	RBBP5	17
GO_NEGATIVE_REGULATION_OF_WNT_SIGNALING_PATHWAY	0.000226038	0.010785	-0.53693	-1.4455	223	201	RBBP5	1
GO_POSITIVE_REGULATION_OF_INTERLEUKIN_1_SECRETION	0.000226814	0.094865	-0.751582	-1.75903	157	31	RFX1	4
GO_POSITIVE_REGULATION_OF_TYROSINE_PHOSPHORYLATION_OF_STAT_PROTEIN	0.000228852	0.010785	-0.668225	-1.64107	205	55	RBBP5	11
GO_DETECTION_OF_STIMULUS_INVOLVED_IN_SENSORY_PERCEPTION	0.000240357	0.066056	-0.536914	-1.4855	229	212	RFX7	17
GO_CYTOKINE_ACTIVITY	0.000241183	0.122834	-0.55223	-1.53238	226	166	TCF7L2	20
GO_CILIUM_MOVEMENT	0.0002441	0.0480446	-0.667452	-1.62296	219	60	ZMIZ1	4
GO_POTASSIUM_CHANNEL_ACTIVITY	0.000245422	0.0114053	-0.583607	-1.53008	236	116	RBBP5	11
GO_SUPEROXIDE_METABOLIC_PROCESS	0.000255811	0.011656	-0.655362	-1.62784	232	61	RBBP5	2
GO_POTASSIUM_CHANNEL_ACTIVITY	0.000256643	0.066056	-0.596596	-1.58404	230	116	RFX7	11
GO_HORMONE_ACTIVITY	0.000256975	0.122834	-0.608773	-1.61501	226	95	TCF7L2	15
GO_REGULATION_OF_HEART_RATE_BY_CARDIAC_CONDUCTION	0.000257783	0.011656	-0.713948	-1.67393	221	38	RBBP5	5
GO_REGULATION_OF_HORMONE_LEVELS	0.000258645	0.0576951	-0.45941	-1.36587	255	470	MBTPS2	15
GO_OLFACTORY_RECEPTOR_ACTIVITY	0.000264259	0.176842	0.417145	1.5281	5	119	TBP	24
GO_REGULATION_OF_METAL_ION_TRANSPORT	0.000269213	0.0120105	-0.492584	-1.34537	268	359	RBBP5	2
GO_AMMONIUM_TRANSPORT	0.00027055	0.0905259	-0.614833	-1.5839	245	98	RELA	3
GO_SENSORY_PERCEPTION_OF_PAIN	0.000271525	0.0504735	-0.615497	-1.56136	255	94	ZMIZ1	4
GO_REGULATION_OF_BLOOD_CIRCULATION	0.000275855	0.0121449	-0.510888	-1.38734	274	271	RBBP5	4
GO_PASSIVE_TRANSMEMBRANE_TRANSPORTER_ACTIVITY	0.000276	0.131928	-0.515934	-1.2287	275	432	POLR2A	17
GO_POTASSIUM_ION_TRANSMEMBRANE_TRANSPORTER_ACTIVITY	0.000277915	0.0664216	-0.566842	-1.53718	257	152	RFX7	13
GO_SENSORY_PERCEPTION_OF_BITTER_TASTE	0.000278424	0.097857	-0.724867	-1.74195	196	36	RFX1	10
GO_ORGANIC_HYDROXY_COMPOUND_TRANSPORT	0.000278709	0.255751	-0.53533	-1.45191	272	223	EP300	8
GO_INSULIN_SECRETION	0.000279822	0.0121595	-0.537524	-1.445	276	193	RBBP5	6
GO_DETECTION_OF_STIMULUS_INVOLVED_IN_SENSORY_PERCEPTION	0.000295724	0.0824577	-0.521726	-1.49919	274	212	SMARCA4	17
GO_ENDOPEPTIDASE_REGULATOR_ACTIVITY	0.000297408	0.097857	-0.538318	-1.56567	253	156	RFX1	20
GO_POSITIVE_REGULATION_OF_LYMPHOCYTE_MEDIATED_IMMUNITY	0.000301238	0.0950797	-0.607625	-1.63085	248	96	ZNF460	13
GO_EXTERNAL_SIDE_OF_PLASMA_MEMBRANE	0.000302019	0.0594444	-0.526054	-1.31728	301	291	SOX9	13
GO_CARGO_RECEPTOR_ACTIVITY	0.000304424	0.013059	-0.613268	-1.57323	286	86	RBBP5	3
GO_CELL_CELL_JUNCTION_ASSEMBLY	0.000305813	0.0931282	-0.598003	-1.47894	300	121	ZCCHC14	1
GO_SENSORY_PERCEPTION_OF_LIGHT_STIMULUS	0.00030616	0.0931282	-0.560315	-1.40929	304	190	ZCCHC14	6
GO_CYTOKINE_ACTIVITY	0.000309976	0.0545884	-0.559439	-1.47042	303	166	ZMIZ1	20
GO_POSITIVE_REGULATION_OF_LEUKOCYTE_MEDIATED_IMMUNITY	0.000312575	0.0950797	-0.579012	-1.59315	266	122	ZNF460	10
GO_ORGANIC_HYDROXY_COMPOUND_TRANSPORT	0.000312836	0.0792558	-0.543022	-1.4214	309	223	ZNF362	8
GO_NEURON_FATE_SPECIFICATION	0.000313295	0.377855	-0.761608	-1.73491	221	30	KLF16	8
GO_POTASSIUM_ION_TRANSMEMBRANE_TRANSPORTER_ACTIVITY	0.0003181	0.0134729	-0.555557	-1.47867	311	152	RBBP5	13
GO_STRUCTURAL_CONSTITUENT_OF_RIBOSOME	0.000321706	0.097857	-0.536017	-1.55988	274	157	RFX1	9
GO_DETECTION_OF_CHEMICAL_STIMULUS_INVOLVED_IN_SENSORY_PERCEPTION_OF_TASTE	0.000321992	0.135599	-0.715846	-1.69888	256	38	HMBOX1	12
GO_SENSORY_PERCEPTION_OF_BITTER_TASTE	0.000324205	0.135599	-0.724419	-1.70476	256	36	HMBOX1	10
GO_POTASSIUM_CHANNEL_COMPLEX	0.000324502	0.0792558	-0.619244	-1.55093	305	96	ZNF362	7
GO_CYCLIC_NUCLEOTIDE_MEDIATED_SIGNALING	0.000326251	0.0606465	-0.551931	-1.36908	325	193	SOX9	4
GO_SENSORY_PERCEPTION_OF_SMELL	0.000328226	0.286828	-0.553204	-1.59083	231	141	TP53	22
GO_LIPOPOLYSACCHARIDE_MEDIATED_SIGNALING_PATHWAY	0.00033301	0.101296	-0.680731	-1.64853	281	55	RELA	2
GO_INTERFERON_GAMMA_PRODUCTION	0.000333959	0.0558713	-0.608996	-1.54997	315	98	ZMIZ1	11
GO_CATECHOLAMINE_SECRETION	0.000335939	0.255751	-0.677277	-1.64188	286	55	EP300	6
GO_POSITIVE_REGULATION_OF_ION_TRANSMEMBRANE_TRANSPORT	0.000344247	0.0143981	-0.55812	-1.48266	336	146	RBBP5	3
GO_STEROL_METABOLIC_PROCESS	0.000344687	0.0745669	-0.619308	-1.60757	300	91	RFX7	5
GO_ORGANIC_HYDROXY_COMPOUND_BIOSYNTHETIC_PROCESS	0.000349276	0.0730424	-0.506535	-1.4695	332	244	MBTPS2	1
GO_MONOVALENT_INORGANIC_CATION_TRANSMEMBRANE_TRANSPORTER_ACTIVITY	0.000350563	0.0792558	-0.510142	-1.34992	349	348	ZNF362	14
GO_G_PROTEIN_COUPLED_RECEPTOR_ACTIVITY	0.000353513	0.118285	-0.477463	-1.32574	352	485	BACH2	21
GO_DIGESTION	0.000355301	0.0792558	-0.596247	-1.51591	340	119	ZNF362	8
GO_CYTOKINE_RECEPTOR_BINDING	0.000356566	0.0745669	-0.526019	-1.46037	342	227	RFX7	12
GO_POSITIVE_REGULATION_OF_CD4_POSITIVE_ALPHA_BETA_T_CELL_ACTIVATION	0.000357485	0.0569593	-0.737643	-1.6598	299	33	ZMIZ1	20
GO_PEPTIDE_RECEPTOR_ACTIVITY	0.000361618	0.0636827	-0.583021	-1.42759	359	129	SOX9	15
GO_SIDE_OF_MEMBRANE	0.00036199	0.146467	-0.476054	-1.345	359	472	ETV5	5
GO_DIVALENT_INORGANIC_CATION_HOMEOSTASIS	0.000364053	0.0149107	-0.473913	-1.29981	363	471	RBBP5	13
GO_NEGATIVE_REGULATION_OF_PEPTIDASE_ACTIVITY	0.000365415	0.0149107	-0.523689	-1.41434	362	221	RBBP5	10
GO_CATION_CHANNEL_ACTIVITY	0.000368161	0.243321	-0.508805	-1.38392	365	303	ETV6	14
GO_DETECTION_OF_STIMULUS	0.000379865	0.0747663	-0.490566	-1.38609	374	361	RFX7	19
GO_POSITIVE_REGULATION_OF_ALPHA_BETA_T_CELL_ACTIVATION	0.000381318	0.057995	-0.662724	-1.60846	342	59	ZMIZ1	19
GO_T_CELL_MEDIATED_IMMUNITY	0.000384788	0.0155121	-0.598429	-1.54729	365	95	RBBP5	6
GO_POSITIVE_REGULATION_OF_INTERLEUKIN_10_PRODUCTION	0.000388318	0.243321	-0.74902	-1.67328	313	31	ETV6	4
GO_CYTOKINE_ACTIVITY	0.00039228	0.119324	-0.554629	-1.48811	376	166	BACH2	20
GO_G_PROTEIN_COUPLED_RECEPTOR_ACTIVITY	0.000393964	0.146467	-0.473735	-1.33916	391	485	ETV5	21
GO_ACTIN_MEDIATED_CELL_CONTRACTION	0.000397933	0.0157912	-0.578596	-1.51605	383	115	RBBP5	15
GO_RECEPTOR_REGULATOR_ACTIVITY	0.000398705	0.0784745	-0.463341	-1.37328	392	417	MBTPS2	24
GO_POSITIVE_REGULATION_OF_CYTOKINE_PRODUCTION_INVOLVED_IN_IMMUNE_RESPONSE	0.00040115	0.0157912	-0.669083	-1.62893	357	51	RBBP5	6
GO_REGULATION_OF_T_HELPER_CELL_DIFFERENTIATION	0.000403661	0.112554	-0.743297	-1.71761	290	33	ZNF460	10
GO_REGULATION_OF_ALPHA_BETA_T_CELL_ACTIVATION	0.000404095	0.206235	-0.625837	-1.52072	389	88	ATF7	10
GO_POSITIVE_REGULATION_OF_INTERFERON_GAMMA_PRODUCTION	0.000410523	0.112515	-0.668474	-1.57198	384	59	ZCCHC14	14
GO_POSTSYNAPTIC_NEUROTRANSMITTER_RECEPTOR_ACTIVITY	0.000412198	0.0689607	-0.676754	-1.56234	393	51	SOX9	3
GO_REGULATION_OF_ACTIN_CYTOSKELETON_REORGANIZATION	0.000412773	0.200509	-0.72736	-1.6503	359	34	TBP	7
GO_ALCOHOL_METABOLIC_PROCESS	0.000413394	0.115268	-0.501721	-1.49768	367	215	RFX1	3
GO_METAL_ION_TRANSMEMBRANE_TRANSPORTER_ACTIVITY	0.000416232	0.0773728	-0.478532	-1.35755	412	423	RFX7	14
GO_CLATHRIN_COATED_ENDOCYTIC_VESICLE_MEMBRANE	0.000419474	0.200509	0.607966	1.86235	47	39	TBP	4
GO_DETECTION_OF_STIMULUS_INVOLVED_IN_SENSORY_PERCEPTION	0.000422329	0.380764	-0.533971	-1.47168	401	212	MLXIP	17
GO_REGULATION_OF_LYASE_ACTIVITY	0.000430195	0.0167376	-0.695567	-1.64765	373	41	RBBP5	4
GO_NEGATIVE_REGULATION_OF_VASCULATURE_DEVELOPMENT	0.000431455	0.206235	-0.602847	-1.4857	421	110	ATF7	11
GO_AMINE_TRANSPORT	0.000438125	0.255751	-0.615444	-1.57521	397	91	EP300	4
GO_NEURON_PROJECTION_EXTENSION_INVOLVED_IN_NEURON_PROJECTION_GUIDANCE	0.000438276	0.183309	-0.714642	-1.54621	425	37	POLR2A	6
GO_RESPONSE_TO_CHEMOKINE	0.000438956	0.286828	-0.620803	-1.66672	289	80	TP53	7
GO_LYMPHOCYTE_DIFFERENTIATION	0.000443037	0.0633172	-0.505487	-1.35653	441	317	ZMIZ1	6
GO_NEURAL_CREST_CELL_MIGRATION	0.000443378	0.123628	-0.671346	-1.63537	378	56	BACH2	5
GO_METAL_ION_TRANSMEMBRANE_TRANSPORTER_ACTIVITY	0.000447667	0.243321	-0.485236	-1.32882	446	423	ETV6	14
GO_PEPTIDE_RECEPTOR_ACTIVITY	0.000449033	0.112515	-0.58692	-1.45578	442	129	ZCCHC14	15
GO_REGULATION_OF_LYMPHOCYTE_DIFFERENTIATION	0.000454158	0.0633172	-0.559504	-1.46623	443	156	ZMIZ1	2
GO_INTRINSIC_COMPONENT_OF_POSTSYNAPTIC_MEMBRANE	0.00045982	0.0175362	-0.572657	-1.50454	444	120	RBBP5	12
GO_ENDOPLASMIC_RETICULUM_LUMEN	0.000462039	0.0175362	-0.50071	-1.36201	460	292	RBBP5	3
GO_MONOVALENT_INORGANIC_CATION_TRANSMEMBRANE_TRANSPORTER_ACTIVITY	0.000466444	0.0175362	-0.489205	-1.3354	465	348	RBBP5	14
GO_RHYTHMIC_BEHAVIOR	0.000470775	0.112515	-0.715378	-1.60782	422	39	ZCCHC14	7
GO_REGULATION_OF_HUMORAL_IMMUNE_RESPONSE	0.000470806	0.0875176	-0.644512	-1.6548	381	63	MBTPS2	8
GO_POSITIVE_REGULATION_OF_T_CELL_MEDIATED_IMMUNITY	0.000474667	0.119856	-0.708363	-1.69694	350	41	ZNF460	6
GO_GATED_CHANNEL_ACTIVITY	0.000477977	0.0639301	-0.50246	-1.34928	476	327	ZMIZ1	16
GO_TRANSMISSION_OF_NERVE_IMPULSE	0.000478139	0.0761835	-0.63922	-1.51298	465	69	SOX9	8
GO_CYTOKINE_RECEPTOR_ACTIVITY	0.000479397	0.261372	-0.607542	-1.62483	379	89	CNOT6	9
GO_POSITIVE_REGULATION_OF_NEURAL_PRECURSOR_CELL_PROLIFERATION	0.000481506	0.377855	-0.678446	-1.68338	363	51	KLF16	6
GO_OXYGEN_BINDING	0.000485501	0.203061	-0.736111	-1.69207	370	32	TCF7L2	12
GO_TRANSMISSION_OF_NERVE_IMPULSE	0.000490127	0.102498	-0.647697	-1.57557	446	69	ZNF362	8
GO_SPERM_PART	0.000490353	0.328144	-0.541711	-1.5022	455	169	SMARCB1	5
GO_RESPONSE_TO_COPPER_ION	0.000496655	0.243321	0.631768	1.83133	82	39	ETV6	2
GO_POSITIVE_REGULATION_OF_T_CELL_PROLIFERATION	0.000496767	0.0639301	-0.613437	-1.54919	465	89	ZMIZ1	11
GO_NERVE_DEVELOPMENT	0.00049954	0.0184444	-0.625547	-1.57983	462	72	RBBP5	3
GO_REGULATION_OF_CD4_POSITIVE_ALPHA_BETA_T_CELL_DIFFERENTIATION	0.000501489	0.119856	-0.696761	-1.68785	373	44	ZNF460	6
GO_SMOOTH_MUSCLE_CONTRACTION	0.000503747	0.0184444	-0.592547	-1.53449	479	97	RBBP5	3
GO_CYSTEINE_TYPE_ENDOPEPTIDASE_INHIBITOR_ACTIVITY	0.000504504	0.0888458	-0.686749	-1.65584	405	49	RFX7	5
GO_ENDOPEPTIDASE_REGULATOR_ACTIVITY	0.00050714	0.0184444	-0.547272	-1.45835	497	156	RBBP5	20
GO_DIVALENT_INORGANIC_CATION_HOMEOSTASIS	0.000507508	0.130625	-0.454427	-1.35211	499	471	SMARCA4	13
GO_POSITIVE_REGULATION_OF_CD4_POSITIVE_ALPHA_BETA_T_CELL_ACTIVATION	0.000509041	0.243321	-0.734856	-1.65774	414	33	ETV6	20
GO_ANTIBACTERIAL_HUMORAL_RESPONSE	0.000513305	0.176206	-0.741145	-1.69328	397	30	HMBOX1	4
GO_POSITIVE_REGULATION_OF_ADAPTIVE_IMMUNE_RESPONSE	0.000516168	0.17271	-0.610725	-1.57981	452	94	ETV5	8
GO_HETEROTYPIC_CELL_CELL_ADHESION	0.000517775	0.0186288	-0.652668	-1.6061	466	56	RBBP5	5
GO_NEGATIVE_REGULATION_OF_PEPTIDASE_ACTIVITY	0.000518475	0.133447	-0.496476	-1.48486	462	221	RFX1	10
GO_SECONDARY_ALCOHOL_METABOLIC_PROCESS	0.000520384	0.0916423	-0.61384	-1.62326	435	80	MBTPS2	3
GO_REGULATION_OF_AXON_GUIDANCE	0.000520695	0.193583	-0.693358	-1.51965	509	43	POLR2A	2
GO_BLASTOCYST_FORMATION	0.000524264	0.377855	-0.717631	-1.70123	381	38	KLF16	3
GO_DENDRITE_EXTENSION	0.000526617	0.176206	0.677647	1.88886	114	32	HMBOX1	4
GO_PASSIVE_TRANSMEMBRANE_TRANSPORTER_ACTIVITY	0.00053525	0.255751	-0.480668	-1.32755	533	432	EP300	17
GO_CALCIUM_ION_REGULATED_EXOCYTOSIS	0.000541509	0.138943	-0.564148	-1.49906	512	147	RELA	2
GO_REGULATION_OF_PRODUCTION_OF_MOLECULAR_MEDIATOR_OF_IMMUNE_RESPONSE	0.000542677	0.019119	-0.562687	-1.48607	527	131	RBBP5	2
GO_POSITIVE_REGULATION_OF_TRANSPORTER_ACTIVITY	0.000542828	0.019119	-0.584651	-1.52171	519	104	RBBP5	3
GO_EXTERNAL_SIDE_OF_PLASMA_MEMBRANE	0.000546277	0.121856	-0.523822	-1.33022	545	291	ZCCHC14	13
GO_DOPAMINE_SECRETION	0.000553022	0.138943	-0.73425	-1.66199	439	34	RELA	7
GO_POSITIVE_REGULATION_OF_LEUKOCYTE_CELL_CELL_ADHESION	0.000554362	0.132493	-0.515641	-1.47902	513	206	SMARCA4	10
GO_REGULATION_OF_ALPHA_BETA_T_CELL_DIFFERENTIATION	0.000561948	0.124333	-0.654564	-1.65855	435	60	ZNF460	6
GO_NEGATIVE_REGULATION_OF_CELL_DEVELOPMENT	0.000562847	0.0194165	-0.49307	-1.34365	561	318	RBBP5	3
GO_NEGATIVE_REGULATION_OF_NEURON_DIFFERENTIATION	0.000562881	0.0194165	-0.519899	-1.40352	558	218	RBBP5	3
GO_REGULATION_OF_PEPTIDE_SECRETION	0.000572168	0.0195355	-0.475537	-1.30256	571	429	RBBP5	11
GO_CLATHRIN_COATED_ENDOCYTIC_VESICLE_MEMBRANE	0.000576853	0.286828	0.69611	1.79465	220	39	TP53	4
GO_POSITIVE_REGULATION_OF_DEFENSE_RESPONSE	0.000581353	0.138943	-0.477517	-1.32315	579	459	RELA	1
GO_CHEMOKINE_ACTIVITY	0.000585194	0.286828	-0.718322	-1.72552	360	39	TP53	13
GO_ADAPTIVE_IMMUNE_RESPONSE_BASED_ON_SOMATIC_RECOMBINATION_OF_IMMUNE_RECEPTORS_BUILT_FROM_IMMUNOGLOBULIN_SUPERFAMILY_DOMAINS	0.00059454	0.124333	-0.504885	-1.46122	549	233	ZNF460	12
GO_POSTSYNAPTIC_MEMBRANE	0.000597019	0.0888406	-0.513917	-1.28886	596	315	SOX9	7
GO_CHEMOKINE_RECEPTOR_BINDING	0.000600059	0.286828	-0.688351	-1.71228	376	48	TP53	12
GO_POSITIVE_REGULATION_OF_ADAPTIVE_IMMUNE_RESPONSE	0.00060922	0.0204697	-0.593054	-1.53217	578	94	RBBP5	8
GO_TRANSMITTER_GATED_CHANNEL_ACTIVITY	0.00061068	0.0888406	-0.654879	-1.52929	588	58	SOX9	4
GO_NEGATIVE_REGULATION_OF_NERVOUS_SYSTEM_DEVELOPMENT	0.00061332	0.0204697	-0.497205	-1.35279	611	295	RBBP5	3
GO_AMIDE_BINDING	0.000617883	0.0204697	-0.491681	-1.34014	616	321	RBBP5	2
GO_INSULIN_SECRETION	0.000625217	0.139465	-0.53846	-1.45281	604	193	RELA	6
GO_ACUTE_PHASE_RESPONSE	0.000631166	0.380764	-0.72757	-1.66328	484	36	MLXIP	2
GO_POTASSIUM_CHANNEL_REGULATOR_ACTIVITY	0.000642978	0.119695	-0.681616	-1.60061	564	50	ZNF362	1
GO_ANTIBIOTIC_CATABOLIC_PROCESS	0.000645783	0.380764	-0.699497	-1.64872	508	44	MLXIP	11
GO_POSITIVE_REGULATION_OF_CELL_ACTIVATION	0.000647627	0.144464	-0.482073	-1.41226	621	304	SMARCA4	10
GO_SIGNAL_RELEASE	0.000648191	0.0212632	-0.474044	-1.29855	647	431	RBBP5	10
GO_MONOVALENT_INORGANIC_CATION_TRANSMEMBRANE_TRANSPORTER_ACTIVITY	0.000648656	0.160787	-0.492073	-1.3578	644	348	BACH2	14
GO_POSITIVE_REGULATION_OF_CYTOKINE_BIOSYNTHETIC_PROCESS	0.000649387	0.133855	-0.664747	-1.55796	606	57	ZCCHC14	4
GO_CATION_CHANNEL_ACTIVITY	0.000652999	0.218494	-0.529478	-1.25353	652	303	POLR2A	14
GO_POSITIVE_REGULATION_OF_NATURAL_KILLER_CELL_MEDIATED_IMMUNITY	0.000657134	0.0916154	-0.723197	-1.59364	604	33	SOX9	11
GO_POSITIVE_REGULATION_OF_MORPHOGENESIS_OF_AN_EPITHELIUM	0.000660483	0.261372	-0.736874	-1.69658	459	32	CNOT6	4
GO_REGULATION_OF_LIPASE_ACTIVITY	0.00066589	0.111403	-0.598044	-1.59862	564	88	MBTPS2	3
GO_HEART_PROCESS	0.000671079	0.0217043	-0.501403	-1.36158	668	271	RBBP5	4
GO_GROWTH_FACTOR_ACTIVITY	0.000672749	0.160787	-0.55921	-1.48904	639	146	BACH2	8
GO_SENSORY_PERCEPTION_OF_SMELL	0.000673392	0.107843	-0.561508	-1.51443	619	141	RFX7	22
GO_REGULATION_OF_CD4_POSITIVE_ALPHA_BETA_T_CELL_ACTIVATION	0.000673719	0.281783	-0.663342	-1.60536	585	55	ETV6	12
GO_STRUCTURAL_CONSTITUENT_OF_RIBOSOME	0.000674612	0.0217043	0.393612	1.47565	11	157	RBBP5	9
GO_REGULATION_OF_PROTEIN_OLIGOMERIZATION	0.000676839	0.107843	0.639683	1.80665	144	41	RFX7	5
GO_CATION_CHANNEL_COMPLEX	0.000678569	0.119695	-0.535768	-1.40137	671	218	ZNF362	9
GO_CYTOKINE_METABOLIC_PROCESS	0.000679676	0.119695	-0.599006	-1.51025	645	105	ZNF362	11
GO_DETECTION_OF_STIMULUS	0.000680078	0.133855	-0.5085	-1.29594	679	361	ZCCHC14	19
GO_EXTRACELLULAR_MATRIX_STRUCTURAL_CONSTITUENT	0.000684721	0.0218198	-0.54506	-1.4516	671	154	RBBP5	3
GO_APICAL_PART_OF_CELL	0.000692203	0.386019	-0.477096	-1.37207	680	361	SMARCB1	4
GO_MONOAMINE_TRANSPORT	0.000695165	0.255751	-0.624093	-1.57563	620	79	EP300	9
GO_REGULATION_OF_EXOCYTOSIS	0.000698212	0.143755	-0.534484	-1.44417	676	199	RELA	2
GO_POSITIVE_REGULATION_OF_ANIMAL_ORGAN_MORPHOGENESIS	0.000701502	0.261372	-0.614602	-1.62026	546	79	CNOT6	4
GO_POSITIVE_REGULATION_OF_TYROSINE_PHOSPHORYLATION_OF_STAT_PROTEIN	0.000702601	0.132172	-0.661662	-1.65638	538	55	ZNF460	11
GO_REGULATION_OF_ENDOCRINE_PROCESS	0.000710459	0.252472	-0.693732	-1.60875	630	40	TBP	5
GO_ERK1_AND_ERK2_CASCADE	0.000712006	0.0224752	-0.499843	-1.35806	709	277	RBBP5	4
GO_COLLAGEN_FIBRIL_ORGANIZATION	0.00071888	0.377855	-0.677997	-1.66717	538	48	KLF16	2
GO_CHEMOKINE_RECEPTOR_BINDING	0.000719797	0.255751	-0.681653	-1.62392	603	48	EP300	12
GO_NEGATIVE_REGULATION_OF_CELL_CELL_ADHESION	0.000719814	0.132172	-0.541124	-1.52104	633	155	ZNF460	2
GO_REGULATION_OF_NATURAL_KILLER_CELL_ACTIVATION	0.000720145	0.210562	-0.732437	-1.67472	547	31	TCF7L2	8
GO_CARBOHYDRATE_HOMEOSTASIS	0.00072562	0.30349	-0.493918	-1.48401	544	222	TP53	1
GO_POSITIVE_REGULATION_OF_ALPHA_BETA_T_CELL_ACTIVATION	0.000729049	0.290754	-0.659064	-1.5491	680	59	ATF7	19
GO_DIGESTIVE_SYSTEM_PROCESS	0.000730376	0.143755	-0.60991	-1.55751	656	89	RELA	7
GO_RIBOSOMAL_SUBUNIT	0.000734062	0.261372	-0.519726	-1.49232	643	186	CNOT6	9
GO_CYTOKINE_ACTIVITY	0.00074718	0.380764	-0.547855	-1.48767	694	166	MLXIP	20
GO_EYE_PHOTORECEPTOR_CELL_DEVELOPMENT	0.000755877	0.118376	-0.725166	-1.68194	561	32	MBTPS2	3
GO_MONOVALENT_INORGANIC_CATION_TRANSPORT	0.000763108	0.0238632	-0.466783	-1.28063	762	481	RBBP5	7
GO_SODIUM_CHANNEL_ACTIVITY	0.000767067	0.116664	-0.710328	-1.65648	598	39	RFX7	9
GO_POSITIVE_T_CELL_SELECTION	0.000771409	0.132172	-0.722238	-1.68584	559	35	ZNF460	5
GO_ANCHORED_COMPONENT_OF_MEMBRANE	0.000772945	0.142714	-0.5648	-1.41142	766	155	ZCCHC14	13
GO_RIBOSOME	0.000773521	0.261372	-0.502266	-1.46196	694	225	CNOT6	6
GO_GATED_CHANNEL_ACTIVITY	0.000775308	0.255751	-0.494914	-1.35886	769	327	EP300	16
GO_REGULATION_OF_PHOSPHOLIPASE_ACTIVITY	0.000778324	0.118376	-0.630789	-1.62613	633	65	MBTPS2	4
GO_POSITIVE_REGULATION_OF_CELL_ADHESION	0.000779289	0.160808	-0.463383	-1.36985	759	382	SMARCA4	10
GO_REGULATION_OF_MEMBRANE_POTENTIAL	0.000782002	0.0981933	-0.496882	-1.25165	781	408	SOX9	6
GO_INTERFERON_GAMMA_PRODUCTION	0.000782064	0.290754	-0.605221	-1.4812	759	98	ATF7	11
GO_CYTOKINE_RECEPTOR_BINDING	0.000786593	0.380764	-0.519294	-1.43652	752	227	MLXIP	12
GO_POSITIVE_REGULATION_OF_ALPHA_BETA_T_CELL_ACTIVATION	0.000789223	0.0981933	-0.649121	-1.5179	761	59	SOX9	19
GO_ANTIMICROBIAL_HUMORAL_IMMUNE_RESPONSE_MEDIATED_BY_ANTIMICROBIAL_PEPTIDE	0.000792355	0.0981933	-0.671368	-1.54419	754	49	SOX9	6
GO_SENSORY_PERCEPTION_OF_SMELL	0.000794176	0.252472	0.382859	1.42933	11	141	TBP	22
GO_HORMONE_ACTIVITY	0.000799765	0.174847	-0.57839	-1.5986	637	95	RFX1	15
GO_RIBOSOMAL_SUBUNIT	0.000799858	0.0245574	0.363619	1.38554	8	186	RBBP5	9
GO_LYMPHOCYTE_MEDIATED_IMMUNITY	0.000799986	0.0245574	-0.513767	-1.38828	794	225	RBBP5	13
GO_MYOFILAMENT	0.000801027	0.174847	-0.726285	-1.69982	557	31	RFX1	6
GO_POSITIVE_REGULATION_OF_INTERLEUKIN_10_PRODUCTION	0.000801458	0.255751	-0.736527	-1.64612	635	31	EP300	4
GO_SIGNAL_RELEASE	0.00080544	0.145414	-0.477863	-1.32268	802	431	RELA	10
GO_POSITIVE_REGULATION_OF_INTERLEUKIN_1_SECRETION	0.000810391	0.142714	-0.734998	-1.60296	708	31	ZCCHC14	4
GO_LYMPHOCYTE_MEDIATED_IMMUNITY	0.00081167	0.132172	-0.504033	-1.45569	747	225	ZNF460	13
GO_G_PROTEIN_COUPLED_AMINE_RECEPTOR_ACTIVITY	0.000815227	0.210562	-0.717508	-1.66559	627	34	TCF7L2	14
GO_NEGATIVE_REGULATION_OF_PEPTIDASE_ACTIVITY	0.000817018	0.160808	-0.504687	-1.45403	762	221	SMARCA4	10
GO_LEARNING	0.000818176	0.0248874	-0.551232	-1.46111	798	140	RBBP5	3
GO_REGULATION_OF_INSULIN_SECRETION	0.00082572	0.145414	-0.549106	-1.46814	788	163	RELA	6
GO_POSITIVE_REGULATION_OF_INTERFERON_GAMMA_PRODUCTION	0.000827666	0.210562	-0.64628	-1.62494	686	59	TCF7L2	14
GO_REGULATION_OF_CELL_CELL_ADHESION	0.000829532	0.132172	-0.46661	-1.38163	799	369	ZNF460	9
GO_ACTIVE_TRANSMEMBRANE_TRANSPORTER_ACTIVITY	0.000831405	0.252472	-0.493459	-1.31162	830	334	TBP	7
GO_POSITIVE_REGULATION_OF_T_CELL_PROLIFERATION	0.000834338	0.25379	-0.608758	-1.56609	726	89	ETV5	11
GO_STEROID_METABOLIC_PROCESS	0.00083609	0.174847	-0.467979	-1.42455	770	291	RFX1	4
GO_KERATINIZATION	0.000838601	0.377855	0.515137	1.62355	157	86	KLF16	4
GO_PATTERN_SPECIFICATION_PROCESS	0.000847323	0.255751	-0.479011	-1.32201	844	415	EP300	4
GO_REGULATION_OF_ANTIGEN_RECEPTOR_MEDIATED_SIGNALING_PATHWAY	0.00084849	0.101395	-0.643843	-1.50961	820	61	SOX9	2
GO_BINDING_OF_SPERM_TO_ZONA_PELLUCIDA	0.000856537	0.185987	-0.71546	-1.64028	691	36	BACH2	3
GO_PRODUCTION_OF_MOLECULAR_MEDIATOR_OF_IMMUNE_RESPONSE	0.000868729	0.0261871	-0.529003	-1.41835	857	180	RBBP5	3
GO_SYNAPSE_ASSEMBLY	0.000871037	0.24506	-0.560452	-1.31078	870	174	POLR2A	2
GO_SENSORY_PERCEPTION_OF_SMELL	0.000872232	0.557108	-0.561393	-1.39396	868	141	HCFC1	22
GO_NEGATIVE_REGULATION_OF_LEUKOCYTE_APOPTOTIC_PROCESS	0.000878878	0.24506	-0.674524	-1.48836	863	47	POLR2A	3
GO_ALPHA_BETA_T_CELL_PROLIFERATION	0.000880318	0.14585	-0.738375	-1.62472	728	31	ZNF362	8
GO_BASOLATERAL_PLASMA_MEMBRANE	0.000883854	0.252472	-0.524682	-1.37909	879	208	TBP	5
GO_NEURON_PROJECTION_EXTENSION_INVOLVED_IN_NEURON_PROJECTION_GUIDANCE	0.00088936	0.185987	-0.711342	-1.63754	720	37	BACH2	6
GO_CELL_FATE_COMMITMENT_INVOLVED_IN_FORMATION_OF_PRIMARY_GERM_LAYER	0.000901629	0.557108	-0.715214	-1.58603	826	33	HCFC1	6
GO_ENDOCRINE_SYSTEM_DEVELOPMENT	0.000904415	0.210562	-0.560962	-1.52398	824	124	TCF7L2	9
GO_CORNIFICATION	0.000905458	0.252472	-0.628645	-1.54474	848	67	TBP	9
GO_RESPONSE_TO_CHEMOKINE	0.000909033	0.261372	-0.608429	-1.60643	709	80	CNOT6	7
GO_DIGESTIVE_SYSTEM_PROCESS	0.000915375	0.14585	-0.61098	-1.52102	856	89	ZNF362	7
GO_POSITIVE_REGULATION_OF_POTASSIUM_ION_TRANSPORT	0.000915529	0.0273514	-0.667661	-1.60508	806	46	RBBP5	4
GO_CATION_CHANNEL_ACTIVITY	0.000917218	0.255751	-0.497919	-1.36436	908	303	EP300	14
GO_CARBOHYDRATE_BINDING	0.000917341	0.261372	-0.490743	-1.43848	834	251	CNOT6	7
GO_RESPONSE_TO_MECHANICAL_STIMULUS	0.000921537	0.134064	-0.524232	-1.44627	877	201	RFX7	6
GO_SERINE_TYPE_ENDOPEPTIDASE_INHIBITOR_ACTIVITY	0.000921904	0.210562	-0.606542	-1.58271	797	81	TCF7L2	17
GO_RIBOSOMAL_SUBUNIT	0.000930638	0.183172	-0.504765	-1.48999	812	186	RFX1	9
GO_PASSIVE_TRANSMEMBRANE_TRANSPORTER_ACTIVITY	0.000942441	0.116793	-0.479289	-1.29343	941	432	ZMIZ1	17
GO_CYTOKINE_ACTIVITY	0.00094463	0.261372	-0.526949	-1.49928	815	166	CNOT6	20
GO_COFACTOR_CATABOLIC_PROCESS	0.00094516	0.380764	-0.663724	-1.61393	766	55	MLXIP	3
GO_PEPTIDASE_REGULATOR_ACTIVITY	0.000946876	0.0279202	-0.524138	-1.40845	936	191	RBBP5	16
GO_REGULATION_OF_SIGNALING_RECEPTOR_ACTIVITY	0.000950727	0.261372	-0.442491	-1.3385	921	494	CNOT6	21
GO_REGULATION_OF_PEPTIDE_HORMONE_SECRETION	0.000951255	0.0279202	-0.524465	-1.40877	940	189	RBBP5	5
GO_SENSORY_PERCEPTION_OF_SMELL	0.000954038	0.210562	-0.547453	-1.50217	882	141	TCF7L2	22
GO_CELLULAR_RESPONSE_TO_REACTIVE_OXYGEN_SPECIES	0.000959831	0.261372	0.443555	1.48051	139	152	CNOT6	2
GO_SECONDARY_ACTIVE_TRANSMEMBRANE_TRANSPORTER_ACTIVITY	0.000966115	0.45634	-0.507104	-1.43079	922	226	SMARCB1	6
GO_POSITIVE_REGULATION_OF_IMMUNE_EFFECTOR_PROCESS	0.000968758	0.147339	-0.513405	-1.4697	878	197	ZNF460	8
GO_REGULATION_OF_CELL_CELL_ADHESION	0.000969887	0.175011	-0.4636	-1.36876	943	369	SMARCA4	9
GO_METAL_ION_TRANSMEMBRANE_TRANSPORTER_ACTIVITY	0.00098111	0.252523	-0.478502	-1.27698	980	423	TBP	14
GO_DIGESTION	0.000985495	0.143368	-0.557808	-1.53738	869	119	MBTPS2	8
GO_CYTOLYSIS	0.000995521	0.256232	-0.732881	-1.63797	789	31	EP300	5
GO_CELL_FATE_DETERMINATION	0.000997028	0.210562	-0.699036	-1.65215	779	38	TCF7L2	7
GO_REGULATION_OF_HORMONE_LEVELS	0.000998999	0.557108	-0.483483	-1.23476	998	470	HCFC1	15
GO_REGULATION_OF_HUMORAL_IMMUNE_RESPONSE	0.00100011	0.0290987	-0.628373	-1.56599	913	63	RBBP5	8
GO_REGULATION_OF_PEPTIDASE_ACTIVITY	0.00100092	0.18606	-0.445431	-1.37589	949	389	RFX1	4
GO_ADAPTIVE_IMMUNE_RESPONSE	0.00100485	0.175011	-0.466395	-1.37445	974	351	SMARCA4	13
GO_METAL_ION_TRANSMEMBRANE_TRANSPORTER_ACTIVITY	0.001006	0.116072	-0.492755	-1.24194	1005	423	SOX9	14
GO_ENDOPEPTIDASE_REGULATOR_ACTIVITY	0.00100687	0.210562	-0.537566	-1.48568	941	156	TCF7L2	20
GO_CIRCULATORY_SYSTEM_PROCESS	0.00102121	0.119068	-0.471589	-1.27508	1020	492	ZMIZ1	8
GO_MEMORY	0.00102547	0.0295794	-0.565872	-1.48195	988	114	RBBP5	2
GO_NEGATIVE_REGULATION_OF_RESPONSE_TO_EXTERNAL_STIMULUS	0.00102625	0.377855	-0.475848	-1.40209	972	306	KLF16	7
GO_OLFACTORY_RECEPTOR_ACTIVITY	0.00102733	0.202203	-0.572429	-1.5028	958	119	BACH2	24
GO_PEPTIDASE_REGULATOR_ACTIVITY	0.00103089	0.142106	-0.527081	-1.4501	977	191	RFX7	16
GO_ENDOCYTIC_VESICLE_MEMBRANE	0.00104123	0.0297773	-0.53715	-1.43218	1022	158	RBBP5	2
GO_REGULATION_OF_T_CELL_ACTIVATION	0.00104609	0.175011	-0.477926	-1.39869	1002	297	SMARCA4	4
GO_REGULATION_OF_VASCULATURE_DEVELOPMENT	0.00105108	0.119068	-0.499997	-1.3403	1047	301	ZMIZ1	4
GO_REGULATION_OF_ION_TRANSMEMBRANE_TRANSPORT	0.00106844	0.160103	-0.483489	-1.28464	1067	449	ZNF362	5
GO_NEGATIVE_REGULATION_OF_TRANSPORT	0.00108473	0.15123	-0.450557	-1.33703	1070	436	MBTPS2	2
GO_POSITIVE_T_CELL_SELECTION	0.00109076	0.119068	-0.709262	-1.60979	921	35	ZMIZ1	5
GO_CATION_CHANNEL_ACTIVITY	0.00110054	0.142106	-0.490906	-1.37946	1077	303	RFX7	14
GO_CATION_CHANNEL_ACTIVITY	0.00110315	0.119068	-0.499046	-1.33795	1099	303	ZMIZ1	14
GO_REGULATION_OF_SODIUM_ION_TRANSMEMBRANE_TRANSPORT	0.00110348	0.155985	0.570438	1.69317	248	59	ZNF460	3
GO_OLFACTORY_RECEPTOR_ACTIVITY	0.00111002	0.377855	-0.559039	-1.53823	941	119	KLF16	24
GO_REGULATION_OF_CYTOKINE_PRODUCTION_INVOLVED_IN_IMMUNE_RESPONSE	0.00111544	0.0316294	-0.602741	-1.53335	1041	78	RBBP5	3
GO_ACTIVATING_TRANSCRIPTION_FACTOR_BINDING	0.00113113	0.320974	-0.610282	-1.57882	979	72	HMBOX1	3
GO_REGULATION_OF_GLUTAMATE_RECEPTOR_SIGNALING_PATHWAY	0.00113413	0.0318892	-0.629694	-1.56408	1032	61	RBBP5	3
GO_POSITIVE_REGULATION_OF_TYROSINE_PHOSPHORYLATION_OF_STAT_PROTEIN	0.00113978	0.261372	-0.651961	-1.63713	846	55	CNOT6	11
GO_TERMINAL_BOUTON	0.00114126	0.160103	0.567121	1.72036	140	49	ZNF362	2
GO_SECONDARY_ALCOHOL_METABOLIC_PROCESS	0.0011436	0.142106	-0.613093	-1.56992	981	80	RFX7	3
GO_T_CELL_PROLIFERATION	0.00114376	0.182239	-0.521164	-1.47705	1039	173	SMARCA4	4
GO_INORGANIC_ANION_TRANSPORT	0.00114504	0.45634	-0.533755	-1.47573	1059	162	SMARCB1	1
GO_SPINAL_CORD_MOTOR_NEURON_DIFFERENTIATION	0.00115113	0.320974	-0.719405	-1.65267	895	31	HMBOX1	5
GO_MICROVILLUS	0.00115805	0.261372	0.526312	1.61872	251	81	CNOT6	5
GO_ENDOPEPTIDASE_REGULATOR_ACTIVITY	0.00116244	0.142106	-0.543518	-1.47658	1081	156	RFX7	20
GO_DEFENSE_RESPONSE_TO_BACTERIUM	0.00117157	0.032452	-0.523465	-1.4047	1157	184	RBBP5	9
GO_DEFENSE_RESPONSE_TO_OTHER_ORGANISM	0.00117355	0.032452	-0.472873	-1.29378	1172	398	RBBP5	7
GO_PASSIVE_TRANSMEMBRANE_TRANSPORTER_ACTIVITY	0.00118311	0.272969	-0.475939	-1.27054	1182	432	TBP	17
GO_REGULATION_OF_NATURAL_KILLER_CELL_ACTIVATION	0.00118499	0.155985	-0.72956	-1.66759	847	31	ZNF460	8
GO_TYROSINE_PHOSPHORYLATION_OF_STAT_PROTEIN	0.00118737	0.155985	-0.625805	-1.60912	934	67	ZNF460	9
GO_RESPONSE_TO_MOLECULE_OF_BACTERIAL_ORIGIN	0.00118917	0.142106	-0.488534	-1.37374	1165	309	RFX7	7
GO_OXIDOREDUCTASE_ACTIVITY_ACTING_ON_PAIRED_DONORS_WITH_INCORPORATION_OR_REDUCTION_OF_MOLECULAR_OXYGEN_REDUCED_FLAVIN_OR_FLAVOPROTEIN_AS_ONE_DONOR_AND_INCORPORATION_OF_ONE_ATOM_OF_OXYGEN	0.00119403	0.261372	0.69987	1.79851	367	30	CNOT6	10
GO_LEUKOCYTE_PROLIFERATION	0.00119908	0.182369	-0.48526	-1.4123	1138	265	SMARCA4	10
GO_DRUG_CATABOLIC_PROCESS	0.0012034	0.575223	-0.584445	-1.43149	1190	103	HCFC1	9
GO_NEGATIVE_CHEMOTAXIS	0.00120411	0.30992	-0.681434	-1.49066	1177	42	POLR2A	6
GO_OLFACTORY_RECEPTOR_ACTIVITY	0.00120601	0.393272	-0.581625	-1.43944	1183	119	ATF7	24
GO_CYTOKINE_RECEPTOR_BINDING	0.00121208	0.155985	-0.497336	-1.43707	1117	227	ZNF460	12
GO_MEMBRANE_DEPOLARIZATION_DURING_ACTION_POTENTIAL	0.00121473	0.0333154	-0.693006	-1.61269	1038	36	RBBP5	5
GO_MYOFIBRIL_ASSEMBLY	0.00122028	0.214898	-0.611457	-1.61753	929	67	RFX1	8
GO_REGULATION_OF_DIGESTIVE_SYSTEM_PROCESS	0.00122488	0.160103	-0.71907	-1.60403	1025	34	ZNF362	8
GO_SENSORY_PERCEPTION_OF_TASTE	0.00122996	0.380764	-0.652513	-1.5976	1004	58	MLXIP	12
GO_RESPONSE_TO_XENOBIOTIC_STIMULUS	0.00123199	0.0335141	-0.499504	-1.35426	1226	254	RBBP5	3
GO_ADAPTIVE_IMMUNE_RESPONSE	0.00123919	0.207317	-0.504174	-1.28438	1238	351	ZCCHC14	13
GO_ENDOCRINE_HORMONE_SECRETION	0.00124166	0.272969	-0.677174	-1.58044	1108	42	TBP	4
GO_POSITIVE_REGULATION_OF_ION_TRANSPORT	0.00124499	0.0335947	-0.499026	-1.35308	1239	255	RBBP5	3
GO_DETECTION_OF_STIMULUS	0.00124642	0.380764	-0.479341	-1.35076	1226	361	MLXIP	19
GO_REGULATION_OF_POSTSYNAPTIC_MEMBRANE_POTENTIAL	0.00124834	0.162318	0.428951	1.47822	128	135	MBTPS2	6
GO_CHEMOKINE_ACTIVITY	0.00125516	0.240847	-0.690505	-1.63833	984	39	TCF7L2	13
GO_STEROL_METABOLIC_PROCESS	0.00126129	0.162318	-0.582068	-1.56164	1074	91	MBTPS2	5
GO_SYNAPTIC_MEMBRANE	0.001266	0.134829	-0.490993	-1.23741	1265	421	SOX9	6
GO_REGULATION_OF_HORMONE_LEVELS	0.00126991	0.274084	-0.467742	-1.29362	1267	470	EP300	15
GO_POSITIVE_REGULATION_OF_GLIAL_CELL_DIFFERENTIATION	0.0012714	0.377855	-0.695681	-1.65608	928	39	KLF16	4
GO_MESENCHYME_DEVELOPMENT	0.00127225	0.236496	-0.505189	-1.38223	1253	258	BACH2	2
GO_POTASSIUM_CHANNEL_ACTIVITY	0.00127452	0.160103	-0.579951	-1.47209	1220	116	ZNF362	11
GO_NEGATIVE_REGULATION_OF_HORMONE_SECRETION	0.00127715	0.380764	-0.644349	-1.59112	1052	62	MLXIP	9
GO_CYSTEINE_TYPE_ENDOPEPTIDASE_INHIBITOR_ACTIVITY	0.00128074	0.18632	-0.661618	-1.63357	986	49	SMARCA4	5
GO_REGULATION_OF_CELL_KILLING	0.00128224	0.134829	-0.608406	-1.45471	1258	80	SOX9	6
GO_PLATELET_ACTIVATION	0.00128946	0.134829	-0.555625	-1.36732	1285	148	SOX9	7
GO_STRUCTURAL_CONSTITUENT_OF_RIBOSOME	0.00129565	0.240847	-0.532991	-1.47369	1212	157	TCF7L2	9
GO_VOLTAGE_GATED_ION_CHANNEL_ACTIVITY	0.00130826	0.160103	-0.53863	-1.40153	1288	188	ZNF362	11
GO_NEUROTRANSMITTER_RECEPTOR_ACTIVITY	0.00131008	0.360887	-0.590553	-1.51323	1213	96	ETV6	9
GO_POSITIVE_REGULATION_OF_T_CELL_PROLIFERATION	0.00131041	0.208792	-0.607115	-1.4752	1268	89	ZCCHC14	11
GO_POSITIVE_REGULATION_OF_INFLAMMATORY_RESPONSE	0.00131047	0.393272	-0.577966	-1.43224	1287	122	ATF7	9
GO_CYTOKINE_RECEPTOR_ACTIVITY	0.00131433	0.035182	-0.586324	-1.50829	1242	89	RBBP5	9
GO_MUSCLE_FILAMENT_SLIDING	0.00131471	0.360887	-0.694049	-1.60485	1094	39	ETV6	13
GO_POSITIVE_REGULATION_OF_BIOMINERAL_TISSUE_DEVELOPMENT	0.00131903	0.160103	-0.684494	-1.58195	1140	44	ZNF362	3
GO_POSITIVE_REGULATION_OF_CELL_CELL_ADHESION	0.00132525	0.377855	-0.491116	-1.42816	1226	240	KLF16	11
GO_REGULATION_OF_CYTOSOLIC_CALCIUM_ION_CONCENTRATION	0.00132604	0.274084	-0.488944	-1.34255	1316	328	EP300	13
GO_RECEPTOR_REGULATOR_ACTIVITY	0.00132873	0.380764	-0.46956	-1.32848	1314	417	MLXIP	24
GO_SPERM_MOTILITY	0.00132987	0.272969	-0.602493	-1.5036	1265	80	TBP	6
GO_ANTIBIOTIC_CATABOLIC_PROCESS	0.00133363	0.377855	-0.677907	-1.64512	988	44	KLF16	11
GO_SENSORY_PERCEPTION_OF_CHEMICAL_STIMULUS	0.00133755	0.274084	-0.523235	-1.41317	1302	202	EP300	19
GO_VOLTAGE_GATED_CATION_CHANNEL_ACTIVITY	0.00133977	0.160103	-0.565463	-1.44848	1296	135	ZNF362	10
GO_DETECTION_OF_ABIOTIC_STIMULUS	0.0013412	0.13599	-0.566841	-1.38755	1334	128	SOX9	11
GO_CELL_CELL_SIGNALING_BY_WNT	0.00134313	0.0356675	-0.459914	-1.26241	1342	498	RBBP5	1
GO_MYELOID_LEUKOCYTE_MIGRATION	0.0013446	0.224951	-0.534729	-1.43629	1292	177	RELA	4
GO_ALPHA_BETA_T_CELL_PROLIFERATION	0.00134819	0.377855	-0.726885	-1.66537	958	31	KLF16	8
GO_ENDOTHELIUM_DEVELOPMENT	0.00135513	0.377855	-0.563362	-1.53924	1138	111	KLF16	6
GO_CELLULAR_RESPONSE_TO_CARBOHYDRATE_STIMULUS	0.00136694	0.508197	-0.5337	-1.52764	960	135	TP53	2
GO_CYTOSOLIC_RIBOSOME	0.00136885	0.261372	-0.565455	-1.54523	1114	108	CNOT6	8
GO_POSITIVE_REGULATION_OF_T_CELL_MEDIATED_IMMUNITY	0.00137225	0.0359403	-0.67421	-1.59706	1192	41	RBBP5	6
GO_MONONUCLEAR_CELL_MIGRATION	0.00137503	0.360887	0.494001	1.60216	135	74	ETV6	5
GO_CELL_ADHESION_MEDIATOR_ACTIVITY	0.00138021	0.0359403	-0.631848	-1.561	1249	58	RBBP5	1
GO_MESODERMAL_CELL_DIFFERENTIATION	0.00138562	0.0359403	-0.709828	-1.61597	1162	31	RBBP5	8
GO_SENSORY_PERCEPTION_OF_TASTE	0.00138687	0.272969	-0.636464	-1.54155	1281	58	TBP	12
GO_ADAPTIVE_IMMUNE_RESPONSE	0.00139254	0.274084	-0.483618	-1.3301	1384	351	EP300	13
GO_CYTOKINE_RECEPTOR_BINDING	0.00140099	0.261372	-0.492833	-1.43536	1259	227	CNOT6	12
GO_ACTIN_MEDIATED_CELL_CONTRACTION	0.00140637	0.45634	-0.562657	-1.51419	1251	115	SMARCB1	15
GO_NEUROTRANSMITTER_METABOLIC_PROCESS	0.00141042	0.393272	-0.579885	-1.43444	1383	118	ATF7	3
GO_REGULATION_OF_SYNAPTIC_TRANSMISSION_GABAERGIC	0.00141779	0.0364918	-0.709206	-1.61455	1189	31	RBBP5	4
GO_POSITIVE_REGULATION_OF_BLOOD_VESSEL_DIAMETER	0.00143156	0.360887	0.560988	1.69918	204	49	ETV6	5
GO_TERTIARY_GRANULE_MEMBRANE	0.00143204	0.25219	0.518063	1.63521	222	67	TCF7L2	2
GO_EMBRYONIC_SKELETAL_SYSTEM_MORPHOGENESIS	0.00143891	0.24073	0.493281	1.58327	295	92	RFX1	2
GO_PEPTIDE_RECEPTOR_ACTIVITY	0.00144571	0.254598	-0.558916	-1.4758	1359	129	BACH2	15
GO_PROTEIN_LIPID_COMPLEX	0.0014494	0.0369702	-0.686473	-1.60368	1243	37	RBBP5	1
GO_ENDOCRINE_SYSTEM_DEVELOPMENT	0.00145574	0.261372	-0.548383	-1.51992	1208	124	CNOT6	9
GO_REGULATION_OF_WNT_SIGNALING_PATHWAY	0.00145848	0.0369702	-0.478724	-1.30643	1456	343	RBBP5	1
GO_LEUKOCYTE_CELL_CELL_ADHESION	0.00146619	0.202491	-0.470808	-1.38028	1409	309	SMARCA4	10
GO_NEUROTRANSMITTER_RECEPTOR_ACTIVITY	0.00146908	0.169501	-0.588246	-1.53518	1291	96	RFX7	9
GO_DIENCEPHALON_DEVELOPMENT	0.00147082	0.360887	-0.6185	-1.54265	1320	72	ETV6	3
GO_CELL_DIFFERENTIATION_IN_SPINAL_CORD	0.00149656	0.180123	-0.670355	-1.63502	1121	46	ZNF460	6
GO_NATURAL_KILLER_CELL_ACTIVATION	0.00149906	0.341929	-0.628538	-1.41996	1489	68	POLR2A	13
GO_G_PROTEIN_COUPLED_RECEPTOR_ACTIVITY	0.00150444	0.380764	-0.459572	-1.30471	1494	485	MLXIP	21
GO_NEGATIVE_REGULATION_OF_SIGNALING_RECEPTOR_ACTIVITY	0.00150568	0.0375831	-0.672279	-1.59248	1308	41	RBBP5	4
GO_T_CELL_DIFFERENTIATION_INVOLVED_IN_IMMUNE_RESPONSE	0.0015073	0.180123	-0.630056	-1.60363	1174	62	ZNF460	7
GO_POSITIVE_REGULATION_OF_INTERLEUKIN_12_PRODUCTION	0.00150999	0.360887	-0.721233	-1.6112	1220	31	ETV6	3
GO_MONOAMINE_TRANSPORT	0.00151041	0.163987	-0.614667	-1.51438	1396	79	ZNF362	9
GO_DIVALENT_INORGANIC_CATION_TRANSPORT	0.00151132	0.0375831	-0.463932	-1.27166	1510	451	RBBP5	3
GO_REGULATION_OF_CYTOSOLIC_CALCIUM_ION_CONCENTRATION	0.00151293	0.202491	-0.466474	-1.37089	1460	328	SMARCA4	13
GO_PEPTIDE_RECEPTOR_ACTIVITY	0.00151635	0.0375831	-0.548494	-1.44734	1473	129	RBBP5	15
GO_DETECTION_OF_STIMULUS_INVOLVED_IN_SENSORY_PERCEPTION	0.00151948	0.254209	-0.505266	-1.42155	1459	212	TCF7L2	17
GO_INORGANIC_ANION_TRANSMEMBRANE_TRANSPORTER_ACTIVITY	0.00152006	0.45634	-0.542848	-1.48419	1383	139	SMARCB1	4
GO_ANTERIOR_POSTERIOR_PATTERN_SPECIFICATION	0.00152439	0.242886	-0.524427	-1.4163	1476	197	RELA	10
GO_HORMONE_ACTIVITY	0.00152576	0.155559	-0.587535	-1.49173	1439	95	ZMIZ1	15
GO_ANTIMICROBIAL_HUMORAL_IMMUNE_RESPONSE_MEDIATED_BY_ANTIMICROBIAL_PEPTIDE	0.0015342	0.155559	-0.66071	-1.56915	1350	49	ZMIZ1	6
GO_POSITIVE_REGULATION_OF_RESPONSE_TO_EXTERNAL_STIMULUS	0.00154725	0.246528	-0.462866	-1.40637	1421	282	RFX1	5
GO_VOLTAGE_GATED_POTASSIUM_CHANNEL_ACTIVITY	0.00155293	0.163987	-0.61046	-1.50905	1441	82	ZNF362	11
GO_POTASSIUM_ION_IMPORT_ACROSS_PLASMA_MEMBRANE	0.0015575	0.45634	-0.671046	-1.61703	1224	45	SMARCB1	2
GO_G_PROTEIN_COUPLED_AMINE_RECEPTOR_ACTIVITY	0.00155796	0.163987	-0.714444	-1.59371	1304	34	ZNF362	14
GO_DRUG_CATABOLIC_PROCESS	0.00155861	0.261372	-0.568847	-1.5466	1260	103	CNOT6	9
GO_RESPONSE_TO_REACTIVE_OXYGEN_SPECIES	0.0015623	0.261372	0.400177	1.38319	167	213	CNOT6	1
GO_CELL_SUBSTRATE_ADHESION	0.00156323	0.0384602	-0.482221	-1.31435	1560	321	RBBP5	4
GO_ANCHORED_COMPONENT_OF_PLASMA_MEMBRANE	0.00156429	0.402624	-0.653774	-1.52593	1450	55	ATF7	6
GO_REGULATION_OF_BIOMINERAL_TISSUE_DEVELOPMENT	0.00156832	0.163987	-0.608384	-1.5072	1459	84	ZNF362	3
GO_ALPHA_BETA_T_CELL_PROLIFERATION	0.00158646	0.156126	-0.71651	-1.59727	1321	31	ZMIZ1	8
GO_POSITIVE_REGULATION_OF_CELL_KILLING	0.00159876	0.151426	-0.639016	-1.49225	1541	58	SOX9	12
GO_REGULATION_OF_PEPTIDE_HORMONE_SECRETION	0.00160507	0.244116	-0.527055	-1.4206	1550	189	RELA	5
GO_STRUCTURAL_CONSTITUENT_OF_MUSCLE	0.00160518	0.296535	-0.679913	-1.59599	1327	43	EP300	5
GO_G_PROTEIN_COUPLED_RECEPTOR_BINDING	0.00162267	0.380764	-0.504492	-1.39999	1560	242	MLXIP	10
GO_COLUMNAR_CUBOIDAL_EPITHELIAL_CELL_DIFFERENTIATION	0.00162502	0.380764	-0.57852	-1.51537	1435	106	MLXIP	9
GO_SKELETAL_SYSTEM_DEVELOPMENT	0.00162717	0.0397409	-0.458684	-1.25882	1626	492	RBBP5	2
GO_POSITIVE_REGULATION_OF_IMMUNE_EFFECTOR_PROCESS	0.00163661	0.45634	-0.511568	-1.4325	1544	197	SMARCB1	8
GO_REGULATION_OF_REPRODUCTIVE_PROCESS	0.00163809	0.182702	-0.544437	-1.47222	1513	146	RFX7	5
GO_SENSORY_PERCEPTION_OF_SMELL	0.00164138	0.385597	-0.535511	-1.4969	1424	141	KLF16	22
GO_POSITIVE_REGULATION_OF_NATURAL_KILLER_CELL_MEDIATED_IMMUNITY	0.00164627	0.166922	-0.717176	-1.59298	1373	33	ZNF362	11
GO_VOLTAGE_GATED_CATION_CHANNEL_ACTIVITY	0.00165045	0.341929	-0.569916	-1.32343	1649	135	POLR2A	10
GO_REGULATION_OF_NATURAL_KILLER_CELL_MEDIATED_IMMUNITY	0.00165645	0.151426	-0.665825	-1.51882	1567	45	SOX9	6
GO_CARDIAC_MUSCLE_CELL_ACTION_POTENTIAL	0.00166468	0.0403624	-0.610455	-1.53331	1533	68	RBBP5	2
GO_SPERM_PART	0.00166746	0.151426	-0.543096	-1.34217	1664	169	SOX9	5
GO_POSITIVE_REGULATION_OF_INTERFERON_GAMMA_PRODUCTION	0.0016676	0.341929	-0.640052	-1.43413	1651	59	POLR2A	14
GO_OXIDOREDUCTASE_ACTIVITY_ACTING_ON_PAIRED_DONORS_WITH_INCORPORATION_OR_REDUCTION_OF_MOLECULAR_OXYGEN_REDUCED_FLAVIN_OR_FLAVOPROTEIN_AS_ONE_DONOR_AND_INCORPORATION_OF_ONE_ATOM_OF_OXYGEN	0.00167447	0.151426	-0.716323	-1.55945	1526	30	SOX9	10
GO_PEPTIDASE_REGULATOR_ACTIVITY	0.00168385	0.296535	-0.524236	-1.41224	1634	191	EP300	16
GO_INSULIN_SECRETION_INVOLVED_IN_CELLULAR_RESPONSE_TO_GLUCOSE_STIMULUS	0.00169187	0.0407266	-0.621802	-1.54448	1540	61	RBBP5	5
GO_POSITIVE_REGULATION_OF_LYMPHOCYTE_MEDIATED_IMMUNITY	0.00169638	0.424892	-0.587854	-1.52389	1492	96	ETV5	13
GO_REGULATION_OF_PHOSPHOLIPASE_C_ACTIVITY	0.00170067	0.210757	-0.671495	-1.62753	1307	42	MBTPS2	2
GO_REGULATION_OF_ENDOCRINE_PROCESS	0.00170695	0.380764	-0.692888	-1.60996	1328	40	MLXIP	5
GO_G_PROTEIN_COUPLED_RECEPTOR_ACTIVITY	0.00170849	0.197125	-0.441472	-1.31927	1674	485	ZNF460	21
GO_HORMONE_TRANSPORT	0.00170968	0.0408613	-0.486315	-1.32316	1705	295	RBBP5	13
GO_SENSORY_PERCEPTION_OF_TASTE	0.00171198	0.396932	-0.628659	-1.5843	1442	58	HMBOX1	12
GO_NEGATIVE_REGULATION_OF_ESTABLISHMENT_OF_PROTEIN_LOCALIZATION	0.00171836	0.249984	-0.53627	-1.43582	1644	167	RELA	2
GO_PASSIVE_TRANSMEMBRANE_TRANSPORTER_ACTIVITY	0.00172005	0.261604	-0.489928	-1.25162	1719	432	ZCCHC14	17
GO_ENDODERM_FORMATION	0.00173185	0.152494	0.491863	1.64616	78	50	SOX9	3
GO_NATURAL_KILLER_CELL_ACTIVATION	0.0017338	0.15922	-0.621037	-1.53011	1583	68	ZMIZ1	13
GO_STEROL_METABOLIC_PROCESS	0.00173505	0.263886	-0.56837	-1.56294	1375	91	RFX1	5
GO_STRUCTURAL_CONSTITUENT_OF_RIBOSOME	0.00174028	0.385597	-0.523846	-1.47771	1531	157	KLF16	9
GO_MULTICELLULAR_ORGANISMAL_RESPONSE_TO_STRESS	0.00174202	0.15922	-0.619692	-1.52903	1593	69	ZMIZ1	3
GO_TYROSINE_PHOSPHORYLATION_OF_STAT_PROTEIN	0.00175987	0.0416026	-0.610958	-1.53221	1618	67	RBBP5	9
GO_REGULATION_OF_INSULIN_SECRETION	0.00176556	0.0416026	-0.52705	-1.40731	1736	163	RBBP5	6
GO_VOLTAGE_GATED_CATION_CHANNEL_ACTIVITY	0.00177428	0.395783	-0.553395	-1.45433	1696	135	ETV6	10
GO_ACTIVATION_OF_ADENYLATE_CYCLASE_ACTIVITY	0.00177519	0.270356	-0.703631	-1.64548	1248	35	CNOT6	6
GO_ANTIMICROBIAL_HUMORAL_IMMUNE_RESPONSE_MEDIATED_BY_ANTIMICROBIAL_PEPTIDE	0.00178467	0.396932	-0.64862	-1.59818	1471	49	HMBOX1	6
GO_NEGATIVE_REGULATION_OF_HORMONE_SECRETION	0.00178665	0.15922	-0.630373	-1.53817	1615	62	ZMIZ1	9
GO_T_HELPER_1_TYPE_IMMUNE_RESPONSE	0.00178837	0.0418455	-0.674669	-1.58743	1544	39	RBBP5	13
GO_REGULATION_OF_NEURAL_PRECURSOR_CELL_PROLIFERATION	0.00178847	0.385597	-0.592613	-1.5663	1441	82	KLF16	3
GO_G_PROTEIN_COUPLED_RECEPTOR_ACTIVITY	0.00178944	0.270356	-0.436976	-1.32098	1732	485	CNOT6	21
GO_SENSORY_PERCEPTION_OF_CHEMICAL_STIMULUS	0.00179303	0.279083	-0.518358	-1.40474	1745	202	BACH2	19
GO_SENSORY_PERCEPTION_OF_BITTER_TASTE	0.00179333	0.225495	-0.694782	-1.63553	1329	36	SMARCA4	10
GO_CELLULAR_GLUCOSE_HOMEOSTASIS	0.00179871	0.540788	-0.525273	-1.50824	1268	139	TP53	1
GO_CYTOKINE_METABOLIC_PROCESS	0.00180162	0.424892	-0.577128	-1.50872	1602	105	ETV5	11
GO_PEPTIDE_HORMONE_SECRETION	0.0018084	0.252121	-0.510244	-1.38783	1768	231	RELA	8
GO_ADAPTIVE_IMMUNE_RESPONSE_BASED_ON_SOMATIC_RECOMBINATION_OF_IMMUNE_RECEPTORS_BUILT_FROM_IMMUNOGLOBULIN_SUPERFAMILY_DOMAINS	0.00181959	0.225495	-0.489428	-1.41438	1707	233	SMARCA4	12
GO_POSITIVE_REGULATION_OF_INTERFERON_GAMMA_PRODUCTION	0.00182655	0.15922	-0.635991	-1.54358	1642	59	ZMIZ1	14
GO_AUTONOMIC_NERVOUS_SYSTEM_DEVELOPMENT	0.00182863	0.0423413	-0.662073	-1.57815	1598	43	RBBP5	1
GO_MESODERM_MORPHOGENESIS	0.00182954	0.396932	-0.60672	-1.56212	1576	69	HMBOX1	11
GO_GLIOGENESIS	0.00183487	0.0423413	-0.491263	-1.3338	1828	269	RBBP5	1
GO_POTASSIUM_ION_TRANSMEMBRANE_TRANSPORTER_ACTIVITY	0.00183923	0.341929	-0.560428	-1.30594	1838	152	POLR2A	13
GO_DEFENSE_RESPONSE_TO_BACTERIUM	0.00184131	0.424892	-0.523982	-1.42907	1740	184	ETV5	9
GO_ACTIVE_TRANSMEMBRANE_TRANSPORTER_ACTIVITY	0.00184752	0.475522	-0.470845	-1.35066	1810	334	SMARCB1	7
GO_POSITIVE_REGULATION_OF_REPRODUCTIVE_PROCESS	0.00185293	0.199997	-0.6165	-1.56024	1568	72	RFX7	4
GO_REGULATION_OF_BEHAVIOR	0.00185575	0.269972	-0.640094	-1.50752	1742	60	ZCCHC14	2
GO_NEGATIVE_REGULATION_OF_LOCOMOTION	0.00185657	0.385597	-0.469219	-1.38192	1758	303	KLF16	3
GO_NEGATIVE_REGULATION_OF_HORMONE_SECRETION	0.00186137	0.21873	-0.619626	-1.58759	1506	62	MBTPS2	9
GO_ADAPTIVE_IMMUNE_RESPONSE	0.00186517	0.270356	-0.456415	-1.3624	1759	351	CNOT6	13
GO_AXON_PART	0.00189286	0.25334	-0.477992	-1.31881	1881	367	RELA	3
GO_ANTIBIOTIC_METABOLIC_PROCESS	0.00189334	0.395944	-0.599633	-1.5366	1627	85	MLXIP	4
GO_MYOTUBE_CELL_DEVELOPMENT	0.00189575	0.21873	-0.71495	-1.6401	1398	30	MBTPS2	4
GO_POSITIVE_REGULATION_OF_CYTOSOLIC_CALCIUM_ION_CONCENTRATION_INVOLVED_IN_PHOSPHOLIPASE_C_ACTIVATING_G_PROTEIN_COUPLED_SIGNALING_PATHWAY	0.00190142	0.187122	-0.726409	-1.59044	1567	30	ZNF362	5
GO_OLFACTORY_RECEPTOR_ACTIVITY	0.00190409	0.206511	-0.550499	-1.5109	1620	119	ZNF460	24
GO_CARDIAC_MUSCLE_TISSUE_DEVELOPMENT	0.00191202	0.341929	-0.541968	-1.27223	1911	202	POLR2A	3
GO_HUMORAL_IMMUNE_RESPONSE	0.00191329	0.206511	-0.507793	-1.44771	1723	186	ZNF460	8
GO_NEUROTRANSMITTER_BIOSYNTHETIC_PROCESS	0.00191842	0.458504	-0.60506	-1.46656	1846	85	ATF7	5
GO_CELLULAR_COMPONENT_ASSEMBLY_INVOLVED_IN_MORPHOGENESIS	0.00191917	0.27734	-0.56885	-1.44918	1863	106	TBP	4
GO_CYSTEINE_TYPE_ENDOPEPTIDASE_INHIBITOR_ACTIVITY	0.00194188	0.15922	-0.655904	-1.55773	1709	49	ZMIZ1	5
GO_SECONDARY_ACTIVE_TRANSMEMBRANE_TRANSPORTER_ACTIVITY	0.00194321	0.27734	-0.5095	-1.34227	1936	226	TBP	6
GO_NEGATIVE_REGULATION_OF_VASCULATURE_DEVELOPMENT	0.00194804	0.15922	-0.569515	-1.46205	1860	110	ZMIZ1	11
GO_CYTOKINE_METABOLIC_PROCESS	0.00194965	0.283632	-0.550603	-1.53903	1575	105	RFX1	11
GO_POTASSIUM_CHANNEL_COMPLEX	0.00195346	0.204259	-0.583081	-1.5217	1717	96	RFX7	7
GO_REGULATION_OF_LEUKOCYTE_PROLIFERATION	0.0019591	0.385597	-0.496431	-1.43078	1785	209	KLF16	11
GO_CELLULAR_HORMONE_METABOLIC_PROCESS	0.00197025	0.15922	-0.58808	-1.48788	1851	91	ZMIZ1	4
GO_SODIUM_ION_HOMEOSTASIS	0.00197062	0.27734	-0.656967	-1.55045	1777	46	TBP	13
GO_REGULATION_OF_SMOOTH_MUSCLE_CONTRACTION	0.00199494	0.045443	-0.626525	-1.54484	1802	57	RBBP5	2
GO_AMEBOIDAL_TYPE_CELL_MIGRATION	0.00199645	0.045443	-0.471848	-1.28917	1994	366	RBBP5	5
GO_POSITIVE_REGULATION_OF_CELL_ACTIVATION	0.00199857	0.15922	-0.491877	-1.31884	1992	304	ZMIZ1	10
GO_STRUCTURAL_CONSTITUENT_OF_RIBOSOME	0.00200143	0.270356	-0.520092	-1.47301	1716	157	CNOT6	9
GO_LIGAND_GATED_CATION_CHANNEL_ACTIVITY	0.00200806	0.172281	-0.582158	-1.40875	1986	99	SOX9	12
GO_SERINE_TYPE_ENDOPEPTIDASE_INHIBITOR_ACTIVITY	0.00201158	0.27734	-0.594159	-1.48432	1916	81	TBP	17
GO_MONOVALENT_INORGANIC_CATION_TRANSMEMBRANE_TRANSPORTER_ACTIVITY	0.00202176	0.27734	-0.482092	-1.28239	2020	348	TBP	14
GO_POSITIVE_REGULATION_OF_SYNAPTIC_TRANSMISSION	0.00203948	0.0461088	-0.525364	-1.4024	2005	162	RBBP5	5
GO_TOLL_LIKE_RECEPTOR_4_SIGNALING_PATHWAY	0.00204241	0.262843	-0.707546	-1.60154	1624	34	RELA	2
GO_EPIDERMAL_CELL_DIFFERENTIATION	0.00204451	0.207301	-0.510864	-1.41127	1951	206	RFX7	5
GO_POSITIVE_REGULATION_OF_ALPHA_BETA_T_CELL_DIFFERENTIATION	0.0020459	0.396932	-0.656107	-1.59706	1668	45	HMBOX1	13
GO_REGULATION_OF_SIGNALING_RECEPTOR_ACTIVITY	0.00205008	0.27734	-0.464017	-1.24113	2049	494	TBP	21
GO_RESPONSE_TO_BRONCHODILATOR	0.00205686	0.540788	0.622678	1.67419	761	49	TP53	1
GO_DIGESTIVE_SYSTEM_PROCESS	0.00206037	0.208221	-0.581794	-1.54856	1685	89	ZNF460	7
GO_ANION_TRANSMEMBRANE_TRANSPORTER_ACTIVITY	0.0020607	0.492508	-0.476125	-1.36084	2008	302	SMARCB1	6
GO_MESODERM_DEVELOPMENT	0.00206563	0.0463865	-0.551931	-1.4486	1996	118	RBBP5	7
GO_NEUROPEPTIDE_RECEPTOR_ACTIVITY	0.00206989	0.540788	0.662217	1.70727	792	39	TP53	5
GO_NEGATIVE_REGULATION_OF_CELL_GROWTH	0.00207203	0.27734	-0.526709	-1.37582	2054	174	TBP	8
GO_DETECTION_OF_STIMULUS_INVOLVED_IN_SENSORY_PERCEPTION	0.00207301	0.341929	-0.538303	-1.26505	2072	212	POLR2A	17
GO_ADAPTIVE_IMMUNE_RESPONSE_BASED_ON_SOMATIC_RECOMBINATION_OF_IMMUNE_RECEPTORS_BUILT_FROM_IMMUNOGLOBULIN_SUPERFAMILY_DOMAINS	0.00207374	0.424892	-0.503638	-1.39104	1998	233	ETV5	12
GO_OXIDOREDUCTASE_ACTIVITY_ACTING_ON_PAIRED_DONORS_WITH_INCORPORATION_OR_REDUCTION_OF_MOLECULAR_OXYGEN_REDUCED_FLAVIN_OR_FLAVOPROTEIN_AS_ONE_DONOR_AND_INCORPORATION_OF_ONE_ATOM_OF_OXYGEN	0.00207975	0.424892	-0.727918	-1.61682	1573	30	ETV5	10
GO_NEGATIVE_REGULATION_OF_REPRODUCTIVE_PROCESS	0.00208015	0.279083	-0.655704	-1.57455	1752	50	BACH2	3
GO_LUNG_MORPHOGENESIS	0.00208135	0.27734	0.514141	1.65248	185	50	TBP	2
GO_EXCRETION	0.00208748	0.279083	-0.630803	-1.55564	1807	62	BACH2	12
GO_REGULATION_OF_SYNAPTIC_TRANSMISSION_GABAERGIC	0.00208933	0.349546	-0.717563	-1.60374	1657	31	EP300	4
GO_REGULATION_OF_T_HELPER_CELL_DIFFERENTIATION	0.00210821	0.270356	-0.708171	-1.63915	1472	33	CNOT6	10
GO_REGULATION_OF_EXTENT_OF_CELL_GROWTH	0.00211273	0.0468553	-0.561077	-1.46235	2026	106	RBBP5	4
GO_ENDOPEPTIDASE_REGULATOR_ACTIVITY	0.00212136	0.279083	-0.536388	-1.43404	2028	156	BACH2	20
GO_ANCHORED_COMPONENT_OF_PLASMA_MEMBRANE	0.00212299	0.0468553	-0.628988	-1.54471	1910	55	RBBP5	6
GO_REGULATION_OF_HORMONE_SECRETION	0.00212851	0.0468553	-0.4965	-1.34424	2117	241	RBBP5	11
GO_REGULATION_OF_TISSUE_REMODELING	0.00214034	0.208221	-0.619392	-1.58332	1675	64	ZNF460	5
GO_POTASSIUM_ION_TRANSPORT	0.002145	0.341929	-0.535051	-1.25862	2144	221	POLR2A	8
GO_GATED_CHANNEL_ACTIVITY	0.002146	0.341929	-0.514553	-1.21988	2145	327	POLR2A	16
GO_CELL_CELL_ADHESION_VIA_PLASMA_MEMBRANE_ADHESION_MOLECULES	0.00214777	0.396932	-0.480466	-1.37029	2104	264	HMBOX1	10
GO_EXTRACELLULAR_MATRIX	0.00215116	0.279083	-0.459912	-1.27689	2147	482	BACH2	5
GO_DNA_PACKAGING_COMPLEX	0.00215215	0.255814	0.467655	1.52236	330	98	SMARCA4	5
GO_CYTOKINE_RECEPTOR_BINDING	0.00215318	0.279083	-0.507189	-1.38127	2109	227	BACH2	12
GO_ASTROCYTE_DIFFERENTIATION	0.00215347	0.0470948	-0.598272	-1.51298	1998	73	RBBP5	3
GO_PEPTIDE_HORMONE_BINDING	0.00215506	0.27734	-0.652869	-1.54489	1948	47	TBP	4
GO_T_CELL_DIFFERENTIATION_INVOLVED_IN_IMMUNE_RESPONSE	0.00215552	0.270356	-0.622976	-1.59108	1626	62	CNOT6	7
GO_G_PROTEIN_COUPLED_RECEPTOR_ACTIVITY	0.0021672	0.402792	-0.437367	-1.31194	2122	485	KLF16	21
GO_REGULATION_OF_HORMONE_LEVELS	0.00216861	0.279083	-0.46106	-1.27963	2164	470	BACH2	15
GO_ACUTE_INFLAMMATORY_RESPONSE	0.00217069	0.0471264	-0.57455	-1.48191	2058	92	RBBP5	7
GO_HEXOSE_CATABOLIC_PROCESS	0.00217548	0.242639	0.646042	1.75591	557	32	MBTPS2	3
GO_DISTAL_AXON	0.00217929	0.264125	-0.496161	-1.35744	2146	271	RELA	3
GO_SCAFFOLD_PROTEIN_BINDING	0.00218308	0.0471264	-0.62646	-1.54161	1968	56	RBBP5	2
GO_REGULATION_OF_SODIUM_ION_TRANSMEMBRANE_TRANSPORTER_ACTIVITY	0.00220216	0.208221	0.578842	1.66951	533	50	ZNF460	2
GO_POSITIVE_REGULATION_OF_PRODUCTION_OF_MOLECULAR_MEDIATOR_OF_IMMUNE_RESPONSE	0.0022031	0.208221	-0.579102	-1.54318	1804	90	ZNF460	5
GO_DETECTION_OF_STIMULUS	0.00221286	0.167317	-0.480755	-1.29344	2209	361	ZMIZ1	19
GO_DETECTION_OF_STIMULUS	0.00221394	0.540788	-0.437727	-1.36468	1782	361	TP53	19
GO_PLASMA_MEMBRANE_RECEPTOR_COMPLEX	0.00221667	0.0475447	-0.51473	-1.38126	2190	184	RBBP5	7
GO_POSITIVE_REGULATION_OF_ALPHA_BETA_T_CELL_ACTIVATION	0.00221716	0.255814	-0.625017	-1.58441	1751	59	SMARCA4	19
GO_LOCOMOTORY_BEHAVIOR	0.00221782	0.185521	-0.531274	-1.3175	2215	191	SOX9	5
GO_POSITIVE_REGULATION_OF_GLIOGENESIS	0.00222738	0.412348	-0.626772	-1.55695	1847	65	MLXIP	2
GO_ANTIPORTER_ACTIVITY	0.00223355	0.212955	-0.60392	-1.49288	2073	82	ZNF362	6
GO_REGULATION_OF_IMMUNE_EFFECTOR_PROCESS	0.00224027	0.208221	-0.455635	-1.34825	2157	363	ZNF460	8
GO_SPERM_EGG_RECOGNITION	0.00224121	0.396932	0.544077	1.6625	382	51	HMBOX1	6
GO_T_CELL_SELECTION	0.0022482	0.424892	-0.663056	-1.58331	1805	48	ETV5	7
GO_OLFACTORY_RECEPTOR_ACTIVITY	0.00224883	0.270356	0.45639	1.47993	391	119	CNOT6	24
GO_POSITIVE_REGULATION_OF_IMMUNE_EFFECTOR_PROCESS	0.00224995	0.264125	-0.518797	-1.40109	2179	197	RELA	8
GO_PEPTIDASE_REGULATOR_ACTIVITY	0.00225395	0.396932	-0.503923	-1.41542	2164	191	HMBOX1	16
GO_MESODERM_DEVELOPMENT	0.00225728	0.167317	-0.561028	-1.44708	2167	118	ZMIZ1	7
GO_COLUMNAR_CUBOIDAL_EPITHELIAL_CELL_DIFFERENTIATION	0.00226239	0.270356	-0.558046	-1.52193	1837	106	CNOT6	9
GO_ANTIBIOTIC_CATABOLIC_PROCESS	0.00226271	0.540788	-0.670722	-1.64445	1409	44	TP53	11
GO_CELL_RECOGNITION	0.00228158	0.0486252	-0.535366	-1.41959	2228	141	RBBP5	4
GO_LEUKOCYTE_MIGRATION	0.00228381	0.167317	-0.475916	-1.28239	2281	393	ZMIZ1	4
GO_POSITIVE_REGULATION_OF_LEUKOCYTE_PROLIFERATION	0.00228573	0.424892	-0.551837	-1.4694	2085	130	ETV5	12
GO_RESPONSE_TO_MECHANICAL_STIMULUS	0.00228722	0.402792	-0.497399	-1.42976	2075	201	KLF16	6
GO_MONOAMINE_TRANSPORT	0.00228919	0.264125	-0.602704	-1.5211	2029	79	RELA	9
GO_NEGATIVE_CHEMOTAXIS	0.00228984	0.186873	-0.667906	-1.51275	2154	42	SOX9	6
GO_POSITIVE_REGULATION_OF_CD4_POSITIVE_ALPHA_BETA_T_CELL_ACTIVATION	0.00229465	0.347451	-0.696909	-1.49204	2215	33	POLR2A	20
GO_REGULATION_OF_NEUROLOGICAL_SYSTEM_PROCESS	0.00230023	0.167317	-0.557055	-1.44069	2215	123	ZMIZ1	5
GO_NADH_DEHYDROGENASE_COMPLEX_ASSEMBLY	0.00234392	0.0496376	0.473863	1.57829	197	64	RBBP5	1
GO_MUSCLE_FILAMENT_SLIDING	0.00234651	0.412348	-0.689629	-1.59628	1820	39	MLXIP	13
GO_MESODERM_MORPHOGENESIS	0.00236562	0.0497821	-0.602594	-1.51565	2182	69	RBBP5	11
GO_COLLAGEN_TRIMER	0.00236685	0.232926	-0.595101	-1.52982	2041	83	RFX7	5
GO_TETRAPYRROLE_BINDING	0.00237115	0.264463	-0.535584	-1.4832	2082	130	SMARCA4	9
GO_POSITIVE_REGULATION_OF_ALPHA_BETA_T_CELL_ACTIVATION	0.00238834	0.347451	-0.633767	-1.42005	2365	59	POLR2A	19
GO_POSITIVE_REGULATION_OF_RESPONSE_TO_EXTERNAL_STIMULUS	0.00239016	0.170159	-0.494432	-1.32332	2380	282	ZMIZ1	5
GO_CHEMOKINE_RECEPTOR_BINDING	0.00239804	0.365428	-0.649787	-1.58922	1934	48	TCF7L2	12
GO_MESODERM_DEVELOPMENT	0.00240011	0.401539	-0.544506	-1.47931	2204	118	HMBOX1	7
GO_POSITIVE_REGULATION_OF_RECEPTOR_SIGNALING_PATHWAY_VIA_STAT	0.00240029	0.276944	-0.595041	-1.5609	1860	76	CNOT6	10
GO_PEPTIDASE_REGULATOR_ACTIVITY	0.0024027	0.365428	-0.506838	-1.41827	2289	191	TCF7L2	16
GO_A_BAND	0.00241401	0.336553	-0.665491	-1.62821	1728	40	RFX1	4
GO_CARDIAC_MUSCLE_CELL_ACTION_POTENTIAL_INVOLVED_IN_CONTRACTION	0.00243155	0.0506013	-0.635109	-1.54622	2169	51	RBBP5	2
GO_SYNAPTIC_MEMBRANE	0.00243479	0.0506013	-0.462279	-1.2659	2433	421	RBBP5	6
GO_GLANDULAR_EPITHELIAL_CELL_DIFFERENTIATION	0.00244458	0.412348	-0.664537	-1.58127	1942	47	MLXIP	10
GO_AMIDE_TRANSMEMBRANE_TRANSPORTER_ACTIVITY	0.00244574	0.800813	-0.65674	-1.50952	2307	45	HCFC1	6
GO_NEGATIVE_REGULATION_OF_PEPTIDE_SECRETION	0.00245784	0.269524	-0.557959	-1.46339	2286	122	RELA	3
GO_REGULATION_OF_SENSORY_PERCEPTION	0.00247075	0.0510316	-0.681373	-1.57937	2105	35	RBBP5	6
GO_COMPLEMENT_ACTIVATION	0.00248078	0.224343	-0.625897	-1.58227	1920	59	ZNF460	7
GO_LIGAND_GATED_ION_CHANNEL_ACTIVITY	0.00248727	0.0510577	-0.539617	-1.42515	2419	131	RBBP5	11
GO_PRODUCTION_OF_MOLECULAR_MEDIATOR_INVOLVED_IN_INFLAMMATORY_RESPONSE	0.00248841	0.800813	-0.622377	-1.47207	2401	61	HCFC1	3
GO_NATURAL_KILLER_CELL_ACTIVATION	0.00250448	0.259067	-0.602223	-1.56154	2052	68	MBTPS2	13
GO_SODIUM_CHANNEL_ACTIVITY	0.00251298	0.051202	-0.667157	-1.56975	2170	39	RBBP5	9
GO_SYMPORTER_ACTIVITY	0.00251733	0.552187	-0.534139	-1.46038	2291	139	SMARCB1	7
GO_SENSORY_PERCEPTION_OF_CHEMICAL_STIMULUS	0.00252038	0.212955	-0.524138	-1.36743	2489	202	ZNF362	19
GO_ASSOCIATIVE_LEARNING	0.00252491	0.051202	-0.591112	-1.50034	2352	76	RBBP5	4
GO_NEGATIVE_REGULATION_OF_SECRETION	0.0025294	0.259067	-0.495982	-1.42082	2363	196	MBTPS2	7
GO_CIRCULATORY_SYSTEM_PROCESS	0.0025301	0.313545	-0.462334	-1.23656	2529	492	TBP	8
GO_LEUKOCYTE_CELL_CELL_ADHESION	0.00253721	0.412348	-0.480823	-1.34801	2478	309	MLXIP	10
GO_CELL_FATE_DETERMINATION	0.0025386	0.349176	-0.678747	-1.4721	2470	38	POLR2A	7
GO_ENDOPEPTIDASE_REGULATOR_ACTIVITY	0.00253981	0.176535	-0.534977	-1.40196	2482	156	ZMIZ1	20
GO_REGULATION_OF_RESPONSE_TO_WOUNDING	0.00254457	0.0512899	-0.530455	-1.40917	2490	146	RBBP5	3
GO_REGULATION_OF_CELL_CELL_ADHESION	0.00254806	0.417346	-0.451869	-1.34265	2453	369	KLF16	9
GO_SYNAPTIC_MEMBRANE	0.00255656	0.212955	-0.47822	-1.2694	2554	421	ZNF362	6
GO_POSITIVE_REGULATION_OF_IMMUNE_EFFECTOR_PROCESS	0.00255741	0.450374	-0.51351	-1.40603	2432	197	ETV5	8
GO_CD4_POSITIVE_ALPHA_BETA_T_CELL_ACTIVATION	0.0025778	0.508553	-0.595747	-1.50359	2346	81	ETV6	11
GO_CYTOKINE_METABOLIC_PROCESS	0.00258796	0.412348	-0.570592	-1.49324	2283	105	MLXIP	11
GO_REGULATION_OF_HORMONE_LEVELS	0.00259981	0.341346	-0.422796	-1.31609	2505	470	RFX1	15
GO_MONOSACCHARIDE_CATABOLIC_PROCESS	0.00260112	0.259067	0.606658	1.70802	624	38	MBTPS2	3
GO_NATURAL_KILLER_CELL_ACTIVATION	0.00260374	0.33465	-0.621172	-1.47899	2471	68	ZCCHC14	13
GO_STRUCTURAL_CONSTITUENT_OF_MUSCLE	0.00260648	0.520211	-0.671675	-1.52609	2357	43	ATF7	5
GO_WNT_PROTEIN_BINDING	0.0026089	0.349176	-0.684534	-1.47744	2531	36	POLR2A	2
GO_SERINE_TYPE_ENDOPEPTIDASE_INHIBITOR_ACTIVITY	0.00261011	0.582229	-0.58162	-1.56403	1726	81	TP53	17
GO_REGULATION_OF_INFLAMMATORY_RESPONSE	0.00261243	0.520211	-0.503671	-1.2838	2610	300	ATF7	9
GO_POSITIVE_REGULATION_OF_REGULATED_SECRETORY_PATHWAY	0.00261402	0.212955	-0.655498	-1.53928	2296	50	ZNF362	4
GO_PEPTIDE_RECEPTOR_ACTIVITY	0.00262287	0.369914	-0.538621	-1.46805	2403	129	TCF7L2	15
GO_ALPHA_BETA_T_CELL_ACTIVATION	0.00262623	0.176535	-0.552186	-1.43102	2535	127	ZMIZ1	10
GO_CHEMOKINE_ACTIVITY	0.0026275	0.209324	-0.674278	-1.51505	2456	39	SOX9	13
GO_SENSORY_PERCEPTION_OF_SMELL	0.00262898	0.212955	-0.551501	-1.41606	2551	141	ZNF362	22
GO_CELL_DIFFERENTIATION_IN_SPINAL_CORD	0.0026308	0.269524	-0.663105	-1.5686	2175	46	RELA	6
GO_TRIGLYCERIDE_METABOLIC_PROCESS	0.00263248	0.259067	-0.681858	-1.61319	1986	36	MBTPS2	1
GO_REGULATION_OF_MEMBRANE_POTENTIAL	0.00263898	0.212955	-0.479761	-1.27289	2636	408	ZNF362	6
GO_OUTFLOW_TRACT_MORPHOGENESIS	0.00264122	0.327315	-0.602546	-1.51994	2346	76	BACH2	2
GO_REGULATION_OF_LYMPHOCYTE_MEDIATED_IMMUNITY	0.00264299	0.0529547	-0.535697	-1.4177	2576	136	RBBP5	9
GO_SENSORY_PERCEPTION_OF_SMELL	0.00264303	0.520211	-0.555018	-1.38466	2611	141	ATF7	22
GO_REGULATION_OF_T_CELL_DIFFERENTIATION	0.00265273	0.176535	-0.551447	-1.42979	2562	128	ZMIZ1	5
GO_POSITIVE_REGULATION_OF_BONE_MINERALIZATION	0.00266095	0.212955	-0.695238	-1.56376	2244	36	ZNF362	4
GO_SENSORY_PERCEPTION_OF_CHEMICAL_STIMULUS	0.00266808	0.508553	-0.514007	-1.37956	2617	202	ETV6	19
GO_CELL_CELL_SIGNALING_INVOLVED_IN_CARDIAC_CONDUCTION	0.00267426	0.0530307	-0.699899	-1.58536	2234	30	RBBP5	2
GO_T_CELL_CYTOKINE_PRODUCTION	0.00267848	0.0530307	-0.676079	-1.5733	2290	36	RBBP5	4
GO_TRANSPORTER_COMPLEX	0.00268697	0.212955	-0.492099	-1.30061	2680	327	ZNF362	7
GO_OXYGEN_BINDING	0.0026957	0.0530576	-0.690414	-1.57912	2270	32	RBBP5	12
GO_MUSCLE_FILAMENT_SLIDING	0.00269881	0.417346	-0.678459	-1.61509	1971	39	KLF16	13
GO_PURINERGIC_RECEPTOR_SIGNALING_PATHWAY	0.00272537	0.053328	-0.690176	-1.57857	2295	32	RBBP5	5
GO_VOLTAGE_GATED_ION_CHANNEL_ACTIVITY	0.00274207	0.351301	-0.542292	-1.27077	2741	188	POLR2A	11
GO_POSITIVE_REGULATION_OF_TYROSINE_PHOSPHORYLATION_OF_STAT_PROTEIN	0.00274406	0.417346	-0.632859	-1.58748	2094	55	KLF16	11
GO_COTRANSLATIONAL_PROTEIN_TARGETING_TO_MEMBRANE	0.00275771	0.341346	-0.548126	-1.52412	2215	100	RFX1	6
GO_NEGATIVE_REGULATION_OF_PEPTIDASE_ACTIVITY	0.00276302	0.369914	-0.493252	-1.39058	2662	221	TCF7L2	10
GO_P38MAPK_CASCADE	0.00276385	0.369914	-0.657859	-1.58921	2203	44	TCF7L2	3
GO_OXIDOREDUCTASE_ACTIVITY_ACTING_ON_PAIRED_DONORS_WITH_INCORPORATION_OR_REDUCTION_OF_MOLECULAR_OXYGEN_REDUCED_FLAVIN_OR_FLAVOPROTEIN_AS_ONE_DONOR_AND_INCORPORATION_OF_ONE_ATOM_OF_OXYGEN	0.00277306	0.33465	-0.71379	-1.54962	2416	30	ZCCHC14	10
GO_PROTEIN_COMPLEX_INVOLVED_IN_CELL_ADHESION	0.00277719	0.269524	-0.696613	-1.58401	2217	35	RELA	2
GO_ENDOCRINE_PANCREAS_DEVELOPMENT	0.00277849	0.176535	-0.664186	-1.55121	2407	43	ZMIZ1	4
GO_REGULATION_OF_ENDOCRINE_PROCESS	0.00277898	0.212955	-0.680639	-1.55342	2375	40	ZNF362	5
GO_OLFACTORY_RECEPTOR_ACTIVITY	0.00279835	0.445871	-0.556317	-1.45598	2613	119	EP300	24
GO_SENSORY_PERCEPTION_OF_SMELL	0.00280293	0.31262	0.432548	1.4315	433	141	CNOT6	22
GO_PLACENTA_DEVELOPMENT	0.00280583	0.58677	0.461618	1.45426	816	144	TP53	2
GO_ANCHORED_COMPONENT_OF_MEMBRANE	0.00281026	0.264531	-0.529996	-1.4392	2613	155	RFX7	13
GO_T_HELPER_1_TYPE_IMMUNE_RESPONSE	0.00283476	0.351301	-0.673764	-1.46465	2762	39	POLR2A	13
GO_POSITIVE_REGULATION_OF_PEPTIDYL_TYROSINE_PHOSPHORYLATION	0.00283502	0.176535	-0.526736	-1.38623	2783	171	ZMIZ1	9
GO_MONOVALENT_INORGANIC_CATION_TRANSMEMBRANE_TRANSPORTER_ACTIVITY	0.00284178	0.508553	-0.47729	-1.30224	2831	348	ETV6	14
GO_ORGANIC_HYDROXY_COMPOUND_TRANSPORT	0.00284752	0.269524	-0.505722	-1.37347	2779	223	RELA	8
GO_POSITIVE_REGULATION_OF_ERK1_AND_ERK2_CASCADE	0.00285487	0.176535	-0.521108	-1.37571	2811	184	ZMIZ1	4
GO_POSITIVE_REGULATION_OF_SYNAPSE_ASSEMBLY	0.00285862	0.264531	-0.615122	-1.54364	2397	67	RFX7	5
GO_LYMPHOCYTE_COSTIMULATION	0.00286571	0.532703	-0.64378	-1.49997	2653	54	ATF7	6
GO_CHEMOATTRACTANT_ACTIVITY	0.00286633	0.342527	0.58721	1.72513	384	32	TBP	3
GO_POSITIVE_REGULATION_OF_PRODUCTION_OF_MOLECULAR_MEDIATOR_OF_IMMUNE_RESPONSE	0.002873	0.0558899	-0.57191	-1.47257	2719	90	RBBP5	5
GO_REGULATION_OF_INFLAMMATORY_RESPONSE	0.00289278	0.239441	-0.464636	-1.36345	2743	300	ZNF460	9
GO_REGULATION_OF_ACUTE_INFLAMMATORY_RESPONSE	0.00289596	0.461423	-0.667112	-1.58992	2319	39	HMBOX1	4
GO_CALCIUM_MEDIATED_SIGNALING	0.00289871	0.056064	-0.503281	-1.35577	2873	205	RBBP5	4
GO_MONOVALENT_INORGANIC_CATION_TRANSPORT	0.00289903	0.33465	-0.479233	-1.22599	2898	481	ZCCHC14	7
GO_REGULATION_OF_POTASSIUM_ION_TRANSPORT	0.00290859	0.212955	-0.584826	-1.46349	2739	95	ZNF362	4
GO_POSITIVE_REGULATION_OF_LEUKOCYTE_PROLIFERATION	0.00290936	0.176535	-0.548377	-1.42316	2813	130	ZMIZ1	12
GO_REGULATION_OF_ALPHA_BETA_T_CELL_ACTIVATION	0.00291789	0.176535	-0.584077	-1.47361	2733	88	ZMIZ1	10
GO_REGULATION_OF_ALPHA_BETA_T_CELL_ACTIVATION	0.00292364	0.239441	-0.575483	-1.52991	2388	88	ZNF460	10
GO_CHEMOKINE_ACTIVITY	0.00292499	0.212955	-0.682961	-1.55342	2492	39	ZNF362	13
GO_BONE_GROWTH	0.00292517	0.264531	-0.660001	-1.57711	2333	46	RFX7	5
GO_REGULATION_OF_DIGESTIVE_SYSTEM_PROCESS	0.00292651	0.445095	-0.702409	-1.59091	2231	34	MLXIP	8
GO_REGULATION_OF_SIGNALING_RECEPTOR_ACTIVITY	0.00292766	0.212955	-0.46884	-1.24731	2926	494	ZNF362	21
GO_LEUKOCYTE_CELL_CELL_ADHESION	0.0029319	0.424565	-0.461594	-1.36071	2781	309	KLF16	10
GO_T_CELL_MEDIATED_IMMUNITY	0.00294225	0.239441	-0.566526	-1.5189	2428	95	ZNF460	6
GO_NEGATIVE_REGULATION_OF_CYTOKINE_SECRETION	0.00294312	0.269524	-0.635127	-1.54496	2503	57	RELA	1
GO_REGULATION_OF_LYMPHOCYTE_MEDIATED_IMMUNITY	0.00295946	0.239441	-0.528738	-1.46972	2563	136	ZNF460	9
GO_POSITIVE_REGULATION_OF_PHOSPHOLIPASE_ACTIVITY	0.00297111	0.269524	-0.638731	-1.54682	2515	55	RELA	5
GO_VOLTAGE_GATED_ION_CHANNEL_ACTIVITY	0.00297417	0.452344	-0.516898	-1.39141	2884	188	EP300	11
GO_REGULATION_OF_TUBE_SIZE	0.00297741	0.28464	-0.538965	-1.48312	2622	117	MBTPS2	5
GO_CYTOSOLIC_RIBOSOME	0.00297884	0.0572828	0.398122	1.43141	116	108	RBBP5	8
GO_DEFENSE_RESPONSE_TO_OTHER_ORGANISM	0.00297989	0.468513	-0.463822	-1.30554	2950	398	ETV5	7
GO_CHLORIDE_TRANSPORT	0.00299323	0.385206	0.437931	1.47341	321	103	TCF7L2	3
GO_REGULATION_OF_CHEMOTAXIS	0.00299333	0.176535	-0.513975	-1.36144	2957	200	ZMIZ1	3
GO_REGULATION_OF_VASCULATURE_DEVELOPMENT	0.00299384	0.269524	-0.485097	-1.33152	2960	301	RELA	4
GO_CYTOKINE_ACTIVITY	0.00299683	0.508553	-0.526975	-1.40124	2907	166	ETV6	20
GO_REGULATION_OF_CALCIUM_ION_DEPENDENT_EXOCYTOSIS	0.003	0.269524	-0.566164	-1.46958	2753	107	RELA	2
GO_INTESTINAL_ABSORPTION	0.00300554	0.239441	-0.703579	-1.61729	2158	32	ZNF460	7
GO_ENDOCRINE_SYSTEM_DEVELOPMENT	0.00300733	0.176535	-0.551623	-1.42739	2898	124	ZMIZ1	9
GO_DETECTION_OF_ABIOTIC_STIMULUS	0.00300902	0.33465	-0.560778	-1.39047	2967	128	ZCCHC14	11
GO_OXYGEN_BINDING	0.00301106	0.341346	-0.691534	-1.62799	2104	32	RFX1	12
GO_AXON_EXTENSION	0.00301538	0.337906	-0.555703	-1.45694	2809	117	BACH2	8
GO_RETINA_HOMEOSTASIS	0.00301754	0.33465	-0.622644	-1.47684	2853	65	ZCCHC14	2
GO_G_PROTEIN_COUPLED_AMINE_RECEPTOR_ACTIVITY	0.00302046	0.468513	-0.701515	-1.59018	2319	34	ETV5	14
GO_ANTIBIOTIC_CATABOLIC_PROCESS	0.00303977	0.508553	-0.660836	-1.55398	2570	44	ETV6	11
GO_LYSOSOME_LOCALIZATION	0.00304629	0.552187	-0.608695	-1.54424	2521	66	SMARCB1	2
GO_NEGATIVE_REGULATION_OF_RESPONSE_TO_EXTERNAL_STIMULUS	0.00306012	0.233011	-0.498913	-1.25052	3059	306	SOX9	7
GO_CELLULAR_RESPONSE_TO_BIOTIC_STIMULUS	0.00306095	0.269524	-0.510023	-1.38087	2975	208	RELA	5
GO_MOTILE_CILIUM	0.0030641	0.233011	-0.536896	-1.32563	3058	164	SOX9	6
GO_CELL_FATE_SPECIFICATION	0.00307739	0.359868	-0.602278	-1.37164	3066	80	POLR2A	6
GO_POSITIVE_REGULATION_OF_T_CELL_MEDIATED_IMMUNITY	0.00308048	0.468513	-0.67609	-1.57795	2423	41	ETV5	6
GO_POSITIVE_REGULATION_OF_T_CELL_MEDIATED_IMMUNITY	0.00308959	0.424565	-0.66787	-1.60311	2271	41	KLF16	6
GO_RESPONSE_TO_FUNGUS	0.00309101	0.552187	-0.698175	-1.60318	2335	33	SMARCB1	2
GO_NUCLEAR_RECEPTOR_ACTIVITY	0.00310164	0.546215	-0.657515	-1.50919	2831	47	ATF7	5
GO_MONOVALENT_INORGANIC_CATION_TRANSPORT	0.00311268	0.270977	-0.450188	-1.28053	3096	481	RFX7	7
GO_METAL_ION_TRANSMEMBRANE_TRANSPORTER_ACTIVITY	0.003119	0.359868	-0.499253	-1.18861	3118	423	POLR2A	14
GO_O_GLYCAN_PROCESSING	0.0031206	0.552187	-0.626213	-1.55935	2532	57	SMARCB1	6
GO_NEURON_FATE_SPECIFICATION	0.00313504	0.341346	0.66006	1.7362	958	30	RFX1	8
GO_G_PROTEIN_COUPLED_RECEPTOR_ACTIVITY	0.00313555	0.552187	-0.443123	-1.28402	3114	485	SMARCB1	21
GO_PHOSPHOLIPASE_C_ACTIVATING_G_PROTEIN_COUPLED_RECEPTOR_SIGNALING_PATHWAY	0.00314219	0.223697	-0.584348	-1.46108	2956	94	ZNF362	9
GO_LIPID_HOMEOSTASIS	0.00314661	0.288378	-0.533712	-1.47439	2786	122	MBTPS2	5
GO_DIGESTION	0.00315843	0.270977	-0.552158	-1.46921	2850	119	RFX7	8
GO_MODULATION_OF_EXCITATORY_POSTSYNAPTIC_POTENTIAL	0.00316112	0.341197	0.610665	1.69524	800	38	SMARCA4	2
GO_NEGATIVE_REGULATION_OF_CELL_MOTILITY	0.00317219	0.424565	-0.473647	-1.38259	2956	256	KLF16	1
GO_CELL_CELL_RECOGNITION	0.00318819	0.340367	0.522869	1.56925	746	69	CNOT6	7
GO_G_PROTEIN_COUPLED_AMINE_RECEPTOR_ACTIVITY	0.00319809	0.341346	-0.681333	-1.62131	2249	34	RFX1	14
GO_RESPONSE_TO_TYPE_I_INTERFERON	0.00319925	0.0606933	-0.582487	-1.48344	2991	79	RBBP5	2
GO_CYTOKINE_RECEPTOR_ACTIVITY	0.00321035	0.397846	-0.571609	-1.5066	2812	89	TCF7L2	9
GO_CELL_FATE_COMMITMENT_INVOLVED_IN_FORMATION_OF_PRIMARY_GERM_LAYER	0.00321473	0.0606933	-0.682287	-1.56792	2718	33	RBBP5	6
GO_RECEPTOR_REGULATOR_ACTIVITY	0.0032216	0.468673	-0.464394	-1.28178	3212	417	EP300	24
GO_UDP_GLYCOSYLTRANSFERASE_ACTIVITY	0.00322247	0.0606933	-0.535984	-1.41498	3133	130	RBBP5	2
GO_REGULATION_OF_NATURAL_KILLER_CELL_ACTIVATION	0.00322875	0.0606933	-0.690071	-1.57099	2709	31	RBBP5	8
GO_LIGAND_GATED_CATION_CHANNEL_ACTIVITY	0.00323292	0.515113	-0.57093	-1.46667	3004	99	ETV6	12
GO_DOPAMINE_TRANSPORT	0.00324375	0.337906	-0.65602	-1.55753	2702	46	BACH2	6
GO_REGULATION_OF_REPRODUCTIVE_PROCESS	0.00326717	0.288378	-0.516906	-1.44984	2956	146	MBTPS2	5
GO_NEGATIVE_REGULATION_OF_SMOOTH_MUSCLE_CELL_PROLIFERATION	0.00327247	0.337906	0.568336	1.65986	568	43	BACH2	1
GO_ANCHORED_COMPONENT_OF_MEMBRANE	0.00328259	0.499252	-0.515098	-1.42854	3098	155	HMBOX1	13
GO_MUSCLE_FILAMENT_SLIDING	0.0032834	0.274657	-0.679065	-1.58358	2563	39	RFX7	13
GO_NATURAL_KILLER_CELL_MEDIATED_IMMUNITY	0.00328632	0.274468	-0.622683	-1.53015	2826	62	RELA	9
GO_ADENYLATE_CYCLASE_INHIBITING_G_PROTEIN_COUPLED_RECEPTOR_SIGNALING_PATHWAY	0.00331088	0.340367	-0.587771	-1.54183	2566	76	CNOT6	8
GO_ACTIVATION_OF_JUN_KINASE_ACTIVITY	0.00331556	0.800813	-0.667028	-1.50926	3089	39	HCFC1	2
GO_COMPLEMENT_ACTIVATION	0.00333209	0.288378	-0.612364	-1.55873	2678	59	MBTPS2	7
GO_CYTOKINE_RECEPTOR_ACTIVITY	0.00333384	0.241012	-0.583284	-1.40346	3286	89	SOX9	9
GO_REGULATION_OF_CD4_POSITIVE_ALPHA_BETA_T_CELL_ACTIVATION	0.00333562	0.189247	-0.631724	-1.52089	2975	55	ZMIZ1	12
GO_REGIONALIZATION	0.00334508	0.274468	-0.478773	-1.31695	3315	324	RELA	5
GO_GLUTAMATE_RECEPTOR_SIGNALING_PATHWAY	0.00336125	0.288378	0.451687	1.4897	475	96	MBTPS2	6
GO_G_PROTEIN_COUPLED_RECEPTOR_BINDING	0.00336318	0.274468	-0.497409	-1.35537	3296	242	RELA	10
GO_CARDIAC_MUSCLE_CELL_CONTRACTION	0.00336334	0.375124	-0.614888	-1.38912	3342	68	POLR2A	5
GO_ARTERY_MORPHOGENESIS	0.00336688	0.60464	0.572613	1.59823	1201	61	TP53	2
GO_TRANS_GOLGI_NETWORK_TRANSPORT_VESICLE	0.00337004	0.425601	-0.709626	-1.6165	2387	30	KLF16	1
GO_INTERMEDIATE_FILAMENT_CYTOSKELETON	0.00338226	0.800813	-0.552052	-1.36425	3362	125	HCFC1	4
GO_MESENCHYMAL_CELL_DIFFERENTIATION	0.00338912	0.337906	-0.507397	-1.37628	3303	206	BACH2	2
GO_APOPTOTIC_CELL_CLEARANCE	0.0033958	0.189247	-0.659713	-1.54076	2942	43	ZMIZ1	1
GO_RECEPTOR_SIGNALING_PATHWAY_VIA_STAT	0.00340364	0.341346	-0.52155	-1.48416	2817	124	RFX1	4
GO_CD4_POSITIVE_ALPHA_BETA_T_CELL_ACTIVATION	0.00340403	0.189247	-0.589481	-1.47665	3164	81	ZMIZ1	11
GO_NEGATIVE_REGULATION_OF_INNATE_IMMUNE_RESPONSE	0.00340637	0.56098	-0.642221	-1.56654	2708	49	SMARCB1	1
GO_ION_ANTIPORTER_ACTIVITY	0.0034088	0.235285	-0.635062	-1.514	3041	57	ZNF362	5
GO_PEPTIDASE_REGULATOR_ACTIVITY	0.00341749	0.60464	-0.482043	-1.42893	2514	191	TP53	16
GO_REGULATION_OF_LEUKOCYTE_MEDIATED_IMMUNITY	0.00342038	0.340367	-0.495816	-1.42299	2997	185	CNOT6	10
GO_POSITIVE_REGULATION_OF_RESPONSE_TO_EXTERNAL_STIMULUS	0.00342768	0.256361	-0.466561	-1.36477	3231	282	ZNF460	5
GO_ANTERIOR_POSTERIOR_PATTERN_SPECIFICATION	0.0034334	0.60464	-0.479113	-1.42421	2536	197	TP53	10
GO_GLANDULAR_EPITHELIAL_CELL_DIFFERENTIATION	0.00343432	0.425601	-0.647542	-1.58712	2567	47	KLF16	10
GO_NUCLEOSIDE_MONOPHOSPHATE_METABOLIC_PROCESS	0.00343543	0.375635	-0.689303	-1.55036	2973	32	TBP	1
GO_UBIQUITIN_CONJUGATING_ENZYME_BINDING	0.00343681	0.33465	0.596501	1.72436	429	31	ZCCHC14	3
GO_ENDOCRINE_HORMONE_SECRETION	0.00344341	0.480961	-0.671149	-1.57107	2697	42	MLXIP	4
GO_POSITIVE_REGULATION_OF_LEUKOCYTE_CELL_CELL_ADHESION	0.00344525	0.33465	-0.524363	-1.32177	3435	206	ZCCHC14	10
GO_POSITIVE_REGULATION_OF_LEUKOCYTE_MEDIATED_IMMUNITY	0.00344559	0.235285	-0.559399	-1.42444	3312	122	ZNF362	10
GO_TYROSINE_PHOSPHORYLATION_OF_STAT_PROTEIN	0.0034586	0.340367	-0.601762	-1.55318	2636	67	CNOT6	9
GO_STRUCTURAL_CONSTITUENT_OF_RIBOSOME	0.00345991	0.289421	-0.50919	-1.43637	3157	157	MBTPS2	9
GO_G_PROTEIN_COUPLED_RECEPTOR_SIGNALING_PATHWAY_COUPLED_TO_CYCLIC_NUCLEOTIDE_SECOND_MESSENGER	0.00346869	0.800813	-0.513813	-1.29256	3466	216	HCFC1	14
GO_POSITIVE_REGULATION_OF_TYROSINE_PHOSPHORYLATION_OF_STAT_PROTEIN	0.00347053	0.33465	-0.637398	-1.48866	3232	55	ZCCHC14	11
GO_PEPTIDASE_REGULATOR_ACTIVITY	0.00347269	0.189247	-0.515577	-1.36325	3425	191	ZMIZ1	16
GO_AMEBOIDAL_TYPE_CELL_MIGRATION	0.00348022	0.337906	-0.469733	-1.29761	3463	366	BACH2	5
GO_PLATELET_DEGRANULATION	0.0034851	0.480961	-0.553803	-1.4649	3120	118	MLXIP	3
GO_ACTOMYOSIN_STRUCTURE_ORGANIZATION	0.00348664	0.341346	-0.485269	-1.43057	3039	183	RFX1	2
GO_REGULATION_OF_INFLAMMATORY_RESPONSE	0.00348721	0.800813	-0.494522	-1.25326	3486	300	HCFC1	9
GO_PHOTORECEPTOR_CELL_MAINTENANCE	0.00349332	0.33465	-0.68908	-1.52766	3100	35	ZCCHC14	2
GO_REGULATION_OF_LIPID_TRANSPORT	0.00349374	0.470372	-0.571126	-1.47136	3198	98	EP300	1
GO_POSITIVE_REGULATION_OF_INTERLEUKIN_1_PRODUCTION	0.00349452	0.33465	-0.659617	-1.50797	3188	45	ZCCHC14	4
GO_SODIUM_ION_HOMEOSTASIS	0.00351009	0.0656133	-0.639466	-1.5373	3093	46	RBBP5	13
GO_METAL_ION_TRANSMEMBRANE_TRANSPORTER_ACTIVITY	0.00351689	0.189247	-0.467018	-1.2599	3514	423	ZMIZ1	14
GO_INTERLEUKIN_10_PRODUCTION	0.00352079	0.56098	-0.641459	-1.56468	2799	49	SMARCB1	4
GO_T_CELL_CYTOKINE_PRODUCTION	0.00352762	0.256361	-0.683378	-1.60253	2567	36	ZNF460	4
GO_REGULATION_OF_REACTIVE_OXYGEN_SPECIES_BIOSYNTHETIC_PROCESS	0.00353955	0.287349	-0.592424	-1.51487	3033	79	RFX7	2
GO_G_PROTEIN_COUPLED_RECEPTOR_ACTIVITY	0.00354117	0.375635	-0.459754	-1.22943	3540	485	TBP	21
GO_SEMAPHORIN_PLEXIN_SIGNALING_PATHWAY	0.00354365	0.337906	-0.670827	-1.56226	2900	40	BACH2	4
GO_HORMONE_BIOSYNTHETIC_PROCESS	0.00354411	0.470372	-0.592835	-1.49671	3165	79	EP300	11
GO_VOLTAGE_GATED_ION_CHANNEL_ACTIVITY	0.00354754	0.375635	-0.51355	-1.34537	3524	188	TBP	11
GO_LEUKOCYTE_CELL_CELL_ADHESION	0.00355116	0.256361	-0.459826	-1.35122	3376	309	ZNF460	10
GO_ACTIVATION_OF_ADENYLATE_CYCLASE_ACTIVITY	0.00355124	0.256361	-0.687466	-1.60467	2577	35	ZNF460	6
GO_POSITIVE_REGULATION_OF_INFLAMMATORY_RESPONSE	0.00356322	0.189247	-0.550273	-1.42244	3430	122	ZMIZ1	9
GO_POSITIVE_REGULATION_OF_LEUKOCYTE_MIGRATION	0.00356406	0.337906	0.41455	1.41863	239	118	BACH2	3
GO_T_CELL_SELECTION	0.00356906	0.426503	-0.64353	-1.58241	2675	48	KLF16	7
GO_ANCHORED_COMPONENT_OF_MEMBRANE	0.00356985	0.241012	-0.538883	-1.32819	3561	155	SOX9	13
GO_INTRINSIC_COMPONENT_OF_POSTSYNAPTIC_MEMBRANE	0.00357234	0.241012	-0.557542	-1.36121	3551	120	SOX9	12
GO_REGULATION_OF_SYNAPTIC_PLASTICITY	0.00357255	0.0662636	-0.510741	-1.36843	3525	177	RBBP5	4
GO_NEURAL_CREST_CELL_DIFFERENTIATION	0.00357694	0.337906	-0.580596	-1.4858	3232	88	BACH2	4
GO_REGULATION_OF_NEURON_PROJECTION_DEVELOPMENT	0.00358449	0.0662636	-0.452615	-1.24156	3583	475	RBBP5	1
GO_COGNITION	0.00358824	0.241012	-0.501442	-1.25487	3587	282	SOX9	5
GO_PROTON_TRANSMEMBRANE_TRANSPORT	0.00359245	0.375635	-0.537092	-1.38817	3533	137	TBP	1
GO_HUMORAL_IMMUNE_RESPONSE	0.00359269	0.33465	-0.530744	-1.33409	3577	186	ZCCHC14	8
GO_PHOTOTRANSDUCTION_VISIBLE_LIGHT	0.00359355	0.480961	-0.705799	-1.58295	2720	32	MLXIP	6
GO_CHEMOKINE_ACTIVITY	0.00360199	0.256361	-0.671398	-1.59538	2646	39	ZNF460	13
GO_POTASSIUM_ION_TRANSPORT	0.00360689	0.287349	-0.49681	-1.37747	3462	221	RFX7	8
GO_POSITIVE_REGULATION_OF_INTERFERON_GAMMA_PRODUCTION	0.0036142	0.577765	-0.629285	-1.47911	3375	59	ATF7	14
GO_REGULATION_OF_MAST_CELL_ACTIVATION	0.00362049	0.33465	-0.67259	-1.51633	3261	40	ZCCHC14	2
GO_REGULATION_OF_LEUKOCYTE_PROLIFERATION	0.00362301	0.189416	-0.508322	-1.34854	3584	209	ZMIZ1	11
GO_GLIAL_CELL_DIFFERENTIATION	0.00362419	0.0666294	-0.500974	-1.34893	3591	202	RBBP5	2
GO_STEROL_HOMEOSTASIS	0.00363036	0.296272	-0.582508	-1.5288	3014	75	MBTPS2	5
GO_BODY_FLUID_SECRETION	0.00363701	0.341346	-0.558715	-1.52609	2862	86	RFX1	6
GO_STEROID_HYDROXYLASE_ACTIVITY	0.00364076	0.241012	-0.69449	-1.51831	3330	31	SOX9	8
GO_CELL_KILLING	0.00364184	0.241012	-0.552394	-1.35219	3624	128	SOX9	6
GO_CYTOSOLIC_RIBOSOME	0.00364662	0.341346	-0.534419	-1.49864	2960	108	RFX1	8
GO_PHOSPHOLIPASE_C_ACTIVATING_G_PROTEIN_COUPLED_RECEPTOR_SIGNALING_PATHWAY	0.00364683	0.290262	-0.575308	-1.47674	3300	94	RELA	9
GO_POTASSIUM_CHANNEL_ACTIVITY	0.00365153	0.337906	-0.553029	-1.44902	3399	116	BACH2	11
GO_EMBRYONIC_PLACENTA_DEVELOPMENT	0.00365219	0.607452	0.522391	1.53262	1225	84	TP53	3
GO_ACTIVE_TRANSMEMBRANE_TRANSPORTER_ACTIVITY	0.0036528	0.555557	-0.476237	-1.29826	3637	334	ETV6	7
GO_POSTSYNAPTIC_SPECIALIZATION_MEMBRANE	0.00367353	0.241012	-0.572283	-1.38485	3634	99	SOX9	3
GO_BONE_MORPHOGENESIS	0.00367656	0.246035	-0.572913	-1.4426	3488	103	ZNF362	7
GO_T_CELL_ACTIVATION_INVOLVED_IN_IMMUNE_RESPONSE	0.00367762	0.256361	-0.581537	-1.52854	2964	80	ZNF460	9
GO_EMBRYONIC_SKELETAL_SYSTEM_DEVELOPMENT	0.00368251	0.341346	0.43462	1.44903	640	122	RFX1	1
GO_MONOCYTE_CHEMOTAXIS	0.00368702	0.536381	0.526001	1.61315	621	52	HMBOX1	6
GO_OLFACTORY_RECEPTOR_ACTIVITY	0.00369905	0.287838	-0.549204	-1.46135	3338	119	RFX7	24
GO_POSITIVE_REGULATION_OF_ALPHA_BETA_T_CELL_ACTIVATION	0.00370128	0.495637	-0.626121	-1.53683	3054	59	ETV5	19
GO_REGULATION_OF_NEUROTRANSMITTER_LEVELS	0.00371927	0.0676241	-0.473803	-1.29063	3712	312	RBBP5	5
GO_SUPEROXIDE_ANION_GENERATION	0.00372722	0.0676241	-0.691435	-1.56619	3114	30	RBBP5	6
GO_SENSORY_PERCEPTION_OF_CHEMICAL_STIMULUS	0.00372827	0.341346	-0.475451	-1.41271	3292	202	RFX1	19
GO_ADAPTIVE_IMMUNE_RESPONSE	0.00373502	0.290262	-0.472551	-1.30245	3709	351	RELA	13
GO_RESPONSE_TO_FUNGUS	0.00374441	0.0676241	-0.678506	-1.55923	3166	33	RBBP5	2
GO_REGULATION_OF_SIGNALING_RECEPTOR_ACTIVITY	0.00374503	0.33465	-0.475358	-1.21647	3744	494	ZCCHC14	21
GO_BONE_MINERALIZATION	0.00375125	0.246112	-0.568127	-1.43524	3573	108	ZNF362	3
GO_INTRINSIC_COMPONENT_OF_PRESYNAPTIC_MEMBRANE	0.00375767	0.192369	-0.58355	-1.46651	3505	84	ZMIZ1	6
GO_REGULATION_OF_ADAPTIVE_IMMUNE_RESPONSE	0.00375914	0.0676241	-0.524523	-1.39341	3679	146	RBBP5	7
GO_INTERLEUKIN_1_SECRETION	0.00376612	0.341346	-0.624327	-1.58327	2768	50	RFX1	3
GO_MUSCLE_FILAMENT_SLIDING	0.00377683	0.470372	-0.673659	-1.55933	3084	39	EP300	13
GO_CATION_CHANNEL_ACTIVITY	0.00378154	0.33465	-0.49991	-1.2704	3779	303	ZCCHC14	14
GO_PASSIVE_TRANSMEMBRANE_TRANSPORTER_ACTIVITY	0.00379217	0.577765	-0.480601	-1.23215	3791	432	ATF7	17
GO_LIGAND_GATED_CATION_CHANNEL_ACTIVITY	0.00379449	0.192369	-0.567719	-1.44605	3593	99	ZMIZ1	12
GO_REGIONALIZATION	0.00379559	0.470372	-0.476447	-1.30788	3768	324	EP300	5
GO_MYELOID_LEUKOCYTE_MIGRATION	0.00379881	0.577765	-0.532632	-1.34021	3776	177	ATF7	4
GO_NEGATIVE_REGULATION_OF_ANIMAL_ORGAN_MORPHOGENESIS	0.00380318	0.337906	-0.697882	-1.57123	3025	32	BACH2	3
GO_MEMBRANE_DEPOLARIZATION_DURING_ACTION_POTENTIAL	0.00383283	0.385166	-0.671528	-1.53563	3363	36	TBP	5
GO_MYELOID_LEUKOCYTE_MIGRATION	0.00383754	0.337906	0.373188	1.33534	131	177	BACH2	4
GO_POSITIVE_REGULATION_OF_PROTEIN_BINDING	0.00384355	0.247317	0.386979	1.42475	50	91	SOX9	1
GO_SYNAPTONEMAL_STRUCTURE	0.00384829	0.261698	-0.669842	-1.59168	2827	39	ZNF460	6
GO_ACTIN_FILAMENT_BASED_MOVEMENT	0.00384865	0.0685633	-0.528727	-1.3998	3753	137	RBBP5	11
GO_COLUMNAR_CUBOIDAL_EPITHELIAL_CELL_DIFFERENTIATION	0.00385037	0.444253	-0.547808	-1.48963	3215	106	KLF16	9
GO_DEVELOPMENTAL_CELL_GROWTH	0.00385233	0.0685633	-0.496763	-1.34022	3823	214	RBBP5	3
GO_SYNAPSIS	0.00389985	0.495637	-0.658329	-1.55768	3105	45	ETV5	3
GO_CD4_POSITIVE_ALPHA_BETA_T_CELL_ACTIVATION	0.00390999	0.408074	-0.575492	-1.51776	3223	81	SMARCA4	11
GO_NEGATIVE_REGULATION_OF_CELL_ADHESION	0.00391061	0.261698	-0.473553	-1.37561	3640	248	ZNF460	2
GO_SPERM_EGG_RECOGNITION	0.00391152	0.33465	-0.642941	-1.49007	3616	51	ZCCHC14	6
GO_SODIUM_ION_TRANSMEMBRANE_TRANSPORTER_ACTIVITY	0.00391382	0.385166	-0.532234	-1.37855	3856	143	TBP	8
GO_CELL_ADHESION_MEDIATED_BY_INTEGRIN	0.0039206	0.504551	-0.612912	-1.52528	3258	66	MLXIP	4
GO_DETECTION_OF_CHEMICAL_STIMULUS_INVOLVED_IN_SENSORY_PERCEPTION_OF_TASTE	0.00392803	0.607452	0.646879	1.65943	1510	38	TP53	12
GO_ALPHA_BETA_T_CELL_ACTIVATION	0.00393603	0.495637	-0.543701	-1.44497	3581	127	ETV5	10
GO_TETRAPYRROLE_BINDING	0.00394031	0.495637	-0.541509	-1.4419	3595	130	ETV5	9
GO_MUSCLE_CELL_DIFFERENTIATION	0.00395551	0.0700272	-0.471099	-1.28419	3949	323	RBBP5	3
GO_ACTIN_FILAMENT	0.0039573	0.300934	-0.568015	-1.48391	3484	97	RFX7	1
GO_DELAYED_RECTIFIER_POTASSIUM_CHANNEL_ACTIVITY	0.00396494	0.19801	-0.695798	-1.55109	3303	31	ZMIZ1	4
GO_STEROID_HYDROXYLASE_ACTIVITY	0.00397652	0.33465	-0.700784	-1.52835	3478	31	ZCCHC14	8
GO_POSITIVE_REGULATION_OF_TYROSINE_PHOSPHORYLATION_OF_STAT_PROTEIN	0.00397718	0.341346	-0.610573	-1.57041	2955	55	RFX1	11
GO_SENSORY_PERCEPTION_OF_SMELL	0.00397941	0.554797	-0.519599	-1.43145	3723	141	HMBOX1	22
GO_PATHWAY_RESTRICTED_SMAD_PROTEIN_PHOSPHORYLATION	0.00399071	0.342382	-0.618536	-1.52236	3448	61	BACH2	1
GO_INTERMEDIATE_FILAMENT_CYTOSKELETON	0.003994	0.607452	-0.521021	-1.47865	2778	125	TP53	4
GO_POSITIVE_REGULATION_OF_CELL_CELL_ADHESION	0.0040006	0.33465	-0.512655	-1.29686	3994	240	ZCCHC14	11
GO_ENDOPEPTIDASE_REGULATOR_ACTIVITY	0.00401597	0.263479	-0.510657	-1.43614	3539	156	ZNF460	20
GO_STRIATED_MUSCLE_CELL_DIFFERENTIATION	0.0040166	0.341346	-0.457765	-1.3811	3643	251	RFX1	4
GO_OXYGEN_BINDING	0.00401919	0.258619	-0.700399	-1.54844	3340	32	ZNF362	12
GO_T_CELL_DIFFERENTIATION_INVOLVED_IN_IMMUNE_RESPONSE	0.00402464	0.408074	-0.605595	-1.54554	3201	62	SMARCA4	7
GO_REGULATION_OF_LEUKOCYTE_MEDIATED_IMMUNITY	0.00402466	0.800813	-0.521751	-1.30712	4019	185	HCFC1	10
GO_POSITIVE_REGULATION_OF_CELL_ADHESION	0.00402779	0.198191	-0.470988	-1.26848	4023	382	ZMIZ1	10
GO_NEGATIVE_REGULATION_OF_HYDROLASE_ACTIVITY	0.00403267	0.0710174	-0.45853	-1.25503	4030	408	RBBP5	5
GO_DEFENSE_RESPONSE_TO_VIRUS	0.00404799	0.341346	-0.471208	-1.40421	3592	210	RFX1	4
GO_REGULATION_OF_SIGNALING_RECEPTOR_ACTIVITY	0.0040579	0.290262	-0.453563	-1.2583	4050	494	RELA	21
GO_SENSORY_PERCEPTION_OF_CHEMICAL_STIMULUS	0.00406719	0.290262	-0.507251	-1.37149	3946	202	RELA	19
GO_TRANSPORTER_COMPLEX	0.0040681	0.256827	-0.492371	-1.23568	4067	327	SOX9	7
GO_REGULATION_OF_MUSCLE_SYSTEM_PROCESS	0.00408454	0.0715543	-0.493291	-1.33243	4057	222	RBBP5	1
GO_STEROID_METABOLIC_PROCESS	0.0040878	0.290262	-0.483206	-1.32498	4037	291	RELA	4
GO_REGULATION_OF_HUMORAL_IMMUNE_RESPONSE	0.00408911	0.495637	-0.616671	-1.52606	3404	63	ETV5	8
GO_MULTI_MULTICELLULAR_ORGANISM_PROCESS	0.00409418	0.341346	-0.469942	-1.40185	3639	213	RFX1	4
GO_GATED_CHANNEL_ACTIVITY	0.00409682	0.566741	-0.47601	-1.29703	4078	327	ETV6	16
GO_ACTIN_MEDIATED_CELL_CONTRACTION	0.00410467	0.305205	-0.550076	-1.45947	3690	115	RFX7	15
GO_CYTOKINE_BINDING	0.00410775	0.48709	-0.53857	-1.45722	3726	118	TCF7L2	9
GO_ACTIN_FILAMENT_BASED_MOVEMENT	0.0041085	0.601008	-0.526639	-1.43826	3734	137	SMARCB1	11
GO_SENSORY_PERCEPTION_OF_PAIN	0.00412229	0.566741	0.435174	1.46119	309	94	ETV6	4
GO_POSITIVE_REGULATION_OF_ALPHA_BETA_T_CELL_ACTIVATION	0.00413126	0.601008	-0.615381	-1.53933	3368	59	SMARCB1	19
GO_NEGATIVE_REGULATION_OF_AXON_EXTENSION	0.00413875	0.424309	-0.657804	-1.43897	4048	42	POLR2A	11
GO_NEGATIVE_REGULATION_OF_DEVELOPMENTAL_GROWTH	0.00413956	0.424309	-0.576479	-1.32697	4134	104	POLR2A	4
GO_POSITIVE_REGULATION_OF_ALPHA_BETA_T_CELL_ACTIVATION	0.00414415	0.290262	-0.622947	-1.52173	3541	59	RELA	19
GO_POSITIVE_REGULATION_OF_LEUKOCYTE_MEDIATED_IMMUNITY	0.00414722	0.0720406	-0.536829	-1.41185	4017	122	RBBP5	10
GO_POSITIVE_REGULATION_OF_LYMPHOCYTE_DIFFERENTIATION	0.00414759	0.495637	-0.577883	-1.48666	3613	89	ETV5	11
GO_REGULATION_OF_DNA_DAMAGE_RESPONSE_SIGNAL_TRANSDUCTION_BY_P53_CLASS_MEDIATOR	0.00417116	0.0720406	-0.683888	-1.55692	3500	31	RBBP5	1
GO_RESPONSE_TO_ESTROGEN	0.00417689	0.0720406	-0.592506	-1.48822	3848	68	RBBP5	3
GO_POSITIVE_REGULATION_OF_LYMPHOCYTE_ACTIVATION	0.00419737	0.342546	-0.508712	-1.28853	4192	254	ZCCHC14	10
GO_REGULATION_OF_LEUKOCYTE_PROLIFERATION	0.00419819	0.520264	-0.501076	-1.37995	3990	209	MLXIP	11
GO_POSITIVE_REGULATION_OF_B_CELL_MEDIATED_IMMUNITY	0.00420969	0.269033	-0.683071	-1.59441	3055	35	ZNF460	2
GO_SYNAPTIC_VESICLE_MEMBRANE	0.00421319	0.563893	-0.54688	-1.46822	3811	103	HMBOX1	2
GO_PITUITARY_GLAND_DEVELOPMENT	0.00422164	0.48709	-0.656352	-1.5691	3334	41	TCF7L2	5
GO_POSITIVE_REGULATION_OF_LEUKOCYTE_PROLIFERATION	0.00422811	0.449174	-0.52586	-1.45924	3631	130	KLF16	12
GO_POSITIVE_REGULATION_OF_LIPASE_ACTIVITY	0.00423423	0.290262	-0.61349	-1.51309	3656	64	RELA	3
GO_LIGAND_GATED_ION_CHANNEL_ACTIVITY	0.00423447	0.566741	-0.540567	-1.41782	4039	131	ETV6	11
GO_POSITIVE_REGULATION_OF_LEUKOCYTE_PROLIFERATION	0.00423896	0.341346	-0.512448	-1.46516	3531	130	RFX1	12
GO_LIGAND_GATED_CATION_CHANNEL_ACTIVITY	0.00423953	0.499491	-0.566096	-1.4597	3885	99	EP300	12
GO_CYTOKINE_PRODUCTION_INVOLVED_IN_INFLAMMATORY_RESPONSE	0.00425121	0.800813	-0.661389	-1.4965	3961	39	HCFC1	1
GO_LEUKOCYTE_PROLIFERATION	0.00425356	0.800813	-0.499	-1.26133	4252	265	HCFC1	10
GO_PEPTIDASE_REGULATOR_ACTIVITY	0.00426143	0.269033	-0.492234	-1.40613	3852	191	ZNF460	16
GO_NEUROEPITHELIAL_CELL_DIFFERENTIATION	0.00427352	0.449174	-0.633856	-1.56814	3221	50	KLF16	1
GO_LEUKOCYTE_MEDIATED_CYTOTOXICITY	0.00427585	0.264944	-0.569763	-1.37876	4230	99	SOX9	5
GO_RESPONSE_TO_VIRUS	0.00428468	0.341346	-0.446239	-1.35811	3949	290	RFX1	3
GO_VOLTAGE_GATED_POTASSIUM_CHANNEL_ACTIVITY	0.00429002	0.424309	-0.594651	-1.35577	4276	82	POLR2A	11
GO_PROTEIN_O_LINKED_GLYCOSYLATION	0.00429815	0.0737518	-0.555037	-1.43955	4101	99	RBBP5	5
GO_REGULATION_OF_AXON_GUIDANCE	0.00430079	0.354963	-0.657125	-1.54593	3552	43	BACH2	2
GO_AXON_EXTENSION	0.00431157	0.424309	-0.567095	-1.31094	4308	117	POLR2A	8
GO_COLLAGEN_CONTAINING_EXTRACELLULAR_MATRIX	0.00431733	0.498131	-0.462714	-1.30038	4266	374	ETV5	7
GO_POSITIVE_REGULATION_OF_LYMPHOCYTE_DIFFERENTIATION	0.00431962	0.39079	-0.562408	-1.50412	3423	89	CNOT6	11
GO_REGULATION_OF_LEUKOCYTE_PROLIFERATION	0.00432489	0.34455	-0.520271	-1.31193	4313	209	ZCCHC14	11
GO_OXIDOREDUCTASE_ACTIVITY_ACTING_ON_PAIRED_DONORS_WITH_INCORPORATION_OR_REDUCTION_OF_MOLECULAR_OXYGEN_NAD_P_H_AS_ONE_DONOR_AND_INCORPORATION_OF_ONE_ATOM_OF_OXYGEN	0.00433939	0.39079	-0.670599	-1.58988	3081	38	CNOT6	3
GO_SPERM_EGG_RECOGNITION	0.00434952	0.354963	-0.636627	-1.53264	3673	51	BACH2	6
GO_POSITIVE_REGULATION_OF_CHEMOTAXIS	0.00435565	0.209753	-0.543406	-1.40826	4205	127	ZMIZ1	3
GO_ANTIBIOTIC_CATABOLIC_PROCESS	0.00436407	0.290262	-0.656689	-1.54397	3587	44	RELA	11
GO_NEURON_FATE_SPECIFICATION	0.00436976	0.074598	-0.687503	-1.55728	3651	30	RBBP5	8
GO_PURINERGIC_RECEPTOR_SIGNALING_PATHWAY	0.00437992	0.266458	-0.686101	-1.50606	4019	32	SOX9	5
GO_L_AMINO_ACID_TRANSPORT	0.00439293	0.290262	0.502386	1.55018	613	62	RELA	2
GO_GROWTH_PLATE_CARTILAGE_DEVELOPMENT	0.00440353	0.320309	-0.685335	-1.57144	3389	35	RFX7	3
GO_CYTOKINE_BINDING	0.0044087	0.39079	-0.532385	-1.46823	3635	118	CNOT6	9
GO_PROTEIN_SELF_ASSOCIATION	0.00442419	0.290262	-0.632417	-1.52801	3737	54	RELA	2
GO_POSITIVE_REGULATION_OF_CELL_CELL_ADHESION	0.00442421	0.209753	-0.496374	-1.32269	4393	240	ZMIZ1	11
GO_REGULATION_OF_CD4_POSITIVE_ALPHA_BETA_T_CELL_DIFFERENTIATION	0.00442428	0.56937	-0.652129	-1.53351	3741	44	ETV6	6
GO_SENSORY_PERCEPTION_OF_MECHANICAL_STIMULUS	0.00443815	0.39079	-0.504802	-1.43051	3810	158	CNOT6	9
GO_CHEMOKINE_PRODUCTION	0.00443818	0.601113	-0.599944	-1.4418	4237	76	ATF7	3
GO_STEROID_HORMONE_RECEPTOR_ACTIVITY	0.00444599	0.601113	-0.632747	-1.47686	4123	55	ATF7	4
GO_PRODUCTION_OF_MOLECULAR_MEDIATOR_OF_IMMUNE_RESPONSE	0.00446197	0.271467	-0.496521	-1.41227	4004	180	ZNF460	3
GO_POSITIVE_REGULATION_OF_RECEPTOR_SIGNALING_PATHWAY_VIA_STAT	0.00446224	0.271467	-0.582924	-1.52257	3571	76	ZNF460	10
GO_NEGATIVE_REGULATION_OF_HORMONE_SECRETION	0.00446821	0.355968	-0.61424	-1.51479	3869	62	BACH2	9
GO_CELLULAR_COMPONENT_ASSEMBLY_INVOLVED_IN_MORPHOGENESIS	0.00447083	0.341374	-0.532134	-1.48902	3618	106	RFX1	4
GO_CYTOKINE_BINDING	0.00447889	0.34852	-0.560846	-1.38534	4403	118	ZCCHC14	9
GO_REGULATION_OF_RECEPTOR_SIGNALING_PATHWAY_VIA_STAT	0.00448908	0.341374	-0.530987	-1.48742	3638	107	RFX1	8
GO_SERINE_TYPE_ENDOPEPTIDASE_INHIBITOR_ACTIVITY	0.00449128	0.601113	-0.593506	-1.43348	4308	81	ATF7	17
GO_POSITIVE_REGULATION_OF_T_CELL_PROLIFERATION	0.00449369	0.449174	-0.563736	-1.50427	3663	89	KLF16	11
GO_REGULATION_OF_TRANS_SYNAPTIC_SIGNALING	0.00449875	0.276636	-0.472155	-1.25326	4495	420	ZNF362	5
GO_MYOFIBRIL_ASSEMBLY	0.00450276	0.410753	-0.598271	-1.4701	4221	67	TBP	8
GO_POSITIVE_REGULATION_OF_LYMPHOCYTE_MEDIATED_IMMUNITY	0.00450304	0.0760487	-0.557228	-1.44192	4286	96	RBBP5	13
GO_SODIUM_ION_TRANSMEMBRANE_TRANSPORT	0.0045039	0.276636	-0.546735	-1.39992	4357	134	ZNF362	4
GO_DETECTION_OF_ABIOTIC_STIMULUS	0.00451306	0.410753	-0.538586	-1.3873	4426	128	TBP	11
GO_DOPAMINE_TRANSPORT	0.00451472	0.499491	-0.649393	-1.53835	3766	46	EP300	6
GO_REGULATION_OF_POTASSIUM_ION_TRANSPORT	0.00452494	0.0760487	-0.557949	-1.44263	4303	95	RBBP5	4
GO_SODIUM_ION_TRANSMEMBRANE_TRANSPORTER_ACTIVITY	0.00453004	0.3225	-0.528442	-1.42674	4176	143	RFX7	8
GO_T_HELPER_1_TYPE_IMMUNE_RESPONSE	0.00453162	0.501616	-0.673353	-1.55961	3542	39	ETV5	13
GO_REGULATION_OF_BLOOD_PRESSURE	0.00453897	0.0760487	-0.516802	-1.37678	4455	155	RBBP5	7
GO_NEUROTRANSMITTER_RECEPTOR_ACTIVITY	0.00454312	0.209753	-0.567214	-1.44134	4291	96	ZMIZ1	9
GO_REGULATION_OF_SUPEROXIDE_METABOLIC_PROCESS	0.00454565	0.0760487	-0.68643	-1.55485	3798	30	RBBP5	3
GO_CELL_MATURATION	0.00454722	0.276636	-0.530024	-1.37146	4452	165	ZNF362	3
GO_REGULATION_OF_CALCIUM_ION_IMPORT	0.00456182	0.499491	-0.686813	-1.55732	3661	34	EP300	1
GO_CELL_CELL_ADHESION_VIA_PLASMA_MEMBRANE_ADHESION_MOLECULES	0.00456433	0.545437	-0.483012	-1.34569	4417	264	MLXIP	10
GO_ENDOPEPTIDASE_REGULATOR_ACTIVITY	0.00457315	0.392353	-0.505068	-1.4297	3919	156	CNOT6	20
GO_PEPTIDYL_TYROSINE_AUTOPHOSPHORYLATION	0.0045753	0.209753	-0.674404	-1.53698	3880	36	ZMIZ1	2
GO_POSITIVE_REGULATION_OF_REGULATED_SECRETORY_PATHWAY	0.00457619	0.209753	-0.635022	-1.51193	4039	50	ZMIZ1	4
GO_NEURONAL_ACTION_POTENTIAL	0.00461069	0.275488	-0.677131	-1.49754	4256	34	SOX9	4
GO_COLUMNAR_CUBOIDAL_EPITHELIAL_CELL_DIFFERENTIATION	0.00462766	0.322587	-0.555419	-1.46305	4119	106	RFX7	9
GO_TRANSPORTER_COMPLEX	0.00462768	0.499491	-0.473399	-1.29978	4595	327	EP300	7
GO_CARDIAC_MUSCLE_CONTRACTION	0.00462817	0.0770441	-0.529233	-1.39772	4502	131	RBBP5	5
GO_REGULATION_OF_CYTOKINE_PRODUCTION_INVOLVED_IN_IMMUNE_RESPONSE	0.00464737	0.501616	-0.589373	-1.49543	3981	78	ETV5	3
GO_ACYLGLYCEROL_METABOLIC_PROCESS	0.00465091	0.360431	-0.610598	-1.54316	3712	56	MBTPS2	1
GO_REGULATION_OF_ADAPTIVE_IMMUNE_RESPONSE	0.00467252	0.278537	-0.513685	-1.43693	4085	146	ZNF460	7
GO_POSITIVE_REGULATION_OF_RESPONSE_TO_CYTOKINE_STIMULUS	0.00469296	0.348948	-0.606265	-1.55932	3487	55	RFX1	2
GO_DIGESTIVE_SYSTEM_PROCESS	0.00470808	0.360431	-0.557723	-1.49266	4000	89	MBTPS2	7
GO_CHEMOKINE_RECEPTOR_BINDING	0.00471075	0.281468	-0.64715	-1.51212	4117	48	ZNF362	12
GO_CONTRACTILE_FIBER	0.00471678	0.410753	-0.498265	-1.31221	4700	223	TBP	3
GO_NEGATIVE_REGULATION_OF_RESPONSE_TO_WOUNDING	0.00472147	0.0782081	-0.573446	-1.46212	4420	80	RBBP5	3
GO_NATURAL_KILLER_CELL_ACTIVATION	0.00472699	0.527217	-0.592597	-1.51619	3997	68	TCF7L2	13
GO_T_CELL_ACTIVATION	0.00474455	0.466919	-0.436615	-1.29517	4652	424	SMARCA4	6
GO_CHEMOKINE_RECEPTOR_BINDING	0.00474611	0.278537	-0.636255	-1.56178	3577	48	ZNF460	12
GO_PROTEIN_HOMOTRIMERIZATION	0.00476561	0.27975	-0.68415	-1.50178	4373	32	SOX9	1
GO_REGULATION_OF_T_HELPER_CELL_DIFFERENTIATION	0.00476762	0.800813	-0.678242	-1.50405	4372	33	HCFC1	10
GO_ENDOCYTIC_VESICLE_MEMBRANE	0.00477445	0.664285	0.439884	1.40048	1349	158	TP53	2
GO_RESPONSE_TO_GLUCAGON	0.00480169	0.0790333	-0.668744	-1.54354	4076	34	RBBP5	2
GO_ANCHORED_COMPONENT_OF_MEMBRANE	0.00480254	0.459123	-0.546832	-1.27498	4801	155	POLR2A	13
GO_BICARBONATE_TRANSPORT	0.00481511	0.578595	-0.661775	-1.53574	4022	40	ETV6	6
GO_G_PROTEIN_COUPLED_RECEPTOR_BINDING	0.00481853	0.0790333	-0.485245	-1.31391	4794	242	RBBP5	10
GO_MYOTUBE_DIFFERENTIATION	0.00481994	0.360431	-0.55343	-1.48655	4113	92	MBTPS2	1
GO_POSITIVE_REGULATION_OF_INFLAMMATORY_RESPONSE	0.00483146	0.278537	-0.530036	-1.45839	4126	122	ZNF460	9
GO_MONOSACCHARIDE_BIOSYNTHETIC_PROCESS	0.00484142	0.664285	-0.559576	-1.51698	3223	86	TP53	1
GO_HORMONE_METABOLIC_PROCESS	0.0048474	0.360431	-0.48415	-1.38831	4536	199	MBTPS2	6
GO_REGULATION_OF_RESPONSE_TO_BIOTIC_STIMULUS	0.00484841	0.449174	-0.522104	-1.44986	4168	131	KLF16	2
GO_POSITIVE_REGULATION_OF_REGULATED_SECRETORY_PATHWAY	0.00486916	0.307825	-0.63927	-1.52947	4073	50	RELA	4
GO_CYTOKINE_RECEPTOR_ACTIVITY	0.00487299	0.370569	-0.583512	-1.41785	4718	89	ZCCHC14	9
GO_DOPAMINE_SECRETION	0.00487325	0.50956	-0.685342	-1.55399	3911	34	EP300	7
GO_9PLUS2_MOTILE_CILIUM	0.00487372	0.281163	-0.58084	-1.39388	4796	85	SOX9	4
GO_REGULATION_OF_PHOSPHOLIPASE_C_ACTIVITY	0.00492771	0.307825	-0.659367	-1.54015	4026	42	RELA	2
GO_REGULATION_OF_HEART_RATE	0.00492925	0.410753	-0.564447	-1.42498	4745	93	TBP	9
GO_POSITIVE_CHEMOTAXIS	0.0049326	0.410753	0.4577	1.52293	347	61	TBP	2
GO_CARTILAGE_DEVELOPMENT_INVOLVED_IN_ENDOCHONDRAL_BONE_MORPHOGENESIS	0.00494046	0.334848	-0.647325	-1.54682	3941	46	RFX7	3
GO_NEUROTRANSMITTER_TRANSPORTER_ACTIVITY	0.00496328	0.664285	0.599454	1.60608	1844	48	TP53	2
GO_POSITIVE_REGULATION_OF_TRANSPORTER_ACTIVITY	0.00497176	0.278537	0.448546	1.45084	816	104	ZNF460	3
GO_SENSORY_PERCEPTION_OF_SMELL	0.00497233	0.361683	-0.501443	-1.44505	4189	141	RFX1	22
GO_CELL_CELL_JUNCTION	0.00499428	0.0815164	-0.452971	-1.24111	4992	438	RBBP5	1
GO_LENS_DEVELOPMENT_IN_CAMERA_TYPE_EYE	0.00499468	0.278537	-0.592616	-1.52674	3940	68	ZNF460	4
GO_REGULATION_OF_SMALL_MOLECULE_METABOLIC_PROCESS	0.00499774	0.363531	-0.451031	-1.32488	4859	320	MBTPS2	1
GO_SEMI_LUNAR_VALVE_DEVELOPMENT	0.00499976	0.477977	-0.669582	-1.57621	3707	36	SMARCA4	4
GO_POSITIVE_REGULATION_OF_ALPHA_BETA_T_CELL_ACTIVATION	0.00500546	0.578595	-0.615606	-1.50227	4389	59	ETV6	19
GO_G_PROTEIN_COUPLED_RECEPTOR_SIGNALING_PATHWAY_COUPLED_TO_CYCLIC_NUCLEOTIDE_SECOND_MESSENGER	0.00500626	0.307825	-0.499479	-1.35467	4878	216	RELA	14
GO_MALE_GAMETE_GENERATION	0.00501222	0.410753	-0.455822	-1.21905	5011	489	TBP	1
GO_PASSIVE_TRANSMEMBRANE_TRANSPORTER_ACTIVITY	0.00501472	0.578595	-0.45913	-1.2578	5007	432	ETV6	17
GO_REGULATION_OF_PEPTIDE_HORMONE_SECRETION	0.00502414	0.646568	-0.523831	-1.32073	5000	189	ATF7	5
GO_RECEPTOR_COMPLEX	0.00503602	0.285602	-0.481533	-1.21215	5035	390	SOX9	8
GO_PROTEIN_HETEROOLIGOMERIZATION	0.00504798	0.081993	-0.532542	-1.40126	4892	123	RBBP5	3
GO_REGULATION_OF_EPITHELIAL_CELL_DIFFERENTIATION	0.00508455	0.334848	-0.535667	-1.43489	4633	129	RFX7	3
GO_NEGATIVE_REGULATION_OF_VASCULATURE_DEVELOPMENT	0.00509546	0.307825	-0.553334	-1.43955	4691	110	RELA	11
GO_NEGATIVE_REGULATION_OF_BLOOD_VESSEL_ENDOTHELIAL_CELL_MIGRATION	0.00509965	0.082432	-0.683252	-1.54765	4261	30	RBBP5	1
GO_CYTOKINE_METABOLIC_PROCESS	0.00510958	0.449174	-0.542926	-1.47492	4261	105	KLF16	11
GO_POSITIVE_REGULATION_OF_NATURAL_KILLER_CELL_MEDIATED_IMMUNITY	0.00511667	0.42801	-0.685603	-1.58692	3574	33	CNOT6	11
GO_SMOOTH_MUSCLE_CONTRACTION	0.00511705	0.30038	-0.572187	-1.43426	4829	97	ZNF362	3
GO_POSITIVE_REGULATION_OF_CATION_CHANNEL_ACTIVITY	0.00513327	0.228388	-0.605281	-1.48206	4660	64	ZMIZ1	5
GO_RECEPTOR_REGULATOR_ACTIVITY	0.00515189	0.307825	-0.459117	-1.27007	5133	417	RELA	24
GO_REGULATION_OF_CATION_CHANNEL_ACTIVITY	0.00516153	0.228388	-0.519669	-1.36546	5059	165	ZMIZ1	4
GO_CELL_RECOGNITION	0.00517481	0.384776	-0.544789	-1.35648	5120	141	ZCCHC14	4
GO_CYTOKINE_BINDING	0.0051806	0.288905	-0.552761	-1.34854	5148	118	SOX9	9
GO_MYD88_DEPENDENT_TOLL_LIKE_RECEPTOR_SIGNALING_PATHWAY	0.00518752	0.228388	0.580951	1.66964	817	34	ZMIZ1	2
GO_POSITIVE_REGULATION_OF_LEUKOCYTE_PROLIFERATION	0.0051885	0.369377	-0.51838	-1.44005	4630	130	MBTPS2	12
GO_MULTICELLULAR_ORGANISMAL_MOVEMENT	0.00519112	0.362915	-0.608295	-1.55615	3841	53	RFX1	1
GO_CORECEPTOR_ACTIVITY	0.00520726	0.449174	-0.65817	-1.57334	3816	40	KLF16	4
GO_CARDIAC_CELL_DEVELOPMENT	0.00521446	0.477473	-0.595602	-1.35486	5194	78	POLR2A	8
GO_INTERFERON_GAMMA_PRODUCTION	0.00521559	0.449174	-0.549798	-1.48299	4310	98	KLF16	11
GO_LYMPHOCYTE_ACTIVATION_INVOLVED_IN_IMMUNE_RESPONSE	0.00522019	0.28634	-0.509006	-1.42704	4579	150	ZNF460	2
GO_CELLULAR_RESPONSE_TO_LIPOPROTEIN_PARTICLE_STIMULUS	0.00522709	0.800813	-0.687494	-1.50621	4750	30	HCFC1	2
GO_DNA_CATABOLIC_PROCESS	0.00522923	0.571863	0.606491	1.64832	1210	36	MLXIP	5
GO_NEGATIVE_CHEMOTAXIS	0.00523209	0.51487	-0.656304	-1.53543	4314	42	EP300	6
GO_SENSORY_PERCEPTION_OF_SMELL	0.00525258	0.585838	-0.530683	-1.39838	5040	141	ETV6	22
GO_SPECIFICATION_OF_ANIMAL_ORGAN_IDENTITY	0.00526253	0.409499	-0.682469	-1.551	4220	34	BACH2	2
GO_SERINE_TYPE_ENDOPEPTIDASE_INHIBITOR_ACTIVITY	0.00529784	0.432356	-0.568639	-1.50373	4144	81	CNOT6	17
GO_POSITIVE_REGULATION_OF_LEUKOCYTE_CELL_CELL_ADHESION	0.00533401	0.228826	-0.503427	-1.3349	5275	206	ZMIZ1	10
GO_TRANSMISSION_OF_NERVE_IMPULSE	0.00533425	0.228826	-0.59633	-1.47139	4880	69	ZMIZ1	8
GO_REGULATION_OF_NOTCH_SIGNALING_PATHWAY	0.00534275	0.687571	-0.555434	-1.47206	4758	90	HMBOX1	1
GO_SECONDARY_ALCOHOL_METABOLIC_PROCESS	0.00536057	0.362915	-0.557818	-1.51032	4181	80	RFX1	3
GO_POSITIVE_REGULATION_OF_ADAPTIVE_IMMUNE_RESPONSE	0.00538254	0.385006	-0.576779	-1.40646	5229	94	ZCCHC14	8
GO_NEGATIVE_REGULATION_OF_VASCULATURE_DEVELOPMENT	0.00538937	0.571863	-0.551461	-1.44948	4784	110	MLXIP	11
GO_MAIN_AXON	0.00539556	0.0867958	-0.586839	-1.47399	4971	68	RBBP5	4
GO_ORGANIC_HYDROXY_COMPOUND_TRANSPORT	0.00539992	0.334848	-0.489734	-1.35846	5187	223	RFX7	8
GO_POSITIVE_REGULATION_OF_PEPTIDYL_TYROSINE_PHOSPHORYLATION	0.00540804	0.385006	-0.530282	-1.3296	5377	171	ZCCHC14	9
GO_REGULATION_OF_SYNAPSE_ASSEMBLY	0.00541843	0.477473	-0.57093	-1.3151	5412	106	POLR2A	4
GO_ACYLGLYCEROL_HOMEOSTASIS	0.00542242	0.571863	-0.704043	-1.56189	4071	30	MLXIP	4
GO_CELL_CELL_ADHESION_MEDIATED_BY_CADHERIN	0.00542259	0.477473	-0.652319	-1.42697	5304	42	POLR2A	5
GO_EYE_PHOTORECEPTOR_CELL_DEVELOPMENT	0.00546569	0.334848	-0.691427	-1.56246	4158	32	RFX7	3
GO_DIGESTIVE_SYSTEM_PROCESS	0.00546806	0.701063	-0.562725	-1.47727	4713	89	SMARCB1	7
GO_REGULATION_OF_SODIUM_ION_TRANSMEMBRANE_TRANSPORT	0.0054691	0.571863	0.517671	1.54161	988	59	MLXIP	3
GO_MUSCLE_CELL_DEVELOPMENT	0.00547264	0.362915	-0.487735	-1.42259	4693	161	RFX1	2
GO_RIBOSOMAL_SUBUNIT	0.00547369	0.375714	-0.486933	-1.39015	5088	186	MBTPS2	9
GO_REGULATION_OF_PEPTIDE_SECRETION	0.00547689	0.321503	-0.456921	-1.26462	5459	429	RELA	11
GO_EXOGENOUS_PROTEIN_BINDING	0.00547871	0.287951	-0.588594	-1.51923	4330	69	ZNF460	7
GO_SKELETAL_SYSTEM_MORPHOGENESIS	0.00548547	0.334848	-0.489078	-1.35719	5272	225	RFX7	4
GO_ALPHA_BETA_T_CELL_DIFFERENTIATION	0.00548961	0.287951	-0.552971	-1.48256	4531	95	ZNF460	9
GO_CYTOKINE_RECEPTOR_BINDING	0.00549178	0.362915	-0.459989	-1.37828	4919	227	RFX1	12
GO_G_PROTEIN_COUPLED_RECEPTOR_BINDING	0.0054957	0.51487	-0.48956	-1.33195	5403	242	EP300	10
GO_NEUTRAL_LIPID_METABOLIC_PROCESS	0.00550209	0.375714	-0.531756	-1.45582	4813	111	MBTPS2	1
GO_HINDLIMB_MORPHOGENESIS	0.00551017	0.66652	-0.682091	-1.50469	4853	34	ATF7	7
GO_CELL_CELL_CONTACT_ZONE	0.00551652	0.0883171	-0.580451	-1.46593	5112	72	RBBP5	2
GO_NITRIC_OXIDE_BIOSYNTHETIC_PROCESS	0.00552212	0.334848	-0.603539	-1.50913	4614	65	RFX7	7
GO_REGULATION_OF_NITRIC_OXIDE_SYNTHASE_ACTIVITY	0.0055252	0.71105	0.617347	1.6142	2095	42	TP53	1
GO_SYNAPTIC_TRANSMISSION_GABAERGIC	0.00553113	0.287951	-0.644226	-1.56059	4124	44	ZNF460	5
GO_CYTOSOLIC_PART	0.00553158	0.362915	-0.458371	-1.37555	4968	232	RFX1	1
GO_CELL_CELL_ADHESION_VIA_PLASMA_MEMBRANE_ADHESION_MOLECULES	0.00553237	0.319161	-0.495223	-1.30242	5503	264	ZNF362	10
GO_MYELOID_LEUKOCYTE_MIGRATION	0.00556991	0.235911	-0.513289	-1.3529	5477	177	ZMIZ1	4
GO_REGULATION_OF_MAST_CELL_ACTIVATION	0.0055703	0.701063	-0.656608	-1.5542	4311	40	SMARCB1	2
GO_VENTRAL_SPINAL_CORD_DEVELOPMENT	0.00557979	0.321896	-0.653497	-1.53172	4574	43	RELA	5
GO_CYTOKINE_PRODUCTION_INVOLVED_IN_IMMUNE_RESPONSE	0.00559378	0.287951	-0.552557	-1.48145	4617	95	ZNF460	6
GO_SKELETAL_MUSCLE_CELL_DIFFERENTIATION	0.0055988	0.800813	-0.600361	-1.42734	5426	65	HCFC1	1
GO_ALPHA_ACTININ_BINDING	0.00559924	0.51487	-0.698086	-1.55204	4423	30	EP300	2
GO_REGULATION_OF_HORMONE_LEVELS	0.00560429	0.410753	-0.456567	-1.22034	5603	470	TBP	15
GO_CELL_FATE_SPECIFICATION	0.00562009	0.449174	-0.569684	-1.50131	4516	80	KLF16	6
GO_GLYCOPROTEIN_BIOSYNTHETIC_PROCESS	0.00562136	0.0890441	-0.465966	-1.27044	5613	326	RBBP5	1
GO_HORMONE_TRANSPORT	0.00562296	0.51487	-0.476803	-1.3055	5567	295	EP300	13
GO_REGULATION_OF_INSULIN_SECRETION	0.00563473	0.66652	-0.532277	-1.33559	5591	163	ATF7	6
GO_NEGATIVE_CHEMOTAXIS	0.00566164	0.394664	-0.656588	-1.48887	5127	42	ZCCHC14	6
GO_REGULATION_OF_BLOOD_CIRCULATION	0.00567716	0.410753	-0.484348	-1.28189	5668	271	TBP	4
GO_POSITIVE_REGULATION_OF_INTERLEUKIN_1_SECRETION	0.00568	0.410753	0.569579	1.66185	781	31	TBP	4
GO_ATPASE_ACTIVITY_COUPLED_TO_MOVEMENT_OF_SUBSTANCES	0.00568006	0.0890441	0.379085	1.37283	201	114	RBBP5	2
GO_ENDOCYTIC_VESICLE	0.00568326	0.0890441	-0.473393	-1.28701	5668	285	RBBP5	1
GO_REGULATION_OF_CALCIUM_ION_TRANSPORT	0.00568603	0.0890441	-0.486471	-1.31521	5652	229	RBBP5	1
GO_DELAYED_RECTIFIER_POTASSIUM_CHANNEL_ACTIVITY	0.00569499	0.0890441	-0.676307	-1.53966	4779	31	RBBP5	4
GO_DETECTION_OF_STIMULUS	0.00569541	0.542736	-0.460819	-1.29377	5621	361	ETV5	19
GO_REACTIVE_OXYGEN_SPECIES_BIOSYNTHETIC_PROCESS	0.00569886	0.334848	-0.557743	-1.45983	5030	99	RFX7	2
GO_EXTRACELLULAR_MATRIX_STRUCTURAL_CONSTITUENT_CONFERRING_TENSILE_STRENGTH	0.00570013	0.334848	-0.658575	-1.54737	4478	41	RFX7	5
GO_PHOSPHATIDYLCHOLINE_METABOLIC_PROCESS	0.00570423	0.334848	-0.68254	-1.55764	4373	34	RFX7	2
GO_REGULATION_OF_NEURONAL_SYNAPTIC_PLASTICITY	0.00571438	0.324073	-0.635895	-1.49676	5032	51	ZNF362	2
GO_LIPID_HOMEOSTASIS	0.00572559	0.51487	-0.541	-1.41858	5361	122	EP300	5
GO_HORMONE_BIOSYNTHETIC_PROCESS	0.00572983	0.378357	-0.566167	-1.49505	4791	79	MBTPS2	11
GO_POSITIVE_REGULATION_OF_INTERLEUKIN_10_PRODUCTION	0.00573374	0.542736	-0.697609	-1.55796	4355	31	ETV5	4
GO_REGULATION_OF_ACTIN_CYTOSKELETON_REORGANIZATION	0.00575749	0.437831	-0.679923	-1.54522	4617	34	BACH2	7
GO_REGULATION_OF_HEART_RATE	0.00576695	0.378357	-0.548424	-1.47476	4928	93	MBTPS2	9
GO_MOLECULAR_CARRIER_ACTIVITY	0.00577685	0.449174	-0.666077	-1.5722	4195	37	KLF16	2
GO_I_BAND	0.00579061	0.410753	-0.530709	-1.37013	5690	134	TBP	3
GO_SARCOMERE_ORGANIZATION	0.00579714	0.366006	-0.624058	-1.56229	4220	46	RFX1	6
GO_POSITIVE_REGULATION_OF_CHEMOTAXIS	0.00579746	0.366006	-0.507984	-1.44905	4815	127	RFX1	3
GO_ACROSOMAL_VESICLE	0.00584691	0.244547	-0.557651	-1.42255	5546	101	ZMIZ1	7
GO_PHOTOTRANSDUCTION	0.00585351	0.542736	-0.625682	-1.51835	4774	54	ETV5	9
GO_NEGATIVE_REGULATION_OF_RESPONSE_TO_EXTERNAL_STIMULUS	0.0058686	0.0912683	-0.468868	-1.27667	5857	306	RBBP5	7
GO_T_HELPER_1_TYPE_IMMUNE_RESPONSE	0.00587981	0.410753	-0.651873	-1.50667	5206	39	TBP	13
GO_POSITIVE_REGULATION_OF_CD4_POSITIVE_ALPHA_BETA_T_CELL_ACTIVATION	0.0058843	0.701063	-0.68093	-1.56358	4446	33	SMARCB1	20
GO_RHYTHMIC_BEHAVIOR	0.0058918	0.0912683	-0.64673	-1.52169	5089	39	RBBP5	7
GO_B_CELL_MEDIATED_IMMUNITY	0.00589396	0.298806	-0.540042	-1.46357	4932	105	ZNF460	4
GO_ALPHA_BETA_T_CELL_PROLIFERATION	0.00590309	0.701063	-0.68915	-1.56594	4426	31	SMARCB1	8
GO_INTERLEUKIN_1_BETA_SECRETION	0.00590799	0.366076	-0.633319	-1.56829	4267	43	RFX1	3
GO_HOMOLOGOUS_CHROMOSOME_SEGREGATION	0.00591971	0.542736	-0.625398	-1.51766	4828	54	ETV5	2
GO_MUSCLE_FILAMENT_SLIDING	0.00592357	0.701063	-0.658502	-1.55277	4570	39	SMARCB1	13
GO_MESODERMAL_CELL_DIFFERENTIATION	0.00592557	0.449174	-0.690017	-1.5809	4214	31	KLF16	8
GO_CELL_CELL_ADHESION_VIA_PLASMA_MEMBRANE_ADHESION_MOLECULES	0.005936	0.509278	-0.514489	-1.2148	5935	264	POLR2A	10
GO_POSITIVE_REGULATION_OF_CD4_POSITIVE_ALPHA_BETA_T_CELL_ACTIVATION	0.00594508	0.800813	-0.672621	-1.49158	5452	33	HCFC1	20
GO_PROTEIN_DNA_COMPLEX	0.0059453	0.410753	0.335847	1.28707	39	185	TBP	2
GO_SIGNAL_RELEASE	0.00594699	0.51487	-0.455409	-1.25773	5932	431	EP300	10
GO_SOLUTE_CATION_SYMPORTER_ACTIVITY	0.00597162	0.64455	-0.560703	-1.43802	5539	97	ETV6	3
GO_SUPEROXIDE_ANION_GENERATION	0.0059759	0.333256	-0.699119	-1.53069	4927	30	ZNF362	6
GO_MOTILE_CILIUM	0.00599964	0.247837	-0.51752	-1.35942	5879	164	ZMIZ1	6
GO_MACROPHAGE_DIFFERENTIATION	0.00601207	0.478962	-0.661584	-1.56851	4269	38	CNOT6	6
GO_REGULATION_OF_CD4_POSITIVE_ALPHA_BETA_T_CELL_ACTIVATION	0.00601674	0.66652	-0.62594	-1.46097	5580	55	ATF7	12
GO_ADENYLATE_CYCLASE_INHIBITING_G_PROTEIN_COUPLED_RECEPTOR_SIGNALING_PATHWAY	0.00602865	0.326468	-0.586285	-1.39719	5904	76	SOX9	8
GO_POSTSYNAPSE_ORGANIZATION	0.00603042	0.0925941	-0.510147	-1.36053	5925	159	RBBP5	1
GO_POSITIVE_REGULATION_OF_RECEPTOR_SIGNALING_PATHWAY_VIA_STAT	0.00603273	0.0925941	-0.573412	-1.45542	5621	76	RBBP5	10
GO_REGULATION_OF_SODIUM_ION_TRANSPORT	0.00603793	0.301412	0.472689	1.48158	1145	83	ZNF460	3
GO_POSITIVE_REGULATION_OF_CD4_POSITIVE_ALPHA_BETA_T_CELL_ACTIVATION	0.00607413	0.344349	-0.684872	-1.54315	4815	33	RELA	20
GO_CELL_KILLING	0.00607616	0.701063	-0.525147	-1.4264	5479	128	SMARCB1	6
GO_NEGATIVE_REGULATION_OF_BLOOD_PRESSURE	0.00607825	0.248022	-0.654496	-1.51372	5221	40	ZMIZ1	4
GO_ACTIN_MEDIATED_CELL_CONTRACTION	0.00607857	0.410753	-0.542171	-1.38804	5929	115	TBP	15
GO_HOMOTYPIC_CELL_CELL_ADHESION	0.00611433	0.800813	-0.586299	-1.40747	5969	74	HCFC1	2
GO_CARDIAC_CONDUCTION	0.0061184	0.0934802	-0.519179	-1.37615	5974	140	RBBP5	1
GO_STEROID_HYDROXYLASE_ACTIVITY	0.00611875	0.335629	-0.69414	-1.52739	5066	31	ZNF362	8
GO_DETECTION_OF_ABIOTIC_STIMULUS	0.00612362	0.603155	-0.534698	-1.42402	5535	128	MLXIP	11
GO_LEUKOCYTE_PROLIFERATION	0.00612719	0.542736	-0.478321	-1.32859	5955	265	ETV5	10
GO_BILE_ACID_BIOSYNTHETIC_PROCESS	0.00612719	0.653975	-0.667929	-1.55764	4736	35	TCF7L2	3
GO_EXCRETION	0.00612822	0.542736	-0.608712	-1.50334	5091	62	ETV5	12
GO_SODIUM_ION_HOMEOSTASIS	0.00614827	0.51487	-0.641538	-1.51974	5129	46	EP300	13
GO_POSITIVE_REGULATION_OF_NITRIC_OXIDE_BIOSYNTHETIC_PROCESS	0.00616376	0.542736	-0.671795	-1.54349	4786	37	ETV5	11
GO_MONOVALENT_INORGANIC_CATION_HOMEOSTASIS	0.00616518	0.410753	-0.523712	-1.35737	6078	145	TBP	8
GO_POSITIVE_REGULATION_OF_CYTOSOLIC_CALCIUM_ION_CONCENTRATION_INVOLVED_IN_PHOSPHOLIPASE_C_ACTIVATING_G_PROTEIN_COUPLED_SIGNALING_PATHWAY	0.00617487	0.301412	-0.693349	-1.5759	4402	30	ZNF460	5
GO_NOTCH_SIGNALING_PATHWAY	0.00618259	0.0936802	-0.501219	-1.34358	6104	179	RBBP5	3
GO_NEGATIVE_REGULATION_OF_CELL_ACTIVATION	0.00618299	0.449174	-0.491996	-1.39931	5513	174	KLF16	1
GO_REGULATION_OF_HORMONE_LEVELS	0.0061851	0.344349	-0.451033	-1.25028	6171	470	RELA	15
GO_INSULIN_SECRETION_INVOLVED_IN_CELLULAR_RESPONSE_TO_GLUCOSE_STIMULUS	0.0061878	0.51487	-0.608469	-1.49368	5355	61	EP300	5
GO_HETEROPHILIC_CELL_CELL_ADHESION_VIA_PLASMA_MEMBRANE_CELL_ADHESION_MOLECULES	0.00620674	0.0936802	-0.628241	-1.50621	5456	45	RBBP5	3
GO_NITRIC_OXIDE_BIOSYNTHETIC_PROCESS	0.00621208	0.449174	-0.591369	-1.51784	4852	65	KLF16	7
GO_STRIATED_MUSCLE_CELL_DIFFERENTIATION	0.00621548	0.0936802	-0.479292	-1.29906	6188	251	RBBP5	4
GO_ENDOTHELIAL_CELL_MIGRATION	0.00622905	0.449174	-0.486651	-1.39124	5601	186	KLF16	3
GO_RAB_PROTEIN_SIGNAL_TRANSDUCTION	0.00624625	0.326468	-0.589306	-1.40051	6105	73	SOX9	1
GO_STRUCTURAL_CONSTITUENT_OF_MUSCLE	0.00625565	0.603155	-0.653192	-1.53449	4915	43	MLXIP	5
GO_CGMP_MEDIATED_SIGNALING	0.00625767	0.66652	-0.690176	-1.50348	5454	31	ATF7	4
GO_HETEROTYPIC_CELL_CELL_ADHESION	0.00625921	0.301412	-0.609982	-1.53083	4812	56	ZNF460	5
GO_NEURON_PROJECTION_EXTENSION	0.00626156	0.523779	-0.54076	-1.26213	6260	161	POLR2A	4
GO_CELL_CELL_ADHESION_MEDIATOR_ACTIVITY	0.00626843	0.0940546	-0.618448	-1.4984	5566	49	RBBP5	2
GO_ADENYLATE_CYCLASE_ACTIVATING_G_PROTEIN_COUPLED_RECEPTOR_SIGNALING_PATHWAY	0.00628111	0.326468	-0.547158	-1.33679	6246	122	SOX9	4
GO_REGULATION_OF_CD4_POSITIVE_ALPHA_BETA_T_CELL_ACTIVATION	0.00629132	0.541406	-0.609054	-1.52901	4925	55	SMARCA4	12
GO_REGULATION_OF_NEUROTRANSMITTER_LEVELS	0.00629457	0.449174	-0.449521	-1.32573	5977	312	KLF16	5
GO_SOLUTE_SODIUM_SYMPORTER_ACTIVITY	0.0062981	0.658545	-0.594832	-1.47492	5619	68	ETV6	1
GO_REGULATION_OF_BONE_MINERALIZATION	0.00630461	0.340246	-0.602341	-1.46316	5740	68	ZNF362	3
GO_SENSORY_PERCEPTION_OF_CHEMICAL_STIMULUS	0.00630602	0.0941961	-0.49265	-1.32652	6249	202	RBBP5	19
GO_RECEPTOR_REGULATOR_ACTIVITY	0.00630801	0.326468	-0.476258	-1.2001	6307	417	SOX9	24
GO_POSITIVE_REGULATION_OF_LYMPHOCYTE_DIFFERENTIATION	0.00631114	0.653975	-0.557067	-1.46827	5529	89	TCF7L2	11
GO_REGULATION_OF_DIGESTIVE_SYSTEM_PROCESS	0.00633139	0.541406	0.605173	1.64291	1669	34	SMARCA4	8
GO_CYTOKINE_BINDING	0.00633683	0.449174	-0.526291	-1.44696	5371	118	KLF16	9
GO_REGULATION_OF_ALPHA_BETA_T_CELL_ACTIVATION	0.00634203	0.326468	-0.572509	-1.37658	6249	88	SOX9	10
GO_POSITIVE_REGULATION_OF_CELL_KILLING	0.0063424	0.493527	-0.604445	-1.52937	4745	58	CNOT6	12
GO_RECEPTOR_REGULATOR_ACTIVITY	0.00636007	0.301412	-0.433627	-1.28977	6183	417	ZNF460	24
GO_SECRETORY_GRANULE_MEMBRANE	0.00636179	0.449174	-0.456193	-1.3387	5987	282	KLF16	4
GO_INSULIN_SECRETION_INVOLVED_IN_CELLULAR_RESPONSE_TO_GLUCOSE_STIMULUS	0.00636241	0.761071	-0.595903	-1.53937	4090	61	TP53	5
GO_RECEPTOR_REGULATOR_ACTIVITY	0.00636879	0.761071	-0.413431	-1.30083	5236	417	TP53	24
GO_ACTININ_BINDING	0.00637316	0.51487	-0.664	-1.53103	5188	38	EP300	3
GO_RESPONSE_TO_ELECTRICAL_STIMULUS	0.00638186	0.449174	-0.652487	-1.55976	4677	40	KLF16	2
GO_REGULATION_OF_LEUKOCYTE_MEDIATED_IMMUNITY	0.00639194	0.094767	-0.498244	-1.33728	6318	185	RBBP5	10
GO_CELLULAR_RESPONSE_TO_KETONE	0.00640088	0.094767	-0.555812	-1.43112	6059	90	RBBP5	1
GO_POTASSIUM_ION_TRANSMEMBRANE_TRANSPORTER_ACTIVITY	0.00640969	0.256633	-0.522124	-1.36653	6257	152	ZMIZ1	13
GO_KERATINIZATION	0.00643169	0.410753	-0.566187	-1.42119	6157	86	TBP	4
GO_CLATHRIN_COATED_ENDOCYTIC_VESICLE	0.00643234	0.410753	0.465824	1.52447	518	55	TBP	3
GO_STEROL_HOMEOSTASIS	0.00644203	0.344349	-0.586243	-1.47167	5676	75	RELA	5
GO_OXYGEN_BINDING	0.00644911	0.541406	-0.679777	-1.56865	4712	32	SMARCA4	12
GO_RIBOSOMAL_SUBUNIT	0.00644984	0.653975	-0.492225	-1.37528	6132	186	TCF7L2	9
GO_NEGATIVE_REGULATION_OF_PROTEOLYSIS	0.00645132	0.095093	-0.467334	-1.27268	6439	308	RBBP5	3
GO_REGULATION_OF_SIGNALING_RECEPTOR_ACTIVITY	0.00645483	0.603155	-0.442225	-1.25593	6416	494	MLXIP	21
GO_INTESTINAL_ABSORPTION	0.0064608	0.422234	-0.685013	-1.50069	5674	32	ZCCHC14	7
GO_ORGANIC_ANION_TRANSMEMBRANE_TRANSPORTER_ACTIVITY	0.00646594	0.410753	-0.503258	-1.31939	6427	192	TBP	2
GO_REGULATION_OF_HORMONE_SECRETION	0.00647322	0.344349	-0.487886	-1.32924	6344	241	RELA	11
GO_LUNG_EPITHELIUM_DEVELOPMENT	0.00647332	0.256633	-0.665579	-1.51687	5490	36	ZMIZ1	3
GO_TYROSINE_PHOSPHORYLATION_OF_STAT_PROTEIN	0.00647536	0.388834	-0.573382	-1.51681	4934	67	RFX1	9
GO_INTRINSIC_COMPONENT_OF_POSTSYNAPTIC_MEMBRANE	0.00648356	0.344349	-0.541313	-1.41797	6022	120	RELA	12
GO_OLFACTORY_RECEPTOR_ACTIVITY	0.00648481	0.417272	0.411137	1.39536	759	119	MBTPS2	24
GO_ACROSOMAL_VESICLE	0.00648942	0.603155	-0.555981	-1.44973	5699	101	MLXIP	7
GO_VITAMIN_TRANSPORT	0.00649404	0.449174	0.613711	1.64257	1824	34	KLF16	2
GO_SERINE_HYDROLASE_ACTIVITY	0.00650119	0.422234	-0.531148	-1.32935	6457	162	ZCCHC14	4
GO_POSITIVE_REGULATION_OF_BLOOD_CIRCULATION	0.00650791	0.659863	0.482034	1.51232	788	60	ETV6	4
GO_SERINE_TYPE_ENDOPEPTIDASE_INHIBITOR_ACTIVITY	0.00651198	0.51487	-0.577184	-1.46085	5835	81	EP300	17
GO_PHOTORECEPTOR_CELL_DEVELOPMENT	0.00652036	0.370395	-0.649209	-1.53608	5154	43	RFX7	1
GO_REGULATION_OF_HORMONE_SECRETION	0.00652507	0.66652	-0.504788	-1.28083	6513	241	ATF7	11
GO_RETINOL_METABOLIC_PROCESS	0.0065271	0.388834	-0.665987	-1.5764	4577	33	RFX1	5
GO_REGULATION_OF_CD4_POSITIVE_ALPHA_BETA_T_CELL_ACTIVATION	0.00653067	0.301412	-0.611029	-1.52963	5009	55	ZNF460	12
GO_LOCOMOTORY_BEHAVIOR	0.00653426	0.301412	-0.484584	-1.38428	5907	191	ZNF460	5
GO_REGULATION_OF_WOUND_HEALING	0.00653704	0.256633	-0.541359	-1.39716	6282	119	ZMIZ1	1
GO_IMMUNOLOGICAL_SYNAPSE	0.00653895	0.422234	-0.68057	-1.49721	5764	33	ZCCHC14	2
GO_MYELOID_LEUKOCYTE_CYTOKINE_PRODUCTION	0.00654028	0.0959815	-0.67701	-1.53351	5465	30	RBBP5	1
GO_POSTSYNAPTIC_MEMBRANE_ORGANIZATION	0.00655044	0.332088	-0.649898	-1.46426	6137	40	SOX9	2
GO_CELLULAR_RESPONSE_TO_ESTRADIOL_STIMULUS	0.00656191	0.422234	0.572622	1.65533	820	31	ZCCHC14	2
GO_MESODERMAL_CELL_DIFFERENTIATION	0.00657662	0.807382	-0.675794	-1.55248	5118	31	HMBOX1	8
GO_PASSIVE_TRANSMEMBRANE_TRANSPORTER_ACTIVITY	0.00658728	0.467741	-0.452974	-1.25536	6570	432	BACH2	17
GO_POSITIVE_REGULATION_OF_CELL_CELL_ADHESION	0.00658943	0.66652	-0.504898	-1.28098	6577	240	ATF7	11
GO_POSITIVE_REGULATION_OF_ALPHA_BETA_T_CELL_DIFFERENTIATION	0.0066053	0.449174	-0.636073	-1.5488	4911	45	KLF16	13
GO_REGULATION_OF_SYNAPSE_ASSEMBLY	0.00661668	0.51487	-0.550554	-1.42775	6106	106	EP300	4
GO_ANTERIOR_POSTERIOR_PATTERN_SPECIFICATION	0.00663229	0.0969068	-0.493514	-1.32766	6568	197	RBBP5	10
GO_RECEPTOR_REGULATOR_ACTIVITY	0.0066408	0.410753	-0.459978	-1.22725	6639	417	TBP	24
GO_ACTIN_FILAMENT_BASED_MOVEMENT	0.00665281	0.370395	-0.524815	-1.41247	6105	137	RFX7	11
GO_PEPTIDE_TRANSMEMBRANE_TRANSPORTER_ACTIVITY	0.00666001	0.301412	-0.686364	-1.56885	4765	31	ZNF460	3
GO_NEGATIVE_REGULATION_OF_ESTABLISHMENT_OF_PROTEIN_LOCALIZATION	0.0066611	0.419018	-0.491858	-1.39371	6120	167	MBTPS2	2
GO_AMIDE_TRANSMEMBRANE_TRANSPORTER_ACTIVITY	0.00666602	0.301412	-0.636216	-1.54663	4984	45	ZNF460	6
GO_REGULATION_OF_PEPTIDYL_TYROSINE_PHOSPHORYLATION	0.00667263	0.388834	-0.455044	-1.36557	5993	232	RFX1	6
GO_SYNAPTIC_VESICLE_LOCALIZATION	0.0066742	0.346544	-0.517169	-1.38084	6364	159	RELA	1
GO_NEGATIVE_REGULATION_OF_LEUKOCYTE_APOPTOTIC_PROCESS	0.00668768	0.449174	0.554453	1.58199	1686	47	KLF16	3
GO_MYELOID_CELL_DEVELOPMENT	0.00668997	0.370395	-0.598748	-1.49715	5590	65	RFX7	2
GO_MONOVALENT_INORGANIC_CATION_HOMEOSTASIS	0.00669312	0.550321	-0.521814	-1.40097	6180	145	ETV5	8
GO_PLATELET_ACTIVATION	0.00670532	0.256633	-0.523302	-1.36772	6536	148	ZMIZ1	7
GO_REGULATION_OF_BLOOD_PRESSURE	0.00671447	0.256633	-0.51977	-1.36165	6561	155	ZMIZ1	7
GO_NEGATIVE_REGULATION_OF_B_CELL_ACTIVATION	0.00671984	0.541406	0.627524	1.65902	1844	30	SMARCA4	3
GO_ENDOPEPTIDASE_REGULATOR_ACTIVITY	0.00672229	0.410753	-0.517046	-1.34464	6645	156	TBP	20
GO_POSITIVE_REGULATION_OF_LEUKOCYTE_CELL_CELL_ADHESION	0.00673125	0.449174	-0.477463	-1.37471	6125	206	KLF16	10
GO_DETECTION_OF_STIMULUS	0.00673297	0.709873	-0.449422	-1.29249	6623	361	SMARCB1	19
GO_REGULATION_OF_HEART_RATE_BY_CARDIAC_CONDUCTION	0.00673371	0.410753	-0.651092	-1.49989	5945	38	TBP	5
GO_POSITIVE_REGULATION_OF_T_CELL_MEDIATED_IMMUNITY	0.00674577	0.663863	-0.644031	-1.53965	5328	41	TCF7L2	6
GO_POLYOL_BIOSYNTHETIC_PROCESS	0.00675137	0.800813	-0.584212	-1.40246	6591	74	HCFC1	1
GO_PEPTIDE_RECEPTOR_ACTIVITY	0.00675177	0.410753	-0.530963	-1.36818	6624	129	TBP	15
GO_POSITIVE_REGULATION_OF_CYTOKINE_BIOSYNTHETIC_PROCESS	0.00675181	0.541406	-0.60269	-1.52057	5310	57	SMARCA4	4
GO_TRANSMITTER_GATED_CHANNEL_ACTIVITY	0.00675256	0.370395	-0.611721	-1.50817	5556	58	RFX7	4
GO_REGULATION_OF_GRANULOCYTE_CHEMOTAXIS	0.00675634	0.807382	0.545865	1.60151	1309	41	HMBOX1	5
GO_ANTIMICROBIAL_HUMORAL_IMMUNE_RESPONSE_MEDIATED_BY_ANTIMICROBIAL_PEPTIDE	0.00675791	0.354784	-0.636341	-1.49064	5922	49	ZNF362	6
GO_POSITIVE_REGULATION_OF_NATURAL_KILLER_CELL_MEDIATED_IMMUNITY	0.0067624	0.419018	-0.669838	-1.56178	5047	33	MBTPS2	11
GO_CELL_MATURATION	0.00676916	0.66652	-0.528422	-1.32649	6719	165	ATF7	3
GO_POSITIVE_REGULATION_OF_CHEMOKINE_PRODUCTION	0.00677276	0.66652	-0.633322	-1.46344	6223	50	ATF7	3
GO_MEMBRANE_PROTEIN_PROTEOLYSIS	0.0067881	0.098752	-0.599782	-1.4789	6134	57	RBBP5	1
GO_REGULATION_OF_HORMONE_LEVELS	0.00679996	0.614937	-0.443952	-1.25952	6751	470	MLXIP	15
GO_POSITIVE_REGULATION_OF_NATURAL_KILLER_CELL_MEDIATED_IMMUNITY	0.00680817	0.346544	-0.681733	-1.53608	5397	33	RELA	11
GO_ION_CHANNEL_REGULATOR_ACTIVITY	0.00681038	0.354784	-0.555177	-1.40429	6497	110	ZNF362	2
GO_POSITIVE_REGULATION_OF_RECEPTOR_SIGNALING_PATHWAY_VIA_STAT	0.00681566	0.388834	-0.557608	-1.49984	5279	76	RFX1	10
GO_CELLULAR_EXTRAVASATION	0.00683098	0.467741	0.503916	1.53543	1017	54	BACH2	3
GO_PRESYNAPTIC_MEMBRANE	0.00684302	0.256633	-0.517085	-1.35668	6698	160	ZMIZ1	13
GO_PLASMA_MEMBRANE_RECEPTOR_COMPLEX	0.00686872	0.343026	-0.517941	-1.28318	6861	184	SOX9	7
GO_RESPONSE_TO_CHEMOKINE	0.00687434	0.541406	-0.563489	-1.48403	5659	80	SMARCA4	7
GO_MAIN_AXON	0.00687716	0.800813	-0.591664	-1.41162	6683	68	HCFC1	4
GO_DEFENSE_RESPONSE_TO_OTHER_ORGANISM	0.00688356	0.512455	-0.431543	-1.29522	6566	398	CNOT6	7
GO_CELL_CELL_ADHERENS_JUNCTION	0.00688409	0.388834	0.433361	1.4257	1279	110	RFX1	1
GO_MESODERM_MORPHOGENESIS	0.00689649	0.467741	-0.591592	-1.47666	6052	69	BACH2	11
GO_REGULATION_OF_PHOSPHOLIPASE_ACTIVITY	0.00690044	0.346544	-0.600324	-1.48326	5970	65	RELA	4
GO_RECEPTOR_COMPLEX	0.00690288	0.467741	-0.457511	-1.26555	6877	390	BACH2	8
GO_REGULATION_OF_NEUROBLAST_PROLIFERATION	0.00693342	0.449174	-0.689765	-1.57126	4912	30	KLF16	2
GO_REGULATION_OF_B_CELL_MEDIATED_IMMUNITY	0.00693708	0.800813	-0.622071	-1.4451	6601	50	HCFC1	6
GO_G_PROTEIN_COUPLED_AMINE_RECEPTOR_ACTIVITY	0.00693917	0.346544	-0.677466	-1.53346	5520	34	RELA	14
GO_MONOCARBOXYLIC_ACID_BINDING	0.00694086	0.354784	-0.61883	-1.4753	6193	57	ZNF362	3
GO_POSITIVE_REGULATION_OF_LEUKOCYTE_MEDIATED_IMMUNITY	0.00694167	0.550321	-0.535923	-1.41954	6287	122	ETV5	10
GO_LIGAND_GATED_ION_CHANNEL_ACTIVITY	0.00695049	0.256633	-0.532053	-1.38139	6725	131	ZMIZ1	11
GO_LYMPHOCYTE_DIFFERENTIATION	0.00695171	0.100452	-0.464782	-1.26648	6940	317	RBBP5	6
GO_POSITIVE_REGULATION_OF_LEUKOCYTE_DIFFERENTIATION	0.00695593	0.430424	-0.541406	-1.34643	6876	137	ZCCHC14	6
GO_REGULATION_OF_T_CELL_MEDIATED_IMMUNITY	0.00699197	0.100452	-0.595385	-1.47363	6344	59	RBBP5	5
GO_VOLTAGE_GATED_CATION_CHANNEL_ACTIVITY	0.00699273	0.256633	-0.52974	-1.37766	6778	135	ZMIZ1	10
GO_POSITIVE_REGULATION_OF_ALPHA_BETA_T_CELL_ACTIVATION	0.00699702	0.430424	-0.614846	-1.44587	6561	59	ZCCHC14	19
GO_POSITIVE_REGULATION_OF_LYMPHOCYTE_MEDIATED_IMMUNITY	0.00700033	0.422	-0.540603	-1.45862	6008	96	MBTPS2	13
GO_CHEMOKINE_ACTIVITY	0.00700312	0.541406	-0.649823	-1.54952	5243	39	SMARCA4	13
GO_INTRINSIC_COMPONENT_OF_PRESYNAPTIC_MEMBRANE	0.00700488	0.100452	-0.560148	-1.43405	6588	84	RBBP5	6
GO_ERK1_AND_ERK2_CASCADE	0.00700746	0.256633	-0.48099	-1.28681	6978	277	ZMIZ1	4
GO_ER_TO_GOLGI_TRANSPORT_VESICLE_MEMBRANE	0.00701349	0.344275	0.430161	1.47751	248	58	SOX9	1
GO_PEPTIDASE_REGULATOR_ACTIVITY	0.0070236	0.550321	-0.498866	-1.36358	6664	191	ETV5	16
GO_NEUTROPHIL_MIGRATION	0.00702504	0.100452	-0.547979	-1.41798	6687	96	RBBP5	8
GO_SCAVENGER_RECEPTOR_ACTIVITY	0.0070282	0.709873	-0.619641	-1.51998	5618	51	SMARCB1	4
GO_B_CELL_DIFFERENTIATION	0.00705626	0.256633	-0.545526	-1.40135	6745	111	ZMIZ1	1
GO_ENDOCRINE_PROCESS	0.00705798	0.354784	-0.594098	-1.45124	6465	72	ZNF362	5
GO_STRIATED_MUSCLE_CELL_DIFFERENTIATION	0.00706276	0.422	-0.461518	-1.34082	6748	251	MBTPS2	4
GO_POSITIVE_REGULATION_OF_ALPHA_BETA_T_CELL_DIFFERENTIATION	0.00707397	0.550321	-0.642866	-1.52109	5633	45	ETV5	13
GO_CELLULAR_RESPONSE_TO_XENOBIOTIC_STIMULUS	0.00708173	0.100832	-0.510975	-1.35959	6943	151	RBBP5	1
GO_INTRINSIC_COMPONENT_OF_POSTSYNAPTIC_MEMBRANE	0.0070841	0.467741	-0.537395	-1.41167	6617	120	BACH2	12
GO_CELL_FATE_COMMITMENT	0.00709951	0.344275	-0.501861	-1.25168	7097	241	SOX9	6
GO_CATECHOLAMINE_SECRETION	0.00710417	0.354784	-0.622436	-1.47797	6312	55	ZNF362	6
GO_CALCIUM_DEPENDENT_CELL_CELL_ADHESION_VIA_PLASMA_MEMBRANE_CELL_ADHESION_MOLECULES	0.00710821	0.317121	0.552491	1.57564	1765	47	ZNF460	4
GO_CHEMOKINE_ACTIVITY	0.00710849	0.383629	-0.658661	-1.53599	5550	39	RFX7	13
GO_POSITIVE_REGULATION_OF_SIGNALING_RECEPTOR_ACTIVITY	0.00711014	0.690844	0.560707	1.60828	1227	37	ETV6	4
GO_POSITIVE_REGULATION_OF_RESPONSE_TO_BIOTIC_STIMULUS	0.00711238	0.388834	0.560807	1.59275	1961	44	RFX1	3
GO_GLANDULAR_EPITHELIAL_CELL_DIFFERENTIATION	0.00712805	0.512455	-0.628092	-1.54081	5193	47	CNOT6	10
GO_EXTRACELLULAR_STRUCTURE_ORGANIZATION	0.00715254	0.449174	-0.43325	-1.2912	6925	400	KLF16	5
GO_NEGATIVE_REGULATION_OF_PEPTIDASE_ACTIVITY	0.00716317	0.543802	-0.491386	-1.33227	7012	221	EP300	10
GO_CELL_FATE_COMMITMENT_INVOLVED_IN_FORMATION_OF_PRIMARY_GERM_LAYER	0.00716328	0.467741	-0.677479	-1.53249	5721	33	BACH2	6
GO_RESPONSE_TO_AXON_INJURY	0.00716728	0.512455	-0.576628	-1.49965	5508	71	CNOT6	2
GO_SMOOTH_MUSCLE_CELL_PROLIFERATION	0.00716816	0.467741	0.391289	1.35293	424	129	BACH2	2
GO_CARBOHYDRATE_BINDING	0.0071797	0.709873	-0.470415	-1.33415	6915	251	SMARCB1	7
GO_ACTOMYOSIN_STRUCTURE_ORGANIZATION	0.00719288	0.429775	-0.504761	-1.32103	7142	183	TBP	2
GO_CELL_CELL_RECOGNITION	0.00720194	0.430424	-0.598843	-1.42749	6844	69	ZCCHC14	7
GO_REGULATION_OF_NATURAL_KILLER_CELL_MEDIATED_IMMUNITY	0.00720936	0.512455	-0.633604	-1.54381	5223	45	CNOT6	6
GO_SEGMENTATION	0.00721321	0.102269	-0.548415	-1.41798	6860	95	RBBP5	2
GO_SPECIFIC_GRANULE	0.00722509	0.800813	-0.526612	-1.3105	7203	150	HCFC1	1
GO_ANION_HOMEOSTASIS	0.00724436	0.356465	-0.625865	-1.47976	6408	53	ZNF362	3
GO_NEGATIVE_REGULATION_OF_AXON_EXTENSION	0.00724518	0.449174	-0.641945	-1.54677	5343	42	KLF16	11
GO_TYROSINE_PHOSPHORYLATION_OF_STAT_PROTEIN	0.00724908	0.449174	-0.583834	-1.50427	5683	67	KLF16	9
GO_REGULATION_OF_DIGESTIVE_SYSTEM_PROCESS	0.00726381	0.426399	-0.663215	-1.55433	5442	34	MBTPS2	8
GO_POSITIVE_REGULATION_OF_POTASSIUM_ION_TRANSPORT	0.00728797	0.259652	-0.633448	-1.49233	6367	46	ZMIZ1	4
GO_CHONDROCYTE_DEVELOPMENT	0.00729739	0.103026	-0.619262	-1.49278	6448	47	RBBP5	1
GO_POSITIVE_REGULATION_OF_CELL_SUBSTRATE_ADHESION	0.00730142	0.388834	-0.515377	-1.45096	5957	112	RFX1	3
GO_PROTEIN_ADP_RIBOSYLATION	0.00730782	0.430424	-0.681722	-1.49348	6418	32	ZCCHC14	1
GO_SECONDARY_ACTIVE_TRANSMEMBRANE_TRANSPORTER_ACTIVITY	0.00731097	0.690844	-0.490518	-1.32225	7206	226	ETV6	6
GO_DETECTION_OF_CHEMICAL_STIMULUS_INVOLVED_IN_SENSORY_PERCEPTION_OF_TASTE	0.00732108	0.541406	-0.652141	-1.54864	5465	38	SMARCA4	12
GO_REGULATION_OF_NATURAL_KILLER_CELL_ACTIVATION	0.00733238	0.430424	-0.685831	-1.49574	6414	31	ZCCHC14	8
GO_SYNAPTIC_TRANSMISSION_GLUTAMATERGIC	0.00733544	0.346788	-0.569776	-1.37001	7228	88	SOX9	4
GO_CYTOKINE_RECEPTOR_BINDING	0.00733552	0.701276	-0.475845	-1.3432	7083	227	TCF7L2	12
GO_NEUROTRANSMITTER_BINDING	0.00735862	0.346788	-0.627268	-1.43984	7000	48	SOX9	3
GO_PROTEIN_LOCALIZATION_TO_ENDOPLASMIC_RETICULUM	0.00737244	0.850351	0.445619	1.39574	2179	137	TP53	1
GO_MOTILE_CILIUM	0.007386	0.800813	-0.52035	-1.29888	7371	164	HCFC1	6
GO_NATURAL_KILLER_CELL_MEDIATED_IMMUNITY	0.00739128	0.512455	-0.592132	-1.5123	5578	62	CNOT6	9
GO_NEGATIVE_REGULATION_OF_SECRETION	0.00739663	0.259652	-0.501598	-1.32765	7303	196	ZMIZ1	7
GO_REGULATION_OF_STRIATED_MUSCLE_CONTRACTION	0.0074084	0.434886	-0.562209	-1.4125	7099	87	TBP	2
GO_POSITIVE_REGULATION_OF_CD4_POSITIVE_ALPHA_BETA_T_CELL_ACTIVATION	0.00741646	0.702732	-0.678527	-1.49082	6510	33	ATF7	20
GO_PHOSPHOLIPASE_C_ACTIVATING_G_PROTEIN_COUPLED_RECEPTOR_SIGNALING_PATHWAY	0.00742265	0.800813	-0.561784	-1.36916	7322	94	HCFC1	9
GO_POSITIVE_REGULATION_OF_IMMUNE_EFFECTOR_PROCESS	0.00742284	0.104356	-0.491671	-1.3227	7351	197	RBBP5	8
GO_KILLING_OF_CELLS_OF_OTHER_ORGANISM	0.00742329	0.467741	0.571844	1.61203	1425	36	BACH2	5
GO_DNA_BINDING_TRANSCRIPTION_ACTIVATOR_ACTIVITY	0.00742775	0.32339	-0.434454	-1.28976	7196	395	ZNF460	4
GO_DETECTION_OF_VISIBLE_LIGHT	0.00742775	0.543802	-0.614029	-1.4919	6359	56	EP300	6
GO_SODIUM_ION_TRANSMEMBRANE_TRANSPORTER_ACTIVITY	0.0074296	0.360282	-0.532486	-1.36832	7218	143	ZNF362	8
GO_ZINC_ION_HOMEOSTASIS	0.00743287	0.690844	0.587794	1.63506	1396	32	ETV6	2
GO_MESONEPHROS_DEVELOPMENT	0.00743889	0.388834	0.443808	1.43905	1469	99	RFX1	2
GO_HORMONE_BIOSYNTHETIC_PROCESS	0.00744522	0.259652	-0.575448	-1.43819	6904	79	ZMIZ1	11
GO_POSITIVE_REGULATION_OF_SODIUM_ION_TRANSPORT	0.00744555	0.32339	0.608619	1.62968	2058	34	ZNF460	2
GO_PEPTIDYL_TYROSINE_MODIFICATION	0.00744967	0.259652	-0.469197	-1.26092	7436	340	ZMIZ1	4
GO_ALPHA_BETA_T_CELL_PROLIFERATION	0.00746333	0.388834	-0.670885	-1.57016	5198	31	RFX1	8
GO_MESODERM_MORPHOGENESIS	0.00746611	0.363593	-0.591787	-1.47234	6512	69	RELA	11
GO_LARGE_RIBOSOMAL_SUBUNIT	0.00747102	0.388834	-0.51068	-1.44466	6135	117	RFX1	5
GO_PLATELET_ACTIVATION	0.00747223	0.800813	-0.526996	-1.31084	7448	148	HCFC1	7
GO_NEGATIVE_REGULATION_OF_BLOOD_PRESSURE	0.00747606	0.543802	-0.653667	-1.51869	6127	40	EP300	4
GO_NEGATIVE_REGULATION_OF_INSULIN_SECRETION	0.00747712	0.550321	-0.666342	-1.53096	5806	37	ETV5	3
GO_ACTIVATING_TRANSCRIPTION_FACTOR_BINDING	0.00749788	0.363593	-0.586954	-1.46713	6575	72	RELA	3
GO_PEPTIDE_HORMONE_BINDING	0.0075157	0.432392	-0.620252	-1.52925	5863	47	MBTPS2	4
GO_SENSORY_PERCEPTION_OF_TASTE	0.00752164	0.541406	-0.597669	-1.51161	5930	58	SMARCA4	12
GO_POSITIVE_REGULATION_OF_REGULATED_SECRETORY_PATHWAY	0.00753916	0.800813	-0.620188	-1.44073	7174	50	HCFC1	4
GO_NATURAL_KILLER_CELL_MEDIATED_IMMUNITY	0.00753937	0.709873	-0.594623	-1.49678	6187	62	SMARCB1	9
GO_NEGATIVE_REGULATION_OF_CELL_MORPHOGENESIS_INVOLVED_IN_DIFFERENTIATION	0.00755594	0.105629	-0.547362	-1.41526	7186	95	RBBP5	5
GO_G_PROTEIN_COUPLED_AMINE_RECEPTOR_ACTIVITY	0.00756502	0.32339	-0.670905	-1.55817	5472	34	ZNF460	14
GO_ACTIVATION_OF_PROTEIN_KINASE_B_ACTIVITY	0.00756812	0.388834	-0.670399	-1.56902	5271	31	RFX1	1
GO_INTRINSIC_COMPONENT_OF_POSTSYNAPTIC_SPECIALIZATION_MEMBRANE	0.00757651	0.105629	-0.56948	-1.44376	7051	75	RBBP5	4
GO_REGULATION_OF_IMMUNE_EFFECTOR_PROCESS	0.00757684	0.512455	-0.435535	-1.30201	7170	363	CNOT6	8
GO_NEGATIVE_REGULATION_OF_AXON_EXTENSION	0.00759817	0.438336	-0.649327	-1.4724	6881	42	ZCCHC14	11
GO_GATED_CHANNEL_ACTIVITY	0.00761713	0.438132	-0.470074	-1.24897	7612	327	TBP	16
GO_G_PROTEIN_COUPLED_AMINE_RECEPTOR_ACTIVITY	0.00762419	0.850351	-0.674273	-1.58119	4654	34	TP53	14
GO_NEGATIVE_REGULATION_OF_EXOCYTOSIS	0.00762725	0.621599	-0.690213	-1.53981	5752	31	MLXIP	1
GO_POSITIVE_REGULATION_OF_LEUKOCYTE_MEDIATED_IMMUNITY	0.00765187	0.363776	-0.536183	-1.40628	7119	122	RELA	10
GO_POSITIVE_REGULATION_OF_LEUKOCYTE_MEDIATED_IMMUNITY	0.00765773	0.512455	-0.517311	-1.43154	6345	122	CNOT6	10
GO_INTRACILIARY_TRANSPORT	0.00766976	0.388834	0.530238	1.55384	2006	52	RFX1	1
GO_CARBOHYDRATE_TRANSPORT	0.00767414	0.541406	-0.507792	-1.41276	6786	137	SMARCA4	1
GO_INTRINSIC_COMPONENT_OF_SYNAPTIC_MEMBRANE	0.00768279	0.357036	-0.52339	-1.29228	7669	164	SOX9	10
GO_MESODERM_MORPHOGENESIS	0.00769509	0.594618	-0.598447	-1.353	7650	69	POLR2A	11
GO_RESPONSE_TO_CHEMOKINE	0.00769758	0.32339	-0.563506	-1.48114	6205	80	ZNF460	7
GO_HEART_VALVE_DEVELOPMENT	0.00770946	0.467741	-0.614167	-1.49273	6575	55	BACH2	5
GO_SENSORY_PERCEPTION_OF_SMELL	0.00771909	0.363776	-0.523788	-1.38798	7283	141	RELA	22
GO_TRANSMITTER_GATED_CHANNEL_ACTIVITY	0.00771922	0.266273	-0.606147	-1.4683	6929	58	ZMIZ1	4
GO_BICARBONATE_TRANSPORT	0.00772247	0.709873	-0.647713	-1.53314	5977	40	SMARCB1	6
GO_DNA_CATABOLIC_PROCESS	0.00772557	0.438132	0.528769	1.5924	944	36	TBP	5
GO_PROTEIN_DNA_COMPLEX	0.00773198	0.32339	0.379646	1.31453	768	185	ZNF460	2
GO_HINDLIMB_MORPHOGENESIS	0.007738	0.541406	-0.665697	-1.55205	5696	34	SMARCA4	7
GO_IMPORT_ACROSS_PLASMA_MEMBRANE	0.0077485	0.594618	-0.560273	-1.29365	7742	113	POLR2A	3
GO_RESPONSE_TO_ATP	0.00776933	0.722116	-0.672845	-1.54664	5936	32	TCF7L2	6
GO_TETRAPYRROLE_BINDING	0.00777723	0.413057	-0.526165	-1.41031	7094	130	RFX7	9
GO_ENDOPEPTIDASE_REGULATOR_ACTIVITY	0.007782	0.80797	-0.498803	-1.38394	7350	156	HMBOX1	20
GO_BONE_DEVELOPMENT	0.0078099	0.467741	-0.495438	-1.34229	7601	201	BACH2	5
GO_RECEPTOR_REGULATOR_ACTIVITY	0.00781199	0.594618	-0.491258	-1.16933	7811	417	POLR2A	24
GO_REGULATION_OF_RESPONSE_TO_DRUG	0.00781733	0.541406	0.454125	1.44859	1326	85	SMARCA4	3
GO_POSITIVE_REGULATION_OF_BLOOD_VESSEL_DIAMETER	0.00782243	0.373912	-0.632866	-1.4825	6855	49	ZNF362	5
GO_STEROID_HYDROXYLASE_ACTIVITY	0.00782406	0.108628	-0.667617	-1.51987	6566	31	RBBP5	8
GO_DEFENSE_RESPONSE_TO_OTHER_ORGANISM	0.00782476	0.390771	-0.418213	-1.2932	7442	398	RFX1	7
GO_RNA_POLYMERASE_II_DISTAL_ENHANCER_SEQUENCE_SPECIFIC_DNA_BINDING	0.00782955	0.467741	-0.553303	-1.42982	7161	98	BACH2	2
GO_POSITIVE_REGULATION_OF_TYROSINE_PHOSPHORYLATION_OF_STAT_PROTEIN	0.00784248	0.432392	-0.599578	-1.51153	6244	55	MBTPS2	11
GO_MEMBRANE_DEPOLARIZATION	0.00786036	0.702732	-0.578997	-1.40222	7561	84	ATF7	3
GO_DETECTION_OF_MECHANICAL_STIMULUS	0.00786556	0.594618	-0.643836	-1.40841	7694	42	POLR2A	5
GO_ENDOTHELIAL_CELL_MIGRATION	0.00787661	0.108906	-0.494417	-1.32727	7787	186	RBBP5	3
GO_CELL_DIFFERENTIATION_IN_SPINAL_CORD	0.00789763	0.550321	-0.637223	-1.51259	6309	46	ETV5	6
GO_G_PROTEIN_COUPLED_AMINE_RECEPTOR_ACTIVITY	0.00789771	0.432392	-0.660841	-1.54877	5917	34	MBTPS2	14
GO_MONOVALENT_INORGANIC_CATION_TRANSMEMBRANE_TRANSPORTER_ACTIVITY	0.00790092	0.480663	-0.43953	-1.30281	7574	348	KLF16	14
GO_INTESTINAL_ABSORPTION	0.00792192	0.432392	-0.669077	-1.55185	5889	32	MBTPS2	7
GO_ALPHA_BETA_T_CELL_DIFFERENTIATION	0.00792288	0.550321	-0.55675	-1.44176	6962	95	ETV5	9
GO_LEARNING	0.00794115	0.363988	-0.533624	-1.31069	7914	140	SOX9	3
GO_POSITIVE_REGULATION_OF_ALPHA_BETA_T_CELL_DIFFERENTIATION	0.00797153	0.370455	-0.638474	-1.5058	6574	45	RELA	13
GO_HORMONE_BINDING	0.00797249	0.444599	-0.550394	-1.39468	7704	98	TBP	4
GO_REGULATION_OF_LIPID_LOCALIZATION	0.00797481	0.557337	-0.531027	-1.39644	7496	127	EP300	1
GO_NEGATIVE_REGULATION_OF_VASCULATURE_DEVELOPMENT	0.0079885	0.80797	-0.52745	-1.42431	7280	110	HMBOX1	11
GO_EPIDERMIS_DEVELOPMENT	0.00799137	0.514212	-0.444024	-1.31736	7447	310	CNOT6	4
GO_POSITIVE_REGULATION_OF_LIPID_TRANSPORT	0.00799526	0.557337	-0.609963	-1.4852	6860	57	EP300	1
GO_OXIDOREDUCTASE_ACTIVITY_ACTING_ON_PAIRED_DONORS_WITH_INCORPORATION_OR_REDUCTION_OF_MOLECULAR_OXYGEN_NAD_P_H_AS_ONE_DONOR_AND_INCORPORATION_OF_ONE_ATOM_OF_OXYGEN	0.00799695	0.594618	-0.653608	-1.41758	7783	38	POLR2A	3
GO_PRIMARY_ALCOHOL_METABOLIC_PROCESS	0.00800346	0.270379	-0.598226	-1.45973	7238	62	ZMIZ1	5
GO_REGULATION_OF_HORMONE_LEVELS	0.00800468	0.723882	-0.43396	-1.25307	7968	470	TCF7L2	15
GO_POSITIVE_REGULATION_OF_PATHWAY_RESTRICTED_SMAD_PROTEIN_PHOSPHORYLATION	0.00800624	0.377308	-0.6418	-1.48745	6943	45	ZNF362	2
GO_ARTERY_DEVELOPMENT	0.00801039	0.864605	0.501773	1.47213	2688	84	TP53	1
GO_LUNG_EPITHELIUM_DEVELOPMENT	0.00804769	0.621599	-0.669182	-1.5298	6183	36	MLXIP	3
GO_MESODERMAL_CELL_DIFFERENTIATION	0.00806211	0.432392	-0.673241	-1.55317	5972	31	MBTPS2	8
GO_ACTIVE_TRANSMEMBRANE_TRANSPORTER_ACTIVITY	0.00807127	0.541406	-0.442595	-1.30168	7803	334	SMARCA4	7
GO_MUSCLE_FILAMENT_SLIDING	0.00808618	0.370635	-0.655215	-1.51433	6546	39	RELA	13
GO_POSITIVE_REGULATION_OF_LYMPHOCYTE_ACTIVATION	0.00808681	0.270379	-0.484084	-1.29208	8040	254	ZMIZ1	10
GO_MONOCYTE_CHEMOTAXIS	0.00809669	0.467741	0.50467	1.52706	1239	52	BACH2	6
GO_RHO_PROTEIN_SIGNAL_TRANSDUCTION	0.00810408	0.110703	-0.489018	-1.31651	8030	201	RBBP5	1
GO_ADAPTIVE_IMMUNE_RESPONSE	0.00810537	0.110703	-0.457743	-1.2497	8097	351	RBBP5	13
GO_HUMORAL_IMMUNE_RESPONSE_MEDIATED_BY_CIRCULATING_IMMUNOGLOBULIN	0.00810584	0.110703	-0.632552	-1.49838	7046	41	RBBP5	7
GO_DETECTION_OF_STIMULUS	0.00811561	0.331696	0.33204	1.21609	300	361	ZNF460	19
GO_NEGATIVE_REGULATION_OF_GLIOGENESIS	0.00811721	0.399415	-0.640465	-1.55346	5778	38	RFX1	2
GO_NEGATIVE_REGULATION_OF_REPRODUCTIVE_PROCESS	0.0081192	0.541406	-0.614365	-1.52136	6273	50	SMARCA4	3
GO_LYMPHOCYTE_MEDIATED_IMMUNITY	0.0081229	0.270379	-0.491263	-1.30644	8054	225	ZMIZ1	13
GO_NEUROBLAST_PROLIFERATION	0.00812884	0.331696	-0.598716	-1.50993	6279	58	ZNF460	2
GO_ADAPTIVE_IMMUNE_RESPONSE_BASED_ON_SOMATIC_RECOMBINATION_OF_IMMUNE_RECEPTORS_BUILT_FROM_IMMUNOGLOBULIN_SUPERFAMILY_DOMAINS	0.00814128	0.432392	-0.464023	-1.34295	7731	233	MBTPS2	12
GO_SPINAL_CORD_DEVELOPMENT	0.00814374	0.550321	-0.553906	-1.43719	7173	97	ETV5	3
GO_REGULATION_OF_COLLAGEN_BIOSYNTHETIC_PROCESS	0.00816042	0.541406	-0.664059	-1.54823	6007	34	SMARCA4	2
GO_CYTOKINE_RECEPTOR_ACTIVITY	0.00816148	0.270379	-0.562239	-1.4199	7655	89	ZMIZ1	9
GO_POSITIVE_REGULATION_OF_TYROSINE_PHOSPHORYLATION_OF_STAT_PROTEIN	0.00817603	0.80797	-0.59861	-1.49834	6846	55	HMBOX1	11
GO_HOMOPHILIC_CELL_ADHESION_VIA_PLASMA_MEMBRANE_ADHESION_MOLECULES	0.00817642	0.379976	-0.519965	-1.34543	8006	165	ZNF362	6
GO_PATTERN_SPECIFICATION_PROCESS	0.00821201	0.111563	-0.449577	-1.23084	8208	415	RBBP5	4
GO_REGULATION_OF_IMMUNE_EFFECTOR_PROCESS	0.0082321	0.800813	-0.475412	-1.20909	8231	363	HCFC1	8
GO_POSITIVE_T_CELL_SELECTION	0.00823818	0.111563	-0.65095	-1.50885	7021	35	RBBP5	5
GO_REGULATION_OF_POSTSYNAPTIC_MEMBRANE_POTENTIAL	0.00825215	0.541406	0.401132	1.36048	968	135	SMARCA4	6
GO_TRANSMISSION_OF_NERVE_IMPULSE	0.00825997	0.449728	-0.581567	-1.43303	7765	69	TBP	8
GO_NEGATIVE_REGULATION_OF_VASCULATURE_DEVELOPMENT	0.00826119	0.467741	-0.541665	-1.41332	7649	110	BACH2	11
GO_SINGLE_FERTILIZATION	0.00826555	0.467741	-0.528659	-1.39516	7769	128	BACH2	2
GO_O_GLYCAN_PROCESSING	0.00826964	0.111563	-0.594929	-1.46693	7473	57	RBBP5	6
GO_TRANSFORMING_GROWTH_FACTOR_BETA_RECEPTOR_BINDING	0.00827948	0.467741	-0.627627	-1.49882	6938	48	BACH2	2
GO_VOLTAGE_GATED_POTASSIUM_CHANNEL_ACTIVITY	0.00828108	0.432945	-0.568479	-1.45961	7133	82	RFX7	11
GO_REGULATION_OF_CELLULAR_AMINE_METABOLIC_PROCESS	0.00828382	0.550321	0.46422	1.45031	1198	77	ETV5	1
GO_REGULATION_OF_PEPTIDYL_TYROSINE_PHOSPHORYLATION	0.00828572	0.469899	-0.50437	-1.27495	8271	232	ZCCHC14	6
GO_T_CELL_DIFFERENTIATION_IN_THYMUS	0.00829363	0.621599	-0.590985	-1.4761	6920	68	MLXIP	2
GO_SODIUM_ION_TRANSPORT	0.00830089	0.380476	-0.502867	-1.31394	8212	211	ZNF362	3
GO_SENSORY_PERCEPTION_OF_TASTE	0.00830222	0.111563	-0.593173	-1.46545	7518	58	RBBP5	12
GO_NATURAL_KILLER_CELL_ACTIVATION	0.00831391	0.335161	-0.57902	-1.49171	6559	68	ZNF460	13
GO_POSITIVE_REGULATION_OF_ALPHA_BETA_T_CELL_ACTIVATION	0.0083206	0.497156	-0.595376	-1.50831	6414	59	KLF16	19
GO_EXTRACELLULAR_STRUCTURE_ORGANIZATION	0.0083246	0.403683	-0.417069	-1.28995	7921	400	RFX1	5
GO_RESPONSE_TO_PROGESTERONE	0.00833007	0.514212	0.561556	1.56539	2293	45	CNOT6	2
GO_ACTIN_FILAMENT_BASED_MOVEMENT	0.0083468	0.449728	-0.522457	-1.35034	8210	137	TBP	11
GO_POSITIVE_REGULATION_OF_NEUROLOGICAL_SYSTEM_PROCESS	0.00835474	0.274068	-0.609954	-1.46848	7453	55	ZMIZ1	2
GO_PRESYNAPTIC_MEMBRANE	0.00837363	0.550321	-0.509061	-1.37612	7811	160	ETV5	13
GO_NEGATIVE_REGULATION_OF_T_CELL_DIFFERENTIATION	0.00838441	0.514212	-0.658933	-1.54824	5917	36	CNOT6	2
GO_REGULATION_OF_INFLAMMATORY_RESPONSE	0.00839609	0.379639	-0.47043	-1.29115	8302	300	RELA	9
GO_ORGANIC_HYDROXY_COMPOUND_CATABOLIC_PROCESS	0.00839753	0.759409	-0.592693	-1.46242	7452	65	ETV6	4
GO_POSITIVE_REGULATION_OF_PATHWAY_RESTRICTED_SMAD_PROTEIN_PHOSPHORYLATION	0.00839933	0.467741	-0.634612	-1.50223	6978	45	BACH2	2
GO_PEPTIDE_HORMONE_BINDING	0.00844139	0.112971	-0.615518	-1.48375	7459	47	RBBP5	4
GO_ENDOPEPTIDASE_REGULATOR_ACTIVITY	0.00844389	0.564081	-0.513023	-1.36726	8082	156	EP300	20
GO_COLLAGEN_CONTAINING_EXTRACELLULAR_MATRIX	0.00845206	0.435086	-0.451058	-1.27568	8354	374	RFX7	7
GO_POSITIVE_REGULATION_OF_CD4_POSITIVE_ALPHA_BETA_T_CELL_ACTIVATION	0.00845409	0.725383	-0.666248	-1.53925	6486	33	TCF7L2	20
GO_NEGATIVE_REGULATION_OF_VASCULATURE_DEVELOPMENT	0.00845485	0.725383	-0.53009	-1.42552	7605	110	TCF7L2	11
GO_G_PROTEIN_COUPLED_AMINE_RECEPTOR_ACTIVITY	0.00845611	0.514212	-0.666758	-1.55125	5928	34	CNOT6	14
GO_POSITIVE_REGULATION_OF_LEUKOCYTE_CELL_CELL_ADHESION	0.00845726	0.621599	-0.490006	-1.34839	8029	206	MLXIP	10
GO_ENDOCRINE_PANCREAS_DEVELOPMENT	0.00846456	0.514212	-0.63506	-1.53654	6102	43	CNOT6	4
GO_ORGANIC_ACID_BINDING	0.00847452	0.112971	-0.492477	-1.32257	8381	188	RBBP5	1
GO_PRESYNAPTIC_ACTIVE_ZONE	0.00847827	0.616702	-0.597864	-1.35066	8426	68	POLR2A	3
GO_OLFACTORY_RECEPTOR_ACTIVITY	0.00849007	0.621599	-0.534365	-1.41442	7609	119	MLXIP	24
GO_LATE_ENDOSOME_MEMBRANE	0.00849513	0.449728	-0.531615	-1.36513	8309	121	TBP	1
GO_CELL_FATE_DETERMINATION	0.0084978	0.276055	-0.652001	-1.49745	7255	38	ZMIZ1	7
GO_MALE_MEIOTIC_NUCLEAR_DIVISION	0.00849853	0.800813	-0.626194	-1.44255	8033	46	HCFC1	1
GO_NEGATIVE_REGULATION_OF_PEPTIDE_SECRETION	0.008505	0.435793	-0.51339	-1.41825	7532	122	MBTPS2	3
GO_NEGATIVE_REGULATION_OF_LEUKOCYTE_MIGRATION	0.00851439	0.702732	-0.646661	-1.46513	7681	42	ATF7	5
GO_REGULATION_OF_ANIMAL_ORGAN_FORMATION	0.00852725	0.467741	-0.65847	-1.51582	6912	37	BACH2	2
GO_NEGATIVE_REGULATION_OF_NERVOUS_SYSTEM_DEVELOPMENT	0.00852949	0.385671	-0.48893	-1.22465	8528	295	SOX9	3
GO_BONE_MORPHOGENESIS	0.00855291	0.502071	-0.532901	-1.44502	7118	103	KLF16	7
GO_PRESYNAPTIC_ACTIVE_ZONE	0.00855299	0.550321	-0.589458	-1.47253	7195	68	ETV5	3
GO_REGULATION_OF_PLASMA_LIPOPROTEIN_PARTICLE_LEVELS	0.00855548	0.435793	-0.552308	-1.46476	7193	82	MBTPS2	5
GO_PROTEIN_LOCALIZATION_TO_SYNAPSE	0.00856279	0.113526	-0.562538	-1.43108	7998	78	RBBP5	2
GO_POSITIVE_REGULATION_OF_CD4_POSITIVE_ALPHA_BETA_T_CELL_ACTIVATION	0.00856764	0.621599	-0.678249	-1.52883	6511	33	MLXIP	20
GO_REGULATION_OF_COAGULATION	0.00858399	0.113526	-0.567789	-1.43766	7978	74	RBBP5	4
GO_SKELETAL_MUSCLE_CONTRACTION	0.00860194	0.411173	-0.628502	-1.54418	6178	41	RFX1	1
GO_NEGATIVE_REGULATION_OF_TRANSPORTER_ACTIVITY	0.00860208	0.449728	-0.571672	-1.42054	8152	76	TBP	1
GO_REGULATION_OF_RENAL_SYSTEM_PROCESS	0.00860416	0.38386	-0.687433	-1.52557	6742	30	RELA	5
GO_NEGATIVE_REGULATION_OF_CHEMOTAXIS	0.00860606	0.514212	-0.597844	-1.5089	6423	57	CNOT6	11
GO_LYMPHOCYTE_MEDIATED_IMMUNITY	0.00860953	0.550321	-0.483685	-1.3337	8277	225	ETV5	13
GO_PHOTOTRANSDUCTION_VISIBLE_LIGHT	0.00863641	0.481624	-0.677307	-1.48381	7585	32	ZCCHC14	6
GO_REGULATION_OF_NEUTROPHIL_MIGRATION	0.00863895	0.800813	-0.670067	-1.47431	7876	31	HCFC1	3
GO_EXCRETION	0.00864435	0.564081	-0.598475	-1.47189	7496	62	EP300	12
GO_DETECTION_OF_VISIBLE_LIGHT	0.00864735	0.278212	-0.607178	-1.46498	7732	56	ZMIZ1	6
GO_PEPTIDE_RECEPTOR_ACTIVITY	0.00867064	0.763473	0.380731	1.33131	409	129	ETV6	15
GO_METALLOEXOPEPTIDASE_ACTIVITY	0.00867249	0.549655	-0.591978	-1.50066	6852	59	SMARCA4	3
GO_POSITIVE_REGULATION_OF_INTERFERON_GAMMA_PRODUCTION	0.00867305	0.345009	-0.594583	-1.50311	6715	59	ZNF460	14
GO_SOLUTE_CATION_ANTIPORTER_ACTIVITY	0.00867595	0.392294	-0.680526	-1.50451	7211	32	ZNF362	3
GO_POSITIVE_REGULATION_OF_CYTOSOLIC_CALCIUM_ION_CONCENTRATION_INVOLVED_IN_PHOSPHOLIPASE_C_ACTIVATING_G_PROTEIN_COUPLED_SIGNALING_PATHWAY	0.0086796	0.621599	-0.691036	-1.53304	6517	30	MLXIP	5
GO_REGULATION_OF_PEPTIDE_SECRETION	0.00868041	0.702732	-0.471793	-1.20943	8679	429	ATF7	11
GO_MITOCHONDRIAL_RESPIRATORY_CHAIN_COMPLEX_ASSEMBLY	0.00870367	0.114655	0.389339	1.37532	424	95	RBBP5	1
GO_SENSORY_PERCEPTION_OF_LIGHT_STIMULUS	0.00871129	0.38864	-0.512334	-1.27037	8703	190	SOX9	6
GO_NATURAL_KILLER_CELL_ACTIVATION	0.00871926	0.702732	-0.596329	-1.42003	8251	68	ATF7	13
GO_REGULATION_OF_GLIAL_CELL_DIFFERENTIATION	0.00873936	0.114674	-0.580291	-1.45095	8014	65	RBBP5	4
GO_POSITIVE_REGULATION_OF_ERK1_AND_ERK2_CASCADE	0.00874675	0.549655	-0.481031	-1.36942	8010	184	SMARCA4	4
GO_REGULATION_OF_LYASE_ACTIVITY	0.00876443	0.345009	-0.640704	-1.53485	6480	41	ZNF460	4
GO_NEGATIVE_REGULATION_OF_LEUKOCYTE_MIGRATION	0.00877333	0.444781	-0.643831	-1.51801	6912	42	RFX7	5
GO_REGULATION_OF_MEMBRANE_REPOLARIZATION	0.00878922	0.452442	-0.661883	-1.49538	7638	33	TBP	1
GO_OLFACTORY_RECEPTOR_ACTIVITY	0.00879136	0.800813	-0.539942	-1.33158	8732	119	HCFC1	24
GO_MESODERM_DEVELOPMENT	0.00880907	0.627131	-0.555375	-1.28422	8803	118	POLR2A	7
GO_MONOCARBOXYLIC_ACID_BINDING	0.00883329	0.411945	-0.584801	-1.51184	6591	57	RFX1	3
GO_POSITIVE_REGULATION_OF_INTERFERON_GAMMA_PRODUCTION	0.00883582	0.550321	-0.604714	-1.48429	7292	59	ETV5	14
GO_ACTIN_MEDIATED_CELL_CONTRACTION	0.00885502	0.702732	-0.550313	-1.35953	8679	115	ATF7	15
GO_NEGATIVE_REGULATION_OF_PROTEOLYSIS	0.00886433	0.411945	-0.431268	-1.31699	8224	308	RFX1	3
GO_RESPONSE_TO_NERVE_GROWTH_FACTOR	0.00887071	0.549655	0.524029	1.53884	1996	51	SMARCA4	1
GO_STEROL_TRANSPORT	0.00887311	0.435793	-0.541809	-1.45185	7550	90	MBTPS2	3
GO_EXTERNAL_SIDE_OF_PLASMA_MEMBRANE	0.00887554	0.702732	-0.490146	-1.24858	8869	291	ATF7	13
GO_XENOBIOTIC_METABOLIC_PROCESS	0.00887618	0.709873	-0.542663	-1.43727	7736	97	SMARCB1	2
GO_PRIMARY_ACTIVE_TRANSMEMBRANE_TRANSPORTER_ACTIVITY	0.00888561	0.115992	0.376125	1.35232	348	108	RBBP5	2
GO_CELLULAR_RESPONSE_TO_ESTRADIOL_STIMULUS	0.00889001	0.709873	0.605044	1.61928	2222	31	SMARCB1	2
GO_REGULATION_OF_EXTENT_OF_CELL_GROWTH	0.00889109	0.468286	-0.543244	-1.4131	8200	106	BACH2	4
GO_ORGANIC_HYDROXY_COMPOUND_TRANSMEMBRANE_TRANSPORTER_ACTIVITY	0.0088927	0.391513	-0.652719	-1.50856	7199	39	RELA	6
GO_POSITIVE_REGULATION_OF_ANIMAL_ORGAN_MORPHOGENESIS	0.00890105	0.744572	-0.561226	-1.46053	7679	79	TCF7L2	4
GO_INTERCALATED_DISC	0.00891943	0.115992	-0.605112	-1.47319	7959	51	RBBP5	1
GO_CHEMOKINE_RECEPTOR_BINDING	0.00892577	0.445756	-0.62671	-1.50659	7162	48	RFX7	12
GO_POSITIVE_REGULATION_OF_ALPHA_BETA_T_CELL_DIFFERENTIATION	0.00892625	0.27985	-0.630994	-1.48243	7778	45	ZMIZ1	13
GO_DETECTION_OF_ABIOTIC_STIMULUS	0.00892685	0.709873	-0.517041	-1.40438	8050	128	SMARCB1	11
GO_ENDOCRINE_SYSTEM_DEVELOPMENT	0.00892695	0.621599	-0.52941	-1.40628	8040	124	MLXIP	9
GO_CD4_POSITIVE_ALPHA_BETA_T_CELL_ACTIVATION	0.00893028	0.524223	-0.555611	-1.46928	6986	81	CNOT6	11
GO_REGULATION_OF_CARTILAGE_DEVELOPMENT	0.0089422	0.468286	-0.597017	-1.47232	7744	62	BACH2	4
GO_NEGATIVE_REGULATION_OF_BLOOD_PRESSURE	0.0089438	0.115992	-0.632837	-1.49419	7750	40	RBBP5	4
GO_ENDOCRINE_PROCESS	0.00894707	0.621599	-0.582845	-1.46582	7523	72	MLXIP	5
GO_POTASSIUM_ION_TRANSMEMBRANE_TRANSPORTER_ACTIVITY	0.00895705	0.468286	-0.513064	-1.36962	8549	152	BACH2	13
GO_POSITIVE_REGULATION_OF_NEURAL_PRECURSOR_CELL_PROLIFERATION	0.00896308	0.621599	-0.62235	-1.49801	7203	51	MLXIP	6
GO_POTASSIUM_CHANNEL_ACTIVITY	0.00896378	0.27985	-0.537092	-1.38376	8597	116	ZMIZ1	11
GO_TETRAPYRROLE_BINDING	0.00896961	0.517454	-0.50973	-1.41448	7704	130	KLF16	9
GO_ACTIN_MEDIATED_CELL_CONTRACTION	0.00898138	0.550321	-0.535269	-1.41068	8079	115	ETV5	15
GO_CELL_FATE_COMMITMENT_INVOLVED_IN_FORMATION_OF_PRIMARY_GERM_LAYER	0.00899433	0.27985	-0.667161	-1.5012	7547	33	ZMIZ1	6
GO_G_PROTEIN_COUPLED_RECEPTOR_SIGNALING_PATHWAY_COUPLED_TO_CYCLIC_NUCLEOTIDE_SECOND_MESSENGER	0.00899665	0.550321	-0.485874	-1.33695	8623	216	ETV5	14
GO_POSITIVE_REGULATION_OF_G_PROTEIN_COUPLED_RECEPTOR_SIGNALING_PATHWAY	0.00900103	0.456325	0.546452	1.60539	1208	32	TBP	6
GO_SENSORY_PERCEPTION_OF_TASTE	0.00900532	0.488148	-0.610891	-1.43423	8430	58	ZCCHC14	12
GO_CYTOKINE_PRODUCTION_INVOLVED_IN_IMMUNE_RESPONSE	0.00901295	0.550321	-0.553766	-1.43403	7920	95	ETV5	6
GO_PHOTOTRANSDUCTION	0.00902105	0.435793	-0.597745	-1.50314	7166	54	MBTPS2	9
GO_T_CELL_MEDIATED_CYTOTOXICITY	0.00903845	0.116767	-0.621166	-1.48509	7924	44	RBBP5	6
GO_REGULATION_OF_SODIUM_ION_TRANSMEMBRANE_TRANSPORTER_ACTIVITY	0.009073	0.621599	0.529315	1.53183	1800	50	MLXIP	2
GO_ADAPTIVE_IMMUNE_RESPONSE_BASED_ON_SOMATIC_RECOMBINATION_OF_IMMUNE_RECEPTORS_BUILT_FROM_IMMUNOGLOBULIN_SUPERFAMILY_DOMAINS	0.00907725	0.27985	-0.487372	-1.29755	9008	233	ZMIZ1	12
GO_CANONICAL_WNT_SIGNALING_PATHWAY	0.00907871	0.116836	-0.461729	-1.25791	9063	314	RBBP5	1
GO_DRUG_METABOLIC_PROCESS	0.00907911	0.709873	-0.452525	-1.29555	8872	316	SMARCB1	2
GO_PHOTOTRANSDUCTION_VISIBLE_LIGHT	0.00909124	0.550321	-0.679795	-1.52627	6933	32	ETV5	6
GO_ADAPTIVE_IMMUNE_RESPONSE_BASED_ON_SOMATIC_RECOMBINATION_OF_IMMUNE_RECEPTORS_BUILT_FROM_IMMUNOGLOBULIN_SUPERFAMILY_DOMAINS	0.00910277	0.488148	-0.502697	-1.27084	9087	233	ZCCHC14	12
GO_ALCOHOL_METABOLIC_PROCESS	0.00910668	0.435793	-0.467435	-1.34674	8587	215	MBTPS2	3
GO_NEURON_FATE_COMMITMENT	0.009158	0.354451	-0.587001	-1.49404	7138	62	ZNF460	6
GO_DIGESTION	0.00916025	0.709873	-0.522908	-1.41144	8188	119	SMARCB1	8
GO_INTRINSIC_COMPONENT_OF_POSTSYNAPTIC_SPECIALIZATION_MEMBRANE	0.00916319	0.403421	-0.578954	-1.37859	8969	75	SOX9	4
GO_REGULATION_OF_OXIDATIVE_STRESS_INDUCED_CELL_DEATH	0.00917644	0.451535	0.5046	1.50852	1659	56	RFX7	2
GO_POSITIVE_REGULATION_OF_TYROSINE_PHOSPHORYLATION_OF_STAT_PROTEIN	0.00920146	0.398183	-0.611642	-1.48122	7791	55	RELA	11
GO_REGULATION_OF_COAGULATION	0.00920324	0.27985	-0.577059	-1.43351	8479	74	ZMIZ1	4
GO_POSITIVE_REGULATION_OF_CALCIUM_ION_TRANSPORT_INTO_CYTOSOL	0.00921039	0.550321	-0.615637	-1.49029	7496	53	ETV5	1
GO_MEMBRANE_DEPOLARIZATION	0.00921085	0.117734	-0.554079	-1.41852	8663	84	RBBP5	3
GO_INTRINSIC_COMPONENT_OF_POSTSYNAPTIC_MEMBRANE	0.00921221	0.80797	-0.516572	-1.40541	8478	120	HMBOX1	12
GO_G_PROTEIN_COUPLED_RECEPTOR_BINDING	0.00921614	0.354451	-0.460881	-1.33681	8556	242	ZNF460	10
GO_POSITIVE_REGULATION_OF_PEPTIDE_HORMONE_SECRETION	0.00921887	0.117734	-0.552957	-1.41701	8680	85	RBBP5	2
GO_MUSCLE_TISSUE_DEVELOPMENT	0.00921999	0.631455	-0.494336	-1.17435	9219	369	POLR2A	2
GO_POSITIVE_REGULATION_OF_LYMPHOCYTE_ACTIVATION	0.00923298	0.621599	-0.474115	-1.31866	8913	254	MLXIP	10
GO_DETECTION_OF_ABIOTIC_STIMULUS	0.00924725	0.631455	-0.549014	-1.27284	9243	128	POLR2A	11
GO_MOLTING_CYCLE	0.00924974	0.420356	0.436852	1.41847	1816	100	RFX1	1
GO_TRANSMEMBRANE_RECEPTOR_PROTEIN_TYROSINE_KINASE_ACTIVITY	0.00925825	0.117788	-0.583476	-1.45175	8446	62	RBBP5	3
GO_CYTOKINE_METABOLIC_PROCESS	0.00926448	0.488148	-0.556681	-1.36645	9057	105	ZCCHC14	11
GO_MESODERMAL_CELL_DIFFERENTIATION	0.00926553	0.27985	-0.67414	-1.50281	7720	31	ZMIZ1	8
GO_ACROSOMAL_VESICLE	0.00928161	0.709873	-0.537899	-1.43022	8130	101	SMARCB1	7
GO_NEGATIVE_REGULATION_OF_SECRETION	0.00928221	0.398183	-0.495163	-1.33694	8990	196	RELA	7
GO_REGULATION_OF_RESPONSE_TO_WOUNDING	0.00928371	0.27985	-0.518255	-1.35364	9044	146	ZMIZ1	3
GO_POSITIVE_REGULATION_OF_ALPHA_BETA_T_CELL_ACTIVATION	0.00928869	0.621599	-0.604332	-1.483	7608	59	MLXIP	19
GO_MONOCARBOXYLIC_ACID_BIOSYNTHETIC_PROCESS	0.00929485	0.435793	-0.477602	-1.36305	8636	185	MBTPS2	6
GO_RIBOSOME	0.00930233	0.1179	0.315823	1.22404	57	225	RBBP5	6
GO_PHOSPHOLIPASE_C_ACTIVATING_G_PROTEIN_COUPLED_RECEPTOR_SIGNALING_PATHWAY	0.00930947	0.435793	-0.536333	-1.44379	7966	94	MBTPS2	9
GO_INTRACILIARY_TRANSPORT_INVOLVED_IN_CILIUM_ASSEMBLY	0.00935633	0.420356	0.566933	1.58076	2654	40	RFX1	1
GO_REGULATION_OF_SYNAPSE_STRUCTURE_OR_ACTIVITY	0.00935814	0.118013	-0.480406	-1.29778	9297	223	RBBP5	2
GO_THIOESTER_METABOLIC_PROCESS	0.00936972	0.435793	-0.609144	-1.51104	7351	49	MBTPS2	1
GO_NOTCH_SIGNALING_PATHWAY	0.00937414	0.80797	-0.484635	-1.35624	8957	179	HMBOX1	3
GO_9PLUS2_MOTILE_CILIUM	0.00938333	0.800813	-0.565263	-1.36942	9220	85	HCFC1	4
GO_ATPASE_ACTIVITY_COUPLED_TO_TRANSMEMBRANE_MOVEMENT_OF_IONS_PHOSPHORYLATIVE_MECHANISM	0.00939754	0.98263	-0.671796	-1.56668	5724	33	TP53	1
GO_TYPE_2_IMMUNE_RESPONSE	0.00939992	0.118013	-0.658561	-1.50626	7918	32	RBBP5	4
GO_POSITIVE_REGULATION_OF_LYMPHOCYTE_MEDIATED_IMMUNITY	0.00940895	0.398511	-0.552856	-1.42172	8536	96	RELA	13
GO_POSITIVE_REGULATION_OF_RECEPTOR_SIGNALING_PATHWAY_VIA_STAT	0.00941023	0.435793	-0.55798	-1.46679	7828	76	MBTPS2	10
GO_CELLULAR_CARBOHYDRATE_BIOSYNTHETIC_PROCESS	0.00941704	0.118013	-0.559097	-1.42387	8806	79	RBBP5	1
GO_REGULATION_OF_MAST_CELL_ACTIVATION_INVOLVED_IN_IMMUNE_RESPONSE	0.00942221	0.420356	-0.668473	-1.55516	6539	30	RFX1	4
GO_REGULATION_OF_T_CELL_MEDIATED_IMMUNITY	0.00942852	0.358498	-0.592155	-1.49697	7300	59	ZNF460	5
GO_POSITIVE_REGULATION_OF_LIPID_LOCALIZATION	0.00944063	0.564081	-0.573764	-1.44479	8407	77	EP300	1
GO_ESTROGEN_RECEPTOR_BINDING	0.00944678	0.709873	0.55661	1.56946	2133	40	SMARCB1	2
GO_SENSORY_SYSTEM_DEVELOPMENT	0.00945804	0.564081	-0.461348	-1.26799	9400	341	EP300	1
GO_SODIUM_CHANNEL_ACTIVITY	0.00946186	0.472808	-0.648706	-1.50525	7720	39	BACH2	9
GO_REGULATION_OF_NMDA_RECEPTOR_ACTIVITY	0.00946334	0.54058	-0.667965	-1.54609	6611	33	CNOT6	4
GO_NEGATIVE_REGULATION_OF_CELL_MORPHOGENESIS_INVOLVED_IN_DIFFERENTIATION	0.00946832	0.472808	-0.552041	-1.42269	8632	95	BACH2	5
GO_RESPONSE_TO_AMPHETAMINE	0.00947762	0.564081	-0.679525	-1.51872	7520	31	EP300	3
GO_MEMBRANE_DEPOLARIZATION_DURING_ACTION_POTENTIAL	0.0094837	0.488148	-0.66119	-1.47111	8444	36	ZCCHC14	5
GO_REGULATION_OF_POTASSIUM_ION_TRANSMEMBRANE_TRANSPORTER_ACTIVITY	0.00948486	0.469355	-0.599487	-1.4467	8736	56	TBP	3
GO_MACROPHAGE_DIFFERENTIATION	0.00948881	0.621901	-0.657819	-1.51653	7338	38	MLXIP	6
GO_NEGATIVE_REGULATION_OF_CELL_DEVELOPMENT	0.00949327	0.404917	-0.483846	-1.21364	9492	318	SOX9	3
GO_NEGATIVE_REGULATION_OF_SECRETION	0.00950166	0.118629	-0.487918	-1.31238	9409	196	RBBP5	7
GO_HUMORAL_IMMUNE_RESPONSE_MEDIATED_BY_CIRCULATING_IMMUNOGLOBULIN	0.00950774	0.435793	-0.630499	-1.52262	7290	41	MBTPS2	7
GO_TRANSPORT_VESICLE	0.00952552	0.419839	-0.468683	-1.2417	9513	373	ZNF362	1
GO_POSITIVE_REGULATION_OF_T_CELL_PROLIFERATION	0.00952578	0.702732	-0.569695	-1.38545	9200	89	ATF7	11
GO_REGULATION_OF_CYTOSOLIC_CALCIUM_ION_CONCENTRATION	0.00953021	0.404917	-0.482207	-1.21025	9529	328	SOX9	13
GO_REGULATION_OF_CELL_KILLING	0.00953204	0.54058	-0.555098	-1.46562	7444	80	CNOT6	6
GO_NUCLEOSIDE_CATABOLIC_PROCESS	0.00953609	0.419839	-0.677696	-1.49825	7926	32	ZNF362	1
GO_PANCREAS_DEVELOPMENT	0.00953848	0.28097	-0.57463	-1.42926	8800	75	ZMIZ1	2
GO_CGMP_MEDIATED_SIGNALING	0.00954067	0.488148	-0.678661	-1.4801	8346	31	ZCCHC14	4
GO_ENDOPLASMIC_RETICULUM_LUMEN	0.00955889	0.28097	-0.473614	-1.26868	9526	292	ZMIZ1	3
GO_NEURON_PROJECTION_TERMINUS	0.0095602	0.404917	-0.536556	-1.31342	9515	128	SOX9	4
GO_MONOVALENT_INORGANIC_CATION_TRANSMEMBRANE_TRANSPORTER_ACTIVITY	0.00956246	0.55414	-0.437876	-1.28998	9272	348	SMARCA4	14
GO_GROWTH_FACTOR_BINDING	0.00957072	0.118769	-0.517619	-1.36524	9298	128	RBBP5	1
GO_REGULATION_OF_HUMORAL_IMMUNE_RESPONSE	0.00957196	0.80797	0.466853	1.4805	1417	63	HMBOX1	8
GO_DETECTION_OF_ABIOTIC_STIMULUS	0.00957279	0.28097	-0.527741	-1.36832	9248	128	ZMIZ1	11
GO_GLUTATHIONE_METABOLIC_PROCESS	0.00958312	0.564081	0.580047	1.60201	1918	33	EP300	1
GO_EMBRYONIC_FORELIMB_MORPHOGENESIS	0.00958391	0.118769	-0.658045	-1.50508	8073	32	RBBP5	1
GO_POSITIVE_REGULATION_OF_PEPTIDYL_TYROSINE_PHOSPHORYLATION	0.00958587	0.7823	-0.491077	-1.36527	9046	171	TCF7L2	9
GO_ALPHA_BETA_T_CELL_PROLIFERATION	0.00959846	0.55414	-0.672031	-1.54222	6988	31	SMARCA4	8
GO_POSITIVE_REGULATION_OF_CELL_ADHESION	0.00962875	0.488148	-0.476588	-1.21559	9627	382	ZCCHC14	10
GO_DENDRITE_MEMBRANE	0.00964075	0.119033	-0.630732	-1.48922	8354	40	RBBP5	1
GO_REGULATION_OF_HORMONE_SECRETION	0.00964689	0.469355	-0.483476	-1.27583	9622	241	TBP	11
GO_REGULATION_OF_IMMUNE_EFFECTOR_PROCESS	0.00966996	0.709873	-0.443833	-1.27663	9515	363	SMARCB1	8
GO_ANTIBACTERIAL_HUMORAL_RESPONSE	0.00967886	0.469355	0.556826	1.61268	1364	30	TBP	4
GO_EXTERNAL_SIDE_OF_PLASMA_MEMBRANE	0.00968292	0.55414	-0.448318	-1.31078	9268	291	SMARCA4	13
GO_PROTON_TRANSMEMBRANE_TRANSPORTER_ACTIVITY	0.00971599	0.472808	-0.53731	-1.40288	9003	111	BACH2	4
GO_DRUG_CATABOLIC_PROCESS	0.00971809	0.406459	-0.551845	-1.33802	9626	103	SOX9	9
GO_NEURONAL_ACTION_POTENTIAL	0.00973647	0.119077	-0.649932	-1.50012	8266	34	RBBP5	4
GO_RESPONSE_TO_KETONE	0.00974136	0.119077	-0.49008	-1.31613	9634	188	RBBP5	1
GO_CELL_GROWTH	0.00975112	0.119077	-0.444402	-1.21799	9748	447	RBBP5	1
GO_POSITIVE_REGULATION_OF_NITRIC_OXIDE_BIOSYNTHETIC_PROCESS	0.00976648	0.621901	-0.660231	-1.51582	7528	37	MLXIP	11
GO_SENSORY_PERCEPTION_OF_TASTE	0.00978636	0.564081	-0.602806	-1.47099	8418	58	EP300	12
GO_PHOSPHOLIPASE_C_ACTIVATING_G_PROTEIN_COUPLED_RECEPTOR_SIGNALING_PATHWAY	0.00981288	0.567403	-0.552528	-1.42927	8611	94	ETV5	9
GO_EXCRETION	0.00981687	0.426588	-0.601316	-1.44665	8843	62	ZNF362	12
GO_POSITIVE_REGULATION_OF_CATION_CHANNEL_ACTIVITY	0.00982322	0.800813	-0.589536	-1.39986	9510	64	HCFC1	5
GO_ORGANIC_HYDROXY_COMPOUND_TRANSMEMBRANE_TRANSPORTER_ACTIVITY	0.00983318	0.472808	-0.647633	-1.50276	8023	39	BACH2	6
GO_POTASSIUM_ION_TRANSPORT	0.00986561	0.285803	-0.489204	-1.30024	9777	221	ZMIZ1	8
GO_DETECTION_OF_STIMULUS_INVOLVED_IN_SENSORY_PERCEPTION	0.00986869	0.120075	-0.482531	-1.30141	9793	212	RBBP5	17
GO_ORGANIC_HYDROXY_COMPOUND_TRANSMEMBRANE_TRANSPORTER_ACTIVITY	0.00986871	0.543674	-0.643075	-1.53086	7210	39	KLF16	6
GO_LYMPHOCYTE_COSTIMULATION	0.00987731	0.489131	-0.615837	-1.43574	9185	54	ZCCHC14	6
GO_REGULATION_OF_HORMONE_SECRETION	0.00989618	0.564081	-0.480167	-1.30615	9728	241	EP300	11
GO_REGULATION_OF_ALPHA_BETA_T_CELL_ACTIVATION	0.0099	0.55414	-0.544293	-1.44925	8254	88	SMARCA4	10
GO_MEIOSIS_I_CELL_CYCLE_PROCESS	0.00990737	0.567403	-0.532364	-1.40398	8919	116	ETV5	2
GO_POSITIVE_REGULATION_OF_INTERFERON_GAMMA_PRODUCTION	0.0099489	0.80797	-0.585615	-1.47906	8404	59	HMBOX1	14
GO_EXCRETION	0.00996116	0.476144	-0.587872	-1.43363	9271	62	TBP	12
GO_MYOFILAMENT	0.00996151	0.564081	-0.678041	-1.51541	7904	31	EP300	6
GO_POSITIVE_REGULATION_OF_LEUKOCYTE_DIFFERENTIATION	0.00996244	0.285803	-0.521596	-1.35757	9665	137	ZMIZ1	6
GO_G_PROTEIN_COUPLED_RECEPTOR_SIGNALING_PATHWAY_COUPLED_TO_CYCLIC_NUCLEOTIDE_SECOND_MESSENGER	0.0099819	0.55414	-0.466942	-1.34336	9299	216	SMARCA4	14
GO_MUSCLE_FILAMENT_SLIDING	0.0099998	0.80797	-0.63424	-1.51158	8010	39	HMBOX1	13
GO_NEGATIVE_REGULATION_OF_RESPONSE_TO_EXTERNAL_STIMULUS	0.0100085	0.489131	-0.48687	-1.23748	10004	306	ZCCHC14	7
GO_NEUROTRANSMITTER_BIOSYNTHETIC_PROCESS	0.0100115	0.543674	-0.548892	-1.45711	8113	85	KLF16	5
GO_ANTIPORTER_ACTIVITY	0.0100119	0.702732	-0.576034	-1.39261	9614	82	ATF7	6
GO_POSITIVE_REGULATION_OF_PRODUCTION_OF_MOLECULAR_MEDIATOR_OF_IMMUNE_RESPONSE	0.0100169	0.472808	0.422634	1.39534	939	90	BACH2	5
GO_REGULATION_OF_TOLL_LIKE_RECEPTOR_SIGNALING_PATHWAY	0.0100265	0.409257	-0.590672	-1.45941	8675	65	RELA	2
GO_POSITIVE_REGULATION_OF_ANIMAL_ORGAN_MORPHOGENESIS	0.0100325	0.472808	-0.568578	-1.43987	8953	79	BACH2	4
GO_REGULATION_OF_ADAPTIVE_IMMUNE_RESPONSE	0.0100356	0.567403	-0.512652	-1.3771	9275	146	ETV5	7
GO_ANTIBIOTIC_METABOLIC_PROCESS	0.0100449	0.543674	-0.548808	-1.45689	8140	85	KLF16	4
GO_GLANDULAR_EPITHELIAL_CELL_DIFFERENTIATION	0.010049	0.285803	-0.622681	-1.47091	8802	47	ZMIZ1	10
GO_TRANSFERASE_ACTIVITY_TRANSFERRING_GLYCOSYL_GROUPS	0.0100684	0.122053	-0.471438	-1.27828	10027	255	RBBP5	2
GO_INSULIN_SECRETION	0.0100716	0.702732	-0.511612	-1.29074	10028	193	ATF7	6
GO_REGULATION_OF_COLLAGEN_BIOSYNTHETIC_PROCESS	0.0100741	0.543674	-0.660818	-1.53769	7242	34	KLF16	2
GO_SULFOTRANSFERASE_ACTIVITY	0.0100761	0.709873	-0.607647	-1.49454	8075	52	SMARCB1	4
GO_REGULATION_OF_LYMPHOCYTE_MEDIATED_IMMUNITY	0.0100791	0.285803	-0.522017	-1.35811	9774	136	ZMIZ1	9
GO_ACETYLGALACTOSAMINYLTRANSFERASE_ACTIVITY	0.0100838	0.379106	-0.62132	-1.51542	7559	46	ZNF460	2
GO_T_HELPER_1_TYPE_IMMUNE_RESPONSE	0.0100867	0.564081	-0.648218	-1.50044	8238	39	EP300	13
GO_REGULATION_OF_HEART_RATE	0.0100867	0.489131	-0.564788	-1.37634	9794	93	ZCCHC14	9
GO_TRANSMITTER_GATED_CHANNEL_ACTIVITY	0.0100915	0.858137	-0.600158	-1.46168	8832	58	ETV6	4
GO_TRANSMEMBRANE_RECEPTOR_PROTEIN_KINASE_ACTIVITY	0.0101064	0.122053	-0.558714	-1.42135	9440	78	RBBP5	1
GO_POSITIVE_REGULATION_OF_PEPTIDYL_TYROSINE_PHOSPHORYLATION	0.0101152	0.409257	-0.503406	-1.34969	9702	171	RELA	9
GO_DETECTION_OF_LIGHT_STIMULUS	0.0101202	0.41805	-0.585375	-1.38411	9855	68	SOX9	8
GO_REGULATION_OF_NEUROTRANSMITTER_LEVELS	0.0101275	0.409257	-0.465152	-1.27812	10026	312	RELA	5
GO_INTERFERON_GAMMA_PRODUCTION	0.0101349	0.800813	-0.552319	-1.34919	10014	98	HCFC1	11
GO_REGULATION_OF_GLIOGENESIS	0.0101406	0.122053	-0.528763	-1.38158	9755	110	RBBP5	4
GO_REGULATION_OF_HORMONE_SECRETION	0.010148	0.454304	-0.457982	-1.32773	9663	241	MBTPS2	11
GO_REGULATION_OF_T_CELL_MEDIATED_IMMUNITY	0.0101746	0.567403	-0.600816	-1.47472	8397	59	ETV5	5
GO_REGULATION_OF_LYMPHOCYTE_MIGRATION	0.0101762	0.621901	-0.601871	-1.47697	8335	59	MLXIP	3
GO_TRANSFERASE_ACTIVITY_TRANSFERRING_PENTOSYL_GROUPS	0.0101831	0.454304	-0.619696	-1.51261	7877	44	MBTPS2	2
GO_SERINE_TYPE_ENDOPEPTIDASE_INHIBITOR_ACTIVITY	0.0101849	0.55414	-0.552396	-1.45685	8397	81	SMARCA4	17
GO_STEROID_HORMONE_RECEPTOR_ACTIVITY	0.0101883	0.122136	-0.59389	-1.45852	9170	55	RBBP5	4
GO_REGULATION_OF_HORMONE_LEVELS	0.0102206	0.122136	-0.441726	-1.2115	10218	470	RBBP5	15
GO_COLLAGEN_TRIMER	0.0102302	0.447564	-0.537305	-1.4613	8015	83	RFX1	5
GO_CELL_FATE_SPECIFICATION	0.0102539	0.800813	-0.568544	-1.372	10048	80	HCFC1	6
GO_SMOOTH_MUSCLE_CELL_DIFFERENTIATION	0.0102587	0.858137	0.483774	1.48997	1355	54	ETV6	1
GO_ANTERIOR_POSTERIOR_PATTERN_SPECIFICATION	0.0102611	0.80797	-0.476308	-1.34014	9878	197	HMBOX1	10
GO_POSITIVE_REGULATION_OF_ADAPTIVE_IMMUNE_RESPONSE	0.0102612	0.55414	-0.536559	-1.43923	8633	94	SMARCA4	8
GO_ANCHORED_COMPONENT_OF_MEMBRANE	0.0102657	0.472808	-0.50897	-1.36025	9813	155	BACH2	13
GO_SPINAL_CORD_DEVELOPMENT	0.0102661	0.409257	-0.549977	-1.41558	9323	97	RELA	3
GO_EXTRACELLULAR_STRUCTURE_ORGANIZATION	0.0102666	0.490743	-0.473772	-1.20915	10265	400	ZCCHC14	5
GO_RUFFLE_ORGANIZATION	0.010268	0.55414	-0.610036	-1.50621	7912	49	SMARCA4	1
GO_ENSHEATHMENT_OF_NEURONS	0.0102692	0.557272	0.418459	1.36244	1750	123	CNOT6	3
GO_ENDOPEPTIDASE_REGULATOR_ACTIVITY	0.0102711	1	-0.478563	-1.39066	7352	156	TP53	20
GO_POSITIVE_REGULATION_OF_LEUKOCYTE_PROLIFERATION	0.0102729	0.702732	-0.537999	-1.33733	10122	130	ATF7	12
GO_MULTIVESICULAR_BODY	0.0102812	0.409257	-0.642694	-1.49594	8375	41	RELA	1
GO_EXOCRINE_SYSTEM_DEVELOPMENT	0.0102816	0.472808	-0.621681	-1.48462	8616	48	BACH2	3
GO_GLUTAMATE_RECEPTOR_SIGNALING_PATHWAY	0.0102876	0.122296	-0.539643	-1.39641	9793	96	RBBP5	6
GO_OXIDOREDUCTASE_ACTIVITY_ACTING_ON_PAIRED_DONORS_WITH_INCORPORATION_OR_REDUCTION_OF_MOLECULAR_OXYGEN_REDUCED_FLAVIN_OR_FLAVOPROTEIN_AS_ONE_DONOR_AND_INCORPORATION_OF_ONE_ATOM_OF_OXYGEN	0.0102996	0.447564	-0.665449	-1.54812	7148	30	RFX1	10
GO_NEGATIVE_REGULATION_OF_CYTOKINE_BIOSYNTHETIC_PROCESS	0.0103135	0.43616	-0.68382	-1.49719	8504	30	ZNF362	7
GO_REGULATION_OF_MEMBRANE_LIPID_DISTRIBUTION	0.0103211	0.557272	0.557526	1.54727	2860	44	CNOT6	4
GO_FOREBRAIN_DEVELOPMENT	0.010326	0.564081	-0.457352	-1.25851	10274	359	EP300	2
GO_CARDIAC_MUSCLE_CELL_DIFFERENTIATION	0.010326	0.557272	-0.52087	-1.42478	8421	109	CNOT6	6
GO_NEUROTRANSMITTER_RECEPTOR_ACTIVITY	0.0103275	0.122296	-0.539569	-1.39622	9831	96	RBBP5	9
GO_RESPONSE_TO_INTERLEUKIN_7	0.0103458	0.643735	-0.650181	-1.40674	10055	37	POLR2A	2
GO_REGULATION_OF_BODY_FLUID_LEVELS	0.0103479	0.122296	-0.442754	-1.21378	10345	456	RBBP5	6
GO_NEGATIVE_REGULATION_OF_POTASSIUM_ION_TRANSPORT	0.010354	0.455849	-0.665385	-1.53504	7670	31	MBTPS2	3
GO_POSITIVE_REGULATION_OF_REACTIVE_OXYGEN_SPECIES_BIOSYNTHETIC_PROCESS	0.0103571	0.621901	-0.627997	-1.49433	8231	47	MLXIP	7
GO_REGULATION_OF_ANIMAL_ORGAN_FORMATION	0.0103586	0.800813	-0.644736	-1.44985	9606	37	HCFC1	2
GO_SARCOLEMMA	0.0103802	0.122296	-0.511502	-1.35367	10120	136	RBBP5	1
GO_DEFENSE_RESPONSE_TO_BACTERIUM	0.0103855	0.800813	-0.507898	-1.27222	10372	184	HCFC1	9
GO_CHROMATIN_ASSEMBLY	0.0103858	0.381925	0.39668	1.337	1311	145	ZNF460	1
GO_PROTEIN_O_LINKED_GLYCOSYLATION	0.0103871	0.381925	-0.532832	-1.43494	8620	99	ZNF460	5
GO_SOMITOGENESIS	0.0104302	0.80797	-0.568512	-1.46112	8972	68	HMBOX1	7
GO_DOPAMINE_TRANSPORT	0.0104351	0.554218	0.535084	1.54147	2456	46	SMARCA4	6
GO_REGULATION_OF_HEART_RATE	0.0104399	0.289078	-0.552696	-1.40089	9833	93	ZMIZ1	9
GO_CELLULAR_RESPONSE_TO_BIOTIC_STIMULUS	0.0104431	0.502478	-0.483105	-1.33527	9977	208	RFX7	5
GO_SEMI_LUNAR_VALVE_DEVELOPMENT	0.0104493	0.472808	-0.656166	-1.50434	8441	36	BACH2	4
GO_BONE_MORPHOGENESIS	0.0104566	0.472808	-0.542164	-1.40694	9615	103	BACH2	7
GO_REGULATION_OF_ALPHA_BETA_T_CELL_ACTIVATION	0.0104648	0.80797	-0.542229	-1.43366	9294	88	HMBOX1	10
GO_MACROPHAGE_CHEMOTAXIS	0.0104758	0.289078	-0.655672	-1.48816	8854	35	ZMIZ1	3
GO_REGULATION_OF_AXONOGENESIS	0.0104765	0.122998	-0.491358	-1.31771	10348	181	RBBP5	1
GO_HOMOPHILIC_CELL_ADHESION_VIA_PLASMA_MEMBRANE_ADHESION_MOLECULES	0.0104999	0.494825	-0.521608	-1.30633	10433	165	ZCCHC14	6
GO_CENTRAL_NERVOUS_SYSTEM_NEURON_DIFFERENTIATION	0.0105001	0.564081	-0.501378	-1.34395	10128	173	EP300	3
GO_LIGAND_GATED_CATION_CHANNEL_ACTIVITY	0.0105104	0.643735	-0.564499	-1.29705	10495	99	POLR2A	12
GO_RESPONSE_TO_CAMP	0.0105121	0.502478	-0.546177	-1.42539	9244	96	RFX7	3
GO_CELLULAR_COMPONENT_DISASSEMBLY_INVOLVED_IN_EXECUTION_PHASE_OF_APOPTOSIS	0.0105175	0.621901	0.59088	1.58714	2495	34	MLXIP	2
GO_PRESYNAPTIC_MEMBRANE	0.0105218	0.558824	-0.486245	-1.37932	9047	160	CNOT6	13
GO_POSITIVE_REGULATION_OF_LIPID_METABOLIC_PROCESS	0.0105283	0.409257	-0.526506	-1.3843	9829	126	RELA	5
GO_CELL_FATE_DETERMINATION	0.0105331	0.564081	-0.650311	-1.49947	8575	38	EP300	7
GO_POSITIVE_REGULATION_OF_INSULIN_SECRETION_INVOLVED_IN_CELLULAR_RESPONSE_TO_GLUCOSE_STIMULUS	0.0105346	0.643735	-0.668391	-1.42203	10131	31	POLR2A	7
GO_POSITIVE_REGULATION_OF_BONE_MINERALIZATION	0.010538	0.792358	-0.648172	-1.51855	8180	36	TCF7L2	4
GO_TRANSITION_METAL_ION_TRANSPORT	0.0105541	0.578918	-0.529421	-1.39832	9522	118	ETV5	4
GO_MULTI_ORGANISM_BEHAVIOR	0.0105568	0.709873	-0.58021	-1.46924	8722	65	SMARCB1	3
GO_REGULATION_OF_NMDA_RECEPTOR_ACTIVITY	0.0105742	0.800813	-0.657397	-1.45782	9698	33	HCFC1	4
GO_SODIUM_CHANNEL_REGULATOR_ACTIVITY	0.0105903	0.43616	0.570865	1.59221	1786	32	ZNF362	1
GO_INTERCELLULAR_BRIDGE	0.0106162	0.80797	0.475351	1.48642	1667	58	HMBOX1	1
GO_REGULATION_OF_HUMORAL_IMMUNE_RESPONSE	0.0106203	0.800813	-0.589256	-1.39739	10271	63	HCFC1	8
GO_NEURAL_RETINA_DEVELOPMENT	0.0106272	0.867283	-0.59354	-1.45404	9359	61	ETV6	2
GO_CELLULAR_RESPONSE_TO_REACTIVE_OXYGEN_SPECIES	0.0106405	1	0.427127	1.35394	3046	152	TP53	2
GO_POSITIVE_REGULATION_OF_EPITHELIAL_CELL_DIFFERENTIATION	0.0106454	0.800813	-0.6022	-1.4115	10202	55	HCFC1	3
GO_ADENYLATE_CYCLASE_INHIBITING_G_PROTEIN_COUPLED_RECEPTOR_SIGNALING_PATHWAY	0.0106526	0.473009	-0.570963	-1.44027	9465	76	BACH2	8
GO_POSITIVE_REGULATION_OF_STRESS_ACTIVATED_PROTEIN_KINASE_SIGNALING_CASCADE	0.0106588	0.409257	-0.507941	-1.3562	10164	159	RELA	1
GO_CELL_DEATH_IN_RESPONSE_TO_OXIDATIVE_STRESS	0.0106629	0.43616	0.436303	1.41879	866	74	ZNF362	2
GO_POSITIVE_REGULATION_OF_RECEPTOR_SIGNALING_PATHWAY_VIA_STAT	0.0106693	0.495827	-0.581073	-1.39596	10219	76	ZCCHC14	10
GO_INNER_EAR_MORPHOGENESIS	0.01068	0.80797	-0.540725	-1.43139	9498	89	HMBOX1	3
GO_INORGANIC_ANION_TRANSMEMBRANE_TRANSPORT	0.0106843	0.792358	0.406795	1.37385	1113	106	TCF7L2	4
GO_REGULATION_OF_PLASMA_LIPOPROTEIN_PARTICLE_LEVELS	0.0106872	0.564081	-0.564086	-1.42944	9591	82	EP300	5
GO_SPERM_MOTILITY	0.0107006	0.124294	0.404827	1.39561	680	80	RBBP5	6
GO_ALPHA_BETA_T_CELL_ACTIVATION	0.0107111	0.558883	-0.507061	-1.40128	9380	127	SMARCA4	10
GO_NEGATIVE_REGULATION_OF_RESPONSE_TO_EXTERNAL_STIMULUS	0.0107117	0.387169	-0.443837	-1.3036	10176	306	ZNF460	7
GO_AMEBOIDAL_TYPE_CELL_MIGRATION	0.0107143	0.555956	-0.432106	-1.28349	10311	366	KLF16	5
GO_OVULATION_CYCLE_PROCESS	0.0107225	0.409257	-0.630214	-1.48632	8843	45	RELA	3
GO_PRESYNAPTIC_MEMBRANE	0.010728	0.643735	-0.533325	-1.24456	10726	160	POLR2A	13
GO_NEGATIVE_REGULATION_OF_LYMPHOCYTE_MEDIATED_IMMUNITY	0.0107336	0.800813	-0.653306	-1.45409	9874	34	HCFC1	2
GO_TYROSINE_PHOSPHORYLATION_OF_STAT_PROTEIN	0.0107386	0.46664	-0.568213	-1.47059	8785	67	MBTPS2	9
GO_MUSCLE_ORGAN_DEVELOPMENT	0.010742	0.124294	-0.450965	-1.23262	10734	375	RBBP5	4
GO_POSITIVE_REGULATION_OF_CELLULAR_CARBOHYDRATE_METABOLIC_PROCESS	0.0107447	0.621901	0.547742	1.54125	2300	43	MLXIP	1
GO_COAGULATION	0.0107483	0.124294	-0.460131	-1.25324	10729	310	RBBP5	1
GO_REGULATION_OF_HORMONE_METABOLIC_PROCESS	0.0107599	0.5034	-0.64914	-1.47865	9413	35	TBP	2
GO_NEUROPEPTIDE_SIGNALING_PATHWAY	0.0107635	0.409257	-0.559093	-1.42469	9656	87	RELA	10
GO_NEURAL_NUCLEUS_DEVELOPMENT	0.0107667	0.124294	-0.58649	-1.44894	9750	58	RBBP5	1
GO_CLATHRIN_COATED_ENDOCYTIC_VESICLE	0.0107685	0.289078	0.470455	1.48193	1160	55	ZMIZ1	3
GO_LIGAND_GATED_CATION_CHANNEL_ACTIVITY	0.0107726	0.124294	-0.535993	-1.39015	10280	99	RBBP5	12
GO_CARDIAC_CELL_DEVELOPMENT	0.0107762	0.561943	-0.554514	-1.45945	8386	78	CNOT6	8
GO_RECEPTOR_REGULATOR_ACTIVITY	0.0107858	0.504195	-0.442128	-1.25385	10697	417	RFX7	24
GO_CELLULAR_DEFENSE_RESPONSE	0.0107929	0.800813	-0.620255	-1.42887	10202	46	HCFC1	4
GO_CHEMOKINE_RECEPTOR_BINDING	0.0107936	0.436549	-0.618017	-1.41861	10268	48	SOX9	12
GO_ORGANIC_HYDROXY_COMPOUND_METABOLIC_PROCESS	0.010799	0.453298	-0.406622	-1.26446	10386	458	RFX1	3
GO_NEGATIVE_REGULATION_OF_B_CELL_ACTIVATION	0.0108086	0.80797	0.585361	1.60905	2427	30	HMBOX1	3
GO_NEGATIVE_REGULATION_OF_AXONOGENESIS	0.0108289	0.436549	-0.582544	-1.37883	10553	69	SOX9	6
GO_POSITIVE_REGULATION_OF_CD4_POSITIVE_ALPHA_BETA_T_CELL_ACTIVATION	0.0108344	0.555956	-0.66256	-1.5341	7762	33	KLF16	20
GO_P38MAPK_CASCADE	0.0108397	0.496844	-0.635248	-1.44839	9866	44	ZCCHC14	3
GO_REGULATION_OF_ACTIN_FILAMENT_BASED_PROCESS	0.0108405	0.124299	-0.452729	-1.23657	10831	360	RBBP5	2
GO_MULTICELLULAR_ORGANISMAL_HOMEOSTASIS	0.0108473	0.124299	-0.442819	-1.21372	10844	449	RBBP5	4
GO_DENDRITE_EXTENSION	0.0108474	0.5034	0.53875	1.58276	1456	32	TBP	4
GO_REGULATION_OF_SIGNALING_RECEPTOR_ACTIVITY	0.0108494	0.504195	-0.434018	-1.23513	10799	494	RFX7	21
GO_POSITIVE_REGULATION_OF_BIOMINERAL_TISSUE_DEVELOPMENT	0.010851	0.792358	-0.621902	-1.50234	8652	44	TCF7L2	3
GO_POSITIVE_REGULATION_OF_EXOCYTOSIS	0.0108523	0.43616	-0.573714	-1.41503	10049	80	ZNF362	2
GO_DNA_BINDING_TRANSCRIPTION_ACTIVATOR_ACTIVITY	0.0108537	0.564081	-0.45194	-1.24615	10816	395	EP300	4
GO_CELL_MATRIX_ADHESION	0.0108555	0.555956	-0.466866	-1.346	9900	210	KLF16	3
GO_CILIARY_PLASM	0.0108566	0.792358	0.401083	1.36175	1089	110	TCF7L2	3
GO_CELL_FATE_SPECIFICATION	0.0108569	0.453298	0.459004	1.44345	2386	80	RFX1	6
GO_ANTIBIOTIC_METABOLIC_PROCESS	0.010857	0.558883	-0.545488	-1.44697	9013	85	SMARCA4	4
GO_BONE_MINERALIZATION	0.0108634	0.621901	-0.537289	-1.40985	9623	108	MLXIP	3
GO_CARBOHYDRATE_BINDING	0.0108692	0.387169	-0.455693	-1.32462	10132	251	ZNF460	7
GO_NEGATIVE_REGULATION_OF_CATION_CHANNEL_ACTIVITY	0.0108803	0.473009	-0.635722	-1.4907	8960	42	BACH2	2
GO_LYMPHOCYTE_MEDIATED_IMMUNITY	0.0108828	0.709873	-0.470209	-1.32637	10392	225	SMARCB1	13
GO_NEUROTRANSMITTER_BINDING	0.0108835	0.43616	-0.626119	-1.46298	9513	48	ZNF362	3
GO_NEGATIVE_REGULATION_OF_CHEMOTAXIS	0.0108851	0.473009	-0.600691	-1.46637	9324	57	BACH2	11
GO_NEUTROPHIL_MIGRATION	0.0108893	0.387169	-0.534917	-1.4357	9000	96	ZNF460	8
GO_LIGAND_GATED_CATION_CHANNEL_ACTIVITY	0.0108932	0.792358	-0.533892	-1.42196	9672	99	TCF7L2	12
GO_REGULATION_OF_SYSTEMIC_ARTERIAL_BLOOD_PRESSURE_MEDIATED_BY_A_CHEMICAL_SIGNAL	0.0109033	0.43616	-0.650406	-1.47937	9292	39	ZNF362	1
GO_POSITIVE_REGULATION_OF_SYNAPTIC_TRANSMISSION_GLUTAMATERGIC	0.0109099	0.643735	-0.667474	-1.42008	10492	31	POLR2A	3
GO_ACYLGLYCEROL_HOMEOSTASIS	0.0109164	0.561943	-0.676518	-1.53984	7551	30	CNOT6	4
GO_CARDIAC_MUSCLE_CELL_DIFFERENTIATION	0.0109227	0.453298	-0.508403	-1.42715	8880	109	RFX1	6
GO_LIGAND_GATED_ION_CHANNEL_ACTIVITY	0.0109496	0.43616	-0.531472	-1.35911	10580	131	ZNF362	11
GO_OLFACTORY_RECEPTOR_ACTIVITY	0.0109734	0.453298	-0.499802	-1.41627	9032	119	RFX1	24
GO_CELL_DIFFERENTIATION_INVOLVED_IN_KIDNEY_DEVELOPMENT	0.0109806	0.80797	0.484255	1.49539	1807	54	HMBOX1	2
GO_BILE_ACID_METABOLIC_PROCESS	0.0109925	0.387169	-0.624465	-1.51272	8197	44	ZNF460	3
GO_SEMAPHORIN_PLEXIN_SIGNALING_PATHWAY	0.0110142	0.643735	-0.64063	-1.39563	10748	40	POLR2A	4
GO_INTERFERON_GAMMA_PRODUCTION	0.01102	0.125584	-0.53634	-1.39004	10509	98	RBBP5	11
GO_POSTSYNAPTIC_MEMBRANE	0.0110346	0.125584	-0.458927	-1.25035	11016	315	RBBP5	7
GO_POSITIVE_REGULATION_OF_INSULIN_SECRETION_INVOLVED_IN_CELLULAR_RESPONSE_TO_GLUCOSE_STIMULUS	0.0110442	0.473767	-0.673213	-1.50803	8753	31	BACH2	7
GO_CARGO_RECEPTOR_ACTIVITY	0.011058	0.709873	-0.549472	-1.43728	9488	86	SMARCB1	3
GO_REGULATION_OF_PROTEIN_OLIGOMERIZATION	0.0110665	0.564081	-0.639532	-1.49121	9099	41	EP300	5
GO_INTRASPECIES_INTERACTION_BETWEEN_ORGANISMS	0.0110758	0.709873	-0.60705	-1.4891	8854	51	SMARCB1	3
GO_REGULATION_OF_LEUKOCYTE_DEGRANULATION	0.0110901	0.411085	-0.637878	-1.48996	9062	42	RELA	2
GO_CORNIFICATION	0.0110946	0.80797	0.453519	1.45318	1569	67	HMBOX1	9
GO_REGULATION_OF_CARDIAC_MUSCLE_TISSUE_DEVELOPMENT	0.0111014	0.643735	-0.581091	-1.32185	11059	78	POLR2A	1
GO_CATION_CHANNEL_ACTIVITY	0.0111135	0.5034	-0.468942	-1.24401	11103	303	TBP	14
GO_REGULATION_OF_MUSCLE_CONTRACTION	0.0111141	0.126061	-0.50204	-1.33622	10900	152	RBBP5	1
GO_POSITIVE_REGULATION_OF_BIOMINERAL_TISSUE_DEVELOPMENT	0.0111179	0.621901	-0.634334	-1.49513	8762	44	MLXIP	3
GO_POSITIVE_REGULATION_OF_CALCIUM_MEDIATED_SIGNALING	0.0111195	0.709873	0.546277	1.54795	2480	41	SMARCB1	2
GO_REGULATION_OF_VOLTAGE_GATED_CALCIUM_CHANNEL_ACTIVITY	0.0111205	0.289078	-0.650781	-1.48314	9432	36	ZMIZ1	1
GO_MESODERMAL_CELL_DIFFERENTIATION	0.0111251	0.643735	-0.666873	-1.4188	10699	31	POLR2A	8
GO_REGULATION_OF_T_CELL_ACTIVATION	0.0111321	0.555956	-0.443673	-1.30535	10526	297	KLF16	4
GO_COLLAGEN_BIOSYNTHETIC_PROCESS	0.0111324	0.555956	-0.626515	-1.51511	8231	43	KLF16	2
GO_CELL_FATE_COMMITMENT	0.0111711	0.289078	-0.482104	-1.28484	11095	241	ZMIZ1	6
GO_REGULATION_OF_PRODUCTION_OF_MOLECULAR_MEDIATOR_OF_IMMUNE_RESPONSE	0.0111802	0.387973	-0.504746	-1.39823	9639	131	ZNF460	2
GO_LEUKOCYTE_DIFFERENTIATION	0.0111827	0.621901	-0.437848	-1.2419	11100	465	MLXIP	4
GO_ANION_ANION_ANTIPORTER_ACTIVITY	0.0111883	0.80797	-0.664896	-1.51908	8674	30	HMBOX1	4
GO_REGULATION_OF_CARDIOCYTE_DIFFERENTIATION	0.0111921	0.643735	-0.622797	-1.37643	11011	48	POLR2A	1
GO_SENSORY_PERCEPTION_OF_CHEMICAL_STIMULUS	0.0112008	0.702732	-0.507163	-1.28113	11160	202	ATF7	19
GO_CELL_FATE_COMMITMENT	0.0112012	0.564081	-0.47811	-1.30056	11011	241	EP300	6
GO_NEGATIVE_REGULATION_OF_CYTOKINE_BIOSYNTHETIC_PROCESS	0.0112026	0.289078	-0.672956	-1.49273	9298	30	ZMIZ1	7
GO_GROWTH_FACTOR_ACTIVITY	0.011216	0.621901	-0.510231	-1.37317	10293	146	MLXIP	8
GO_EAR_DEVELOPMENT	0.0112198	0.505741	-0.506942	-1.27768	11188	205	ZCCHC14	2
GO_ACTIN_BASED_CELL_PROJECTION	0.0112414	0.127073	-0.483605	-1.30194	11139	201	RBBP5	1
GO_REGULATION_OF_LEUKOCYTE_PROLIFERATION	0.0112711	0.587553	-0.483833	-1.32904	10775	209	ETV5	11
GO_DEFENSE_RESPONSE_TO_BACTERIUM	0.0112838	0.702732	-0.512831	-1.29199	11226	184	ATF7	9
GO_REGULATION_OF_ENDOTHELIAL_CELL_DIFFERENTIATION	0.0112969	0.800813	-0.666705	-1.46066	10267	30	HCFC1	3
GO_NEGATIVE_REGULATION_OF_CELL_GROWTH	0.0113067	0.478988	-0.478472	-1.35977	10437	174	MBTPS2	8
GO_VASCULAR_PROCESS_IN_CIRCULATORY_SYSTEM	0.011309	0.478988	-0.495137	-1.38493	10193	141	MBTPS2	4
GO_MONOVALENT_INORGANIC_CATION_HOMEOSTASIS	0.0113218	0.702732	-0.528414	-1.31989	11198	145	ATF7	8
GO_NEUROTRANSMITTER_TRANSPORTER_ACTIVITY	0.0113225	0.289078	0.489416	1.50424	1376	48	ZMIZ1	2
GO_T_HELPER_1_TYPE_IMMUNE_RESPONSE	0.0113234	0.411085	-0.645975	-1.49298	9167	39	RELA	13
GO_TEMPERATURE_HOMEOSTASIS	0.0113267	0.127276	-0.495473	-1.32437	11154	167	RBBP5	1
GO_POSITIVE_REGULATION_OF_PRODUCTION_OF_MOLECULAR_MEDIATOR_OF_IMMUNE_RESPONSE	0.0113279	0.289078	-0.55381	-1.39995	10637	90	ZMIZ1	5
GO_REGULATION_OF_NEUROLOGICAL_SYSTEM_PROCESS	0.0113286	0.443509	-0.535696	-1.36478	10898	123	ZNF362	5
GO_CILIUM_MOVEMENT	0.01133	0.447823	-0.594585	-1.39231	10950	60	SOX9	4
GO_SEMI_LUNAR_VALVE_DEVELOPMENT	0.0113326	0.702732	-0.656666	-1.45956	10050	36	ATF7	4
GO_INSULIN_SECRETION	0.0113352	0.564081	-0.492282	-1.32675	11011	193	EP300	6
GO_EPITHELIAL_CELL_MORPHOGENESIS	0.0113354	0.127276	-0.642199	-1.48857	9661	35	RBBP5	2
GO_DETECTION_OF_CHEMICAL_STIMULUS_INVOLVED_IN_SENSORY_PERCEPTION_OF_TASTE	0.0113377	0.621901	-0.652429	-1.5041	8768	38	MLXIP	12
GO_MAIN_AXON	0.0113525	0.517349	-0.579847	-1.4578	9541	68	RFX7	4
GO_INORGANIC_ANION_TRANSMEMBRANE_TRANSPORTER_ACTIVITY	0.0113568	0.80797	-0.500136	-1.37638	10612	139	HMBOX1	4
GO_NEGATIVE_REGULATION_OF_VASCULATURE_DEVELOPMENT	0.0113763	0.447823	-0.543873	-1.32275	11288	110	SOX9	11
GO_REGULATION_OF_CELL_SUBSTRATE_ADHESION	0.011379	0.453375	-0.457361	-1.35576	10010	196	RFX1	2
GO_DRUG_TRANSPORT	0.0113837	0.48118	-0.489736	-1.32592	11071	198	BACH2	2
GO_ANCHORED_COMPONENT_OF_PLASMA_MEMBRANE	0.0113884	0.505741	-0.610425	-1.42566	10608	55	ZCCHC14	6
GO_NEUROINFLAMMATORY_RESPONSE	0.0113989	0.387973	-0.599565	-1.49307	8700	53	ZNF460	5
GO_CYTOKINE_RECEPTOR_BINDING	0.0113992	0.443509	-0.49299	-1.29115	11301	227	ZNF362	12
GO_SODIUM_ION_TRANSMEMBRANE_TRANSPORTER_ACTIVITY	0.0114056	0.898046	-0.514478	-1.35679	10956	143	ETV6	8
GO_RHYTHMIC_BEHAVIOR	0.0114064	0.289078	-0.640708	-1.47686	9770	39	ZMIZ1	7
GO_REGULATION_OF_BIOMINERAL_TISSUE_DEVELOPMENT	0.0114387	0.643735	-0.574777	-1.31184	11406	84	POLR2A	3
[truncated: 3,594 more rows]

## Sheet: Supp table 13 GSEA_results_M5_C
pathway	pval	padj	ES	NES	nMoreExtreme	size	cond	n
GO_REGULATION_OF_T_CELL_RECEPTOR_SIGNALING_PATHWAY	0.0222655	0.955132	-0.658738	-1.45291	17044	38	ATF7	1
GO_NEUROMUSCULAR_JUNCTION_DEVELOPMENT	0.0391297	0.998736	-0.609233	-1.38852	30898	48	ATF7	2
GO_REGULATION_OF_ANTIGEN_RECEPTOR_MEDIATED_SIGNALING_PATHWAY	0.00199596	0.268742	-0.667058	-1.56697	1628	61	ATF7	3
GO_NEGATIVE_REGULATION_OF_REPRODUCTIVE_PROCESS	0.00516368	0.469558	-0.66928	-1.53353	4099	50	ATF7	4
GO_ANTIGEN_PROCESSING_AND_PRESENTATION_OF_PEPTIDE_OR_POLYSACCHARIDE_ANTIGEN_VIA_MHC_CLASS_II	0.00381933	0.375867	0.484098	1.48307	499	97	ATF7	3
GO_NEURON_RECOGNITION	0.0465748	1	-0.604526	-1.37403	36680	47	ATF7	2
GO_CARTILAGE_DEVELOPMENT	0.000592696	0.141654	0.439354	1.45516	33	195	ATF7	2
GO_POSITIVE_REGULATION_OF_CATION_CHANNEL_ACTIVITY	0.0295909	0.966118	-0.588555	-1.39058	24318	64	ATF7	3
GO_REGULATION_OF_CARTILAGE_DEVELOPMENT	0.0416275	1	0.467301	1.3406	7573	62	ATF7	2
GO_SALIVARY_GLAND_DEVELOPMENT	0.0249436	0.966118	-0.657733	-1.44513	19024	37	ATF7	7
GO_CHROMOSOME_CONDENSATION	0.0386723	0.998736	-0.637147	-1.40529	29604	38	ATF7	3
GO_REGULATION_OF_SYNAPTIC_TRANSMISSION_GLUTAMATERGIC	0.00911913	0.655111	-0.62311	-1.47467	7507	65	ATF7	7
GO_HINDLIMB_MORPHOGENESIS	0.0298402	0.966118	0.573922	1.47496	7335	34	ATF7	2
GO_ENDOCARDIAL_CUSHION_DEVELOPMENT	0.0149279	0.916207	0.566415	1.52365	3308	43	ATF7	1
GO_EMBRYONIC_SKELETAL_SYSTEM_DEVELOPMENT	4.75456914094445e-05	0.039772	0.540005	1.70317	4	122	ATF7	14
GO_EMBRYONIC_SKELETAL_SYSTEM_MORPHOGENESIS	0.000167891	0.093627	0.559006	1.70085	22	92	ATF7	11
GO_POSITIVE_REGULATION_OF_NOTCH_SIGNALING_PATHWAY	0.0474165	1	-0.606234	-1.37375	37226	46	ATF7	4
GO_SENSORY_PERCEPTION_OF_CHEMICAL_STIMULUS	0.00200794	0.268742	-0.544323	-1.41816	1898	202	ATF7	17
GO_INORGANIC_ANION_TRANSPORT	0.0298317	0.966118	-0.507124	-1.3042	27596	162	ATF7	8
GO_SKELETAL_SYSTEM_DEVELOPMENT	0.000318573	0.0969041	0.369127	1.30622	1	492	ATF7	9
GO_MONOVALENT_INORGANIC_CATION_TRANSPORT	0.0468532	1	-0.439693	-1.17982	46537	481	ATF7	14
GO_REGULATION_OF_MYELINATION	0.0321945	0.979297	0.565139	1.46087	7819	35	ATF7	1
GO_FORELIMB_MORPHOGENESIS	0.0384686	0.998736	0.534145	1.41727	8817	40	ATF7	2
GO_MALE_GAMETE_GENERATION	0.00711759	0.580865	-0.467951	-1.25598	7071	489	ATF7	8
GO_ACTIN_FILAMENT_BASED_MOVEMENT	0.0380205	0.998736	-0.512518	-1.3027	34504	137	ATF7	8
GO_BONE_GROWTH	0.0340725	0.998736	0.518392	1.41175	7321	46	ATF7	2
GO_DORSAL_VENTRAL_PATTERN_FORMATION	0.0374819	0.998736	0.433096	1.30361	5479	85	ATF7	11
GO_PROTEIN_LOCALIZATION_TO_LYSOSOME	0.0319319	0.979297	-0.645051	-1.42272	24444	38	ATF7	2
GO_SPINAL_CORD_MOTOR_NEURON_DIFFERENTIATION	0.0182413	0.916207	0.614768	1.54989	4641	31	ATF7	9
GO_REGULATION_OF_FATTY_ACID_METABOLIC_PROCESS	0.0466135	1	0.502964	1.36973	10016	46	ATF7	1
GO_VENTRAL_SPINAL_CORD_DEVELOPMENT	0.0268016	0.966118	0.540198	1.45312	5940	43	ATF7	9
GO_REGULATION_OF_LEUKOCYTE_DIFFERENTIATION	0.0485219	1	-0.468297	-1.23232	46695	249	ATF7	7
GO_PROXIMAL_DISTAL_PATTERN_FORMATION	0.00377198	0.375867	0.671842	1.70491	947	32	ATF7	12
GO_DNA_MODIFICATION	0.0427734	1	-0.526307	-1.31326	37733	109	ATF7	2
GO_CHLORIDE_TRANSPORT	0.0248514	0.966118	-0.548219	-1.36114	21765	103	ATF7	6
GO_B_CELL_ACTIVATION	0.0355916	0.998736	-0.483503	-1.26428	33872	217	ATF7	6
GO_ANTERIOR_POSTERIOR_PATTERN_SPECIFICATION	0.000212611	0.0969041	0.452036	1.49875	11	197	ATF7	15
GO_EMBRYONIC_ORGAN_MORPHOGENESIS	0.0155525	0.916207	0.355501	1.21134	492	272	ATF7	10
GO_REGULATION_OF_ENDOCRINE_PROCESS	0.0385585	0.998736	-0.631348	-1.40289	29719	40	ATF7	3
GO_RESPONSE_TO_GROWTH_HORMONE	0.0289112	0.966118	0.58025	1.48195	7190	33	ATF7	2
GO_POSITIVE_REGULATION_OF_BIOMINERAL_TISSUE_DEVELOPMENT	0.0260545	0.966118	-0.635388	-1.43125	20337	44	ATF7	2
GO_CARDIAC_VENTRICLE_MORPHOGENESIS	0.0388783	0.998736	0.454582	1.32948	6532	70	ATF7	4
GO_INTERFERON_GAMMA_PRODUCTION	0.0377965	0.998736	-0.539361	-1.33303	32892	98	ATF7	2
GO_APPENDAGE_DEVELOPMENT	0.00177645	0.268742	0.431812	1.41266	123	171	ATF7	4
GO_RECEPTOR_INTERNALIZATION	0.0139646	0.898571	-0.562581	-1.39906	12258	105	ATF7	7
GO_REGULATION_OF_REPRODUCTIVE_PROCESS	0.0239543	0.966118	-0.52072	-1.32966	21902	146	ATF7	11
GO_POSITIVE_REGULATION_OF_PHAGOCYTOSIS	0.0186992	0.916207	-0.60748	-1.42985	15296	62	ATF7	6
GO_ENDODERM_DEVELOPMENT	0.0307195	0.966118	0.456836	1.34776	4979	74	ATF7	3
GO_CELLULAR_PROCESS_INVOLVED_IN_REPRODUCTION_IN_MULTICELLULAR_ORGANISM	0.0332208	0.998736	-0.463234	-1.23096	32509	324	ATF7	9
GO_ANTIGEN_PROCESSING_AND_PRESENTATION_OF_EXOGENOUS_PEPTIDE_ANTIGEN_VIA_MHC_CLASS_I	0.0363289	0.998736	0.445815	1.32292	5720	77	ATF7	3
GO_VITAMIN_TRANSPORT	0.0211761	0.954781	0.590601	1.51782	5205	34	ATF7	1
GO_ACTIN_MEDIATED_CELL_CONTRACTION	0.0305042	0.966118	-0.532689	-1.33525	27091	115	ATF7	7
GO_NEGATIVE_REGULATION_OF_RESPONSE_TO_CYTOKINE_STIMULUS	0.0306026	0.966118	-0.605751	-1.40193	24561	54	ATF7	1
GO_IMMUNOGLOBULIN_PRODUCTION_INVOLVED_IN_IMMUNOGLOBULIN_MEDIATED_IMMUNE_RESPONSE	0.017031	0.916207	0.529012	1.47297	3434	52	ATF7	1
GO_REGULATION_OF_B_CELL_ACTIVATION	0.0235849	0.966118	-0.541639	-1.35562	20899	113	ATF7	9
GO_REGULATION_OF_CYTOSOLIC_CALCIUM_ION_CONCENTRATION	0.00917439	0.655111	-0.486097	-1.29223	8983	328	ATF7	11
GO_REGULATION_OF_HEART_RATE_BY_CARDIAC_CONDUCTION	0.0275389	0.966118	-0.650826	-1.43546	21081	38	ATF7	3
GO_CARTILAGE_DEVELOPMENT_INVOLVED_IN_ENDOCHONDRAL_BONE_MORPHOGENESIS	0.0191675	0.916207	0.543983	1.48144	4118	46	ATF7	2
GO_POSITIVE_REGULATION_OF_RESPONSE_TO_BIOTIC_STIMULUS	1.02485924198848e-05	0.0342918	-0.791497	-1.78289	7	44	ATF7	4
GO_DNA_METHYLATION_OR_DEMETHYLATION	0.0391794	0.998736	-0.548776	-1.34066	33548	87	ATF7	5
GO_ACTIVIN_RECEPTOR_SIGNALING_PATHWAY	0.0186588	0.916207	-0.664812	-1.46631	14283	38	ATF7	4
GO_DETECTION_OF_STIMULUS	0.0256417	0.966118	-0.462855	-1.23391	25222	361	ATF7	14
GO_HEART_VALVE_DEVELOPMENT	0.0125364	0.835786	0.531974	1.49508	2447	55	ATF7	1
GO_MUSCLE_HYPERTROPHY	0.0480151	1	0.424466	1.27763	7019	85	ATF7	2
GO_MULTICELLULAR_ORGANISMAL_SIGNALING	0.0259092	0.966118	-0.497754	-1.29431	24422	195	ATF7	8
GO_REGULATION_OF_RESPONSE_TO_BIOTIC_STIMULUS	0.0311041	0.966118	-0.521628	-1.3213	28073	131	ATF7	1
GO_POSITIVE_REGULATION_OF_IMMUNE_EFFECTOR_PROCESS	0.0455318	1	-0.483042	-1.25677	42961	197	ATF7	13
GO_REGULATION_OF_FATTY_ACID_OXIDATION	0.0334586	0.998736	0.589526	1.47629	8614	30	ATF7	1
GO_CONNECTIVE_TISSUE_DEVELOPMENT	0.00360752	0.375867	0.383082	1.29774	130	254	ATF7	3
GO_CELL_RECOGNITION	0.0163859	0.916207	-0.532914	-1.35751	14923	141	ATF7	4
GO_REGULATION_OF_SYNAPTIC_TRANSMISSION_GABAERGIC	0.0298903	0.966118	-0.672302	-1.43806	22283	31	ATF7	7
GO_POSITIVE_REGULATION_OF_BLOOD_CIRCULATION	0.0186996	0.916207	0.50349	1.43664	3469	60	ATF7	4
GO_SYNAPTIC_TRANSMISSION_GLUTAMATERGIC	0.00371811	0.375867	-0.611403	-1.49536	3188	88	ATF7	9
GO_PROTEIN_HOMOTRIMERIZATION	0.0308291	0.966118	-0.667157	-1.43423	23080	32	ATF7	2
GO_CELL_FATE_SPECIFICATION	0.0308711	0.966118	0.4469	1.33326	4719	80	ATF7	11
GO_HOMOPHILIC_CELL_ADHESION_VIA_PLASMA_MEMBRANE_ADHESION_MOLECULES	0.00197001	0.268742	-0.562087	-1.44721	1825	165	ATF7	6
GO_RESPONSE_TO_CADMIUM_ION	0.0499286	1	0.463571	1.32273	9264	60	ATF7	3
GO_RECEPTOR_MEDIATED_ENDOCYTOSIS	0.0311837	0.966118	-0.471542	-1.24727	30273	283	ATF7	8
GO_PATTERN_SPECIFICATION_PROCESS	9.1000091000091e-05	0.0608973	0.399604	1.40174	0	415	ATF7	13
GO_MATERNAL_PLACENTA_DEVELOPMENT	0.0205888	0.954781	0.596978	1.52467	5120	33	ATF7	3
GO_POSITIVE_REGULATION_OF_INTERFERON_GAMMA_PRODUCTION	0.0237348	0.966118	-0.604942	-1.41557	19284	59	ATF7	3
GO_CARDIAC_CONDUCTION	0.0184719	0.916207	-0.530666	-1.35105	16807	140	ATF7	8
GO_REGIONALIZATION	4.67355236715427e-05	0.039772	0.41826	1.44466	0	324	ATF7	15
GO_SKELETAL_SYSTEM_MORPHOGENESIS	0.000725977	0.15502	0.422299	1.41682	32	225	ATF7	9
GO_WALKING_BEHAVIOR	0.0259118	0.966118	-0.681922	-1.45099	19239	30	ATF7	1
GO_NEUROPEPTIDE_SIGNALING_PATHWAY	0.0101367	0.706615	-0.589045	-1.43904	8679	87	ATF7	5
GO_LACTATION	0.03914	0.998736	0.51167	1.39344	8410	46	ATF7	1
GO_AGGRESOME	0.0365505	0.998736	0.525337	1.41315	8101	43	ATF7	2
GO_LYSOSOMAL_LUMEN	0.00672878	0.562863	0.484041	1.46211	966	87	ATF7	1
GO_POTASSIUM_CHANNEL_COMPLEX	0.0219429	0.955132	-0.558208	-1.37696	19043	96	ATF7	11
GO_MOTILE_CILIUM	0.0410977	1	-0.497515	-1.28048	38068	164	ATF7	3
GO_MICROVILLUS	0.0448689	1	-0.550408	-1.33509	38081	81	ATF7	2
GO_CHLORIDE_CHANNEL_COMPLEX	0.000589152	0.141654	-0.721386	-1.63964	463	47	ATF7	4
GO_CATION_CHANNEL_COMPLEX	0.00770826	0.59981	-0.515699	-1.34879	7338	218	ATF7	17
GO_VACUOLAR_LUMEN	0.00790242	0.600943	0.414283	1.34086	632	154	ATF7	2
GO_ER_TO_GOLGI_TRANSPORT_VESICLE_MEMBRANE	0.0222019	0.955132	0.501544	1.42271	4204	58	ATF7	2
GO_TRANSPORTER_COMPLEX	0.00175065	0.268742	-0.510149	-1.35601	1713	327	ATF7	18
GO_SIDE_OF_MEMBRANE	0.0106323	0.726035	-0.464237	-1.2452	10554	472	ATF7	12
GO_RECEPTOR_COMPLEX	0.0185858	0.916207	-0.464868	-1.2418	18342	390	ATF7	10
GO_TRANS_GOLGI_NETWORK_TRANSPORT_VESICLE	3.50158918278296e-05	0.039772	-0.823747	-1.75276	25	30	ATF7	4
GO_INTERMEDIATE_FILAMENT_CYTOSKELETON	0.0274086	0.966118	-0.528897	-1.33485	24598	125	ATF7	3
GO_CILIARY_MEMBRANE	0.0147041	0.916207	-0.587388	-1.42284	12455	80	ATF7	1
GO_EXTERNAL_SIDE_OF_PLASMA_MEMBRANE	0.005354	0.471434	-0.501931	-1.32905	5207	291	ATF7	14
GO_ANCHORED_COMPONENT_OF_PLASMA_MEMBRANE	0.00286307	0.354808	-0.671354	-1.55741	2303	55	ATF7	5
GO_ANCHORED_COMPONENT_OF_MEMBRANE	0.022968	0.966118	-0.517069	-1.32578	21141	155	ATF7	3
GO_CYTOKINE_BINDING	0.0211833	0.954781	-0.541065	-1.35916	18876	118	ATF7	7
GO_OLFACTORY_RECEPTOR_ACTIVITY	0.000919182	0.180917	-0.60628	-1.52406	819	119	ATF7	13
GO_VOLTAGE_GATED_ION_CHANNEL_ACTIVITY	0.000425846	0.11874	-0.573327	-1.48779	399	188	ATF7	19
GO_PEPTIDASE_REGULATOR_ACTIVITY	0.0182157	0.916207	-0.507479	-1.31809	17135	191	ATF7	8
GO_MONOVALENT_INORGANIC_CATION_TRANSMEMBRANE_TRANSPORTER_ACTIVITY	0.0165548	0.916207	-0.472719	-1.2589	16257	348	ATF7	16
GO_VOLTAGE_GATED_CATION_CHANNEL_ACTIVITY	0.0015141	0.268742	-0.585314	-1.48618	1371	135	ATF7	14
GO_INORGANIC_ANION_TRANSMEMBRANE_TRANSPORTER_ACTIVITY	0.0214012	0.954781	-0.527435	-1.3421	19455	139	ATF7	5
GO_METAL_ION_TRANSMEMBRANE_TRANSPORTER_ACTIVITY	0.0340394	0.998736	-0.450609	-1.20594	33686	423	ATF7	17
GO_GATED_CHANNEL_ACTIVITY	0.00030233	0.0969041	-0.531713	-1.41333	295	327	ATF7	17
GO_SERINE_HYDROLASE_ACTIVITY	0.0355803	0.998736	-0.502417	-1.29209	32914	162	ATF7	10
GO_PASSIVE_TRANSMEMBRANE_TRANSPORTER_ACTIVITY	0.00029891	0.0969041	-0.511721	-1.37007	295	432	ATF7	18
GO_G_PROTEIN_COUPLED_RECEPTOR_ACTIVITY	0.00185012	0.268742	-0.484592	-1.30049	1837	485	ATF7	15
GO_ANION_CHANNEL_ACTIVITY	0.00336737	0.375574	-0.61819	-1.50505	2870	84	ATF7	4
GO_VOLTAGE_GATED_POTASSIUM_CHANNEL_ACTIVITY	0.015384	0.916207	-0.583673	-1.41753	13075	82	ATF7	14
GO_PEPTIDE_HORMONE_BINDING	0.0273334	0.966118	-0.625719	-1.4222	21526	47	ATF7	4
GO_POTASSIUM_CHANNEL_ACTIVITY	0.0190571	0.916207	-0.545409	-1.36814	16944	116	ATF7	13
GO_OXIDOREDUCTASE_ACTIVITY_ACTING_ON_A_SULFUR_GROUP_OF_DONORS	0.0201751	0.950786	0.508015	1.43698	3864	57	ATF7	1
GO_TUMOR_NECROSIS_FACTOR_RECEPTOR_BINDING	0.037638	0.998736	-0.667017	-1.41927	27946	30	ATF7	4
GO_PEPTIDE_RECEPTOR_ACTIVITY	0.0185453	0.916207	-0.537031	-1.35882	16710	129	ATF7	15
GO_CYTOKINE_RECEPTOR_ACTIVITY	0.0092021	0.655111	-0.589223	-1.44271	7904	89	ATF7	8
GO_VOLTAGE_GATED_CALCIUM_CHANNEL_ACTIVITY	0.00283401	0.354808	-0.6929	-1.57014	2224	46	ATF7	2
GO_CATION_CHANNEL_ACTIVITY	0.00297981	0.356087	-0.508072	-1.34711	2904	303	ATF7	19
GO_CYSTEINE_TYPE_ENDOPEPTIDASE_REGULATOR_ACTIVITY_INVOLVED_IN_APOPTOTIC_PROCESS	0.0304885	0.966118	-0.646907	-1.42681	23339	38	ATF7	4
GO_SOMATIC_DIVERSIFICATION_OF_IMMUNE_RECEPTORS_VIA_GERMLINE_RECOMBINATION_WITHIN_A_SINGLE_LOCUS	0.0390718	0.998736	0.484	1.36441	7552	56	ATF7	2
GO_DNA_METHYLATION	0.00519237	0.469558	-0.637545	-1.50883	4274	65	ATF7	2
GO_XENOBIOTIC_METABOLIC_PROCESS	0.0394002	0.998736	0.418023	1.28064	5157	97	ATF7	4
GO_SENSORY_PERCEPTION_OF_SMELL	0.000251432	0.0969041	-0.606463	-1.54486	228	141	ATF7	14
GO_POSITIVE_REGULATION_OF_GLUCOSE_TRANSMEMBRANE_TRANSPORT	0.0471378	1	0.520167	1.3869	10684	41	ATF7	2
GO_MYELOID_CELL_APOPTOTIC_PROCESS	0.0273609	0.966118	-0.679907	-1.4467	20315	30	ATF7	2
GO_REGULATION_OF_ION_TRANSMEMBRANE_TRANSPORT	0.0300639	0.966118	-0.450204	-1.20635	29806	449	ATF7	11
GO_APPENDAGE_MORPHOGENESIS	0.000741281	0.15502	0.467337	1.50064	64	143	ATF7	4
GO_ACTIVATED_T_CELL_PROLIFERATION	0.0402478	1	-0.629477	-1.39874	31021	40	ATF7	2
GO_DETECTION_OF_STIMULUS_INVOLVED_IN_SENSORY_PERCEPTION	0.00469156	0.448513	-0.526371	-1.37482	4455	212	ATF7	16
GO_SYNAPTIC_TRANSMISSION_GABAERGIC	0.00554705	0.475908	-0.682421	-1.53719	4329	44	ATF7	9
GO_RESPONSE_TO_INTERLEUKIN_12	0.0400149	1	-0.608344	-1.38649	31597	48	ATF7	1
GO_RECEPTOR_LOCALIZATION_TO_SYNAPSE	0.030884	0.966118	-0.609595	-1.40393	24654	52	ATF7	11
GO_REGULATION_OF_TRANS_SYNAPTIC_SIGNALING	0.0474615	1	-0.444675	-1.18989	46959	420	ATF7	8
GO_CHLORIDE_TRANSMEMBRANE_TRANSPORT	0.0127391	0.835786	-0.58759	-1.42881	10844	83	ATF7	3
GO_POSITIVE_REGULATION_OF_MORPHOGENESIS_OF_AN_EPITHELIUM	0.00767128	0.59981	0.646068	1.6395	1927	32	ATF7	2
GO_NEGATIVE_REGULATION_OF_SIGNALING_RECEPTOR_ACTIVITY	0.0429806	1	-0.623702	-1.39089	33237	41	ATF7	3
GO_COPII_COATED_ER_TO_GOLGI_TRANSPORT_VESICLE	0.0164566	0.916207	0.456728	1.37961	2364	87	ATF7	2
GO_FICOLIN_1_RICH_GRANULE_MEMBRANE	0.0411992	1	-0.590345	-1.37262	33234	56	ATF7	8
GO_CHLORIDE_CHANNEL_ACTIVITY	0.00309593	0.357206	-0.639851	-1.53021	2580	71	ATF7	4
GO_CHLORIDE_TRANSMEMBRANE_TRANSPORTER_ACTIVITY	0.00153917	0.268742	-0.620474	-1.52903	1333	95	ATF7	4
GO_ENDOPEPTIDASE_REGULATOR_ACTIVITY	0.0358434	0.998736	-0.504739	-1.2947	33014	156	ATF7	8
GO_SPINAL_CORD_DEVELOPMENT	0.0150725	0.483228	-0.598139	-1.37154	14196	97	BACH2	9
GO_POTASSIUM_ION_TRANSPORT	0.00420922	0.343514	-0.55987	-1.33303	4169	221	BACH2	7
GO_POSITIVE_REGULATION_OF_CALCIUM_ION_TRANSPORT	0.0320543	0.635467	-0.567068	-1.31162	30558	111	BACH2	7
GO_POSITIVE_REGULATION_OF_SYNAPTIC_TRANSMISSION_GLUTAMATERGIC	0.0379323	0.63766	-0.682963	-1.39242	31184	31	BACH2	6
GO_RESPONSE_TO_ETHANOL	0.00290201	0.31728	-0.614103	-1.42688	2783	120	BACH2	6
GO_REGULATION_OF_HISTONE_METHYLATION	0.0140446	0.470401	-0.640187	-1.41728	12635	63	BACH2	2
GO_RESPONSE_TO_ZINC_ION	0.0491358	0.691406	-0.626251	-1.34788	42746	48	BACH2	2
GO_REGULATION_OF_ALPHA_BETA_T_CELL_ACTIVATION	0.0358299	0.63766	-0.581861	-1.32496	33428	88	BACH2	8
GO_RESPONSE_TO_ELECTRICAL_STIMULUS	0.0417234	0.654884	-0.651502	-1.37296	35469	40	BACH2	4
GO_CIRCULATORY_SYSTEM_PROCESS	0.0109135	0.446732	-0.500942	-1.20812	10910	492	BACH2	6
GO_POSITIVE_REGULATION_OF_CATION_CHANNEL_ACTIVITY	0.0242942	0.608413	-0.622728	-1.38075	21898	64	BACH2	3
GO_RESPONSE_TO_AMINE	0.0403518	0.652256	-0.642843	-1.37019	34726	44	BACH2	1
GO_SALIVARY_GLAND_DEVELOPMENT	0.00949114	0.445181	-0.70722	-1.47593	7985	37	BACH2	7
GO_REGULATION_OF_SYNAPTIC_TRANSMISSION_GLUTAMATERGIC	0.0141992	0.470401	-0.636759	-1.41395	12823	65	BACH2	7
GO_HINDLIMB_MORPHOGENESIS	0.0381262	0.63766	-0.672554	-1.38839	31721	34	BACH2	2
GO_EMBRYONIC_SKELETAL_SYSTEM_DEVELOPMENT	8.53800244061923e-05	0.0952272	-0.662556	-1.54081	81	122	BACH2	14
GO_NEGATIVE_REGULATION_OF_PRODUCTION_OF_MOLECULAR_MEDIATOR_OF_IMMUNE_RESPONSE	0.0100261	0.445181	-0.715105	-1.47624	8341	34	BACH2	2
GO_ASSOCIATIVE_LEARNING	0.0409749	0.654884	-0.590162	-1.32835	37648	76	BACH2	3
GO_EMBRYONIC_SKELETAL_SYSTEM_MORPHOGENESIS	0.00156952	0.29528	-0.650173	-1.48534	1470	92	BACH2	11
GO_POSITIVE_REGULATION_OF_TRANSPORTER_ACTIVITY	0.00211546	0.29528	-0.633408	-1.45904	2004	104	BACH2	3
GO_CELLULAR_IRON_ION_HOMEOSTASIS	0.0308895	0.63022	-0.623067	-1.37058	27571	59	BACH2	1
GO_NEGATIVE_REGULATION_OF_INNATE_IMMUNE_RESPONSE	0.0232351	0.608413	-0.650922	-1.40418	20267	49	BACH2	2
GO_STRIATED_MUSCLE_CELL_DIFFERENTIATION	0.0468554	0.678694	-0.506901	-1.21066	46569	251	BACH2	1
GO_REGULATION_OF_SYSTEMIC_ARTERIAL_BLOOD_PRESSURE	0.019079	0.585671	-0.611559	-1.37952	17579	78	BACH2	3
GO_REGULATION_OF_MUSCLE_CONTRACTION	0.0240518	0.608413	-0.551875	-1.29731	23444	152	BACH2	3
GO_REGULATION_OF_HORMONE_LEVELS	0.0217385	0.596206	-0.493168	-1.18885	21731	470	BACH2	11
GO_LEUKOCYTE_MEDIATED_CYTOTOXICITY	0.0268283	0.608413	-0.581024	-1.33415	25318	99	BACH2	4
GO_SUPEROXIDE_METABOLIC_PROCESS	0.0399958	0.64964	-0.610907	-1.34824	35845	61	BACH2	6
GO_HORMONE_TRANSPORT	0.0383054	0.63766	-0.503619	-1.20664	38177	295	BACH2	5
GO_ADAPTIVE_IMMUNE_RESPONSE_BASED_ON_SOMATIC_RECOMBINATION_OF_IMMUNE_RECEPTORS_BUILT_FROM_IMMUNOGLOBULIN_SUPERFAMILY_DOMAINS	0.0144752	0.471273	-0.535211	-1.27608	14362	233	BACH2	4
GO_SKELETAL_SYSTEM_DEVELOPMENT	0.0238754	0.608413	-0.489811	-1.18128	23869	492	BACH2	9
GO_CELLULAR_AMINO_ACID_BIOSYNTHETIC_PROCESS	0.0119202	0.446732	-0.646105	-1.42818	10703	62	BACH2	3
GO_MONOVALENT_INORGANIC_CATION_TRANSPORT	0.00183747	0.29528	-0.523097	-1.2613	1836	481	BACH2	14
GO_FORELIMB_MORPHOGENESIS	0.0272737	0.609343	-0.66714	-1.40591	23185	40	BACH2	2
GO_POSITIVE_REGULATION_OF_RECEPTOR_MEDIATED_ENDOCYTOSIS	0.0458143	0.675439	0.48336	1.35303	5956	48	BACH2	3
GO_CATECHOLAMINE_METABOLIC_PROCESS	0.0197422	0.589798	-0.702104	-1.43773	16294	32	BACH2	1
GO_SARCOMERE_ORGANIZATION	0.00470866	0.359381	-0.700528	-1.50067	4074	46	BACH2	3
GO_POSITIVE_REGULATION_OF_B_CELL_MEDIATED_IMMUNITY	0.0371226	0.63766	-0.670497	-1.38936	31003	35	BACH2	2
GO_POSITIVE_REGULATION_OF_TRANSMEMBRANE_TRANSPORT	0.0106439	0.445181	-0.553752	-1.31304	10491	191	BACH2	3
GO_REGULATION_OF_NEUROTRANSMITTER_LEVELS	0.0360886	0.63766	-0.502209	-1.20435	35991	312	BACH2	8
GO_DORSAL_VENTRAL_PATTERN_FORMATION	0.00869195	0.445181	-0.623504	-1.41604	8081	85	BACH2	11
GO_SPINAL_CORD_MOTOR_NEURON_DIFFERENTIATION	0.0420801	0.654884	-0.678872	-1.38408	34594	31	BACH2	9
GO_REGULATION_OF_MEMBRANE_POTENTIAL	0.0379268	0.63766	-0.489612	-1.17846	37898	408	BACH2	9
GO_PANCREAS_DEVELOPMENT	0.009275	0.445181	-0.633722	-1.42485	8509	75	BACH2	4
GO_ORGANIC_HYDROXY_COMPOUND_TRANSPORT	0.0251844	0.608413	-0.526866	-1.25474	24956	223	BACH2	10
GO_POSITIVE_REGULATION_OF_INTERLEUKIN_1_SECRETION	0.0294117	0.626825	-0.692298	-1.41145	24179	31	BACH2	1
GO_B_CELL_MEDIATED_IMMUNITY	0.0105737	0.445181	-0.599892	-1.38269	10030	105	BACH2	4
GO_VENTRAL_SPINAL_CORD_DEVELOPMENT	0.0364252	0.63766	-0.649151	-1.3799	31250	43	BACH2	9
GO_RESPONSE_TO_XENOBIOTIC_STIMULUS	0.0299174	0.629583	-0.516115	-1.23301	29742	254	BACH2	5
GO_DIGESTIVE_SYSTEM_DEVELOPMENT	0.0100115	0.445181	-0.578373	-1.35421	9705	139	BACH2	7
GO_EPIDERMAL_CELL_DIFFERENTIATION	0.0306918	0.630028	-0.52689	-1.25211	30337	206	BACH2	2
GO_REGULATION_OF_IMMUNOGLOBULIN_PRODUCTION	0.0117981	0.446732	-0.648213	-1.43057	10573	61	BACH2	5
GO_PROXIMAL_DISTAL_PATTERN_FORMATION	0.0413853	0.654884	-0.675795	-1.38386	34158	32	BACH2	12
GO_REGULATION_OF_MESENCHYMAL_CELL_PROLIFERATION	0.0405828	0.652837	-0.670049	-1.38322	33765	34	BACH2	1
GO_REGULATION_OF_TRANSPORTER_ACTIVITY	0.00783108	0.436713	-0.54007	-1.29056	7786	257	BACH2	7
GO_REGULATION_OF_SYNAPTIC_PLASTICITY	0.0373392	0.63766	-0.531113	-1.25609	36683	177	BACH2	4
GO_CELLULAR_COMPONENT_ASSEMBLY_INVOLVED_IN_MORPHOGENESIS	0.00870475	0.445181	-0.603429	-1.39171	8265	106	BACH2	2
GO_EMBRYONIC_FORELIMB_MORPHOGENESIS	0.00676408	0.414032	-0.732023	-1.499	5582	32	BACH2	2
GO_MUSCLE_CONTRACTION	0.0151641	0.483228	-0.513874	-1.23382	15135	338	BACH2	8
GO_TRANSITION_METAL_ION_HOMEOSTASIS	0.0356601	0.63766	-0.554729	-1.29238	34336	126	BACH2	1
GO_LYMPHOCYTE_MEDIATED_IMMUNITY	0.00223258	0.29528	-0.568174	-1.35344	2212	225	BACH2	8
GO_POSITIVE_REGULATION_OF_ION_TRANSPORT	0.0104261	0.445181	-0.535823	-1.2802	10365	255	BACH2	5
GO_HUMORAL_IMMUNE_RESPONSE	0.00750837	0.433155	-0.562336	-1.3322	7392	186	BACH2	6
GO_ANTERIOR_POSTERIOR_PATTERN_SPECIFICATION	0.0105059	0.445181	-0.55211	-1.31035	10367	197	BACH2	15
GO_EMBRYONIC_ORGAN_MORPHOGENESIS	0.0016194	0.29528	-0.559382	-1.33827	1611	272	BACH2	10
GO_CELLULAR_AMINO_ACID_CATABOLIC_PROCESS	0.00401341	0.341046	-0.642831	-1.45724	3721	83	BACH2	3
GO_RESPONSE_TO_KETONE	0.048364	0.687016	-0.521001	-1.23473	47641	188	BACH2	2
GO_EMBRYONIC_DIGESTIVE_TRACT_DEVELOPMENT	0.0201688	0.593504	-0.694594	-1.43389	16780	34	BACH2	6
GO_REGULATION_OF_ENDOCRINE_PROCESS	0.00406765	0.341046	-0.719625	-1.51652	3457	40	BACH2	3
GO_IMMUNOGLOBULIN_PRODUCTION	0.0336268	0.635679	-0.578473	-1.32356	31579	94	BACH2	1
GO_HEART_MORPHOGENESIS	0.0231027	0.608413	-0.523967	-1.25038	22943	242	BACH2	2
GO_REGULATION_OF_HORMONE_SECRETION	0.020221	0.593504	-0.526716	-1.25683	20079	241	BACH2	4
GO_PROTEIN_KINASE_B_SIGNALING	0.0269113	0.608413	-0.522408	-1.24578	26706	235	BACH2	1
GO_CARDIAC_VENTRICLE_MORPHOGENESIS	0.0330279	0.635679	-0.604573	-1.35136	30078	70	BACH2	4
GO_NEURON_FATE_SPECIFICATION	0.000310313	0.14833	-0.801082	-1.62568	253	30	BACH2	10
GO_ORGANIC_ACID_CATABOLIC_PROCESS	0.0396531	0.64964	-0.512075	-1.22222	39385	244	BACH2	2
GO_APPENDAGE_DEVELOPMENT	0.0268608	0.608413	-0.541295	-1.27857	26346	171	BACH2	4
GO_REGULATION_OF_B_CELL_MEDIATED_IMMUNITY	0.0139143	0.470401	-0.664369	-1.43634	12167	50	BACH2	5
GO_PROTEIN_LIPID_COMPLEX_SUBUNIT_ORGANIZATION	0.0217246	0.596206	-0.659802	-1.41342	18800	46	BACH2	6
GO_ACTOMYOSIN_STRUCTURE_ORGANIZATION	0.00316584	0.31728	-0.578285	-1.36923	3114	183	BACH2	2
GO_POSITIVE_REGULATION_OF_INTERLEUKIN_1_PRODUCTION	0.0121863	0.446732	-0.679095	-1.45112	10516	45	BACH2	2
GO_MYOFIBRIL_ASSEMBLY	0.00331731	0.31728	-0.668136	-1.48757	3005	67	BACH2	5
GO_POSITIVE_REGULATION_OF_NEURAL_PRECURSOR_CELL_PROLIFERATION	0.00377039	0.340966	-0.694791	-1.50522	3304	51	BACH2	3
GO_CARDIAC_MUSCLE_TISSUE_MORPHOGENESIS	0.0304804	0.629939	-0.611295	-1.36101	27619	67	BACH2	3
GO_MUSCLE_ORGAN_MORPHOGENESIS	0.0211669	0.596206	-0.602977	-1.3669	19629	83	BACH2	3
GO_EXOCRINE_SYSTEM_DEVELOPMENT	0.0133072	0.459031	-0.669863	-1.44175	11576	48	BACH2	3
GO_REGULATION_OF_CELL_DIVISION	0.042674	0.658006	-0.53558	-1.26043	41657	156	BACH2	3
GO_REGULATION_OF_LYMPHOCYTE_MEDIATED_IMMUNITY	0.0372412	0.63766	-0.548245	-1.28228	36050	136	BACH2	7
GO_NEGATIVE_REGULATION_OF_SECRETION	0.0420081	0.654884	-0.522283	-1.23936	41448	196	BACH2	2
GO_REGULATION_OF_CD4_POSITIVE_ALPHA_BETA_T_CELL_ACTIVATION	0.0329865	0.635679	-0.627425	-1.37024	29187	55	BACH2	5
GO_ENDODERM_DEVELOPMENT	0.0252549	0.608413	-0.608114	-1.36576	23139	74	BACH2	3
GO_POSITIVE_REGULATION_OF_IMMUNOGLOBULIN_PRODUCTION	0.0414788	0.654884	-0.651732	-1.37344	35261	40	BACH2	3
GO_SIGNAL_RELEASE	0.0282614	0.611485	-0.492604	-1.18637	28245	431	BACH2	3
GO_DIGESTIVE_SYSTEM_PROCESS	0.0388985	0.644329	-0.578332	-1.31805	36334	89	BACH2	3
GO_COLUMNAR_CUBOIDAL_EPITHELIAL_CELL_DEVELOPMENT	0.0178322	0.557632	-0.651295	-1.41678	15706	53	BACH2	5
GO_REGULATION_OF_DIGESTIVE_SYSTEM_PROCESS	0.00622576	0.413583	-0.727529	-1.50188	5179	34	BACH2	4
GO_DIVALENT_INORGANIC_CATION_HOMEOSTASIS	0.0196268	0.589798	-0.494591	-1.19231	19620	471	BACH2	13
GO_DRUG_METABOLIC_PROCESS	0.0274987	0.609343	-0.50684	-1.2157	27429	316	BACH2	8
GO_LEUKOCYTE_ADHESION_TO_VASCULAR_ENDOTHELIAL_CELL	0.0239283	0.608413	-0.699529	-1.42619	19671	31	BACH2	5
GO_RESPONSE_TO_FATTY_ACID	0.0459069	0.675439	-0.582871	-1.3162	42357	79	BACH2	2
GO_COLUMNAR_CUBOIDAL_EPITHELIAL_CELL_DIFFERENTIATION	0.00306972	0.31728	-0.624597	-1.44053	2914	106	BACH2	10
GO_DRUG_TRANSPORT	0.000649392	0.191937	-0.594634	-1.4115	640	198	BACH2	8
GO_NEGATIVE_REGULATION_OF_BLOOD_PRESSURE	0.0065026	0.413583	-0.708543	-1.49317	5527	40	BACH2	1
GO_REGULATION_OF_VASOCONSTRICTION	0.0467133	0.678694	-0.626167	-1.35078	40747	49	BACH2	1
GO_CELLULAR_RESPONSE_TO_STEROID_HORMONE_STIMULUS	0.0460251	0.675439	-0.510211	-1.21698	45686	237	BACH2	1
GO_NEGATIVE_REGULATION_OF_HORMONE_SECRETION	0.0353909	0.63766	-0.613598	-1.35632	31779	62	BACH2	4
GO_POSITIVE_REGULATION_OF_PROTEIN_KINASE_B_SIGNALING	0.000150537	0.125924	-0.634517	-1.4937	146	157	BACH2	7
GO_DNA_METHYLATION_OR_DEMETHYLATION	0.0349058	0.63766	-0.583739	-1.32804	32526	87	BACH2	5
GO_REGULATION_OF_LEUKOCYTE_MEDIATED_IMMUNITY	0.0259651	0.608413	-0.537312	-1.27271	25561	185	BACH2	4
GO_DIENCEPHALON_DEVELOPMENT	0.0274712	0.609343	-0.607943	-1.36219	25094	72	BACH2	5
GO_CELL_FATE_COMMITMENT	0.045468	0.675439	-0.509626	-1.21605	45150	241	BACH2	9
GO_REGULATION_OF_PLASMA_LIPOPROTEIN_PARTICLE_LEVELS	0.0382969	0.63766	-0.585702	-1.32647	35472	82	BACH2	6
GO_DETECTION_OF_STIMULUS	0.0223862	0.606808	-0.504155	-1.21169	22355	361	BACH2	14
GO_SUPEROXIDE_ANION_GENERATION	0.0323642	0.635679	-0.692628	-1.40559	26490	30	BACH2	11
GO_HUMORAL_IMMUNE_RESPONSE_MEDIATED_BY_CIRCULATING_IMMUNOGLOBULIN	0.0491863	0.691406	-0.642258	-1.35751	41950	41	BACH2	7
GO_MULTICELLULAR_ORGANISMAL_SIGNALING	0.00331882	0.31728	-0.572684	-1.35875	3273	195	BACH2	8
GO_HEART_PROCESS	0.0141056	0.470401	-0.526987	-1.26068	14039	271	BACH2	8
GO_REGULATION_OF_LONG_TERM_SYNAPTIC_POTENTIATION	0.0268056	0.608413	-0.667751	-1.4072	22787	40	BACH2	1
GO_ENDODERM_FORMATION	0.0018262	0.29528	-0.710811	-1.53675	1596	50	BACH2	2
GO_POSITIVE_REGULATION_OF_SYNAPTIC_TRANSMISSION	0.00275075	0.31728	-0.59035	-1.39157	2690	162	BACH2	7
GO_REGULATION_OF_SYNAPTIC_TRANSMISSION_GABAERGIC	4.50054858038101e-05	0.0853741	-0.824668	-1.68133	36	31	BACH2	7
GO_NEUROEPITHELIAL_CELL_DIFFERENTIATION	0.0449483	0.675439	-0.625679	-1.3527	39306	50	BACH2	4
GO_POSITIVE_REGULATION_OF_ERK1_AND_ERK2_CASCADE	0.0226692	0.606808	-0.540679	-1.28044	22310	184	BACH2	7
GO_POSITIVE_REGULATION_OF_PEPTIDE_SECRETION	0.0341364	0.63766	-0.514944	-1.22928	33912	246	BACH2	8
GO_RESPONSE_TO_DEXAMETHASONE	0.0357631	0.63766	-0.657554	-1.38571	30402	40	BACH2	1
GO_ENDOCRINE_SYSTEM_DEVELOPMENT	0.000688358	0.191937	-0.634929	-1.47793	661	124	BACH2	5
GO_SYNAPTIC_TRANSMISSION_GLUTAMATERGIC	0.0438846	0.670493	-0.575285	-1.30999	40943	88	BACH2	9
GO_FERTILIZATION	0.0194249	0.589798	-0.553315	-1.30358	18988	160	BACH2	20
GO_NEURON_FATE_COMMITMENT	0.0096785	0.445181	-0.65185	-1.44088	8690	62	BACH2	11
GO_RESPONSE_TO_TOXIC_SUBSTANCE	0.0126731	0.451109	-0.499653	-1.20486	12669	484	BACH2	6
GO_CELLULAR_TRANSITION_METAL_ION_HOMEOSTASIS	0.00472587	0.359381	-0.62258	-1.42957	4459	99	BACH2	5
GO_CELL_FATE_SPECIFICATION	0.0214642	0.596206	-0.605772	-1.36927	19829	80	BACH2	11
GO_REGULATION_OF_RENAL_SYSTEM_PROCESS	0.0128206	0.451554	-0.72266	-1.46654	10493	30	BACH2	2
GO_REGULATION_OF_MUSCLE_SYSTEM_PROCESS	0.0475962	0.683435	-0.512611	-1.22065	47159	222	BACH2	2
GO_NEUROMUSCULAR_PROCESS	0.0466875	0.678694	-0.561775	-1.29246	44177	102	BACH2	4
GO_GLAND_DEVELOPMENT	0.0335629	0.635679	-0.490444	-1.1809	33542	422	BACH2	5
GO_CELL_KILLING	0.00271591	0.31728	-0.609894	-1.42206	2617	128	BACH2	6
GO_REGULATION_OF_CARDIAC_CONDUCTION	0.0247706	0.608413	-0.617892	-1.3757	22445	67	BACH2	2
GO_GLUTAMATE_RECEPTOR_SIGNALING_PATHWAY	0.0334648	0.635679	-0.576936	-1.32197	31488	96	BACH2	6
GO_SKIN_DEVELOPMENT	0.00501086	0.372585	-0.544447	-1.30227	4986	269	BACH2	1
GO_PATTERN_SPECIFICATION_PROCESS	0.0124166	0.446732	-0.507081	-1.22073	12408	415	BACH2	13
GO_PRODUCTION_OF_MOLECULAR_MEDIATOR_OF_IMMUNE_RESPONSE	0.0381287	0.63766	-0.529587	-1.2532	37486	180	BACH2	5
GO_MUSCLE_CELL_DEVELOPMENT	0.0304192	0.629939	-0.542321	-1.27801	29746	161	BACH2	2
GO_CARDIAC_CONDUCTION	0.00222604	0.29528	-0.605333	-1.41778	2158	140	BACH2	8
GO_RESPONSE_TO_ALCOHOL	0.0105212	0.445181	-0.545059	-1.29746	10420	219	BACH2	5
GO_EMBRYONIC_ORGAN_DEVELOPMENT	0.0278967	0.611485	-0.495277	-1.192	27875	405	BACH2	6
GO_CELLULAR_RESPONSE_TO_DEXAMETHASONE_STIMULUS	0.0394672	0.64964	-0.685003	-1.39012	32304	30	BACH2	1
GO_NEGATIVE_REGULATION_OF_DNA_REPLICATION	0.0213664	0.596206	-0.683722	-1.42689	17977	37	BACH2	2
GO_REGULATION_OF_CATION_CHANNEL_ACTIVITY	0.0117686	0.446732	-0.561912	-1.32545	11522	165	BACH2	8
GO_REGIONALIZATION	0.00464052	0.359381	-0.534211	-1.28183	4629	324	BACH2	15
GO_B_CELL_RECEPTOR_SIGNALING_PATHWAY	0.0122423	0.446732	-0.660038	-1.43875	10809	54	BACH2	6
GO_SKELETAL_SYSTEM_MORPHOGENESIS	0.00782561	0.436713	-0.548439	-1.30643	7756	225	BACH2	9
GO_POLYOL_BIOSYNTHETIC_PROCESS	0.0498277	0.691406	-0.585575	-1.31514	45654	74	BACH2	3
GO_ENDOCRINE_PROCESS	0.0123306	0.446732	-0.630732	-1.41326	11263	72	BACH2	4
GO_REGULATION_OF_CATION_TRANSMEMBRANE_TRANSPORT	0.0244372	0.608413	-0.509208	-1.22131	24374	315	BACH2	8
GO_RESPONSE_TO_IRON_ION	0.0297253	0.6295	-0.688371	-1.40961	24534	32	BACH2	1
GO_ERK1_AND_ERK2_CASCADE	0.0254631	0.608413	-0.514929	-1.23236	25355	277	BACH2	4
GO_MALE_SEX_DIFFERENTIATION	0.0285092	0.611485	-0.546905	-1.28638	27811	154	BACH2	7
GO_RENAL_SYSTEM_PROCESS	0.0316981	0.635467	-0.569548	-1.31518	30150	108	BACH2	2
GO_REGULATION_OF_BLOOD_CIRCULATION	0.00680566	0.414032	-0.539111	-1.28968	6773	271	BACH2	6
GO_DIVALENT_INORGANIC_CATION_TRANSPORT	0.0338607	0.636506	-0.487741	-1.17526	33846	451	BACH2	9
GO_GLANDULAR_EPITHELIAL_CELL_DIFFERENTIATION	0.0122093	0.446732	-0.674445	-1.44818	10592	47	BACH2	2
GO_REGULATION_OF_PRODUCTION_OF_MOLECULAR_MEDIATOR_OF_IMMUNE_RESPONSE	0.0378248	0.63766	-0.550304	-1.28461	36518	131	BACH2	3
GO_MYOFILAMENT	0.0497919	0.691406	-0.671844	-1.36975	40934	31	BACH2	5
GO_APICAL_PART_OF_CELL	0.00901516	0.445181	-0.518779	-1.24684	9002	361	BACH2	7
GO_POTASSIUM_CHANNEL_COMPLEX	0.00229447	0.29528	-0.639089	-1.46439	2158	96	BACH2	11
GO_POSTSYNAPTIC_MEMBRANE	0.0249345	0.608413	-0.508828	-1.2204	24870	315	BACH2	8
GO_CATION_CHANNEL_COMPLEX	0.000427141	0.15137	-0.591324	-1.4074	422	218	BACH2	17
GO_DENDRITE_MEMBRANE	0.00407706	0.341046	-0.71959	-1.51645	3465	40	BACH2	3
GO_TRANSPORTER_COMPLEX	0.00128077	0.29528	-0.550369	-1.3208	1277	327	BACH2	18
GO_RECEPTOR_COMPLEX	0.0145072	0.471273	-0.507761	-1.22152	14493	390	BACH2	10
GO_RECYCLING_ENDOSOME_MEMBRANE	0.0118101	0.446732	-0.627739	-1.4114	10835	75	BACH2	2
GO_APICAL_PLASMA_MEMBRANE	0.00627514	0.413583	-0.534465	-1.28078	6254	298	BACH2	8
GO_NEURON_PROJECTION_MEMBRANE	0.0159321	0.502912	-0.643549	-1.41563	14220	59	BACH2	5
GO_PRESYNAPSE	0.0418578	0.654884	-0.482567	-1.16327	41844	469	BACH2	7
GO_RECYCLING_ENDOSOME	0.0331181	0.635679	-0.540583	-1.27358	32374	160	BACH2	1
GO_SYNAPTIC_MEMBRANE	0.0112566	0.446732	-0.507679	-1.22238	11249	421	BACH2	8
GO_VOLTAGE_GATED_ION_CHANNEL_ACTIVITY	0.0100581	0.445181	-0.556097	-1.31791	9907	188	BACH2	19
GO_MONOVALENT_INORGANIC_CATION_TRANSMEMBRANE_TRANSPORTER_ACTIVITY	0.000300485	0.14833	-0.561867	-1.34971	299	348	BACH2	16
GO_VOLTAGE_GATED_CATION_CHANNEL_ACTIVITY	0.00544077	0.393523	-0.592602	-1.38553	5263	135	BACH2	14
GO_TRANSMITTER_GATED_CHANNEL_ACTIVITY	0.0379518	0.63766	-0.61741	-1.35579	33802	58	BACH2	4
GO_ENHANCER_BINDING	0.0354529	0.63766	-0.552154	-1.28893	34228	131	BACH2	11
GO_METAL_ION_TRANSMEMBRANE_TRANSPORTER_ACTIVITY	5.10305673098186e-05	0.0853741	-0.562495	-1.35441	50	423	BACH2	17
GO_GATED_CHANNEL_ACTIVITY	0.00138399	0.29528	-0.549397	-1.31847	1380	327	BACH2	17
GO_HYDRO_LYASE_ACTIVITY	0.0320962	0.635467	-0.632112	-1.37505	28270	53	BACH2	2
GO_PASSIVE_TRANSMEMBRANE_TRANSPORTER_ACTIVITY	0.000191103	0.127886	-0.55082	-1.32661	190	432	BACH2	18
GO_FAD_BINDING	0.0398349	0.64964	0.568612	1.45153	7228	30	BACH2	1
GO_ACTININ_BINDING	0.00552768	0.393523	-0.718308	-1.50406	4666	38	BACH2	5
GO_TRANSITION_METAL_ION_TRANSMEMBRANE_TRANSPORTER_ACTIVITY	0.0366512	0.63766	-0.659282	-1.385	31053	39	BACH2	3
GO_CALMODULIN_BINDING	0.0268847	0.608413	-0.53454	-1.26748	26500	191	BACH2	2
GO_MODIFIED_AMINO_ACID_BINDING	0.0452328	0.675439	-0.57831	-1.31217	42000	84	BACH2	3
GO_LYASE_ACTIVITY	0.0189886	0.585671	-0.548145	-1.29559	18640	174	BACH2	3
GO_VOLTAGE_GATED_POTASSIUM_CHANNEL_ACTIVITY	0.0266587	0.608413	-0.59725	-1.35262	24692	82	BACH2	14
GO_PHOSPHATIDYLINOSITOL_3_KINASE_BINDING	0.0225052	0.606808	-0.701445	-1.4301	18501	31	BACH2	4
GO_CHEMOKINE_RECEPTOR_BINDING	0.0477955	0.683435	-0.627366	-1.35028	41580	48	BACH2	7
GO_SOLUTE_CATION_SYMPORTER_ACTIVITY	0.0484566	0.687016	-0.56437	-1.2941	45641	97	BACH2	4
GO_DELAYED_RECTIFIER_POTASSIUM_CHANNEL_ACTIVITY	0.00146694	0.29528	-0.769996	-1.56986	1205	31	BACH2	4
GO_SECONDARY_ACTIVE_TRANSMEMBRANE_TRANSPORTER_ACTIVITY	0.0214527	0.596206	-0.529257	-1.26089	21267	226	BACH2	6
GO_POTASSIUM_CHANNEL_ACTIVITY	0.00694163	0.414762	-0.600568	-1.3927	6640	116	BACH2	13
GO_ALPHA_ACTININ_BINDING	0.0284474	0.611485	-0.6973	-1.41507	23284	30	BACH2	4
GO_SYMPORTER_ACTIVITY	0.0456419	0.675439	-0.541032	-1.26678	44248	139	BACH2	6
GO_G_PROTEIN_COUPLED_RECEPTOR_BINDING	0.0456084	0.675439	-0.509366	-1.21554	45294	242	BACH2	7
GO_CARBON_OXYGEN_LYASE_ACTIVITY	0.0429456	0.659156	-0.594526	-1.33045	39167	71	BACH2	2
GO_RNA_POLYMERASE_II_TRANSCRIPTION_FACTOR_BINDING	0.0105607	0.445181	-0.667823	-1.44973	9277	52	BACH2	3
GO_RNA_POLYMERASE_II_DISTAL_ENHANCER_SEQUENCE_SPECIFIC_DNA_BINDING	0.0207981	0.596206	-0.58886	-1.35115	19607	98	BACH2	10
GO_CATION_CHANNEL_ACTIVITY	0.00106919	0.275192	-0.557255	-1.33579	1065	303	BACH2	19
GO_SODIUM_ION_TRANSMEMBRANE_TRANSPORTER_ACTIVITY	0.0441008	0.670733	-0.540313	-1.26668	42828	143	BACH2	7
GO_PROTEIN_PEPTIDYL_PROLYL_ISOMERIZATION	0.032726	0.635679	0.55114	1.4528	5393	35	BACH2	1
GO_MALE_MEIOTIC_NUCLEAR_DIVISION	0.0316353	0.635467	-0.647185	-1.3864	27377	46	BACH2	5
GO_CGMP_MEDIATED_SIGNALING	0.028272	0.611485	-0.693701	-1.41431	23242	31	BACH2	1
GO_KILLING_OF_CELLS_OF_OTHER_ORGANISM	0.00655108	0.413583	-0.719766	-1.49703	5492	36	BACH2	6
GO_PROTEIN_TRANSPORT_WITHIN_LIPID_BILAYER	0.00844583	0.445181	-0.673678	-1.46244	7419	52	BACH2	6
GO_INOSITOL_PHOSPHATE_BIOSYNTHETIC_PROCESS	0.0362886	0.63766	-0.651729	-1.38167	31050	42	BACH2	2
GO_REGULATION_OF_ION_TRANSMEMBRANE_TRANSPORT	0.00198786	0.29528	-0.525931	-1.26721	1986	449	BACH2	11
GO_POSITIVE_REGULATION_OF_ION_TRANSMEMBRANE_TRANSPORT	0.00344504	0.320197	-0.594629	-1.39531	3349	146	BACH2	4
GO_APPENDAGE_MORPHOGENESIS	0.00735099	0.431516	-0.582226	-1.36493	7138	143	BACH2	4
GO_TYPE_2_IMMUNE_RESPONSE	0.00817432	0.445181	-0.727354	-1.48944	6746	32	BACH2	3
GO_DETECTION_OF_STIMULUS_INVOLVED_IN_SENSORY_PERCEPTION	0.0320028	0.635467	-0.524314	-1.24699	31663	212	BACH2	16
GO_SYNAPTIC_TRANSMISSION_GABAERGIC	0.000374155	0.15137	-0.75289	-1.60474	321	44	BACH2	9
GO_ENDOCRINE_HORMONE_SECRETION	0.00290183	0.31728	-0.721156	-1.52885	2482	42	BACH2	3
GO_CELLULAR_RESPONSE_TO_XENOBIOTIC_STIMULUS	0.0261213	0.608413	-0.55029	-1.29327	25453	151	BACH2	2
GO_NEGATIVE_REGULATION_OF_PEPTIDE_HORMONE_SECRETION	0.0382062	0.63766	-0.647394	-1.37616	32778	43	BACH2	2
GO_RECEPTOR_LOCALIZATION_TO_SYNAPSE	0.0113996	0.446732	-0.665924	-1.44561	10014	52	BACH2	11
GO_VESICLE_MEDIATED_TRANSPORT_IN_SYNAPSE	0.0304991	0.629939	-0.529459	-1.25679	30104	198	BACH2	5
GO_REGULATION_OF_POSTSYNAPTIC_MEMBRANE_NEUROTRANSMITTER_RECEPTOR_LEVELS	0.00646654	0.413583	-0.658528	-1.46013	5828	64	BACH2	7
GO_REGULATION_OF_TRANS_SYNAPTIC_SIGNALING	0.00834893	0.445181	-0.511986	-1.23272	8343	420	BACH2	8
GO_PROTEIN_TRANSPORT_WITHIN_PLASMA_MEMBRANE	0.00205901	0.29528	-0.722493	-1.53995	1771	44	BACH2	7
GO_PRESYNAPTIC_ENDOCYTOSIS	0.0477393	0.683435	-0.615739	-1.34219	42153	54	BACH2	1
GO_REGULATION_OF_GLUTAMATE_RECEPTOR_SIGNALING_PATHWAY	0.0259405	0.608413	-0.625512	-1.38047	23248	61	BACH2	5
GO_RELEASE_OF_SEQUESTERED_CALCIUM_ION_INTO_CYTOSOL_BY_ENDOPLASMIC_RETICULUM	0.0425703	0.658006	-0.678375	-1.38306	34997	31	BACH2	1
GO_POSITIVE_REGULATION_OF_SIGNALING_RECEPTOR_ACTIVITY	0.0130518	0.45491	-0.698652	-1.45805	10981	37	BACH2	4
GO_REGULATION_OF_RESPONSE_TO_DRUG	0.0112914	0.446732	-0.617304	-1.40196	10498	85	BACH2	6
GO_TERTIARY_GRANULE	0.00593051	0.413406	-0.580957	-1.36608	5782	153	BACH2	8
GO_INTRINSIC_COMPONENT_OF_POSTSYNAPTIC_MEMBRANE	0.0100267	0.445181	-0.589795	-1.3704	9618	120	BACH2	10
GO_GABA_ERGIC_SYNAPSE	0.000452392	0.15137	-0.697934	-1.56004	411	70	BACH2	8
GO_INTRINSIC_COMPONENT_OF_SYNAPTIC_MEMBRANE	0.0247899	0.608413	-0.54612	-1.2879	24264	164	BACH2	10
GO_DNA_BINDING_TRANSCRIPTION_ACTIVATOR_ACTIVITY	0.00312364	0.31728	-0.527716	-1.26973	3120	395	BACH2	11
GO_DNA_BINDING_TRANSCRIPTION_REPRESSOR_ACTIVITY_RNA_POLYMERASE_II_SPECIFIC	0.0212082	0.596206	-0.530154	-1.26275	21019	224	BACH2	1
GO_POTASSIUM_ION_TRANSMEMBRANE_TRANSPORTER_ACTIVITY	0.00929242	0.445181	-0.572826	-1.34656	9057	152	BACH2	11
GO_LIGAND_GATED_ION_CHANNEL_ACTIVITY	0.025492	0.608413	-0.560998	-1.30958	24611	131	BACH2	5
GO_CYTOKINE_METABOLIC_PROCESS	0.00703864	0.809924	-0.55606	-1.46641	5602	105	CNOT6	3
GO_ATTACHMENT_OF_SPINDLE_MICROTUBULES_TO_KINETOCHORE	0.0315037	1	-0.649541	-1.45368	21541	32	CNOT6	1
GO_REGULATION_OF_LYASE_ACTIVITY	0.0384467	1	-0.609092	-1.41848	27025	41	CNOT6	3
GO_REGULATION_OF_LEUKOCYTE_PROLIFERATION	0.0148445	0.973919	-0.477891	-1.34003	12990	209	CNOT6	5
GO_POSITIVE_REGULATION_OF_REPRODUCTIVE_PROCESS	0.0285132	1	-0.555453	-1.40175	21556	72	CNOT6	2
GO_POSITIVE_REGULATION_OF_PHOSPHOLIPASE_ACTIVITY	0.0158964	1	0.530488	1.484	4299	55	CNOT6	4
GO_RESPIRATORY_GASEOUS_EXCHANGE	0.0450477	1	-0.553841	-1.37067	33378	62	CNOT6	4
GO_REGULATION_OF_ALPHA_BETA_T_CELL_ACTIVATION	0.0401176	1	-0.522665	-1.35159	31163	88	CNOT6	8
GO_HEART_TRABECULA_MORPHOGENESIS	0.0311513	1	-0.645959	-1.45312	21375	33	CNOT6	1
GO_DNA_DEPENDENT_DNA_REPLICATION	0.00695122	0.809924	-0.525475	-1.42942	5780	144	CNOT6	5
GO_CELL_CYCLE_DNA_REPLICATION	0.0261599	1	-0.571468	-1.42024	19466	64	CNOT6	7
GO_REGULATION_OF_PHOSPHOLIPASE_C_ACTIVITY	0.00895612	0.809924	0.595006	1.58521	2643	42	CNOT6	2
GO_SPINDLE_LOCALIZATION	0.038808	1	-0.608695	-1.41755	27279	41	CNOT6	1
GO_PLATELET_ACTIVATION	0.0392269	1	0.388587	1.24977	6471	148	CNOT6	1
GO_REGULATION_OF_MAST_CELL_ACTIVATION_INVOLVED_IN_IMMUNE_RESPONSE	0.0118207	0.91616	-0.695247	-1.53901	8024	30	CNOT6	1
GO_POSITIVE_REGULATION_OF_GLIAL_CELL_DIFFERENTIATION	0.0396377	1	-0.614079	-1.41903	27704	39	CNOT6	8
GO_OOGENESIS	0.0139799	0.973919	-0.569632	-1.45233	10691	78	CNOT6	2
GO_REGULATION_OF_MACROPHAGE_ACTIVATION	0.00794772	0.809924	-0.63275	-1.53186	5767	53	CNOT6	3
GO_REGULATION_OF_HORMONE_LEVELS	0.0394993	1	-0.411763	-1.20622	37803	470	CNOT6	11
GO_SENSORY_PERCEPTION_OF_CHEMICAL_STIMULUS	0.0484474	1	-0.451079	-1.26171	42195	202	CNOT6	17
GO_MONOSACCHARIDE_CATABOLIC_PROCESS	0.0437188	1	-0.613024	-1.41083	30469	38	CNOT6	4
GO_ADAPTIVE_IMMUNE_RESPONSE_BASED_ON_SOMATIC_RECOMBINATION_OF_IMMUNE_RECEPTORS_BUILT_FROM_IMMUNOGLOBULIN_SUPERFAMILY_DOMAINS	0.0166511	1	-0.467329	-1.32046	14775	233	CNOT6	4
GO_PROTEIN_LIPID_COMPLEX_ASSEMBLY	0.0418987	1	0.582333	1.4517	13453	30	CNOT6	2
GO_DORSAL_VENTRAL_PATTERN_FORMATION	0.0445778	1	-0.52187	-1.3442	34472	85	CNOT6	11
GO_ERBB2_SIGNALING_PATHWAY	0.0206888	1	0.606549	1.53181	6541	32	CNOT6	3
GO_PANCREAS_DEVELOPMENT	0.0283815	1	-0.551008	-1.39788	21581	75	CNOT6	4
GO_HEXOSE_CATABOLIC_PROCESS	0.0016818	0.725894	-0.73939	-1.65476	1149	32	CNOT6	4
GO_ORGANOPHOSPHATE_ESTER_TRANSPORT	0.0120361	0.91616	0.447598	1.38989	2380	111	CNOT6	1
GO_B_CELL_MEDIATED_IMMUNITY	0.00851974	0.809924	-0.551464	-1.45429	6781	105	CNOT6	4
GO_B_CELL_DIFFERENTIATION	0.0265962	1	-0.514641	-1.36519	21334	111	CNOT6	1
GO_DIGESTIVE_SYSTEM_DEVELOPMENT	0.0382553	1	-0.484449	-1.3136	31662	139	CNOT6	7
GO_MAST_CELL_ACTIVATION	0.00385599	0.725894	-0.640491	-1.57089	2832	58	CNOT6	5
GO_AMINE_METABOLIC_PROCESS	0.00299371	0.725894	-0.553786	-1.49122	2451	129	CNOT6	3
GO_LEUKOCYTE_PROLIFERATION	0.0178861	1	-0.457594	-1.30372	16135	265	CNOT6	3
GO_REGULATION_OF_GLIAL_CELL_PROLIFERATION	0.0252838	1	-0.667588	-1.47778	17164	30	CNOT6	2
GO_RESPONSE_TO_PROSTAGLANDIN	0.00647134	0.809924	0.668508	1.66652	2077	30	CNOT6	2
GO_NEGATIVE_REGULATION_OF_CYTOKINE_BIOSYNTHETIC_PROCESS	0.0369115	1	-0.651157	-1.44141	25058	30	CNOT6	3
GO_B_CELL_ACTIVATION	0.0213312	1	-0.466904	-1.31285	18756	217	CNOT6	6
GO_CELLULAR_MODIFIED_AMINO_ACID_BIOSYNTHETIC_PROCESS	0.0245718	1	0.562226	1.48377	7341	40	CNOT6	3
GO_PHOTOTRANSDUCTION_VISIBLE_LIGHT	0.0360928	1	-0.643608	-1.4404	24679	32	CNOT6	5
GO_REGULATION_OF_CALCIUM_ION_IMPORT	0.0472206	1	-0.623663	-1.40993	32517	34	CNOT6	2
GO_SISTER_CHROMATID_SEGREGATION	0.0450121	1	-0.461167	-1.27811	38591	179	CNOT6	4
GO_LYSOSOME_LOCALIZATION	0.0343804	1	-0.557879	-1.39203	25686	66	CNOT6	1
GO_EMBRYONIC_PATTERN_SPECIFICATION	0.0197702	1	-0.601455	-1.46021	14385	54	CNOT6	1
GO_REGULATION_OF_PHOSPHOLIPASE_ACTIVITY	0.00478512	0.770911	0.546192	1.57066	1217	65	CNOT6	4
GO_REGULATION_OF_MAST_CELL_ACTIVATION	0.00877776	0.809924	-0.666004	-1.54532	6154	40	CNOT6	4
GO_NEURON_FATE_SPECIFICATION	0.0203699	1	-0.675943	-1.49628	13828	30	CNOT6	10
GO_REGULATION_OF_LIPASE_ACTIVITY	0.00641169	0.809924	0.494026	1.4869	1430	88	CNOT6	5
GO_NEGATIVE_REGULATION_OF_CELL_MORPHOGENESIS_INVOLVED_IN_DIFFERENTIATION	0.038948	1	0.429637	1.30688	8371	95	CNOT6	1
GO_MITOTIC_NUCLEAR_DIVISION	0.0393998	1	-0.437848	-1.25038	35707	276	CNOT6	1
GO_POSITIVE_REGULATION_OF_CELL_ACTIVATION	0.038345	1	-0.433171	-1.24378	35135	304	CNOT6	9
GO_MESONEPHRIC_TUBULE_MORPHOGENESIS	0.0239964	1	-0.57451	-1.4278	17856	64	CNOT6	2
GO_INTERACTION_WITH_HOST	0.024489	1	-0.471224	-1.31464	21231	195	CNOT6	2
GO_REGULATION_OF_REPRODUCTIVE_PROCESS	0.00350546	0.725894	-0.538981	-1.46804	2920	146	CNOT6	11
GO_POSITIVE_REGULATION_OF_PHAGOCYTOSIS	0.00883841	0.809924	-0.610362	-1.51055	6548	62	CNOT6	6
GO_REGULATION_OF_SENSORY_PERCEPTION	0.0024377	0.725894	0.673924	1.73308	753	35	CNOT6	4
GO_NEGATIVE_REGULATION_OF_INFLAMMATORY_RESPONSE	0.0401145	1	-0.492814	-1.32078	32631	123	CNOT6	4
GO_INFLAMMATORY_RESPONSE_TO_ANTIGENIC_STIMULUS	0.0145658	0.973919	-0.640422	-1.50226	10291	43	CNOT6	3
GO_CELLULAR_PROCESS_INVOLVED_IN_REPRODUCTION_IN_MULTICELLULAR_ORGANISM	0.00858604	0.809924	-0.458363	-1.32065	7924	324	CNOT6	9
GO_ADAPTIVE_IMMUNE_RESPONSE	0.0111679	0.911413	-0.448998	-1.29897	10395	351	CNOT6	10
GO_POSITIVE_REGULATION_OF_CYTOKINE_SECRETION	0.0194198	1	-0.51931	-1.38506	15697	117	CNOT6	4
GO_TOXIN_TRANSPORT	0.0325565	1	0.552762	1.45198	9800	39	CNOT6	1
GO_COLUMNAR_CUBOIDAL_EPITHELIAL_CELL_DIFFERENTIATION	0.00312929	0.725894	-0.574042	-1.51535	2493	106	CNOT6	10
GO_DETECTION_OF_VISIBLE_LIGHT	0.0445442	1	-0.565698	-1.38047	32564	56	CNOT6	5
GO_NEGATIVE_REGULATION_OF_GROWTH	0.0354068	1	-0.447541	-1.26838	31603	244	CNOT6	4
GO_RESPONSE_TO_BMP	0.0462623	1	-0.471827	-1.28977	38772	152	CNOT6	2
GO_CYTOKINE_SECRETION	0.00364896	0.725894	-0.510619	-1.42565	3167	197	CNOT6	8
GO_ALPHA_BETA_T_CELL_ACTIVATION	0.0275887	1	-0.501558	-1.34855	22546	127	CNOT6	4
GO_DETECTION_OF_ABIOTIC_STIMULUS	0.0389113	1	-0.490386	-1.31946	31831	128	CNOT6	4
GO_DETECTION_OF_STIMULUS	0.0139214	0.973919	-0.443659	-1.28523	12994	361	CNOT6	14
GO_GLYCOSYL_COMPOUND_METABOLIC_PROCESS	0.0349168	1	0.488902	1.3834	9206	59	CNOT6	1
GO_SUPEROXIDE_ANION_GENERATION	0.0120475	0.91616	-0.694651	-1.53769	8178	30	CNOT6	11
GO_HUMORAL_IMMUNE_RESPONSE_MEDIATED_BY_CIRCULATING_IMMUNOGLOBULIN	0.0271329	1	-0.62366	-1.4524	19072	41	CNOT6	7
GO_PROTEIN_LOCALIZATION_TO_CELL_SURFACE	0.0408655	1	-0.563452	-1.38517	30089	59	CNOT6	2
GO_FEMALE_GAMETE_GENERATION	0.00305989	0.725894	-0.557976	-1.49665	2491	124	CNOT6	3
GO_REGULATION_OF_PEPTIDYL_THREONINE_PHOSPHORYLATION	0.0309027	1	0.543216	1.44723	9122	42	CNOT6	1
GO_POSITIVE_REGULATION_OF_CYTOKINE_BIOSYNTHETIC_PROCESS	0.0388707	1	-0.569338	-1.39294	28491	57	CNOT6	4
GO_MAST_CELL_MEDIATED_IMMUNITY	0.0252268	1	-0.609509	-1.44969	18028	47	CNOT6	1
GO_POSITIVE_REGULATION_OF_IMMUNE_EFFECTOR_PROCESS	0.00809958	0.809924	-0.495296	-1.38287	7031	197	CNOT6	13
GO_ANTERIOR_POSTERIOR_AXIS_SPECIFICATION	0.0453102	1	-0.593103	-1.39646	32120	44	CNOT6	4
GO_PROTEIN_LOCALIZATION_TO_SYNAPSE	0.0193447	1	-0.559523	-1.42655	14794	78	CNOT6	8
GO_NEUROEPITHELIAL_CELL_DIFFERENTIATION	0.00483835	0.770911	-0.653815	-1.56969	3485	50	CNOT6	4
GO_POSITIVE_REGULATION_OF_LIPASE_ACTIVITY	0.0233459	1	0.49468	1.41868	5972	64	CNOT6	5
GO_POSITIVE_REGULATION_OF_PEPTIDE_SECRETION	0.021968	1	-0.457921	-1.2985	19629	246	CNOT6	8
GO_REGULATION_OF_PHAGOCYTOSIS	0.00198582	0.725894	-0.606955	-1.56548	1537	86	CNOT6	5
GO_ARP2_3_COMPLEX_MEDIATED_ACTIN_NUCLEATION	0.0286837	1	0.586289	1.49004	9000	33	CNOT6	3
GO_REGULATION_OF_INFLAMMATORY_RESPONSE	0.0496262	1	-0.427948	-1.22789	45405	300	CNOT6	5
GO_SYNAPTIC_TRANSMISSION_GLUTAMATERGIC	0.0266228	1	-0.536732	-1.38797	20680	88	CNOT6	9
GO_SCHWANN_CELL_DIFFERENTIATION	0.0375342	1	0.554371	1.44115	11446	37	CNOT6	1
GO_NEURON_FATE_COMMITMENT	0.0423162	1	-0.556422	-1.37706	31354	62	CNOT6	11
GO_SPERMATID_DIFFERENTIATION	0.0356775	1	-0.488884	-1.32212	29411	135	CNOT6	2
GO_REGULATION_OF_PEPTIDE_SECRETION	0.0184461	1	-0.429412	-1.25344	17511	429	CNOT6	5
GO_REGULATION_OF_DNA_REPLICATION	0.0493388	1	-0.499763	-1.31664	39226	104	CNOT6	2
GO_NUCLEAR_TRANSCRIBED_MRNA_CATABOLIC_PROCESS_NONSENSE_MEDIATED_DECAY	0.0367256	1	-0.497606	-1.33055	29787	120	CNOT6	2
GO_MONOCYTE_CHEMOTAXIS	0.015586	1	0.539879	1.49559	4300	52	CNOT6	6
GO_REGULATION_OF_LEUKOCYTE_DEGRANULATION	0.0468526	1	-0.597548	-1.39674	33020	42	CNOT6	1
GO_KIDNEY_MORPHOGENESIS	0.0145522	0.973919	-0.550883	-1.43176	11372	92	CNOT6	2
GO_REGULATION_OF_IMMUNE_EFFECTOR_PROCESS	0.0222928	1	-0.434738	-1.25976	20822	363	CNOT6	7
GO_LIPID_LOCALIZATION	0.0411952	1	0.328154	1.14737	2642	370	CNOT6	5
GO_GLUTAMATE_RECEPTOR_SIGNALING_PATHWAY	0.0419457	1	-0.512931	-1.33951	32977	96	CNOT6	6
GO_GERM_CELL_DEVELOPMENT	0.00214142	0.725894	-0.505904	-1.429	1898	232	CNOT6	4
GO_PRODUCTION_OF_MOLECULAR_MEDIATOR_OF_IMMUNE_RESPONSE	0.0420868	1	-0.462724	-1.28296	36103	180	CNOT6	5
GO_REGULATION_OF_GLIOGENESIS	0.0111503	0.911413	-0.539849	-1.43071	8932	110	CNOT6	4
GO_BRANCHING_MORPHOGENESIS_OF_AN_EPITHELIAL_TUBE	0.0396824	1	-0.480713	-1.30766	33001	144	CNOT6	1
GO_POSITIVE_REGULATION_OF_SECRETION	0.00539652	0.801964	-0.455925	-1.32361	5060	378	CNOT6	6
GO_POSITIVE_REGULATION_OF_CELL_CYCLE_PHASE_TRANSITION	0.0497881	1	-0.511628	-1.32802	38846	91	CNOT6	1
GO_MESONEPHROS_DEVELOPMENT	0.0169641	1	-0.539036	-1.41248	13392	99	CNOT6	1
GO_PHAGOCYTOSIS	0.00205028	0.725894	-0.500792	-1.42043	1832	247	CNOT6	8
GO_NEGATIVE_REGULATION_OF_TUMOR_NECROSIS_FACTOR_SUPERFAMILY_CYTOKINE_PRODUCTION	0.00475375	0.770911	-0.646697	-1.56562	3449	53	CNOT6	2
GO_DNA_REPLICATION	0.0036181	0.725894	-0.486067	-1.38545	3266	267	CNOT6	5
GO_POSITIVE_REGULATION_OF_GLIOGENESIS	0.0464047	1	-0.547556	-1.3635	34592	65	CNOT6	2
GO_EXTRACELLULAR_STRUCTURE_ORGANIZATION	0.0055126	0.801964	0.350755	1.23301	312	400	CNOT6	5
GO_POSITIVE_CHEMOTAXIS	0.0226289	1	-0.582055	-1.43728	16733	61	CNOT6	2
GO_EXTRACELLULAR_MATRIX	0.00776936	0.809924	0.336792	1.19739	317	482	CNOT6	3
GO_CHROMOSOME_CENTROMERIC_REGION	0.0455481	1	-0.457552	-1.27297	39299	188	CNOT6	2
GO_CLATHRIN_COATED_ENDOCYTIC_VESICLE	0.00789273	0.809924	0.555953	1.55523	2134	55	CNOT6	4
GO_CATION_CHANNEL_COMPLEX	0.0445837	1	-0.448525	-1.26161	39225	218	CNOT6	17
GO_SMOOTH_ENDOPLASMIC_RETICULUM	0.0189706	1	0.605379	1.53856	5952	33	CNOT6	1
GO_CONDENSED_CHROMOSOME_CENTROMERIC_REGION	0.0371825	1	-0.503181	-1.33606	29870	112	CNOT6	2
GO_TRANSPORTER_COMPLEX	0.0321197	1	-0.433028	-1.24825	29673	327	CNOT6	18
GO_CIS_GOLGI_NETWORK	0.00390499	0.725894	-0.640232	-1.57026	2868	58	CNOT6	2
GO_TRANS_GOLGI_NETWORK_TRANSPORT_VESICLE	0.0401786	1	-0.647268	-1.4328	27276	30	CNOT6	4
GO_GOLGI_LUMEN	0.0142055	0.973919	0.479214	1.42731	3271	82	CNOT6	2
GO_CLATHRIN_COATED_ENDOCYTIC_VESICLE_MEMBRANE	0.00124234	0.725894	0.674268	1.77115	373	39	CNOT6	2
GO_LIPID_TRANSPORTER_ACTIVITY	0.0088652	0.809924	0.431657	1.37741	1534	138	CNOT6	2
GO_ENHANCER_BINDING	0.0384614	1	-0.488824	-1.31823	31571	131	CNOT6	11
GO_STEROID_HORMONE_RECEPTOR_ACTIVITY	0.0442728	1	-0.568072	-1.38283	32296	55	CNOT6	4
GO_GROWTH_FACTOR_ACTIVITY	0.0488232	1	-0.473104	-1.28861	40682	146	CNOT6	5
GO_PEPTIDE_RECEPTOR_ACTIVITY	0.0371235	1	-0.491334	-1.32305	30405	129	CNOT6	15
GO_RECEPTOR_REGULATOR_ACTIVITY	0.0497462	1	-0.412346	-1.20224	47106	417	CNOT6	16
GO_CYTOKINE_ACTIVITY	0.0428737	1	-0.467665	-1.28811	36376	166	CNOT6	13
GO_CATION_CHANNEL_ACTIVITY	0.0373961	1	-0.433873	-1.24558	34257	303	CNOT6	19
GO_GROWTH_FACTOR_BINDING	0.0129386	0.962058	0.42966	1.35855	2353	128	CNOT6	2
GO_LEUKOCYTE_ACTIVATION_INVOLVED_IN_INFLAMMATORY_RESPONSE	0.0284663	1	-0.64595	-1.46031	19602	34	CNOT6	4
GO_REGULATION_OF_SIGNALING_RECEPTOR_ACTIVITY	0.0277873	1	-0.415873	-1.22042	26697	494	CNOT6	17
GO_GLIAL_CELL_PROLIFERATION	0.0101304	0.869134	-0.652444	-1.53046	7157	43	CNOT6	1
GO_REGULATION_OF_CYCLASE_ACTIVITY	0.0336099	1	-0.614787	-1.43174	23625	41	CNOT6	4
GO_INTERLEUKIN_2_PRODUCTION	0.0351874	1	-0.565707	-1.39691	26020	61	CNOT6	1
GO_INTERLEUKIN_6_PRODUCTION	0.0426445	1	-0.48746	-1.31159	34885	128	CNOT6	1
GO_NUCLEAR_DNA_REPLICATION	0.0420266	1	-0.572268	-1.38934	30580	54	CNOT6	5
GO_T_CELL_ACTIVATION	0.046081	1	-0.413147	-1.20538	43699	424	CNOT6	3
GO_ALPHA_BETA_T_CELL_PROLIFERATION	0.049692	1	-0.633009	-1.40891	33846	31	CNOT6	4
GO_REGULATION_OF_LYMPHOCYTE_ACTIVATION	0.0379304	1	-0.420418	-1.22278	35725	394	CNOT6	10
GO_ENTRY_INTO_OTHER_ORGANISM_INVOLVED_IN_SYMBIOTIC_INTERACTION	0.00182772	0.725894	-0.565956	-1.52055	1491	126	CNOT6	5
GO_GLIAL_CELL_ACTIVATION	0.0455047	1	-0.598865	-1.39982	32070	42	CNOT6	2
GO_MONONUCLEAR_CELL_MIGRATION	0.0302639	1	0.465882	1.36645	7291	74	CNOT6	5
GO_TUMOR_NECROSIS_FACTOR_SUPERFAMILY_CYTOKINE_PRODUCTION	0.018017	1	-0.508831	-1.37512	14838	134	CNOT6	6
GO_NEPHRON_MORPHOGENESIS	0.0309581	1	-0.546354	-1.3885	23591	76	CNOT6	1
GO_INTERLEUKIN_6_SECRETION	0.0360286	1	-0.628828	-1.43488	24966	36	CNOT6	3
GO_RECEPTOR_LOCALIZATION_TO_SYNAPSE	0.0302866	1	-0.590083	-1.42471	21928	52	CNOT6	11
GO_IMPORT_ACROSS_PLASMA_MEMBRANE	0.0319596	1	0.418166	1.30148	6254	113	CNOT6	4
GO_NEUROINFLAMMATORY_RESPONSE	0.0170212	1	-0.608712	-1.47366	12352	53	CNOT6	1
GO_REGULATION_OF_RESPONSE_TO_DRUG	0.0389785	1	-0.526904	-1.35717	30142	85	CNOT6	6
GO_AZUROPHIL_GRANULE_MEMBRANE	0.048392	1	0.479713	1.34983	12920	57	CNOT6	1
GO_COLLAGEN_CONTAINING_EXTRACELLULAR_MATRIX	0.000126769	0.424168	0.401352	1.40451	7	374	CNOT6	3
GO_TERTIARY_GRANULE	0.00181677	0.725894	-0.546348	-1.49429	1523	153	CNOT6	8
GO_TERTIARY_GRANULE_LUMEN	0.0098386	0.866314	-0.631056	-1.51941	7106	51	CNOT6	5
GO_CELL_CELL_ADHESION_MEDIATOR_ACTIVITY	0.0352754	1	-0.591165	-1.415	25344	49	CNOT6	4
GO_EXOGENOUS_PROTEIN_BINDING	0.00273583	0.725894	-0.626656	-1.57263	2055	69	CNOT6	10
GO_POSITIVE_REGULATION_OF_CALCIUM_ION_TRANSPORT	0.0284046	0.803118	-0.509126	-1.35462	23187	111	EP300	7
GO_ACYLGLYCEROL_HOMEOSTASIS	0.0165908	0.711702	-0.677866	-1.50513	11484	30	EP300	4
GO_POSITIVE_REGULATION_OF_SYNAPTIC_TRANSMISSION_GLUTAMATERGIC	0.0409968	0.877049	-0.637616	-1.42367	28475	31	EP300	6
GO_MEMBRANE_DEPOLARIZATION	0.0476864	0.877049	-0.517243	-1.33431	37468	84	EP300	3
GO_REGULATION_OF_CELLULAR_RESPONSE_TO_GROWTH_FACTOR_STIMULUS	0.0454872	0.877049	-0.437343	-1.24432	41348	253	EP300	2
GO_ACID_SECRETION	0.018404	0.731469	-0.519269	-1.3855	15087	114	EP300	3
GO_SYNAPSE_ORGANIZATION	0.00226833	0.399465	-0.462039	-1.34541	2159	397	EP300	2
GO_ENDOSOME_ORGANIZATION	0.0157283	0.701692	0.483778	1.43045	3577	74	EP300	1
GO_NEURON_PROJECTION_EXTENSION	0.0401742	0.877049	-0.469148	-1.29215	34504	161	EP300	1
GO_STEROL_HOMEOSTASIS	0.000191255	0.171974	-0.663116	-1.68715	147	75	EP300	6
GO_CELL_CYCLE_DNA_REPLICATION	0.0457608	0.877049	-0.54594	-1.36089	34682	64	EP300	7
GO_REGULATION_OF_SYNAPTIC_TRANSMISSION_GLUTAMATERGIC	0.0189717	0.731469	-0.576305	-1.43949	14411	65	EP300	7
GO_ALTERNATIVE_MRNA_SPLICING_VIA_SPLICEOSOME	0.0310847	0.816774	0.463097	1.3634	7157	72	EP300	1
GO_POSITIVE_REGULATION_OF_NEURON_DIFFERENTIATION	0.0320587	0.816774	-0.428197	-1.23944	30149	347	EP300	3
GO_ENDOSOME_TO_LYSOSOME_TRANSPORT	0.0448377	0.877049	-0.561403	-1.37417	33398	56	EP300	1
GO_POSITIVE_REGULATION_OF_SYNAPSE_ASSEMBLY	0.025274	0.76879	-0.563179	-1.4124	19273	67	EP300	1
GO_POSITIVE_REGULATION_OF_GLIAL_CELL_DIFFERENTIATION	0.0492871	0.891431	-0.599748	-1.39066	35153	39	EP300	8
GO_NEGATIVE_REGULATION_OF_LOCOMOTION	0.0156928	0.701692	-0.449486	-1.29219	14554	303	EP300	1
GO_SECOND_MESSENGER_MEDIATED_SIGNALING	0.014415	0.701692	-0.43441	-1.26598	13746	405	EP300	7
GO_POSITIVE_REGULATION_OF_MAPK_CASCADE	0.0110873	0.650844	-0.428129	-1.25698	10738	496	EP300	6
GO_SENSORY_PERCEPTION_OF_CHEMICAL_STIMULUS	0.0016555	0.369288	-0.518375	-1.45296	1463	202	EP300	17
GO_MONOVALENT_INORGANIC_CATION_TRANSPORT	0.000962304	0.318908	-0.459443	-1.34748	929	481	EP300	14
GO_POSITIVE_REGULATION_OF_B_CELL_PROLIFERATION	0.0208805	0.731469	-0.635501	-1.47356	14892	39	EP300	3
GO_MUSCLE_CELL_PROLIFERATION	0.0296525	0.813257	-0.46909	-1.30415	25857	181	EP300	2
GO_REGULATION_OF_NEUROTRANSMITTER_LEVELS	0.0235247	0.745901	-0.440005	-1.26691	21888	312	EP300	8
GO_POSITIVE_REGULATION_OF_STRESS_ACTIVATED_PROTEIN_KINASE_SIGNALING_CASCADE	0.0138853	0.701692	-0.497557	-1.36895	11904	159	EP300	3
GO_CALCIUM_MEDIATED_SIGNALING	0.0219844	0.731469	-0.46738	-1.3115	19478	205	EP300	5
GO_PROTEIN_LOCALIZATION_TO_LYSOSOME	0.0365284	0.861767	-0.616576	-1.42374	25966	38	EP300	2
GO_SPINAL_CORD_MOTOR_NEURON_DIFFERENTIATION	0.0156019	0.701692	0.6189	1.56623	4764	31	EP300	9
GO_REGULATION_OF_MEMBRANE_POTENTIAL	0.00864635	0.619073	-0.441985	-1.2885	8251	408	EP300	9
GO_ORGANIC_ACID_TRANSPORT	0.0265285	0.778633	-0.438375	-1.26132	24646	308	EP300	2
GO_REGULATION_OF_SYNAPSE_STRUCTURE_OR_ACTIVITY	0.0228192	0.734164	-0.461	-1.30114	20436	223	EP300	3
GO_CELL_SUBSTRATE_ADHESION	0.0446735	0.877049	-0.425198	-1.22609	41689	321	EP300	3
GO_REGULATION_OF_MONONUCLEAR_CELL_MIGRATION	0.0242413	0.751032	-0.62351	-1.4571	17388	41	EP300	2
GO_LIPID_HOMEOSTASIS	0.0002877	0.171974	-0.597787	-1.60569	237	122	EP300	4
GO_HORMONE_MEDIATED_SIGNALING_PATHWAY	0.0207536	0.731469	-0.465913	-1.31129	18488	214	EP300	1
GO_COMPLEMENT_ACTIVATION	0.03271	0.816774	0.486723	1.38838	8175	59	EP300	2
GO_NEGATIVE_REGULATION_OF_TRANSPORT	0.0369623	0.861767	-0.414727	-1.21205	35459	436	EP300	2
GO_REGULATION_OF_TRANSPORTER_ACTIVITY	0.0445153	0.877049	-0.436992	-1.24452	40537	257	EP300	7
GO_LYMPHOCYTE_MEDIATED_IMMUNITY	0.0338672	0.833233	0.356731	1.20636	3505	225	EP300	8
GO_CELLULAR_HORMONE_METABOLIC_PROCESS	0.0380747	0.869172	-0.51771	-1.34786	30240	91	EP300	7
GO_REGULATION_OF_POSTSYNAPTIC_MEMBRANE_POTENTIAL	0.0108113	0.650844	-0.51754	-1.40348	9065	135	EP300	5
GO_PROTEIN_LOCALIZATION_TO_VACUOLE	0.0317469	0.816774	-0.567591	-1.40271	23860	60	EP300	2
GO_REGULATION_OF_SYNAPSE_ASSEMBLY	0.00360265	0.520164	-0.566187	-1.49916	2921	106	EP300	2
GO_EMBRYONIC_DIGESTIVE_TRACT_DEVELOPMENT	0.0267657	0.778765	-0.643753	-1.45941	18780	34	EP300	6
GO_REGULATION_OF_METAL_ION_TRANSPORT	0.0126009	0.680044	-0.443121	-1.28464	11888	359	EP300	6
GO_RESPONSE_TO_FIBROBLAST_GROWTH_FACTOR	0.0361663	0.861767	-0.483054	-1.31354	30455	139	EP300	1
GO_PHOSPHOLIPASE_C_ACTIVATING_G_PROTEIN_COUPLED_RECEPTOR_SIGNALING_PATHWAY	0.0311296	0.816774	-0.521699	-1.36315	24837	94	EP300	5
GO_GLUCOSE_IMPORT	0.00447477	0.593511	-0.62314	-1.54693	3378	62	EP300	2
GO_PROTEIN_LIPID_COMPLEX_SUBUNIT_ORGANIZATION	0.0100528	0.650844	-0.638677	-1.51902	7308	46	EP300	6
GO_ANION_HOMEOSTASIS	0.0261195	0.773414	-0.589214	-1.43113	19321	53	EP300	4
GO_DNA_REPLICATION_INITIATION	0.0343769	0.833515	-0.622565	-1.43132	24356	37	EP300	3
GO_ASTROCYTE_DIFFERENTIATION	0.0475935	0.877049	-0.530793	-1.34605	36708	73	EP300	1
GO_POSITIVE_REGULATION_OF_AXON_EXTENSION	0.0442633	0.877049	-0.601569	-1.40044	31657	40	EP300	1
GO_SEGMENTATION	0.0473811	0.877049	-0.506176	-1.32417	37854	95	EP300	5
GO_POSITIVE_REGULATION_OF_REACTIVE_OXYGEN_SPECIES_METABOLIC_PROCESS	0.0325009	0.816774	-0.603244	-1.42516	23503	44	EP300	2
GO_CARBOHYDRATE_TRANSMEMBRANE_TRANSPORT	0.0467067	0.877049	-0.496242	-1.31525	37930	107	EP300	1
GO_REGULATION_OF_LIPID_TRANSPORT	0.0372163	0.861767	-0.511686	-1.34325	29856	98	EP300	7
GO_POSITIVE_REGULATION_OF_PHAGOCYTOSIS	0.0175759	0.726038	-0.584314	-1.45054	13271	62	EP300	6
GO_TRANSCRIPTION_INITIATION_FROM_RNA_POLYMERASE_II_PROMOTER	0.0488996	0.889229	-0.454495	-1.26515	42728	184	EP300	2
GO_POSITIVE_REGULATION_OF_AMINE_TRANSPORT	0.0476042	0.877049	-0.626326	-1.40601	33182	32	EP300	6
GO_REGULATION_OF_GASTRULATION	0.0286887	0.803118	-0.626675	-1.44706	20393	38	EP300	4
GO_STEROID_METABOLIC_PROCESS	0.0221646	0.731469	-0.445225	-1.27717	20464	291	EP300	6
GO_DIVALENT_INORGANIC_CATION_HOMEOSTASIS	0.0299947	0.815216	-0.414981	-1.21623	28946	471	EP300	13
GO_POSITIVE_REGULATION_OF_SMOOTH_MUSCLE_CELL_MIGRATION	0.0145283	0.701692	-0.658424	-1.50694	10259	36	EP300	2
GO_REGULATION_OF_STEROL_TRANSPORT	0.00281121	0.443373	-0.680783	-1.60258	2026	43	EP300	4
GO_NEGATIVE_REGULATION_OF_GROWTH	0.00884606	0.619073	-0.474251	-1.34621	8004	244	EP300	4
GO_REGULATION_OF_CYTOSOLIC_CALCIUM_ION_CONCENTRATION	0.0129668	0.688682	-0.448023	-1.29327	12125	328	EP300	11
GO_CELLULAR_RESPONSE_TO_ANTIBIOTIC	0.00515	0.593511	0.442712	1.41856	835	134	EP300	2
GO_REGULATION_OF_PLASMA_LIPOPROTEIN_PARTICLE_LEVELS	0.00607934	0.593511	-0.581687	-1.49622	4760	82	EP300	6
GO_DETECTION_OF_STIMULUS	0.0218793	0.731469	-0.433291	-1.25646	20652	361	EP300	14
GO_ESTABLISHMENT_OF_PROTEIN_LOCALIZATION_TO_VACUOLE	0.0280407	0.803118	-0.606245	-1.43708	20330	45	EP300	2
GO_PEPTIDYL_TYROSINE_MODIFICATION	0.0461491	0.877049	-0.421695	-1.2194	43312	340	EP300	6
GO_RESPONSE_TO_GAMMA_RADIATION	0.00669326	0.593511	0.558833	1.56994	1729	54	EP300	2
GO_REGULATION_OF_GLIAL_CELL_DIFFERENTIATION	0.0443398	0.877049	-0.545553	-1.36268	33682	65	EP300	6
GO_PROTEIN_LOCALIZATION_TO_SYNAPSE	0.0103213	0.650844	-0.574037	-1.46761	8027	78	EP300	8
GO_POSITIVE_REGULATION_OF_ERK1_AND_ERK2_CASCADE	0.0236299	0.745901	-0.473662	-1.3185	20647	184	EP300	7
GO_GLYCEROLIPID_CATABOLIC_PROCESS	0.0477056	0.877049	-0.556818	-1.36628	35612	57	EP300	1
GO_RESPONSE_TO_INTERFERON_GAMMA	0.00570698	0.593511	0.408697	1.35465	722	183	EP300	1
GO_SYNAPTIC_TRANSMISSION_GLUTAMATERGIC	0.0211337	0.731469	-0.540355	-1.40152	16708	88	EP300	9
GO_REGULATION_OF_NEUROTRANSMITTER_RECEPTOR_ACTIVITY	0.0465825	0.877049	-0.53882	-1.35398	35598	68	EP300	4
GO_DEVELOPMENTAL_GROWTH_INVOLVED_IN_MORPHOGENESIS	0.0215869	0.731469	-0.461278	-1.30301	19360	226	EP300	1
GO_LIPID_LOCALIZATION	0.0191628	0.731469	-0.434365	-1.26096	18130	370	EP300	5
GO_CELL_KILLING	0.00880981	0.619073	0.434447	1.38466	1474	128	EP300	6
GO_REGULATION_OF_VIRAL_GENOME_REPLICATION	0.0224671	0.731469	-0.53949	-1.39743	17735	87	EP300	3
GO_RECEPTOR_MEDIATED_ENDOCYTOSIS	0.0249768	0.766719	-0.444406	-1.27279	22987	283	EP300	8
GO_PURINE_CONTAINING_COMPOUND_CATABOLIC_PROCESS	0.0302112	0.815216	-0.595568	-1.42547	22079	48	EP300	1
GO_NEUROTROPHIN_TRK_RECEPTOR_SIGNALING_PATHWAY	0.0193154	0.731469	-0.6642	-1.49103	13463	32	EP300	1
GO_STRIATED_MUSCLE_ADAPTATION	0.0319222	0.816774	-0.595757	-1.42146	23268	47	EP300	2
GO_POSITIVE_REGULATION_OF_INTERLEUKIN_10_PRODUCTION	0.0349501	0.841316	-0.644636	-1.43935	24275	31	EP300	5
GO_MUSCLE_CELL_MIGRATION	0.00153123	0.369288	-0.618371	-1.58096	1190	78	EP300	1
GO_LIMBIC_SYSTEM_DEVELOPMENT	0.0449333	0.877049	-0.502526	-1.32376	36206	101	EP300	3
GO_REGULATION_OF_CATION_CHANNEL_ACTIVITY	0.011845	0.660559	-0.498266	-1.37502	10203	165	EP300	8
GO_POSITIVE_REGULATION_OF_PHOSPHATIDYLINOSITOL_3_KINASE_SIGNALING	0.0436429	0.877049	-0.523994	-1.34578	34117	81	EP300	3
GO_SODIUM_ION_TRANSPORT	0.0102256	0.650844	-0.481915	-1.35502	9093	211	EP300	6
GO_AXON_EXTENSION	0.0310449	0.816774	-0.501854	-1.34249	25535	117	EP300	1
GO_ISOPRENOID_METABOLIC_PROCESS	0.0454197	0.877049	-0.507722	-1.32822	36287	95	EP300	8
GO_G_PROTEIN_COUPLED_RECEPTOR_SIGNALING_PATHWAY_COUPLED_TO_CYCLIC_NUCLEOTIDE_SECOND_MESSENGER	0.0407335	0.877049	-0.449212	-1.26509	36329	216	EP300	11
GO_CELL_GROWTH	0.0225168	0.731469	-0.422266	-1.23525	21644	447	EP300	2
GO_POSITIVE_REGULATION_OF_AXONOGENESIS	0.0259638	0.773414	-0.539823	-1.39063	20371	83	EP300	1
GO_ZYMOGEN_ACTIVATION	0.0371339	0.861767	-0.589691	-1.40699	27067	47	EP300	2
GO_REGULATION_OF_CATION_TRANSMEMBRANE_TRANSPORT	0.0201197	0.731469	-0.442513	-1.27478	18739	315	EP300	8
GO_POSITIVE_REGULATION_OF_NEURON_PROJECTION_DEVELOPMENT	0.0398411	0.877049	-0.43803	-1.24952	36392	264	EP300	2
GO_NEUROTROPHIN_SIGNALING_PATHWAY	0.0152517	0.701692	-0.649906	-1.5007	10841	38	EP300	1
GO_ERK1_AND_ERK2_CASCADE	0.0136576	0.701692	-0.457468	-1.3086	12540	277	EP300	4
GO_SPLEEN_DEVELOPMENT	0.0433567	0.877049	-0.627046	-1.41471	30318	33	EP300	3
GO_SYNAPSE_ASSEMBLY	0.000161393	0.171974	-0.566213	-1.56916	139	174	EP300	1
GO_DIVALENT_INORGANIC_CATION_TRANSPORT	0.00744993	0.593511	-0.43865	-1.28362	7166	451	EP300	9
GO_POSITIVE_CHEMOTAXIS	0.0319597	0.816774	-0.565301	-1.40024	24076	61	EP300	2
GO_EXCITATORY_SYNAPSE	0.00289345	0.443373	-0.662981	-1.59165	2119	49	EP300	1
GO_POTASSIUM_CHANNEL_COMPLEX	0.0412124	0.877049	-0.510121	-1.33606	32968	96	EP300	11
GO_MYOSIN_COMPLEX	0.0388332	0.872053	-0.5542	-1.37873	29380	63	EP300	2
GO_POSTSYNAPTIC_MEMBRANE	0.00620983	0.593511	-0.462797	-1.33321	5783	315	EP300	8
GO_CATION_CHANNEL_COMPLEX	0.00625787	0.593511	-0.489059	-1.37817	5587	218	EP300	17
GO_PRESYNAPTIC_MEMBRANE	0.0109625	0.650844	-0.502338	-1.38288	9407	160	EP300	5
GO_TRANSPORTER_COMPLEX	0.00991731	0.650844	-0.452797	-1.30687	9271	327	EP300	18
GO_RECEPTOR_COMPLEX	0.0188204	0.731469	-0.431927	-1.2568	17892	390	EP300	10
GO_PRESYNAPSE	0.00743032	0.593511	-0.436658	-1.27955	7167	469	EP300	7
GO_A_BAND	0.0290428	0.803118	-0.619552	-1.4423	20771	40	EP300	6
GO_CORNIFIED_ENVELOPE	0.0171958	0.719213	0.620285	1.55901	5291	30	EP300	1
GO_SYNAPTIC_MEMBRANE	0.00199927	0.371642	-0.459934	-1.34246	1912	421	EP300	8
GO_BETA_CATENIN_BINDING	0.0220662	0.731469	-0.54626	-1.4051	17280	82	EP300	3
GO_OLFACTORY_RECEPTOR_ACTIVITY	0.000457168	0.218526	-0.592603	-1.588	376	119	EP300	13
GO_VOLTAGE_GATED_ION_CHANNEL_ACTIVITY	0.00159081	0.369288	-0.524986	-1.46376	1393	188	EP300	19
GO_MONOVALENT_INORGANIC_CATION_TRANSMEMBRANE_TRANSPORTER_ACTIVITY	0.00939846	0.641781	-0.449888	-1.30241	8841	348	EP300	16
GO_VOLTAGE_GATED_CATION_CHANNEL_ACTIVITY	0.0125941	0.680044	-0.513866	-1.39352	10560	135	EP300	14
GO_STEROID_BINDING	0.00114372	0.318908	-0.608171	-1.5814	906	90	EP300	4
GO_METAL_ION_TRANSMEMBRANE_TRANSPORTER_ACTIVITY	0.0051782	0.593511	-0.447366	-1.30601	4956	423	EP300	17
GO_GATED_CHANNEL_ACTIVITY	0.0160322	0.705839	-0.444476	-1.28285	14988	327	EP300	17
GO_SERINE_HYDROLASE_ACTIVITY	0.0072782	0.593511	-0.510195	-1.40586	6255	162	EP300	10
GO_HYDRO_LYASE_ACTIVITY	0.00466862	0.593511	0.573428	1.60619	1214	53	EP300	2
GO_G_PROTEIN_COUPLED_RECEPTOR_ACTIVITY	0.000202687	0.171974	-0.475189	-1.39408	195	485	EP300	15
GO_STEROID_HORMONE_RECEPTOR_ACTIVITY	0.00836949	0.619073	-0.621488	-1.51745	6218	55	EP300	4
GO_SCAVENGER_RECEPTOR_ACTIVITY	0.0382232	0.869172	-0.578986	-1.3985	28150	51	EP300	6
GO_ALCOHOL_BINDING	0.0183823	0.731469	-0.55189	-1.41958	14395	82	EP300	4
GO_GROWTH_FACTOR_ACTIVITY	0.0438229	0.877049	-0.473676	-1.29364	37148	146	EP300	5
GO_CARBOXYLIC_ESTER_HYDROLASE_ACTIVITY	0.0141259	0.701692	-0.51846	-1.39477	11709	124	EP300	1
GO_LYASE_ACTIVITY	0.0154204	0.701692	0.392381	1.29419	2043	174	EP300	3
GO_CORECEPTOR_ACTIVITY	0.00291519	0.443373	-0.689592	-1.60535	2084	40	EP300	2
GO_VOLTAGE_GATED_POTASSIUM_CHANNEL_ACTIVITY	0.0343615	0.833515	-0.531323	-1.36668	26909	82	EP300	14
GO_LIPASE_ACTIVITY	0.00780857	0.607616	-0.540438	-1.44319	6407	115	EP300	7
GO_ANTIGEN_BINDING	0.0465188	0.877049	0.501523	1.37551	12609	47	EP300	4
GO_PEPTIDE_RECEPTOR_ACTIVITY	0.000308381	0.171974	-0.590633	-1.59492	256	129	EP300	15
GO_SYMPORTER_ACTIVITY	0.0384451	0.869172	-0.481262	-1.30867	32374	139	EP300	6
GO_CARBON_OXYGEN_LYASE_ACTIVITY	0.0329574	0.816856	0.462821	1.35961	7630	71	EP300	2
GO_AMMONIUM_ION_BINDING	0.0188571	0.731469	-0.586009	-1.44822	14172	60	EP300	6
GO_MONOCARBOXYLIC_ACID_BINDING	0.0194678	0.731469	-0.5909	-1.44991	14532	57	EP300	2
GO_PHOSPHOLIPASE_ACTIVITY	0.00191878	0.371642	-0.596787	-1.55374	1523	91	EP300	8
GO_CATION_CHANNEL_ACTIVITY	0.00888091	0.619073	-0.459643	-1.32139	8236	303	EP300	19
GO_SENSORY_PERCEPTION_OF_SMELL	0.000540286	0.225974	-0.570934	-1.55461	455	141	EP300	14
GO_REGULATION_OF_SIGNALING_RECEPTOR_ACTIVITY	0.00689986	0.593511	-0.43486	-1.27656	6680	494	EP300	17
GO_REGULATION_OF_GLUCOSE_TRANSMEMBRANE_TRANSPORT	0.028967	0.803118	-0.552266	-1.39548	22259	71	EP300	3
GO_SMOOTH_MUSCLE_CELL_MIGRATION	0.00194693	0.371642	-0.636692	-1.59033	1478	65	EP300	1
GO_ANTIBACTERIAL_HUMORAL_RESPONSE	0.00578258	0.593511	-0.710714	-1.57807	4002	30	EP300	6
GO_POSITIVE_REGULATION_OF_BONE_MINERALIZATION	0.0145425	0.701692	-0.65838	-1.50683	10269	36	EP300	2
GO_KILLING_OF_CELLS_OF_OTHER_ORGANISM	0.0240509	0.751032	0.573998	1.49744	7065	36	EP300	6
GO_NUCLEAR_DNA_REPLICATION	0.0434788	0.877049	-0.566835	-1.3805	32240	54	EP300	5
GO_REGULATION_OF_ION_TRANSMEMBRANE_TRANSPORT	0.003731	0.520164	-0.448202	-1.31135	3587	449	EP300	11
GO_DETECTION_OF_STIMULUS_INVOLVED_IN_SENSORY_PERCEPTION	0.00107753	0.318908	-0.519852	-1.46224	958	212	EP300	16
GO_CORNIFICATION	0.0109983	0.650844	0.508915	1.48169	2610	67	EP300	3
GO_RECEPTOR_LOCALIZATION_TO_SYNAPSE	0.0116597	0.660559	-0.6185	-1.49825	8606	52	EP300	11
GO_IMPORT_ACROSS_PLASMA_MEMBRANE	0.0170559	0.719213	-0.522261	-1.39223	13963	113	EP300	4
GO_POSTSYNAPSE_ASSEMBLY	0.0325098	0.816774	-0.647785	-1.44638	22580	31	EP300	3
GO_POSTSYNAPTIC_SPECIALIZATION_ORGANIZATION	0.04815	0.880382	-0.618194	-1.40147	33785	34	EP300	3
GO_PRESYNAPSE_ORGANIZATION	0.00704112	0.593511	-0.655114	-1.5477	5091	44	EP300	2
GO_REGULATION_OF_TRANS_SYNAPTIC_SIGNALING	0.0204519	0.731469	-0.42686	-1.24582	19566	420	EP300	8
GO_INORGANIC_ION_IMPORT_ACROSS_PLASMA_MEMBRANE	0.0470067	0.877049	-0.520085	-1.33777	36812	82	EP300	3
GO_REGULATION_OF_GLUTAMATE_RECEPTOR_SIGNALING_PATHWAY	0.0398365	0.877049	-0.556831	-1.37926	30010	61	EP300	5
GO_PROTON_TRANSMEMBRANE_TRANSPORT	0.0164048	0.711702	-0.505888	-1.37372	13783	137	EP300	6
GO_PROTEIN_LOCALIZATION_TO_POSTSYNAPTIC_MEMBRANE	0.0201288	0.731469	-0.630502	-1.47344	14438	41	EP300	5
GO_RESPONSE_TO_AMYLOID_BETA	0.0460204	0.877049	-0.602856	-1.39786	32823	39	EP300	1
GO_NEGATIVE_REGULATION_OF_LIPID_LOCALIZATION	0.0148914	0.701692	-0.654219	-1.5041	10550	37	EP300	2
GO_NEGATIVE_REGULATION_OF_CELL_MOTILITY	0.0289274	0.803118	-0.447088	-1.27295	26329	256	EP300	1
GO_AZUROPHIL_GRANULE	0.0373449	0.861767	0.387917	1.25222	5776	143	EP300	1
GO_NEUROTRANSMITTER_RECEPTOR_COMPLEX	0.0408505	0.877049	-0.569469	-1.38692	30291	54	EP300	2
GO_INTRINSIC_COMPONENT_OF_PRESYNAPTIC_MEMBRANE	0.0114453	0.660276	-0.562889	-1.45206	8992	84	EP300	6
GO_INTRINSIC_COMPONENT_OF_POSTSYNAPTIC_MEMBRANE	0.00580869	0.593511	-0.542861	-1.45583	4794	120	EP300	10
GO_GLUTAMATERGIC_SYNAPSE	0.000245674	0.171974	-0.496643	-1.43738	230	346	EP300	4
GO_GABA_ERGIC_SYNAPSE	0.00602922	0.593511	-0.600945	-1.51566	4623	70	EP300	8
GO_NEURON_TO_NEURON_SYNAPSE	0.0222533	0.731469	-0.436021	-1.26101	20890	341	EP300	4
GO_INTRINSIC_COMPONENT_OF_SYNAPTIC_MEMBRANE	0.000678378	0.252206	-0.552209	-1.52318	583	164	EP300	10
GO_AMYLOID_BETA_BINDING	0.0255127	0.769058	-0.549375	-1.40004	19774	76	EP300	3
GO_NUCLEAR_RECEPTOR_ACTIVITY	0.00639568	0.593511	-0.648535	-1.54739	4661	47	EP300	3
GO_PROTON_TRANSMEMBRANE_TRANSPORTER_ACTIVITY	0.0401397	0.877049	-0.498374	-1.32602	32767	111	EP300	5
GO_EXOGENOUS_PROTEIN_BINDING	0.0471993	0.877049	-0.536858	-1.35162	36140	69	EP300	10
GO_POSITIVE_REGULATION_OF_SYNAPTIC_TRANSMISSION_GLUTAMATERGIC	0.0481901	1	-0.649996	-1.39991	35413	31	ETV5	6
GO_ANTIGEN_PROCESSING_AND_PRESENTATION_OF_PEPTIDE_OR_POLYSACCHARIDE_ANTIGEN_VIA_MHC_CLASS_II	0.00454973	0.794639	0.478915	1.47626	638	97	ETV5	3
GO_POSITIVE_REGULATION_OF_PHOSPHOLIPASE_ACTIVITY	0.0370157	1	-0.593611	-1.38953	29403	55	ETV5	4
GO_COGNITION	0.0387926	1	-0.462409	-1.24027	37460	282	ETV5	3
GO_CIRCULATORY_SYSTEM_PROCESS	0.0494897	1	-0.432682	-1.17937	49082	492	ETV5	6
GO_NEGATIVE_REGULATION_OF_LEUKOCYTE_PROLIFERATION	0.0474525	1	-0.55465	-1.34358	39217	73	ETV5	3
GO_REGULATION_OF_SYNAPTIC_TRANSMISSION_GLUTAMATERGIC	0.00271029	0.755718	-0.651238	-1.5563	2202	65	ETV5	7
GO_ANAPHASE_PROMOTING_COMPLEX_DEPENDENT_CATABOLIC_PROCESS	0.0164076	1	0.466799	1.39984	2675	80	ETV5	3
GO_POSITIVE_REGULATION_OF_NEURON_DIFFERENTIATION	0.0285456	1	-0.458127	-1.23794	27928	347	ETV5	3
GO_RESPONSE_TO_TYPE_I_INTERFERON	0.042306	1	0.436095	1.30557	6964	79	ETV5	2
GO_GLIAL_CELL_DEVELOPMENT	0.0492747	1	0.402884	1.25316	6518	104	ETV5	1
GO_SECOND_MESSENGER_MEDIATED_SIGNALING	0.0458027	1	-0.441782	-1.19905	45136	405	ETV5	7
GO_REGULATION_OF_T_HELPER_CELL_DIFFERENTIATION	0.00378772	0.79167	-0.727794	-1.58305	2805	33	ETV5	6
GO_ANTIGEN_PROCESSING_AND_PRESENTATION_OF_PEPTIDE_ANTIGEN	4.18223387051804e-05	0.0699688	0.474995	1.57494	2	181	ETV5	3
GO_MALE_GAMETE_GENERATION	0.0300174	1	-0.441737	-1.2039	29765	489	ETV5	8
GO_ACTIN_FILAMENT_BASED_MOVEMENT	0.0232917	1	-0.522009	-1.34263	20938	137	ETV5	8
GO_SARCOMERE_ORGANIZATION	0.0300786	1	-0.622069	-1.42113	23288	46	ETV5	3
GO_FOREBRAIN_CELL_MIGRATION	0.00960782	0.904139	-0.630556	-1.48942	7707	59	ETV5	1
GO_COFACTOR_CATABOLIC_PROCESS	0.0484752	1	-0.582387	-1.36326	38506	55	ETV5	1
GO_REGULATION_OF_CIRCADIAN_RHYTHM	0.0163992	1	-0.562255	-1.4033	14095	97	ETV5	2
GO_DIGESTIVE_SYSTEM_DEVELOPMENT	0.0192235	1	-0.525876	-1.35404	17310	139	ETV5	7
GO_STRIATED_MUSCLE_CONTRACTION	0.00269647	0.755718	-0.553815	-1.44367	2477	165	ETV5	5
GO_SENSORY_PERCEPTION_OF_PAIN	0.0178915	1	-0.56277	-1.40024	15308	94	ETV5	8
GO_REGULATION_OF_BEHAVIOR	0.00402223	0.79167	-0.651658	-1.54236	3233	60	ETV5	5
GO_REGULATION_OF_TRANSPORTER_ACTIVITY	0.0404955	1	-0.466384	-1.24599	38826	257	ETV5	7
GO_REGULATION_OF_SYNAPTIC_PLASTICITY	0.0300532	1	-0.496601	-1.30047	27834	177	ETV5	4
GO_CD4_POSITIVE_ALPHA_BETA_T_CELL_ACTIVATION	0.0474384	1	-0.544785	-1.33494	39774	81	ETV5	4
GO_RIBOSOMAL_LARGE_SUBUNIT_ASSEMBLY	0.044214	1	0.571656	1.43718	11864	30	ETV5	4
GO_MUSCLE_CONTRACTION	0.0204362	1	-0.46579	-1.25757	19965	338	ETV5	8
GO_POSITIVE_REGULATION_OF_LEUKOCYTE_MIGRATION	0.0381311	1	0.398136	1.2589	4491	118	ETV5	4
GO_CELL_MATURATION	0.00708503	0.904139	-0.535092	-1.39486	6510	165	ETV5	8
GO_LYMPHOCYTE_MEDIATED_IMMUNITY	0.0211923	1	-0.488928	-1.29809	20093	225	ETV5	8
GO_ANTIGEN_PROCESSING_AND_PRESENTATION	3.45131063521372e-05	0.0699688	0.471349	1.58598	1	210	ETV5	2
GO_CELL_REDOX_HOMEOSTASIS	0.00246957	0.755718	0.53352	1.58123	424	74	ETV5	1
GO_CELL_COMMUNICATION_INVOLVED_IN_CARDIAC_CONDUCTION	0.0336597	1	-0.599415	-1.3997	26665	54	ETV5	2
GO_MYOBLAST_DIFFERENTIATION	0.0213746	1	0.456735	1.37209	3452	81	ETV5	1
GO_REGULATION_OF_CALCIUM_ION_IMPORT	0.0449553	1	-0.64174	-1.40232	33433	34	ETV5	2
GO_REGULATION_OF_PHOSPHOLIPASE_ACTIVITY	0.0266169	1	-0.587907	-1.40495	21634	65	ETV5	4
GO_ANTIGEN_PROCESSING_AND_PRESENTATION_OF_PEPTIDE_ANTIGEN_VIA_MHC_CLASS_I	0.00160896	0.661018	0.509047	1.55993	233	93	ETV5	2
GO_GLUCOSE_IMPORT	0.0410417	1	0.466126	1.34341	7899	62	ETV5	2
GO_REGULATION_OF_HEART_RATE	0.0272477	1	-0.551036	-1.36969	23284	93	ETV5	5
GO_REGULATION_OF_LIPASE_ACTIVITY	0.00373911	0.79167	-0.609296	-1.50604	3170	88	ETV5	5
GO_PROTEIN_LIPID_COMPLEX_SUBUNIT_ORGANIZATION	0.0368398	1	-0.613902	-1.40247	28523	46	ETV5	6
GO_POSITIVE_REGULATION_OF_CD4_POSITIVE_ALPHA_BETA_T_CELL_ACTIVATION	0.00368513	0.79167	-0.728351	-1.58427	2729	33	ETV5	3
GO_MYOFIBRIL_ASSEMBLY	0.0402854	1	-0.569504	-1.36594	32892	67	ETV5	5
GO_RECEPTOR_INTERNALIZATION	0.0270568	1	-0.540415	-1.35896	23503	105	ETV5	7
GO_REGULATION_OF_CD4_POSITIVE_ALPHA_BETA_T_CELL_ACTIVATION	0.0198423	1	-0.616451	-1.443	15761	55	ETV5	5
GO_ADAPTIVE_IMMUNE_RESPONSE	0.0424117	1	-0.4497	-1.21558	41517	351	ETV5	10
GO_NEURON_MIGRATION	0.0366453	1	-0.503222	-1.30251	33280	149	ETV5	1
GO_ANTIGEN_PROCESSING_AND_PRESENTATION_OF_EXOGENOUS_PEPTIDE_ANTIGEN_VIA_MHC_CLASS_I	0.000137173	0.152994	0.588465	1.7552	22	77	ETV5	3
GO_INTERFERON_GAMMA_MEDIATED_SIGNALING_PATHWAY	0.00140976	0.661018	0.527684	1.59408	221	84	ETV5	3
GO_REGULATION_OF_PROTEIN_MATURATION	0.0080531	0.904139	-0.629719	-1.49639	6502	62	ETV5	7
GO_ACTIN_MEDIATED_CELL_CONTRACTION	0.0310813	1	-0.528275	-1.33926	27324	115	ETV5	7
GO_DRUG_METABOLIC_PROCESS	0.00546225	0.794639	-0.492074	-1.32556	5315	316	ETV5	8
GO_INTERLEUKIN_1_MEDIATED_SIGNALING_PATHWAY	0.00110835	0.661018	0.508732	1.57254	152	99	ETV5	2
GO_DRUG_TRANSPORT	0.00975101	0.904139	-0.514282	-1.35574	9131	198	ETV5	8
GO_REGULATION_OF_HEMATOPOIETIC_PROGENITOR_CELL_DIFFERENTIATION	0.027128	1	0.447363	1.34646	4343	82	ETV5	1
GO_RHYTHMIC_BEHAVIOR	0.0294346	1	-0.642714	-1.434	22295	39	ETV5	3
GO_POSITIVE_REGULATION_OF_RESPONSE_TO_CYTOKINE_STIMULUS	0.0480945	1	0.47454	1.34002	9889	55	ETV5	2
GO_CELL_FATE_COMMITMENT	0.0486328	1	-0.465387	-1.23979	46391	241	ETV5	9
GO_SCF_DEPENDENT_PROTEASOMAL_UBIQUITIN_DEPENDENT_PROTEIN_CATABOLIC_PROCESS	0.00163964	0.661018	0.513028	1.56249	246	89	ETV5	1
GO_NEGATIVE_REGULATION_OF_CELL_ACTIVATION	0.0487253	1	-0.484443	-1.26721	45039	174	ETV5	3
GO_PEPTIDYL_TYROSINE_AUTOPHOSPHORYLATION	0.0393253	1	-0.640519	-1.41199	29467	36	ETV5	3
GO_HEART_PROCESS	0.00867453	0.904139	-0.494489	-1.3241	8351	271	ETV5	8
GO_ASPARTATE_FAMILY_AMINO_ACID_METABOLIC_PROCESS	0.00999795	0.904139	-0.653923	-1.50268	7786	48	ETV5	2
GO_POSITIVE_REGULATION_OF_SYNAPTIC_TRANSMISSION	0.00889617	0.904139	-0.531782	-1.38456	8158	162	ETV5	7
GO_PROTEIN_LOCALIZATION_TO_SYNAPSE	0.0369645	1	-0.557521	-1.36042	30820	78	ETV5	8
GO_REGULATION_OF_SYNAPTIC_TRANSMISSION_GABAERGIC	0.0258341	1	-0.676493	-1.45697	18984	31	ETV5	7
GO_POSITIVE_REGULATION_OF_LIPASE_ACTIVITY	0.0095043	0.904139	-0.62141	-1.4822	7707	64	ETV5	5
GO_SYNAPTIC_TRANSMISSION_GLUTAMATERGIC	0.000695703	0.581956	-0.641385	-1.58535	589	88	ETV5	9
GO_FERTILIZATION	0.0357681	1	-0.498901	-1.29784	32758	160	ETV5	20
GO_CEREBRAL_CORTEX_CELL_MIGRATION	0.0186271	1	-0.647875	-1.4664	14292	43	ETV5	2
GO_REGULATION_OF_RENAL_SYSTEM_PROCESS	0.039027	1	-0.663674	-1.42183	28553	30	ETV5	2
GO_POSITIVE_REGULATION_OF_ALPHA_BETA_T_CELL_DIFFERENTIATION	0.0357429	1	-0.617631	-1.40664	27592	45	ETV5	3
GO_LOCALIZATION_WITHIN_MEMBRANE	0.0401717	1	-0.502102	-1.29775	36400	146	ETV5	1
GO_HOMOPHILIC_CELL_ADHESION_VIA_PLASMA_MEMBRANE_ADHESION_MOLECULES	0.0498607	1	-0.487397	-1.27053	45820	165	ETV5	6
GO_GLUTAMATE_RECEPTOR_SIGNALING_PATHWAY	0.0190272	1	-0.558972	-1.39369	16328	96	ETV5	6
GO_INTEGRIN_MEDIATED_SIGNALING_PATHWAY	0.0434481	1	-0.531826	-1.32735	37345	97	ETV5	1
GO_POSITIVE_REGULATION_OF_INTERLEUKIN_10_PRODUCTION	0.0160203	1	-0.693837	-1.49433	11772	31	ETV5	5
GO_LIMBIC_SYSTEM_DEVELOPMENT	0.0270041	1	-0.543704	-1.3621	23334	101	ETV5	3
GO_REGIONALIZATION	0.0473876	1	-0.451006	-1.21599	46187	324	ETV5	15
GO_DEVELOPMENTAL_MATURATION	0.0139147	1	-0.486698	-1.30237	13379	267	ETV5	4
GO_ISOPRENOID_METABOLIC_PROCESS	0.030548	1	-0.545345	-1.3583	26175	95	ETV5	8
GO_MONOAMINE_TRANSPORT	0.0460049	1	-0.548269	-1.33976	38430	79	ETV5	5
GO_REGULATION_OF_LYMPHOCYTE_MIGRATION	0.0309853	1	0.484032	1.38342	6126	59	ETV5	4
GO_ASTROCYTE_DEVELOPMENT	0.0364314	1	0.550861	1.43791	9131	36	ETV5	1
GO_METANEPHROS_MORPHOGENESIS	0.0280214	1	-0.669349	-1.44886	20677	32	ETV5	1
GO_REGULATION_OF_BLOOD_CIRCULATION	0.0191324	1	-0.479715	-1.28454	18420	271	ETV5	6
GO_DIVALENT_INORGANIC_CATION_TRANSPORT	0.0376947	1	-0.44111	-1.20021	37291	451	ETV5	9
GO_NEURON_PROJECTION_TERMINUS	0.0197977	1	-0.531965	-1.36086	17647	128	ETV5	9
GO_POSTSYNAPTIC_MEMBRANE	0.00776003	0.904139	-0.4867	-1.31094	7550	315	ETV5	8
GO_EXTERNAL_SIDE_OF_PLASMA_MEMBRANE	0.0115546	0.94297	-0.484903	-1.30227	11183	291	ETV5	14
GO_PROTEIN_LIPID_COMPLEX	0.0316784	1	-0.646133	-1.43038	23833	37	ETV5	3
GO_ANCHORED_COMPONENT_OF_PLASMA_MEMBRANE	0.00888005	0.904139	-0.641126	-1.50076	7053	55	ETV5	5
GO_SYNAPTIC_MEMBRANE	0.00818509	0.904139	-0.469125	-1.27444	8077	421	ETV5	8
GO_ANCHORED_COMPONENT_OF_MEMBRANE	0.0484877	1	-0.492241	-1.27764	44238	155	ETV5	3
GO_OLFACTORY_RECEPTOR_ACTIVITY	0.0251039	1	-0.531723	-1.35192	22165	119	ETV5	13
GO_UNFOLDED_PROTEIN_BINDING	0.0179405	1	-0.544998	-1.38051	15751	114	ETV5	2
GO_EPIDERMAL_GROWTH_FACTOR_RECEPTOR_BINDING	0.00758623	0.904139	-0.709056	-1.5423	5619	33	ETV5	2
GO_CALCIUM_DEPENDENT_PROTEIN_BINDING	0.0424437	1	-0.58024	-1.37057	34050	59	ETV5	1
GO_G_PROTEIN_COUPLED_RECEPTOR_ACTIVITY	0.00504224	0.794639	-0.468217	-1.27587	4998	485	ETV5	15
GO_DISULFIDE_OXIDOREDUCTASE_ACTIVITY	0.0320047	1	0.54453	1.44418	7761	39	ETV5	5
GO_NON_MEMBRANE_SPANNING_PROTEIN_TYROSINE_KINASE_ACTIVITY	0.0267233	1	-0.629216	-1.43302	20629	45	ETV5	2
GO_ACTININ_BINDING	0.0473352	1	-0.625853	-1.39091	35730	38	ETV5	5
GO_GALACTOSYLTRANSFERASE_ACTIVITY	0.0414499	1	0.553777	1.42912	10622	34	ETV5	2
GO_TETRAPYRROLE_BINDING	0.0295636	1	-0.519646	-1.33107	26407	130	ETV5	5
GO_ANTIGEN_BINDING	0.00484589	0.794639	0.586849	1.61209	1081	47	ETV5	4
GO_ALPHA_ACTININ_BINDING	0.0386989	1	-0.664071	-1.42268	28313	30	ETV5	4
GO_PEPTIDE_RECEPTOR_ACTIVITY	0.0053601	0.794639	-0.562297	-1.4394	4782	129	ETV5	15
GO_INTRAMOLECULAR_OXIDOREDUCTASE_ACTIVITY	0.00966599	0.904139	0.57059	1.55492	2203	45	ETV5	1
GO_G_PROTEIN_COUPLED_RECEPTOR_BINDING	0.0199254	1	-0.485736	-1.29425	19013	242	ETV5	7
GO_PHOSPHOLIPASE_ACTIVITY	0.0115448	0.94297	-0.578377	-1.43454	9836	91	ETV5	8
GO_MALE_MEIOTIC_NUCLEAR_DIVISION	0.0211438	1	-0.635044	-1.45077	16370	46	ETV5	5
GO_SENSORY_PERCEPTION_OF_SMELL	0.0262222	1	-0.516698	-1.33196	23657	141	ETV5	14
GO_NUCLEOSIDE_CATABOLIC_PROCESS	0.0418546	1	-0.652323	-1.41201	30885	32	ETV5	1
GO_REGULATION_OF_SIGNALING_RECEPTOR_ACTIVITY	0.0119258	0.950086	-0.455713	-1.24224	11828	494	ETV5	17
GO_ANTIBIOTIC_CATABOLIC_PROCESS	0.0273742	1	-0.630967	-1.43263	21072	44	ETV5	4
GO_INTERLEUKIN_10_PRODUCTION	0.00177799	0.661018	-0.694867	-1.60136	1388	49	ETV5	5
GO_RESPONSE_TO_MORPHINE	0.030424	1	-0.66601	-1.44163	22450	32	ETV5	6
GO_REGULATION_OF_CD4_POSITIVE_ALPHA_BETA_T_CELL_DIFFERENTIATION	0.0379417	1	-0.617704	-1.40252	29207	44	ETV5	2
GO_SENSORY_SYSTEM_DEVELOPMENT	0.0109389	0.938504	-0.476342	-1.2864	10691	341	ETV5	4
GO_CATECHOLAMINE_SECRETION	0.0484475	1	-0.582408	-1.36331	38484	55	ETV5	4
GO_SYNAPTIC_TRANSMISSION_GABAERGIC	0.0142034	1	-0.653806	-1.48449	10933	44	ETV5	9
GO_CARDIAC_MUSCLE_CONTRACTION	0.00579445	0.807843	-0.559116	-1.43309	5180	131	ETV5	5
GO_EPITHELIAL_TUBE_MORPHOGENESIS	0.0307776	1	-0.46336	-1.24663	29886	305	ETV5	1
GO_INTERLEUKIN_6_SECRETION	0.012455	0.96917	0.601313	1.5696	3121	36	ETV5	3
GO_POSITIVE_REGULATION_OF_PEPTIDE_HORMONE_SECRETION	0.0408786	1	-0.54579	-1.3442	34504	85	ETV5	5
GO_RECEPTOR_LOCALIZATION_TO_SYNAPSE	0.0103017	0.90709	-0.643576	-1.49508	8115	52	ETV5	11
GO_REGULATION_OF_POSTSYNAPTIC_MEMBRANE_NEUROTRANSMITTER_RECEPTOR_LEVELS	0.0455647	1	-0.569188	-1.35764	36952	64	ETV5	7
GO_REGULATION_OF_TRANS_SYNAPTIC_SIGNALING	0.0257895	1	-0.450946	-1.22497	25448	420	ETV5	8
GO_PROTEIN_LOCALIZATION_TO_POSTSYNAPTIC_MEMBRANE	0.0380071	1	-0.626024	-1.40712	28976	41	ETV5	5
GO_NEGATIVE_REGULATION_OF_LIPID_LOCALIZATION	0.0259259	1	0.562672	1.47642	6419	37	ETV5	2
GO_POSITIVE_REGULATION_OF_SIGNALING_RECEPTOR_ACTIVITY	0.0454881	1	-0.630779	-1.39639	34223	37	ETV5	4
GO_REGULATION_OF_RESPONSE_TO_DRUG	0.0301404	1	-0.556278	-1.37003	25440	85	ETV5	6
GO_INTEGRAL_COMPONENT_OF_SYNAPTIC_VESICLE_MEMBRANE	0.0341934	1	-0.657309	-1.42974	25330	33	ETV5	5
GO_INTRINSIC_COMPONENT_OF_SYNAPTIC_VESICLE_MEMBRANE	0.0424799	1	-0.605534	-1.38753	32994	47	ETV5	3
GO_POSTSYNAPTIC_DENSITY_MEMBRANE	0.0485513	1	-0.5512	-1.33925	40267	75	ETV5	3
GO_INTRINSIC_COMPONENT_OF_POSTSYNAPTIC_MEMBRANE	0.0297176	1	-0.525988	-1.33838	26274	120	ETV5	10
GO_GABA_ERGIC_SYNAPSE	0.0465293	1	-0.559499	-1.34886	38229	70	ETV5	8
GO_NEURON_TO_NEURON_SYNAPSE	0.0174366	1	-0.468201	-1.26441	17042	341	ETV5	4
GO_INTRINSIC_COMPONENT_OF_SYNAPTIC_MEMBRANE	0.0304475	1	-0.501495	-1.30677	27960	164	ETV5	10
GO_POSTSYNAPTIC_SPECIALIZATION_MEMBRANE	0.0399717	1	-0.532961	-1.33273	34453	99	ETV5	5
GO_FICOLIN_1_RICH_GRANULE_MEMBRANE	0.0493249	1	-0.579795	-1.36033	39283	56	ETV5	8
GO_PEPTIDASE_COMPLEX	0.0191126	1	0.454842	1.37597	2979	85	ETV5	2
GO_ENDOPEPTIDASE_COMPLEX	0.00341268	0.79167	0.548805	1.59008	644	64	ETV5	3
GO_EXOGENOUS_PROTEIN_BINDING	0.00512919	0.794639	-0.629058	-1.51402	4205	69	ETV5	10
GO_POTASSIUM_ION_TRANSPORT	0.0258561	1	-0.503382	-1.26182	25564	221	ETV6	7
GO_MULTICELLULAR_ORGANISM_AGING	0.027879	1	-0.672714	-1.43034	22654	31	ETV6	2
GO_SINGLE_FERTILIZATION	0.0255351	1	-0.538718	-1.31973	24489	128	ETV6	14
GO_REGULATION_OF_LYASE_ACTIVITY	0.00478097	0.793751	-0.691716	-1.52719	4035	41	ETV6	3
GO_NEGATIVE_REGULATION_OF_PROTEIN_MODIFICATION_BY_SMALL_PROTEIN_CONJUGATION_OR_REMOVAL	0.0198047	1	0.429711	1.35954	1640	80	ETV6	2
GO_RESPONSE_TO_ELECTRICAL_STIMULUS	0.0404294	1	-0.629631	-1.38587	34021	40	ETV6	4
GO_RESPONSE_TO_COCAINE	0.0354433	1	-0.617495	-1.386	30456	47	ETV6	3
GO_REGULATION_OF_SYNAPTIC_TRANSMISSION_GLUTAMATERGIC	0.0107975	1	-0.620547	-1.4425	9668	65	ETV6	7
GO_DRUG_CATABOLIC_PROCESS	0.000590743	0.535758	-0.631139	-1.52487	555	103	ETV6	4
GO_POSITIVE_REGULATION_OF_NOTCH_SIGNALING_PATHWAY	0.0111966	1	-0.656714	-1.47033	9594	46	ETV6	4
GO_SENSORY_PERCEPTION_OF_CHEMICAL_STIMULUS	0.0170455	1	-0.517059	-1.29235	16795	202	ETV6	17
GO_SUPEROXIDE_METABOLIC_PROCESS	0.0312066	1	-0.595789	-1.37612	27719	61	ETV6	6
GO_REGULATION_OF_OXIDOREDUCTASE_ACTIVITY	0.0296583	1	-0.563148	-1.34607	27513	89	ETV6	1
GO_APOPTOTIC_CELL_CLEARANCE	0.0102696	1	0.545388	1.5544	1545	43	ETV6	1
GO_MONOVALENT_INORGANIC_CATION_TRANSPORT	0.00128251	0.564567	-0.502362	-1.27714	1281	481	ETV6	14
GO_NEGATIVE_REGULATION_OF_RESPONSE_TO_OXIDATIVE_STRESS	0.0459112	1	-0.624423	-1.37441	38634	40	ETV6	2
GO_DRUG_TRANSMEMBRANE_TRANSPORT	0.0229719	1	-0.581011	-1.3751	21039	79	ETV6	2
GO_REGULATION_OF_PROTEIN_TARGETING_TO_MEMBRANE	0.0337616	1	-0.651601	-1.40888	27880	35	ETV6	1
GO_REGULATION_OF_MEIOTIC_CELL_CYCLE	0.0437622	1	-0.616168	-1.37222	37275	44	ETV6	2
GO_SPERM_MOTILITY	0.0255151	1	-0.576741	-1.36646	23400	80	ETV6	6
GO_DORSAL_VENTRAL_PATTERN_FORMATION	0.0237384	1	-0.573586	-1.36593	21914	85	ETV6	11
GO_REGULATION_OF_MEMBRANE_POTENTIAL	0.0217806	1	-0.475937	-1.20765	21758	408	ETV6	9
GO_POSITIVE_REGULATION_OF_TUMOR_NECROSIS_FACTOR_SUPERFAMILY_CYTOKINE_PRODUCTION	0.0202102	1	-0.588429	-1.38788	18427	76	ETV6	4
GO_BILE_ACID_BIOSYNTHETIC_PROCESS	0.0440822	1	-0.640814	-1.38556	36403	35	ETV6	2
GO_REGULATION_OF_NITRIC_OXIDE_SYNTHASE_ACTIVITY	0.0379728	1	-0.626801	-1.38803	32153	42	ETV6	1
GO_RESPONSE_TO_XENOBIOTIC_STIMULUS	0.012487	1	-0.509202	-1.28116	12395	254	ETV6	5
GO_SENSORY_PERCEPTION_OF_PAIN	0.0305238	1	-0.557696	-1.33858	28470	94	ETV6	8
GO_CARDIAC_ATRIUM_DEVELOPMENT	0.00201274	0.564567	0.661712	1.77719	370	32	ETV6	3
GO_POSITIVE_REGULATION_OF_SMOOTH_MUSCLE_CONTRACTION	0.0213787	1	-0.685984	-1.45173	17298	30	ETV6	2
GO_SENSORY_PERCEPTION_OF_TASTE	0.0192326	1	-0.616118	-1.41561	16973	58	ETV6	3
GO_CELLULAR_MODIFIED_AMINO_ACID_BIOSYNTHETIC_PROCESS	0.00936991	1	0.561849	1.57922	1484	40	ETV6	3
GO_RESPONSE_TO_CAMP	0.0253728	1	-0.56122	-1.34926	23721	96	ETV6	2
GO_ORGANELLE_MEMBRANE_FUSION	0.041718	1	0.392186	1.26677	2843	93	ETV6	2
GO_LEARNING	0.0359313	1	-0.523438	-1.28845	34693	140	ETV6	3
GO_CELLULAR_RESPONSE_TO_CAMP	0.0379336	1	-0.606468	-1.37434	32952	51	ETV6	3
GO_REGULATION_OF_HEART_RATE	0.0387635	1	-0.551171	-1.32191	36120	93	ETV6	5
GO_REGULATION_OF_LIPASE_ACTIVITY	0.0483708	1	-0.548394	-1.30961	44821	88	ETV6	5
GO_SPERM_EGG_RECOGNITION	0.0157384	1	-0.635614	-1.44039	13671	51	ETV6	2
GO_MYOFIBRIL_ASSEMBLY	0.0425233	1	-0.575919	-1.34262	38219	67	ETV6	5
GO_REGULATION_OF_REPRODUCTIVE_PROCESS	0.00245402	0.564567	-0.57623	-1.42138	2375	146	ETV6	11
GO_POSITIVE_REGULATION_OF_AMINE_TRANSPORT	0.0205192	1	-0.680033	-1.45223	16736	32	ETV6	6
GO_REGULATION_OF_PROTEIN_ACETYLATION	0.0204918	1	0.444634	1.38117	1944	71	ETV6	2
GO_RESPONSE_TO_NICOTINE	0.035094	1	-0.620192	-1.38856	30073	46	ETV6	3
GO_NEGATIVE_REGULATION_OF_CYTOKINE_SECRETION	0.0496602	1	0.439281	1.31731	5926	57	ETV6	5
GO_REGULATION_OF_DIGESTIVE_SYSTEM_PROCESS	0.00662677	0.91083	-0.706173	-1.52092	5450	34	ETV6	4
GO_DRUG_METABOLIC_PROCESS	0.0157831	1	-0.493219	-1.24665	15731	316	ETV6	8
GO_DRUG_TRANSPORT	0.0294668	1	-0.506748	-1.2657	29008	198	ETV6	8
GO_OLFACTORY_LOBE_DEVELOPMENT	0.0279596	1	-0.668978	-1.42862	22805	32	ETV6	2
GO_NEGATIVE_REGULATION_OF_HORMONE_SECRETION	0.0215816	1	-0.605963	-1.40189	19207	62	ETV6	4
GO_DETECTION_OF_STIMULUS	0.0317952	1	-0.474868	-1.20286	31736	361	ETV6	14
GO_SUPEROXIDE_ANION_GENERATION	0.0168037	1	-0.69421	-1.46914	13596	30	ETV6	11
GO_GLUTATHIONE_METABOLIC_PROCESS	0.00258341	0.564567	0.646192	1.74729	466	33	ETV6	3
GO_MULTICELLULAR_ORGANISMAL_SIGNALING	0.0344919	1	-0.503959	-1.25804	33932	195	ETV6	8
GO_REGULATION_OF_KERATINOCYTE_DIFFERENTIATION	0.0472865	1	0.515819	1.40347	8389	34	ETV6	1
GO_HEART_PROCESS	0.0296184	1	-0.489562	-1.23358	29444	271	ETV6	8
GO_POSITIVE_REGULATION_OF_LIPASE_ACTIVITY	0.0354506	1	-0.586623	-1.3616	31683	64	ETV6	5
GO_SYNAPTIC_TRANSMISSION_GLUTAMATERGIC	0.00515846	0.793751	-0.607853	-1.45161	4779	88	ETV6	9
GO_DOPAMINERGIC_NEURON_DIFFERENTIATION	0.0103655	1	-0.690457	-1.4929	8559	35	ETV6	2
GO_FERTILIZATION	0.0202745	1	-0.528665	-1.30949	19746	160	ETV6	20
GO_OUTFLOW_TRACT_MORPHOGENESIS	0.0495901	1	0.406289	1.2754	4372	76	ETV6	1
GO_RESPONSE_TO_TOXIC_SUBSTANCE	0.0138081	1	-0.474995	-1.20765	13802	484	ETV6	6
GO_CELL_CELL_RECOGNITION	0.00661067	0.91083	-0.626779	-1.46522	5961	69	ETV6	4
GO_CELL_ADHESION_MEDIATED_BY_INTEGRIN	0.0301769	1	0.439641	1.35051	3103	66	ETV6	1
GO_ADENYLATE_CYCLASE_ACTIVATING_G_PROTEIN_COUPLED_RECEPTOR_SIGNALING_PATHWAY	0.0444616	1	-0.526831	-1.28689	42473	122	ETV6	2
GO_REACTIVE_OXYGEN_SPECIES_METABOLIC_PROCESS	0.0183893	1	-0.535292	-1.32215	17837	150	ETV6	2
GO_CARDIAC_CONDUCTION	0.0104768	1	-0.552644	-1.36034	10115	140	ETV6	8
GO_POSITIVE_REGULATION_OF_MULTICELLULAR_ORGANISM_GROWTH	0.0234931	1	-0.678998	-1.44371	19090	31	ETV6	4
GO_BINDING_OF_SPERM_TO_ZONA_PELLUCIDA	0.0325095	1	-0.649831	-1.41045	26955	36	ETV6	2
GO_REGULATION_OF_CATION_CHANNEL_ACTIVITY	0.0412573	1	-0.509317	-1.26324	40254	165	ETV6	8
GO_SODIUM_ION_TRANSPORT	0.0224951	1	-0.508908	-1.27381	22202	211	ETV6	6
GO_PURINERGIC_RECEPTOR_SIGNALING_PATHWAY	0.0395488	1	-0.655394	-1.39962	32258	32	ETV6	4
GO_POSITIVE_REGULATION_OF_PROTEIN_TARGETING_TO_MEMBRANE	0.0278051	1	-0.676356	-1.43135	22498	30	ETV6	1
GO_G_PROTEIN_COUPLED_RECEPTOR_SIGNALING_PATHWAY_COUPLED_TO_CYCLIC_NUCLEOTIDE_SECOND_MESSENGER	0.0108846	1	-0.521506	-1.30631	10752	216	ETV6	11
GO_REGULATION_OF_POTASSIUM_ION_TRANSPORT	0.0309288	1	-0.55634	-1.33648	28884	95	ETV6	2
GO_DEFENSE_RESPONSE_TO_BACTERIUM	0.0449033	1	-0.500846	-1.24768	44064	184	ETV6	10
GO_ALCOHOL_CATABOLIC_PROCESS	0.0438943	1	-0.59886	-1.35998	38220	52	ETV6	1
GO_REGULATION_OF_CATION_TRANSMEMBRANE_TRANSPORT	0.0416181	1	-0.47561	-1.20207	41480	315	ETV6	8
GO_SYNAPSIS	0.0306516	1	-0.627433	-1.40115	26193	45	ETV6	1
GO_RESPONSE_TO_MOLECULE_OF_BACTERIAL_ORIGIN	0.0456501	1	-0.474661	-1.19925	45488	309	ETV6	6
GO_LAMELLIPODIUM_ASSEMBLY	0.0339032	1	0.441287	1.34535	3664	63	ETV6	1
GO_REGULATION_OF_BLOOD_CIRCULATION	0.0325515	1	-0.48766	-1.22879	32360	271	ETV6	6
GO_NEGATIVE_REGULATION_OF_PEPTIDASE_ACTIVITY	0.0182019	1	-0.510461	-1.27957	17996	221	ETV6	6
GO_MULTIVESICULAR_BODY	0.00771518	0.973253	-0.679673	-1.5006	6512	41	ETV6	3
GO_SPERM_PART	0.00814438	0.973253	-0.54375	-1.35003	7956	169	ETV6	4
GO_BASOLATERAL_PLASMA_MEMBRANE	0.0400614	1	-0.496909	-1.2432	39520	208	ETV6	3
GO_OXIDOREDUCTASE_COMPLEX	0.000640476	0.535758	-0.624218	-1.51401	605	109	ETV6	4
GO_SNARE_COMPLEX	0.0452239	1	0.466285	1.35643	6247	48	ETV6	1
GO_MOTILE_CILIUM	0.00680536	0.91083	-0.549254	-1.36195	6637	164	ETV6	3
GO_CLATHRIN_COATED_ENDOCYTIC_VESICLE	0.0134277	1	-0.632047	-1.44417	11773	55	ETV6	4
GO_SPECIFIC_GRANULE	0.0175502	1	-0.536391	-1.32487	17023	150	ETV6	4
GO_CATION_CHANNEL_COMPLEX	0.0118701	1	-0.519269	-1.30105	11729	218	ETV6	17
GO_TRANSPORTER_COMPLEX	0.00521893	0.793751	-0.507704	-1.28396	5203	327	ETV6	18
GO_VOLTAGE_GATED_ION_CHANNEL_ACTIVITY	0.00258577	0.564567	-0.555052	-1.38379	2539	188	ETV6	19
GO_AMINO_ACID_BINDING	0.0122406	1	-0.633028	-1.44913	10756	56	ETV6	1
GO_PROTEIN_SELF_ASSOCIATION	0.0232514	1	-0.617579	-1.40833	20340	54	ETV6	2
GO_LIPID_TRANSPORTER_ACTIVITY	0.0288084	1	-0.530206	-1.30418	27788	138	ETV6	2
GO_MONOVALENT_INORGANIC_CATION_TRANSMEMBRANE_TRANSPORTER_ACTIVITY	0.00310978	0.578073	-0.511139	-1.29398	3102	348	ETV6	16
GO_VOLTAGE_GATED_CATION_CHANNEL_ACTIVITY	0.0168217	1	-0.544763	-1.33841	16199	135	ETV6	14
GO_METAL_ION_TRANSMEMBRANE_TRANSPORTER_ACTIVITY	0.00348081	0.612989	-0.498663	-1.26589	3477	423	ETV6	17
GO_GATED_CHANNEL_ACTIVITY	0.0117596	1	-0.496054	-1.25449	11725	327	ETV6	17
GO_PASSIVE_TRANSMEMBRANE_TRANSPORTER_ACTIVITY	0.00088065	0.546443	-0.512443	-1.30121	879	432	ETV6	18
GO_G_PROTEIN_COUPLED_RECEPTOR_ACTIVITY	0.00891431	1	-0.480631	-1.22201	8910	485	ETV6	15
GO_DISULFIDE_OXIDOREDUCTASE_ACTIVITY	0.00190135	0.564567	0.622599	1.74125	306	39	ETV6	5
GO_HORMONE_ACTIVITY	0.000232354	0.388729	-0.653066	-1.56884	216	95	ETV6	5
GO_SERINE_TYPE_ENDOPEPTIDASE_INHIBITOR_ACTIVITY	0.0222745	1	-0.579665	-1.37478	20453	81	ETV6	3
GO_GROWTH_FACTOR_ACTIVITY	0.035038	1	-0.521387	-1.2861	33923	146	ETV6	5
GO_ATPASE_ACTIVITY_COUPLED_TO_MOVEMENT_OF_SUBSTANCES	0.0267054	1	-0.546176	-1.32865	25367	114	ETV6	1
GO_ACTIVE_TRANSMEMBRANE_TRANSPORTER_ACTIVITY	0.0332219	1	-0.477414	-1.20779	33134	334	ETV6	4
GO_AMIDE_BINDING	0.00138023	0.564567	-0.525289	-1.32804	1375	321	ETV6	3
GO_VOLTAGE_GATED_POTASSIUM_CHANNEL_ACTIVITY	0.0313772	1	-0.568309	-1.34926	28850	82	ETV6	14
GO_PEPTIDE_HORMONE_BINDING	0.0115999	1	-0.653488	-1.46679	9967	47	ETV6	4
GO_POTASSIUM_CHANNEL_ACTIVITY	0.031032	1	-0.540727	-1.3168	29520	116	ETV6	13
GO_OXIDOREDUCTASE_ACTIVITY_ACTING_ON_PAIRED_DONORS_WITH_INCORPORATION_OR_REDUCTION_OF_MOLECULAR_OXYGEN_REDUCED_FLAVIN_OR_FLAVOPROTEIN_AS_ONE_DONOR_AND_INCORPORATION_OF_ONE_ATOM_OF_OXYGEN	0.014463	1	-0.699066	-1.47941	11702	30	ETV6	3
GO_RECEPTOR_REGULATOR_ACTIVITY	0.000979873	0.546443	-0.513362	-1.30296	978	417	ETV6	16
GO_CYTOKINE_ACTIVITY	0.0158458	1	-0.531412	-1.31836	15465	166	ETV6	13
GO_HYDROLASE_ACTIVITY_HYDROLYZING_O_GLYCOSYL_COMPOUNDS	0.0404811	1	-0.559239	-1.32919	37275	83	ETV6	1
GO_CATION_CHANNEL_ACTIVITY	0.00154988	0.564567	-0.528191	-1.33401	1543	303	ETV6	19
GO_SODIUM_ION_TRANSMEMBRANE_TRANSPORTER_ACTIVITY	0.0274224	1	-0.528961	-1.30345	26514	143	ETV6	7
GO_REGULATION_OF_SIGNALING_RECEPTOR_ACTIVITY	0.000164058	0.388729	-0.519861	-1.32198	163	494	ETV6	17
GO_ANTIBIOTIC_CATABOLIC_PROCESS	0.0244604	1	-0.637631	-1.42002	20834	44	ETV6	4
GO_ANTIBACTERIAL_HUMORAL_RESPONSE	0.00306982	0.578073	-0.740803	-1.56774	2483	30	ETV6	6
GO_REGULATION_OF_CYCLASE_ACTIVITY	0.00269966	0.564567	-0.705625	-1.5579	2278	41	ETV6	4
GO_REGULATION_OF_ION_TRANSMEMBRANE_TRANSPORT	0.0137793	1	-0.478403	-1.21532	13770	449	ETV6	11
GO_DETECTION_OF_STIMULUS_INVOLVED_IN_SENSORY_PERCEPTION	0.037987	1	-0.497149	-1.24457	37500	212	ETV6	16
GO_RESPONSE_TO_ANESTHETIC	0.0351508	1	-0.581276	-1.35693	31643	68	ETV6	5
GO_COPII_COATED_ER_TO_GOLGI_TRANSPORT_VESICLE	0.0477642	1	-0.549682	-1.31143	44204	87	ETV6	2
GO_SPECIFIC_GRANULE_MEMBRANE	0.0233899	1	-0.571967	-1.36459	21646	87	ETV6	2
GO_TERTIARY_GRANULE	0.0341534	1	-0.519059	-1.28312	33167	153	ETV6	8
GO_9PLUS2_MOTILE_CILIUM	0.00805146	0.973253	-0.601201	-1.43169	7432	85	ETV6	1
GO_NUCLEAR_RECEPTOR_ACTIVITY	0.0430796	1	-0.609893	-1.36893	37018	47	ETV6	3
GO_POTASSIUM_ION_TRANSMEMBRANE_TRANSPORTER_ACTIVITY	0.0317621	1	-0.521287	-1.28825	30831	152	ETV6	11
GO_DRUG_TRANSMEMBRANE_TRANSPORTER_ACTIVITY	0.0372212	1	-0.551651	-1.32407	34717	94	ETV6	2
GO_PEPTIDE_BINDING	0.00211439	0.564567	-0.533132	-1.34268	2100	265	ETV6	5
GO_ENDOPEPTIDASE_REGULATOR_ACTIVITY	0.0325186	1	-0.519013	-1.28413	31620	156	ETV6	8
GO_LIGAND_GATED_CATION_CHANNEL_ACTIVITY	0.03948	1	-0.545792	-1.31501	37021	99	ETV6	5
GO_SPINAL_CORD_DEVELOPMENT	0.0123489	0.508754	-0.5533	-1.38971	11800	97	HCFC1	9
GO_MEMORY	0.0464168	0.683055	-0.506568	-1.28584	44889	114	HCFC1	1
GO_ENDOTHELIAL_CELL_DEVELOPMENT	0.0415289	0.661597	-0.566168	-1.35765	37678	57	HCFC1	1
GO_REGULATION_OF_ANTIGEN_RECEPTOR_MEDIATED_SIGNALING_PATHWAY	0.0336883	0.636841	-0.567098	-1.36945	30799	61	HCFC1	3
GO_POSITIVE_REGULATION_OF_SYNAPTIC_TRANSMISSION_GLUTAMATERGIC	0.0164057	0.550707	-0.663626	-1.47563	13817	31	HCFC1	6
GO_NEGATIVE_REGULATION_OF_REPRODUCTIVE_PROCESS	0.0331635	0.636841	-0.586905	-1.38754	29640	50	HCFC1	4
GO_GLUTAMATE_SECRETION	0.011687	0.508754	-0.635556	-1.47581	10256	43	HCFC1	4
GO_SOMATIC_STEM_CELL_POPULATION_MAINTENANCE	0.0335624	0.636841	-0.554617	-1.35701	31132	70	HCFC1	2
GO_ACID_SECRETION	0.0181242	0.550707	-0.531252	-1.3485	17527	114	HCFC1	3
GO_POSITIVE_REGULATION_OF_ADAPTIVE_IMMUNE_RESPONSE	0.0452984	0.682161	-0.52102	-1.30582	43183	94	HCFC1	2
GO_COGNITION	0.0296642	0.625885	-0.465741	-1.22359	29600	282	HCFC1	3
GO_REGULATION_OF_CALCIUM_MEDIATED_SIGNALING	0.035649	0.642127	-0.528202	-1.32382	33984	94	HCFC1	1
GO_REGULATION_OF_ALPHA_BETA_T_CELL_ACTIVATION	0.0275457	0.613258	-0.540964	-1.34913	26106	88	HCFC1	8
GO_POSITIVE_REGULATION_OF_HEMOPOIESIS	0.0055989	0.44104	-0.523578	-1.35664	5531	174	HCFC1	4
GO_CORONARY_VASCULATURE_DEVELOPMENT	0.0440801	0.671016	0.435988	1.35951	5069	46	HCFC1	2
GO_DNA_DEPENDENT_DNA_REPLICATION	0.00355476	0.44104	-0.545158	-1.40122	3483	144	HCFC1	5
GO_CELL_CYCLE_DNA_REPLICATION	0.0478477	0.687332	-0.550489	-1.33567	43973	64	HCFC1	7
GO_REGULATION_OF_ADAPTIVE_IMMUNE_RESPONSE	0.0189223	0.552916	-0.512565	-1.31825	18555	146	HCFC1	2
GO_KERATINOCYTE_PROLIFERATION	0.0071772	0.44104	0.55594	1.64166	1038	35	HCFC1	4
GO_EMBRYONIC_SKELETAL_SYSTEM_DEVELOPMENT	0.0288132	0.624011	-0.515006	-1.31244	27989	122	HCFC1	14
GO_EMBRYONIC_SKELETAL_SYSTEM_MORPHOGENESIS	0.0271044	0.61278	-0.53778	-1.34567	25789	92	HCFC1	11
GO_T_CELL_HOMEOSTASIS	0.0028548	0.44104	-0.689036	-1.56951	2457	37	HCFC1	3
GO_TRANSMISSION_OF_NERVE_IMPULSE	0.0488078	0.687332	-0.543282	-1.32755	45211	69	HCFC1	6
GO_SECOND_MESSENGER_MEDIATED_SIGNALING	0.0139745	0.525378	-0.460833	-1.21843	13969	405	HCFC1	7
GO_NEGATIVE_REGULATION_OF_TOLL_LIKE_RECEPTOR_SIGNALING_PATHWAY	0.0407524	0.661597	-0.610733	-1.39115	35087	37	HCFC1	3
GO_ANION_TRANSMEMBRANE_TRANSPORT	0.00903485	0.451203	-0.490151	-1.28531	9006	259	HCFC1	3
GO_SUPEROXIDE_METABOLIC_PROCESS	0.0254029	0.595843	-0.576131	-1.39126	23224	61	HCFC1	6
GO_TELOMERE_ORGANIZATION	0.0424112	0.661597	-0.484343	-1.25384	41862	170	HCFC1	1
GO_INORGANIC_ANION_TRANSPORT	0.00494606	0.44104	-0.530713	-1.37121	4872	162	HCFC1	8
GO_ADAPTIVE_IMMUNE_RESPONSE_BASED_ON_SOMATIC_RECOMBINATION_OF_IMMUNE_RECEPTORS_BUILT_FROM_IMMUNOGLOBULIN_SUPERFAMILY_DOMAINS	0.019453	0.561119	-0.483205	-1.26375	19363	233	HCFC1	4
GO_AMINO_ACID_TRANSMEMBRANE_TRANSPORT	0.0392545	0.661597	-0.540265	-1.33448	36801	78	HCFC1	1
GO_REGULATION_OF_NEUROTRANSMITTER_LEVELS	0.0376558	0.646135	-0.456679	-1.20226	37604	312	HCFC1	8
GO_CELL_DIFFERENTIATION_IN_SPINAL_CORD	0.00212659	0.437417	-0.669879	-1.56851	1881	46	HCFC1	9
GO_CALCIUM_MEDIATED_SIGNALING	0.0458914	0.682456	-0.47225	-1.23052	45559	205	HCFC1	5
GO_DORSAL_VENTRAL_PATTERN_FORMATION	0.00248384	0.437417	-0.599028	-1.48996	2346	85	HCFC1	11
GO_ERBB2_SIGNALING_PATHWAY	0.0171857	0.550707	0.536117	1.55315	2653	32	HCFC1	3
GO_SPINAL_CORD_MOTOR_NEURON_DIFFERENTIATION	0.0154405	0.54383	-0.665593	-1.48	13004	31	HCFC1	9
GO_ORGANIC_ACID_TRANSPORT	0.00889174	0.451203	-0.480771	-1.26535	8878	308	HCFC1	2
GO_HISTONE_H3_K9_MODIFICATION	0.0432738	0.669769	-0.581139	-1.3674	38482	48	HCFC1	1
GO_REGULATION_OF_TOLL_LIKE_RECEPTOR_SIGNALING_PATHWAY	0.00304902	0.44104	-0.623211	-1.51417	2805	65	HCFC1	2
GO_NEGATIVE_REGULATION_OF_INTERLEUKIN_6_PRODUCTION	0.0335551	0.636841	-0.612469	-1.40458	29079	39	HCFC1	2
GO_CERAMIDE_BIOSYNTHETIC_PROCESS	0.0190034	0.552916	-0.593449	-1.42049	17209	56	HCFC1	3
GO_VENTRAL_SPINAL_CORD_DEVELOPMENT	0.00900256	0.451203	-0.642882	-1.49282	7900	43	HCFC1	9
GO_POSITIVE_REGULATION_OF_RESPONSE_TO_EXTERNAL_STIMULUS	0.0189544	0.552916	-0.473601	-1.24425	18913	282	HCFC1	5
GO_REGULATION_OF_LEUKOCYTE_DIFFERENTIATION	0.0254649	0.595843	-0.474657	-1.2435	25373	249	HCFC1	7
GO_POSITIVE_REGULATION_OF_INSULIN_SECRETION	0.00541644	0.44104	-0.609095	-1.48215	4993	66	HCFC1	2
GO_PROXIMAL_DISTAL_PATTERN_FORMATION	0.0249595	0.595843	-0.645669	-1.44217	21104	32	HCFC1	12
GO_POSITIVE_REGULATION_OF_LEUKOCYTE_DIFFERENTIATION	0.000970615	0.408665	-0.569935	-1.46134	948	137	HCFC1	4
GO_SECRETORY_GRANULE_ORGANIZATION	0.0434369	0.669769	-0.624328	-1.3945	36728	32	HCFC1	1
GO_CHLORIDE_TRANSPORT	0.0132742	0.516459	-0.546622	-1.3786	12746	103	HCFC1	6
GO_LYMPHOCYTE_MEDIATED_IMMUNITY	0.0374774	0.646135	-0.471972	-1.23318	37282	225	HCFC1	8
GO_ACUTE_INFLAMMATORY_RESPONSE	0.0114608	0.508754	-0.55962	-1.40032	10904	92	HCFC1	3
GO_HUMORAL_IMMUNE_RESPONSE	0.03622	0.642127	-0.48292	-1.25434	35862	186	HCFC1	6
GO_ANTERIOR_POSTERIOR_PATTERN_SPECIFICATION	0.000711879	0.408665	-0.543108	-1.41332	705	197	HCFC1	15
GO_POSITIVE_REGULATION_OF_LYMPHOCYTE_MEDIATED_IMMUNITY	0.0463121	0.683055	-0.518781	-1.30207	44219	96	HCFC1	1
GO_HEPARAN_SULFATE_PROTEOGLYCAN_METABOLIC_PROCESS	0.00761189	0.44104	0.548853	1.63075	1078	36	HCFC1	1
GO_SENSORY_PERCEPTION_OF_LIGHT_STIMULUS	0.0273579	0.613258	-0.487802	-1.26794	27106	190	HCFC1	4
GO_SOMITOGENESIS	0.0333463	0.636841	-0.557288	-1.35995	30842	68	HCFC1	2
GO_INTERFERON_GAMMA_PRODUCTION	0.0411224	0.661597	-0.520902	-1.30936	39333	98	HCFC1	2
GO_NEURON_FATE_SPECIFICATION	0.0169812	0.550707	-0.666276	-1.4745	14239	30	HCFC1	10
GO_REGULATION_OF_HEART_RATE	0.0117816	0.508754	-0.558102	-1.39763	11219	93	HCFC1	5
GO_INTRASPECIES_INTERACTION_BETWEEN_ORGANISMS	0.0184337	0.550707	-0.604055	-1.43115	16511	51	HCFC1	1
GO_POSITIVE_REGULATION_OF_CD4_POSITIVE_ALPHA_BETA_T_CELL_ACTIVATION	0.0359546	0.642127	-0.6286	-1.40998	30522	33	HCFC1	3
GO_POSITIVE_REGULATION_OF_CELL_ACTIVATION	0.00604816	0.44104	-0.487054	-1.28155	6038	304	HCFC1	9
GO_ENDOTHELIUM_DEVELOPMENT	0.0129513	0.509824	-0.541175	-1.37143	12501	111	HCFC1	1
GO_DOUBLE_STRAND_BREAK_REPAIR	0.00818874	0.441779	-0.498919	-1.30425	8148	229	HCFC1	1
GO_NEGATIVE_REGULATION_OF_DEFENSE_RESPONSE	0.0492563	0.687332	-0.476168	-1.23637	48755	184	HCFC1	4
GO_REGULATION_OF_CALCIUM_ION_TRANSPORT_INTO_CYTOSOL	0.022651	0.587522	-0.538461	-1.35244	21645	97	HCFC1	3
GO_BLASTOCYST_DEVELOPMENT	0.0223873	0.587522	-0.538773	-1.35323	21393	97	HCFC1	4
GO_ORGANIC_ANION_TRANSPORT	0.0019463	0.437417	-0.47794	-1.26582	1945	457	HCFC1	1
GO_BICARBONATE_TRANSPORT	0.0310526	0.631459	-0.612659	-1.40951	26996	40	HCFC1	2
GO_SEGMENTATION	0.0176936	0.550707	-0.546472	-1.37052	16878	95	HCFC1	5
GO_REGULATION_OF_REPRODUCTIVE_PROCESS	0.0230788	0.594012	-0.508155	-1.30691	22631	146	HCFC1	11
GO_POSITIVE_REGULATION_OF_HORMONE_SECRETION	0.0254042	0.595843	-0.521136	-1.32482	24610	117	HCFC1	4
GO_REGULATION_OF_LYMPHOCYTE_MEDIATED_IMMUNITY	0.0276754	0.613258	-0.508513	-1.30335	27047	136	HCFC1	7
GO_RESPIRATORY_BURST	0.0221686	0.587522	-0.657365	-1.45477	18589	30	HCFC1	3
GO_MAMMARY_GLAND_DEVELOPMENT	0.0179806	0.550707	-0.518542	-1.32906	17572	136	HCFC1	1
GO_REGULATION_OF_CD4_POSITIVE_ALPHA_BETA_T_CELL_ACTIVATION	0.014538	0.539611	-0.603045	-1.4407	13139	55	HCFC1	5
GO_NEGATIVE_REGULATION_OF_INFLAMMATORY_RESPONSE	0.0216272	0.583584	-0.521415	-1.32935	21018	123	HCFC1	4
GO_DEFENSE_RESPONSE_TO_GRAM_NEGATIVE_BACTERIUM	0.039692	0.661597	-0.566155	-1.36013	36088	58	HCFC1	5
GO_ADAPTIVE_IMMUNE_RESPONSE	0.000156115	0.26118	-0.517129	-1.36421	155	351	HCFC1	10
GO_DICARBOXYLIC_ACID_TRANSPORT	0.0299589	0.625885	-0.534924	-1.33852	28505	92	HCFC1	1
GO_TOLL_LIKE_RECEPTOR_4_SIGNALING_PATHWAY	0.0330377	0.636841	-0.628372	-1.41523	28150	34	HCFC1	3
GO_CHROMOSOME_ORGANIZATION_INVOLVED_IN_MEIOTIC_CELL_CYCLE	0.0465476	0.683055	-0.552896	-1.33941	42702	63	HCFC1	1
GO_POSITIVE_REGULATION_OF_NEUROLOGICAL_SYSTEM_PROCESS	0.0204804	0.570898	-0.592981	-1.41666	18510	55	HCFC1	2
GO_POSITIVE_REGULATION_OF_AMINE_TRANSPORT	0.0149981	0.539611	-0.662751	-1.48033	12681	32	HCFC1	6
GO_SODIUM_ION_HOMEOSTASIS	0.00222264	0.437417	-0.668794	-1.56597	1966	46	HCFC1	7
GO_REGULATION_OF_PROTEIN_MATURATION	0.030432	0.628551	-0.568793	-1.37574	27867	62	HCFC1	7
GO_NEGATIVE_REGULATION_OF_CYTOKINE_SECRETION	0.0161954	0.550707	-0.596329	-1.42998	14693	57	HCFC1	5
GO_POSITIVE_REGULATION_OF_CALCIUM_ION_TRANSPORT_INTO_CYTOSOL	0.0375312	0.646135	-0.576708	-1.3723	33774	53	HCFC1	5
GO_CELLULAR_RESPONSE_TO_NUTRIENT	0.0120025	0.508754	0.433374	1.44211	917	67	HCFC1	2
GO_POSITIVE_REGULATION_OF_LYMPHOCYTE_DIFFERENTIATION	0.0116864	0.508754	-0.562054	-1.4029	11086	89	HCFC1	1
GO_NEGATIVE_REGULATION_OF_CARBOHYDRATE_METABOLIC_PROCESS	0.0469524	0.683055	-0.586901	-1.36668	41322	44	HCFC1	1
GO_DIVALENT_INORGANIC_CATION_HOMEOSTASIS	0.00152418	0.424991	-0.478616	-1.26808	1523	471	HCFC1	13
GO_T_CELL_MIGRATION	0.00690681	0.44104	-0.620463	-1.48516	6254	56	HCFC1	4
GO_DETECTION_OF_VISIBLE_LIGHT	0.0198249	0.562154	-0.59215	-1.41738	17953	56	HCFC1	5
GO_REGULATION_OF_CYTOSOLIC_CALCIUM_ION_CONCENTRATION	0.00140247	0.424991	-0.500135	-1.31781	1400	328	HCFC1	11
GO_RESPONSE_TO_VITAMIN_D	0.0352447	0.642127	0.482073	1.43234	4995	36	HCFC1	2
GO_CYTOKINE_SECRETION	0.0120979	0.508754	-0.501772	-1.30575	11997	197	HCFC1	8
GO_NEUTRAL_LIPID_METABOLIC_PROCESS	0.00586652	0.44104	-0.557891	-1.41379	5662	111	HCFC1	1
GO_CELL_FATE_DETERMINATION	0.0418329	0.661597	-0.606825	-1.38718	36142	38	HCFC1	3
GO_MONOCARBOXYLIC_ACID_TRANSPORT	0.013905	0.525378	-0.517088	-1.33153	13653	150	HCFC1	1
GO_DETECTION_OF_ABIOTIC_STIMULUS	0.00169589	0.436495	-0.56739	-1.44975	1651	128	HCFC1	4
GO_POSITIVE_REGULATION_OF_RESPONSE_TO_BIOTIC_STIMULUS	0.0153913	0.54383	-0.624955	-1.45529	13545	44	HCFC1	4
GO_CARDIOCYTE_DIFFERENTIATION	0.0287165	0.624011	-0.507164	-1.30039	28076	137	HCFC1	1
GO_REGULATION_OF_LEUKOCYTE_MEDIATED_IMMUNITY	0.0265483	0.60429	-0.489987	-1.27249	26282	185	HCFC1	4
GO_CELL_FATE_COMMITMENT	0.00721179	0.44104	-0.49767	-1.30279	7182	241	HCFC1	9
GO_NEGATIVE_REGULATION_OF_HYDROLASE_ACTIVITY	0.0233923	0.595843	-0.45314	-1.19821	23384	408	HCFC1	2
GO_DETECTION_OF_STIMULUS	0.00467191	0.44104	-0.480754	-1.26884	4668	361	HCFC1	14
GO_REGULATION_OF_B_CELL_PROLIFERATION	0.0455333	0.682161	-0.561229	-1.3483	41399	58	HCFC1	3
GO_LEUKOCYTE_CELL_CELL_ADHESION	0.0333904	0.636841	-0.459278	-1.20887	33343	309	HCFC1	5
GO_SUPEROXIDE_ANION_GENERATION	0.0159234	0.550707	-0.668363	-1.47911	13352	30	HCFC1	11
GO_CELLULAR_RESPONSE_TO_KETONE	0.0182901	0.550707	0.384906	1.33967	920	90	HCFC1	3
GO_HUMORAL_IMMUNE_RESPONSE_MEDIATED_BY_CIRCULATING_IMMUNOGLOBULIN	0.0293067	0.625885	-0.611996	-1.41248	25558	41	HCFC1	7
GO_REGULATION_OF_SUPEROXIDE_METABOLIC_PROCESS	0.0356951	0.642127	-0.639617	-1.4155	29932	30	HCFC1	2
GO_POSITIVE_REGULATION_OF_IMMUNE_EFFECTOR_PROCESS	0.00730029	0.44104	-0.510435	-1.32829	7239	197	HCFC1	13
GO_MONOVALENT_INORGANIC_CATION_HOMEOSTASIS	0.0301158	0.625885	-0.502359	-1.29162	29524	145	HCFC1	2
GO_POSITIVE_REGULATION_OF_SPROUTING_ANGIOGENESIS	0.016204	0.550707	0.507395	1.52431	2203	38	HCFC1	2
GO_POSITIVE_REGULATION_OF_SYNAPTIC_TRANSMISSION	0.0137075	0.525378	-0.511995	-1.32285	13504	162	HCFC1	7
GO_PROTEIN_LOCALIZATION_TO_SYNAPSE	0.0411051	0.661597	-0.53877	-1.33078	38536	78	HCFC1	8
GO_REGULATION_OF_SYNAPTIC_TRANSMISSION_GABAERGIC	0.0421803	0.661597	-0.629014	-1.39867	35526	31	HCFC1	7
GO_POSITIVE_REGULATION_OF_PEPTIDE_SECRETION	0.00777685	0.44104	-0.495332	-1.29731	7747	246	HCFC1	8
GO_NEGATIVE_REGULATION_OF_MUSCLE_TISSUE_DEVELOPMENT	0.00560181	0.44104	0.496481	1.57779	583	51	HCFC1	1
GO_REGULATION_OF_INFLAMMATORY_RESPONSE	0.0169722	0.550707	-0.472192	-1.2421	16944	300	HCFC1	5
GO_FERTILIZATION	0.0347789	0.642127	-0.49272	-1.27235	34247	160	HCFC1	20
GO_NEURON_FATE_COMMITMENT	0.0127721	0.508754	-0.594177	-1.43714	11695	62	HCFC1	11
GO_LYMPHOCYTE_MIGRATION	0.0147407	0.539611	-0.551101	-1.38213	14061	95	HCFC1	4
GO_RECOMBINATIONAL_REPAIR	0.040584	0.661597	-0.506535	-1.29024	39402	121	HCFC1	1
GO_CELL_FATE_SPECIFICATION	0.00266471	0.44104	-0.603787	-1.49451	2503	80	HCFC1	11
GO_CELLULAR_RESPONSE_TO_VITAMIN	0.00130709	0.424991	0.648021	1.85194	210	30	HCFC1	3
GO_REGULATION_OF_IMMUNE_EFFECTOR_PROCESS	0.0313884	0.632685	-0.453386	-1.19672	31369	363	HCFC1	7
GO_HOMOPHILIC_CELL_ADHESION_VIA_PLASMA_MEMBRANE_ADHESION_MOLECULES	0.0119499	0.508754	-0.513332	-1.32737	11782	165	HCFC1	6
GO_NEGATIVE_REGULATION_OF_OSTEOBLAST_DIFFERENTIATION	0.0244191	0.595843	0.471641	1.45179	2987	43	HCFC1	1
GO_LONG_CHAIN_FATTY_ACID_TRANSPORT	0.032644	0.636841	-0.560765	-1.36455	30097	66	HCFC1	1
GO_PHOSPHOLIPID_CATABOLIC_PROCESS	0.0484475	0.687332	-0.600925	-1.37369	41857	38	HCFC1	2
GO_GLAND_DEVELOPMENT	0.00627646	0.44104	-0.469202	-1.2413	6274	422	HCFC1	5
GO_CYTOLYSIS	0.00483339	0.44104	-0.697988	-1.55204	4070	31	HCFC1	6
GO_POSITIVE_REGULATION_OF_INFLAMMATORY_RESPONSE	0.0491276	0.687332	-0.500498	-1.27547	47723	122	HCFC1	5
GO_PATTERN_SPECIFICATION_PROCESS	0.000507131	0.408665	-0.495884	-1.31159	506	415	HCFC1	13
GO_POSITIVE_REGULATION_OF_INTERFERON_GAMMA_PRODUCTION	0.018227	0.550707	-0.589375	-1.41847	16604	59	HCFC1	3
GO_POSITIVE_REGULATION_OF_SECRETION	0.0126931	0.508754	-0.465402	-1.22925	12686	378	HCFC1	6
GO_OSTEOCLAST_DIFFERENTIATION	0.0400255	0.661597	-0.529853	-1.32142	37934	88	HCFC1	1
GO_NEGATIVE_REGULATION_OF_GENE_SILENCING	0.0468071	0.683055	-0.617731	-1.3856	39735	33	HCFC1	3
GO_CENTROMERE_COMPLEX_ASSEMBLY	0.0359159	0.642127	-0.576517	-1.37459	32389	54	HCFC1	3
GO_REGIONALIZATION	3.8043026663156e-05	0.127292	-0.536	-1.41198	37	324	HCFC1	15
GO_REGULATION_OF_VASCULAR_PERMEABILITY	0.0202999	0.570785	-0.652822	-1.45815	17164	32	HCFC1	4
GO_CELL_CELL_ADHESION_VIA_PLASMA_MEMBRANE_ADHESION_MOLECULES	0.0423759	0.661597	-0.461882	-1.21171	42254	264	HCFC1	3
GO_DEVELOPMENTAL_MATURATION	0.0083639	0.441779	-0.489503	-1.28448	8340	267	HCFC1	4
GO_NEGATIVE_REGULATION_OF_TUMOR_NECROSIS_FACTOR_SUPERFAMILY_CYTOKINE_PRODUCTION	0.0115455	0.508754	-0.61339	-1.45959	10389	53	HCFC1	2
GO_CORTICAL_CYTOSKELETON_ORGANIZATION	0.0361826	0.642127	-0.592283	-1.38682	32020	46	HCFC1	1
GO_DNA_REPLICATION	0.0369592	0.646135	-0.464071	-1.21774	36857	267	HCFC1	5
GO_DEFENSE_RESPONSE_TO_BACTERIUM	0.0245887	0.595843	-0.491907	-1.27724	24338	184	HCFC1	10
GO_POSITIVE_REGULATION_OF_MYELOID_LEUKOCYTE_DIFFERENTIATION	0.0237332	0.595843	-0.595951	-1.41195	21258	51	HCFC1	3
GO_CARDIAC_CELL_DEVELOPMENT	0.0396801	0.661597	-0.539934	-1.33366	37200	78	HCFC1	1
GO_ACUTE_PHASE_RESPONSE	0.048113	0.687332	-0.606741	-1.37708	41292	36	HCFC1	2
GO_NEGATIVE_REGULATION_OF_PEPTIDASE_ACTIVITY	0.0101096	0.490244	-0.497614	-1.29953	10052	221	HCFC1	6
GO_POSITIVE_REGULATION_OF_LEUKOCYTE_MEDIATED_IMMUNITY	0.0212069	0.581625	-0.522428	-1.33136	20600	122	HCFC1	3
GO_NUCLEAR_CHROMOSOME_TELOMERIC_REGION	0.012704	0.508754	-0.53415	-1.36123	12340	122	HCFC1	1
GO_KINESIN_COMPLEX	0.032094	0.636841	-0.583997	-1.38672	28817	52	HCFC1	3
GO_PLASMA_MEMBRANE_RECEPTOR_COMPLEX	0.0215165	0.583584	-0.494669	-1.28441	21297	184	HCFC1	5
GO_CHROMOSOMAL_REGION	0.0390454	0.661597	-0.452326	-1.19253	39010	339	HCFC1	3
GO_ROUGH_ENDOPLASMIC_RETICULUM	0.0421385	0.661597	-0.533903	-1.32421	39694	82	HCFC1	2
GO_NUCLEAR_NUCLEOSOME	0.0340914	0.640841	-0.637559	-1.41767	28713	31	HCFC1	5
GO_MOTILE_CILIUM	0.0264437	0.60429	-0.497457	-1.28598	26067	164	HCFC1	3
GO_PROTEIN_DNA_COMPLEX	0.0499219	0.687332	-0.475541	-1.23497	49422	185	HCFC1	2
GO_NUCLEAR_INNER_MEMBRANE	0.0383887	0.65535	-0.57428	-1.36925	34619	54	HCFC1	1
GO_SECRETORY_GRANULE_MEMBRANE	0.00986401	0.485367	-0.483988	-1.27153	9842	282	HCFC1	5
GO_DNA_PACKAGING_COMPLEX	0.00676208	0.44104	-0.565764	-1.42212	6467	98	HCFC1	4
GO_SIDE_OF_MEMBRANE	0.0492966	0.687332	-0.436081	-1.15543	49290	472	HCFC1	12
GO_REPLICATION_FORK	0.0477957	0.687332	-0.547765	-1.33291	44067	66	HCFC1	1
GO_CHROMOSOME_TELOMERIC_REGION	0.0076296	0.44104	-0.525567	-1.3557	7504	156	HCFC1	1
GO_ACTIN_FILAMENT	0.0413654	0.661597	-0.52158	-1.31004	39529	97	HCFC1	2
GO_TERMINAL_BOUTON	0.0196594	0.562154	-0.606207	-1.42984	17526	49	HCFC1	3
GO_SITE_OF_DOUBLE_STRAND_BREAK	0.0362708	0.642127	-0.576166	-1.37375	32709	54	HCFC1	1
GO_CYTOKINE_BINDING	0.000466306	0.408665	-0.594932	-1.51316	451	118	HCFC1	7
GO_PEPTIDASE_REGULATOR_ACTIVITY	0.022444	0.587522	-0.49161	-1.27809	22241	191	HCFC1	8
GO_MONOVALENT_INORGANIC_CATION_TRANSMEMBRANE_TRANSPORTER_ACTIVITY	0.00359177	0.44104	-0.486056	-1.28204	3588	348	HCFC1	16
GO_ENHANCER_BINDING	0.00532611	0.44104	-0.545757	-1.39611	5194	131	HCFC1	11
GO_INORGANIC_ANION_TRANSMEMBRANE_TRANSPORTER_ACTIVITY	0.005735	0.44104	-0.539622	-1.38457	5610	139	HCFC1	5
GO_METAL_ION_TRANSMEMBRANE_TRANSPORTER_ACTIVITY	0.0038619	0.44104	-0.474823	-1.25622	3860	423	HCFC1	17
GO_ACTIN_FILAMENT_BINDING	0.0180039	0.550707	-0.497993	-1.29328	17823	185	HCFC1	1
GO_COLLAGEN_BINDING	0.00635938	0.44104	0.454662	1.50996	495	66	HCFC1	1
GO_PASSIVE_TRANSMEMBRANE_TRANSPORTER_ACTIVITY	0.00750051	0.44104	-0.46578	-1.23269	7498	432	HCFC1	18
GO_HORMONE_ACTIVITY	0.0072047	0.44104	-0.567384	-1.42296	6872	95	HCFC1	5
GO_ALCOHOL_BINDING	0.0225411	0.587522	-0.55247	-1.37026	21233	82	HCFC1	4
GO_ACTININ_BINDING	0.0242967	0.595843	-0.62672	-1.43266	20991	38	HCFC1	5
GO_SH2_DOMAIN_BINDING	0.0482709	0.687332	-0.613008	-1.38063	41130	34	HCFC1	4
GO_SERINE_TYPE_ENDOPEPTIDASE_INHIBITOR_ACTIVITY	0.0330167	0.636841	-0.542532	-1.34428	31063	81	HCFC1	3
GO_ACTIVE_TRANSMEMBRANE_TRANSPORTER_ACTIVITY	0.00447625	0.44104	-0.485645	-1.28003	4471	334	HCFC1	4
GO_ANION_TRANSMEMBRANE_TRANSPORTER_ACTIVITY	0.00137413	0.424991	-0.505538	-1.33002	1371	302	HCFC1	5
GO_OXYGEN_BINDING	0.0110923	0.508754	0.554894	1.60755	1712	32	HCFC1	4
GO_ORGANIC_ACID_TRANSMEMBRANE_TRANSPORTER_ACTIVITY	0.0250926	0.595843	-0.509046	-1.30656	24556	140	HCFC1	2
GO_ORGANIC_ANION_TRANSMEMBRANE_TRANSPORTER_ACTIVITY	0.0183703	0.550707	-0.495227	-1.28772	18207	192	HCFC1	1
GO_DNA_DEPENDENT_ATPASE_ACTIVITY	0.0410135	0.661597	-0.532896	-1.32422	38713	84	HCFC1	1
GO_ANION_ANION_ANTIPORTER_ACTIVITY	0.00845005	0.441779	-0.687662	-1.52182	7085	30	HCFC1	2
GO_SOLUTE_CATION_SYMPORTER_ACTIVITY	0.00449756	0.44104	-0.575083	-1.44443	4297	97	HCFC1	4
GO_MONOCARBOXYLIC_ACID_TRANSMEMBRANE_TRANSPORTER_ACTIVITY	0.0307668	0.631459	-0.600511	-1.40237	27155	45	HCFC1	2
GO_SECONDARY_ACTIVE_TRANSMEMBRANE_TRANSPORTER_ACTIVITY	0.00416023	0.44104	-0.510128	-1.33303	4138	226	HCFC1	6
GO_TETRAPYRROLE_BINDING	0.00771568	0.44104	0.365517	1.3335	192	130	HCFC1	5
GO_PEPTIDE_RECEPTOR_ACTIVITY	0.0112286	0.508754	-0.532519	-1.36117	10942	129	HCFC1	15
GO_SYMPORTER_ACTIVITY	0.0061234	0.44104	-0.538393	-1.38142	5990	139	HCFC1	6
GO_CYTOKINE_RECEPTOR_ACTIVITY	0.0123463	0.508754	-0.560724	-1.39958	11712	89	HCFC1	8
GO_RECEPTOR_REGULATOR_ACTIVITY	0.00214554	0.437417	-0.482066	-1.27512	2144	417	HCFC1	16
GO_SOLUTE_SODIUM_SYMPORTER_ACTIVITY	0.0024337	0.437417	-0.622695	-1.51957	2250	68	HCFC1	3
GO_RNA_POLYMERASE_II_DISTAL_ENHANCER_SEQUENCE_SPECIFIC_DNA_BINDING	0.000914784	0.408665	-0.601974	-1.51314	874	98	HCFC1	10
GO_CATION_CHANNEL_ACTIVITY	0.00769678	0.44104	-0.48386	-1.27306	7684	303	HCFC1	19
GO_SODIUM_ION_TRANSMEMBRANE_TRANSPORTER_ACTIVITY	0.00386833	0.44104	-0.544417	-1.39884	3789	143	HCFC1	7
GO_REGULATION_OF_SIGNALING_RECEPTOR_ACTIVITY	0.000977082	0.408665	-0.480279	-1.27321	976	494	HCFC1	17
GO_ANTIBACTERIAL_HUMORAL_RESPONSE	0.0249829	0.595843	-0.653156	-1.44546	20949	30	HCFC1	6
GO_CHROMATIN_REMODELING_AT_CENTROMERE	0.0298401	0.625885	-0.5992	-1.40302	26407	46	HCFC1	3
GO_CHROMATIN_ASSEMBLY	0.0352781	0.642127	-0.498367	-1.28136	34585	145	HCFC1	2
GO_PROTEIN_TRANSPORT_WITHIN_LIPID_BILAYER	0.00649051	0.44104	-0.630168	-1.49635	5827	52	HCFC1	6
GO_MYELOID_CELL_APOPTOTIC_PROCESS	0.0456677	0.682161	0.49881	1.42552	7371	30	HCFC1	2
GO_NUCLEOSOME_ORGANIZATION	0.0404779	0.661597	-0.489001	-1.26275	39859	160	HCFC1	2
GO_NEGATIVE_REGULATION_OF_PROTEIN_DEPHOSPHORYLATION	0.0374779	0.646135	-0.564958	-1.36202	34204	60	HCFC1	2
GO_T_CELL_ACTIVATION	0.0425114	0.661597	-0.442325	-1.17028	42501	424	HCFC1	3
GO_REGULATION_OF_T_CELL_ACTIVATION	0.0289066	0.624011	-0.463707	-1.21954	28857	297	HCFC1	4
GO_DETECTION_OF_STIMULUS_INVOLVED_IN_SENSORY_PERCEPTION	0.0278937	0.614029	-0.481355	-1.25557	27711	212	HCFC1	16
GO_REGULATION_OF_LYMPHOCYTE_ACTIVATION	0.00797391	0.441779	-0.469523	-1.24091	7970	394	HCFC1	10
GO_POSITIVE_REGULATION_OF_LYMPHOCYTE_ACTIVATION	0.017916	0.550707	-0.47995	-1.25797	17855	254	HCFC1	4
GO_SYNAPTIC_TRANSMISSION_GABAERGIC	0.0149039	0.539611	-0.625897	-1.45749	13116	44	HCFC1	9
GO_POSITIVE_REGULATION_OF_PEPTIDE_HORMONE_SECRETION	0.00443641	0.44104	-0.587727	-1.46185	4191	85	HCFC1	5
GO_RECEPTOR_LOCALIZATION_TO_SYNAPSE	0.00473536	0.44104	-0.637614	-1.51403	4251	52	HCFC1	11
GO_INORGANIC_ANION_TRANSMEMBRANE_TRANSPORT	0.0311389	0.631459	-0.523139	-1.3218	29960	106	HCFC1	4
GO_REGULATION_OF_POSTSYNAPTIC_MEMBRANE_NEUROTRANSMITTER_RECEPTOR_LEVELS	0.0171472	0.550707	-0.582888	-1.41428	15758	64	HCFC1	7
GO_PRESYNAPSE_ORGANIZATION	0.0370401	0.646135	0.449302	1.38941	4440	44	HCFC1	2
GO_PROTEIN_TRANSPORT_WITHIN_PLASMA_MEMBRANE	0.00323257	0.44104	-0.665968	-1.5508	2844	44	HCFC1	7
GO_PROTON_TRANSMEMBRANE_TRANSPORT	0.04432	0.671016	-0.496043	-1.27188	43332	137	HCFC1	6
GO_PROTEIN_LOCALIZATION_TO_POSTSYNAPTIC_MEMBRANE	0.0240586	0.595843	-0.618748	-1.42806	20981	41	HCFC1	5
GO_POSITIVE_REGULATION_OF_RECEPTOR_SIGNALING_PATHWAY_VIA_STAT	0.0346339	0.642127	-0.546402	-1.34678	32396	76	HCFC1	2
GO_NEGATIVE_REGULATION_OF_CHROMATIN_ORGANIZATION	0.0334263	0.636841	-0.572055	-1.3743	30391	58	HCFC1	2
GO_NEGATIVE_REGULATION_OF_SIGNALING_RECEPTOR_ACTIVITY	0.0441396	0.671016	-0.596764	-1.37733	38494	41	HCFC1	3
GO_SITE_OF_DNA_DAMAGE	0.0257169	0.59756	-0.566692	-1.38095	23749	67	HCFC1	1
GO_SCHAFFER_COLLATERAL__CA1_SYNAPSE	0.025057	0.595843	-0.550714	-1.36455	23574	81	HCFC1	1
GO_FICOLIN_1_RICH_GRANULE_MEMBRANE	0.00496672	0.44104	-0.62834	-1.50401	4497	56	HCFC1	8
GO_DNA_BINDING_TRANSCRIPTION_ACTIVATOR_ACTIVITY	0.00833097	0.441779	-0.468882	-1.23928	8327	395	HCFC1	11
GO_PROTON_TRANSMEMBRANE_TRANSPORTER_ACTIVITY	0.0442045	0.671016	-0.509833	-1.29201	42670	111	HCFC1	5
GO_CHLORIDE_TRANSMEMBRANE_TRANSPORTER_ACTIVITY	0.0294656	0.625885	-0.532898	-1.33647	28108	95	HCFC1	4
GO_UBIQUITIN_CONJUGATING_ENZYME_BINDING	0.0264358	0.60429	-0.647112	-1.43891	22265	31	HCFC1	1
GO_ENDOPEPTIDASE_REGULATOR_ACTIVITY	0.0206452	0.570898	-0.506119	-1.30554	20307	156	HCFC1	8
GO_CELLULAR_RESPONSE_TO_LIPOPROTEIN_PARTICLE_STIMULUS	0.0447724	0.913646	-0.617194	-1.43241	29562	30	HMBOX1	1
GO_EXCRETION	0.00553627	0.539444	-0.598257	-1.55908	3964	62	HMBOX1	6
GO_RESPONSE_TO_ETHANOL	0.0159852	0.727415	-0.496537	-1.40413	12513	120	HMBOX1	6
GO_MICROTUBULE_POLYMERIZATION_OR_DEPOLYMERIZATION	0.0195158	0.727415	-0.5017	-1.40101	15029	107	HMBOX1	1
GO_RESPIRATORY_GASEOUS_EXCHANGE	0.0178515	0.727415	-0.562468	-1.46581	12784	62	HMBOX1	4
GO_RESPONSE_TO_ORGANOPHOSPHORUS	0.00436718	0.539444	-0.516362	-1.4767	3471	134	HMBOX1	2
GO_CELL_CHEMOTAXIS	0.0163344	0.727415	-0.435138	-1.3169	14271	262	HMBOX1	4
GO_REGULATION_OF_ORGANIC_ACID_TRANSPORT	0.0064346	0.554258	-0.615903	-1.56473	4511	52	HMBOX1	1
GO_DNA_DEPENDENT_DNA_REPLICATION	0.00870614	0.582331	-0.495005	-1.42569	6993	144	HMBOX1	5
GO_CELL_CYCLE_DNA_REPLICATION	0.010981	0.633489	-0.574338	-1.5033	7893	64	HMBOX1	7
GO_EMBRYONIC_SKELETAL_SYSTEM_DEVELOPMENT	0.000490667	0.12629	-0.568741	-1.61104	384	122	HMBOX1	14
GO_ADULT_BEHAVIOR	0.0264308	0.804169	-0.470808	-1.35026	21098	138	HMBOX1	3
GO_EMBRYONIC_SKELETAL_SYSTEM_MORPHOGENESIS	0.00271489	0.44912	-0.567178	-1.5566	2048	92	HMBOX1	11
GO_DRUG_CATABOLIC_PROCESS	0.0339169	0.859742	-0.488487	-1.35825	25983	103	HMBOX1	4
GO_POSITIVE_REGULATION_OF_NOTCH_SIGNALING_PATHWAY	0.00295297	0.44912	0.597522	1.68067	909	46	HMBOX1	4
GO_NEGATIVE_REGULATION_OF_TOLL_LIKE_RECEPTOR_SIGNALING_PATHWAY	0.0483156	0.913646	-0.585995	-1.41039	32602	37	HMBOX1	3
GO_NEGATIVE_REGULATION_OF_PEPTIDE_SECRETION	0.039252	0.898322	-0.469197	-1.32907	30798	122	HMBOX1	3
GO_PH_REDUCTION	0.0405806	0.898322	-0.554512	-1.40466	28395	51	HMBOX1	2
GO_MONOSACCHARIDE_CATABOLIC_PROCESS	0.0423069	0.907429	-0.58887	-1.42356	28625	38	HMBOX1	4
GO_SKELETAL_SYSTEM_DEVELOPMENT	0.0170674	0.727415	-0.399306	-1.25038	16048	492	HMBOX1	9
GO_POSITIVE_REGULATION_OF_B_CELL_PROLIFERATION	0.0406442	0.898322	-0.587511	-1.4263	27566	39	HMBOX1	3
GO_ADULT_LOCOMOTORY_BEHAVIOR	0.0187647	0.727415	-0.536567	-1.43999	13824	77	HMBOX1	3
GO_POSITIVE_REGULATION_OF_LIPID_TRANSPORT	0.00150906	0.297019	-0.640226	-1.64861	1069	57	HMBOX1	4
GO_ORGANIC_HYDROXY_COMPOUND_TRANSPORT	0.0374045	0.898322	-0.426919	-1.27732	31975	223	HMBOX1	10
GO_HEXOSE_CATABOLIC_PROCESS	0.0398503	0.898322	-0.614009	-1.44122	26471	32	HMBOX1	4
GO_NEGATIVE_REGULATION_OF_COAGULATION	0.048173	0.913646	0.482842	1.37408	14612	49	HMBOX1	2
GO_HISTONE_EXCHANGE	0.0448558	0.913646	-0.539747	-1.38616	31731	56	HMBOX1	1
GO_RESPONSE_TO_XENOBIOTIC_STIMULUS	0.0204466	0.727813	-0.432533	-1.30627	17793	254	HMBOX1	5
GO_REACTIVE_OXYGEN_SPECIES_BIOSYNTHETIC_PROCESS	0.00460175	0.539444	-0.546568	-1.51301	3506	99	HMBOX1	3
GO_CELLULAR_EXTRAVASATION	0.0494412	0.913646	-0.53956	-1.37844	34811	54	HMBOX1	4
GO_REGULATION_OF_IMMUNOGLOBULIN_PRODUCTION	0.0155792	0.727415	-0.569223	-1.48009	11134	61	HMBOX1	5
GO_POSITIVE_REGULATION_OF_MUSCLE_CONTRACTION	0.018367	0.727415	0.544545	1.5128	5764	43	HMBOX1	1
GO_LEUKOCYTE_MIGRATION	0.046167	0.913646	-0.392169	-1.21565	42405	393	HMBOX1	4
GO_CELL_MATURATION	0.0382962	0.898322	-0.446586	-1.30315	31375	165	HMBOX1	8
GO_SPHINGOLIPID_METABOLIC_PROCESS	0.0121958	0.658178	-0.552825	-1.47843	8953	75	HMBOX1	2
GO_ANTERIOR_POSTERIOR_PATTERN_SPECIFICATION	3.57075692905382e-05	0.0283265	-0.550894	-1.63232	29	197	HMBOX1	15
GO_EMBRYONIC_ORGAN_MORPHOGENESIS	0.0129038	0.685336	-0.437018	-1.32592	11327	272	HMBOX1	10
GO_CELLULAR_AMINO_ACID_CATABOLIC_PROCESS	0.038136	0.898322	-0.504838	-1.3682	28394	83	HMBOX1	3
GO_POSITIVE_REGULATION_OF_SMOOTH_MUSCLE_CONTRACTION	0.0245152	0.781219	0.58959	1.52491	8327	30	HMBOX1	2
GO_RESPONSE_TO_CAMP	0.00428956	0.539444	-0.551886	-1.52233	3255	96	HMBOX1	2
GO_SISTER_CHROMATID_SEGREGATION	0.0214425	0.732296	-0.455849	-1.33971	17768	179	HMBOX1	4
GO_PHOSPHOLIPASE_C_ACTIVATING_G_PROTEIN_COUPLED_RECEPTOR_SIGNALING_PATHWAY	0.0306775	0.833009	-0.500326	-1.37664	23218	94	HMBOX1	5
GO_ORGANIC_ACID_CATABOLIC_PROCESS	0.0494207	0.913646	-0.414766	-1.24908	42770	244	HMBOX1	2
GO_SISTER_CHROMATID_COHESION	0.036168	0.883343	-0.550775	-1.41075	25521	55	HMBOX1	2
GO_APPENDAGE_DEVELOPMENT	0.01409	0.703659	-0.469084	-1.37312	11601	171	HMBOX1	4
GO_HORMONE_BIOSYNTHETIC_PROCESS	0.0222961	0.742981	-0.528339	-1.42282	16485	79	HMBOX1	3
GO_NEGATIVE_REGULATION_OF_DEFENSE_RESPONSE	0.0475382	0.913646	-0.433031	-1.27564	39545	184	HMBOX1	4
GO_DNA_REPLICATION_INITIATION	0.0450479	0.913646	-0.589335	-1.41843	30397	37	HMBOX1	3
GO_REGULATION_OF_PEPTIDASE_ACTIVITY	0.0345658	0.868444	-0.398247	-1.23393	31717	389	HMBOX1	5
GO_SEGMENTATION	0.0468959	0.913646	-0.484539	-1.33491	35544	95	HMBOX1	5
GO_REGULATION_OF_LIPID_TRANSPORT	0.000202347	0.0971216	-0.607469	-1.67961	153	98	HMBOX1	7
GO_FATTY_ACID_DERIVATIVE_TRANSPORT	0.017195	0.727415	-0.61267	-1.50572	11763	42	HMBOX1	2
GO_POSITIVE_REGULATION_OF_PHAGOCYTOSIS	0.00559492	0.539444	-0.597937	-1.55824	4006	62	HMBOX1	6
GO_REGULATION_OF_SENSORY_PERCEPTION	0.0347793	0.868444	-0.608415	-1.45025	23318	35	HMBOX1	4
GO_NEGATIVE_REGULATION_OF_INFLAMMATORY_RESPONSE	0.0121483	0.658178	-0.501266	-1.42109	9542	123	HMBOX1	4
GO_ADAPTIVE_IMMUNE_RESPONSE	0.0437454	0.913646	-0.398547	-1.22814	39664	351	HMBOX1	10
GO_POSITIVE_REGULATION_OF_AMINE_TRANSPORT	0.0147331	0.714668	-0.655127	-1.53774	9786	32	HMBOX1	6
GO_SODIUM_ION_HOMEOSTASIS	0.030896	0.833009	-0.578508	-1.44259	21374	46	HMBOX1	7
GO_REGULATION_OF_NOTCH_SIGNALING_PATHWAY	0.0359305	0.883343	0.422129	1.32671	8888	90	HMBOX1	1
GO_REGULATION_OF_PROTEIN_MATURATION	0.0410019	0.898322	-0.531979	-1.38636	29364	62	HMBOX1	7
GO_NEGATIVE_REGULATION_OF_CYTOKINE_SECRETION	0.0140089	0.703659	-0.580519	-1.49487	9932	57	HMBOX1	5
GO_SARCOPLASMIC_RETICULUM_CALCIUM_ION_TRANSPORT	0.0283417	0.833009	0.552694	1.48384	9273	36	HMBOX1	2
GO_DRUG_METABOLIC_PROCESS	0.0050805	0.539444	-0.443474	-1.35831	4545	316	HMBOX1	8
GO_LEUKOCYTE_ADHESION_TO_VASCULAR_ENDOTHELIAL_CELL	0.0434745	0.913646	-0.614318	-1.43395	28790	31	HMBOX1	5
GO_CYTOKINE_SECRETION	0.0189917	0.727415	-0.451688	-1.33837	15955	197	HMBOX1	8
GO_CELLULAR_ALDEHYDE_METABOLIC_PROCESS	0.0389698	0.898322	-0.59251	-1.43236	26367	38	HMBOX1	4
GO_RESPONSE_TO_INTERLEUKIN_6	0.0356181	0.882802	0.542051	1.45527	11654	36	HMBOX1	1
GO_SUPEROXIDE_ANION_GENERATION	0.021448	0.732296	-0.649773	-1.50802	14161	30	HMBOX1	11
GO_DNA_REPLICATION_DEPENDENT_NUCLEOSOME_ORGANIZATION	0.00648649	0.554258	-0.691893	-1.60577	4282	30	HMBOX1	3
GO_POSITIVE_REGULATION_OF_IMMUNE_EFFECTOR_PROCESS	0.0191916	0.727415	-0.45149	-1.33778	16123	197	HMBOX1	13
GO_PEPTIDYL_TYROSINE_AUTOPHOSPHORYLATION	0.0405536	0.898322	0.535676	1.43816	13269	36	HMBOX1	3
GO_POSITIVE_REGULATION_OF_PEPTIDE_SECRETION	0.0284835	0.833009	-0.4274	-1.28788	24678	246	HMBOX1	8
GO_STEROL_BIOSYNTHETIC_PROCESS	0.0305272	0.833009	-0.528682	-1.40353	22238	71	HMBOX1	2
GO_REGULATION_OF_PHAGOCYTOSIS	0.000203183	0.0971216	-0.623743	-1.69788	151	86	HMBOX1	5
GO_REGULATION_OF_INFLAMMATORY_RESPONSE	0.0337322	0.859742	-0.412123	-1.25833	29991	300	HMBOX1	5
GO_CELLULAR_RESPONSE_TO_ESTRADIOL_STIMULUS	0.0315802	0.833009	-0.629033	-1.4683	20913	31	HMBOX1	1
GO_LOCOMOTORY_BEHAVIOR	0.0293734	0.833009	-0.443238	-1.31002	24569	191	HMBOX1	5
GO_FERTILIZATION	0.0116834	0.651542	-0.478776	-1.39313	9528	160	HMBOX1	20
GO_MEMBRANE_INVAGINATION	0.0199091	0.727813	-0.551875	-1.45054	14366	66	HMBOX1	1
GO_NEGATIVE_REGULATION_OF_IMMUNE_SYSTEM_PROCESS	0.0173602	0.727415	-0.407162	-1.26558	16047	416	HMBOX1	4
GO_MEMBRANE_LIPID_METABOLIC_PROCESS	0.0255851	0.792665	-0.444866	-1.31765	21482	196	HMBOX1	1
GO_REGULATION_OF_IMMUNE_EFFECTOR_PROCESS	0.00662591	0.554258	-0.430227	-1.32819	6030	363	HMBOX1	7
GO_HOMOPHILIC_CELL_ADHESION_VIA_PLASMA_MEMBRANE_ADHESION_MOLECULES	0.0320054	0.833009	-0.451513	-1.31753	26221	165	HMBOX1	6
GO_LIPID_LOCALIZATION	0.0443983	0.913646	-0.395755	-1.223	40504	370	HMBOX1	5
GO_POSITIVE_REGULATION_OF_ENDOTHELIAL_CELL_PROLIFERATION	0.0207366	0.730366	-0.518218	-1.41666	15585	89	HMBOX1	2
GO_CYTOLYSIS	0.00950395	0.588893	-0.675012	-1.57562	6293	31	HMBOX1	6
GO_RECEPTOR_MEDIATED_ENDOCYTOSIS	0.0250641	0.79017	-0.421643	-1.28255	22115	283	HMBOX1	8
GO_PATTERN_SPECIFICATION_PROCESS	3.78753856525875e-05	0.0283265	-0.477016	-1.48251	34	415	HMBOX1	13
GO_REGULATION_OF_NATURAL_KILLER_CELL_MEDIATED_IMMUNITY	0.0154672	0.727415	-0.607386	-1.50941	10671	45	HMBOX1	5
GO_REACTIVE_OXYGEN_SPECIES_METABOLIC_PROCESS	0.0195505	0.727415	-0.471832	-1.3645	15799	150	HMBOX1	2
GO_POSITIVE_REGULATION_OF_ORGANIC_ACID_TRANSPORT	0.00118233	0.256305	-0.730549	-1.70526	782	31	HMBOX1	1
GO_POSITIVE_REGULATION_OF_SECRETION	0.00248377	0.437405	-0.441212	-1.36495	2270	378	HMBOX1	6
GO_EMBRYONIC_ORGAN_DEVELOPMENT	0.00401022	0.539444	-0.430781	-1.33731	3695	405	HMBOX1	6
GO_POSITIVE_REGULATION_OF_NATURAL_KILLER_CELL_MEDIATED_IMMUNITY	0.0220441	0.742981	-0.635383	-1.49941	14689	33	HMBOX1	3
GO_REGULATION_OF_ANION_TRANSPORT	0.000834123	0.199355	-0.596748	-1.62912	625	88	HMBOX1	3
GO_AXIS_ELONGATION	0.0147376	0.714668	-0.659394	-1.53917	9759	31	HMBOX1	5
GO_PHAGOCYTOSIS	0.000321854	0.115325	-0.501764	-1.51238	278	247	HMBOX1	8
GO_CENTROMERE_COMPLEX_ASSEMBLY	0.0297255	0.833009	-0.560479	-1.43188	20929	54	HMBOX1	3
GO_REGIONALIZATION	4.23288438767429e-05	0.0283265	-0.500549	-1.53546	37	324	HMBOX1	15
GO_SKELETAL_SYSTEM_MORPHOGENESIS	0.000344665	0.115325	-0.510693	-1.52897	294	225	HMBOX1	9
GO_DNA_REPLICATION_INDEPENDENT_NUCLEOSOME_ORGANIZATION	0.0082236	0.562028	-0.601579	-1.54088	5802	55	HMBOX1	2
GO_ISOPRENOID_METABOLIC_PROCESS	0.0499383	0.913646	-0.482272	-1.32866	37850	95	HMBOX1	8
GO_POLYOL_BIOSYNTHETIC_PROCESS	0.0477779	0.913646	-0.507455	-1.35477	35009	74	HMBOX1	3
GO_HORMONE_METABOLIC_PROCESS	0.00499726	0.539444	-0.478269	-1.41831	4204	199	HMBOX1	4
GO_RESPONSE_TO_PURINE_CONTAINING_COMPOUND	0.0106196	0.623391	-0.487009	-1.4075	8573	149	HMBOX1	2
GO_DNA_REPLICATION	0.0098782	0.600954	-0.44335	-1.34346	8650	267	HMBOX1	5
GO_NEURAL_TUBE_PATTERNING	0.0334212	0.859742	-0.596123	-1.44721	22667	39	HMBOX1	3
GO_POSITIVE_REGULATION_OF_ANION_TRANSPORT	0.00201063	0.373754	-0.660295	-1.65201	1393	47	HMBOX1	1
GO_SPLEEN_DEVELOPMENT	0.0183496	0.727415	-0.642592	-1.51642	12227	33	HMBOX1	3
GO_NEGATIVE_REGULATION_OF_PEPTIDASE_ACTIVITY	0.0485173	0.913646	-0.420925	-1.25859	41431	221	HMBOX1	6
GO_CYTOSKELETON_DEPENDENT_CYTOKINESIS	0.048502	0.913646	-0.494798	-1.34293	36171	84	HMBOX1	2
GO_MULTIVESICULAR_BODY	0.0203854	0.727813	-0.609645	-1.49228	13904	41	HMBOX1	3
GO_KINESIN_COMPLEX	0.0140885	0.703659	-0.591631	-1.50306	9878	52	HMBOX1	3
GO_EXOCYTIC_VESICLE	0.0200415	0.727813	-0.449329	-1.33303	16873	200	HMBOX1	2
GO_CHROMOSOMAL_REGION	0.0226492	0.742981	-0.413463	-1.2716	20448	339	HMBOX1	3
GO_PROTEIN_COMPLEX_INVOLVED_IN_CELL_ADHESION	0.0451807	0.913646	-0.596358	-1.42151	30292	35	HMBOX1	3
GO_ACTIN_FILAMENT_BUNDLE	0.0211342	0.732296	-0.556612	-1.45055	15135	62	HMBOX1	1
GO_NUCLEAR_NUCLEOSOME	0.011553	0.651542	-0.668439	-1.56028	7650	31	HMBOX1	5
GO_MICROVILLUS	0.0135511	0.703659	-0.541166	-1.46207	10054	81	HMBOX1	2
GO_ACTOMYOSIN	0.0317354	0.833009	-0.533562	-1.40535	22949	67	HMBOX1	1
GO_CATION_CHANNEL_COMPLEX	0.00770521	0.560471	-0.462817	-1.38238	6566	218	HMBOX1	17
GO_TRANSPORTER_COMPLEX	0.028237	0.833009	-0.41104	-1.26158	25379	327	HMBOX1	18
GO_SIDE_OF_MEMBRANE	0.0296103	0.833009	-0.392193	-1.22605	27735	472	HMBOX1	12
GO_SPINDLE_MICROTUBULE	0.0428726	0.913646	-0.545818	-1.39443	30186	54	HMBOX1	1
GO_ENDOPLASMIC_RETICULUM_GOLGI_INTERMEDIATE_COMPARTMENT	0.00938583	0.588893	-0.513334	-1.44637	7311	116	HMBOX1	2
GO_NEURON_PROJECTION_MEMBRANE	0.0375357	0.898322	-0.541059	-1.40012	26720	59	HMBOX1	5
GO_ACTIN_BASED_CELL_PROJECTION	0.0496313	0.913646	-0.426207	-1.26494	41818	201	HMBOX1	1
GO_EXTERNAL_SIDE_OF_PLASMA_MEMBRANE	0.0252684	0.79017	-0.419872	-1.27949	22378	291	HMBOX1	14
GO_MITOCHONDRIAL_PROTEIN_COMPLEX	0.0321154	0.833009	-0.42625	-1.28184	27717	239	HMBOX1	1
GO_MEMBRANE_REGION	0.0172996	0.727415	-0.421659	-1.29276	15512	321	HMBOX1	8
GO_BETA_CATENIN_BINDING	0.00605183	0.554258	-0.561793	-1.5203	4498	82	HMBOX1	3
GO_OLFACTORY_RECEPTOR_ACTIVITY	0.0105295	0.623391	0.427185	1.39433	2296	119	HMBOX1	13
GO_PEPTIDASE_REGULATOR_ACTIVITY	0.024045	0.773603	-0.448324	-1.32505	20112	191	HMBOX1	8
GO_ENHANCER_BINDING	0.0308668	0.833009	-0.470613	-1.34279	24459	131	HMBOX1	11
GO_CARBOXYPEPTIDASE_ACTIVITY	0.00548272	0.539444	0.585111	1.63242	1709	44	HMBOX1	1
GO_PHOSPHORIC_DIESTER_HYDROLASE_ACTIVITY	0.041562	0.902932	-0.49196	-1.35017	31367	92	HMBOX1	1
GO_HORMONE_ACTIVITY	0.00727088	0.557059	-0.540455	-1.48896	5510	95	HMBOX1	5
GO_MONOOXYGENASE_ACTIVITY	0.00122561	0.256305	-0.582818	-1.59953	924	92	HMBOX1	3
GO_PHOSPHATIDYLSERINE_BINDING	0.0410769	0.898322	-0.545568	-1.39741	28985	55	HMBOX1	4
GO_MODIFIED_AMINO_ACID_BINDING	0.0379681	0.898322	-0.503793	-1.36734	28315	84	HMBOX1	3
GO_CARGO_RECEPTOR_ACTIVITY	0.0188787	0.727415	-0.524614	-1.42804	14122	86	HMBOX1	6
GO_PHOSPHATIDYLINOSITOL_3_KINASE_BINDING	0.00292819	0.44912	0.665368	1.73283	988	31	HMBOX1	4
GO_OXIDOREDUCTASE_ACTIVITY_ACTING_ON_PAIRED_DONORS_WITH_INCORPORATION_OR_REDUCTION_OF_MOLECULAR_OXYGEN	0.00548855	0.539444	-0.499942	-1.44767	4443	152	HMBOX1	2
GO_COFACTOR_BINDING	0.00551778	0.539444	-0.416779	-1.30345	5172	477	HMBOX1	2
GO_TETRAPYRROLE_BINDING	0.00801346	0.562028	-0.506208	-1.44332	6344	130	HMBOX1	5
GO_LIPASE_ACTIVITY	0.00636825	0.554258	-0.52367	-1.47424	4955	115	HMBOX1	7
GO_RECEPTOR_REGULATOR_ACTIVITY	6.48902597557098e-06	0.0108561	-0.494538	-1.53733	5	417	HMBOX1	16
GO_CYTOKINE_ACTIVITY	0.000432953	0.126028	-0.535762	-1.56417	354	166	HMBOX1	13
GO_OXIDOREDUCTASE_ACTIVITY_ACTING_ON_PAIRED_DONORS_WITH_INCORPORATION_OR_REDUCTION_OF_MOLECULAR_OXYGEN_NAD_P_H_AS_ONE_DONOR_AND_INCORPORATION_OF_ONE_ATOM_OF_OXYGEN	0.00823053	0.562028	-0.650727	-1.5731	5568	38	HMBOX1	1
GO_PHOSPHOLIPASE_ACTIVITY	0.00919774	0.588893	-0.539126	-1.47775	6931	91	HMBOX1	8
GO_RNA_POLYMERASE_II_DISTAL_ENHANCER_SEQUENCE_SPECIFIC_DNA_BINDING	0.0396849	0.898322	-0.487747	-1.34859	30202	98	HMBOX1	10
GO_CYTOKINE_RECEPTOR_BINDING	0.00887594	0.582331	-0.456882	-1.36876	7605	227	HMBOX1	6
GO_COENZYME_BINDING	0.0271105	0.817224	-0.420735	-1.27899	23893	280	HMBOX1	3
GO_CYSTEINE_TYPE_ENDOPEPTIDASE_REGULATOR_ACTIVITY_INVOLVED_IN_APOPTOTIC_PROCESS	0.0446228	0.913646	-0.586356	-1.41748	30192	38	HMBOX1	4
GO_REGULATION_OF_ANIMAL_ORGAN_FORMATION	0.00767791	0.560471	-0.656624	-1.58038	5180	37	HMBOX1	3
GO_ICOSANOID_METABOLIC_PROCESS	0.03129	0.833009	-0.519171	-1.39331	23052	77	HMBOX1	1
GO_XENOBIOTIC_METABOLIC_PROCESS	0.00564272	0.539444	-0.544125	-1.50276	4288	97	HMBOX1	4
GO_SENSORY_PERCEPTION_OF_SMELL	0.018204	0.727415	0.39753	1.32491	3621	141	HMBOX1	14
GO_REGULATION_OF_SIGNALING_RECEPTOR_ACTIVITY	2.12586389794153e-06	0.00711314	-0.485977	-1.52209	1	494	HMBOX1	17
GO_ANTIBIOTIC_METABOLIC_PROCESS	0.00720093	0.557059	-0.553195	-1.50365	5378	85	HMBOX1	5
GO_CHROMATIN_REMODELING_AT_CENTROMERE	0.018448	0.727415	-0.598364	-1.4921	12762	46	HMBOX1	3
GO_NUCLEAR_DNA_REPLICATION	0.0409993	0.898322	-0.547664	-1.39914	28867	54	HMBOX1	5
GO_APPENDAGE_MORPHOGENESIS	0.0387348	0.898322	-0.456826	-1.3149	31090	143	HMBOX1	4
GO_CELL_CELL_ADHESION_MEDIATED_BY_CADHERIN	0.0233603	0.758871	-0.600985	-1.477	15981	42	HMBOX1	3
GO_DETECTION_OF_STIMULUS_INVOLVED_IN_SENSORY_PERCEPTION	0.00435824	0.539444	0.39007	1.35806	658	212	HMBOX1	16
GO_CELLULAR_RESPONSE_TO_XENOBIOTIC_STIMULUS	0.00721595	0.557059	-0.494523	-1.43103	5836	151	HMBOX1	2
GO_PROTON_TRANSMEMBRANE_TRANSPORT	0.0195659	0.727415	-0.47964	-1.37454	15600	137	HMBOX1	6
GO_SEMI_LUNAR_VALVE_DEVELOPMENT	0.022468	0.742981	0.56318	1.512	7351	36	HMBOX1	3
GO_REGULATION_OF_LIPID_LOCALIZATION	0.000292799	0.115325	-0.570983	-1.62406	230	127	HMBOX1	5
GO_POSITIVE_REGULATION_OF_LIPID_LOCALIZATION	0.000451983	0.126028	-0.624767	-1.6767	332	77	HMBOX1	2
GO_RESPONSE_TO_CHEMOKINE	0.0475618	0.913646	-0.500044	-1.34886	35228	80	HMBOX1	5
GO_RESPIRASOME	0.0288619	0.833009	-0.501371	-1.38128	21875	95	HMBOX1	1
GO_RESPIRATORY_CHAIN_COMPLEX	0.0418274	0.902932	-0.502706	-1.3604	31094	82	HMBOX1	1
GO_PROTON_TRANSMEMBRANE_TRANSPORTER_ACTIVITY	0.03085	0.833009	-0.484762	-1.3594	23889	111	HMBOX1	5
GO_EXTRACELLULAR_MATRIX_STRUCTURAL_CONSTITUENT_CONFERRING_TENSILE_STRENGTH	0.0169867	0.727415	0.555086	1.52858	5399	41	HMBOX1	1
GO_PEPTIDE_BINDING	0.0303298	0.833009	-0.421547	-1.27676	26537	265	HMBOX1	5
GO_ENDOPEPTIDASE_REGULATOR_ACTIVITY	0.00732534	0.557059	-0.491365	-1.42643	5953	156	HMBOX1	8
GO_PEPTIDE_TRANSMEMBRANE_TRANSPORTER_ACTIVITY	0.0264371	0.804169	-0.636647	-1.48607	17507	31	HMBOX1	2
GO_SPINAL_CORD_DEVELOPMENT	0.00566818	0.632191	-0.5822	-1.48753	4506	97	KLF16	9
GO_POSITIVE_REGULATION_OF_CALCIUM_ION_TRANSPORT	0.00616395	0.643837	-0.565393	-1.46516	4995	111	KLF16	7
GO_SINGLE_FERTILIZATION	0.0447547	1	-0.497307	-1.30688	37016	128	KLF16	14
GO_RESPONSE_TO_ETHANOL	0.0101265	0.806748	-0.545404	-1.42441	8298	120	KLF16	6
GO_HEPATICOBILIARY_SYSTEM_DEVELOPMENT	0.0331358	1	-0.502067	-1.32678	27637	136	KLF16	4
GO_REGULATION_OF_SKELETAL_MUSCLE_TISSUE_DEVELOPMENT	0.0308126	1	-0.61347	-1.42854	22241	47	KLF16	1
GO_REGULATION_OF_ALPHA_BETA_T_CELL_ACTIVATION	0.0458247	1	-0.529449	-1.33788	35947	88	KLF16	8
GO_MUSCLE_ORGAN_DEVELOPMENT	0.0410254	1	-0.432038	-1.22141	38777	375	KLF16	4
GO_REGULATION_OF_PHOSPHATIDYLINOSITOL_3_KINASE_SIGNALING	0.0480261	1	-0.504501	-1.31088	39074	114	KLF16	2
GO_SALIVARY_GLAND_DEVELOPMENT	0.0113161	0.823126	-0.680097	-1.52649	7932	37	KLF16	7
GO_NEGATIVE_REGULATION_OF_PRODUCTION_OF_MOLECULAR_MEDIATOR_OF_IMMUNE_RESPONSE	0.0379435	1	-0.645293	-1.4289	26339	34	KLF16	2
GO_NEGATIVE_REGULATION_OF_CELL_GROWTH	0.00773297	0.718737	-0.518019	-1.39781	6674	174	KLF16	1
GO_CELLULAR_RESPONSE_TO_CADMIUM_ION	0.0220385	0.934153	-0.67203	-1.4808	15242	33	KLF16	3
GO_POSITIVE_REGULATION_OF_LYMPHOCYTE_MIGRATION	0.0100462	0.806748	-0.694937	-1.53884	6973	34	KLF16	2
GO_POLYOL_METABOLIC_PROCESS	0.0135468	0.858426	-0.598279	-1.46531	10259	68	KLF16	1
GO_C21_STEROID_HORMONE_METABOLIC_PROCESS	0.0462417	1	-0.628847	-1.40524	32316	36	KLF16	3
GO_POSITIVE_REGULATION_OF_GLIAL_CELL_DIFFERENTIATION	0.000493369	0.54659	-0.747898	-1.69256	347	39	KLF16	8
GO_LUNG_MORPHOGENESIS	0.00771712	0.718737	-0.652771	-1.53362	5612	50	KLF16	1
GO_REGULATION_OF_HORMONE_LEVELS	0.0486154	1	-0.418743	-1.19414	46838	470	KLF16	11
GO_SENSORY_PERCEPTION_OF_CHEMICAL_STIMULUS	0.0413805	1	-0.466569	-1.27332	36440	202	KLF16	17
GO_POSITIVE_REGULATION_OF_SUBSTRATE_ADHESION_DEPENDENT_CELL_SPREADING	0.021265	0.934153	0.613224	1.52537	6609	32	KLF16	1
GO_BLASTOCYST_FORMATION	0.00914858	0.805557	-0.683353	-1.5402	6432	38	KLF16	4
GO_REGULATION_OF_MEIOTIC_CELL_CYCLE	0.00409	0.54659	-0.686421	-1.58255	2927	44	KLF16	2
GO_REGULATION_OF_LEUKOCYTE_MIGRATION	0.0449207	1	-0.473162	-1.27849	38862	177	KLF16	1
GO_CELL_DIFFERENTIATION_IN_SPINAL_CORD	0.00176702	0.54659	-0.700375	-1.62564	1271	46	KLF16	9
GO_DORSAL_VENTRAL_PATTERN_FORMATION	0.0211515	0.934153	-0.559966	-1.40934	16513	85	KLF16	11
GO_STEM_CELL_PROLIFERATION	0.0129966	0.858426	-0.546636	-1.41655	10533	111	KLF16	2
GO_SPINAL_CORD_MOTOR_NEURON_DIFFERENTIATION	0.00375928	0.54659	-0.735545	-1.604	2580	31	KLF16	9
GO_ORGANIC_HYDROXY_COMPOUND_TRANSPORT	0.0353673	1	-0.464374	-1.27594	31532	223	KLF16	10
GO_REGULATION_OF_MONONUCLEAR_CELL_MIGRATION	0.0134435	0.858426	-0.66139	-1.50856	9537	41	KLF16	2
GO_VENTRAL_SPINAL_CORD_DEVELOPMENT	0.00331292	0.54659	-0.694666	-1.59611	2364	43	KLF16	9
GO_POSITIVE_REGULATION_OF_RELEASE_OF_SEQUESTERED_CALCIUM_ION_INTO_CYTOSOL	0.0307916	1	-0.636748	-1.44102	21718	39	KLF16	3
GO_POSITIVE_REGULATION_OF_RESPONSE_TO_EXTERNAL_STIMULUS	0.0443197	1	-0.44488	-1.2402	40684	282	KLF16	5
GO_LEUKOCYTE_MIGRATION	0.0467732	1	-0.427137	-1.21005	44405	393	KLF16	4
GO_REGULATION_OF_SUBSTRATE_ADHESION_DEPENDENT_CELL_SPREADING	0.00287709	0.54659	0.627411	1.67241	805	46	KLF16	1
GO_NEGATIVE_REGULATION_OF_CATION_CHANNEL_ACTIVITY	0.0447195	1	-0.611305	-1.39939	31817	42	KLF16	2
GO_PROTEIN_HETEROTETRAMERIZATION	0.0496876	1	-0.585286	-1.37507	36139	50	KLF16	2
GO_POSITIVE_REGULATION_OF_LEUKOCYTE_MIGRATION	0.0105406	0.811761	-0.546115	-1.42383	8615	118	KLF16	4
GO_EMBRYONIC_DIGESTIVE_TRACT_DEVELOPMENT	0.000687132	0.54659	-0.760499	-1.68401	476	34	KLF16	6
GO_REGULATION_OF_CALCIUM_ION_TRANSPORT	0.0383164	1	-0.460657	-1.26798	34279	229	KLF16	4
GO_PHOSPHOLIPASE_C_ACTIVATING_G_PROTEIN_COUPLED_RECEPTOR_SIGNALING_PATHWAY	0.024402	0.981463	-0.544918	-1.38739	19318	94	KLF16	5
GO_NEURON_FATE_SPECIFICATION	0.0259662	1	-0.678098	-1.47056	17765	30	KLF16	10
GO_POSTSYNAPTIC_MEMBRANE_ORGANIZATION	0.0357526	1	0.551669	1.43326	10463	40	KLF16	2
GO_SKELETAL_MUSCLE_ORGAN_DEVELOPMENT	0.00407428	0.54659	-0.53616	-1.43994	3488	164	KLF16	5
GO_RENAL_WATER_HOMEOSTASIS	0.026886	1	0.607588	1.50183	8426	31	KLF16	2
GO_EXOCRINE_SYSTEM_DEVELOPMENT	0.0408803	1	-0.599066	-1.39928	29591	48	KLF16	3
GO_NEGATIVE_REGULATION_OF_DEFENSE_RESPONSE	0.0327296	1	-0.479399	-1.29916	28457	184	KLF16	4
GO_RESPONSE_TO_ESTROGEN	0.0210768	0.934153	-0.584008	-1.43035	15962	68	KLF16	1
GO_REGULATION_OF_NEUROBLAST_PROLIFERATION	0.0192561	0.934153	-0.689866	-1.49608	13174	30	KLF16	1
GO_BLASTOCYST_DEVELOPMENT	0.039998	1	-0.525177	-1.34183	31803	97	KLF16	4
GO_REGULATION_OF_GRANULOCYTE_CHEMOTAXIS	0.0137099	0.858426	-0.660651	-1.50687	9726	41	KLF16	1
GO_SUBSTRATE_ADHESION_DEPENDENT_CELL_SPREADING	0.0475523	1	0.442269	1.29799	10547	83	KLF16	1
GO_POSITIVE_REGULATION_OF_CYTOKINE_SECRETION	0.00441581	0.547233	-0.567659	-1.47872	3604	117	KLF16	4
GO_REGULATION_OF_PROTEIN_MATURATION	0.0328323	1	-0.578521	-1.39995	24552	62	KLF16	7
GO_POSITIVE_REGULATION_OF_CALCIUM_ION_TRANSPORT_INTO_CYTOSOL	0.0200153	0.934153	-0.615301	-1.45746	14668	53	KLF16	5
GO_REGULATION_OF_GASTRULATION	0.00242047	0.54659	-0.719087	-1.62074	1701	38	KLF16	4
GO_POSITIVE_REGULATION_OF_NEUROTRANSMITTER_TRANSPORT	0.0192074	0.934153	-0.655457	-1.48336	13547	39	KLF16	2
GO_STEROID_METABOLIC_PROCESS	0.0323701	1	-0.450479	-1.25793	29813	291	KLF16	6
GO_DIVALENT_INORGANIC_CATION_HOMEOSTASIS	0.0014498	0.54659	-0.470647	-1.34225	1396	471	KLF16	13
GO_T_CELL_MIGRATION	0.0012711	0.54659	-0.682221	-1.62825	937	56	KLF16	4
GO_ACTION_POTENTIAL	0.0452044	1	-0.498332	-1.30757	37303	126	KLF16	3
GO_NEGATIVE_REGULATION_OF_GROWTH	0.00180157	0.54659	-0.515805	-1.42556	1624	244	KLF16	4
GO_REGULATION_OF_CYTOSOLIC_CALCIUM_ION_CONCENTRATION	0.00100227	0.54659	-0.50101	-1.40763	934	328	KLF16	11
GO_RESPONSE_TO_TEMPERATURE_STIMULUS	0.0164029	0.930241	-0.48065	-1.32301	14674	229	KLF16	1
GO_CYTOKINE_SECRETION	0.000984419	0.54659	-0.544345	-1.48286	863	197	KLF16	8
GO_POSITIVE_REGULATION_OF_RESPONSE_TO_BIOTIC_STIMULUS	0.00565029	0.632191	-0.677687	-1.56241	4044	44	KLF16	4
GO_DIENCEPHALON_DEVELOPMENT	0.0425346	1	-0.55191	-1.36142	32447	72	KLF16	5
GO_REGULATION_OF_STEM_CELL_PROLIFERATION	0.0331148	1	-0.580052	-1.40054	24708	61	KLF16	1
GO_ACTIVIN_RECEPTOR_SIGNALING_PATHWAY	0.0141104	0.858426	-0.669339	-1.50861	9921	38	KLF16	4
GO_MULTICELLULAR_ORGANISMAL_SIGNALING	0.00960869	0.806748	-0.504126	-1.37225	8421	195	KLF16	8
GO_REGULATION_OF_CHEMOTAXIS	0.0157596	0.909167	-0.491289	-1.33982	13859	200	KLF16	1
GO_REGULATION_OF_GLIAL_CELL_DIFFERENTIATION	0.0328128	1	-0.573235	-1.39576	24703	65	KLF16	6
GO_RESPIRATORY_SYSTEM_DEVELOPMENT	0.00634986	0.643837	-0.513431	-1.39645	5556	193	KLF16	4
GO_POSITIVE_REGULATION_OF_PEPTIDE_SECRETION	0.000514982	0.54659	-0.53316	-1.47429	464	246	KLF16	8
GO_ARP2_3_COMPLEX_MEDIATED_ACTIN_NUCLEATION	0.0472158	1	0.56755	1.42039	14558	33	KLF16	3
GO_OLIGODENDROCYTE_DEVELOPMENT	0.00283766	0.54659	-0.701479	-1.60581	2018	42	KLF16	1
GO_ACTIVATION_OF_INNATE_IMMUNE_RESPONSE	0.0371544	1	0.347819	1.17322	2906	293	KLF16	1
GO_REGULATION_OF_PEPTIDE_SECRETION	0.00417184	0.54659	-0.463268	-1.31683	3989	429	KLF16	5
GO_LYMPHOCYTE_MIGRATION	0.01208	0.858426	-0.56461	-1.43928	9577	95	KLF16	4
GO_RESPONSE_TO_TOXIC_SUBSTANCE	0.00593115	0.640182	-0.451379	-1.28847	5725	484	KLF16	6
GO_CELL_FATE_SPECIFICATION	0.0239172	0.981463	-0.5619	-1.40411	18515	80	KLF16	11
GO_CELLULAR_RESPONSE_TO_VITAMIN	0.0293885	1	0.609302	1.49574	9280	30	KLF16	3
GO_CALCIUM_ION_TRANSMEMBRANE_TRANSPORT	0.0147519	0.880008	-0.464972	-1.30051	13632	300	KLF16	3
GO_POSITIVE_REGULATION_OF_CHEMOTAXIS	0.0047159	0.56355	-0.557684	-1.46449	3896	127	KLF16	2
GO_POSITIVE_REGULATION_OF_SECRETION	0.0106747	0.811761	-0.456499	-1.29101	10096	378	KLF16	6
GO_NEURONAL_ACTION_POTENTIAL	0.0450179	1	-0.637544	-1.41175	31250	34	KLF16	2
GO_NEUROBLAST_PROLIFERATION	0.00157972	0.54659	-0.673314	-1.61461	1170	58	KLF16	1
GO_NEGATIVE_REGULATION_OF_AXONOGENESIS	0.0410638	1	-0.557788	-1.36866	31159	69	KLF16	1
GO_CARDIAC_CONDUCTION	0.0459396	1	-0.489415	-1.29665	38477	140	KLF16	8
GO_RESPONSE_TO_ALCOHOL	0.0181783	0.934153	-0.481445	-1.32123	16172	219	KLF16	5
GO_POSITIVE_REGULATION_OF_MULTICELLULAR_ORGANISM_GROWTH	0.0183405	0.934153	-0.687332	-1.49887	12591	31	KLF16	4
GO_DNA_PACKAGING	0.0329884	1	-0.479191	-1.29859	28682	184	KLF16	1
GO_AXIS_ELONGATION	0.00772102	0.718737	-0.715339	-1.55994	5300	31	KLF16	5
GO_POSITIVE_REGULATION_OF_PHOSPHATIDYLINOSITOL_3_KINASE_SIGNALING	0.0487911	1	-0.53467	-1.3381	37844	81	KLF16	3
GO_REGULATION_OF_NEUTROPHIL_MIGRATION	0.0327936	1	-0.664153	-1.44832	22514	31	KLF16	2
GO_REGIONALIZATION	0.0138556	0.858426	-0.461091	-1.29469	12908	324	KLF16	15
GO_ISOPRENOID_METABOLIC_PROCESS	0.0335688	1	-0.533195	-1.3592	26615	95	KLF16	8
GO_NEURAL_TUBE_PATTERNING	0.00304386	0.54659	-0.709983	-1.60676	2146	39	KLF16	3
GO_POSITIVE_REGULATION_OF_ESTABLISHMENT_OF_PROTEIN_LOCALIZATION	0.0194408	0.934153	-0.441959	-1.2541	18525	410	KLF16	2
GO_REGULATION_OF_LYMPHOCYTE_MIGRATION	0.0310415	1	-0.586308	-1.40922	23058	59	KLF16	4
GO_RECEPTOR_CLUSTERING	0.0194577	0.934153	0.534188	1.46442	5164	54	KLF16	1
GO_EXTRACELLULAR_STRUCTURE_ORGANIZATION	0.0498666	1	-0.42503	-1.2049	47416	400	KLF16	5
GO_DIVALENT_INORGANIC_CATION_TRANSPORT	0.0100507	0.806748	-0.447649	-1.2748	9651	451	KLF16	9
GO_PROTEIN_HETEROOLIGOMERIZATION	0.0305495	1	-0.512697	-1.34217	25120	123	KLF16	3
GO_REGULATION_OF_T_CELL_MIGRATION	0.026678	1	-0.639508	-1.45294	18869	40	KLF16	2
GO_BRAIN_MORPHOGENESIS	0.0209442	0.934153	0.604001	1.52064	6404	34	KLF16	1
GO_NUCLEAR_NUCLEOSOME	0.047771	1	-0.64686	-1.41061	32797	31	KLF16	5
GO_CLATHRIN_COATED_ENDOCYTIC_VESICLE	0.0208598	0.934153	0.528519	1.45377	5503	55	KLF16	4
GO_MEMBRANE_REGION	0.00424726	0.54659	-0.481837	-1.35229	3952	321	KLF16	8
GO_BETA_CATENIN_BINDING	0.0208456	0.934153	-0.564056	-1.41362	16194	82	KLF16	3
GO_VOLTAGE_GATED_ION_CHANNEL_ACTIVITY	0.0222095	0.934153	-0.487731	-1.32389	19364	188	KLF16	19
GO_ENHANCER_BINDING	0.045692	1	-0.49487	-1.30318	37909	131	KLF16	11
GO_METAL_ION_TRANSMEMBRANE_TRANSPORTER_ACTIVITY	0.01279	0.858426	-0.447424	-1.27118	12219	423	KLF16	17
GO_GATED_CHANNEL_ACTIVITY	0.0403496	1	-0.439378	-1.23427	37626	327	KLF16	17
GO_SERINE_HYDROLASE_ACTIVITY	0.0246392	0.981463	-0.49627	-1.33144	21062	162	KLF16	10
GO_PASSIVE_TRANSMEMBRANE_TRANSPORTER_ACTIVITY	0.0223348	0.934153	-0.436906	-1.24228	21376	432	KLF16	18
GO_DISULFIDE_OXIDOREDUCTASE_ACTIVITY	0.0300732	1	0.564077	1.45864	8860	39	KLF16	5
GO_METALLOENDOPEPTIDASE_ACTIVITY	0.0443088	1	-0.518836	-1.33009	35387	100	KLF16	2
GO_MONOOXYGENASE_ACTIVITY	0.00352759	0.54659	-0.599429	-1.5226	2784	92	KLF16	3
GO_PHOSPHATIDYLSERINE_BINDING	0.0299316	1	-0.595979	-1.41894	22033	55	KLF16	4
GO_CALCIUM_ION_TRANSMEMBRANE_TRANSPORTER_ACTIVITY	0.0408298	1	-0.496715	-1.31075	33978	134	KLF16	3
GO_OXYGEN_BINDING	0.0191653	0.934153	-0.681282	-1.49366	13207	32	KLF16	4
GO_OXIDOREDUCTASE_ACTIVITY_ACTING_ON_PAIRED_DONORS_WITH_INCORPORATION_OR_REDUCTION_OF_MOLECULAR_OXYGEN	0.00895654	0.805557	-0.526691	-1.40546	7587	152	KLF16	2
GO_TETRAPYRROLE_BINDING	0.0149912	0.880008	-0.52793	-1.38939	12427	130	KLF16	5
GO_STEROID_HYDROXYLASE_ACTIVITY	0.0290372	1	-0.669177	-1.45927	19935	31	KLF16	4
GO_OXIDOREDUCTASE_ACTIVITY_ACTING_ON_THE_ALDEHYDE_OR_OXO_GROUP_OF_DONORS	0.0464404	1	0.528565	1.3915	13287	43	KLF16	2
GO_STRUCTURAL_CONSTITUENT_OF_CYTOSKELETON	0.0251579	0.990333	0.456752	1.35372	5385	89	KLF16	1
GO_ENDOPEPTIDASE_ACTIVITY	0.00220861	0.54659	-0.480505	-1.35858	2087	376	KLF16	3
GO_OXIDOREDUCTASE_ACTIVITY_ACTING_ON_PAIRED_DONORS_WITH_INCORPORATION_OR_REDUCTION_OF_MOLECULAR_OXYGEN_REDUCED_FLAVIN_OR_FLAVOPROTEIN_AS_ONE_DONOR_AND_INCORPORATION_OF_ONE_ATOM_OF_OXYGEN	0.0434991	1	-0.655668	-1.42192	29761	30	KLF16	3
GO_RECEPTOR_REGULATOR_ACTIVITY	0.0014083	0.54659	-0.478748	-1.35941	1343	417	KLF16	16
GO_CYTOKINE_ACTIVITY	0.0173713	0.934153	-0.503352	-1.35309	14896	166	KLF16	13
GO_RNA_POLYMERASE_II_DISTAL_ENHANCER_SEQUENCE_SPECIFIC_DNA_BINDING	0.0393558	1	-0.524942	-1.3428	31339	98	KLF16	10
GO_CATION_CHANNEL_ACTIVITY	0.00408826	0.54659	-0.486538	-1.36147	3781	303	KLF16	19
GO_SENSORY_PERCEPTION_OF_SMELL	0.0176187	0.934153	-0.516757	-1.37005	14772	141	KLF16	14
GO_REGULATION_OF_SIGNALING_RECEPTOR_ACTIVITY	0.00297298	0.54659	-0.459326	-1.31209	2874	494	KLF16	17
GO_NUCLEOSOME_ORGANIZATION	0.0220926	0.934153	-0.500192	-1.34051	18848	160	KLF16	2
GO_ENTRY_INTO_OTHER_ORGANISM_INVOLVED_IN_SYMBIOTIC_INTERACTION	0.0245241	0.981463	-0.517187	-1.35704	20237	126	KLF16	5
GO_POSITIVE_REGULATION_OF_PEPTIDE_HORMONE_SECRETION	0.0381851	1	-0.539646	-1.3582	29812	85	KLF16	5
GO_AMYLOID_BETA_CLEARANCE	0.0139391	0.858426	0.637853	1.57664	4368	31	KLF16	4
GO_REGULATION_OF_CALCINEURIN_MEDIATED_SIGNALING	0.0111019	0.823126	-0.700001	-1.5347	7650	32	KLF16	1
GO_RESPONSE_TO_CHEMOKINE	0.0200537	0.934153	-0.567762	-1.41876	15524	80	KLF16	5
GO_REGULATION_OF_ANIMAL_ORGAN_MORPHOGENESIS	0.0414316	1	-0.454565	-1.25664	37391	245	KLF16	1
GO_FICOLIN_1_RICH_GRANULE_MEMBRANE	0.0498262	1	-0.572694	-1.36684	36768	56	KLF16	8
GO_EXOGENOUS_PROTEIN_BINDING	0.00333676	0.54659	-0.635002	-1.55812	2531	69	KLF16	10
GO_SINGLE_FERTILIZATION	0.00384438	0.378332	-0.55863	-1.4643	3450	128	MBTPS2	14
GO_EXCRETION	0.00474477	0.419328	-0.630424	-1.53583	3857	62	MBTPS2	6
GO_STEROID_BIOSYNTHETIC_PROCESS	1.28808297830546e-05	0.0107748	-0.603419	-1.61889	11	178	MBTPS2	2
GO_POSITIVE_REGULATION_OF_GENE_EXPRESSION_EPIGENETIC	0.00838767	0.484699	0.517647	1.5276	1616	59	MBTPS2	2
GO_DENDRITIC_CELL_DIFFERENTIATION	0.0139273	0.598068	-0.656136	-1.5012	10609	39	MBTPS2	3
GO_REGULATION_OF_ALPHA_BETA_T_CELL_ACTIVATION	0.0226476	0.67061	-0.550013	-1.39341	19344	88	MBTPS2	8
GO_CORONARY_VASCULATURE_DEVELOPMENT	0.0036311	0.378332	0.586417	1.65525	799	46	MBTPS2	2
GO_POSITIVE_REGULATION_OF_EPITHELIAL_TO_MESENCHYMAL_TRANSITION	0.0168528	0.631261	0.530835	1.49836	3712	46	MBTPS2	1
GO_STEROL_HOMEOSTASIS	0.018911	0.645092	-0.571114	-1.42249	15794	75	MBTPS2	6
GO_FORMATION_OF_PRIMARY_GERM_LAYER	0.0307826	0.724359	0.396296	1.288	3582	113	MBTPS2	1
GO_TRANSITION_METAL_ION_TRANSPORT	0.0320229	0.724359	-0.513815	-1.33772	28447	118	MBTPS2	1
GO_KERATINOCYTE_PROLIFERATION	0.0133604	0.588211	0.587098	1.57114	3330	35	MBTPS2	4
GO_EMBRYONIC_SKELETAL_SYSTEM_DEVELOPMENT	0.00378854	0.378332	-0.563363	-1.47072	3378	122	MBTPS2	14
GO_CELLULAR_RESPONSE_TO_BIOTIC_STIMULUS	0.0288866	0.724359	-0.476146	-1.28897	27322	208	MBTPS2	4
GO_MYELOID_LEUKOCYTE_DIFFERENTIATION	0.0484899	0.871021	-0.469545	-1.26346	45403	187	MBTPS2	1
GO_DRUG_CATABOLIC_PROCESS	0.0224849	0.67061	-0.535745	-1.37828	19622	103	MBTPS2	4
GO_NEGATIVE_REGULATION_OF_TOLL_LIKE_RECEPTOR_SIGNALING_PATHWAY	0.00840184	0.484699	-0.67845	-1.54023	6353	37	MBTPS2	3
GO_REGULATION_OF_HORMONE_LEVELS	0.0291111	0.724359	-0.434225	-1.20983	28882	470	MBTPS2	11
GO_SENSORY_PERCEPTION_OF_CHEMICAL_STIMULUS	0.0141205	0.598068	-0.49412	-1.33555	13320	202	MBTPS2	17
GO_LEUKOCYTE_MEDIATED_CYTOTOXICITY	0.0384505	0.770391	-0.522252	-1.33854	33371	99	MBTPS2	4
GO_ORGANIC_HYDROXY_COMPOUND_METABOLIC_PROCESS	0.000481065	0.126185	-0.487701	-1.35818	476	458	MBTPS2	4
GO_REGULATION_OF_T_HELPER_CELL_DIFFERENTIATION	0.0196371	0.650551	-0.665664	-1.4847	14617	33	MBTPS2	6
GO_NUCLEOSIDE_BISPHOSPHATE_METABOLIC_PROCESS	0.032624	0.724359	-0.557595	-1.38241	27093	72	MBTPS2	1
GO_NEURAL_RETINA_DEVELOPMENT	0.0349285	0.739689	-0.571804	-1.39032	28338	61	MBTPS2	6
GO_ORGANIC_ACID_BIOSYNTHETIC_PROCESS	0.0294208	0.724359	-0.458427	-1.25836	28501	280	MBTPS2	1
GO_POSITIVE_REGULATION_OF_LIPID_TRANSPORT	0.0326892	0.724359	-0.581581	-1.40191	26250	57	MBTPS2	4
GO_EPITHELIAL_TO_MESENCHYMAL_TRANSITION	0.00803241	0.484699	0.415535	1.37343	808	130	MBTPS2	1
GO_REGULATION_OF_TOLL_LIKE_RECEPTOR_SIGNALING_PATHWAY	0.0155812	0.631261	-0.592413	-1.45155	12753	65	MBTPS2	2
GO_TOLL_LIKE_RECEPTOR_SIGNALING_PATHWAY	0.0368571	0.758332	-0.502092	-1.31771	33144	130	MBTPS2	2
GO_REGULATION_OF_LIPID_BIOSYNTHETIC_PROCESS	0.0121238	0.571354	-0.508444	-1.36168	11261	173	MBTPS2	1
GO_POSITIVE_REGULATION_OF_RESPONSE_TO_EXTERNAL_STIMULUS	0.0392064	0.77624	-0.451731	-1.24036	38002	282	MBTPS2	5
GO_REGULATION_OF_CHOLESTEROL_BIOSYNTHETIC_PROCESS	2.59017365819291e-06	0.00433336	-0.80097	-1.8589	1	43	MBTPS2	1
GO_DIGESTIVE_SYSTEM_DEVELOPMENT	0.00222434	0.286255	-0.561311	-1.48066	2015	139	MBTPS2	7
GO_REGULATION_OF_LIPID_METABOLIC_PROCESS	0.0243099	0.683199	-0.44903	-1.24331	23890	362	MBTPS2	1
GO_RESPONSE_TO_TESTOSTERONE	0.0185282	0.639127	-0.640325	-1.47592	14208	41	MBTPS2	1
GO_CD4_POSITIVE_ALPHA_BETA_T_CELL_ACTIVATION	0.00472098	0.419328	-0.600667	-1.50848	3985	81	MBTPS2	4
GO_ER_NUCLEUS_SIGNALING_PATHWAY	0.0390223	0.77624	-0.598445	-1.40233	30424	46	MBTPS2	2
GO_MESENCHYMAL_CELL_DIFFERENTIATION	0.0285141	0.724359	0.348721	1.21016	1562	206	MBTPS2	1
GO_REGULATION_OF_CHROMATIN_SILENCING	0.00646338	0.464308	0.62709	1.65858	1651	33	MBTPS2	2
GO_ANTERIOR_POSTERIOR_PATTERN_SPECIFICATION	0.000319748	0.106988	-0.557885	-1.50591	300	197	MBTPS2	15
GO_PHOTOTRANSDUCTION_VISIBLE_LIGHT	0.0126929	0.574978	-0.684442	-1.51928	9410	32	MBTPS2	5
GO_SENSORY_PERCEPTION_OF_LIGHT_STIMULUS	0.0234301	0.675836	-0.486987	-1.31174	21976	190	MBTPS2	4
GO_PHOSPHOLIPASE_C_ACTIVATING_G_PROTEIN_COUPLED_RECEPTOR_SIGNALING_PATHWAY	0.009168	0.511269	-0.569006	-1.4511	7902	94	MBTPS2	5
GO_POSITIVE_REGULATION_OF_TRANSCRIPTION_FROM_RNA_POLYMERASE_II_PROMOTER_IN_RESPONSE_TO_STRESS	0.00275068	0.328706	-0.735516	-1.61633	2021	30	MBTPS2	1
GO_PROTEIN_LIPID_COMPLEX_SUBUNIT_ORGANIZATION	0.0417683	0.812538	-0.59559	-1.39564	32565	46	MBTPS2	6
GO_ANION_HOMEOSTASIS	0.0127162	0.574978	-0.621725	-1.48494	10112	53	MBTPS2	4
GO_MACROPHAGE_ACTIVATION	0.0120178	0.571354	-0.579083	-1.45034	10108	79	MBTPS2	4
GO_POSITIVE_REGULATION_OF_CYTOKINESIS	0.0307519	0.724359	0.559284	1.47924	7859	33	MBTPS2	1
GO_REGULATION_OF_LIPID_TRANSPORT	0.0255979	0.696346	-0.536301	-1.37326	22186	98	MBTPS2	7
GO_REGULATION_OF_CELL_DIVISION	0.0297033	0.724359	0.369083	1.24518	2417	156	MBTPS2	3
GO_REGULATION_OF_CD4_POSITIVE_ALPHA_BETA_T_CELL_ACTIVATION	0.0215316	0.67061	-0.600404	-1.44087	17209	55	MBTPS2	5
GO_REGULATION_OF_SENSORY_PERCEPTION	0.0469481	0.853741	0.527313	1.41115	11704	35	MBTPS2	4
GO_CELLULAR_PROCESS_INVOLVED_IN_REPRODUCTION_IN_MULTICELLULAR_ORGANISM	0.0323669	0.724359	-0.44905	-1.2391	31633	324	MBTPS2	9
GO_POSITIVE_REGULATION_OF_MYELOID_CELL_DIFFERENTIATION	0.0326572	0.724359	-0.541377	-1.3665	27755	85	MBTPS2	4
GO_SODIUM_ION_HOMEOSTASIS	0.0239405	0.678855	-0.617377	-1.44669	18665	46	MBTPS2	7
GO_POSITIVE_REGULATION_OF_NUCLEOCYTOPLASMIC_TRANSPORT	0.0347385	0.739689	0.464612	1.37109	6696	59	MBTPS2	2
GO_INTERFERON_GAMMA_MEDIATED_SIGNALING_PATHWAY	0.0217739	0.67061	0.438055	1.3676	3297	84	MBTPS2	3
GO_MONOCARBOXYLIC_ACID_BIOSYNTHETIC_PROCESS	0.0203376	0.660675	-0.492071	-1.32328	19023	185	MBTPS2	2
GO_STEROID_METABOLIC_PROCESS	9.26736343510271e-06	0.0103362	-0.564173	-1.55092	8	291	MBTPS2	6
GO_DIVALENT_INORGANIC_CATION_HOMEOSTASIS	0.00666671	0.464308	-0.455834	-1.2701	6614	471	MBTPS2	13
GO_DETECTION_OF_LIGHT_STIMULUS	0.0362297	0.758332	-0.559393	-1.37797	29857	68	MBTPS2	3
GO_COLUMNAR_CUBOIDAL_EPITHELIAL_CELL_DIFFERENTIATION	0.0166766	0.631261	-0.541765	-1.39724	14605	106	MBTPS2	10
GO_DETECTION_OF_VISIBLE_LIGHT	0.00599709	0.463157	-0.636118	-1.52995	4804	56	MBTPS2	5
GO_ALCOHOL_METABOLIC_PROCESS	0.0455818	0.841997	-0.462915	-1.25539	43244	215	MBTPS2	4
GO_REGULATION_OF_CYTOSOLIC_CALCIUM_ION_CONCENTRATION	0.00367853	0.378332	-0.484642	-1.33788	3597	328	MBTPS2	11
GO_LYMPHOCYTE_CHEMOTAXIS	0.0497684	0.881084	-0.574615	-1.36916	39480	52	MBTPS2	2
GO_DEFENSE_RESPONSE_TO_GRAM_POSITIVE_BACTERIUM	0.00609052	0.463157	-0.615123	-1.51256	5007	67	MBTPS2	6
GO_ALPHA_BETA_T_CELL_ACTIVATION	0.013349	0.588211	-0.531371	-1.39194	11970	127	MBTPS2	4
GO_PROTEIN_DEPOLYMERIZATION	0.037343	0.758332	-0.518387	-1.33587	32668	105	MBTPS2	2
GO_REGULATION_OF_CHROMATIN_ORGANIZATION	0.0183129	0.639127	0.370099	1.26406	1279	175	MBTPS2	1
GO_REGULATION_OF_PLASMA_LIPOPROTEIN_PARTICLE_LEVELS	0.0140241	0.598068	-0.571264	-1.43645	11861	82	MBTPS2	6
GO_DETECTION_OF_STIMULUS	0.00867386	0.491911	-0.46631	-1.29104	8522	361	MBTPS2	14
GO_HETEROPHILIC_CELL_CELL_ADHESION_VIA_PLASMA_MEMBRANE_CELL_ADHESION_MOLECULES	0.022597	0.67061	0.522246	1.46776	5029	45	MBTPS2	4
GO_ORGANIC_HYDROXY_COMPOUND_BIOSYNTHETIC_PROCESS	0.000926186	0.193689	-0.526301	-1.43616	887	244	MBTPS2	1
GO_POSITIVE_REGULATION_OF_IMMUNE_EFFECTOR_PROCESS	0.0210163	0.67061	-0.487142	-1.31495	19783	197	MBTPS2	13
GO_PEPTIDYL_TYROSINE_AUTOPHOSPHORYLATION	0.010586	0.562233	-0.675073	-1.52634	7975	36	MBTPS2	3
GO_HEART_PROCESS	0.041389	0.809869	-0.452609	-1.24078	40006	271	MBTPS2	8
GO_ANTERIOR_POSTERIOR_AXIS_SPECIFICATION	0.0119777	0.571354	-0.645969	-1.50415	9279	44	MBTPS2	4
GO_REGULATION_OF_STEROID_BIOSYNTHETIC_PROCESS	0.000230986	0.0966099	-0.652756	-1.64553	195	84	MBTPS2	1
GO_REGULATION_OF_STEROID_METABOLIC_PROCESS	0.000118432	0.0660455	-0.632479	-1.63408	103	108	MBTPS2	1
GO_STEROL_BIOSYNTHETIC_PROCESS	1.20629153412538e-06	0.00403625	-0.777203	-1.92398	0	71	MBTPS2	2
GO_CARDIAC_EPITHELIAL_TO_MESENCHYMAL_TRANSITION	0.0172308	0.631261	0.597706	1.5608	4509	31	MBTPS2	1
GO_FERTILIZATION	0.00190274	0.276807	-0.551225	-1.46875	1752	160	MBTPS2	20
GO_POSITIVE_REGULATION_OF_CELL_KILLING	0.00148815	0.237111	-0.663826	-1.60367	1197	58	MBTPS2	5
GO_CELLULAR_TRANSITION_METAL_ION_HOMEOSTASIS	0.0444902	0.841997	-0.51729	-1.32583	38613	99	MBTPS2	5
GO_ZINC_ION_HOMEOSTASIS	0.0173353	0.631261	-0.674092	-1.4963	12852	32	MBTPS2	3
GO_GLAND_DEVELOPMENT	0.0307589	0.724359	-0.437729	-1.21684	30418	422	MBTPS2	5
GO_CELL_KILLING	0.00449829	0.419328	-0.5554	-1.45583	4037	128	MBTPS2	6
GO_STEROL_METABOLIC_PROCESS	0.0225483	0.67061	-0.546868	-1.3902	19351	91	MBTPS2	4
GO_POSITIVE_REGULATION_OF_INFLAMMATORY_RESPONSE	0.00744701	0.479187	-0.548631	-1.43227	6641	122	MBTPS2	5
GO_REGULATION_OF_ALCOHOL_BIOSYNTHETIC_PROCESS	0.00049026	0.126185	-0.658496	-1.63514	407	73	MBTPS2	1
GO_STRIATED_MUSCLE_ADAPTATION	0.0420537	0.813363	-0.592823	-1.39334	32891	47	MBTPS2	2
GO_CARDIAC_CONDUCTION	0.0119886	0.571354	-0.525496	-1.38709	10877	140	MBTPS2	8
GO_AXIS_ELONGATION	0.0284073	0.724359	-0.659416	-1.4565	20971	31	MBTPS2	5
GO_REGIONALIZATION	0.00570315	0.463157	-0.479005	-1.32176	5573	324	MBTPS2	15
GO_REGULATION_OF_VASCULAR_PERMEABILITY	0.0343536	0.739689	-0.647564	-1.43742	25470	32	MBTPS2	4
GO_POSITIVE_REGULATION_OF_NEURON_APOPTOTIC_PROCESS	0.0190867	0.645092	-0.613126	-1.45712	15099	51	MBTPS2	1
GO_ALCOHOL_BIOSYNTHETIC_PROCESS	0.000196618	0.0939833	-0.584536	-1.55682	180	159	MBTPS2	1
GO_G_PROTEIN_COUPLED_RECEPTOR_SIGNALING_PATHWAY_COUPLED_TO_CYCLIC_NUCLEOTIDE_SECOND_MESSENGER	0.0200168	0.656628	-0.481933	-1.3073	18998	216	MBTPS2	11
GO_DEFENSE_RESPONSE_TO_BACTERIUM	0.00488756	0.419328	-0.52214	-1.4037	4568	184	MBTPS2	10
GO_POSITIVE_REGULATION_OF_MYELOID_LEUKOCYTE_DIFFERENTIATION	0.0413575	0.809869	-0.584272	-1.38855	32718	51	MBTPS2	3
GO_RESPONSE_TO_MOLECULE_OF_BACTERIAL_ORIGIN	0.0119354	0.571354	-0.46999	-1.29484	11633	309	MBTPS2	6
GO_MALE_SEX_DIFFERENTIATION	0.0175455	0.631261	-0.508989	-1.3527	16094	154	MBTPS2	7
GO_REGULATION_OF_EPITHELIAL_TO_MESENCHYMAL_TRANSITION	0.0184792	0.639127	0.446544	1.38903	2848	82	MBTPS2	1
GO_POSITIVE_REGULATION_OF_ALPHA_BETA_T_CELL_ACTIVATION	0.0489396	0.871021	-0.561925	-1.36051	39504	59	MBTPS2	4
GO_DIVALENT_INORGANIC_CATION_TRANSPORT	0.0255933	0.696346	-0.438172	-1.21986	25365	451	MBTPS2	9
GO_BASOLATERAL_PLASMA_MEMBRANE	0.0154566	0.631261	-0.490025	-1.32654	14619	208	MBTPS2	3
GO_MYOFILAMENT	0.0114214	0.571354	-0.69224	-1.529	8431	31	MBTPS2	5
GO_APICAL_PART_OF_CELL	0.0453233	0.841997	-0.43718	-1.21039	44534	361	MBTPS2	7
GO_INTRINSIC_COMPONENT_OF_ENDOPLASMIC_RETICULUM_MEMBRANE	0.0285952	0.724359	-0.498024	-1.32174	26172	151	MBTPS2	1
GO_POTASSIUM_CHANNEL_COMPLEX	0.017914	0.637661	-0.549026	-1.40308	15484	96	MBTPS2	11
GO_CONTRACTILE_FIBER	0.0445112	0.841997	-0.46134	-1.2535	42369	223	MBTPS2	4
GO_CATION_CHANNEL_COMPLEX	0.0021138	0.282911	-0.522834	-1.41893	2007	218	MBTPS2	17
GO_TRANSPORTER_COMPLEX	0.00113192	0.207292	-0.500917	-1.38271	1106	327	MBTPS2	18
GO_SIDE_OF_MEMBRANE	0.000783015	0.174665	-0.480479	-1.33882	776	472	MBTPS2	12
GO_APICAL_PLASMA_MEMBRANE	0.0467836	0.853741	-0.445192	-1.22495	45505	298	MBTPS2	8
GO_COATED_VESICLE	0.0349136	0.739689	-0.45704	-1.25232	33718	268	MBTPS2	1
GO_A_BAND	0.0215886	0.67061	-0.637909	-1.46493	16498	40	MBTPS2	6
GO_EXTERNAL_SIDE_OF_PLASMA_MEMBRANE	0.000425269	0.126185	-0.522087	-1.43522	412	291	MBTPS2	14
GO_HYDROLASE_ACTIVITY_ACTING_ON_CARBON_NITROGEN_BUT_NOT_PEPTIDE_BONDS_IN_CYCLIC_AMIDINES	0.0249184	0.689067	0.569689	1.50676	6368	33	MBTPS2	1
GO_OLFACTORY_RECEPTOR_ACTIVITY	0.00589448	0.463157	-0.556237	-1.44923	5241	119	MBTPS2	13
GO_VOLTAGE_GATED_ION_CHANNEL_ACTIVITY	0.00201407	0.280795	-0.535821	-1.44229	1886	188	MBTPS2	19
GO_PROTEIN_SELF_ASSOCIATION	0.0365922	0.758332	-0.582994	-1.39588	29173	54	MBTPS2	2
GO_MONOVALENT_INORGANIC_CATION_TRANSMEMBRANE_TRANSPORTER_ACTIVITY	0.0047636	0.419328	-0.477464	-1.32052	4672	348	MBTPS2	16
GO_VOLTAGE_GATED_CATION_CHANNEL_ACTIVITY	0.00328432	0.369462	-0.556645	-1.46507	2965	135	MBTPS2	14
GO_STEROID_BINDING	0.0192922	0.645517	-0.552464	-1.40274	16528	90	MBTPS2	4
GO_ENHANCER_BINDING	0.00654968	0.464308	-0.544737	-1.43048	5894	131	MBTPS2	11
GO_UNFOLDED_PROTEIN_BINDING	0.0429227	0.825399	-0.507454	-1.3174	37972	114	MBTPS2	2
GO_METAL_ION_TRANSMEMBRANE_TRANSPORTER_ACTIVITY	0.00029019	0.106988	-0.498326	-1.38537	286	423	MBTPS2	17
GO_GATED_CHANNEL_ACTIVITY	0.010762	0.562649	-0.468618	-1.29355	10524	327	MBTPS2	17
GO_ATPASE_REGULATOR_ACTIVITY	0.0222509	0.67061	0.550724	1.49816	5359	38	MBTPS2	2
GO_PHOSPHATIDYLINOSITOL_PHOSPHATE_BINDING	0.00960706	0.526971	-0.525611	-1.39362	8778	149	MBTPS2	3
GO_PASSIVE_TRANSMEMBRANE_TRANSPORTER_ACTIVITY	0.00117709	0.207292	-0.481528	-1.33933	1164	432	MBTPS2	18
GO_FATTY_ACID_BINDING	0.0321293	0.724359	-0.658449	-1.44697	23617	30	MBTPS2	2
GO_G_PROTEIN_COUPLED_RECEPTOR_ACTIVITY	0.00188927	0.276807	-0.469347	-1.30849	1875	485	MBTPS2	15
GO_HORMONE_ACTIVITY	0.0338562	0.735603	-0.530309	-1.35381	29223	95	MBTPS2	5
GO_NON_MEMBRANE_SPANNING_PROTEIN_TYROSINE_KINASE_ACTIVITY	0.0364134	0.758332	-0.603776	-1.41047	28307	45	MBTPS2	2
GO_TRANSITION_METAL_ION_TRANSMEMBRANE_TRANSPORTER_ACTIVITY	0.00629157	0.464308	-0.680341	-1.55658	4792	39	MBTPS2	3
GO_PHOSPHATIDYLINOSITOL_BISPHOSPHATE_BINDING	0.030042	0.724359	-0.529416	-1.35822	26111	100	MBTPS2	3
GO_OXYGEN_BINDING	0.0159973	0.631261	-0.676778	-1.50226	11860	32	MBTPS2	4
GO_HORMONE_BINDING	0.0125169	0.574978	-0.55677	-1.42567	10848	98	MBTPS2	3
GO_ORGANIC_ACID_BINDING	0.017418	0.631261	-0.494563	-1.33124	16318	188	MBTPS2	2
GO_VITAMIN_BINDING	0.0319976	0.724359	-0.50626	-1.32865	28774	130	MBTPS2	1
GO_CHEMOKINE_ACTIVITY	0.0232747	0.675836	-0.638002	-1.45971	17730	39	MBTPS2	4
GO_PHOSPHATIDYLINOSITOL_3_PHOSPHATE_BINDING	0.0169108	0.631261	-0.656233	-1.48979	12788	37	MBTPS2	3
GO_CHEMOATTRACTANT_ACTIVITY	0.0452536	0.841997	0.543472	1.42856	11700	32	MBTPS2	1
GO_VOLTAGE_GATED_POTASSIUM_CHANNEL_ACTIVITY	0.00828063	0.484699	-0.585527	-1.47232	7003	82	MBTPS2	14
GO_PHOSPHATIDYLINOSITOL_3_KINASE_BINDING	0.0231314	0.675836	-0.667502	-1.47436	17076	31	MBTPS2	4
GO_CHEMOKINE_RECEPTOR_BINDING	0.045799	0.841997	-0.586836	-1.38329	35930	48	MBTPS2	7
GO_NADP_BINDING	0.0171292	0.631261	-0.619068	-1.4674	13515	50	MBTPS2	1
GO_COFACTOR_BINDING	0.0268412	0.716064	-0.434894	-1.21205	26641	477	MBTPS2	2
GO_IRON_ION_BINDING	0.0484693	0.871021	-0.487284	-1.28759	44055	142	MBTPS2	2
GO_LIPASE_ACTIVITY	0.0114552	0.571354	-0.543881	-1.41306	10145	115	MBTPS2	7
GO_POTASSIUM_CHANNEL_ACTIVITY	0.00535696	0.44811	-0.560946	-1.45844	4749	116	MBTPS2	13
GO_PEPTIDE_RECEPTOR_ACTIVITY	0.0326344	0.724359	-0.50622	-1.32778	29323	129	MBTPS2	15
GO_DEAMINASE_ACTIVITY	0.031684	0.724359	0.568018	1.48327	8292	31	MBTPS2	2
GO_RECEPTOR_REGULATOR_ACTIVITY	0.00707702	0.464308	-0.461215	-1.28179	6995	417	MBTPS2	16
GO_RNA_POLYMERASE_II_TRANSCRIPTION_FACTOR_BINDING	0.0218229	0.67061	-0.606127	-1.44424	17311	52	MBTPS2	3
GO_CYTOKINE_ACTIVITY	0.00134483	0.22499	-0.553355	-1.47809	1243	166	MBTPS2	13
GO_PHOSPHOLIPASE_ACTIVITY	0.00331257	0.369462	-0.596277	-1.51581	2842	91	MBTPS2	8
GO_RNA_POLYMERASE_II_DISTAL_ENHANCER_SEQUENCE_SPECIFIC_DNA_BINDING	0.00693048	0.464308	-0.571871	-1.46434	6006	98	MBTPS2	10
GO_CYTOKINE_RECEPTOR_BINDING	0.0447042	0.841997	-0.460287	-1.25174	42618	227	MBTPS2	6
GO_CATION_CHANNEL_ACTIVITY	0.000620388	0.148273	-0.514188	-1.41562	603	303	MBTPS2	19
GO_COENZYME_BINDING	0.0303756	0.724359	-0.457732	-1.25645	29426	280	MBTPS2	3
GO_T_CELL_MEDIATED_CYTOTOXICITY	0.0103346	0.557735	-0.650461	-1.51462	8006	44	MBTPS2	4
GO_LEUKOCYTE_ACTIVATION_INVOLVED_IN_INFLAMMATORY_RESPONSE	0.00706091	0.464308	-0.694343	-1.5561	5278	34	MBTPS2	4
GO_CELLULAR_BIOGENIC_AMINE_METABOLIC_PROCESS	0.0269647	0.716064	-0.598431	-1.42591	21390	52	MBTPS2	3
GO_TRIGLYCERIDE_METABOLIC_PROCESS	0.0237348	0.678775	-0.647507	-1.46401	17882	36	MBTPS2	1
GO_SENSORY_PERCEPTION_OF_SMELL	0.0161115	0.631261	-0.517798	-1.36747	14629	141	MBTPS2	14
GO_REGULATION_OF_SIGNALING_RECEPTOR_ACTIVITY	0.00249343	0.309	-0.465539	-1.29829	2476	494	MBTPS2	17
GO_ENERGY_COUPLED_PROTON_TRANSMEMBRANE_TRANSPORT_AGAINST_ELECTROCHEMICAL_GRADIENT	0.0309227	0.724359	-0.66008	-1.45055	22730	30	MBTPS2	6
GO_ANTIBIOTIC_CATABOLIC_PROCESS	0.0373953	0.758332	-0.605232	-1.4093	28972	44	MBTPS2	4
GO_KILLING_OF_CELLS_OF_OTHER_ORGANISM	0.0317486	0.724359	-0.636052	-1.43812	23920	36	MBTPS2	6
GO_ALPHA_BETA_T_CELL_PROLIFERATION	0.0263755	0.711713	-0.662481	-1.46327	19471	31	MBTPS2	4
GO_DETECTION_OF_STIMULUS_INVOLVED_IN_SENSORY_PERCEPTION	0.00835216	0.484699	-0.501164	-1.35811	7913	212	MBTPS2	16
GO_POSITIVE_REGULATION_OF_BLOOD_VESSEL_DIAMETER	0.0168114	0.631261	0.520834	1.48711	3588	49	MBTPS2	1
GO_IMPORT_ACROSS_PLASMA_MEMBRANE	0.0292767	0.724359	-0.519993	-1.34887	25868	113	MBTPS2	4
GO_POSTSYNAPSE_ORGANIZATION	0.0336758	0.735603	0.364857	1.23365	2674	159	MBTPS2	2
GO_INORGANIC_ION_IMPORT_ACROSS_PLASMA_MEMBRANE	0.00830546	0.484699	-0.585435	-1.47209	7024	82	MBTPS2	3
GO_PROTON_TRANSMEMBRANE_TRANSPORT	0.0156737	0.631261	-0.520707	-1.37205	14180	137	MBTPS2	6
GO_SECONDARY_ALCOHOL_METABOLIC_PROCESS	0.0449479	0.841997	-0.535713	-1.34359	37884	80	MBTPS2	4
GO_NEGATIVE_REGULATION_OF_CHROMATIN_ORGANIZATION	0.0280911	0.724359	0.475304	1.39874	5476	58	MBTPS2	2
GO_REGULATION_OF_LIPID_LOCALIZATION	0.0369525	0.758332	-0.503764	-1.31962	33137	127	MBTPS2	5
GO_RESPONSE_TO_CHEMOKINE	0.0333873	0.73496	-0.546186	-1.36985	28140	80	MBTPS2	5
GO_DNA_BINDING_TRANSCRIPTION_ACTIVATOR_ACTIVITY	2.63517697747228e-05	0.0176346	-0.529112	-1.46855	25	395	MBTPS2	11
GO_POTASSIUM_ION_TRANSMEMBRANE_TRANSPORTER_ACTIVITY	0.00116929	0.207292	-0.564089	-1.49774	1070	152	MBTPS2	11
GO_ANTIOXIDANT_ACTIVITY	0.0380722	0.767408	-0.548084	-1.36513	31798	75	MBTPS2	2
GO_LIGAND_GATED_CATION_CHANNEL_ACTIVITY	0.0489191	0.871021	-0.513979	-1.31734	42457	99	MBTPS2	5
GO_MOLECULAR_CARRIER_ACTIVITY	0.0245021	0.683199	-0.642787	-1.45926	18529	37	MBTPS2	1
GO_SPINAL_CORD_DEVELOPMENT	0.000391536	0.498482	-0.659897	-1.59186	332	97	MLXIP	9
GO_SINGLE_FERTILIZATION	0.0419894	1	-0.527812	-1.30545	37076	128	MLXIP	14
GO_REGULATION_OF_EPITHELIAL_CELL_APOPTOTIC_PROCESS	0.0115118	1	-0.624991	-1.45662	9356	70	MLXIP	2
GO_RESPIRATORY_GASEOUS_EXCHANGE	0.0116643	1	-0.638644	-1.46706	9315	62	MLXIP	4
GO_MUSCLE_ORGAN_DEVELOPMENT	0.0476455	1	-0.459191	-1.20365	46617	375	MLXIP	4
GO_NEGATIVE_REGULATION_OF_SMOOTH_MUSCLE_CELL_PROLIFERATION	0.042772	1	-0.634765	-1.38966	32501	43	MLXIP	1
GO_REGULATION_OF_LEUKOCYTE_APOPTOTIC_PROCESS	0.0472426	1	-0.566551	-1.33667	38996	78	MLXIP	2
GO_EMBRYONIC_SKELETAL_SYSTEM_DEVELOPMENT	0.0159601	1	-0.560049	-1.37964	14005	122	MLXIP	14
GO_RNA_STABILIZATION	0.0240848	1	-0.652028	-1.43661	18417	45	MLXIP	1
GO_ADULT_BEHAVIOR	0.0372023	1	-0.525621	-1.30798	33173	138	MLXIP	3
GO_POSITIVE_REGULATION_OF_FAT_CELL_DIFFERENTIATION	0.0416768	1	0.490147	1.3478	8534	60	MLXIP	1
GO_NEGATIVE_REGULATION_OF_PROTEIN_POLYMERIZATION	0.00897504	1	-0.635533	-1.47632	7266	68	MLXIP	1
GO_EMBRYONIC_SKELETAL_SYSTEM_MORPHOGENESIS	0.034419	1	-0.56241	-1.3498	29065	92	MLXIP	11
GO_CELLULAR_RESPONSE_TO_CADMIUM_ION	0.00956356	1	-0.721379	-1.51905	7024	33	MLXIP	3
GO_REGULATION_OF_HORMONE_LEVELS	0.0123134	1	-0.472866	-1.24658	12168	470	MLXIP	11
GO_NEGATIVE_REGULATION_OF_LIPID_BIOSYNTHETIC_PROCESS	0.0434083	1	0.526809	1.38345	10118	46	MLXIP	3
GO_REGULATION_OF_PROTEIN_EXPORT_FROM_NUCLEUS	0.0390852	1	0.554225	1.41816	9667	40	MLXIP	2
GO_HORMONE_TRANSPORT	0.0373807	1	-0.476249	-1.23795	36018	295	MLXIP	5
GO_INORGANIC_ANION_TRANSPORT	0.038574	1	-0.512603	-1.29047	35076	162	MLXIP	8
GO_MATING	0.00570586	0.932264	-0.720937	-1.54465	4251	37	MLXIP	3
GO_NEGATIVE_REGULATION_OF_ACTIN_FILAMENT_DEPOLYMERIZATION	0.00532869	0.932264	-0.716159	-1.54635	3997	39	MLXIP	1
GO_RESPONSE_TO_COPPER_ION	0.000389189	0.498482	-0.7691	-1.66066	291	39	MLXIP	2
GO_NEURAL_RETINA_DEVELOPMENT	0.0469193	1	-0.591606	-1.35635	37389	61	MLXIP	6
GO_MUSCLE_CELL_PROLIFERATION	0.0289037	1	-0.512535	-1.2998	26613	181	MLXIP	2
GO_ADULT_LOCOMOTORY_BEHAVIOR	0.0155447	1	-0.605861	-1.42729	12805	77	MLXIP	3
GO_NEGATIVE_REGULATION_OF_INTRINSIC_APOPTOTIC_SIGNALING_PATHWAY_IN_RESPONSE_TO_DNA_DAMAGE	0.0383727	1	-0.67932	-1.4165	27955	31	MLXIP	1
GO_CELL_DIFFERENTIATION_IN_SPINAL_CORD	0.000595913	0.498482	-0.742372	-1.64064	456	46	MLXIP	9
GO_DORSAL_VENTRAL_PATTERN_FORMATION	0.0173896	1	-0.592121	-1.40984	14526	85	MLXIP	11
GO_SPINAL_CORD_MOTOR_NEURON_DIFFERENTIATION	0.0024556	0.699128	-0.764295	-1.59369	1788	31	MLXIP	9
GO_ORGANIC_HYDROXY_COMPOUND_TRANSPORT	0.030771	1	-0.497157	-1.27579	28950	223	MLXIP	10
GO_NEGATIVE_REGULATION_OF_LEUKOCYTE_APOPTOTIC_PROCESS	0.0123884	1	-0.669012	-1.48306	9529	47	MLXIP	4
GO_VENTRAL_SPINAL_CORD_DEVELOPMENT	0.00131861	0.623237	-0.734435	-1.60787	1001	43	MLXIP	9
GO_PROXIMAL_DISTAL_PATTERN_FORMATION	0.0161409	1	-0.708561	-1.48484	11806	32	MLXIP	12
GO_MAST_CELL_ACTIVATION	0.00353689	0.788963	-0.677954	-1.5448	2799	58	MLXIP	5
GO_REGULATION_OF_BEHAVIOR	0.0168282	1	-0.630785	-1.4433	13381	60	MLXIP	5
GO_NEGATIVE_REGULATION_OF_EPITHELIAL_CELL_APOPTOTIC_PROCESS	0.00797099	1	-0.715507	-1.52676	5919	36	MLXIP	1
GO_B_CELL_ACTIVATION	0.0258219	1	-0.503164	-1.28938	24230	217	MLXIP	6
GO_ANTERIOR_POSTERIOR_PATTERN_SPECIFICATION	0.00250733	0.699128	-0.55734	-1.42059	2329	197	MLXIP	15
GO_EMBRYONIC_ORGAN_MORPHOGENESIS	0.0431321	1	-0.477383	-1.23666	41291	272	MLXIP	10
GO_EMBRYONIC_DIGESTIVE_TRACT_DEVELOPMENT	0.0100019	1	-0.716133	-1.51491	7373	34	MLXIP	6
GO_CEREBRAL_CORTEX_DEVELOPMENT	0.0292354	1	-0.552361	-1.34742	25263	109	MLXIP	1
GO_RESPONSE_TO_TRANSFORMING_GROWTH_FACTOR_BETA	0.0385972	1	-0.488491	-1.25667	36481	234	MLXIP	2
GO_CARDIAC_VENTRICLE_MORPHOGENESIS	0.0309344	1	-0.593216	-1.38256	25143	70	MLXIP	4
GO_REGULATION_OF_MAST_CELL_ACTIVATION	0.0125929	1	-0.688539	-1.49194	9477	40	MLXIP	4
GO_NEURON_FATE_SPECIFICATION	0.0134291	1	-0.722759	-1.49909	9741	30	MLXIP	10
GO_CELLULAR_RESPONSE_TO_CAMP	0.0184222	1	-0.646438	-1.44898	14330	51	MLXIP	3
GO_PROTEIN_LIPID_COMPLEX_SUBUNIT_ORGANIZATION	0.0100588	1	-0.677975	-1.49832	7713	46	MLXIP	6
GO_RENAL_WATER_HOMEOSTASIS	0.0325089	1	-0.686209	-1.43087	23683	31	MLXIP	2
GO_POSITIVE_REGULATION_OF_NEURAL_PRECURSOR_CELL_PROLIFERATION	0.0354137	1	-0.622544	-1.39542	27548	51	MLXIP	3
GO_POSITIVE_REGULATION_OF_CELL_ACTIVATION	0.0428591	1	-0.471646	-1.22745	41389	304	MLXIP	9
GO_MUSCLE_ORGAN_MORPHOGENESIS	0.0102124	1	-0.609834	-1.44836	8502	83	MLXIP	3
GO_CENTRAL_NERVOUS_SYSTEM_NEURON_DIFFERENTIATION	0.0453388	1	-0.50325	-1.27253	41535	173	MLXIP	5
GO_REGULATION_OF_PEPTIDASE_ACTIVITY	0.0445184	1	-0.458974	-1.2044	43645	389	MLXIP	5
GO_REGULATION_OF_REPRODUCTIVE_PROCESS	0.016193	1	-0.544323	-1.36009	14539	146	MLXIP	11
GO_WATER_HOMEOSTASIS	0.0314334	1	-0.605638	-1.39124	25104	62	MLXIP	1
GO_POSITIVE_REGULATION_OF_NUCLEOCYTOPLASMIC_TRANSPORT	0.00583336	0.932264	0.568742	1.55938	1205	59	MLXIP	2
GO_NEGATIVE_REGULATION_OF_LYMPHOCYTE_APOPTOTIC_PROCESS	0.0287645	1	-0.69118	-1.44124	20955	31	MLXIP	3
GO_POSITIVE_REGULATION_OF_CYTOKINE_SECRETION	0.00936961	1	-0.577539	-1.41764	8175	117	MLXIP	4
GO_COLUMNAR_CUBOIDAL_EPITHELIAL_CELL_DEVELOPMENT	0.0309764	1	-0.62334	-1.40415	24221	53	MLXIP	5
GO_BLOOD_VESSEL_REMODELING	0.0180846	1	0.604547	1.52354	4607	37	MLXIP	3
GO_DIVALENT_INORGANIC_CATION_HOMEOSTASIS	0.0321568	1	-0.456733	-1.20411	31781	471	MLXIP	13
GO_LEUKOCYTE_ADHESION_TO_VASCULAR_ENDOTHELIAL_CELL	0.0214457	1	-0.702581	-1.46501	15623	31	MLXIP	5
GO_EPITHELIAL_CELL_APOPTOTIC_PROCESS	0.023326	1	-0.574116	-1.37938	19727	93	MLXIP	2
GO_COLUMNAR_CUBOIDAL_EPITHELIAL_CELL_DIFFERENTIATION	0.00637071	0.967703	-0.596333	-1.45091	5483	106	MLXIP	10
GO_OSSIFICATION	0.0320948	1	0.340842	1.14609	741	365	MLXIP	1
GO_REGULATION_OF_B_CELL_ACTIVATION	0.0154081	1	-0.56783	-1.38955	13379	113	MLXIP	9
GO_REGULATION_OF_CYTOSOLIC_CALCIUM_ION_CONCENTRATION	0.0368083	1	-0.471185	-1.22965	35724	328	MLXIP	11
GO_CYTOKINE_SECRETION	0.0348735	1	-0.501915	-1.27932	32406	197	MLXIP	8
GO_MESODERMAL_CELL_DIFFERENTIATION	0.0431426	1	-0.674191	-1.40581	31430	31	MLXIP	2
GO_NEGATIVE_REGULATION_OF_PROTEIN_COMPLEX_DISASSEMBLY	0.0447728	1	-0.580839	-1.35153	36325	69	MLXIP	2
GO_REGULATION_OF_INTRINSIC_APOPTOTIC_SIGNALING_PATHWAY_IN_RESPONSE_TO_DNA_DAMAGE	0.0486508	1	-0.643737	-1.38464	36378	38	MLXIP	1
GO_POSITIVE_REGULATION_OF_RESPONSE_TO_BIOTIC_STIMULUS	0.0149155	1	-0.671115	-1.47417	11372	44	MLXIP	4
GO_PROTEIN_DEPOLYMERIZATION	0.0413484	1	-0.544411	-1.3233	35542	105	MLXIP	2
GO_ACTIVIN_RECEPTOR_SIGNALING_PATHWAY	0.0136528	1	-0.692316	-1.48914	10208	38	MLXIP	4
GO_SUPEROXIDE_ANION_GENERATION	0.044431	1	-0.676998	-1.40417	32231	30	MLXIP	11
GO_COCHLEA_DEVELOPMENT	0.0120878	1	-0.672573	-1.48639	9269	46	MLXIP	2
GO_CELL_JUNCTION_ASSEMBLY	0.0359743	1	0.363702	1.18259	1956	235	MLXIP	1
GO_NEGATIVE_REGULATION_OF_ACTIN_FILAMENT_POLYMERIZATION	0.00665188	0.967703	-0.668269	-1.51262	5228	55	MLXIP	1
GO_POSITIVE_REGULATION_OF_PEPTIDE_SECRETION	0.0297039	1	-0.492056	-1.26901	28204	246	MLXIP	8
GO_ARP2_3_COMPLEX_MEDIATED_ACTIN_NUCLEATION	0.0465448	1	0.575871	1.41862	12354	33	MLXIP	3
GO_POSITIVE_REGULATION_OF_BLOOD_CIRCULATION	0.0410274	1	0.490899	1.34987	8401	60	MLXIP	4
GO_FERTILIZATION	0.0272585	1	-0.523391	-1.31646	24746	160	MLXIP	20
GO_NEURON_FATE_COMMITMENT	0.0240324	1	-0.61528	-1.41339	19193	62	MLXIP	11
GO_CELL_FATE_SPECIFICATION	0.0104717	1	-0.613167	-1.45065	8674	80	MLXIP	11
GO_CEREBRAL_CORTEX_CELL_MIGRATION	0.0426259	1	-0.634941	-1.39005	32390	43	MLXIP	2
GO_CYTOLYSIS	0.00186263	0.623237	-0.770531	-1.6067	1356	31	MLXIP	6
GO_PLATELET_DEGRANULATION	0.0233692	1	-0.552406	-1.35697	20416	118	MLXIP	3
GO_PATTERN_SPECIFICATION_PROCESS	0.00108504	0.623237	-0.512367	-1.34678	1066	415	MLXIP	13
GO_POSITIVE_REGULATION_OF_SECRETION	0.00749406	1	-0.492162	-1.29039	7335	378	MLXIP	6
GO_POSITIVE_REGULATION_OF_B_CELL_ACTIVATION	0.0213394	1	-0.604329	-1.41084	17380	71	MLXIP	4
GO_REGULATION_OF_NEURAL_PRECURSOR_CELL_PROLIFERATION	0.0382115	1	-0.569623	-1.3511	31759	82	MLXIP	2
GO_RESPONSE_TO_ALCOHOL	0.0439319	1	-0.489176	-1.25413	41261	219	MLXIP	5
GO_PROTEIN_INSERTION_INTO_MEMBRANE	0.00119335	0.623237	0.626701	1.70291	252	56	MLXIP	1
GO_REGIONALIZATION	0.000571247	0.498482	-0.537761	-1.40279	553	324	MLXIP	15
GO_MONOAMINE_TRANSPORT	0.0133906	1	-0.607766	-1.43581	11070	79	MLXIP	5
GO_RETINA_MORPHOGENESIS_IN_CAMERA_TYPE_EYE	0.0423958	1	-0.622222	-1.38331	32704	48	MLXIP	2
GO_MALE_SEX_DIFFERENTIATION	0.0425281	1	-0.513422	-1.28793	38429	154	MLXIP	7
GO_NEURON_PROJECTION_TERMINUS	0.0228628	1	-0.546032	-1.35051	20187	128	MLXIP	9
GO_CLATHRIN_COATED_VESICLE	0.0392163	1	-0.50751	-1.2833	35926	173	MLXIP	1
GO_CONTRACTILE_FIBER	0.0177137	1	-0.510115	-1.30904	16665	223	MLXIP	4
GO_SIDE_OF_MEMBRANE	0.022379	1	-0.46296	-1.22057	22118	472	MLXIP	12
GO_NUCLEAR_MATRIX	0.0412753	1	0.423648	1.26765	5698	107	MLXIP	1
GO_A_BAND	0.0193611	1	-0.674256	-1.461	14571	40	MLXIP	6
GO_EXTERNAL_SIDE_OF_PLASMA_MEMBRANE	0.0312549	1	-0.481098	-1.24986	30084	291	MLXIP	14
GO_TRANSPORT_VESICLE_MEMBRANE	0.0202107	1	-0.515176	-1.31353	18790	198	MLXIP	2
GO_OXIDOREDUCTASE_ACTIVITY_ACTING_ON_THE_ALDEHYDE_OR_OXO_GROUP_OF_DONORS_NAD_OR_NADP_AS_ACCEPTOR	0.00517666	0.932264	0.660375	1.65547	1331	36	MLXIP	1
GO_SERINE_HYDROLASE_ACTIVITY	0.0258307	1	-0.523812	-1.31869	23488	162	MLXIP	10
GO_ENDONUCLEASE_ACTIVITY_ACTIVE_WITH_EITHER_RIBO_OR_DEOXYRIBONUCLEIC_ACIDS_AND_PRODUCING_5_PHOSPHOMONOESTERS	0.00308741	0.787264	0.663543	1.68961	770	39	MLXIP	1
GO_STEROID_HORMONE_RECEPTOR_ACTIVITY	0.0171315	1	-0.640339	-1.4494	13466	55	MLXIP	4
GO_SCAVENGER_RECEPTOR_ACTIVITY	0.0359112	1	-0.621983	-1.39416	27935	51	MLXIP	6
GO_TRANSCRIPTION_COFACTOR_BINDING	0.0223235	1	-0.666225	-1.44863	16854	41	MLXIP	2
GO_ENDODEOXYRIBONUCLEASE_ACTIVITY	0.0098709	1	0.621296	1.58203	2464	39	MLXIP	1
GO_PHOSPHATIDYLINOSITOL_3_PHOSPHATE_BINDING	0.0446753	1	-0.650923	-1.39464	33291	37	MLXIP	3
GO_OXIDOREDUCTASE_ACTIVITY_ACTING_ON_THE_ALDEHYDE_OR_OXO_GROUP_OF_DONORS	0.00170337	0.623237	0.663877	1.72195	408	43	MLXIP	2
GO_PHOSPHOLIPASE_ACTIVITY	0.0498278	1	-0.550166	-1.31894	42006	91	MLXIP	8
GO_CYSTEINE_TYPE_ENDOPEPTIDASE_INHIBITOR_ACTIVITY	0.038924	1	-0.623391	-1.38977	30107	49	MLXIP	3
GO_CYSTEINE_TYPE_ENDOPEPTIDASE_REGULATOR_ACTIVITY_INVOLVED_IN_APOPTOTIC_PROCESS	0.0220833	1	-0.675912	-1.45385	16512	38	MLXIP	4
GO_RECEPTOR_RECYCLING	0.0341998	1	0.6096	1.4734	9389	30	MLXIP	2
GO_CELLULAR_BIOGENIC_AMINE_METABOLIC_PROCESS	0.0416564	1	-0.613808	-1.37925	32487	52	MLXIP	3
GO_REGULATION_OF_GLUCOSE_TRANSMEMBRANE_TRANSPORT	0.025612	1	0.487209	1.3762	4750	71	MLXIP	3
GO_ANTIBIOTIC_METABOLIC_PROCESS	0.0163231	1	-0.594021	-1.41436	13635	85	MLXIP	5
GO_ACTIN_FILAMENT_DEPOLYMERIZATION	0.00329399	0.787264	-0.692704	-1.55654	2568	52	MLXIP	1
GO_VIRAL_RNA_GENOME_REPLICATION	0.00167485	0.623237	-0.777451	-1.61252	1214	30	MLXIP	1
GO_CAMERA_TYPE_EYE_DEVELOPMENT	0.0445638	1	-0.473482	-1.22958	42862	288	MLXIP	3
GO_RESPONSE_TO_MORPHINE	0.00585103	0.932264	-0.739003	-1.54864	4279	32	MLXIP	6
GO_SMOOTH_MUSCLE_CELL_PROLIFERATION	0.0247407	1	-0.543199	-1.34436	21868	129	MLXIP	2
GO_CATECHOLAMINE_SECRETION	0.0157742	1	-0.642937	-1.45528	12399	55	MLXIP	4
GO_REGULATION_OF_LYMPHOCYTE_ACTIVATION	0.0336481	1	-0.464002	-1.21802	33007	394	MLXIP	10
GO_NEURON_CELLULAR_HOMEOSTASIS	0.00574152	0.932264	-0.732153	-1.5488	4232	34	MLXIP	4
GO_RESPONSE_TO_ANESTHETIC	0.0344984	1	-0.592302	-1.3759	27932	68	MLXIP	5
GO_ENDOTHELIAL_CELL_APOPTOTIC_PROCESS	0.0197411	1	-0.644104	-1.44375	15356	51	MLXIP	4
GO_REGULATION_OF_PROTEIN_DEPOLYMERIZATION	0.0360008	1	-0.574121	-1.35828	29823	80	MLXIP	2
GO_INTEGRAL_COMPONENT_OF_SYNAPTIC_VESICLE_MEMBRANE	0.0411989	1	-0.668495	-1.40769	30262	33	MLXIP	5
GO_SPECIFIC_GRANULE_LUMEN	0.0341107	1	-0.613685	-1.39219	26878	56	MLXIP	4
GO_TERTIARY_GRANULE	0.0142423	1	-0.543431	-1.36254	12858	153	MLXIP	8
GO_INTRINSIC_COMPONENT_OF_SYNAPTIC_VESICLE_MEMBRANE	0.0379206	1	-0.629269	-1.39495	29170	47	MLXIP	3
GO_DISTAL_AXON	0.0381036	1	-0.480607	-1.24487	36471	271	MLXIP	3
GO_TERTIARY_GRANULE_LUMEN	0.0145504	1	-0.654247	-1.46648	11318	51	MLXIP	5
GO_POTASSIUM_ION_TRANSPORT	0.00255285	0.577569	-0.548353	-1.30504	2550	221	POLR2A	7
GO_SINGLE_FERTILIZATION	0.039995	1	-0.533854	-1.25297	39706	128	POLR2A	14
GO_EXCRETION	0.0269659	1	-0.597585	-1.34956	25844	62	POLR2A	6
GO_REGULATION_OF_LEUKOCYTE_PROLIFERATION	0.0396592	1	-0.507517	-1.20654	39619	209	POLR2A	5
GO_GLUTAMATE_SECRETION	0.00775347	0.741232	-0.665709	-1.45635	7195	43	POLR2A	4
GO_POSITIVE_REGULATION_OF_PHOSPHOLIPASE_ACTIVITY	0.00142943	0.528682	-0.67442	-1.50884	1356	55	POLR2A	4
GO_NEURON_RECOGNITION	0.0183542	0.986374	-0.634157	-1.39916	17177	47	POLR2A	2
GO_AXIS_SPECIFICATION	0.00521155	0.72102	-0.619056	-1.41752	5064	76	POLR2A	2
GO_REGULATION_OF_ALPHA_BETA_T_CELL_ACTIVATION	0.0418394	1	-0.557191	-1.28669	40991	88	POLR2A	8
GO_SODIUM_ION_TRANSMEMBRANE_TRANSPORT	0.00361044	0.67114	-0.577989	-1.35854	3587	134	POLR2A	2
GO_NEGATIVE_REGULATION_OF_CELLULAR_RESPONSE_TO_INSULIN_STIMULUS	0.0163268	0.967196	-0.674211	-1.43388	14734	33	POLR2A	1
GO_REGULATION_OF_NEUROTRANSMITTER_SECRETION	0.0485419	1	-0.54228	-1.26198	47887	103	POLR2A	6
GO_INORGANIC_ANION_TRANSPORT	0.0439994	1	-0.518192	-1.2248	43866	162	POLR2A	8
GO_MONOVALENT_INORGANIC_CATION_TRANSPORT	0.012542	0.874284	-0.488914	-1.17652	12541	481	POLR2A	14
GO_MULTICELLULAR_ORGANISMAL_MOVEMENT	0.0216129	1	-0.618112	-1.37861	20451	53	POLR2A	3
GO_NEURAL_RETINA_DEVELOPMENT	0.0187398	0.986374	-0.60923	-1.37422	17939	61	POLR2A	6
GO_MITOTIC_SISTER_CHROMATID_SEGREGATION	0.0486296	1	-0.520624	-1.22744	48420	148	POLR2A	2
GO_SKELETAL_MUSCLE_CONTRACTION	0.0376582	1	-0.624809	-1.36043	34791	41	POLR2A	2
GO_INTERLEUKIN_1_PRODUCTION	0.0417534	1	-0.558975	-1.28918	40860	86	POLR2A	2
GO_REGULATION_OF_EXTRACELLULAR_MATRIX_ORGANIZATION	0.0371834	1	-0.632745	-1.36684	34073	38	POLR2A	1
GO_REGULATION_OF_MEMBRANE_POTENTIAL	0.00599803	0.726311	-0.504361	-1.21137	5997	408	POLR2A	9
GO_SPECIFICATION_OF_SYMMETRY	0.0446424	1	-0.534453	-1.25197	44263	121	POLR2A	2
GO_POSITIVE_REGULATION_OF_CELL_MATRIX_ADHESION	0.0341441	1	-0.611277	-1.35388	32081	49	POLR2A	1
GO_CELLULAR_EXTRAVASATION	0.0338661	1	-0.60273	-1.34642	32098	54	POLR2A	4
GO_REGULATION_OF_MYELOID_CELL_DIFFERENTIATION	0.0365784	1	-0.503747	-1.20015	36558	234	POLR2A	2
GO_PROXIMAL_DISTAL_PATTERN_FORMATION	0.0186361	0.986374	-0.673518	-1.42731	16763	32	POLR2A	12
GO_AXONEMAL_DYNEIN_COMPLEX_ASSEMBLY	0.0257975	1	-0.67049	-1.40972	23031	30	POLR2A	1
GO_MAST_CELL_ACTIVATION	0.0164764	0.967196	-0.617271	-1.38695	15708	58	POLR2A	5
GO_EYE_PHOTORECEPTOR_CELL_DIFFERENTIATION	0.00643142	0.726311	-0.670232	-1.46625	5968	43	POLR2A	1
GO_DNA_MODIFICATION	0.0140365	0.928378	-0.568817	-1.32693	13873	109	POLR2A	2
GO_EATING_BEHAVIOR	0.0426047	1	-0.648715	-1.36942	38181	31	POLR2A	2
GO_REGULATION_OF_GLIAL_CELL_PROLIFERATION	0.016856	0.97202	0.537739	1.55625	1806	30	POLR2A	2
GO_CHLORIDE_TRANSPORT	0.0283094	1	-0.556632	-1.29538	27927	103	POLR2A	6
GO_CELL_MATURATION	0.0299111	1	-0.525963	-1.24375	29827	165	POLR2A	8
GO_ANTERIOR_POSTERIOR_PATTERN_SPECIFICATION	0.0424328	1	-0.509034	-1.20867	42376	197	POLR2A	15
GO_REGULATION_OF_POSTSYNAPTIC_MEMBRANE_POTENTIAL	0.00704247	0.736379	-0.566563	-1.33204	6999	135	POLR2A	5
GO_SISTER_CHROMATID_SEGREGATION	0.0477314	1	-0.51116	-1.21117	47635	179	POLR2A	4
GO_REGULATION_OF_PHOSPHOLIPASE_ACTIVITY	0.00473932	0.720808	-0.635372	-1.4399	4557	65	POLR2A	4
GO_REGULATION_OF_MAST_CELL_ACTIVATION	0.0244628	1	-0.641668	-1.39351	22538	40	POLR2A	4
GO_POSTSYNAPTIC_MEMBRANE_ORGANIZATION	0.0214389	1	0.475072	1.46036	1685	40	POLR2A	2
GO_REGULATION_OF_LIPASE_ACTIVITY	0.0117837	0.874284	-0.589359	-1.36098	11544	88	POLR2A	5
GO_ANION_HOMEOSTASIS	0.033063	1	-0.60511	-1.34961	31286	53	POLR2A	4
GO_CARDIAC_MUSCLE_TISSUE_MORPHOGENESIS	0.0319332	1	-0.586129	-1.33112	30775	67	POLR2A	3
GO_PHOTORECEPTOR_CELL_DEVELOPMENT	0.0141504	0.928378	-0.650311	-1.42267	13132	43	POLR2A	3
GO_REGULATION_OF_REPRODUCTIVE_PROCESS	0.0105211	0.842375	-0.554113	-1.3059	10472	146	POLR2A	11
GO_REGULATION_OF_REGULATED_SECRETORY_PATHWAY	0.0105652	0.842375	-0.551837	-1.30181	10522	151	POLR2A	3
GO_FATTY_ACID_DERIVATIVE_TRANSPORT	0.03173	1	-0.62841	-1.37158	29381	42	POLR2A	2
GO_LONG_TERM_MEMORY	0.03918	1	-0.645375	-1.37255	35359	33	POLR2A	1
GO_REGULATION_OF_CALCIUM_ION_DEPENDENT_EXOCYTOSIS	0.0269488	1	-0.555247	-1.29428	26619	107	POLR2A	3
GO_CELLULAR_PROCESS_INVOLVED_IN_REPRODUCTION_IN_MULTICELLULAR_ORGANISM	0.0108255	0.842375	-0.507998	-1.21641	10824	324	POLR2A	9
GO_CALCIUM_ION_REGULATED_EXOCYTOSIS	0.0473737	1	-0.521706	-1.22976	47163	147	POLR2A	3
GO_SODIUM_ION_HOMEOSTASIS	0.0200576	1	-0.633711	-1.39548	18737	46	POLR2A	7
GO_MICROTUBULE_BUNDLE_FORMATION	0.00538718	0.72102	-0.606526	-1.39972	5274	87	POLR2A	1
GO_NATURAL_KILLER_CELL_ACTIVATION	0.0457032	1	-0.573811	-1.30455	44094	68	POLR2A	2
GO_LEUKOCYTE_ADHESION_TO_VASCULAR_ENDOTHELIAL_CELL	0.0418649	1	-0.649401	-1.37086	37518	31	POLR2A	5
GO_DRUG_TRANSPORT	0.0455219	1	-0.507266	-1.2046	45462	198	POLR2A	8
GO_ACIDIC_AMINO_ACID_TRANSPORT	0.0199628	1	-0.603237	-1.36555	19177	64	POLR2A	2
GO_OLFACTORY_LOBE_DEVELOPMENT	0.0195055	1	-0.672073	-1.42425	17545	32	POLR2A	2
GO_GRANULOCYTE_DIFFERENTIATION	0.0401994	1	-0.654497	-1.3761	35889	30	POLR2A	4
GO_PHOTORECEPTOR_CELL_DIFFERENTIATION	0.0043096	0.712872	-0.646914	-1.45554	4114	59	POLR2A	3
GO_MEGAKARYOCYTE_DIFFERENTIATION	0.0456768	1	-0.550851	-1.27563	44858	93	POLR2A	1
GO_DNA_METHYLATION_OR_DEMETHYLATION	0.0150708	0.951452	-0.584541	-1.34898	14756	87	POLR2A	5
GO_HAIR_CELL_DIFFERENTIATION	0.025352	1	-0.648296	-1.39662	23171	37	POLR2A	2
GO_SUPEROXIDE_ANION_GENERATION	0.0112287	0.853893	-0.695887	-1.46312	10024	30	POLR2A	11
GO_ENERGY_HOMEOSTASIS	0.0479089	1	0.465581	1.38416	4524	34	POLR2A	1
GO_POSITIVE_REGULATION_OF_CYTOKINE_BIOSYNTHETIC_PROCESS	0.0224248	1	-0.610551	-1.3699	21348	57	POLR2A	4
GO_POSITIVE_REGULATION_OF_IMMUNE_EFFECTOR_PROCESS	0.0396481	1	-0.510499	-1.21215	39595	197	POLR2A	13
GO_ANTERIOR_POSTERIOR_AXIS_SPECIFICATION	0.0153767	0.952783	-0.645501	-1.41531	14302	44	POLR2A	4
GO_ODONTOGENESIS_OF_DENTIN_CONTAINING_TOOTH	0.0291414	1	-0.570767	-1.31473	28482	84	POLR2A	1
GO_POSITIVE_REGULATION_OF_LIPASE_ACTIVITY	0.0033018	0.649871	-0.644151	-1.45817	3171	64	POLR2A	5
GO_FERTILIZATION	0.0105351	0.842375	-0.548061	-1.29501	10501	160	POLR2A	20
GO_NEURON_FATE_COMMITMENT	0.0351564	1	-0.589753	-1.33187	33694	62	POLR2A	11
GO_NEGATIVE_REGULATION_OF_OSSIFICATION	0.0374892	1	-0.580099	-1.31885	36169	68	POLR2A	1
GO_AXONEME_ASSEMBLY	0.00324764	0.649871	-0.652363	-1.4678	3100	59	POLR2A	1
GO_EYE_PHOTORECEPTOR_CELL_DEVELOPMENT	0.00772281	0.741232	-0.698514	-1.48028	6946	32	POLR2A	2
GO_GENITALIA_DEVELOPMENT	0.00236609	0.577569	-0.694367	-1.51554	2190	42	POLR2A	3
GO_PATTERN_SPECIFICATION_PROCESS	0.0417282	1	-0.478136	-1.14863	41727	415	POLR2A	13
GO_SODIUM_ION_TRANSPORT	0.0497996	1	-0.50229	-1.19433	49751	211	POLR2A	6
GO_PURINERGIC_RECEPTOR_SIGNALING_PATHWAY	0.0125375	0.874284	-0.685153	-1.45197	11277	32	POLR2A	4
GO_INNER_EAR_RECEPTOR_CELL_DEVELOPMENT	0.0237042	1	-0.647778	-1.39931	21721	38	POLR2A	2
GO_LENS_DEVELOPMENT_IN_CAMERA_TYPE_EYE	0.0145572	0.936702	-0.60627	-1.37835	14044	68	POLR2A	2
GO_REGULATION_OF_OSSIFICATION	0.0477402	1	-0.511462	-1.21174	47642	178	POLR2A	2
GO_EYE_MORPHOGENESIS	0.0206724	1	-0.543211	-1.2789	20565	141	POLR2A	2
GO_MULTIVESICULAR_BODY	0.029391	1	-0.633219	-1.37874	27153	41	POLR2A	3
GO_IMMUNOLOGICAL_SYNAPSE	0.00413295	0.712872	-0.710056	-1.51011	3729	33	POLR2A	3
GO_CYTOPLASMIC_SIDE_OF_MEMBRANE	0.00932978	0.821512	-0.546523	-1.29317	9305	169	POLR2A	2
GO_NEURON_PROJECTION_TERMINUS	0.0376834	1	-0.535279	-1.25631	37411	128	POLR2A	9
GO_PROTEIN_COMPLEX_INVOLVED_IN_CELL_ADHESION	0.0351358	1	-0.643204	-1.37722	31921	35	POLR2A	3
GO_POTASSIUM_CHANNEL_COMPLEX	0.0368074	1	-0.554759	-1.28674	36201	96	POLR2A	11
GO_MYELIN_SHEATH	0.0277272	1	-0.616092	-1.36702	26098	50	POLR2A	2
GO_TRANSPORTER_COMPLEX	0.0260933	1	-0.49481	-1.18498	26091	327	POLR2A	18
GO_SIDE_OF_MEMBRANE	6.7000134000268e-05	0.119341	-0.535844	-1.28917	66	472	POLR2A	12
GO_RECEPTOR_COMPLEX	0.0356562	1	-0.482849	-1.15904	35655	390	POLR2A	10
GO_EXTRINSIC_COMPONENT_OF_CYTOPLASMIC_SIDE_OF_PLASMA_MEMBRANE	0.032144	1	-0.566451	-1.30643	31456	86	POLR2A	1
GO_AUTOPHAGOSOME_MEMBRANE	0.0254923	1	-0.667216	-1.40847	22845	31	POLR2A	3
[truncated: 3,145 more rows]
