# Supplementary material for: Developmental convergence and divergence in human stem cell models of autism
Source: Nature. 2026 Jan 29;651(8106):707–19. doi: 10.1038/s41586-025-10047-5 (PMC12999519; doi:10.1038/s41586-025-10047-5)
Supplement: Supplementary file 3 — Supplementary Tables 1–15. [file 41586_2025_10047_MOESM3_ESM.zip › Supp_table_14_-_gRNA_sequences.xlsx]

## Sheet: Sheet1
Target_Gene Symbol	sgRNA_seq	sgRNA_Context_Sequence	PAM_Sequence	5_overlap	3_overlap	G	F_oligo	R_olig
RBBP5	CGGCAACAACACCTTCTCCC	GCTCCGGCAACAACACCTTCTCCCCGGCCG	CGG	ATCTTGTGGAAAGGACGAAACACC	GTTTAAGAGCTATGCTGGAAACAGCATAGCAAGT	G	ATCTTGTGGAAAGGACGAAACACCGCGGCAACAACACCTTCTCCCGTTTAAGAGCTATGCTGGAAACAGCATAGCAAGT	ACTTGCTATGCTGTTTCCAGCATAGCTCTTAAACGGGAGAAGGTGTTGTTGCCGCGGTGTTTCGTCCTTTCCACAAGAT
RBBP5	AGCAACTTGCGTCTAAGTGG	CTTCAGCAACTTGCGTCTAAGTGGTGGACG	TGG	ATCTTGTGGAAAGGACGAAACACC	GTTTAAGAGCTATGCTGGAAACAGCATAGCAAGT	G	ATCTTGTGGAAAGGACGAAACACCGAGCAACTTGCGTCTAAGTGGGTTTAAGAGCTATGCTGGAAACAGCATAGCAAGT	ACTTGCTATGCTGTTTCCAGCATAGCTCTTAAACCCACTTAGACGCAAGTTGCTCGGTGTTTCGTCCTTTCCACAAGAT
RBBP5	TAGACGCAAGTTGCTGAAGC	CACTTAGACGCAAGTTGCTGAAGCCGGCCG	CGG	ATCTTGTGGAAAGGACGAAACACC	GTTTAAGAGCTATGCTGGAAACAGCATAGCAAGT	G	ATCTTGTGGAAAGGACGAAACACCGTAGACGCAAGTTGCTGAAGCGTTTAAGAGCTATGCTGGAAACAGCATAGCAAGT	ACTTGCTATGCTGTTTCCAGCATAGCTCTTAAACGCTTCAGCAACTTGCGTCTACGGTGTTTCGTCCTTTCCACAAGAT
POLR2A	AGAAGAAGGCGGCTCCCGGA	TTGGAGAAGAAGGCGGCTCCCGGAAGGGGG	AGG	ATCTTGTGGAAAGGACGAAACACC	GTTTAAGAGCTATGCTGGAAACAGCATAGCAAGT	G	ATCTTGTGGAAAGGACGAAACACCGAGAAGAAGGCGGCTCCCGGAGTTTAAGAGCTATGCTGGAAACAGCATAGCAAGT	ACTTGCTATGCTGTTTCCAGCATAGCTCTTAAACTCCGGGAGCCGCCTTCTTCTCGGTGTTTCGTCCTTTCCACAAGAT
POLR2A	GGGACGGTTGGAGAAGAAGG	GGCCGGGACGGTTGGAGAAGAAGGCGGCTC	CGG	ATCTTGTGGAAAGGACGAAACACC	GTTTAAGAGCTATGCTGGAAACAGCATAGCAAGT	G	ATCTTGTGGAAAGGACGAAACACCGGGGACGGTTGGAGAAGAAGGGTTTAAGAGCTATGCTGGAAACAGCATAGCAAGT	ACTTGCTATGCTGTTTCCAGCATAGCTCTTAAACCCTTCTTCTCCAACCGTCCCCGGTGTTTCGTCCTTTCCACAAGAT
POLR2A	AGAAGGCGGCTCCCGGAAGG	GAGAAGAAGGCGGCTCCCGGAAGGGGGAGA	GGG	ATCTTGTGGAAAGGACGAAACACC	GTTTAAGAGCTATGCTGGAAACAGCATAGCAAGT	G	ATCTTGTGGAAAGGACGAAACACCGAGAAGGCGGCTCCCGGAAGGGTTTAAGAGCTATGCTGGAAACAGCATAGCAAGT	ACTTGCTATGCTGTTTCCAGCATAGCTCTTAAACCCTTCCGGGAGCCGCCTTCTCGGTGTTTCGTCCTTTCCACAAGAT
HCFC1	TACGGCAGAAGAAGCGGTAA	ACTGTACGGCAGAAGAAGCGGTAACGGCAG	CGG	ATCTTGTGGAAAGGACGAAACACC	GTTTAAGAGCTATGCTGGAAACAGCATAGCAAGT	G	ATCTTGTGGAAAGGACGAAACACCGTACGGCAGAAGAAGCGGTAAGTTTAAGAGCTATGCTGGAAACAGCATAGCAAGT	ACTTGCTATGCTGTTTCCAGCATAGCTCTTAAACTTACCGCTTCTTCTGCCGTACGGTGTTTCGTCCTTTCCACAAGAT
HCFC1	GCAGAAGAAGCGGTAACGGC	3_overlap	AGG	ATCTTGTGGAAAGGACGAAACACC	GTTTAAGAGCTATGCTGGAAACAGCATAGCAAGT	G	ATCTTGTGGAAAGGACGAAACACCGGCAGAAGAAGCGGTAACGGCGTTTAAGAGCTATGCTGGAAACAGCATAGCAAGT	ACTTGCTATGCTGTTTCCAGCATAGCTCTTAAACGCCGTTACCGCTTCTTCTGCCGGTGTTTCGTCCTTTCCACAAGAT
HCFC1	CAGAAGAAGCGGTAACGGCA	ACGGCAGAAGAAGCGGTAACGGCAGGGCGC	GGG	ATCTTGTGGAAAGGACGAAACACC	GTTTAAGAGCTATGCTGGAAACAGCATAGCAAGT	G	ATCTTGTGGAAAGGACGAAACACCGCAGAAGAAGCGGTAACGGCAGTTTAAGAGCTATGCTGGAAACAGCATAGCAAGT	ACTTGCTATGCTGTTTCCAGCATAGCTCTTAAACTGCCGTTACCGCTTCTTCTGCGGTGTTTCGTCCTTTCCACAAGAT
ETV6	CCTTTCAGTTTCTCTCTTCC	TCTGCCTTTCAGTTTCTCTCTTCCAGGAAG	AGG	ATCTTGTGGAAAGGACGAAACACC	GTTTAAGAGCTATGCTGGAAACAGCATAGCAAGT	G	ATCTTGTGGAAAGGACGAAACACCGCCTTTCAGTTTCTCTCTTCCGTTTAAGAGCTATGCTGGAAACAGCATAGCAAGT	ACTTGCTATGCTGTTTCCAGCATAGCTCTTAAACGGAAGAGAGAAACTGAAAGGCGGTGTTTCGTCCTTTCCACAAGAT
ETV6	GGAAAACATTCGAGAGAGCG	GGAAGGAAAACATTCGAGAGAGCGAGGGAG	AGG	ATCTTGTGGAAAGGACGAAACACC	GTTTAAGAGCTATGCTGGAAACAGCATAGCAAGT	G	ATCTTGTGGAAAGGACGAAACACCGGGAAAACATTCGAGAGAGCGGTTTAAGAGCTATGCTGGAAACAGCATAGCAAGT	ACTTGCTATGCTGTTTCCAGCATAGCTCTTAAACCGCTCTCTCGAATGTTTTCCCGGTGTTTCGTCCTTTCCACAAGAT
ETV6	CCTGGAAGAGAGAAACTGAA	CCTTCCTGGAAGAGAGAAACTGAAAGGCAG	AGG	ATCTTGTGGAAAGGACGAAACACC	GTTTAAGAGCTATGCTGGAAACAGCATAGCAAGT	G	ATCTTGTGGAAAGGACGAAACACCGCCTGGAAGAGAGAAACTGAAGTTTAAGAGCTATGCTGGAAACAGCATAGCAAGT	ACTTGCTATGCTGTTTCCAGCATAGCTCTTAAACTTCAGTTTCTCTCTTCCAGGCGGTGTTTCGTCCTTTCCACAAGAT
ETV5	GCGGTTCACCGTCTTCGGAG	CGGAGCGGTTCACCGTCTTCGGAGCGGTTC	CGG	ATCTTGTGGAAAGGACGAAACACC	GTTTAAGAGCTATGCTGGAAACAGCATAGCAAGT	G	ATCTTGTGGAAAGGACGAAACACCGGCGGTTCACCGTCTTCGGAGGTTTAAGAGCTATGCTGGAAACAGCATAGCAAGT	ACTTGCTATGCTGTTTCCAGCATAGCTCTTAAACCTCCGAAGACGGTGAACCGCCGGTGTTTCGTCCTTTCCACAAGAT
ETV5	GGGCCGAACCGCTCCGAAGA	GGCTGGGCCGAACCGCTCCGAAGACGGTGA	CGG	ATCTTGTGGAAAGGACGAAACACC	GTTTAAGAGCTATGCTGGAAACAGCATAGCAAGT	G	ATCTTGTGGAAAGGACGAAACACCGGGGCCGAACCGCTCCGAAGAGTTTAAGAGCTATGCTGGAAACAGCATAGCAAGT	ACTTGCTATGCTGTTTCCAGCATAGCTCTTAAACTCTTCGGAGCGGTTCGGCCCCGGTGTTTCGTCCTTTCCACAAGAT
ETV5	TTCGGCCCAGCCTTTCGCCC	GCGGTTCGGCCCAGCCTTTCGCCCAGGCGC	AGG	ATCTTGTGGAAAGGACGAAACACC	GTTTAAGAGCTATGCTGGAAACAGCATAGCAAGT	G	ATCTTGTGGAAAGGACGAAACACCGTTCGGCCCAGCCTTTCGCCCGTTTAAGAGCTATGCTGGAAACAGCATAGCAAGT	ACTTGCTATGCTGTTTCCAGCATAGCTCTTAAACGGGCGAAAGGCTGGGCCGAACGGTGTTTCGTCCTTTCCACAAGAT
EP300	AGCTCCGAGAGACCTCGGCT	GCGGAGCTCCGAGAGACCTCGGCTGGGCAG	GGG	ATCTTGTGGAAAGGACGAAACACC	GTTTAAGAGCTATGCTGGAAACAGCATAGCAAGT	G	ATCTTGTGGAAAGGACGAAACACCGAGCTCCGAGAGACCTCGGCTGTTTAAGAGCTATGCTGGAAACAGCATAGCAAGT	ACTTGCTATGCTGTTTCCAGCATAGCTCTTAAACAGCCGAGGTCTCTCGGAGCTCGGTGTTTCGTCCTTTCCACAAGAT
EP300	GGCGGAGCTCCGAGAGACCT	CGGCGGCGGAGCTCCGAGAGACCTCGGCTG	CGG	ATCTTGTGGAAAGGACGAAACACC	GTTTAAGAGCTATGCTGGAAACAGCATAGCAAGT	G	ATCTTGTGGAAAGGACGAAACACCGGGCGGAGCTCCGAGAGACCTGTTTAAGAGCTATGCTGGAAACAGCATAGCAAGT	ACTTGCTATGCTGTTTCCAGCATAGCTCTTAAACAGGTCTCTCGGAGCTCCGCCCGGTGTTTCGTCCTTTCCACAAGAT
EP300	GAGGAGGAAGAGGTTGATGG	CGCCGAGGAGGAAGAGGTTGATGGCGGCGG	CGG	ATCTTGTGGAAAGGACGAAACACC	GTTTAAGAGCTATGCTGGAAACAGCATAGCAAGT	G	ATCTTGTGGAAAGGACGAAACACCGGAGGAGGAAGAGGTTGATGGGTTTAAGAGCTATGCTGGAAACAGCATAGCAAGT	ACTTGCTATGCTGTTTCCAGCATAGCTCTTAAACCCATCAACCTCTTCCTCCTCCGGTGTTTCGTCCTTTCCACAAGAT
ZNF362	GAAGTGAACAGCAGGCGACC	CCCAGAAGTGAACAGCAGGCGACCCGGAAG	CGG	ATCTTGTGGAAAGGACGAAACACC	GTTTAAGAGCTATGCTGGAAACAGCATAGCAAGT	G	ATCTTGTGGAAAGGACGAAACACCGGAAGTGAACAGCAGGCGACCGTTTAAGAGCTATGCTGGAAACAGCATAGCAAGT	ACTTGCTATGCTGTTTCCAGCATAGCTCTTAAACGGTCGCCTGCTGTTCACTTCCGGTGTTTCGTCCTTTCCACAAGAT
ZNF362	GCTCCGGCTCTGGCTCGCTG	TCGGGCTCCGGCTCTGGCTCGCTGCGGAGC	CGG	ATCTTGTGGAAAGGACGAAACACC	GTTTAAGAGCTATGCTGGAAACAGCATAGCAAGT	G	ATCTTGTGGAAAGGACGAAACACCGGCTCCGGCTCTGGCTCGCTGGTTTAAGAGCTATGCTGGAAACAGCATAGCAAGT	ACTTGCTATGCTGTTTCCAGCATAGCTCTTAAACCAGCGAGCCAGAGCCGGAGCCGGTGTTTCGTCCTTTCCACAAGAT
ZNF362	GCTCCGCAGCGAGCCAGAGC	CGCGGCTCCGCAGCGAGCCAGAGCCGGAGC	CGG	ATCTTGTGGAAAGGACGAAACACC	GTTTAAGAGCTATGCTGGAAACAGCATAGCAAGT	G	ATCTTGTGGAAAGGACGAAACACCGGCTCCGCAGCGAGCCAGAGCGTTTAAGAGCTATGCTGGAAACAGCATAGCAAGT	ACTTGCTATGCTGTTTCCAGCATAGCTCTTAAACGCTCTGGCTCGCTGCGGAGCCGGTGTTTCGTCCTTTCCACAAGAT
RFX1	GTCGTGGCGACCAAGCAACC	GGTAGTCGTGGCGACCAAGCAACCCGGCAA	CGG	ATCTTGTGGAAAGGACGAAACACC	GTTTAAGAGCTATGCTGGAAACAGCATAGCAAGT	G	ATCTTGTGGAAAGGACGAAACACCGGTCGTGGCGACCAAGCAACCGTTTAAGAGCTATGCTGGAAACAGCATAGCAAGT	ACTTGCTATGCTGTTTCCAGCATAGCTCTTAAACGGTTGCTTGGTCGCCACGACCGGTGTTTCGTCCTTTCCACAAGAT
RFX1	CTTGGTCGCCACGACTACCG	GTTGCTTGGTCGCCACGACTACCGTGGCTA	TGG	ATCTTGTGGAAAGGACGAAACACC	GTTTAAGAGCTATGCTGGAAACAGCATAGCAAGT	G	ATCTTGTGGAAAGGACGAAACACCGCTTGGTCGCCACGACTACCGGTTTAAGAGCTATGCTGGAAACAGCATAGCAAGT	ACTTGCTATGCTGTTTCCAGCATAGCTCTTAAACCGGTAGTCGTGGCGACCAAGCGGTGTTTCGTCCTTTCCACAAGAT
RFX1	AAACGGAGGCGCCATAGCCA	AGGGAAACGGAGGCGCCATAGCCACGGTAG	CGG	ATCTTGTGGAAAGGACGAAACACC	GTTTAAGAGCTATGCTGGAAACAGCATAGCAAGT	G	ATCTTGTGGAAAGGACGAAACACCGAAACGGAGGCGCCATAGCCAGTTTAAGAGCTATGCTGGAAACAGCATAGCAAGT	ACTTGCTATGCTGTTTCCAGCATAGCTCTTAAACTGGCTATGGCGCCTCCGTTTCGGTGTTTCGTCCTTTCCACAAGAT
RFX7	CGGGGCTGGCAGGGCAGCGG	CCTCCGGGGCTGGCAGGGCAGCGGCGGCCG	CGG	ATCTTGTGGAAAGGACGAAACACC	GTTTAAGAGCTATGCTGGAAACAGCATAGCAAGT	G	ATCTTGTGGAAAGGACGAAACACCGCGGGGCTGGCAGGGCAGCGGGTTTAAGAGCTATGCTGGAAACAGCATAGCAAGT	ACTTGCTATGCTGTTTCCAGCATAGCTCTTAAACCCGCTGCCCTGCCAGCCCCGCGGTGTTTCGTCCTTTCCACAAGAT
RFX7	CTCCGGGGCTGGCAGGGCAG	CTGCCTCCGGGGCTGGCAGGGCAGCGGCGG	CGG	ATCTTGTGGAAAGGACGAAACACC	GTTTAAGAGCTATGCTGGAAACAGCATAGCAAGT	G	ATCTTGTGGAAAGGACGAAACACCGCTCCGGGGCTGGCAGGGCAGGTTTAAGAGCTATGCTGGAAACAGCATAGCAAGT	ACTTGCTATGCTGTTTCCAGCATAGCTCTTAAACCTGCCCTGCCAGCCCCGGAGCGGTGTTTCGTCCTTTCCACAAGAT
RFX7	GCGGGGCCGGGAGCGAGCGG	GGCGGCGGGGCCGGGAGCGAGCGGCGGCGG	CGG	ATCTTGTGGAAAGGACGAAACACC	GTTTAAGAGCTATGCTGGAAACAGCATAGCAAGT	G	ATCTTGTGGAAAGGACGAAACACCGGCGGGGCCGGGAGCGAGCGGGTTTAAGAGCTATGCTGGAAACAGCATAGCAAGT	ACTTGCTATGCTGTTTCCAGCATAGCTCTTAAACCCGCTCGCTCCCGGCCCCGCCGGTGTTTCGTCCTTTCCACAAGAT
CNOT6	AAAGCAAACAAGCATCATGG	ATTGAAAGCAAACAAGCATCATGGCGGCGG	CGG	ATCTTGTGGAAAGGACGAAACACC	GTTTAAGAGCTATGCTGGAAACAGCATAGCAAGT	G	ATCTTGTGGAAAGGACGAAACACCGAAAGCAAACAAGCATCATGGGTTTAAGAGCTATGCTGGAAACAGCATAGCAAGT	ACTTGCTATGCTGTTTCCAGCATAGCTCTTAAACCCATGATGCTTGTTTGCTTTCGGTGTTTCGTCCTTTCCACAAGAT
CNOT6	GGCGCTCGCTGGCTGAGGGA	TCCGGGCGCTCGCTGGCTGAGGGACGGCGG	CGG	ATCTTGTGGAAAGGACGAAACACC	GTTTAAGAGCTATGCTGGAAACAGCATAGCAAGT	G	ATCTTGTGGAAAGGACGAAACACCGGGCGCTCGCTGGCTGAGGGAGTTTAAGAGCTATGCTGGAAACAGCATAGCAAGT	ACTTGCTATGCTGTTTCCAGCATAGCTCTTAAACTCCCTCAGCCAGCGAGCGCCCGGTGTTTCGTCCTTTCCACAAGAT
CNOT6	GGAGGAGGAGGCGGCGGCGT	GCGCGGAGGAGGAGGCGGCGGCGTCGGTGG	CGG	ATCTTGTGGAAAGGACGAAACACC	GTTTAAGAGCTATGCTGGAAACAGCATAGCAAGT	G	ATCTTGTGGAAAGGACGAAACACCGGGAGGAGGAGGCGGCGGCGTGTTTAAGAGCTATGCTGGAAACAGCATAGCAAGT	ACTTGCTATGCTGTTTCCAGCATAGCTCTTAAACACGCCGCCGCCTCCTCCTCCCGGTGTTTCGTCCTTTCCACAAGAT
MLXIP	GACGTCGGCGGCCATGAGAA	TGAAGACGTCGGCGGCCATGAGAAGGGCTC	GGG	ATCTTGTGGAAAGGACGAAACACC	GTTTAAGAGCTATGCTGGAAACAGCATAGCAAGT	G	ATCTTGTGGAAAGGACGAAACACCGGACGTCGGCGGCCATGAGAAGTTTAAGAGCTATGCTGGAAACAGCATAGCAAGT	ACTTGCTATGCTGTTTCCAGCATAGCTCTTAAACTTCTCATGGCCGCCGACGTCCGGTGTTTCGTCCTTTCCACAAGAT
MLXIP	GACAAGCGCGCGAGGCAGAG	ACGCGACAAGCGCGCGAGGCAGAGGGGCGC	GGG	ATCTTGTGGAAAGGACGAAACACC	GTTTAAGAGCTATGCTGGAAACAGCATAGCAAGT	G	ATCTTGTGGAAAGGACGAAACACCGGACAAGCGCGCGAGGCAGAGGTTTAAGAGCTATGCTGGAAACAGCATAGCAAGT	ACTTGCTATGCTGTTTCCAGCATAGCTCTTAAACCTCTGCCTCGCGCGCTTGTCCGGTGTTTCGTCCTTTCCACAAGAT
MLXIP	CGACAAGCGCGCGAGGCAGA	AACGCGACAAGCGCGCGAGGCAGAGGGGCG	GGG	ATCTTGTGGAAAGGACGAAACACC	GTTTAAGAGCTATGCTGGAAACAGCATAGCAAGT	G	ATCTTGTGGAAAGGACGAAACACCGCGACAAGCGCGCGAGGCAGAGTTTAAGAGCTATGCTGGAAACAGCATAGCAAGT	ACTTGCTATGCTGTTTCCAGCATAGCTCTTAAACTCTGCCTCGCGCGCTTGTCGCGGTGTTTCGTCCTTTCCACAAGAT
ZNF460	TTCACTACCCGTCCCTGCTC	CCGCTTCACTACCCGTCCCTGCTCAGGCCG	AGG	ATCTTGTGGAAAGGACGAAACACC	GTTTAAGAGCTATGCTGGAAACAGCATAGCAAGT	G	ATCTTGTGGAAAGGACGAAACACCGTTCACTACCCGTCCCTGCTCGTTTAAGAGCTATGCTGGAAACAGCATAGCAAGT	ACTTGCTATGCTGTTTCCAGCATAGCTCTTAAACGAGCAGGGACGGGTAGTGAACGGTGTTTCGTCCTTTCCACAAGAT
ZNF460	TCTGCGGCCTGAGCAGGGAC	GCGTTCTGCGGCCTGAGCAGGGACGGGTAG	GGG	ATCTTGTGGAAAGGACGAAACACC	GTTTAAGAGCTATGCTGGAAACAGCATAGCAAGT	G	ATCTTGTGGAAAGGACGAAACACCGTCTGCGGCCTGAGCAGGGACGTTTAAGAGCTATGCTGGAAACAGCATAGCAAGT	ACTTGCTATGCTGTTTCCAGCATAGCTCTTAAACGTCCCTGCTCAGGCCGCAGACGGTGTTTCGTCCTTTCCACAAGAT
ZNF460	TGGGGCCTAGAGCGCTGGGT	AGTGTGGGGCCTAGAGCGCTGGGTGGGCGC	GGG	ATCTTGTGGAAAGGACGAAACACC	GTTTAAGAGCTATGCTGGAAACAGCATAGCAAGT	G	ATCTTGTGGAAAGGACGAAACACCGTGGGGCCTAGAGCGCTGGGTGTTTAAGAGCTATGCTGGAAACAGCATAGCAAGT	ACTTGCTATGCTGTTTCCAGCATAGCTCTTAAACACCCAGCGCTCTAGGCCCCACGGTGTTTCGTCCTTTCCACAAGAT
ZCCHC14	CGGCCGGGATCAGCAGAAGT	CGGGCGGCCGGGATCAGCAGAAGTGGGCGG	GGG	ATCTTGTGGAAAGGACGAAACACC	GTTTAAGAGCTATGCTGGAAACAGCATAGCAAGT	G	ATCTTGTGGAAAGGACGAAACACCGCGGCCGGGATCAGCAGAAGTGTTTAAGAGCTATGCTGGAAACAGCATAGCAAGT	ACTTGCTATGCTGTTTCCAGCATAGCTCTTAAACACTTCTGCTGATCCCGGCCGCGGTGTTTCGTCCTTTCCACAAGAT
ZCCHC14	GGCGCCGGCCGAGGAGCGGA	AGGAGGCGCCGGCCGAGGAGCGGAGGGATC	GGG	ATCTTGTGGAAAGGACGAAACACC	GTTTAAGAGCTATGCTGGAAACAGCATAGCAAGT	G	ATCTTGTGGAAAGGACGAAACACCGGGCGCCGGCCGAGGAGCGGAGTTTAAGAGCTATGCTGGAAACAGCATAGCAAGT	ACTTGCTATGCTGTTTCCAGCATAGCTCTTAAACTCCGCTCCTCGGCCGGCGCCCGGTGTTTCGTCCTTTCCACAAGAT
ZCCHC14	GGCGACGGCGGAGGAGGCGC	CGACGGCGACGGCGGAGGAGGCGCCGGCCG	CGG	ATCTTGTGGAAAGGACGAAACACC	GTTTAAGAGCTATGCTGGAAACAGCATAGCAAGT	G	ATCTTGTGGAAAGGACGAAACACCGGGCGACGGCGGAGGAGGCGCGTTTAAGAGCTATGCTGGAAACAGCATAGCAAGT	ACTTGCTATGCTGTTTCCAGCATAGCTCTTAAACGCGCCTCCTCCGCCGTCGCCCGGTGTTTCGTCCTTTCCACAAGAT
SMARCA4	TCCATTCAAACCGCCCTCCC	CGGCTCCATTCAAACCGCCCTCCCCGGCCC	CGG	ATCTTGTGGAAAGGACGAAACACC	GTTTAAGAGCTATGCTGGAAACAGCATAGCAAGT	G	ATCTTGTGGAAAGGACGAAACACCGTCCATTCAAACCGCCCTCCCGTTTAAGAGCTATGCTGGAAACAGCATAGCAAGT	ACTTGCTATGCTGTTTCCAGCATAGCTCTTAAACGGGAGGGCGGTTTGAATGGACGGTGTTTCGTCCTTTCCACAAGAT
SMARCA4	CCGCCGCCGCCGCCAAACGA	GAAGCCGCCGCCGCCGCCAAACGAGGGGAA	GGG	ATCTTGTGGAAAGGACGAAACACC	GTTTAAGAGCTATGCTGGAAACAGCATAGCAAGT	G	ATCTTGTGGAAAGGACGAAACACCGCCGCCGCCGCCGCCAAACGAGTTTAAGAGCTATGCTGGAAACAGCATAGCAAGT	ACTTGCTATGCTGTTTCCAGCATAGCTCTTAAACTCGTTTGGCGGCGGCGGCGGCGGTGTTTCGTCCTTTCCACAAGAT
SMARCA4	CGCCGCCGCCGCCAAACGAG	AAGCCGCCGCCGCCGCCAAACGAGGGGAAG	GGG	ATCTTGTGGAAAGGACGAAACACC	GTTTAAGAGCTATGCTGGAAACAGCATAGCAAGT	G	ATCTTGTGGAAAGGACGAAACACCGCGCCGCCGCCGCCAAACGAGGTTTAAGAGCTATGCTGGAAACAGCATAGCAAGT	ACTTGCTATGCTGTTTCCAGCATAGCTCTTAAACCTCGTTTGGCGGCGGCGGCGCGGTGTTTCGTCCTTTCCACAAGAT
KLF16	GCCGCCGACATGCCGAGCAA	CACGGCCGCCGACATGCCGAGCAAGGGCGC	GGG	ATCTTGTGGAAAGGACGAAACACC	GTTTAAGAGCTATGCTGGAAACAGCATAGCAAGT	G	ATCTTGTGGAAAGGACGAAACACCGGCCGCCGACATGCCGAGCAAGTTTAAGAGCTATGCTGGAAACAGCATAGCAAGT	ACTTGCTATGCTGTTTCCAGCATAGCTCTTAAACTTGCTCGGCATGTCGGCGGCCGGTGTTTCGTCCTTTCCACAAGAT
KLF16	GAAGTAATCCACGCACGCCA	CGGCGAAGTAATCCACGCACGCCACGGCCG	CGG	ATCTTGTGGAAAGGACGAAACACC	GTTTAAGAGCTATGCTGGAAACAGCATAGCAAGT	G	ATCTTGTGGAAAGGACGAAACACCGGAAGTAATCCACGCACGCCAGTTTAAGAGCTATGCTGGAAACAGCATAGCAAGT	ACTTGCTATGCTGTTTCCAGCATAGCTCTTAAACTGGCGTGCGTGGATTACTTCCGGTGTTTCGTCCTTTCCACAAGAT
KLF16	GCCCTTGCTCGGCATGTCGG	GCGCGCCCTTGCTCGGCATGTCGGCGGCCG	CGG	ATCTTGTGGAAAGGACGAAACACC	GTTTAAGAGCTATGCTGGAAACAGCATAGCAAGT	G	ATCTTGTGGAAAGGACGAAACACCGGCCCTTGCTCGGCATGTCGGGTTTAAGAGCTATGCTGGAAACAGCATAGCAAGT	ACTTGCTATGCTGTTTCCAGCATAGCTCTTAAACCCGACATGCCGAGCAAGGGCCGGTGTTTCGTCCTTTCCACAAGAT
SOX9	AGACTCGCCAGTTTCAACCC	GCGGAGACTCGCCAGTTTCAACCCCGGAAA	CGG	ATCTTGTGGAAAGGACGAAACACC	GTTTAAGAGCTATGCTGGAAACAGCATAGCAAGT	G	ATCTTGTGGAAAGGACGAAACACCGAGACTCGCCAGTTTCAACCCGTTTAAGAGCTATGCTGGAAACAGCATAGCAAGT	ACTTGCTATGCTGTTTCCAGCATAGCTCTTAAACGGGTTGAAACTGGCGAGTCTCGGTGTTTCGTCCTTTCCACAAGAT
SOX9	AAGCGGAGCTCGAAACTGAC	CCGAAAGCGGAGCTCGAAACTGACTGGAAA	TGG	ATCTTGTGGAAAGGACGAAACACC	GTTTAAGAGCTATGCTGGAAACAGCATAGCAAGT	G	ATCTTGTGGAAAGGACGAAACACCGAAGCGGAGCTCGAAACTGACGTTTAAGAGCTATGCTGGAAACAGCATAGCAAGT	ACTTGCTATGCTGTTTCCAGCATAGCTCTTAAACGTCAGTTTCGAGCTCCGCTTCGGTGTTTCGTCCTTTCCACAAGAT
SOX9	AAACTGACTGGAAACTTCAG	CTCGAAACTGACTGGAAACTTCAGTGGCGC	TGG	ATCTTGTGGAAAGGACGAAACACC	GTTTAAGAGCTATGCTGGAAACAGCATAGCAAGT	G	ATCTTGTGGAAAGGACGAAACACCGAAACTGACTGGAAACTTCAGGTTTAAGAGCTATGCTGGAAACAGCATAGCAAGT	ACTTGCTATGCTGTTTCCAGCATAGCTCTTAAACCTGAAGTTTCCAGTCAGTTTCGGTGTTTCGTCCTTTCCACAAGAT
MBTPS2	AGGCGCGCGCGGTCAGCTGT	TGTAAGGCGCGCGCGGTCAGCTGTTGGCGG	TGG	ATCTTGTGGAAAGGACGAAACACC	GTTTAAGAGCTATGCTGGAAACAGCATAGCAAGT	G	ATCTTGTGGAAAGGACGAAACACCGAGGCGCGCGCGGTCAGCTGTGTTTAAGAGCTATGCTGGAAACAGCATAGCAAGT	ACTTGCTATGCTGTTTCCAGCATAGCTCTTAAACACAGCTGACCGCGCGCGCCTCGGTGTTTCGTCCTTTCCACAAGAT
MBTPS2	TGGTTCCTGAGCGGATGCTG	AGCTTGGTTCCTGAGCGGATGCTGGGGCTG	GGG	ATCTTGTGGAAAGGACGAAACACC	GTTTAAGAGCTATGCTGGAAACAGCATAGCAAGT	G	ATCTTGTGGAAAGGACGAAACACCGTGGTTCCTGAGCGGATGCTGGTTTAAGAGCTATGCTGGAAACAGCATAGCAAGT	ACTTGCTATGCTGTTTCCAGCATAGCTCTTAAACCAGCATCCGCTCAGGAACCACGGTGTTTCGTCCTTTCCACAAGAT
MBTPS2	GAGCGGATGCTGGGGCTGTA	TCCTGAGCGGATGCTGGGGCTGTAAGGCGC	AGG	ATCTTGTGGAAAGGACGAAACACC	GTTTAAGAGCTATGCTGGAAACAGCATAGCAAGT	G	ATCTTGTGGAAAGGACGAAACACCGGAGCGGATGCTGGGGCTGTAGTTTAAGAGCTATGCTGGAAACAGCATAGCAAGT	ACTTGCTATGCTGTTTCCAGCATAGCTCTTAAACTACAGCCCCAGCATCCGCTCCGGTGTTTCGTCCTTTCCACAAGAT
TP53	CCAGGGAGCAGGTAGCTGCT	CCGTCCAGGGAGCAGGTAGCTGCTGGGCTC	GGG	ATCTTGTGGAAAGGACGAAACACC	GTTTAAGAGCTATGCTGGAAACAGCATAGCAAGT	G	ATCTTGTGGAAAGGACGAAACACCGCCAGGGAGCAGGTAGCTGCTGTTTAAGAGCTATGCTGGAAACAGCATAGCAAGT	ACTTGCTATGCTGTTTCCAGCATAGCTCTTAAACAGCAGCTACCTGCTCCCTGGCGGTGTTTCGTCCTTTCCACAAGAT
TP53	GCCCGAACGCAAAGTGTCCC	CCCAGCCCGAACGCAAAGTGTCCCCGGAGC	CGG	ATCTTGTGGAAAGGACGAAACACC	GTTTAAGAGCTATGCTGGAAACAGCATAGCAAGT	G	ATCTTGTGGAAAGGACGAAACACCGGCCCGAACGCAAAGTGTCCCGTTTAAGAGCTATGCTGGAAACAGCATAGCAAGT	ACTTGCTATGCTGTTTCCAGCATAGCTCTTAAACGGGACACTTTGCGTTCGGGCCGGTGTTTCGTCCTTTCCACAAGAT
TP53	AGAGCCACCGTCCAGGGAGC	GTCTAGAGCCACCGTCCAGGGAGCAGGTAG	AGG	ATCTTGTGGAAAGGACGAAACACC	GTTTAAGAGCTATGCTGGAAACAGCATAGCAAGT	G	ATCTTGTGGAAAGGACGAAACACCGAGAGCCACCGTCCAGGGAGCGTTTAAGAGCTATGCTGGAAACAGCATAGCAAGT	ACTTGCTATGCTGTTTCCAGCATAGCTCTTAAACGCTCCCTGGACGGTGGCTCTCGGTGTTTCGTCCTTTCCACAAGAT
SMARCB1	CGGAAGGCGAAATGCGGACC	AAGCCGGAAGGCGAAATGCGGACCGGGCCG	GGG	ATCTTGTGGAAAGGACGAAACACC	GTTTAAGAGCTATGCTGGAAACAGCATAGCAAGT	G	ATCTTGTGGAAAGGACGAAACACCGCGGAAGGCGAAATGCGGACCGTTTAAGAGCTATGCTGGAAACAGCATAGCAAGT	ACTTGCTATGCTGTTTCCAGCATAGCTCTTAAACGGTCCGCATTTCGCCTTCCGCGGTGTTTCGTCCTTTCCACAAGAT
SMARCB1	CCGGCTGAGGCGCCAGTACC	GAGCCCGGCTGAGGCGCCAGTACCCGGCCC	CGG	ATCTTGTGGAAAGGACGAAACACC	GTTTAAGAGCTATGCTGGAAACAGCATAGCAAGT	G	ATCTTGTGGAAAGGACGAAACACCGCCGGCTGAGGCGCCAGTACCGTTTAAGAGCTATGCTGGAAACAGCATAGCAAGT	ACTTGCTATGCTGTTTCCAGCATAGCTCTTAAACGGTACTGGCGCCTCAGCCGGCGGTGTTTCGTCCTTTCCACAAGAT
SMARCB1	GGCCTGGTCGTCGTCTGCGG	GGGCGGCCTGGTCGTCGTCTGCGGCGGCGG	CGG	ATCTTGTGGAAAGGACGAAACACC	GTTTAAGAGCTATGCTGGAAACAGCATAGCAAGT	G	ATCTTGTGGAAAGGACGAAACACCGGGCCTGGTCGTCGTCTGCGGGTTTAAGAGCTATGCTGGAAACAGCATAGCAAGT	ACTTGCTATGCTGTTTCCAGCATAGCTCTTAAACCCGCAGACGACGACCAGGCCCGGTGTTTCGTCCTTTCCACAAGAT
HMBOX1	AGGGGCTGTTGATATCAATA	GGAGAGGGGCTGTTGATATCAATATGGCGG	TGG	ATCTTGTGGAAAGGACGAAACACC	GTTTAAGAGCTATGCTGGAAACAGCATAGCAAGT	G	ATCTTGTGGAAAGGACGAAACACCGAGGGGCTGTTGATATCAATAGTTTAAGAGCTATGCTGGAAACAGCATAGCAAGT	ACTTGCTATGCTGTTTCCAGCATAGCTCTTAAACTATTGATATCAACAGCCCCTCGGTGTTTCGTCCTTTCCACAAGAT
HMBOX1	AGTCTGATGTGATTGAGACA	AGTCAGTCTGATGTGATTGAGACAAGGGAG	AGG	ATCTTGTGGAAAGGACGAAACACC	GTTTAAGAGCTATGCTGGAAACAGCATAGCAAGT	G	ATCTTGTGGAAAGGACGAAACACCGAGTCTGATGTGATTGAGACAGTTTAAGAGCTATGCTGGAAACAGCATAGCAAGT	ACTTGCTATGCTGTTTCCAGCATAGCTCTTAAACTGTCTCAATCACATCAGACTCGGTGTTTCGTCCTTTCCACAAGAT
HMBOX1	TGATGTGATTGAGACAAGGG	AGTCTGATGTGATTGAGACAAGGGAGGTTT	AGG	ATCTTGTGGAAAGGACGAAACACC	GTTTAAGAGCTATGCTGGAAACAGCATAGCAAGT	G	ATCTTGTGGAAAGGACGAAACACCGTGATGTGATTGAGACAAGGGGTTTAAGAGCTATGCTGGAAACAGCATAGCAAGT	ACTTGCTATGCTGTTTCCAGCATAGCTCTTAAACCCCTTGTCTCAATCACATCACGGTGTTTCGTCCTTTCCACAAGAT
TBP	GGTCACTGCAAAGATCACTA	CCTGGGTCACTGCAAAGATCACTATGGGCC	TGG	ATCTTGTGGAAAGGACGAAACACC	GTTTAAGAGCTATGCTGGAAACAGCATAGCAAGT	G	ATCTTGTGGAAAGGACGAAACACCGGGTCACTGCAAAGATCACTAGTTTAAGAGCTATGCTGGAAACAGCATAGCAAGT	ACTTGCTATGCTGTTTCCAGCATAGCTCTTAAACTAGTGATCTTTGCAGTGACCCGGTGTTTCGTCCTTTCCACAAGAT
TBP	GTCACTGCAAAGATCACTAT	CTGGGTCACTGCAAAGATCACTATGGGCCA	GGG	ATCTTGTGGAAAGGACGAAACACC	GTTTAAGAGCTATGCTGGAAACAGCATAGCAAGT	G	ATCTTGTGGAAAGGACGAAACACCGGTCACTGCAAAGATCACTATGTTTAAGAGCTATGCTGGAAACAGCATAGCAAGT	ACTTGCTATGCTGTTTCCAGCATAGCTCTTAAACATAGTGATCTTTGCAGTGACCGGTGTTTCGTCCTTTCCACAAGAT
TBP	CGGAAGCGAAGTTAAACAGC	CCAGCGGAAGCGAAGTTAAACAGCCGGCGG	CGG	ATCTTGTGGAAAGGACGAAACACC	GTTTAAGAGCTATGCTGGAAACAGCATAGCAAGT	G	ATCTTGTGGAAAGGACGAAACACCGCGGAAGCGAAGTTAAACAGCGTTTAAGAGCTATGCTGGAAACAGCATAGCAAGT	ACTTGCTATGCTGTTTCCAGCATAGCTCTTAAACGCTGTTTAACTTCGCTTCCGCGGTGTTTCGTCCTTTCCACAAGAT
ATF7	CAGATTGTAGGACCGAGCGC	GAGACAGATTGTAGGACCGAGCGCGGGCAG	GGG	ATCTTGTGGAAAGGACGAAACACC	GTTTAAGAGCTATGCTGGAAACAGCATAGCAAGT	G	ATCTTGTGGAAAGGACGAAACACCGCAGATTGTAGGACCGAGCGCGTTTAAGAGCTATGCTGGAAACAGCATAGCAAGT	ACTTGCTATGCTGTTTCCAGCATAGCTCTTAAACGCGCTCGGTCCTACAATCTGCGGTGTTTCGTCCTTTCCACAAGAT
ATF7	AGTATCCGTTCCGCCAAGGG	GGAAAGTATCCGTTCCGCCAAGGGGGGAAA	GGG	ATCTTGTGGAAAGGACGAAACACC	GTTTAAGAGCTATGCTGGAAACAGCATAGCAAGT	G	ATCTTGTGGAAAGGACGAAACACCGAGTATCCGTTCCGCCAAGGGGTTTAAGAGCTATGCTGGAAACAGCATAGCAAGT	ACTTGCTATGCTGTTTCCAGCATAGCTCTTAAACCCCTTGGCGGAACGGATACTCGGTGTTTCGTCCTTTCCACAAGAT
ATF7	AGGAGCTGGAGACAGATTGT	AAGGAGGAGCTGGAGACAGATTGTAGGACC	AGG	ATCTTGTGGAAAGGACGAAACACC	GTTTAAGAGCTATGCTGGAAACAGCATAGCAAGT	G	ATCTTGTGGAAAGGACGAAACACCGAGGAGCTGGAGACAGATTGTGTTTAAGAGCTATGCTGGAAACAGCATAGCAAGT	ACTTGCTATGCTGTTTCCAGCATAGCTCTTAAACACAATCTGTCTCCAGCTCCTCGGTGTTTCGTCCTTTCCACAAGAT
ZMIZ1	AATGTCCACAGACAGTGAAA	TTTTAATGTCCACAGACAGTGAAAAGGAAC	AGG	ATCTTGTGGAAAGGACGAAACACC	GTTTAAGAGCTATGCTGGAAACAGCATAGCAAGT	G	ATCTTGTGGAAAGGACGAAACACCGAATGTCCACAGACAGTGAAAGTTTAAGAGCTATGCTGGAAACAGCATAGCAAGT	ACTTGCTATGCTGTTTCCAGCATAGCTCTTAAACTTTCACTGTCTGTGGACATTCGGTGTTTCGTCCTTTCCACAAGAT
ZMIZ1	GTGGACATTAAAAAAGCGAG	GTCTGTGGACATTAAAAAAGCGAGCGGCGG	CGG	ATCTTGTGGAAAGGACGAAACACC	GTTTAAGAGCTATGCTGGAAACAGCATAGCAAGT	G	ATCTTGTGGAAAGGACGAAACACCGGTGGACATTAAAAAAGCGAGGTTTAAGAGCTATGCTGGAAACAGCATAGCAAGT	ACTTGCTATGCTGTTTCCAGCATAGCTCTTAAACCTCGCTTTTTTAATGTCCACCGGTGTTTCGTCCTTTCCACAAGAT
ZMIZ1	GACATTAAAAAAGCGAGCGG	TGTGGACATTAAAAAAGCGAGCGGCGGCGG	CGG	ATCTTGTGGAAAGGACGAAACACC	GTTTAAGAGCTATGCTGGAAACAGCATAGCAAGT	G	ATCTTGTGGAAAGGACGAAACACCGGACATTAAAAAAGCGAGCGGGTTTAAGAGCTATGCTGGAAACAGCATAGCAAGT	ACTTGCTATGCTGTTTCCAGCATAGCTCTTAAACCCGCTCGCTTTTTTAATGTCCGGTGTTTCGTCCTTTCCACAAGAT
BACH2	TCGCACAGCGCTAACGTGAG	GCGGTCGCACAGCGCTAACGTGAGCGGCCG	CGG	ATCTTGTGGAAAGGACGAAACACC	GTTTAAGAGCTATGCTGGAAACAGCATAGCAAGT	G	ATCTTGTGGAAAGGACGAAACACCGTCGCACAGCGCTAACGTGAGGTTTAAGAGCTATGCTGGAAACAGCATAGCAAGT	ACTTGCTATGCTGTTTCCAGCATAGCTCTTAAACCTCACGTTAGCGCTGTGCGACGGTGTTTCGTCCTTTCCACAAGAT
BACH2	AGCAGCGGCCGTGCACGCCC	CGGCAGCAGCGGCCGTGCACGCCCGGGCTG	GGG	ATCTTGTGGAAAGGACGAAACACC	GTTTAAGAGCTATGCTGGAAACAGCATAGCAAGT	G	ATCTTGTGGAAAGGACGAAACACCGAGCAGCGGCCGTGCACGCCCGTTTAAGAGCTATGCTGGAAACAGCATAGCAAGT	ACTTGCTATGCTGTTTCCAGCATAGCTCTTAAACGGGCGTGCACGGCCGCTGCTCGGTGTTTCGTCCTTTCCACAAGAT
BACH2	GCGCTGTGCGACCGCAGCCC	GTTAGCGCTGTGCGACCGCAGCCCGGGCGT	GGG	ATCTTGTGGAAAGGACGAAACACC	GTTTAAGAGCTATGCTGGAAACAGCATAGCAAGT	G	ATCTTGTGGAAAGGACGAAACACCGGCGCTGTGCGACCGCAGCCCGTTTAAGAGCTATGCTGGAAACAGCATAGCAAGT	ACTTGCTATGCTGTTTCCAGCATAGCTCTTAAACGGGCTGCGGTCGCACAGCGCCGGTGTTTCGTCCTTTCCACAAGAT
RELA	ACAGACGAGCCATTCGCCAG	CACTACAGACGAGCCATTCGCCAGAGGCGG	AGG	ATCTTGTGGAAAGGACGAAACACC	GTTTAAGAGCTATGCTGGAAACAGCATAGCAAGT	G	ATCTTGTGGAAAGGACGAAACACCGACAGACGAGCCATTCGCCAGGTTTAAGAGCTATGCTGGAAACAGCATAGCAAGT	ACTTGCTATGCTGTTTCCAGCATAGCTCTTAAACCTGGCGAATGGCTCGTCTGTCGGTGTTTCGTCCTTTCCACAAGAT
RELA	TCGTCTGTAGTGCACGCCGC	TGGCTCGTCTGTAGTGCACGCCGCGGGCCC	GGG	ATCTTGTGGAAAGGACGAAACACC	GTTTAAGAGCTATGCTGGAAACAGCATAGCAAGT	G	ATCTTGTGGAAAGGACGAAACACCGTCGTCTGTAGTGCACGCCGCGTTTAAGAGCTATGCTGGAAACAGCATAGCAAGT	ACTTGCTATGCTGTTTCCAGCATAGCTCTTAAACGCGGCGTGCACTACAGACGACGGTGTTTCGTCCTTTCCACAAGAT
RELA	GTCCATGGCCGGGGTCCCGG	CACCGTCCATGGCCGGGGTCCCGGGGGCGG	GGG	ATCTTGTGGAAAGGACGAAACACC	GTTTAAGAGCTATGCTGGAAACAGCATAGCAAGT	G	ATCTTGTGGAAAGGACGAAACACCGGTCCATGGCCGGGGTCCCGGGTTTAAGAGCTATGCTGGAAACAGCATAGCAAGT	ACTTGCTATGCTGTTTCCAGCATAGCTCTTAAACCCGGGACCCCGGCCATGGACCGGTGTTTCGTCCTTTCCACAAGAT
TCF7L2	GATTGACAGATAGAAAAAGG	CGCTGATTGACAGATAGAAAAAGGGGGATC	GGG	ATCTTGTGGAAAGGACGAAACACC	GTTTAAGAGCTATGCTGGAAACAGCATAGCAAGT	G	ATCTTGTGGAAAGGACGAAACACCGGATTGACAGATAGAAAAAGGGTTTAAGAGCTATGCTGGAAACAGCATAGCAAGT	ACTTGCTATGCTGTTTCCAGCATAGCTCTTAAACCCTTTTTCTATCTGTCAATCCGGTGTTTCGTCCTTTCCACAAGAT
TCF7L2	GGGATCGAAATCCGGAGGAA	AAGGGGGATCGAAATCCGGAGGAACGGAGT	CGG	ATCTTGTGGAAAGGACGAAACACC	GTTTAAGAGCTATGCTGGAAACAGCATAGCAAGT	G	ATCTTGTGGAAAGGACGAAACACCGGGGATCGAAATCCGGAGGAAGTTTAAGAGCTATGCTGGAAACAGCATAGCAAGT	ACTTGCTATGCTGTTTCCAGCATAGCTCTTAAACTTCCTCCGGATTTCGATCCCCGGTGTTTCGTCCTTTCCACAAGAT
TCF7L2	TGATTGACAGATAGAAAAAG	GCGCTGATTGACAGATAGAAAAAGGGGGAT	GGG	ATCTTGTGGAAAGGACGAAACACC	GTTTAAGAGCTATGCTGGAAACAGCATAGCAAGT	G	ATCTTGTGGAAAGGACGAAACACCGTGATTGACAGATAGAAAAAGGTTTAAGAGCTATGCTGGAAACAGCATAGCAAGT	ACTTGCTATGCTGTTTCCAGCATAGCTCTTAAACCTTTTTCTATCTGTCAATCACGGTGTTTCGTCCTTTCCACAAGAT
